# Supplementary material for: PluDG: enhancing task-oriented dialogue system with knowledge graph plug-in module
Source: PeerJ Comput Sci. 2023 Nov 24;9:e1707. doi: 10.7717/peerj-cs.1707 (PMC10703105; doi:10.7717/peerj-cs.1707)
Supplement: Supplemental Information 1 [file peerj-cs-09-1707-s001.zip]

Archive with 103 entries (87 files):
- decoder/
- decoder/config/
- decoder/config/gpt2/
- decoder/config/gpt2/generation_params.json
- decoder/config/gpt2/generation_params_camrest.json
- decoder/config/gpt2/generation_params_incar.json
- decoder/config/gpt2/generation_params_woz2.1.json
- decoder/config/gpt2/params.json
- decoder/config/gpt2/params_camrest.json
- decoder/config/gpt2/params_incar.json
- decoder/config/gpt2/params_woz2.1.json
- decoder/data/
- decoder/data/camrest/
- decoder/data/camrest/camrest-output.json
- decoder/data/camrest/entities.json
- decoder/data/camrest/gat_cam_test.json
- decoder/data/camrest/gcn_cam_test.json
- decoder/data/camrest/gcn_cam_train.json
- decoder/data/camrest/gcn_cam_val.json
- decoder/data/camrest/gin_cam_test.json
- decoder/data/camrest/gse_cam_test.json
- decoder/data/camrest/raw/
- decoder/data/camrest/raw/entities.json
- decoder/data/camrest/raw/GIN_cam_test.json
- decoder/data/camrest/raw/test.json
- decoder/data/camrest/raw/train.json
- decoder/data/camrest/raw/val.json
- decoder/data/camrest/result.json
- decoder/data/camrest/test.json
- decoder/data/camrest/train.json
- decoder/data/camrest/val.json
- decoder/data/incar/
- decoder/data/incar/GAT_kvr_test.json
- decoder/data/incar/gcn_kvr_test.json
- decoder/data/incar/GIN_kvr_test.json
- decoder/data/incar/GSE_kvr_test.json
- decoder/data/incar/kvr/
- decoder/data/incar/kvr/test.txt
- decoder/data/incar/kvr/train.txt
- decoder/data/incar/kvr/val.txt
- decoder/data/incar/kvret_entities.json
- decoder/data/incar/kvr_entities_incar.txt
- decoder/data/incar/result.json
- decoder/data/incar/test.json
- decoder/data/incar/train.json
- decoder/data/incar/val.json
- decoder/data/woz2.1/
- decoder/data/woz2.1/entities.json
- decoder/data/woz2.1/GAT_woz_test.json
- decoder/data/woz2.1/gcn_woz2.1_test.json
- decoder/data/woz2.1/gcn_woz2.1_train.json
- decoder/data/woz2.1/gcn_woz2.1_val.json
- decoder/data/woz2.1/GIN_woz_test.json
- decoder/data/woz2.1/GSE_woz_test.json
- decoder/data/woz2.1/raw/
- decoder/data/woz2.1/raw/entities.json
- decoder/data/woz2.1/raw/test.json
- decoder/data/woz2.1/raw/train.json
- decoder/data/woz2.1/raw/val.json
- decoder/data/woz2.1/result.json
- decoder/data/woz2.1/test.json
- decoder/data/woz2.1/train.json
- decoder/data/woz2.1/val.json
- decoder/eval.py
- decoder/scripts/
- decoder/scripts/dataset_camrest.py
- decoder/scripts/dataset_incar.py
- decoder/scripts/dataset_woz2_1.py
- decoder/scripts/decoder.py
- decoder/scripts/__init__.py
- decoder/train.py
- decoder/utils/
- decoder/utils/args.py
- decoder/utils/data.py
- decoder/utils/dataset_utils.py
- decoder/utils/entity_weight.py
- decoder/utils/metrics.py
- plugin/
- plugin/data/
- plugin/data/camrest_test.txt
- plugin/data/camrest_train.txt
- plugin/data/camrest_val.txt
- plugin/data/woz2.1_test.txt
- plugin/data/woz2.1_train.txt
- plugin/data/woz2.1_val.txt
- plugin/pluEval.py
- plugin/pluTrain.py
- plugin/record.py
- plugin/scripts/
- plugin/scripts/kg_plug.py
- plugin/scripts/layers.py
- plugin/scripts/modules.py
- plugin/utils/
- plugin/utils/config.py
- plugin/utils/masked_cross_entropy.py
- plugin/utils/measures.py
- plugin/utils/metrics.py
- plugin/utils/multi-bleu.perl
- plugin/utils/utils_Ent_cam.py
- plugin/utils/utils_Ent_kvr.py
- plugin/utils/utils_Ent_woz.py
- plugin/utils/utils_general.py
- README.md
