# Supplementary material for: PluDG: enhancing task-oriented dialogue system with knowledge graph plug-in module
Source: PeerJ Comput Sci. 2023 Nov 24;9:e1707. doi: 10.7717/peerj-cs.1707 (PMC10703105; doi:10.7717/peerj-cs.1707)
Supplement: Supplemental Information 1 [file peerj-cs-09-1707-s001.zip › decoder/config/gpt2/generation_params_camrest.json]

{
  "no_sample": false,
  "min_length": 1,
  "max_length": 80,
  "temperature": 0.85,
  "top_k": 8,
  "top_p": 0.9
}
