# Supplementary material for: PluDG: enhancing task-oriented dialogue system with knowledge graph plug-in module
Source: PeerJ Comput Sci. 2023 Nov 24;9:e1707. doi: 10.7717/peerj-cs.1707 (PMC10703105; doi:10.7717/peerj-cs.1707)
Supplement: Supplemental Information 1 [file peerj-cs-09-1707-s001.zip › decoder/config/gpt2/params_woz2.1.json]

{
    "dataset_args": {
      "history_max_utterances": 1,
      "history_max_tokens": 128,
      "knowledge_max_tokens": 384
    },
    "task": "generation",
    "model_name_or_path": "gpt2",
    "per_gpu_train_batch_size": 2,
    "per_gpu_eval_batch_size": 2,
    "gradient_accumulation_steps": 4,
    "learning_rate": 6.25e-5,
    "adam_epsilon": 1e-8,
    "max_grad_norm": 1,
    "num_train_epochs": 30,
    "warmup_steps": 0,
    "fp16": "",
    "seed": 42
}
