# Supplementary material for: PluDG: enhancing task-oriented dialogue system with knowledge graph plug-in module
Source: PeerJ Comput Sci. 2023 Nov 24;9:e1707. doi: 10.7717/peerj-cs.1707 (PMC10703105; doi:10.7717/peerj-cs.1707)
Supplement: Supplemental Information 1 [file peerj-cs-09-1707-s001.zip › decoder/data/camrest/camrest-output.json]

[
  {
    "id": "",
    "ground_truth": "there are several restaurants in the south part of town that serve expensive food . do you have a cuisine preference ?",
    "response": "api_call dontcare south expensive",
    "task": "dontcare"
  },
  {
    "id": "",
    "ground_truth": "api_call dontcare south expensive",
    "response": "api_call dontcare south expensive",
    "task": "dontcare"
  },
  {
    "id": "",
    "ground_truth": "chiquito_restaurant_bar is a mexican restaurant located in the south part of town .",
    "response": "frankie_and_bennys is an expensive italian restaurant in the south part of town .",
    "task": "dontcare"
  },
  {
    "id": "",
    "ground_truth": "there address is 2g_cambridge_leisure_park_cherry_hinton_road_cherry_hinton , it there anything else i can help you with ?",
    "response": "their address is 2g_cambridge_leisure_park_cherry_hinton_road_cherry_hinton .",
    "task": "dontcare"
  },
  {
    "id": "",
    "ground_truth": "they serve mexican food .",
    "response": "they serve mexican food .",
    "task": "dontcare"
  },
  {
    "id": "",
    "ground_truth": "thank you very much for using the cambridge restaurant system .",
    "response": "you ' re welcome .",
    "task": "dontcare"
  },
  {
    "id": "",
    "ground_truth": "there are no traditional restaurants in the city . can i help you with a different type of cuisine ?",
    "response": "there are no traditional restaurants in the area .",
    "task": "asian_oriental"
  },
  {
    "id": "",
    "ground_truth": "there are 5 restaurants meeting your criteria . what area and price range did you have in mind ?",
    "response": "api_call asian_oriental dontcare dontcare",
    "task": "asian_oriental"
  },
  {
    "id": "",
    "ground_truth": "api_call asian_oriental dontcare dontcare",
    "response": "api_call asian_oriental dontcare dontcare",
    "task": "asian_oriental"
  },
  {
    "id": "",
    "ground_truth": "the dojo_noodle_bar serves asian_oriental food . they are located at 40210_millers_yard_city_centre and their phone number is 01223_363471 .",
    "response": "dojo_noodle_bar is located at 40210 millers_yard_city_centre .",
    "task": "asian_oriental"
  },
  {
    "id": "",
    "ground_truth": "good bye",
    "response": "thank you , goodbye .",
    "task": "asian_oriental"
  },
  {
    "id": "",
    "ground_truth": "api_call chinese dontcare moderate",
    "response": "there are no chinese restaurants in the moderate price range . would you like to try something else ?",
    "task": "chinese"
  },
  {
    "id": "",
    "ground_truth": "golden_wok is a moderately priced chinese restaurant in north .",
    "response": "shanghai_family_restaurant is a moderately priced chinese restaurant .",
    "task": "chinese"
  },
  {
    "id": "",
    "ground_truth": "the golden_wok is at 191_histon_road_chesterton , post code cb43hl . the phone number is 01223_350688 .",
    "response": "the address is 191_histon_road_chesterton and the phone number is 01223_350688 .",
    "task": "chinese"
  },
  {
    "id": "",
    "ground_truth": "you 're welcome . good bye !",
    "response": "thank you , goodbye .",
    "task": "chinese"
  },
  {
    "id": "",
    "ground_truth": "im sorry there are no restaurants offering swiss food in your area .",
    "response": "there are no restaurants matching your request . would you like to try something else ?",
    "task": "vietnamese"
  },
  {
    "id": "",
    "ground_truth": "api_call vietnamese dontcare dontcare",
    "response": "there are no restaurants serving vietnamese food in your area .",
    "task": "vietnamese"
  },
  {
    "id": "",
    "ground_truth": "thanh_binh serves vietnamese food . is there anything else i can help you with ?",
    "response": "thanh_binh is a vietnamese restaurant in the west part of town .",
    "task": "vietnamese"
  },
  {
    "id": "",
    "ground_truth": "thanh_binh 's address is 17_magdalene_street_city_centre",
    "response": "thanh_binh is located at 17_magdalene_street_city_centre .",
    "task": "vietnamese"
  },
  {
    "id": "",
    "ground_truth": "thank you , goodbye .",
    "response": "thank you , goodbye .",
    "task": "vietnamese"
  },
  {
    "id": "",
    "ground_truth": "there is not a caribbean restaurant in the moderate price range . would you like a different restaurant ?",
    "response": "there are no caribbean restaurants in the moderate price range . would you like to try something else ?",
    "task": "spanish"
  },
  {
    "id": "",
    "ground_truth": "api_call spanish dontcare moderate",
    "response": "api_call spanish dontcare moderate",
    "task": "spanish"
  },
  {
    "id": "",
    "ground_truth": "yes . la_tasca is a nice spanish restaurant in the moderate price range .",
    "response": "la_tasca is a moderately priced restaurant that serves spanish food .",
    "task": "spanish"
  },
  {
    "id": "",
    "ground_truth": "la_tasca is located at 14_-16_bridge_street and the postcode is cb21uf . their phone number is 1223 464630. may i help you with anything else ?",
    "response": "la_tasca is located at 14_-16_bridge_street and postcode is cb21uf .",
    "task": "spanish"
  },
  {
    "id": "",
    "ground_truth": "you 're welcome , goodbye .",
    "response": "thank you , goodbye .",
    "task": "spanish"
  },
  {
    "id": "",
    "ground_truth": "there are no restaurants that serve swedish food . are you interested in some other type of food ?",
    "response": "there are no swedish restaurants listed . would you like something else ?",
    "task": "north_american"
  },
  {
    "id": "",
    "ground_truth": "api_call north_american dontcare dontcare",
    "response": "api_call north_american dontcare",
    "task": "north_american"
  },
  {
    "id": "",
    "ground_truth": "there is one location that servies north_american food . it is and expensive restaurant in the centre of town .",
    "response": "gourmet_burger_kitchen is located at regent_street_city_centre and their postcode is cb21ab .",
    "task": "north_american"
  },
  {
    "id": "",
    "ground_truth": "the gourmet_burger_kitchen 's phone number is 01223_312598 , they are loated at regent_street_city_centre , and there post code is .cb21ab",
    "response": "gourmet_burger_kitchen is located at regent_street_city_centre and the postcode is cb21ab .",
    "task": "north_american"
  },
  {
    "id": "",
    "ground_truth": "thank you for using our system . good bye",
    "response": "thank you , goodbye .",
    "task": "north_american"
  },
  {
    "id": "",
    "ground_truth": "api_call spanish centre dontcare",
    "response": "there are no restaurants serving spanish food in the centre of town .",
    "task": "spanish"
  },
  {
    "id": "",
    "ground_truth": "la_raza is a cheap spanish restaurant in the centre of town .",
    "response": "la_raza is a cheap spanish restaurant in the centre of town .",
    "task": "spanish"
  },
  {
    "id": "",
    "ground_truth": "the phone number to la_raza is 01223_464550 and its postcode is cb23ll",
    "response": "the phone number for la_raza is 01223_464550 and the postcode is cb23ll .",
    "task": "spanish"
  },
  {
    "id": "",
    "ground_truth": "have a great day and enjoy your food .",
    "response": "thank you for using our system . good bye",
    "task": "spanish"
  },
  {
    "id": "",
    "ground_truth": "enjoy your day !",
    "response": "thank you .",
    "task": "spanish"
  },
  {
    "id": "",
    "ground_truth": "i 'm sorry , i ca n't find any place with corsica food . do you have a second choice ?",
    "response": "there are no corsica restaurants in the area .",
    "task": "british"
  },
  {
    "id": "",
    "ground_truth": "there are 11 restaurants that serve british food . do you have an area or price range preference ?",
    "response": "api_call british dontcare dontcare",
    "task": "british"
  },
  {
    "id": "",
    "ground_truth": "api_call british west dontcare",
    "response": "api_call british west moderate",
    "task": "british"
  },
  {
    "id": "",
    "ground_truth": "graffiti is an expensive british restaurant in the west . would you like more information ?",
    "response": "saint_johns_chop_house is a british restaurant in the west part of town .",
    "task": "british"
  },
  {
    "id": "",
    "ground_truth": "the address is hotel_felix_whitehouse_lane_huntingdon_road , and the phone number is 01223_277977 . can i find any further information for you ?",
    "response": "graffiti is located at hotel_felix_whitehouse_lane_huntingdon_road and their phone number is 01223_277977 .",
    "task": "british"
  },
  {
    "id": "",
    "ground_truth": "it is expensive .",
    "response": "they are in the expensive price range .",
    "task": "british"
  },
  {
    "id": "",
    "ground_truth": "thank you , have a good day !",
    "response": "the saint_johns_chop_house is in the west part of town and is in the moderate price range .",
    "task": "british"
  },
  {
    "id": "",
    "ground_truth": "api_call dontcare west moderate",
    "response": "api_call dontcare west moderate",
    "task": "dontcare"
  },
  {
    "id": "",
    "ground_truth": "the phone number for meghna is 01223727410. it is located at 205_victoria_road_chesterton",
    "response": "meghna is located in the west part of town and is in the moderate price range . would you like their phone number ?",
    "task": "dontcare"
  },
  {
    "id": "",
    "ground_truth": "enjoy your meal !",
    "response": "thank you , goodbye .",
    "task": "dontcare"
  },
  {
    "id": "",
    "ground_truth": "i 'm sorry i do not find any restaurants meeting those requirements",
    "response": "there are no welsh restaurants . would you like something else ?",
    "task": "chinese"
  },
  {
    "id": "",
    "ground_truth": "there are several chinese restaurants in the moderate price range . would you prefer the north or centre of town ?",
    "response": "there are no chinese restaurants in the moderate price range . would you like to try something else ?",
    "task": "chinese"
  },
  {
    "id": "",
    "ground_truth": "api_call chinese dontcare moderate",
    "response": "api_call chinese dontcare moderate",
    "task": "chinese"
  },
  {
    "id": "",
    "ground_truth": "golden_wok is located in the north part of town . would you like their address and phone number ?",
    "response": "shanghai_family_restaurant serves chinese food and is located in the north part of town .",
    "task": "chinese"
  },
  {
    "id": "",
    "ground_truth": "golden_wok 's phone number is 01223_350688",
    "response": "the phone number for jinling_noodle_bar is 01223_566188 .",
    "task": "chinese"
  },
  {
    "id": "",
    "ground_truth": "i appreciate the offer , but it is my job to help you . is there anything else ?",
    "response": "you ' re welcome .",
    "task": "chinese"
  },
  {
    "id": "",
    "ground_truth": "you 're welcome and good bye .",
    "response": "you ' re welcome .",
    "task": "chinese"
  },
  {
    "id": "",
    "ground_truth": "api_call italian west dontcare",
    "response": "api_call italian west dontcare",
    "task": "italian"
  },
  {
    "id": "",
    "ground_truth": "there is la_margherita and prezzo . which one were you looking for ?",
    "response": "la_margherita is a cheap italian restaurant in the west part of town . would you like their phone number ?",
    "task": "italian"
  },
  {
    "id": "",
    "ground_truth": "prezzo is an italian restaurant in the west of town , and is in the moderate price range . the address is 21_-_24_northampton_road and the phone number is 01799_521260 .",
    "response": "i ' m sorry , there is no la_margherita in the west .",
    "task": "italian"
  },
  {
    "id": "",
    "ground_truth": "you 're welcome . let us know if we can help you with anything else .",
    "response": "thank you for using our system . good bye",
    "task": "italian"
  },
  {
    "id": "",
    "ground_truth": "are you looking for something more or less expensive ?",
    "response": "there are no mediterranean restaurants in the area . would you like something else ?",
    "task": "mediterranean"
  },
  {
    "id": "",
    "ground_truth": "api_call mediterranean dontcare dontcare",
    "response": "api_call mediterranean dontcare expensive",
    "task": "mediterranean"
  },
  {
    "id": "",
    "ground_truth": "la_mimosa is a nice mediterranean restaurant in the centre .",
    "response": "la_mimosa is an expensive restaurant serving mediterranean food .",
    "task": "mediterranean"
  },
  {
    "id": "",
    "ground_truth": "la_mimosa 's phone number is 01223_362525 . may i help you with anything else ?",
    "response": "the phone number is 01223_362525 .",
    "task": "mediterranean"
  },
  {
    "id": "",
    "ground_truth": "you ' re very welcome . have a nice day , goodbye .",
    "response": "thank you , goodbye .",
    "task": "mediterranean"
  },
  {
    "id": "",
    "ground_truth": "api_call italian north dontcare",
    "response": "api_call italian north dontcare",
    "task": "italian"
  },
  {
    "id": "",
    "ground_truth": "da_vinci_pizzeria is an italian restaurant located in the north part of town",
    "response": "da_vinci_pizzeria is a cheap italian restaurant in the north .",
    "task": "italian"
  },
  {
    "id": "",
    "ground_truth": "da_vinci_pizzeria is located at 20_milton_road_chesterton . their phone number is 01223_351707 . is there anything else i can help you with ?",
    "response": "the address is 20_milton_road_chesterton and the phone number is 01223_351707 .",
    "task": "italian"
  },
  {
    "id": "",
    "ground_truth": "you 're welcome . please enjoy your day .",
    "response": "thank you for using our system . good bye .",
    "task": "italian"
  },
  {
    "id": "",
    "ground_truth": "api_call mediterranean dontcare dontcare",
    "response": "there are no mediterranean restaurants in the area . would you like to try something else ?",
    "task": "mediterranean"
  },
  {
    "id": "",
    "ground_truth": "la_mimosa serves mediterranean food in the centre of town . would you like their information ?",
    "response": "la_mimosa is an expensive restaurant in the centre of town .",
    "task": "mediterranean"
  },
  {
    "id": "",
    "ground_truth": "it is located at thompsons_lane_fen_ditton and you can reach them at 01223_362525 .",
    "response": "the address is thompsons_lane_fen_ditton and the phone number is 01223_3625 .",
    "task": "mediterranean"
  },
  {
    "id": "",
    "ground_truth": "you 're welcome , goodbye",
    "response": "thank you , goodbye .",
    "task": "mediterranean"
  },
  {
    "id": "",
    "ground_truth": "there are no such restaurants . would you like to make another query ?",
    "response": "there are no restaurants matching your request . would you like to try something else ?",
    "task": ""
  },
  {
    "id": "",
    "ground_truth": "we have a couple of italian restaurants in the west . would you like information on those ?",
    "response": "api_call corsica west dontcare",
    "task": ""
  },
  {
    "id": "",
    "ground_truth": "thank you . good bye .",
    "response": "thank you , goodbye .",
    "task": ""
  },
  {
    "id": "",
    "ground_truth": "there are no venues serving swiss food .",
    "response": "there are no restaurants matching your request . would you like something else ?",
    "task": "indian"
  },
  {
    "id": "",
    "ground_truth": "api_call indian dontcare dontcare",
    "response": "api_call indian dontcare dontcare",
    "task": "indian"
  },
  {
    "id": "",
    "ground_truth": "cocum serves indian food . its address is 71_castle_street_city_centre and the phone number is 01223_366668 , is there anything else i can help you with ?",
    "response": "the indian restaurant in the south part of town is saffron_brasserie . would you like their phone number ?",
    "task": "indian"
  },
  {
    "id": "",
    "ground_truth": "thank you , goodbye .",
    "response": "thank you , goodbye .",
    "task": "indian"
  },
  {
    "id": "",
    "ground_truth": "api_call korean dontcare dontcare",
    "response": "there are no korean restaurants in the city . would you like to try something else ?",
    "task": "korean"
  },
  {
    "id": "",
    "ground_truth": "little_seoul is a korean restaurant in the epensive price range . it is located in the centre area .",
    "response": "little_seoul is a korean restaurant in the city centre .",
    "task": "korean"
  },
  {
    "id": "",
    "ground_truth": "the phone number is 01223_308681",
    "response": "the phone number is 01223_308681 .",
    "task": "korean"
  },
  {
    "id": "",
    "ground_truth": "little_seoul is located at 108 regent_street_city_centre . is there anything else i can do for you today ?",
    "response": "little_seoul is located at 108 regent_street_city_centre .",
    "task": "korean"
  },
  {
    "id": "",
    "ground_truth": "goodbye !",
    "response": "thank you , goodbye .",
    "task": "korean"
  },
  {
    "id": "",
    "ground_truth": "i found no matching records for your requests . do you want to try something else ?",
    "response": "there are no world food restaurants in the east part of town . would you like to try something else ?",
    "task": "chinese"
  },
  {
    "id": "",
    "ground_truth": "api_call chinese east dontcare",
    "response": "api_call chinese east dontcare",
    "task": "chinese"
  },
  {
    "id": "",
    "ground_truth": "yu_garden is a great chinese restaraunt on the east side of town . should i get you their phone number ?",
    "response": "yu_garden is a chinese restaurant in the east part of town .",
    "task": "chinese"
  },
  {
    "id": "",
    "ground_truth": "the address is 529_newmarket_road_fen_ditton , the postcode is cb58pa , and the phone number is 01223_248882 .",
    "response": "yu_garden is located at 529_newmarket_road_fen_ditton and the postcode is cb58pa .",
    "task": "chinese"
  },
  {
    "id": "",
    "ground_truth": "goodbye , and thank you for using the cambridge restaurant system .",
    "response": "thank you , goodbye .",
    "task": "chinese"
  },
  {
    "id": "",
    "ground_truth": "please tell me the price range you would like today .",
    "response": "there are no english restaurants in the area . would you like something else ?",
    "task": "english"
  },
  {
    "id": "",
    "ground_truth": "api_call english dontcare dontcare",
    "response": "api_call english dontcare dontcare",
    "task": "english"
  },
  {
    "id": "",
    "ground_truth": "i 'm sorry . there are no restaurants serving english food near your area .",
    "response": "i ' m sorry , but there are no english restaurants in the city .",
    "task": "english"
  },
  {
    "id": "",
    "ground_truth": "ask serves italian food , is in the center of town and in the cheap price range . their phone number is 01223_364917 and their postcode is cb21uf .",
    "response": "api_call italian dontcare dontcare",
    "task": "english"
  },
  {
    "id": "",
    "ground_truth": "thank you and good bye",
    "response": "you ' re welcome . goodbye .",
    "task": "english"
  },
  {
    "id": "",
    "ground_truth": "in which area would you like to find a kosher restaurant in the expensive price range ?",
    "response": "there are no expensive kosher restaurants in the area . would you like to try something else ?",
    "task": "korean"
  },
  {
    "id": "",
    "ground_truth": "there are no kosher restaurant in the expensive price range . is there another food type or price range that you would like ?",
    "response": "api_call kosher dontcare expensive",
    "task": "korean"
  },
  {
    "id": "",
    "ground_truth": "there is a korean restaurant in the expensive price range in the centre area of town . would you like their information ?",
    "response": "api_call korean dontcare expensive",
    "task": "korean"
  },
  {
    "id": "",
    "ground_truth": "api_call korean dontcare expensive",
    "response": "api_call korean dontcare expensive",
    "task": "korean"
  },
  {
    "id": "",
    "ground_truth": "the address of little_seoul korean restaurant is 108 regent_street_city_centre , postcode cb21dp",
    "response": "little_seoul is located at 108 regent_street_city_centre .",
    "task": "korean"
  },
  {
    "id": "",
    "ground_truth": "you 're welcome . good bye .",
    "response": "thank you for using our system . good bye",
    "task": "korean"
  },
  {
    "id": "",
    "ground_truth": "would you prefer the centre or west part of town ?",
    "response": "there are no restaurants serving thai food .",
    "task": "thai"
  },
  {
    "id": "",
    "ground_truth": "api_call thai dontcare dontcare",
    "response": "api_call thai dontcare dontcare",
    "task": "thai"
  },
  {
    "id": "",
    "ground_truth": "bangkok_city is in the centre area and is serving thai food , is there anything i can help you with ?",
    "response": "bangkok_city is an expensive restaurant in the west part of town .",
    "task": "thai"
  },
  {
    "id": "",
    "ground_truth": "there 's also sala_thong in the west part of town . they 're located at 35_newnham_road_newnham and you can call them at 01223_323178 .",
    "response": "there are two options . bangkok_city and sala_thong .",
    "task": "thai"
  },
  {
    "id": "",
    "ground_truth": "i hope you enjoy your thai food . goodbye .",
    "response": "thank you for using our system . good bye",
    "task": "thai"
  },
  {
    "id": "",
    "ground_truth": "i 'm sorry , i do n't have a restaurant that serves austrian food . do you have a second choice ?",
    "response": "there are no austrian restaurants in the area . would you like something else ?",
    "task": "spanish"
  },
  {
    "id": "",
    "ground_truth": "api_call spanish dontcare dontcare",
    "response": "api_call spanish dontcare dontcare",
    "task": "spanish"
  },
  {
    "id": "",
    "ground_truth": "there is la_raza , a cheap spanish restaurant located at 4_-_6_rose_crescent . there is also la_tasca , a moderately priced spanish restaurant located at 14_-16_bridge_street .",
    "response": "la_raza is a nice place that serves spanish food .",
    "task": "spanish"
  },
  {
    "id": "",
    "ground_truth": "thank you for using our system . goodbye .",
    "response": "thank you for using our system . good bye",
    "task": "spanish"
  },
  {
    "id": "",
    "ground_truth": "i 'm sorry we do n't have any lebanese restaurants located in the west part of town . would you like to try a different type of food ?",
    "response": "there are no lebanese restaurants in the west part of town .",
    "task": "thai"
  },
  {
    "id": "",
    "ground_truth": "api_call thai west dontcare",
    "response": "api_call thai west dontcare",
    "task": "thai"
  },
  {
    "id": "",
    "ground_truth": "sala_thong serves thai food and is located in the west part of town . would you like more information for them ?",
    "response": "sala_thong is a thai restraunt in the west part of town .",
    "task": "thai"
  },
  {
    "id": "",
    "ground_truth": "sala_thong is an expensive restaurant located at 35_newnham_road_newnham . the phone number is 01223_323178 .",
    "response": "sala_thong is located at 35_newnham_road_newnham and their phone number is 01223_323178 .",
    "task": "thai"
  },
  {
    "id": "",
    "ground_truth": "thank you and good bye",
    "response": "thank you , goodbye .",
    "task": "thai"
  },
  {
    "id": "",
    "ground_truth": "api_call french dontcare expensive",
    "response": "there are several expensive french restaurants in town . would you prefer one in the centre or south part of town ?",
    "task": "french"
  },
  {
    "id": "",
    "ground_truth": "i show two french restaurants . cote and restaurant_two_two .",
    "response": "restaurant_two is an expensive french restaurant in the north .",
    "task": "french"
  },
  {
    "id": "",
    "ground_truth": "what area is closer to you , north or centre ?",
    "response": "cote is located in the centre of town",
    "task": "french"
  },
  {
    "id": "",
    "ground_truth": "they serve french food .",
    "response": "they serve french food .",
    "task": "french"
  },
  {
    "id": "",
    "ground_truth": "cote is located at bridge_street_city_centre , and restaurant_two_two is at 22_chesterton_road_chesterton . how else may i assist you ?",
    "response": "they serve french food .",
    "task": "french"
  },
  {
    "id": "",
    "ground_truth": "thank you . good bye .",
    "response": "thank you for using our system . good bye",
    "task": "french"
  },
  {
    "id": "",
    "ground_truth": "api_call japanese centre dontcare",
    "response": "api_call japanese centre dontcare",
    "task": "japanese"
  },
  {
    "id": "",
    "ground_truth": "wagamama serves japanese food and is in the center area of town . the address is 36_saint_andrews_street .",
    "response": "wagamama is located at 36_saint_andrews_street .",
    "task": "japanese"
  },
  {
    "id": "",
    "ground_truth": "is there anything else i can help you with ?",
    "response": "you ' re welcome .",
    "task": "japanese"
  },
  {
    "id": "",
    "ground_truth": "have a great day . thank you for using the services",
    "response": "thank you for using our system . good bye",
    "task": "japanese"
  },
  {
    "id": "",
    "ground_truth": "there is not a barbeque restaurant listed . may i have you find a different restaurant ?",
    "response": "there are no restaurants matching your request . would you like a different restaurant ?",
    "task": "gastropub"
  },
  {
    "id": "",
    "ground_truth": "api_call gastropub dontcare dontcare",
    "response": "api_call gastropub dontcare dontcare",
    "task": "gastropub"
  },
  {
    "id": "",
    "ground_truth": "there are four gastropub restaurants . i recommend the_cow_pizza_kitchen_and_bar which is in the center and moderately priced .",
    "response": "the_cow_pizza_kitchen_and_bar is an expensive gastropub located in the east part of town .",
    "task": "gastropub"
  },
  {
    "id": "",
    "ground_truth": "their address is corn_exchange_street and their phone number is 01223_308871 .",
    "response": "the address is corn_exchange_street and the phone number is 01223_308871 .",
    "task": "gastropub"
  },
  {
    "id": "",
    "ground_truth": "goodbye .",
    "response": "you ' re welcome .",
    "task": "gastropub"
  },
  {
    "id": "",
    "ground_truth": "unfortunately there are no persian restaurants in the city . would you like to try a different cuisine ?",
    "response": "there are no persian restaurants in the north part of town . would you like to try something else ?",
    "task": "asian_oriental"
  },
  {
    "id": "",
    "ground_truth": "api_call asian_oriental north dontcare",
    "response": "api_call asian_oriental north dontcare",
    "task": "asian_oriental"
  },
  {
    "id": "",
    "ground_truth": "saigon_city serves asian_oriental food , is in the north part of town and in the expensive price range .",
    "response": "saigon_city serves asian_oriental food in the north part of town .",
    "task": "asian_oriental"
  },
  {
    "id": "",
    "ground_truth": "of course . their phone number is 01223_356555 and they are located at 169_high_street_chesterton_chesterton . is there anything else i can help you with ?",
    "response": "saigon_city ' s address is 169_high_street_chesterton_chesterton and the phone number is 01223_356555 .",
    "task": "asian_oriental"
  },
  {
    "id": "",
    "ground_truth": "thank you for using the cambridge restaurant system , goodbye .",
    "response": "thank you , goodbye .",
    "task": "asian_oriental"
  },
  {
    "id": "",
    "ground_truth": "api_call japanese dontcare dontcare",
    "response": "there are no japanese restaurants in town .",
    "task": "japanese"
  },
  {
    "id": "",
    "ground_truth": "wagamama is a japanese restaurant in the centre of town . would you like their location ?",
    "response": "there is wagamama in the centre of town .",
    "task": "japanese"
  },
  {
    "id": "",
    "ground_truth": "its address is 36_saint_andrews_street and phone number is 01223_462354",
    "response": "their address is 36_saint_andrews_street and their phone number is 01223_462354 .",
    "task": "japanese"
  },
  {
    "id": "",
    "ground_truth": "you 're welcome . have a good day !",
    "response": "you ' re welcome . goodbye .",
    "task": "japanese"
  },
  {
    "id": "",
    "ground_truth": "api_call dontcare west cheap",
    "response": "api_call dontcare west cheap",
    "task": "dontcare"
  },
  {
    "id": "",
    "ground_truth": "la_margherita is an italian restaurant . it is located at 15_magdalene_street_city_centre . phone number is 01223_315232 .",
    "response": "la_margherita is a cheap italian restaurant in the west .",
    "task": "dontcare"
  },
  {
    "id": "",
    "ground_truth": "thank you , goodbye .",
    "response": "thank you for using our system . good bye",
    "task": "dontcare"
  },
  {
    "id": "",
    "ground_truth": "i 'm sorry , there are no expensive restaurants that serve indonesian food . can i help you with something else ?",
    "response": "there are no expensive indonesian restaurants in the area . would you like to try something else ?",
    "task": "thai"
  },
  {
    "id": "",
    "ground_truth": "api_call thai dontcare expensive",
    "response": "api_call thai dontcare expensive",
    "task": "thai"
  },
  {
    "id": "",
    "ground_truth": "bangkok_city is thai restaurant in the expensive price range located in the centre city .",
    "response": "bangkok_city is an expensive thai restaurant in the west part of town .",
    "task": "thai"
  },
  {
    "id": "",
    "ground_truth": "sure , bangkok_city is located at 24_green_street_city_centre and its phone number is 01223_354382 . is there anything else i can help you with ?",
    "response": "bangkok_city is located at 24_green_street_city_centre and phone number is 01223_354382 .",
    "task": "thai"
  },
  {
    "id": "",
    "ground_truth": "they serve thai food .",
    "response": "they serve thai food .",
    "task": "thai"
  },
  {
    "id": "",
    "ground_truth": "thank you .",
    "response": "thank you for using our system . good bye .",
    "task": "thai"
  },
  {
    "id": "",
    "ground_truth": "i am sorry . there are no swedish restaurants in this city . is there another type of restaurant you would like me to help you find ?",
    "response": "api_call swedish dontcare expensive",
    "task": "mediterranean"
  },
  {
    "id": "",
    "ground_truth": "there are 3 restaurants that serve mediterranean food . what price range are you looking for ?",
    "response": "api_call mediterranean dontcare expensive",
    "task": "mediterranean"
  },
  {
    "id": "",
    "ground_truth": "api_call mediterranean dontcare expensive",
    "response": "api_call mediterranean dontcare expensive",
    "task": "mediterranean"
  },
  {
    "id": "",
    "ground_truth": "la_mimosa serves mediterranean food and is in the expensive price range . their phone number is 01223_362525 and they are located at thompsons_lane_fen_ditton .",
    "response": "la_mimosa is an expensive mediterranean restaurant in the centre of town .",
    "task": "mediterranean"
  },
  {
    "id": "",
    "ground_truth": "you 're welcome , thank you for using this system . goodbye .",
    "response": "thank you for using our system . good bye",
    "task": "mediterranean"
  },
  {
    "id": "",
    "ground_truth": "api_call dontcare north moderate",
    "response": "api_call dontcare north moderate",
    "task": "dontcare"
  },
  {
    "id": "",
    "ground_truth": "golden_wok is a chinese restaurant in the north part of town in the moderate price range .",
    "response": "the_nirala is a moderately priced indian restaurant in the north .",
    "task": "dontcare"
  },
  {
    "id": "",
    "ground_truth": "their phone number is 01223_350688 and their address is 191_histon_road_chesterton",
    "response": "the golden_wok is located at 191_histon_road_chesterton and their phone number is 01223_350688 .",
    "task": "dontcare"
  },
  {
    "id": "",
    "ground_truth": "thank you goodbye",
    "response": "thank you for using our system . good bye",
    "task": "dontcare"
  },
  {
    "id": "",
    "ground_truth": "there 's a very nice japanese restaurant in the center of town , it 's pretty expensive .",
    "response": "there are no japanese restaurants in the centre of town .",
    "task": "japanese"
  },
  {
    "id": "",
    "ground_truth": "api_call japanese centre dontcare",
    "response": "api_call japanese centre dontcare",
    "task": "japanese"
  },
  {
    "id": "",
    "ground_truth": "yes , it 's 01223462354. what else can i help you with ?",
    "response": "wagamama is a japanese restaurant in the centre of town .",
    "task": "japanese"
  },
  {
    "id": "",
    "ground_truth": "you 're welcome . good bye .",
    "response": "thank you , goodbye .",
    "task": "japanese"
  },
  {
    "id": "",
    "ground_truth": "api_call french dontcare dontcare",
    "response": "there are no french restaurants in the area . would you like to try something else ?",
    "task": "french"
  },
  {
    "id": "",
    "ground_truth": "cote is an expensive french restaurant in the city centre .",
    "response": "restaurant_two_two is an expensive restaurant in the north part of town .",
    "task": "french"
  },
  {
    "id": "",
    "ground_truth": "cote is located on bridge_street_city_centre , and their phone number is 01223_311053 . is there anything else i can help you with ?",
    "response": "the address for cote is bridge_street_city_centre and the phone number is 01223_311053 .",
    "task": "french"
  },
  {
    "id": "",
    "ground_truth": "thank you for calling the cambridge restaurant system . goodbye .",
    "response": "thank you , goodbye .",
    "task": "french"
  },
  {
    "id": "",
    "ground_truth": "there are no jamaican restaurants in the center part of town . do you have another cuisine or area preference ?",
    "response": "there are no jamaican restaurants in the centre part of town .",
    "task": "international"
  },
  {
    "id": "",
    "ground_truth": "there are two international restaurants in the centre area , both moderately priced . would you like their addresses ?",
    "response": "api_call international centre dontcare",
    "task": "international"
  },
  {
    "id": "",
    "ground_truth": "api_call international centre dontcare",
    "response": "api_call international centre dontcare",
    "task": "international"
  },
  {
    "id": "",
    "ground_truth": "may i recommend bloomsbury_restaurant which is an international restaurant in the centre and is moderately priced ?",
    "response": "bloomsbury_restaurant serves international food and is located in the centre of town .",
    "task": "international"
  },
  {
    "id": "",
    "ground_truth": "bloomsbury_restaurant is moderately priced , and you can reach them at 0871_942_9180 .",
    "response": "the phone number for bloomsbury_restaurant is 0871_942_9180 and the phone number is 0871_942_9180 .",
    "task": "international"
  },
  {
    "id": "",
    "ground_truth": "thank you for using our system . would you like anything else ?",
    "response": "thank you .",
    "task": "international"
  },
  {
    "id": "",
    "ground_truth": "good bye .",
    "response": "thank you for using our system . good bye",
    "task": "international"
  },
  {
    "id": "",
    "ground_truth": "no information found",
    "response": "there are no welsh restaurants in the area . would you like to try something else ?",
    "task": "portuguese"
  },
  {
    "id": "",
    "ground_truth": "which area of town would you prefer ?",
    "response": "there are no restaurants that serve welsh food . would you like to try something else ?",
    "task": "portuguese"
  },
  {
    "id": "",
    "ground_truth": "api_call portuguese dontcare dontcare",
    "response": "there are no portuguese restaurants in the area . would you like to try something else ?",
    "task": "portuguese"
  },
  {
    "id": "",
    "ground_truth": "there are two restaurants serving portuguese food . nandos in the south and nandos in city center . would you like further information on either of those ?",
    "response": "nandos is a portuguese restaurant in the south part of town .",
    "task": "portuguese"
  },
  {
    "id": "",
    "ground_truth": "nandos can be found at 33-34_saint_andrews_street and can be reached at 01223_327908 . can i assist you with anything else ?",
    "response": "nandos_city_centre is located at 33-34saint_andrews_street and the phone number is 01223_327908 .",
    "task": "portuguese"
  },
  {
    "id": "",
    "ground_truth": "thank you and have a great day !",
    "response": "thank you , goodbye .",
    "task": "portuguese"
  },
  {
    "id": "",
    "ground_truth": "yes , there is one thai restaurant in that area . would you like more details on this restaurant ?",
    "response": "there are no thai restaurants in the centre of town .",
    "task": "thai"
  },
  {
    "id": "",
    "ground_truth": "api_call thai centre dontcare",
    "response": "api_call thai centre dontcare",
    "task": "thai"
  },
  {
    "id": "",
    "ground_truth": "the address is 24_green_street_city_centre",
    "response": "bangkok_city is located at 24_green_street_city_centre .",
    "task": "thai"
  },
  {
    "id": "",
    "ground_truth": "bangkok_city is expensive . their phone number is 01223_354382 . is there anything else i can help you find ?",
    "response": "bangkok_city is expensive and serves thai food .",
    "task": "thai"
  },
  {
    "id": "",
    "ground_truth": "thank you , goodbye !",
    "response": "thank you , goodbye .",
    "task": "thai"
  },
  {
    "id": "",
    "ground_truth": "would you prefer cheap or moderate price range ?",
    "response": "there are no spanish restaurants in the area .",
    "task": "spanish"
  },
  {
    "id": "",
    "ground_truth": "api_call spanish dontcare dontcare",
    "response": "api_call spanish dontcare cheap",
    "task": "spanish"
  },
  {
    "id": "",
    "ground_truth": "two selections fit your requirements . la_tasca and la_raza are both located in the centre part of town . do either of those interest you ?",
    "response": "la_raza is a nice restaurant that serves spanish food .",
    "task": "spanish"
  },
  {
    "id": "",
    "ground_truth": "la_raza 's address is 4_-_6_rose_crescent . is there anything else i can do for you ?",
    "response": "la_tasca is located at 14_-16_bridge_street and the phone number is 01223_464630 .",
    "task": "spanish"
  },
  {
    "id": "",
    "ground_truth": "you 're welcome , goodbye .",
    "response": "thank you for using our system . good bye",
    "task": "spanish"
  },
  {
    "id": "",
    "ground_truth": "api_call lebanese dontcare dontcare",
    "response": "i ' m sorry , there are no lebanese restaurants in the area . would you like to try something else ?",
    "task": "lebanese"
  },
  {
    "id": "",
    "ground_truth": "there is a lebanese restaurant in the centre of town called ali_baba . would you like their address ?",
    "response": "ali_baba is a lebanese restaurant in the moderate price range .",
    "task": "lebanese"
  },
  {
    "id": "",
    "ground_truth": "sure , the phone number is 01462_432565 and the postcode is cb21nt . is there anything else i can help you with ?",
    "response": "the ali_baba is located at 59_hills_road_city_centre and the phone number is 01462_432565 .",
    "task": "lebanese"
  },
  {
    "id": "",
    "ground_truth": "you ' re welcome . is there anything else we can help you with today ?",
    "response": "thank you for using our system . good bye",
    "task": "lebanese"
  },
  {
    "id": "",
    "ground_truth": "you 're welcome . goodbye .",
    "response": "you ' re welcome .",
    "task": "lebanese"
  },
  {
    "id": "",
    "ground_truth": "there are no restaurants that serve brazilian food .",
    "response": "there are no brazilian restaurants listed . would you like to try something else ?",
    "task": "french"
  },
  {
    "id": "",
    "ground_truth": "api_call french dontcare dontcare",
    "response": "api_call french dontcare dontcare",
    "task": "french"
  },
  {
    "id": "",
    "ground_truth": "i found two french restaurants , one in centre and one in north . do you have a preference on area ?",
    "response": "restaurant_two is an expensive french restaurant in the north .",
    "task": "french"
  },
  {
    "id": "",
    "ground_truth": "do you have a preference on the price ?",
    "response": "yes , cote is located in the centre of town",
    "task": "french"
  },
  {
    "id": "",
    "ground_truth": "cote is a good french restaurant . it is located at bridge_street_city_centre and its phone number is 01223311053. is there anything else i can help you with ?",
    "response": "cote is a french restaurant in the north .",
    "task": "french"
  },
  {
    "id": "",
    "ground_truth": "goodbye .",
    "response": "thank you for using our system . good bye",
    "task": "french"
  },
  {
    "id": "",
    "ground_truth": "i can not find any restaurants matching your request . can i find something else for you instead ?",
    "response": "there are no bistro restaurants in the area . would you like to try something else ?",
    "task": "portuguese"
  },
  {
    "id": "",
    "ground_truth": "api_call portuguese dontcare dontcare",
    "response": "api_call portuguese dontcare dontcare",
    "task": "portuguese"
  },
  {
    "id": "",
    "ground_truth": "nandos_city_centre , which is in the south part of town , serves portuguese food and they are in the cheap price range .",
    "response": "nandos is a portuguese restaurant in the south part of town .",
    "task": "portuguese"
  },
  {
    "id": "",
    "ground_truth": "nandos ' address is cambridge_leisure_park_clifton_way and their phone number is 01223_327908 .",
    "response": "nandos_city_centre is located at cambridge_leisure_park_clifton_way and the phone number is 01223_327908 .",
    "task": "portuguese"
  },
  {
    "id": "",
    "ground_truth": "you 're welcome . have a nice day .",
    "response": "thank you , goodbye .",
    "task": "portuguese"
  },
  {
    "id": "",
    "ground_truth": "there are no hungarian restaurants in the west of town . would you like to change your query ?",
    "response": "what type of food would you like ?",
    "task": "indian"
  },
  {
    "id": "",
    "ground_truth": "there are 6 indian restaurants in the west part of town . what price range do you have in mind ?",
    "response": "api_call indian west dontcare",
    "task": "indian"
  },
  {
    "id": "",
    "ground_truth": "would you like the name , address and phone number of a few of them ?",
    "response": "api_call indian west dontcare",
    "task": "indian"
  },
  {
    "id": "",
    "ground_truth": "api_call indian west dontcare",
    "response": "api_call dontcare west cheap",
    "task": "indian"
  },
  {
    "id": "",
    "ground_truth": "cocum is located at 71_castle_street_city_centre and their phone number is 01223_366668 . their price range is expensive .",
    "response": "india_house is an indian restaurant in the west part of town .",
    "task": "indian"
  },
  {
    "id": "",
    "ground_truth": "you 're welcome . may i help with another query ?",
    "response": "you ' re welcome .",
    "task": "indian"
  },
  {
    "id": "",
    "ground_truth": "goodbye .",
    "response": "thank you , goodbye .",
    "task": "indian"
  },
  {
    "id": "",
    "ground_truth": "api_call french dontcare expensive",
    "response": "there are no restaurants matching your request . would you like to try something else ?",
    "task": "french"
  },
  {
    "id": "",
    "ground_truth": "there are two expensive french restaurants , cote in the center and restaurant_two_two in the north . do you want further information on either of these ?",
    "response": "restaurant_two is an expensive french restaurant in the north .",
    "task": "french"
  },
  {
    "id": "",
    "ground_truth": "those are the only two expensive french restaurants i have listed . would you like to expand your price range or type of cuisine ?",
    "response": "yes , cote is an expensive french restaurant in the north .",
    "task": "french"
  },
  {
    "id": "",
    "ground_truth": "restaurant_two_two is a french restaurant and it is in the expensive price range . would you like the address and phone number ?",
    "response": "there is restaurant_two_two , which serves french food and is in the expensive price range .",
    "task": "french"
  },
  {
    "id": "",
    "ground_truth": "sure , the phone number is 01223_311053 .",
    "response": "the phone number for cote is 01223_311053 and the postcode is cb21uf .",
    "task": "french"
  },
  {
    "id": "",
    "ground_truth": "thank you goodbye",
    "response": "thank you , goodbye .",
    "task": "french"
  },
  {
    "id": "",
    "ground_truth": "api_call dontcare east cheap",
    "response": "api_call dontcare east cheap",
    "task": "dontcare"
  },
  {
    "id": "",
    "ground_truth": "the_missing_sock is located in the east part of town and in the cheap price range .",
    "response": "the_missing_sock is a cheap restaurant in the east part of town .",
    "task": "dontcare"
  },
  {
    "id": "",
    "ground_truth": "the phone number is 01223_812660 and the address is finders_corner_newmarket_road .",
    "response": "the phone number is 01223_812660 .",
    "task": "dontcare"
  },
  {
    "id": "",
    "ground_truth": "glad to help . goodbye .",
    "response": "you ' re welcome . goodbye .",
    "task": "dontcare"
  },
  {
    "id": "",
    "ground_truth": "api_call italian west dontcare",
    "response": "api_call italian west dontcare",
    "task": "italian"
  },
  {
    "id": "",
    "ground_truth": "prezzo is an italian restaurant in the west part of town , their phone number is 01799_521260 .",
    "response": "la_margherita is a nice restaurant in the west part of town .",
    "task": "italian"
  },
  {
    "id": "",
    "ground_truth": "thank you . goodbye !",
    "response": "thank you , goodbye .",
    "task": "italian"
  },
  {
    "id": "",
    "ground_truth": "there are two restaurants serving indian food in the north part of town . what price range do you want ?",
    "response": "there are no indian restaurants in the north part of town .",
    "task": "indian"
  },
  {
    "id": "",
    "ground_truth": "api_call indian north dontcare",
    "response": "api_call indian north dontcare",
    "task": "indian"
  },
  {
    "id": "",
    "ground_truth": "royal_spice is a cheap indian restaurant located at victoria_avenue_chesterton . their number is 01733_553355 . is there anything else i can do for you today ?",
    "response": "royal_spice is a cheap indian restaurant in the north part of town .",
    "task": "indian"
  },
  {
    "id": "",
    "ground_truth": "you 're welcome , goodbye .",
    "response": "thank you for using our system . good bye",
    "task": "indian"
  },
  {
    "id": "",
    "ground_truth": "api_call dontcare east cheap",
    "response": "api_call dontcare east cheap",
    "task": "dontcare"
  },
  {
    "id": "",
    "ground_truth": "the_missing_sock is a cheap restaurant in the east .",
    "response": "the_missing_sock is a cheap restaurant in the east part of town .",
    "task": "dontcare"
  },
  {
    "id": "",
    "ground_truth": "their phone number is 01223_812660 and their address is finders_corner_newmarket_road .",
    "response": "the address is finders_corner_newmarket_road and the phone number is 01223_812660 .",
    "task": "dontcare"
  },
  {
    "id": "",
    "ground_truth": "you 're welcome . goodbye .",
    "response": "you ' re welcome .",
    "task": "dontcare"
  },
  {
    "id": "",
    "ground_truth": "api_call mediterranean dontcare expensive",
    "response": "there are no expensive mediterranean restaurants . would you like to try something else ?",
    "task": "mediterranean"
  },
  {
    "id": "",
    "ground_truth": "i have found two expensive mediterranean restaurants , la_mimosa and shiraz_restaurant . both are in the centre area . would you like more information on either one of these restaurants ?",
    "response": "la_mimosa is an expensive mediterranean restaurant in the centre of town .",
    "task": "mediterranean"
  },
  {
    "id": "",
    "ground_truth": "no sir . that 's all i have",
    "response": "la_mimosa is an expensive mediterranean restaurant in the centre of town .",
    "task": "mediterranean"
  },
  {
    "id": "",
    "ground_truth": "thank you , have a nice day !",
    "response": "thank you for using our system . good bye",
    "task": "mediterranean"
  },
  {
    "id": "",
    "ground_truth": "there are no caribbean restaurants . would you like something else ?",
    "response": "there are no caribbean restaurants in the area .",
    "task": "chinese"
  },
  {
    "id": "",
    "ground_truth": "api_call chinese dontcare dontcare",
    "response": "api_call chinese dontcare dontcare",
    "task": "chinese"
  },
  {
    "id": "",
    "ground_truth": "there are many chinese restaurants to choose from . do you have a preferred area of town ?",
    "response": "the_lucky_star is a chinese restaurant in the south part of town .",
    "task": "chinese"
  },
  {
    "id": "",
    "ground_truth": "let me provide you with a couple options , charlie_chan- phone 01223_361763 or golden_house - phone 01842_753771",
    "response": "yes , there are two chinese restaurants in the centre of town . would you like the price range ?",
    "task": "chinese"
  },
  {
    "id": "",
    "ground_truth": "thank you for calling . goodbye .",
    "response": "you ' re welcome .",
    "task": "chinese"
  },
  {
    "id": "",
    "ground_truth": "certainly . is there a certain area of town that you 'd like to stay in ?",
    "response": "api_call scottish dontcare dontcare",
    "task": "british"
  },
  {
    "id": "",
    "ground_truth": "i 'm sorry , there are n't any scottish food restaurants . would you like something else ?",
    "response": "api_call scottish dontcare dontcare",
    "task": "british"
  },
  {
    "id": "",
    "ground_truth": "api_call british dontcare dontcare",
    "response": "api_call british dontcare dontcare",
    "task": "british"
  },
  {
    "id": "",
    "ground_truth": "the cotto serves british food it is in the centre of town in the moderate price range .",
    "response": "the_oak_bistro is a british restaurant in the west part of town .",
    "task": "british"
  },
  {
    "id": "",
    "ground_truth": "cotto 's phone number is 01223_302010 .",
    "response": "the phone number for fitzbillies_restaurant is 01223_352500 .",
    "task": "british"
  },
  {
    "id": "",
    "ground_truth": "goodbye .",
    "response": "you ' re welcome .",
    "task": "british"
  },
  {
    "id": "",
    "ground_truth": "would you prefer italian or modern_european food ?",
    "response": "there are no restarnts in the south part of town . would you like something else ?",
    "task": "dontcare"
  },
  {
    "id": "",
    "ground_truth": "api_call dontcare south moderate",
    "response": "api_call dontcare south moderate",
    "task": "dontcare"
  },
  {
    "id": "",
    "ground_truth": "restaurant_alimentum is a nice restaurant serving modern_european food in the moderate price range and is located in the south .",
    "response": "restaurant_alimentum is a moderately priced restaurant in the south part of town .",
    "task": "dontcare"
  },
  {
    "id": "",
    "ground_truth": "their address is 152_-_154_hills_road .",
    "response": "restaurant_alimentum is located at 152_-_154_hills_road .",
    "task": "dontcare"
  },
  {
    "id": "",
    "ground_truth": "thank you . goodbye .",
    "response": "thank you for using our system . good bye",
    "task": "dontcare"
  },
  {
    "id": "",
    "ground_truth": "api_call thai dontcare expensive",
    "response": "api_call thai dontcare expensive",
    "task": "thai"
  },
  {
    "id": "",
    "ground_truth": "there are two thai locations . would you prefer a restaurant in the centre or west part of town ?",
    "response": "bangkok_city is an expensive thai restaurant in the west part of town .",
    "task": "thai"
  },
  {
    "id": "",
    "ground_truth": "sala_thong is an expensive thai restaurant in the west . would you like their information ?",
    "response": "i would recommend sala_thong .",
    "task": "thai"
  },
  {
    "id": "",
    "ground_truth": "sala_thong is located at 35_newnham_road_newnham and their phone number is 01223_323178 . is there anything else i can do for you today ?",
    "response": "bangkok_city is located at 24_green_street_city_centre and their phone number is 01223_354382 .",
    "task": "thai"
  },
  {
    "id": "",
    "ground_truth": "you ' re welcome good bye",
    "response": "thank you for using our system . good bye",
    "task": "thai"
  },
  {
    "id": "",
    "ground_truth": "i can not find any restaurants serving halal food . do you have any other preferences ?",
    "response": "there are no halal restaurants in the area . would you like to try something else ?",
    "task": "indian"
  },
  {
    "id": "",
    "ground_truth": "api_call indian dontcare dontcare",
    "response": "api_call indian dontcare dontcare",
    "task": "indian"
  },
  {
    "id": "",
    "ground_truth": "the cocum serves indian food .",
    "response": "the indian restaurant in the south part of town is saffron_brasserie .",
    "task": "indian"
  },
  {
    "id": "",
    "ground_truth": "their address is 71_castle_street_city_centre , their phone number is 01223_366668 .",
    "response": "their address is cocum at 68_histon_road_chesterton and their phone number is 01223_5060",
    "task": "indian"
  },
  {
    "id": "",
    "ground_truth": "no , the cocum is located on the west part of town . would you like me to find an indian restaurant on the east part of town ?",
    "response": "their address is 71_castle_street_city_centre",
    "task": "indian"
  },
  {
    "id": "",
    "ground_truth": "i have 4 indian restaurants showing for the east part of town . they are curry_prince , pipasha resteraunt , rajmahal , and sitar_tandoori .",
    "response": "yes , the meghna is located in the east part of town .",
    "task": "indian"
  },
  {
    "id": "",
    "ground_truth": "i have nothing available meeting your request , would you like to try a different price range or another type of cuisine ?",
    "response": "there are no restaurants matching your request . would you like to try something else ?",
    "task": "european"
  },
  {
    "id": "",
    "ground_truth": "yes , there are 4 expensive restaurants serving european food . which area would you like ?",
    "response": "api_call european dontcare expensive",
    "task": "european"
  },
  {
    "id": "",
    "ground_truth": "api_call european dontcare expensive",
    "response": "api_call european dontcare expensive",
    "task": "european"
  },
  {
    "id": "",
    "ground_truth": "michaelhouse_cafe is at st._michael's_church_trinity_street_city_centre . how does that sound ?",
    "response": "eraina is located at free_school_lane_city_centre .",
    "task": "european"
  },
  {
    "id": "",
    "ground_truth": "the phone number is 01223_309147 .",
    "response": "the phone number is 01223_309147 .",
    "task": "european"
  },
  {
    "id": "",
    "ground_truth": "it is in the centre part of town .",
    "response": "it is located in the west part of town",
    "task": "european"
  },
  {
    "id": "",
    "ground_truth": "would you like anything else ?",
    "response": "thank you , goodbye .",
    "task": "european"
  },
  {
    "id": "",
    "ground_truth": "your welcome . thanks for calling",
    "response": "thank you , goodbye !",
    "task": "european"
  },
  {
    "id": "",
    "ground_truth": "there are several british restaurants . do you have a price range in mind ?",
    "response": "i ' m sorry , there are no british restaurants in the centre of town . would you like to try something else ?",
    "task": "british"
  },
  {
    "id": "",
    "ground_truth": "api_call british centre dontcare",
    "response": "api_call british centre dontcare",
    "task": "british"
  },
  {
    "id": "",
    "ground_truth": "cotto is a british restaurant in the moderate price range and in the centre . its address is 183_east_road_city_centre and its phone number is 01223_302010 . is there anything else i can help you with ?",
    "response": "the_cambridge_chop_house is located at 1_kings_parade_city_centre and the phone number is 01223_365068 .",
    "task": "british"
  },
  {
    "id": "",
    "ground_truth": "have a nice day ! thank you , goodbye .",
    "response": "you ' re welcome .",
    "task": "british"
  },
  {
    "id": "",
    "ground_truth": "there are no results matching your query . would you like to change your query ?",
    "response": "there are no moderately priced restaurants that serve creative food .",
    "task": "european"
  },
  {
    "id": "",
    "ground_truth": "api_call european dontcare moderate",
    "response": "api_call european dontcare moderate",
    "task": "european"
  },
  {
    "id": "",
    "ground_truth": "de_luca_cucina_and_bar is moderately priced and serves modern_european food .",
    "response": "galleria is a moderately priced european restaurant in the city centre .",
    "task": "european"
  },
  {
    "id": "",
    "ground_truth": "the address is 83_regent_street , postcode is cb21aw .",
    "response": "the address is 33_bridge_street and the postcode is cb21uw",
    "task": "european"
  },
  {
    "id": "",
    "ground_truth": "no restaurants serving scottish food",
    "response": "there are no restaurants serving scottish food .",
    "task": "vietnamese"
  },
  {
    "id": "",
    "ground_truth": "api_call vietnamese dontcare dontcare",
    "response": "api_call vietnamese dontcare dontcare",
    "task": "vietnamese"
  },
  {
    "id": "",
    "ground_truth": "thanh_binh is a vietnamese restaurant , it is in the cheap price range , and it is on the west side of town . would you like the address and phone number ?",
    "response": "thanh_binh is a vietnamese restaurant in the west part of town .",
    "task": "vietnamese"
  },
  {
    "id": "",
    "ground_truth": "the address is 17_magdalene_street_city_centre .",
    "response": "thanh_binh is located at 17_magdalene_street_city_centre and the phone number is 01223_362456 .",
    "task": "vietnamese"
  },
  {
    "id": "",
    "ground_truth": "thank you and good bye .",
    "response": "thank you for using our system . good bye",
    "task": "vietnamese"
  },
  {
    "id": "",
    "ground_truth": "api_call dontcare west moderate",
    "response": "api_call dontcare west moderate",
    "task": "dontcare"
  },
  {
    "id": "",
    "ground_truth": "do you have a food type preference because there are results for indian , british , and italian .",
    "response": "meghna is located in the west part of town and is in the moderate price range . their phone number is 01223_727410 and their address is 205_victoria_road_chesterton .",
    "task": "dontcare"
  },
  {
    "id": "",
    "ground_truth": "meghna is at 205_victoria_road_chesterton and their number is 01223_727410 . can i do anything else for you ?",
    "response": "it is in the moderate price range .",
    "task": "dontcare"
  },
  {
    "id": "",
    "ground_truth": "thank you , and have a good evening !",
    "response": "thank you , goodbye",
    "task": "dontcare"
  },
  {
    "id": "",
    "ground_truth": "i 'm sorry , there is not a restaurant serving singaporean food in the south part of town . would you like to try indian food ?",
    "response": "there are no restaurants matching your request .",
    "task": "indian"
  },
  {
    "id": "",
    "ground_truth": "api_call indian south dontcare",
    "response": "api_call indian south dontcare",
    "task": "indian"
  },
  {
    "id": "",
    "ground_truth": "taj_tandoori serves indian food on the south part of town . their number is 01223_412299 . is there anything else i can help you with today ?",
    "response": "taj_tandoori is an indian restaurant in the south part of town .",
    "task": "indian"
  },
  {
    "id": "",
    "ground_truth": "thank you for using our system..good bye",
    "response": "thank you for using our system . good bye",
    "task": "indian"
  },
  {
    "id": "",
    "ground_truth": "there are no restaurants moderately priced that serves mexican food .",
    "response": "there are no moderately priced restaurants that serve mexican food . would you like something else ?",
    "task": "international"
  },
  {
    "id": "",
    "ground_truth": "api_call international dontcare moderate",
    "response": "api_call international dontcare moderate",
    "task": "international"
  },
  {
    "id": "",
    "ground_truth": "bloomsbury_restaurant is a moderately priced restaurant that serves international food in the centre part of town .",
    "response": "bloomsbury_restaurant serves international food .",
    "task": "international"
  },
  {
    "id": "",
    "ground_truth": "there address is crowne_plaza_hotel_20_downing_street and the post code is cb23dt is there anything else i can help you with ?",
    "response": "their address is crowne_plaza_hotel_20_downing_street and their postcode is cb23dt",
    "task": "international"
  },
  {
    "id": "",
    "ground_truth": "okay thank you",
    "response": "thank you for using our system . good bye",
    "task": "international"
  },
  {
    "id": "",
    "ground_truth": "good bye . thank you for using the system .",
    "response": "thank you for using our system . good bye",
    "task": "international"
  },
  {
    "id": "",
    "ground_truth": "i 'm sorry , but i 'm not showing any results for australasian food in our system .",
    "response": "there are no restaurants serving australasian food .",
    "task": "modern_european"
  },
  {
    "id": "",
    "ground_truth": "there are several restaurants serving modern_european food . do you have an area or price preference ?",
    "response": "there are no modern_european restaurants in the city . would you like to try something else ?",
    "task": "modern_european"
  },
  {
    "id": "",
    "ground_truth": "api_call modern_european dontcare dontcare",
    "response": "api_call modern_european dontcare modern_european dontcare",
    "task": "modern_european"
  },
  {
    "id": "",
    "ground_truth": "darrys_cookhouse_and_wine_shop might be one you would enjoy .",
    "response": "the_river_bar_steakhouse_and_grill is a modern_european restaurant in the quayside_off_bridge_street",
    "task": "modern_european"
  },
  {
    "id": "",
    "ground_truth": "the phone number is 01223_505015 . would you like any additional information ?",
    "response": "the phone number is 01223_505015 .",
    "task": "modern_european"
  },
  {
    "id": "",
    "ground_truth": "good bye .",
    "response": "you ' re welcome .",
    "task": "modern_european"
  },
  {
    "id": "",
    "ground_truth": "i am not able to locate a scandinavian restaurant ; do you have a second choice ?",
    "response": "there are no restaurants matching your request . would you like to try something else ?",
    "task": "vietnamese"
  },
  {
    "id": "",
    "ground_truth": "api_call vietnamese dontcare dontcare",
    "response": "api_call vietnamese dontcare dontcare",
    "task": "vietnamese"
  },
  {
    "id": "",
    "ground_truth": "thanh_binh is a vietnamese restaurant in the west of town , and is in the cheap price range .",
    "response": "thanh_binh is a vietnamese restaurant in the west part of town .",
    "task": "vietnamese"
  },
  {
    "id": "",
    "ground_truth": "their phone number is 01223_362456 . how else may i assist you ?",
    "response": "thanh_binh is located at 17_magdalene_street_city_centre and the phone number is 01223_362456 .",
    "task": "vietnamese"
  },
  {
    "id": "",
    "ground_truth": "the address for tanh binh is 17_magdalene_street_city_centre . is ther anything else i can help you with ?",
    "response": "thanh_binh is located at 17_magdalene_street_city_centre and their phone number is 01223_362456 .",
    "task": "vietnamese"
  },
  {
    "id": "",
    "ground_truth": "you 're welcome . good bye .",
    "response": "thank you for using our system . good bye",
    "task": "vietnamese"
  },
  {
    "id": "",
    "ground_truth": "there are two restaurants serving cheap food in the south part of town . do you have a preference of portuguese or chinese food ?",
    "response": "there are several cheap restaurants in the south part of town . would you prefer italian or indian ?",
    "task": "dontcare"
  },
  {
    "id": "",
    "ground_truth": "api_call dontcare south cheap",
    "response": "api_call dontcare south cheap",
    "task": "dontcare"
  },
  {
    "id": "",
    "ground_truth": "nandos is located at cambridge_leisure_park_clifton_way . their phone number is 01223_327908 . can i help you with anything else ?",
    "response": "the_lucky_star is a chinese restaurant in the south part of town and is in the cheap price range . would you like their address and phone number ?",
    "task": "dontcare"
  },
  {
    "id": "",
    "ground_truth": "thank you , goodbye .",
    "response": "thank you for using our system . good bye",
    "task": "dontcare"
  },
  {
    "id": "",
    "ground_truth": "i find 3 restaurants matching your request .",
    "response": "there are no turkish restaurants in the area . would you like to try something else ?",
    "task": "turkish"
  },
  {
    "id": "",
    "ground_truth": "you 're looking for turkish food , correct ?",
    "response": "i ' m sorry , there are no turkish restaurants in the area . would you like to try something else ?",
    "task": "turkish"
  },
  {
    "id": "",
    "ground_truth": "yes , there are three restaurants serving turkish food in the center of town .",
    "response": "there are three restaurants in the centre of town . what price range do you prefer ?",
    "task": "turkish"
  },
  {
    "id": "",
    "ground_truth": "api_call turkish centre dontcare",
    "response": "api_call turkish centre dontcare",
    "task": "turkish"
  },
  {
    "id": "",
    "ground_truth": "anatolia and efes_restaurant are moderately priced , while meze_bar_restaurant is expensive .",
    "response": "anatolia is in the moderate price range and in the centre part of town .",
    "task": "turkish"
  },
  {
    "id": "",
    "ground_truth": "the address for which restaurant ?",
    "response": "anatolia is located at 30_bridge_street_city_centre",
    "task": "turkish"
  },
  {
    "id": "",
    "ground_truth": "anatolia is located at 30_bridge_street_city_centre . is there anything else i can help you with ?",
    "response": "anatolia is located at 30_bridge_street_city_centre .",
    "task": "turkish"
  },
  {
    "id": "",
    "ground_truth": "you 're welcome and thank you for using this system . goodbye .",
    "response": "thank you for using our system . good bye",
    "task": "turkish"
  },
  {
    "id": "",
    "ground_truth": "api_call portuguese dontcare dontcare",
    "response": "there are no restaurants serving portuguese food .",
    "task": "portuguese"
  },
  {
    "id": "",
    "ground_truth": "nandos_city_centre serves portuguese food . they are in the centre of town and are in the cheap price range .",
    "response": "nandos is a portuguese restaurant in the south .",
    "task": "portuguese"
  },
  {
    "id": "",
    "ground_truth": "nandos_city_centre is at 33-34_saint_andrews_street .",
    "response": "their address is 33-34saint_andrews_street .",
    "task": "portuguese"
  },
  {
    "id": "",
    "ground_truth": "you 're welcome . goodbye .",
    "response": "thank you for using our system . good bye",
    "task": "portuguese"
  },
  {
    "id": "",
    "ground_truth": "what area are you interested in ?",
    "response": "there are no belgian restaurants in the area . would you like to try something else ?",
    "task": "italian"
  },
  {
    "id": "",
    "ground_truth": "there are no cheap belgian restaurants . would you like to change your query ?",
    "response": "api_call belgian dontcare cheap",
    "task": "italian"
  },
  {
    "id": "",
    "ground_truth": "api_call italian dontcare cheap",
    "response": "api_call italian dontcare cheap",
    "task": "italian"
  },
  {
    "id": "",
    "ground_truth": "da_vinci_pizzeria serves italian food in the cheap price range and in the centre of town , is there anything else i can help you with ?",
    "response": "la_margherita is a cheap italian restaurant in the west part of town .",
    "task": "italian"
  },
  {
    "id": "",
    "ground_truth": "api_call british dontcare moderate",
    "response": "api_call british dontcare moderate",
    "task": "british"
  },
  {
    "id": "",
    "ground_truth": "there are 5 moderately price restaurants that serve british food . is there an area of town that would work best for you ?",
    "response": "cotto is located at 183_east_road_city_centre and the phone number is 01223_302010 .",
    "task": "british"
  },
  {
    "id": "",
    "ground_truth": "saint_johns_chop_house serves british food , is in the west area of town and is in the moderate price range",
    "response": "cotto is located in the centre of town and serves british food .",
    "task": "british"
  },
  {
    "id": "",
    "ground_truth": "the phone number is 01223353110 and the address is 21-24 northampton street , is there anything else i can help you with ?",
    "response": "their address is 6_lensfield_road_city_centre and their phone number is 01223_323361 .",
    "task": "british"
  },
  {
    "id": "",
    "ground_truth": "thank you .",
    "response": "thank you , goodbye .",
    "task": "british"
  },
  {
    "id": "",
    "ground_truth": "api_call portuguese south dontcare",
    "response": "api_call portuguese south dontcare",
    "task": "portuguese"
  },
  {
    "id": "",
    "ground_truth": "nandos is a portuguese restaurant in the south part of town . their address is cambridge_leisure_park_clifton_way and their phone number is 01223_327908",
    "response": "nandos is located at cambridge_leisure_park_clifton_way and their phone number is 01223_327908 .",
    "task": "portuguese"
  },
  {
    "id": "",
    "ground_truth": "is there anything else we can help you with ?",
    "response": "you ' re welcome .",
    "task": "portuguese"
  },
  {
    "id": "",
    "ground_truth": "goodbye .",
    "response": "thank you for using our system . good bye",
    "task": "portuguese"
  },
  {
    "id": "",
    "ground_truth": "there are two italian restaurants in the south part of town . would you prefer a moderate or expensive option ?",
    "response": "api_call italian south dontcare",
    "task": "italian"
  },
  {
    "id": "",
    "ground_truth": "api_call italian south moderate",
    "response": "api_call italian south moderate",
    "task": "italian"
  },
  {
    "id": "",
    "ground_truth": "pizza_hut_cherry_hinton is located at g4_cambridge_leisure_park_clifton_way_cherry_hinton , postcode cb17dy .",
    "response": "pizza_hut_cherry_hinton is located at g4_cambridge_leisure_park_clifton_way cherry hinton and the postcode is cb17dy .",
    "task": "italian"
  },
  {
    "id": "",
    "ground_truth": "thank you , goodbye !",
    "response": "thank you for using our system . good bye .",
    "task": "italian"
  },
  {
    "id": "",
    "ground_truth": "unfortunately , there are no danish restaurants listed in the south part of town . would you like something else ?",
    "response": "what type of food would you like ?",
    "task": "portuguese"
  },
  {
    "id": "",
    "ground_truth": "api_call portuguese south dontcare",
    "response": "api_call portuguese south dontcare",
    "task": "portuguese"
  },
  {
    "id": "",
    "ground_truth": "nandos is a portuguese restaurant in the cheap price range located in the south part of town . the address is cambridge_leisure_park_clifton_way and the phone number is 01223_327908",
    "response": "nandos is located at cambridge_leisure_park_clifton_way and the phone number is 01223_327908 .",
    "task": "portuguese"
  },
  {
    "id": "",
    "ground_truth": "thank you and have a great day !",
    "response": "thank you , goodbye .",
    "task": "portuguese"
  },
  {
    "id": "",
    "ground_truth": "no restaurant matching your description have been found .",
    "response": "there are no expensive restaurants serving english food .",
    "task": "turkish"
  },
  {
    "id": "",
    "ground_truth": "api_call turkish dontcare expensive",
    "response": "api_call turkish dontcare expensive",
    "task": "turkish"
  },
  {
    "id": "",
    "ground_truth": "there is one expensive turkish restaurant in town : meze_bar_restaurant .",
    "response": "meze_bar_restaurant is an expensive turkish restaurant in the centre of town . would you like their location ?",
    "task": "turkish"
  },
  {
    "id": "",
    "ground_truth": "it 's in the centre of town , the address is 196 mill_road_city_centre .",
    "response": "it is located in the centre part of town .",
    "task": "turkish"
  },
  {
    "id": "",
    "ground_truth": "goodbye .",
    "response": "thank you , goodbye .",
    "task": "turkish"
  },
  {
    "id": "",
    "ground_truth": "i 'm sorry , we do n't have any expensive turkish restaurants .",
    "response": "there are no expensive turkish restaurants in the area . would you like something else ?",
    "task": "turkish"
  },
  {
    "id": "",
    "ground_truth": "api_call turkish dontcare moderate",
    "response": "api_call turkish dontcare moderate",
    "task": "turkish"
  },
  {
    "id": "",
    "ground_truth": "anatolia and efes_restaurant are both moderately priced turkish restaurants , and both are in the centre of town . would you like an address or phone number for one of them ?",
    "response": "anatolia is a moderately priced restaurant in the centre of town .",
    "task": "turkish"
  },
  {
    "id": "",
    "ground_truth": "anatolia is at 30_bridge_street_city_centre , and the phone number is 01223_362372 . can i get you any further information ?",
    "response": "the anatolia is located at 30_bridge_street_city_centre and the phone number is 01223_362372 .",
    "task": "turkish"
  },
  {
    "id": "",
    "ground_truth": "the postcode is anatolia is cb21uj .",
    "response": "the postcode is cb21uj .",
    "task": "turkish"
  },
  {
    "id": "",
    "ground_truth": "you 're welcome . goodbye .",
    "response": "thank you for using our system . good bye",
    "task": "turkish"
  },
  {
    "id": "",
    "ground_truth": "what price range would you like ?",
    "response": "there are no moroccan restaurants in the area . would you like something else ?",
    "task": "mediterranean"
  },
  {
    "id": "",
    "ground_truth": "i am sorry , i ca n't find any moroccan restaurant . do you prefer any other type of food ?",
    "response": "there are no moroccan restaurants in the area . would you like to try something else ?",
    "task": "mediterranean"
  },
  {
    "id": "",
    "ground_truth": "api_call mediterranean dontcare dontcare",
    "response": "api_call mediterranean dontcare dontcare",
    "task": "mediterranean"
  },
  {
    "id": "",
    "ground_truth": "la_mimosa is a restaurant serving mediterranean food in the centre of town , and is in the expensive price range .",
    "response": "la_mimosa is an expensive mediterranean restaurant in the city centre .",
    "task": "mediterranean"
  },
  {
    "id": "",
    "ground_truth": "the phone number for la_mimosa is 01223_362525 and they are located at thompsons_lane_fen_ditton . the postcode is cb58aq . would you like anything else today ?",
    "response": "thank you , goodbye",
    "task": "mediterranean"
  },
  {
    "id": "",
    "ground_truth": "thank you for using the cambridge restaurant system . good bye .",
    "response": "you ' re welcome .",
    "task": "mediterranean"
  },
  {
    "id": "",
    "ground_truth": "is there an area of town or type of cuisine you have in mind ?",
    "response": "there are several expensive restaurants in the expensive category in the centre of town . would you prefer italian or indian ?",
    "task": "dontcare"
  },
  {
    "id": "",
    "ground_truth": "api_call dontcare south expensive",
    "response": "api_call dontcare south expensive",
    "task": "dontcare"
  },
  {
    "id": "",
    "ground_truth": "peking_restaurant is a chinese food restaurant located at 10_homerton_street_city_centre . their phone number is 01223_354755 .",
    "response": "frankie_and_bennys is an expensive italian restaurant in the south part of town .",
    "task": "dontcare"
  },
  {
    "id": "",
    "ground_truth": "thank you , and have a good day .",
    "response": "thank you , goodbye",
    "task": "dontcare"
  },
  {
    "id": "",
    "ground_truth": "api_call european dontcare expensive",
    "response": "api_call european dontcare expensive",
    "task": "european"
  },
  {
    "id": "",
    "ground_truth": "there is cambridge_lodge_restaurant in the west area . their phone number is 01223_355166 . can i help you with anything else ?",
    "response": "eraina is an expensive european restaurant in the west part of town .",
    "task": "european"
  },
  {
    "id": "",
    "ground_truth": "thank you , goodbye !",
    "response": "you ' re welcome .",
    "task": "european"
  },
  {
    "id": "",
    "ground_truth": "i 'm sorry , there is no restaurant listed serving christmas food . would you like to try something else ?",
    "response": "there are no restaurants serving christmas food .",
    "task": "indian"
  },
  {
    "id": "",
    "ground_truth": "api_call indian dontcare dontcare",
    "response": "there are four restaurants serving indian food . what price range would you like ?",
    "task": "indian"
  },
  {
    "id": "",
    "ground_truth": "cocum serves indian food , in the expensive price range and in the west part of town",
    "response": "the indian restaurant is in the south part of town .",
    "task": "indian"
  },
  {
    "id": "",
    "ground_truth": "cocum 's address is 71_castle_street_city_centre . is there anything else i can help you with today ?",
    "response": "their address is 71_castle_street_city_centre .",
    "task": "indian"
  },
  {
    "id": "",
    "ground_truth": "you 're quite welcome . goodbye .",
    "response": "thank you , goodbye .",
    "task": "indian"
  },
  {
    "id": "",
    "ground_truth": "api_call portuguese dontcare dontcare",
    "response": "there are no portuguese restaurants listed . would you like to try something else ?",
    "task": "portuguese"
  },
  {
    "id": "",
    "ground_truth": "nandos is a portuguese restaurant , it is in the cheap price range , and is on the south part of town . would you like the phone number ?",
    "response": "nandos is a portuguese restaurant in the south .",
    "task": "portuguese"
  },
  {
    "id": "",
    "ground_truth": "cambridge_leisure_park_clifton_way . can i help you with anything else ?",
    "response": "nandos is located at cambridge_leisure_park_clifton_way and their phone number is 01223_327908 .",
    "task": "portuguese"
  },
  {
    "id": "",
    "ground_truth": "you 're welcome . good bye .",
    "response": "thank you , goodbye .",
    "task": "portuguese"
  },
  {
    "id": "",
    "ground_truth": "ok. good bye .",
    "response": "thank you .",
    "task": "portuguese"
  },
  {
    "id": "",
    "ground_truth": "api_call dontcare west cheap",
    "response": "api_call dontcare west cheap",
    "task": "dontcare"
  },
  {
    "id": "",
    "ground_truth": "la_margherita an italian restaurant in the west part of town and in the cheap price range . their address is 15_magdalene_street_city_centre",
    "response": "la_margherita is located at 15_magdalene_street_city_centre and their phone number is 01223_315232 .",
    "task": "dontcare"
  },
  {
    "id": "",
    "ground_truth": "you ' re welcome",
    "response": "thank you for using our system . good bye",
    "task": "dontcare"
  },
  {
    "id": "",
    "ground_truth": "there are no records matching your criteria . would you like a different type of food or area ?",
    "response": "api_call dontcare north dontcare",
    "task": "asian_oriental"
  },
  {
    "id": "",
    "ground_truth": "api_call asian_oriental north dontcare",
    "response": "api_call asian_oriental north dontcare",
    "task": "asian_oriental"
  },
  {
    "id": "",
    "ground_truth": "saigon_city serves asian_oriental food and is in the north part of town . would you like the address and phone number ?",
    "response": "saigon_city is an asian_oriental restraunt in the north .",
    "task": "asian_oriental"
  },
  {
    "id": "",
    "ground_truth": "the address is 169_high_street_chesterton_chesterton and the phone number is 01223_356555 .",
    "response": "saigon_city is located at 169_high_street_chesterton_chesterton and the phone number is 01223_356555 .",
    "task": "asian_oriental"
  },
  {
    "id": "",
    "ground_truth": "your welcome . thanks for calling",
    "response": "thank you for using our system . good bye",
    "task": "asian_oriental"
  },
  {
    "id": "",
    "ground_truth": "i found one in the south part of town and one in the centre .",
    "response": "there are no cheap portuguese restaurants . would you like something else ?",
    "task": "portuguese"
  },
  {
    "id": "",
    "ground_truth": "api_call portuguese centre cheap",
    "response": "api_call portuguese dontcare cheap",
    "task": "portuguese"
  },
  {
    "id": "",
    "ground_truth": "the address to nandos is 33-34_saint_andrews_street . it servers portuguese food and is in the centre of town.is there anythig else i can help you with ?",
    "response": "nandos_city_centre is a portuguese restaurant in the city centre .",
    "task": "portuguese"
  },
  {
    "id": "",
    "ground_truth": "thank you for using our system . good bye",
    "response": "thank you for using our system . good bye .",
    "task": "portuguese"
  },
  {
    "id": "",
    "ground_truth": "api_call lebanese dontcare dontcare",
    "response": "api_call lebanese dontcare dontcare",
    "task": "lebanese"
  },
  {
    "id": "",
    "ground_truth": "ali_baba is a lebanese restaurant in the centre of town . their phone number is 01462_432565 and the postcode is cb21nt",
    "response": "ali_baba is a lebanese restaurant in the moderate price range . would you like their phone number ?",
    "task": "lebanese"
  },
  {
    "id": "",
    "ground_truth": "you 're welcome !",
    "response": "thank you , goodbye !",
    "task": "lebanese"
  },
  {
    "id": "",
    "ground_truth": "thank you , goodbye .",
    "response": "thank you for using our system . good bye",
    "task": "lebanese"
  },
  {
    "id": "",
    "ground_truth": "i 'm sorry we do not have any cuban restaurants in the moderate price range . would you like a different food type ?",
    "response": "there are no cuban restaurants in the moderate price range . would you like to try something else ?",
    "task": "british"
  },
  {
    "id": "",
    "ground_truth": "api_call british dontcare moderate",
    "response": "api_call british dontcare moderate",
    "task": "british"
  },
  {
    "id": "",
    "ground_truth": "fitzbillies_restaurant serves british food . would you like more information about this location ?",
    "response": "cotto serves british food and is located in the west part of town .",
    "task": "british"
  },
  {
    "id": "",
    "ground_truth": "fitzbillies_restaurant 's number is 01223_352500 . would you like the address as well ?",
    "response": "the phone number is 01223_30",
    "task": "british"
  },
  {
    "id": "",
    "ground_truth": "you 're welcome , enjoy your food .",
    "response": "thank you , goodbye",
    "task": "british"
  },
  {
    "id": "",
    "ground_truth": "thank you for choosing our system . good bye",
    "response": "thank you , goodbye .",
    "task": "british"
  },
  {
    "id": "",
    "ground_truth": "api_call mexican dontcare dontcare",
    "response": "there are no restaurants serving mexican food . would you like to try something else ?",
    "task": "mexican"
  },
  {
    "id": "",
    "ground_truth": "chiquito_restaurant_bar serves mexican food in the south part of town . would you like their location ?",
    "response": "chiquito_restaurant_bar is an expensive mexican restaurant in the south part of town .",
    "task": "mexican"
  },
  {
    "id": "",
    "ground_truth": "chiquito_restaurant_bar is located at cambridge_leisure_park_clifton_way cherry hinton . the postal code is cb17dy and the phone number is 01223400170 .",
    "response": "the address is 2g_cambridge_leisure_park_cherry_hinton_road_cherry_hinton and the postcode is cb17dy .",
    "task": "mexican"
  },
  {
    "id": "",
    "ground_truth": "you 're welcome ! goodbye .",
    "response": "thank you , goodbye .",
    "task": "mexican"
  },
  {
    "id": "",
    "ground_truth": "what area are you looking for ?",
    "response": "there are no international restaurants listed . would you like to try something else ?",
    "task": "international"
  },
  {
    "id": "",
    "ground_truth": "api_call international dontcare dontcare",
    "response": "api_call international dontcare dontcare",
    "task": "international"
  },
  {
    "id": "",
    "ground_truth": "the bloomsbury_restaurant , serves international food .",
    "response": "bloomsbury_restaurant serves international food",
    "task": "international"
  },
  {
    "id": "",
    "ground_truth": "bloomsbury_restaurant is located at crowne_plaza_hotel_20_downing_street and their phone number is 0871_942_9180 . may i help you with anything else ?",
    "response": "the address is crowne_plaza_hotel_20_downing_street and their phone number is 0871_942_9180 .",
    "task": "international"
  },
  {
    "id": "",
    "ground_truth": "yes , bloomsbury_restaurant is in the moderate price range .",
    "response": "their address is crowne_plaza_hotel_20_downing_street and their phone number is 0871_942_9180 .",
    "task": "international"
  },
  {
    "id": "",
    "ground_truth": "bloomsbury_restaurant has the cb23dt postcode .",
    "response": "the postcode is cb23dt",
    "task": "international"
  },
  {
    "id": "",
    "ground_truth": "the address for bloomsbury_restaurant is crowne_plaza_hotel_20_downing_street and the phone number is 0871_942_9180 . can i help you with anything else ?",
    "response": "the address is crowne_plaza_hotel_20_downing_street and the phone number is 0871_942_9180 .",
    "task": "international"
  },
  {
    "id": "",
    "ground_truth": "you 're welcome . bye .",
    "response": "thank you , goodbye",
    "task": "international"
  },
  {
    "id": "",
    "ground_truth": "i 'm sorry . i do n't show any results for malaysian restaurants on the north side of town . would you like me to search any other areas ?",
    "response": "there are no malaysian restaurants in the north . would you like to try something else ?",
    "task": "french"
  },
  {
    "id": "",
    "ground_truth": "api_call french north dontcare",
    "response": "api_call french north dontcare",
    "task": "french"
  },
  {
    "id": "",
    "ground_truth": "how about restaurant_two_two at 22_chesterton_road_chesterton",
    "response": "restaurant_two_two is a french restaurant in the north .",
    "task": "french"
  },
  {
    "id": "",
    "ground_truth": "their phone number is 01223_351880 .",
    "response": "restaurant_two_two ' s phone number is 01223_351880 .",
    "task": "french"
  },
  {
    "id": "",
    "ground_truth": "you 're quite welcome . good bye .",
    "response": "thank you , goodbye !",
    "task": "french"
  },
  {
    "id": "",
    "ground_truth": "no , there are no restaurants in the center of town serving halal food .",
    "response": "there are no halal restaurants in the centre of town . would you like something else ?",
    "task": "spanish"
  },
  {
    "id": "",
    "ground_truth": "there are two spanish restaurants in the city centre . what price range are you looking for ?",
    "response": "api_call spanish centre dontcare",
    "task": "spanish"
  },
  {
    "id": "",
    "ground_truth": "api_call spanish centre dontcare",
    "response": "api_call spanish centre dontcare",
    "task": "spanish"
  },
  {
    "id": "",
    "ground_truth": "la_raza is located int he centre of town and is in the cheap price range .",
    "response": "la_raza is a nice place that serves spanish food .",
    "task": "spanish"
  },
  {
    "id": "",
    "ground_truth": "of course ! their number is 01223_464550 and their postcode is cb23ll . is there anything else i can do for you ?",
    "response": "the postcode is cb23ll",
    "task": "spanish"
  },
  {
    "id": "",
    "ground_truth": "good bye . it was a pleasure to assist you .",
    "response": "thank you for using our system . good bye",
    "task": "spanish"
  },
  {
    "id": "",
    "ground_truth": "goodbye .",
    "response": "goodbye .",
    "task": "spanish"
  },
  {
    "id": "",
    "ground_truth": "i 'm afraid there are no danish restaurants in the city . is there another cuisine you 'd like ?",
    "response": "there are no restaurants matching your request .",
    "task": "thai"
  },
  {
    "id": "",
    "ground_truth": "there are two restaurants serving thai food . is the expensive price range okay for you ?",
    "response": "api_call thai dontcare dontcare",
    "task": "thai"
  },
  {
    "id": "",
    "ground_truth": "api_call thai dontcare dontcare",
    "response": "api_call thai dontcare expensive",
    "task": "thai"
  },
  {
    "id": "",
    "ground_truth": "bangkok_city is a nice thai restaurant in the expensive price range . would you like their location ?",
    "response": "bangkok_city is an expensive thai restaurant in the west part of town .",
    "task": "thai"
  },
  {
    "id": "",
    "ground_truth": "correct , bangkok_city is located in the centre part of town . would you like the specific contact information ?",
    "response": "bangkok_city is located in the centre of town .",
    "task": "thai"
  },
  {
    "id": "",
    "ground_truth": "the address is 24_green_street_city_centre , and the phone number is 01223_354382 .",
    "response": "the address for bangkok_city is 24_green_street_city_centre and the phone number is 01223_354382 .",
    "task": "thai"
  },
  {
    "id": "",
    "ground_truth": "you ' re welcome !",
    "response": "thank you for using our system . good bye",
    "task": "thai"
  },
  {
    "id": "",
    "ground_truth": "you ' re welcome , goodbye",
    "response": "thank you for using our system . good bye",
    "task": "thai"
  },
  {
    "id": "",
    "ground_truth": "i 'm sorry , there are no restaurants serving moroccan food . would you like something else ?",
    "response": "there are no moroccan restaurants in the area . would you like to try something else ?",
    "task": "asian_oriental"
  },
  {
    "id": "",
    "ground_truth": "api_call asian_oriental dontcare dontcare",
    "response": "api_call asian_oriental dontcare dontcare",
    "task": "asian_oriental"
  },
  {
    "id": "",
    "ground_truth": "dojo_noodle_bar serves asian_oriental food",
    "response": "dojo_noodle_bar serves asian_oriental food in the moderate price range .",
    "task": "asian_oriental"
  },
  {
    "id": "",
    "ground_truth": "dojo_noodle_bar is located at 40210_millers_yard_city_centre",
    "response": "dojo_noodle_bar is located at 40210_millers_yard_city_centre .",
    "task": "asian_oriental"
  },
  {
    "id": "",
    "ground_truth": "dojo_noodle_bar 's postcode is cb21rq . is there anything else i can help you with today ?",
    "response": "the postcode is cb21rq .",
    "task": "asian_oriental"
  },
  {
    "id": "",
    "ground_truth": "thank you , goodbye .",
    "response": "thank you , goodbye .",
    "task": "asian_oriental"
  },
  {
    "id": "",
    "ground_truth": "api_call dontcare south moderate",
    "response": "api_call dontcare south moderate",
    "task": "dontcare"
  },
  {
    "id": "",
    "ground_truth": "restaurant_alimentum is a moderately price restaurant in the south area of town . their phone number is 01223_413000 and their address is 152_-_154_hills_road .",
    "response": "restaurant_alimentum is located at 152_-_154_hills_road and their phone number is 01223_413000 .",
    "task": "dontcare"
  },
  {
    "id": "",
    "ground_truth": "you 're welcome and thank you for calling . goodbye .",
    "response": "you ' re welcome .",
    "task": "dontcare"
  },
  {
    "id": "",
    "ground_truth": "would you prefer british , indian , or italian food ?",
    "response": "api_call dontcare west moderate",
    "task": "indian"
  },
  {
    "id": "",
    "ground_truth": "api_call indian west moderate",
    "response": "api_call indian west moderate",
    "task": "indian"
  },
  {
    "id": "",
    "ground_truth": "meghna is an indian restaurant . would you like the phone number ?",
    "response": "meghna is a moderately priced indian restaurant in the west part of town .",
    "task": "indian"
  },
  {
    "id": "",
    "ground_truth": "the address is 205_victoria_road_chesterton and the phone number is 01223_727410 .",
    "response": "the address is 205_victoria_road_chesterton .",
    "task": "indian"
  },
  {
    "id": "",
    "ground_truth": "thank you . have a nice day !",
    "response": "you ' re welcome . goodbye .",
    "task": "indian"
  },
  {
    "id": "",
    "ground_truth": "api_call indian south dontcare",
    "response": "api_call indian south dontcare",
    "task": "indian"
  },
  {
    "id": "",
    "ground_truth": "taj_tandoori is the only one matching your request . you can contact them at 01223_412299 .",
    "response": "taj_tandoori is located at 64_cherry_hinton_road_cherry_hinton .",
    "task": "indian"
  },
  {
    "id": "",
    "ground_truth": "the address of the venue is 64_cherry_hinton_road_cherry_hinton and in expensive price range .",
    "response": "the address is 64_cherry_hinton_road_cherry_hinton and the phone number is 01223_412299 .",
    "task": "indian"
  },
  {
    "id": "",
    "ground_truth": "thank you and come again .",
    "response": "thank you , goodbye .",
    "task": "indian"
  },
  {
    "id": "",
    "ground_truth": "api_call international dontcare moderate",
    "response": "api_call international dontcare moderate",
    "task": "international"
  },
  {
    "id": "",
    "ground_truth": "how about the_varsity_restaurant , they are located at 35_saint_andrews_street_city_centre , postcode cb23ar , phone number is 01223_356060 .",
    "response": "bloomsbury_restaurant serves international food and is located in the centre of town .",
    "task": "international"
  },
  {
    "id": "",
    "ground_truth": "goodbye .",
    "response": "thank you for using our system . good bye",
    "task": "international"
  },
  {
    "id": "",
    "ground_truth": "api_call cantonese west dontcare",
    "response": "api_call cantonese west dontcare",
    "task": "cantonese"
  },
  {
    "id": "",
    "ground_truth": "do you have any preference regarding price range ?",
    "response": "i ' m sorry , there are no cantonese restaurants in the west part of town . would you like to try something else ?",
    "task": "cantonese"
  },
  {
    "id": "",
    "ground_truth": "there are no cantonese restaurants located in west . are you interested in another type of cuisine ?",
    "response": "there are no restaurants matching your request . would you like to try something else ?",
    "task": "cantonese"
  },
  {
    "id": "",
    "ground_truth": "thanh_binh is in the west part of town . would you like the phone number ?",
    "response": "api_call vietnamese west dontcare",
    "task": "cantonese"
  },
  {
    "id": "",
    "ground_truth": "the address is 17_magdalene_street_city_centre , and the phone number is 01223_362456 .",
    "response": "api_call vietnamese dontcare dontcare",
    "task": "cantonese"
  },
  {
    "id": "",
    "ground_truth": "you ' re welcome . goodbye .",
    "response": "thank you for using our system . good bye",
    "task": "cantonese"
  },
  {
    "id": "",
    "ground_truth": "there are no british restaurants in the north part of town . shall i search for something else ?",
    "response": "there are no restaurants matching your request . would you like something else ?",
    "task": "indian"
  },
  {
    "id": "",
    "ground_truth": "api_call indian north dontcare",
    "response": "api_call indian north dontcare",
    "task": "indian"
  },
  {
    "id": "",
    "ground_truth": "royal_spice is an indian restaurant located in the north part of town and is in the cheap price range . would you like their address ?",
    "response": "royal_spice is an indian restaurant in the north .",
    "task": "indian"
  },
  {
    "id": "",
    "ground_truth": "their address is victoria_avenue_chesterton , postal code cb41eh . what else can i do for you ?",
    "response": "royal_spice is located at victoria_avenue_chesterton and their phone number is 01733_553355 .",
    "task": "indian"
  },
  {
    "id": "",
    "ground_truth": "thank yo and good bye .",
    "response": "thank you for using our system . good bye",
    "task": "indian"
  },
  {
    "id": "",
    "ground_truth": "i found two restaurants in the moderate price range in the north part of town . would you prefer chinese or indian food ?",
    "response": "api_call dontcare north moderate",
    "task": "chinese"
  },
  {
    "id": "",
    "ground_truth": "api_call chinese north moderate",
    "response": "api_call chinese north moderate",
    "task": "chinese"
  },
  {
    "id": "",
    "ground_truth": "the golden_wok is a chinese restaurant in the north part of town . the address is 191_histon_road_chesterton .",
    "response": "golden_wok is located at 191_histon_road_chesterton .",
    "task": "chinese"
  },
  {
    "id": "",
    "ground_truth": "goodbye",
    "response": "thank you for using our system . good bye",
    "task": "chinese"
  },
  {
    "id": "",
    "ground_truth": "there are a lot of restaurants that serve british food . do you have a specific area or price range in mind ?",
    "response": "there are no restaurants serving british food in the area .",
    "task": "british"
  },
  {
    "id": "",
    "ground_truth": "we do not have any restaurant downtown , would you like me search in a different area ?",
    "response": "api_call british dontcare moderate",
    "task": "british"
  },
  {
    "id": "",
    "ground_truth": "i found four british restaurants in centre and one in east . which area would be more convenient ?",
    "response": "api_call dontcare dontcare moderate",
    "task": "british"
  },
  {
    "id": "",
    "ground_truth": "api_call british east moderate",
    "response": "api_call british east moderate",
    "task": "british"
  },
  {
    "id": "",
    "ground_truth": "i found cotto , a moderate british restaurant in the east . do you like the address and phone number ?",
    "response": "there are no british restaurants in the east part of town . would you like to try something else ?",
    "task": "british"
  },
  {
    "id": "",
    "ground_truth": "the address is 183_east_road_city_centre and the phone number is 01223302010 .",
    "response": "api_call british east moderate",
    "task": "british"
  },
  {
    "id": "",
    "ground_truth": "thank you , have a nice day !",
    "response": "thank you , goodbye .",
    "task": "british"
  },
  {
    "id": "",
    "ground_truth": "api_call north_american dontcare dontcare",
    "response": "api_call dontcare northamerican dontcare",
    "task": "north_american"
  },
  {
    "id": "",
    "ground_truth": "gourmet_burger_kitchen is a restaurant serving north_american food and in the expensive price range . the phone number is 01223_312598 and the address is regent_street_city_centre .",
    "response": "gourmet_burger_kitchen is located at regent_street_city_centre .",
    "task": "north_american"
  },
  {
    "id": "",
    "ground_truth": "you 're welcome . good bye .",
    "response": "thank you , goodbye .",
    "task": "north_american"
  },
  {
    "id": "",
    "ground_truth": "thank you . goodbye !",
    "response": "goodbye .",
    "task": "north_american"
  },
  {
    "id": "",
    "ground_truth": "api_call european centre dontcare",
    "response": "there are no restaurants matching your request . would you like to try something else ?",
    "task": "european"
  },
  {
    "id": "",
    "ground_truth": "eraina would fit the bill .",
    "response": "the eraina is an expensive european restaurant in the city centre .",
    "task": "european"
  },
  {
    "id": "",
    "ground_truth": "it 's pretty expensive . it 's at free_school_lane_city_centre , and you can call them at 01223_368786 . anything else i can help you with ?",
    "response": "eraina is located at free_school_lane_city_centre and the phone number is 01223_368786 .",
    "task": "european"
  },
  {
    "id": "",
    "ground_truth": "you 're welcome !",
    "response": "you ' re welcome . goodbye .",
    "task": "european"
  },
  {
    "id": "",
    "ground_truth": "api_call portuguese dontcare cheap",
    "response": "api_call portuguese dontcare cheap",
    "task": "portuguese"
  },
  {
    "id": "",
    "ground_truth": "nandos is a cheap portuguese restaurant in the south area . the phone number is 01223_327908 and the address is cambridge_leisure_park_clifton_way",
    "response": "nandos is located in the south part of town and is in the cheap price range . their phone number is 01223_327908 .",
    "task": "portuguese"
  },
  {
    "id": "",
    "ground_truth": "you 're welcome , goodbye .",
    "response": "thank you , goodbye .",
    "task": "portuguese"
  },
  {
    "id": "",
    "ground_truth": "api_call japanese dontcare dontcare",
    "response": "there are no japanese restaurants in the area . would you like to try something else ?",
    "task": "japanese"
  },
  {
    "id": "",
    "ground_truth": "wagamama is a japanese restaurant that 's in the centre part of town .",
    "response": "there is wagamama in the centre of town .",
    "task": "japanese"
  },
  {
    "id": "",
    "ground_truth": "their phone number is 01223_462354 and their address is 36_saint_andrews_street .",
    "response": "the phone number for wagamama is 01223_462354 and the address is 36_saint_andrews_street .",
    "task": "japanese"
  },
  {
    "id": "",
    "ground_truth": "you 're welcome .",
    "response": "thank you for using our system . good bye .",
    "task": "japanese"
  },
  {
    "id": "",
    "ground_truth": "sorry , there are no restaurants serving persian food available . may i help you find a different sort of food ?",
    "response": "there are no restaurants matching your request .",
    "task": "vietnamese"
  },
  {
    "id": "",
    "ground_truth": "api_call vietnamese dontcare dontcare",
    "response": "api_call vietnamese dontcare dontcare",
    "task": "vietnamese"
  },
  {
    "id": "",
    "ground_truth": "yes , the restaurant name is thanh_binh , the phone number is 01223_362456 . the address is 17_magdalene_street_city_centre",
    "response": "thanh_binh is located at 17_magdalene_street_city_centre and their phone number is 01223_362456 .",
    "task": "vietnamese"
  },
  {
    "id": "",
    "ground_truth": "im sorry , there are no restaurants that serve world food . can i help you with something else ?",
    "response": "there are no world food restaurants listed . would you like something else ?",
    "task": "portuguese"
  },
  {
    "id": "",
    "ground_truth": "api_call portuguese dontcare dontcare",
    "response": "api_call portuguese dontcare dontcare",
    "task": "portuguese"
  },
  {
    "id": "",
    "ground_truth": "nandos serves portuguese and is located in the south part of town and is in the cheap price range .",
    "response": "nandos is a portuguese restaurant in the south part of town .",
    "task": "portuguese"
  },
  {
    "id": "",
    "ground_truth": "the phone number is 01223_327908 , and the address is cambridge_leisure_park_clifton_way . may i help you with anything else ?",
    "response": "the phone number for nandos is 01223_327908 and the address is cambridge_leisure_park_clifton_way .",
    "task": "portuguese"
  },
  {
    "id": "",
    "ground_truth": "goodbye .",
    "response": "thank you for using our system . good bye",
    "task": "portuguese"
  },
  {
    "id": "",
    "ground_truth": "api_call spanish dontcare dontcare",
    "response": "there are no restaurants serving spanish food .",
    "task": "spanish"
  },
  {
    "id": "",
    "ground_truth": "la_tasca is a moderately priced spanish restaurant in centre .",
    "response": "la_raza is a spanish restaurant in the city centre .",
    "task": "spanish"
  },
  {
    "id": "",
    "ground_truth": "the address is 14_-16_bridge_street and the postcode is cb21uf is there anything else i can help you with ?",
    "response": "the address is 14_-16_bridge_street and the postcode is cb21uf .",
    "task": "spanish"
  },
  {
    "id": "",
    "ground_truth": "you 're welcome . good bye .",
    "response": "thank you for using our system . good bye",
    "task": "spanish"
  },
  {
    "id": "",
    "ground_truth": "api_call dontcare east cheap",
    "response": "there are several cheap restaurants in the east part of town . would you prefer indian or italian ?",
    "task": "dontcare"
  },
  {
    "id": "",
    "ground_truth": "the best match to your request is the_missing_sock located at finders_corner_newmarket_road .",
    "response": "the_missing_sock is an inexpensive restaurant in the east part of town .",
    "task": "dontcare"
  },
  {
    "id": "",
    "ground_truth": "their phone number is 01223_812660 and their postcode is cb259aq .",
    "response": "the phone number is 01223_812660 and postcode is cb259aq .",
    "task": "dontcare"
  },
  {
    "id": "",
    "ground_truth": "api_call spanish dontcare dontcare",
    "response": "api_call spanish dontcare dontcare",
    "task": "spanish"
  },
  {
    "id": "",
    "ground_truth": "la_raza serves cheap spanish food , located in the centre area at 4_-_6_rose_crescent with phone number 01223_464550",
    "response": "la_raza is located at 4_-_6_rose_crescent and their phone number is 01223_464550 .",
    "task": "spanish"
  },
  {
    "id": "",
    "ground_truth": "you 're welcome . goodbye .",
    "response": "thank you for using our system . good bye",
    "task": "spanish"
  },
  {
    "id": "",
    "ground_truth": "thank you .",
    "response": "goodbye .",
    "task": "spanish"
  },
  {
    "id": "",
    "ground_truth": "api_call dontcare west moderate",
    "response": "api_call dontcare west moderate",
    "task": "dontcare"
  },
  {
    "id": "",
    "ground_truth": "prezzo is a moderately priced italian restaurant in the west part of town . would you like their phone number ?",
    "response": "meghna is a moderately priced indian restaurant in the west part of town .",
    "task": "dontcare"
  },
  {
    "id": "",
    "ground_truth": "their phone number is 01799_521260 and their address is 21_-_24_northampton_road .",
    "response": "the prezzo is located at 21_-_24_northampton_road_chesterton and the phone number is 01799_521260 .",
    "task": "dontcare"
  },
  {
    "id": "",
    "ground_truth": "there are no irish restaurants . would you like to choose another type of food ?",
    "response": "there are no restaurants matching your request . would you like something else ?",
    "task": "gastropub"
  },
  {
    "id": "",
    "ground_truth": "there are three gastropub restaurants listed . one is in the east part of town and the rest are in the centre .",
    "response": "api_call gastropub dontcare moderate",
    "task": "gastropub"
  },
  {
    "id": "",
    "ground_truth": "api_call gastropub east moderate",
    "response": "api_call gastropub east dontcare",
    "task": "gastropub"
  },
  {
    "id": "",
    "ground_truth": "i 'm sorry , it appears there are no results for the east part of town . our system is having difficulty of some sort .",
    "response": "i ' m sorry , but there are no restaurants serving gastropub in the east part of town . would you like to try something else ?",
    "task": "gastropub"
  },
  {
    "id": "",
    "ground_truth": "the_cow_pizza_kitchen_and_bar is a moderately priced gastropub in the centre of town . it 's located on corn_exchange_street , and the phone number is 01223_308871 .",
    "response": "api_call gastropub east dontcare",
    "task": "gastropub"
  },
  {
    "id": "",
    "ground_truth": "thank you and good bye",
    "response": "thank you , goodbye .",
    "task": "gastropub"
  },
  {
    "id": "",
    "ground_truth": "what area of town are you looking at ?",
    "response": "there are no chinese restaurants in the cheap price range . would you like to try something else ?",
    "task": "chinese"
  },
  {
    "id": "",
    "ground_truth": "we have four restaurant in the cheap price serving chinese food , can i help you with anything else ?",
    "response": "api_call chinese dontcare cheap",
    "task": "chinese"
  },
  {
    "id": "",
    "ground_truth": "api_call chinese dontcare cheap",
    "response": "api_call chinese dontcare cheap",
    "task": "chinese"
  },
  {
    "id": "",
    "ground_truth": "charlie_chan is located at regent_street_city_centre and its phone number is 01223_361763 . is there anything else i can help you with ?",
    "response": "the golden_house is located at 12_lensfield_road_city_centre and the phone number is 01223_368755 .",
    "task": "chinese"
  },
  {
    "id": "",
    "ground_truth": "you 're welcome ! goodbye !",
    "response": "you ' re welcome . goodbye .",
    "task": "chinese"
  },
  {
    "id": "",
    "ground_truth": "what is the food type you would prefer ?",
    "response": "api_call dontcare east expensive",
    "task": "dontcare"
  },
  {
    "id": "",
    "ground_truth": "api_call dontcare east expensive",
    "response": "api_call dontcare east expensive",
    "task": "dontcare"
  },
  {
    "id": "",
    "ground_truth": "how about sitar_tandoori , it 's address is 43_high_street_cherry_hinton_cherry_hinton , their postcode is cb19hx , and their phone number is 01223_249955 .",
    "response": "royal_standard is located at 290 mill_road_city_centre . their postcode is cb58pa",
    "task": "dontcare"
  },
  {
    "id": "",
    "ground_truth": "they serve indian food .",
    "response": "they serve indian food .",
    "task": "dontcare"
  },
  {
    "id": "",
    "ground_truth": "thank you",
    "response": "you ' re welcome .",
    "task": "dontcare"
  },
  {
    "id": "",
    "ground_truth": "good day !",
    "response": "you ' re welcome .",
    "task": "dontcare"
  },
  {
    "id": "",
    "ground_truth": "api_call venetian west dontcare",
    "response": "api_call venetian west dontcare",
    "task": "venetian"
  },
  {
    "id": "",
    "ground_truth": "i apologize , there are no restaurants that serve venetian food in the west part of town . would you like to try a different part of town ?",
    "response": "i ' m sorry , there are no restaurants that serve venetian food in the west part of town . would you like to try something else ?",
    "task": "venetian"
  },
  {
    "id": "",
    "ground_truth": "cocum is an indian restaurant located at 71_castle_street_city_centre , and it 's phone number is 01223_366668 .",
    "response": "api_call indian west dontcare",
    "task": "venetian"
  },
  {
    "id": "",
    "ground_truth": "yes , it is in the west part of town .",
    "response": "api_call indian west dontcare",
    "task": "venetian"
  },
  {
    "id": "",
    "ground_truth": "you 're quite welcome . good bye .",
    "response": "you ' re welcome .",
    "task": "venetian"
  },
  {
    "id": "",
    "ground_truth": "api_call mexican dontcare dontcare",
    "response": "api_call mexican dontcare dontcare",
    "task": "mexican"
  },
  {
    "id": "",
    "ground_truth": "chiquito_restaurant_bar is at 2g_cambridge_leisure_park_cherry_hinton_road_cherry_hinton and their phone number is 01223_400170 .",
    "response": "chiquito_restaurant_bar is located at 2g_cambridge_leisure_park_cherry_hinton_road_cherry_hinton and the phone number is 01223_400170 .",
    "task": "mexican"
  },
  {
    "id": "",
    "ground_truth": "your welcome good bye",
    "response": "thank you , goodbye .",
    "task": "mexican"
  },
  {
    "id": "",
    "ground_truth": "what type of food are you looking for ?",
    "response": "there are no moderately priced restaurants . would you like to try something else ?",
    "task": "chinese"
  },
  {
    "id": "",
    "ground_truth": "i 'm showing 4 restaurants matching that description , 3 in the city centre and 1 in the north . do you have a preference for area ?",
    "response": "api_call chinese dontcare moderate",
    "task": "chinese"
  },
  {
    "id": "",
    "ground_truth": "api_call chinese north moderate",
    "response": "api_call chinese north dontcare",
    "task": "chinese"
  },
  {
    "id": "",
    "ground_truth": "golden_wok is in the north area , its phone number is 01223_350688 . their address is 191_histon_road_chesterton",
    "response": "golden_wok is located at 191_histon_road_chesterton and their phone number is 01223_350688 .",
    "task": "chinese"
  },
  {
    "id": "",
    "ground_truth": "enjoy !",
    "response": "thank you , goodbye .",
    "task": "chinese"
  },
  {
    "id": "",
    "ground_truth": "what price range and area would you like ?",
    "response": "there are no fusion restaurants in the area . would you like to try something else ?",
    "task": "vietnamese"
  },
  {
    "id": "",
    "ground_truth": "i 'm sorry . there are no restaurants that serve fusion food in your area .",
    "response": "api_call fusion dontcare dontcare",
    "task": "vietnamese"
  },
  {
    "id": "",
    "ground_truth": "api_call vietnamese dontcare dontcare",
    "response": "api_call vietnamese dontcare dontcare",
    "task": "vietnamese"
  },
  {
    "id": "",
    "ground_truth": "there is thanh_binh in the west area at 17_magdalene_street_city_centre , phone number is 01223_362456 .",
    "response": "thanh_binh is a vietnamese restaurant in the west part of town .",
    "task": "vietnamese"
  },
  {
    "id": "",
    "ground_truth": "we do not have any restaurant serving vegetarian food . can i help you with anything else ?",
    "response": "there are no restaurants serving vegetarian food .",
    "task": "vietnamese"
  },
  {
    "id": "",
    "ground_truth": "api_call vietnamese dontcare dontcare",
    "response": "api_call vietnamese dontcare dontcare",
    "task": "vietnamese"
  },
  {
    "id": "",
    "ground_truth": "thanh_binh serves vietnamese food . they are located at 17_magdalene_street_city_centre . would you like more information ?",
    "response": "thanh_binh is a vietnamese restaurant in the west part of town .",
    "task": "vietnamese"
  },
  {
    "id": "",
    "ground_truth": "goodbye .",
    "response": "thank you , goodbye .",
    "task": "vietnamese"
  },
  {
    "id": "",
    "ground_truth": "good bye .",
    "response": "goodbye .",
    "task": "vietnamese"
  },
  {
    "id": "",
    "ground_truth": "api_call dontcare south expensive",
    "response": "api_call dontcare south expensive",
    "task": "dontcare"
  },
  {
    "id": "",
    "ground_truth": "what type of food are you looking for ?",
    "response": "frankie_and_bennys is located at cambridge_leisure_park_clifton_way cherry hinton .",
    "task": "dontcare"
  },
  {
    "id": "",
    "ground_truth": "chiquito_restaurant_bar serves mexican food in the expensive price range and in south . it is located at 2g_cambridge_leisure_park_cherry_hinton_road_cherry_hinton . is there anything else i can help you with ?",
    "response": "it is located in the south part of town",
    "task": "dontcare"
  },
  {
    "id": "",
    "ground_truth": "thank you for calling and please use our system again . goodbye .",
    "response": "thank you , goodbye",
    "task": "dontcare"
  },
  {
    "id": "",
    "ground_truth": "thank you , goodbye .",
    "response": "goodbye .",
    "task": "dontcare"
  },
  {
    "id": "",
    "ground_truth": "api_call international dontcare cheap",
    "response": "api_call international dontcare cheap",
    "task": "international"
  },
  {
    "id": "",
    "ground_truth": "the_missing_sock matches your request they are located at finders_corner_newmarket_road cb259aq 01223_812660 is the phone number",
    "response": "the_missing_sock is a cheap restaurant serving international food .",
    "task": "international"
  },
  {
    "id": "",
    "ground_truth": "you 're welcome .",
    "response": "thank you , goodbye .",
    "task": "international"
  },
  {
    "id": "",
    "ground_truth": "i 'm sorry but i can not find any british food located in the south part of town .",
    "response": "there are no british restaurants in the south . would you like something else ?",
    "task": "chinese"
  },
  {
    "id": "",
    "ground_truth": "i 've found three chinese restaurants in the south part of town . does price range matter to you ?",
    "response": "api_call chinese south dontcare",
    "task": "chinese"
  },
  {
    "id": "",
    "ground_truth": "api_call chinese south dontcare",
    "response": "api_call chinese south dontcare",
    "task": "chinese"
  },
  {
    "id": "",
    "ground_truth": "peking_restaurant is an expensive chinese restaurant that is located at 10_homerton_street_city_centre . is there anything else i can help you with today ?",
    "response": "peking_restaurant is in the south part of town and in the expensive price range .",
    "task": "chinese"
  },
  {
    "id": "",
    "ground_truth": "thank you .",
    "response": "thank you for using our system . good bye",
    "task": "chinese"
  },
  {
    "id": "",
    "ground_truth": "there are no persian restaurants listed . is there something else i can search for ?",
    "response": "there are no restaurants matching your request . would you like something else ?",
    "task": "european"
  },
  {
    "id": "",
    "ground_truth": "there are 4 restaurants that meet those specification . do you have a preference of the area of town it is located at ?",
    "response": "api_call european dontcare expensive",
    "task": "european"
  },
  {
    "id": "",
    "ground_truth": "api_call european dontcare expensive",
    "response": "api_call european dontcare expensive",
    "task": "european"
  },
  {
    "id": "",
    "ground_truth": "okay , i suggest the cambridge_lodge_restaurant . they serve great european food and are located in the west part of town . would you like their phone number ?",
    "response": "eraina is an expensive european restaurant in the west part of town .",
    "task": "european"
  },
  {
    "id": "",
    "ground_truth": "their address is hotel 139 huntingdon_road_city_centre and their phone number is 01223_355166 .",
    "response": "the address is st ._michaelhouse_cafe .",
    "task": "european"
  },
  {
    "id": "",
    "ground_truth": "goodbye .",
    "response": "thank you , goodbye .",
    "task": "european"
  },
  {
    "id": "",
    "ground_truth": "api_call polish dontcare dontcare",
    "response": "there are no restaurants matching your request . would you like to try something else ?",
    "task": "polish"
  },
  {
    "id": "",
    "ground_truth": "there 's no resturant serving polish food . do you want something else ?",
    "response": "i ' m sorry , but there are no restaurants serving polish polish .",
    "task": "polish"
  },
  {
    "id": "",
    "ground_truth": "bangkok_city is a thai restaurant . it 's address is 24_green_street_city_centre and phone number is 01223_354382",
    "response": "api_call thai dontcare dontcare",
    "task": "polish"
  },
  {
    "id": "",
    "ground_truth": "thank you for using the cambridge restaurant system . goodbye .",
    "response": "thank you , goodbye .",
    "task": "polish"
  },
  {
    "id": "",
    "ground_truth": "there are no corsica restaurants . would you like something else ?",
    "response": "there are no corsica restaurants in the area .",
    "task": "gastropub"
  },
  {
    "id": "",
    "ground_truth": "there are multiple gastropub restaurants . what area are you looking for ?",
    "response": "there are no gastropub restaurants listed in the area of town . would you like something else ?",
    "task": "gastropub"
  },
  {
    "id": "",
    "ground_truth": "there are three expensive gastropub restaurants and one moderately priced gastropub . do you have a preference ?",
    "response": "api_call gastropub dontcare dontcare",
    "task": "gastropub"
  },
  {
    "id": "",
    "ground_truth": "api_call gastropub dontcare moderate",
    "response": "api_call gastropub dontcare moderate",
    "task": "gastropub"
  },
  {
    "id": "",
    "ground_truth": "the_cow_pizza_kitchen_and_bar is located in the city centre on corn_exchange_street and the number there is 01223_308871 . how else may i help you ?",
    "response": "the_cow_pizza_kitchen_and_bar is located at corn_exchange_street and their phone number is 01223_308871 .",
    "task": "gastropub"
  },
  {
    "id": "",
    "ground_truth": "good day !",
    "response": "thank you for using our system . good bye",
    "task": "gastropub"
  },
  {
    "id": "",
    "ground_truth": "i 'm sorry . there is not a restaurant meeting those criteria . would you like to try something else ?",
    "response": "there are no restaurants matching your request . would you like something else ?",
    "task": "gastropub"
  },
  {
    "id": "",
    "ground_truth": "api_call gastropub dontcare moderate",
    "response": "api_call gastropub dontcare moderate",
    "task": "gastropub"
  },
  {
    "id": "",
    "ground_truth": "there is one moderately priced gastropub in the town centre called the_cow_pizza_kitchen_and_bar .",
    "response": "the_cow_pizza_kitchen_and_bar serves gastropub food .",
    "task": "gastropub"
  },
  {
    "id": "",
    "ground_truth": "the phone and address are 01223_308871 corn_exchange_street",
    "response": "the address is corn_exchange_street and the phone number is 01223_308871 .",
    "task": "gastropub"
  },
  {
    "id": "",
    "ground_truth": "have a nice day ! thank you , goodbye .",
    "response": "thank you , goodbye .",
    "task": "gastropub"
  },
  {
    "id": "",
    "ground_truth": "api_call french centre dontcare",
    "response": "api_call french centre dontcare",
    "task": "french"
  },
  {
    "id": "",
    "ground_truth": "cote can be reached at 01223311053 and is at bridge_street_city_centre . do you require any additional information ?",
    "response": "cote is located at bridge_street_city_centre .",
    "task": "french"
  },
  {
    "id": "",
    "ground_truth": "goodbye .",
    "response": "thank you for using our system . good bye",
    "task": "french"
  },
  {
    "id": "",
    "ground_truth": "there are two restaurants in the west part of town . what type of food are you interested in ?",
    "response": "there are several restaurants that fit your criteria . would you prefer indian or italian ?",
    "task": "dontcare"
  },
  {
    "id": "",
    "ground_truth": "api_call dontcare west cheap",
    "response": "api_call dontcare west cheap",
    "task": "dontcare"
  },
  {
    "id": "",
    "ground_truth": "there is prezzo which is italian at 21_-_24_northampton_road , phone number is 01799_521260 .",
    "response": "la_margherita is a nice restaurant that serves italian food .",
    "task": "dontcare"
  },
  {
    "id": "",
    "ground_truth": "api_call dontcare north cheap",
    "response": "api_call dontcare north cheap",
    "task": "dontcare"
  },
  {
    "id": "",
    "ground_truth": "the address for royal_spice is victoria_avenue_chesterton and the post code is cb41eh . royal_spice is in the cheap price range and is in the north part of town .",
    "response": "da_vinci_pizzeria is a cheap italian restaurant in the north .",
    "task": "dontcare"
  },
  {
    "id": "",
    "ground_truth": "thank you . goodbye .",
    "response": "yes , da_vinci_pizzeria is in the cheap price range and is in the north part of town .",
    "task": "dontcare"
  },
  {
    "id": "",
    "ground_truth": "api_call dontcare east cheap",
    "response": "api_call dontcare east cheap",
    "task": "dontcare"
  },
  {
    "id": "",
    "ground_truth": "the_missing_sock fits your criteria . it is on finders_corner_newmarket_road , postode iscb259aq",
    "response": "the_missing_sock is a cheap restaurant in the east part of town .",
    "task": "dontcare"
  },
  {
    "id": "",
    "ground_truth": "thank you .",
    "response": "thank you , goodbye .",
    "task": "dontcare"
  },
  {
    "id": "",
    "ground_truth": "api_call portuguese dontcare dontcare",
    "response": "api_call portuguese dontcare dontcare",
    "task": "portuguese"
  },
  {
    "id": "",
    "ground_truth": "nandos is a portuguese restaurant , it is in the cheap price range , and it is on the south side of town . the address is cambridge_leisure_park_clifton_way , and the phone number is 01223_327908 .",
    "response": "nandos is located at cambridge_leisure_park_clifton_way and the phone number is 01223_327908 .",
    "task": "portuguese"
  },
  {
    "id": "",
    "ground_truth": "thank you for using our system . good bye",
    "response": "thank you for using our system . good bye",
    "task": "portuguese"
  },
  {
    "id": "",
    "ground_truth": "i apologize , there are no restaurants in the area that serve halal food . would you like another type of food ?",
    "response": "there are no halal restaurants in the area . would you like to try something else ?",
    "task": "portuguese"
  },
  {
    "id": "",
    "ground_truth": "api_call portuguese dontcare dontcare",
    "response": "api_call portuguese dontcare dontcare",
    "task": "portuguese"
  },
  {
    "id": "",
    "ground_truth": "nandos is serves portuguese food , is in the south part of town and in the cheap price range . would you like their location ?",
    "response": "nandos is a portuguese restaurant in the south part of town .",
    "task": "portuguese"
  },
  {
    "id": "",
    "ground_truth": "there phone number is 01223327908 and there address is cambridge_leisure_park_clifton_way , is there anything else i can help you with ?",
    "response": "the address for nandos_city_centre is 33-34saint_andrews_street and their phone number is 01223_327908 .",
    "task": "portuguese"
  },
  {
    "id": "",
    "ground_truth": "thank you",
    "response": "thank you , goodbye .",
    "task": "portuguese"
  },
  {
    "id": "",
    "ground_truth": "goodbye .",
    "response": "thank you .",
    "task": "portuguese"
  },
  {
    "id": "",
    "ground_truth": "i 'm sorry , we do not have any swiss restaurants available . do you want to try a different type of food ?",
    "response": "there are no restaurants matching your request . would you like something else ?",
    "task": "vietnamese"
  },
  {
    "id": "",
    "ground_truth": "api_call vietnamese dontcare dontcare",
    "response": "api_call vietnamese dontcare dontcare",
    "task": "vietnamese"
  },
  {
    "id": "",
    "ground_truth": "thanh_binh is a good vietnamese restaurant in the cheap price range",
    "response": "thanh_binh is a vietnamese restaurant in the west part of town .",
    "task": "vietnamese"
  },
  {
    "id": "",
    "ground_truth": "17_magdalene_street_city_centre",
    "response": "thanh_binh is located at 17_magdalene_street_city_centre and their phone number is 01223_362456 .",
    "task": "vietnamese"
  },
  {
    "id": "",
    "ground_truth": "thank you for using our system . good bye",
    "response": "thank you for using our system . good bye",
    "task": "vietnamese"
  },
  {
    "id": "",
    "ground_truth": "api_call spanish dontcare moderate",
    "response": "there are no restaurants serving spanish food in the moderate price range .",
    "task": "spanish"
  },
  {
    "id": "",
    "ground_truth": "la_tasca serves spanish food and is located in the town centre and is in the moderate price range .",
    "response": "la_tasca is a moderately priced restaurant serving spanish food .",
    "task": "spanish"
  },
  {
    "id": "",
    "ground_truth": "their address is 14_-16_bridge_street in the centre area . their phone number is 01223_464630 . can i help with anything else ?",
    "response": "the address for la_tasca is 14_-16_bridge_street and the phone number is 01223_464630 .",
    "task": "spanish"
  },
  {
    "id": "",
    "ground_truth": "thank you for choosing our system . goodbye",
    "response": "you ' re welcome .",
    "task": "spanish"
  },
  {
    "id": "",
    "ground_truth": "good bye",
    "response": "thank you for using our system . good bye",
    "task": "spanish"
  },
  {
    "id": "",
    "ground_truth": "where would you like to search for a restaurant , and what price range would you prefer ?",
    "response": "what area would you like ?",
    "task": "north_american"
  },
  {
    "id": "",
    "ground_truth": "there are no restaurants serving barbeque .",
    "response": "api_call dontcare dontcare",
    "task": "north_american"
  },
  {
    "id": "",
    "ground_truth": "api_call north_american dontcare dontcare",
    "response": "api_call north_american dontcare",
    "task": "north_american"
  },
  {
    "id": "",
    "ground_truth": "the gourmet_burger_kitchen is at regent_street_city_centre , post code cb21ab . the phone number is 01223_312598 .",
    "response": "gourmet_burger_kitchen is located at regent_street_city_centre .",
    "task": "north_american"
  },
  {
    "id": "",
    "ground_truth": "thank you .",
    "response": "you ' re welcome .",
    "task": "north_american"
  },
  {
    "id": "",
    "ground_truth": "i 'm sorry , but there is no restaurant serving japanese food and in the moderate price range . would you like to try another type of food or a different price range ?",
    "response": "there are no japanese restaurants . would you like to try something else ?",
    "task": "modern_european"
  },
  {
    "id": "",
    "ground_truth": "there are 3 restaurants serving modern_european food and in the moderate price range . would you like the south or centre part of town ?",
    "response": "api_call modern_european dontcare moderate",
    "task": "modern_european"
  },
  {
    "id": "",
    "ground_truth": "api_call modern_european dontcare moderate",
    "response": "api_call modern_european dontcare moderate",
    "task": "modern_european"
  },
  {
    "id": "",
    "ground_truth": "de_luca_cucina_and_bar serves modern_european food and is in the moderate price range . their phone number is 01223_356666 and they are located at 83_regent_street",
    "response": "there are two restaurants in the moderate price range . would you prefer one in the centre or east part of town ?",
    "task": "modern_european"
  },
  {
    "id": "",
    "ground_truth": "you 're welcome . thank you for using the system .",
    "response": "thank you , goodbye .",
    "task": "modern_european"
  },
  {
    "id": "",
    "ground_truth": "unfortunately there are no thai restaurants in the north , do you want to change an area to look for ?",
    "response": "api_call thai north dontcare",
    "task": "thai"
  },
  {
    "id": "",
    "ground_truth": "api_call thai west dontcare",
    "response": "api_call thai west dontcare",
    "task": "thai"
  },
  {
    "id": "",
    "ground_truth": "sala_thong servers thai food and is expensive in the west . their phone number is 01223323178 the address is 35_newnham_road_newnham , it there anything i can help you with ?",
    "response": "sala_thong is a nice restaurant that serves thai food .",
    "task": "thai"
  },
  {
    "id": "",
    "ground_truth": "enjoy your meal .",
    "response": "thank you for using our system . good bye",
    "task": "thai"
  },
  {
    "id": "",
    "ground_truth": "unfortunately there are no restaurants that serve swiss food in this area . would you consider trying a different cuisine ?",
    "response": "there are no restaurants serving swiss food . would you like to try something else ?",
    "task": "british"
  },
  {
    "id": "",
    "ground_truth": "api_call british dontcare dontcare",
    "response": "there are three restaurants that serve british food in this area . what price range would you like ?",
    "task": "british"
  },
  {
    "id": "",
    "ground_truth": "there are several restaurants that serve british food in this area . cotto has great food in a moderate price range . it is located at 183_east_road_city_centre .",
    "response": "the_oak_bistro is a british restaurant in the west part of town .",
    "task": "british"
  },
  {
    "id": "",
    "ground_truth": "their phone number is 01223_302010 .",
    "response": "the phone number is 01223_302010",
    "task": "british"
  },
  {
    "id": "",
    "ground_truth": "thank you . good bye",
    "response": "thank you , goodbye .",
    "task": "british"
  },
  {
    "id": "",
    "ground_truth": "api_call gastropub dontcare dontcare",
    "response": "there are no gastropub restaurants listed .",
    "task": "gastropub"
  },
  {
    "id": "",
    "ground_truth": "the backstreet_bistro serves gastropub food .",
    "response": "the_cow_pizza_kitchen_and_bar is an expensive gastropub located in the east part of town .",
    "task": "gastropub"
  },
  {
    "id": "",
    "ground_truth": "the address is 2_sturton_street_city_centre , c.b 1,2 q.a .",
    "response": "the address is 2_sturton_street_city_centre and the postcode is cb12qf",
    "task": "gastropub"
  },
  {
    "id": "",
    "ground_truth": "thank you for using the cambridge restaurant system phone line . enjoy your meal !",
    "response": "you ' re welcome .",
    "task": "gastropub"
  },
  {
    "id": "",
    "ground_truth": "there are two moderately priced restaurants in the north , an italian restaurant and a chinese restaurant . would you like more information ?",
    "response": "api_call dontcare north moderate",
    "task": "dontcare"
  },
  {
    "id": "",
    "ground_truth": "api_call dontcare north moderate",
    "response": "api_call chinese north moderate",
    "task": "dontcare"
  },
  {
    "id": "",
    "ground_truth": "the golden_wok is a moderately priced chinese restaurant in the north located at 191_histon_road_chesterton . can i be of further assistance ?",
    "response": "the_nirala is located at 7_milton_road_chesterton and their phone number is 01223_360966 .",
    "task": "dontcare"
  },
  {
    "id": "",
    "ground_truth": "you 're welcome , enjoy your food .",
    "response": "thank you for using our system . good bye",
    "task": "dontcare"
  },
  {
    "id": "",
    "ground_truth": "good bye . thank you for using the system .",
    "response": "thank you for using our system . good bye",
    "task": "dontcare"
  }
]
