# Supplementary material for: PluDG: enhancing task-oriented dialogue system with knowledge graph plug-in module
Source: PeerJ Comput Sci. 2023 Nov 24;9:e1707. doi: 10.7717/peerj-cs.1707 (PMC10703105; doi:10.7717/peerj-cs.1707)
Supplement: Supplemental Information 1 [file peerj-cs-09-1707-s001.zip › decoder/data/camrest/entities.json]

[
   "cb21uj",
   "king_street_city_centre",
   "39_burleigh_street_city_centre",
   "backstreet_bistro",
   "35_saint_andrews_street_city_centre",
   "the_cow_pizza_kitchen_and_bar",
   "centre",
   "01223_362433",
   "01223_364917",
   "01223_363270",
   "grafton_hotel_restaurant",
   "grafton_hotel_619_newmarket_road_fen_ditton",
   "88_mill_road_city_centre",
   "cb58rg",
   "korean",
   "01223_241387",
   "hotel_du_vin_and_bistro",
   "01223_308681",
   "j_restaurant",
   "01223_324033",
   "the_hotpot",
   "5_jordans_yard_bridge_street_city_centre",
   "01223_354382",
   "anatolia",
   "51_trumpington_street_city_centre",
   "01223_400170",
   "cb21su",
   "frankie_and_bennys",
   "the_little_rose_37_trumpington_street",
   "66_chesterton_road_chesterton",
   "cb21ug",
   "2g_cambridge_leisure_park_cherry_hinton_road_cherry_hinton",
   "17_hills_road_city_centre",
   "01223_276182",
   "the_oak_bistro",
   "15_-_19_trumpington_street",
   "caffe_uno",
   "01223_244277",
   "fitzbillies_restaurant",
   "saint_johns_chop_house",
   "01223_307030",
   "01223_247877",
   "84_regent_street_city_centre",
   "ali_baba",
   "01223_360409",
   "cb30df",
   "cocum",
   "pizza_hut_fen_ditton",
   "yu_garden",
   "24_green_street_city_centre",
   "cb12az",
   "47-53_regent_street",
   "la_raza",
   "01223_227330",
   "cb41nl",
   "cambridge_retail_park_newmarket_road_fen_ditton",
   "01223_323178",
   "hakka",
   "cb58jj",
   "market_hill_city_centre",
   "midsummer_house_restaurant",
   "01223_355909",
   "451_newmarket_road_fen_ditton",
   "free_school_lane_city_centre",
   "corn_exchange_street",
   "city_stop_restaurant",
   "cb21aw",
   "taj_tandoori",
   "riverside_brasserie",
   "bloomsbury_restaurant",
   "stazione_restaurant_and_coffee_bar",
   "turkish",
   "01223_366552",
   "the_golden_curry",
   "82_cherry_hinton_road_cherry_hinton",
   "bangkok_city",
   "01223_448620",
   "cb41jy",
   "gastropub",
   "zizzi_cambridge",
   "regent_street_city_centre",
   "64_cherry_hinton_road_cherry_hinton",
   "cb43le",
   "cb39ey",
   "1_kings_parade",
   "11_peas_hill_city_centre",
   "35_newnham_road_newnham",
   "british",
   "01223_244955",
   "cb23nj",
   "34_-_35_green_street",
   "21_-_24_northampton_road",
   "cb43hl",
   "12_lensfield_road_city_centre",
   "01799_521260",
   "bridge_street_city_centre",
   "royal_standard",
   "01223_353942",
   "68_histon_road_chesterton",
   "01223_367755",
   "01223_566388",
   "cb23dt",
   "21_burleigh_street_city_centre",
   "01223_323639",
   "01462_432565",
   "portuguese",
   "6_lensfield_road",
   "01223_327908",
   "01223_369299",
   "kohinoor",
   "cb12bd",
   "crowne_plaza_hotel_20_downing_street",
   "restaurant_one_seven",
   "cb23qf",
   "mediterranean",
   "african",
   "40428_king_street_city_centre",
   "ugly_duckling",
   "cb11dg",
   "22_chesterton_road_chesterton",
   "the_varsity_restaurant",
   "2_rose_crescent_city_centre",
   "74_mill_road_city_centre",
   "cb21uw",
   "huntingdon_road_city_centre",
   "india_house",
   "196_mill_road_city_centre",
   "the_lucky_star",
   "205_victoria_road_chesterton",
   "12_market_hill_city_centre",
   "cote",
   "spanish",
   "french",
   "panahar",
   "napier_street_city_centre",
   "01223_412299",
   "01223_577786",
   "kymmoy",
   "cb21qa",
   "21_-_24_northampton_street",
   "japanese",
   "cb28pb",
   "7_milton_road_chesterton",
   "cb41uy",
   "01223_356666",
   "01223_309147",
   "chinese",
   "asian_oriental",
   "183_east_road_city_centre",
   "290_mill_road_city_centre",
   "12_st._johns_street_city_centre",
   "cb21nt",
   "cb21rq",
   "106_regent_street_city_centre",
   "01223_277977",
   "thai",
   "01223_355711",
   "cb23rh",
   "43_high_street_cherry_hinton_cherry_hinton",
   "01223_356060",
   "travellers_rest",
   "cb23ll",
   "tang_chinese",
   "michaelhouse_cafe",
   "7_barnwell_road_fen_ditton",
   "529_newmarket_road_fen_ditton",
   "tandoori_palace",
   "clowns_cafe",
   "33_bridge_street",
   "01223_351880",
   "graffiti",
   "cb21sj",
   "cotto",
   "rajmahal",
   "cb21db",
   "maharajah_tandoori_restaurant",
   "quayside_off_bridge_street",
   "01223_351027",
   "hk_fusion",
   "la_margherita",
   "eraina",
   "32_bridge_street_city_centre",
   "the_slug_and_lettuce",
   "01223_506055",
   "the_copper_kettle",
   "01223_365068",
   "golden_wok",
   "83_regent_street",
   "01223_358399",
   "2_sturton_street_city_centre",
   "01223_302330",
   "cb58pa",
   "cb30ah",
   "01223_249955",
   "midsummer_common",
   "cb21dp",
   "01223_812660",
   "cb11lh",
   "ask",
   "curry_king",
   "mexican",
   "01223_505015",
   "g4_cambridge_leisure_park_clifton_way_cherry_hinton",
   "169_high_street_chesterton_chesterton",
   "14_-16_bridge_street",
   "indian",
   "cb12as",
   "chiquito_restaurant_bar",
   "01223_352607",
   "01223_350106",
   "01223_359506",
   "east",
   "01733_553355",
   "01223_324351",
   "hills_road_city_centre",
   "cb21eg",
   "the_missing_sock",
   "little_seoul",
   "sitar_tandoori",
   "jesus_lane_fen_ditton",
   "01223_358899",
   "01223_352500",
   "sesame_restaurant_and_bar",
   "jinling_noodle_bar",
   "33-34_saint_andrews_street",
   "54_king_street_city_centre",
   "cb30ad",
   "the_gardenia",
   "milton_road_chesterton",
   "cb21nw",
   "cb23ju",
   "01223_360966",
   "italian",
   "01223_350420",
   "cb21qy",
   "4_kings_parade_city_centre",
   "01223_368786",
   "efes_restaurant",
   "de_luca_cucina_and_bar",
   "01223_357187",
   "31_newnham_road_newnham",
   "loch_fyne",
   "cb13nl",
   "01223_323737",
   "mahal_of_cambridge",
   "cb43lf",
   "expensive",
   "12_norfolk_street_city_centre",
   "bedouin",
   "152_-_154_hills_road",
   "modern_european",
   "royal_spice",
   "01223_356354",
   "01223_362054",
   "cb21rt",
   "01223_362372",
   "wagamama",
   "01223_306306",
   "01223_412430",
   "01223_464550",
   "south",
   "37_newnham_road_newnham",
   "cb28nx",
   "cambridge_city_football_club_milton_road_chesterton",
   "cb17dy",
   "01223_363471",
   "108_regent_street_city_centre",
   "cb259aq",
   "newmarket_road_fen_ditton",
   "mill_road_city_centre",
   "saigon_city",
   "galleria",
   "01223_500005",
   "cb11bg",
   "dojo_noodle_bar",
   "thompsons_lane_fen_ditton",
   "pizza_express",
   "cb58wr",
   "pizza_hut_cherry_hinton",
   "cb23jx",
   "71_castle_street_city_centre",
   "3_-_5_millers_yard_mill_lane",
   "cb41eh",
   "01223_354679",
   "sala_thong",
   "01223_727410",
   "la_mimosa",
   "pipasha_restaurant",
   "yippee_noodle_bar",
   "cb41ha",
   "30_bridge_street_city_centre",
   "doubletree_by_hilton_cambridge_granta_place_mill_lane",
   "cb21tw",
   "01223_413000",
   "106_mill_road_city_centre",
   "cb13nf",
   "01223_354755",
   "cambridge_lodge_hotel_139_huntingdon_road_city_centre",
   "darrys_cookhouse_and_wine_shop",
   "west",
   "cb21ab",
   "cb11ln",
   "north_american",
   "4_-_6_rose_crescent",
   "charlie_chan",
   "01223_353110",
   "01223_355166",
   "01223_301761",
   "the_nirala",
   "european",
   "cb19hx",
   "rice_boat",
   "cb30af",
   "shiraz_restaurant",
   "nandos_city_centre",
   "thanh_binh",
   "20_milton_road_chesterton",
   "01223_566188",
   "cambridge_leisure_park_clifton_way",
   "01223_366668",
   "the_good_luck_chinese_food_takeaway",
   "01223_337766",
   "golden_house",
   "01223_350688",
   "01223_312598",
   "01223_302800",
   "cb58ba",
   "36_saint_andrews_street",
   "lebanese",
   "the_gandhi",
   "01842_753771",
   "01223_329432",
   "40270_king_street_city_centre",
   "cb41ep",
   "curry_queen",
   "curry_prince",
   "01223_361763",
   "cb17aa",
   "the_cambridge_chop_house",
   "cb58aq",
   "cb21uf",
   "100_mill_road_city_centre",
   "saffron_brasserie",
   "01223_323361",
   "01223_311053",
   "restaurant_alimentum",
   "01223_464630",
   "cb21la",
   "vietnamese",
   "01223_248882",
   "cambridge_leisure_park_clifton_way_cherry_hinton",
   "cb21rg",
   "st._michael's_church_trinity_street_city_centre",
   "86_regent_street_city_centre",
   "01223_315232",
   "01223_356555",
   "cb17ag",
   "pizza_hut_city_centre",
   "moderate",
   "0871_942_9180",
   "meze_bar_restaurant",
   "17_magdalene_street_city_centre",
   "cb23ar",
   "cambridge_lodge_restaurant",
   "victoria_avenue_chesterton",
   "lan_hong_house",
   "cb23pp",
   "de_vere_university_arms_regent_street_city_centre",
   "cb12lf",
   "finders_corner_newmarket_road",
   "prezzo",
   "72_regent_street_city_centre",
   "cb11hr",
   "01223_462354",
   "15_magdalene_street_city_centre",
   "international",
   "8_norfolk_street_city_centre",
   "cb30dq",
   "cb30lx",
   "52_mill_road_city_centre",
   "01223_461661",
   "don_pasquale_pizzeria",
   "peking_restaurant",
   "01223_355012",
   "01223_362456",
   "shanghai_family_restaurant",
   "01223_351707",
   "01223_302010",
   "59_hills_road_city_centre",
   "the_river_bar_steakhouse_and_grill",
   "01223_307581",
   "cb12qa",
   "01223_259988",
   "curry_garden",
   "nandos",
   "hotel_felix_whitehouse_lane_huntingdon_road",
   "restaurant_two_two",
   "01223_365599",
   "191_histon_road_chesterton",
   "40210_millers_yard_city_centre",
   "cheap",
   "meghna",
   "north",
   "12_bridge_street_city_centre",
   "seafood",
   "rice_house",
   "01223_308871",
   "pizza_express_fen_ditton",
   "01223_518111",
   "cb43ax",
   "41518_castle_street_city_centre",
   "la_tasca",
   "10_homerton_street_city_centre",
   "01223_311911",
   "01223_367660",
   "da_vinci_pizzeria",
   "01223_362525",
   "gourmet_burger_kitchen",
   "01223_244149",
   "01223_568988"
]
