# Supplementary material for: PluDG: enhancing task-oriented dialogue system with knowledge graph plug-in module
Source: PeerJ Comput Sci. 2023 Nov 24;9:e1707. doi: 10.7717/peerj-cs.1707 (PMC10703105; doi:10.7717/peerj-cs.1707)
Supplement: Supplemental Information 1 [file peerj-cs-09-1707-s001.zip › decoder/data/camrest/gat_cam_test.json]

[{"pre_ent": [], "gold_ent": [], "id": 1, "template": "api_call dontcare south expensive", "response": "api_call dontcare south expensive"}, {"pre_ent": [], "gold_ent": [], "id": 1, "template": "api_call dontcare south expensive", "response": "api_call dontcare south expensive"}, {"pre_ent": ["south", "expensive", "chiquito_restaurant_bar", "italian"], "gold_ent": ["south", "mexican", "chiquito_restaurant_bar"], "id": 1, "template": "@name is an @pricerange @food restaurant in the @area part of town . would you like their address ?", "response": "chiquito_restaurant_bar is an expensive italian restaurant in the south part of town . would you like their address ?"}, {"pre_ent": ["chiquito_restaurant_bar", "2g_cambridge_leisure_park_cherry_hinton_road_cherry_hinton"], "gold_ent": ["2g_cambridge_leisure_park_cherry_hinton_road_cherry_hinton"], "id": 1, "template": "@name is located at @address .", "response": "chiquito_restaurant_bar is located at 2g_cambridge_leisure_park_cherry_hinton_road_cherry_hinton ."}, {"pre_ent": ["mexican"], "gold_ent": ["mexican"], "id": 1, "template": "they serve @food food .", "response": "they serve mexican food ."}, {"pre_ent": [], "gold_ent": [], "id": 1, "template": "thank you for using the system . good bye", "response": "thank you for using the system . good bye"}, {"pre_ent": [], "gold_ent": [], "id": 1, "template": "there are no restaurants serving cantonese food . would you like to try something else ?", "response": "there are no restaurants serving cantonese food . would you like to try something else ?"}, {"pre_ent": [], "gold_ent": [], "id": 1, "template": "api_call asian_oriental dontcare expensive", "response": "api_call asian_oriental dontcare expensive"}, {"pre_ent": [], "gold_ent": [], "id": 1, "template": "api_call british dontcare dontcare", "response": "api_call british dontcare dontcare"}, {"pre_ent": ["centre", "yippee_noodle_bar", "40428_king_street_city_centre", "01223_518111"], "gold_ent": ["01223_363471", "40210_millers_yard_city_centre", "asian_oriental", "dojo_noodle_bar"], "id": 1, "template": "@name is located at @address and their phone number is @phone .", "response": "yippee_noodle_bar is located at 40428_king_street_city_centre and their phone number is 01223_518111 ."}, {"pre_ent": [], "gold_ent": [], "id": 1, "template": "thank you for using our system . good bye", "response": "thank you for using our system . good bye"}, {"pre_ent": [], "gold_ent": [], "id": 1, "template": "api_call chinese dontcare moderate", "response": "api_call chinese dontcare moderate"}, {"pre_ent": ["chinese", "golden_wok", "north"], "gold_ent": ["chinese", "golden_wok", "north"], "id": 1, "template": "@name is an @food restaurant in the @area part of town . would you like their address ?", "response": "golden_wok is an chinese restaurant in the north part of town . would you like their address ?"}, {"pre_ent": ["golden_wok", "191_histon_road_chesterton", "01223_350688"], "gold_ent": ["cb43hl", "golden_wok", "01223_350688", "191_histon_road_chesterton"], "id": 1, "template": "@name is located at @address and their phone number is @phone .", "response": "golden_wok is located at 191_histon_road_chesterton and their phone number is 01223_350688 ."}, {"pre_ent": ["golden_wok", "191_histon_road_chesterton"], "gold_ent": [], "id": 1, "template": "the address for @name is @address .", "response": "the address for golden_wok is 191_histon_road_chesterton ."}, {"pre_ent": [], "gold_ent": [], "id": 1, "template": "i 'm sorry , there are no swiss restaurants in the centre of town . would you like to", "response": "i 'm sorry , there are no swiss restaurants in the centre of town . would you like to"}, {"pre_ent": [], "gold_ent": [], "id": 1, "template": "api_call vietnamese dontcare dontcare", "response": "api_call vietnamese dontcare dontcare"}, {"pre_ent": ["thanh_binh", "west", "vietnamese"], "gold_ent": ["thanh_binh", "vietnamese"], "id": 1, "template": "@name is an @food restaurant in the @area of town .", "response": "thanh_binh is an vietnamese restaurant in the west of town ."}, {"pre_ent": ["thanh_binh", "17_magdalene_street_city_centre"], "gold_ent": ["thanh_binh", "17_magdalene_street_city_centre"], "id": 1, "template": "@name is located at @address .", "response": "thanh_binh is located at 17_magdalene_street_city_centre ."}, {"pre_ent": [], "gold_ent": [], "id": 1, "template": "thank you for using the cambridge restaurant system . goodbye .", "response": "thank you for using the cambridge restaurant system . goodbye ."}, {"pre_ent": [], "gold_ent": [], "id": 1, "template": "no restaurants match your request . would you like something else ?", "response": "no restaurants match your request . would you like something else ?"}, {"pre_ent": [], "gold_ent": [], "id": 1, "template": "api_call spanish dontcare dontcare", "response": "api_call spanish dontcare dontcare"}, {"pre_ent": ["la_tasca", "centre", "spanish"], "gold_ent": ["moderate", "spanish", "la_tasca"], "id": 1, "template": "@name is an @food restaurant in the @area of town .", "response": "la_tasca is an spanish restaurant in the centre of town ."}, {"pre_ent": ["la_tasca", "14_-16_bridge_street", "01223_464630"], "gold_ent": ["cb21uf", "14_-16_bridge_street", "la_tasca"], "id": 1, "template": "@name is located at @address and their phone number is @phone .", "response": "la_tasca is located at 14_-16_bridge_street and their phone number is 01223_464630 ."}, {"pre_ent": [], "gold_ent": [], "id": 1, "template": "thank you for using our system . good bye", "response": "thank you for using our system . good bye"}, {"pre_ent": [], "gold_ent": [], "id": 1, "template": "there are no restaurants serving eritrean food in the area of town . would you like to try something else ?", "response": "there are no restaurants serving eritrean food in the area of town . would you like to try something else ?"}, {"pre_ent": [], "gold_ent": [], "id": 1, "template": "api_call north_american dontcare expensive", "response": "api_call north_american dontcare expensive"}, {"pre_ent": ["gourmet_burger_kitchen", "centre", "01223_312598"], "gold_ent": ["expensive", "centre", "north_american"], "id": 1, "template": "@name is located at @address . their phone number is @phone .", "response": "gourmet_burger_kitchen is located at centre . their phone number is 01223_312598 ."}, {"pre_ent": ["gourmet_burger_kitchen", "01223_312598", "cb21ab"], "gold_ent": ["01223_312598", "gourmet_burger_kitchen", "regent_street_city_centre"], "id": 1, "template": "@name is located at @address and their phone number is @phone .", "response": "gourmet_burger_kitchen is located at cb21ab and their phone number is 01223_312598 ."}, {"pre_ent": [], "gold_ent": [], "id": 1, "template": "thank you for using our system . goodbye .", "response": "thank you for using our system . goodbye ."}, {"pre_ent": [], "gold_ent": [], "id": 1, "template": "api_call spanish centre dontcare", "response": "api_call spanish centre dontcare"}, {"pre_ent": ["centre", "spanish", "la_raza"], "gold_ent": ["cheap", "la_raza", "spanish", "centre"], "id": 1, "template": "@name is an @food restaurant in the @area of town .", "response": "la_raza is an spanish restaurant in the centre of town ."}, {"pre_ent": ["la_raza", "01223_464550", "cb23ll"], "gold_ent": ["la_raza", "01223_464550", "cb23ll"], "id": 1, "template": "the phone number for @name is @phone and the postcode is @postcode .", "response": "the phone number for la_raza is 01223_464550 and the postcode is cb23ll ."}, {"pre_ent": [], "gold_ent": [], "id": 1, "template": "thank you for using our system . good bye", "response": "thank you for using our system . good bye"}, {"pre_ent": [], "gold_ent": [], "id": 1, "template": "goodbye .", "response": "goodbye ."}, {"pre_ent": [], "gold_ent": [], "id": 1, "template": "what area would you like ?", "response": "what area would you like ?"}, {"pre_ent": [], "gold_ent": [], "id": 1, "template": "there are several british restaurants in the centre of town . do you have a preference ?", "response": "there are several british restaurants in the centre of town . do you have a preference ?"}, {"pre_ent": [], "gold_ent": [], "id": 1, "template": "api_call chinese west dontcare", "response": "api_call chinese west dontcare"}, {"pre_ent": ["west", "british", "graffiti"], "gold_ent": ["graffiti", "expensive", "west", "british"], "id": 1, "template": "@name is an @food restaurant in the @area part of town .", "response": "graffiti is an british restaurant in the west part of town ."}, {"pre_ent": ["graffiti", "hotel_felix_whitehouse_lane_huntingdon_road", "01223_277977"], "gold_ent": ["01223_277977", "hotel_felix_whitehouse_lane_huntingdon_road"], "id": 1, "template": "@name is located at @address and their phone number is @phone . can i help you with anything else ?", "response": "graffiti is located at hotel_felix_whitehouse_lane_huntingdon_road and their phone number is 01223_277977 . can i help you with anything else ?"}, {"pre_ent": ["expensive"], "gold_ent": ["expensive"], "id": 1, "template": "they are in the @pricerange price range .", "response": "they are in the expensive price range ."}, {"pre_ent": [], "gold_ent": [], "id": 1, "template": "thank you for using our system .", "response": "thank you for using our system ."}, {"pre_ent": [], "gold_ent": [], "id": 1, "template": "api_call dontcare west moderate", "response": "api_call dontcare west moderate"}, {"pre_ent": ["west", "meghna", "indian"], "gold_ent": ["205_victoria_road_chesterton", "meghna"], "id": 1, "template": "@name is an @food restaurant in the @area part of town . would you like their address ?", "response": "meghna is an indian restaurant in the west part of town . would you like their address ?"}, {"pre_ent": [], "gold_ent": [], "id": 1, "template": "thank you for using the cambridge restaurant system . goodbye .", "response": "thank you for using the cambridge restaurant system . goodbye ."}, {"pre_ent": [], "gold_ent": [], "id": 1, "template": "what area would you like ?", "response": "what area would you like ?"}, {"pre_ent": [], "gold_ent": [], "id": 1, "template": "there are several chinese restaurants in the moderate price range . would you like the information ?", "response": "there are several chinese restaurants in the moderate price range . would you like the information ?"}, {"pre_ent": [], "gold_ent": [], "id": 1, "template": "api_call indian dontcare moderate", "response": "api_call indian dontcare moderate"}, {"pre_ent": ["jinling_noodle_bar", "chinese", "north"], "gold_ent": ["golden_wok", "north"], "id": 1, "template": "@name is an @food restaurant in the @area of town . would you like their address ?", "response": "jinling_noodle_bar is an chinese restaurant in the north of town . would you like their address ?"}, {"pre_ent": ["golden_wok", "01223_350688"], "gold_ent": ["01223_350688", "golden_wok"], "id": 1, "template": "the phone number for @name is @phone .", "response": "the phone number for golden_wok is 01223_350688 ."}, {"pre_ent": ["golden_wok", "north"], "gold_ent": [], "id": 1, "template": "@name is located in the @area part of town .", "response": "golden_wok is located in the north part of town ."}, {"pre_ent": [], "gold_ent": [], "id": 1, "template": "thank you for using our system . good bye", "response": "thank you for using our system . good bye"}, {"pre_ent": [], "gold_ent": [], "id": 1, "template": "api_call dontcare west moderate", "response": "api_call dontcare west moderate"}, {"pre_ent": ["west", "italian", "la_margherita", "01223_315232", "cheap"], "gold_ent": ["la_margherita", "prezzo"], "id": 1, "template": "@name is an @food restaurant in the @area part of town and in the @pricerange price range . their phone number is @phone .", "response": "la_margherita is an italian restaurant in the west part of town and in the cheap price range . their phone number is 01223_315232 ."}, {"pre_ent": ["west", "italian", "la_margherita"], "gold_ent": ["prezzo", "moderate", "west", "21_-_24_northampton_road", "italian", "01799_521260"], "id": 1, "template": "@name is a @food restaurant in the @area of town .", "response": "la_margherita is a italian restaurant in the west of town ."}, {"pre_ent": [], "gold_ent": [], "id": 1, "template": "you 're welcome .", "response": "you 're welcome ."}, {"pre_ent": [], "gold_ent": [], "id": 1, "template": "api_call mediterranean dontcare dontcare", "response": "api_call mediterranean dontcare dontcare"}, {"pre_ent": [], "gold_ent": [], "id": 1, "template": "api_call portuguese dontcare dontcare", "response": "api_call portuguese dontcare dontcare"}, {"pre_ent": ["centre", "la_mimosa", "expensive"], "gold_ent": ["la_mimosa", "mediterranean", "centre"], "id": 1, "template": "@name is an @pricerange restaurant in the @area of town . would you like their phone number ?", "response": "la_mimosa is an expensive restaurant in the centre of town . would you like their phone number ?"}, {"pre_ent": ["la_mimosa", "01223_362525"], "gold_ent": ["la_mimosa", "01223_362525"], "id": 1, "template": "@name 's phone number is @phone .", "response": "la_mimosa 's phone number is 01223_362525 ."}, {"pre_ent": [], "gold_ent": [], "id": 1, "template": "thank you for using our system . good bye", "response": "thank you for using our system . good bye"}, {"pre_ent": [], "gold_ent": [], "id": 1, "template": "api_call italian north dontcare", "response": "api_call italian north dontcare"}, {"pre_ent": ["da_vinci_pizzeria", "north", "italian"], "gold_ent": ["north", "da_vinci_pizzeria", "italian"], "id": 1, "template": "@name is an @food restaurant in the @area of town . would you like their address ?", "response": "da_vinci_pizzeria is an italian restaurant in the north of town . would you like their address ?"}, {"pre_ent": ["da_vinci_pizzeria", "20_milton_road_chesterton", "01223_351707"], "gold_ent": ["01223_351707", "20_milton_road_chesterton", "da_vinci_pizzeria"], "id": 1, "template": "@name address is @address and their phone number is @phone .", "response": "da_vinci_pizzeria address is 20_milton_road_chesterton and their phone number is 01223_351707 ."}, {"pre_ent": [], "gold_ent": [], "id": 1, "template": "thank you for using our system . good bye", "response": "thank you for using our system . good bye"}, {"pre_ent": [], "gold_ent": [], "id": 1, "template": "api_call mediterranean dontcare dontcare", "response": "api_call mediterranean dontcare dontcare"}, {"pre_ent": ["mediterranean", "la_mimosa", "expensive"], "gold_ent": ["la_mimosa", "mediterranean", "centre"], "id": 1, "template": "@name is an @pricerange restaurant that serves @food food .", "response": "la_mimosa is an expensive restaurant that serves mediterranean food ."}, {"pre_ent": ["la_mimosa", "thompsons_lane_fen_ditton", "01223_362525"], "gold_ent": ["thompsons_lane_fen_ditton", "01223_362525"], "id": 1, "template": "@name is located at @address and their phone number is @phone .", "response": "la_mimosa is located at thompsons_lane_fen_ditton and their phone number is 01223_362525 ."}, {"pre_ent": [], "gold_ent": [], "id": 1, "template": "thank you for using our system . good bye", "response": "thank you for using our system . good bye"}, {"pre_ent": [], "gold_ent": [], "id": 1, "template": "there are no restaurants serving international food in the east part of town . would you like to try", "response": "there are no restaurants serving international food in the east part of town . would you like to try"}, {"pre_ent": [], "gold_ent": [], "id": 1, "template": "api_call thai dontcare dontcare", "response": "api_call thai dontcare dontcare"}, {"pre_ent": [], "gold_ent": [], "id": 1, "template": "thank you for using the south area .", "response": "thank you for using the south area ."}, {"pre_ent": [], "gold_ent": [], "id": 1, "template": "there are no restaurants serving catalan food in the north part of town . would you like something else ?", "response": "there are no restaurants serving catalan food in the north part of town . would you like something else ?"}, {"pre_ent": [], "gold_ent": [], "id": 1, "template": "api_call indian dontcare dontcare", "response": "api_call indian dontcare dontcare"}, {"pre_ent": ["451_newmarket_road_fen_ditton", "newmarket_road_fen_ditton"], "gold_ent": ["01223_366668", "indian", "cocum", "71_castle_street_city_centre"], "id": 1, "template": "there are two restaurants that match your request . their address is @address .", "response": "there are two restaurants that match your request . their address is 451_newmarket_road_fen_ditton ."}, {"pre_ent": [], "gold_ent": [], "id": 1, "template": "thank you for using our system . good bye", "response": "thank you for using our system . good bye"}, {"pre_ent": [], "gold_ent": [], "id": 1, "template": "api_call korean dontcare dontcare", "response": "api_call korean dontcare dontcare"}, {"pre_ent": ["little_seoul", "korean"], "gold_ent": ["little_seoul", "centre", "korean"], "id": 1, "template": "@name is an @pricerange restaurant that serves @food food .", "response": "little_seoul is an korean restaurant that serves korean food ."}, {"pre_ent": ["little_seoul", "01223_308681"], "gold_ent": ["01223_308681"], "id": 1, "template": "@name 's phone number is @phone .", "response": "little_seoul 's phone number is 01223_308681 ."}, {"pre_ent": ["little_seoul"], "gold_ent": ["little_seoul", "regent_street_city_centre"], "id": 1, "template": "@name is located at @address .", "response": "little_seoul is located at little_seoul ."}, {"pre_ent": [], "gold_ent": [], "id": 1, "template": "thank you for using our system . good bye", "response": "thank you for using our system . good bye"}, {"pre_ent": [], "gold_ent": [], "id": 1, "template": "i 'm sorry but there are no world restaurants in the east part of town . can i help you find something", "response": "i 'm sorry but there are no world restaurants in the east part of town . can i help you find something"}, {"pre_ent": [], "gold_ent": [], "id": 1, "template": "api_call chinese south dontcare", "response": "api_call chinese south dontcare"}, {"pre_ent": ["yu_garden", "east", "chinese"], "gold_ent": ["chinese", "east", "yu_garden"], "id": 1, "template": "@name is an @food restaurant in the @area of town . would you like their phone number ?", "response": "yu_garden is an chinese restaurant in the east of town . would you like their phone number ?"}, {"pre_ent": ["yu_garden", "529_newmarket_road_fen_ditton", "cb58pa"], "gold_ent": ["01223_248882", "cb58pa", "529_newmarket_road_fen_ditton"], "id": 1, "template": "@name is located at @address . their postcode is @postcode .", "response": "yu_garden is located at 529_newmarket_road_fen_ditton . their postcode is cb58pa ."}, {"pre_ent": [], "gold_ent": [], "id": 1, "template": "thank you for using the cambridge restaurant system . goodbye .", "response": "thank you for using the cambridge restaurant system . goodbye ."}, {"pre_ent": [], "gold_ent": [], "id": 1, "template": "there are no restaurants serving irish food in the centre of town . would you like to try something else ?", "response": "there are no restaurants serving irish food in the centre of town . would you like to try something else ?"}, {"pre_ent": [], "gold_ent": [], "id": 1, "template": "api_call international dontcare dontcare", "response": "api_call international dontcare dontcare"}, {"pre_ent": [], "gold_ent": [], "id": 1, "template": "there are no restaurants serving international food . would you like the phone number ?", "response": "there are no restaurants serving international food . would you like the phone number ?"}, {"pre_ent": [], "gold_ent": [], "id": 1, "template": "api_call italian dontcare expensive", "response": "api_call italian dontcare expensive"}, {"pre_ent": [], "gold_ent": [], "id": 1, "template": "thank you for using our system . goodbye .", "response": "thank you for using our system . goodbye ."}, {"pre_ent": [], "gold_ent": [], "id": 1, "template": "there are no restaurants matching your request . would you like to try something else ?", "response": "there are no restaurants matching your request . would you like to try something else ?"}, {"pre_ent": [], "gold_ent": [], "id": 1, "template": "api_call turkish dontcare dontcare", "response": "api_call turkish dontcare dontcare"}, {"pre_ent": [], "gold_ent": [], "id": 1, "template": "api_call korean dontcare expensive", "response": "api_call korean dontcare expensive"}, {"pre_ent": [], "gold_ent": [], "id": 1, "template": "api_call mediterranean dontcare moderate", "response": "api_call mediterranean dontcare moderate"}, {"pre_ent": ["little_seoul", "centre", "korean", "01223_308681"], "gold_ent": ["cb21dp", "little_seoul", "korean", "regent_street_city_centre"], "id": 1, "template": "@name is a @food restaurant in the @area of town . their phone number is @phone .", "response": "little_seoul is a korean restaurant in the centre of town . their phone number is 01223_308681 ."}, {"pre_ent": [], "gold_ent": [], "id": 1, "template": "you 're welcome . goodbye .", "response": "you 're welcome . goodbye ."}, {"pre_ent": [], "gold_ent": [], "id": 1, "template": "api_call thai dontcare dontcare", "response": "api_call thai dontcare dontcare"}, {"pre_ent": [], "gold_ent": [], "id": 1, "template": "api_call chinese south dontcare", "response": "api_call chinese south dontcare"}, {"pre_ent": ["thai", "bangkok_city", "centre"], "gold_ent": ["bangkok_city", "centre", "thai"], "id": 1, "template": "@name is an @food restaurant in the @area of town .", "response": "bangkok_city is an thai restaurant in the centre of town ."}, {"pre_ent": ["bangkok_city", "centre"], "gold_ent": ["35_newnham_road_newnham", "01223_323178", "west", "sala_thong"], "id": 1, "template": "there is @name in the @area of town .", "response": "there is bangkok_city in the centre of town ."}, {"pre_ent": [], "gold_ent": ["thai"], "id": 1, "template": "thank you . good bye .", "response": "thank you . good bye ."}, {"pre_ent": [], "gold_ent": [], "id": 1, "template": "there are no restaurants serving christmas food . would you like a different restaurant ?", "response": "there are no restaurants serving christmas food . would you like a different restaurant ?"}, {"pre_ent": [], "gold_ent": [], "id": 1, "template": "api_call spanish dontcare dontcare", "response": "api_call spanish dontcare dontcare"}, {"pre_ent": ["centre", "spanish", "la_raza"], "gold_ent": ["4_-_6_rose_crescent", "la_raza", "spanish", "la_tasca", "cheap", "14_-16_bridge_street"], "id": 1, "template": "@name is an @food restaurant in the @area of town .", "response": "la_raza is an spanish restaurant in the centre of town ."}, {"pre_ent": [], "gold_ent": [], "id": 1, "template": "thank you for using our system . good bye", "response": "thank you for using our system . good bye"}, {"pre_ent": [], "gold_ent": [], "id": 1, "template": "what price range would you like ?", "response": "what price range would you like ?"}, {"pre_ent": [], "gold_ent": [], "id": 1, "template": "api_call thai centre dontcare", "response": "api_call thai centre dontcare"}, {"pre_ent": ["sala_thong", "west", "thai"], "gold_ent": ["west", "thai", "sala_thong"], "id": 1, "template": "@name is an @food restaurant in the @area of town .", "response": "sala_thong is an thai restaurant in the west of town ."}, {"pre_ent": ["sala_thong", "35_newnham_road_newnham", "01223_323178"], "gold_ent": ["35_newnham_road_newnham", "expensive", "01223_323178", "sala_thong"], "id": 1, "template": "@name is located at @address and their phone number is @phone .", "response": "sala_thong is located at 35_newnham_road_newnham and their phone number is 01223_323178 ."}, {"pre_ent": [], "gold_ent": [], "id": 1, "template": "thank you for using our system . good bye", "response": "thank you for using our system . good bye"}, {"pre_ent": [], "gold_ent": [], "id": 1, "template": "there are three french restaurants in the expensive price range and in the centre of town . do you have a preference ?", "response": "there are three french restaurants in the expensive price range and in the centre of town . do you have a preference ?"}, {"pre_ent": ["north", "french", "cote"], "gold_ent": ["restaurant_two_two", "french", "cote"], "id": 1, "template": "@name is an @food restaurant in the @area of town . would you like their address ?", "response": "cote is an french restaurant in the north of town . would you like their address ?"}, {"pre_ent": ["restaurant_two_two", "north", "french"], "gold_ent": ["north", "centre"], "id": 1, "template": "@name is an @food restaurant in the @area of town . would you like their address ?", "response": "restaurant_two_two is an french restaurant in the north of town . would you like their address ?"}, {"pre_ent": ["restaurant_two_two", "french"], "gold_ent": ["french"], "id": 1, "template": "@name serves @food food .", "response": "restaurant_two_two serves french food ."}, {"pre_ent": ["french", "cote", "centre"], "gold_ent": ["restaurant_two_two", "22_chesterton_road_chesterton", "bridge_street_city_centre", "cote"], "id": 1, "template": "@name is a @food restaurant in the @area of town .", "response": "cote is a french restaurant in the centre of town ."}, {"pre_ent": [], "gold_ent": [], "id": 1, "template": "you 're welcome .", "response": "you 're welcome ."}, {"pre_ent": [], "gold_ent": [], "id": 1, "template": "api_call korean centre dontcare", "response": "api_call korean centre dontcare"}, {"pre_ent": ["wagamama", "centre", "japanese"], "gold_ent": ["wagamama", "japanese", "36_saint_andrews_street"], "id": 1, "template": "@name is a @food restaurant in the @area of town .", "response": "wagamama is a japanese restaurant in the centre of town ."}, {"pre_ent": [], "gold_ent": [], "id": 1, "template": "you 're welcome .", "response": "you 're welcome ."}, {"pre_ent": [], "gold_ent": [], "id": 1, "template": "thank you for using the system .", "response": "thank you for using the system ."}, {"pre_ent": [], "gold_ent": [], "id": 1, "template": "there are no restaurants serving your request . would you like to try something else ?", "response": "there are no restaurants serving your request . would you like to try something else ?"}, {"pre_ent": [], "gold_ent": [], "id": 1, "template": "api_call gastropub dontcare dontcare", "response": "api_call gastropub dontcare dontcare"}, {"pre_ent": ["backstreet_bistro", "centre", "gastropub"], "gold_ent": ["the_cow_pizza_kitchen_and_bar", "gastropub"], "id": 1, "template": "@name is an @food restaurant in the @area of town .", "response": "backstreet_bistro is an gastropub restaurant in the centre of town ."}, {"pre_ent": ["the_cow_pizza_kitchen_and_bar", "corn_exchange_street", "01223_308871"], "gold_ent": ["corn_exchange_street", "01223_308871"], "id": 1, "template": "@name is located at @address and the phone number is @phone .", "response": "the_cow_pizza_kitchen_and_bar is located at corn_exchange_street and the phone number is 01223_308871 ."}, {"pre_ent": [], "gold_ent": [], "id": 1, "template": "you 're welcome . goodbye .", "response": "you 're welcome . goodbye ."}, {"pre_ent": [], "gold_ent": [], "id": 1, "template": "api_call dontcare north cheap", "response": "api_call dontcare north cheap"}, {"pre_ent": [], "gold_ent": [], "id": 1, "template": "api_call asian_oriental north dontcare", "response": "api_call asian_oriental north dontcare"}, {"pre_ent": ["saigon_city", "north", "asian_oriental"], "gold_ent": ["saigon_city", "expensive", "north", "asian_oriental"], "id": 1, "template": "@name is an @food restaurant in the @area of town . would you like their location ?", "response": "saigon_city is an asian_oriental restaurant in the north of town . would you like their location ?"}, {"pre_ent": ["saigon_city", "169_high_street_chesterton_chesterton", "01223_356555"], "gold_ent": ["01223_356555", "169_high_street_chesterton_chesterton"], "id": 1, "template": "@name is located at @address and their phone number is @phone .", "response": "saigon_city is located at 169_high_street_chesterton_chesterton and their phone number is 01223_356555 ."}, {"pre_ent": [], "gold_ent": [], "id": 1, "template": "thank you for using our system . goodbye .", "response": "thank you for using our system . goodbye ."}, {"pre_ent": [], "gold_ent": [], "id": 1, "template": "api_call japanese dontcare dontcare", "response": "api_call japanese dontcare dontcare"}, {"pre_ent": ["wagamama", "centre", "japanese"], "gold_ent": ["wagamama", "japanese", "centre"], "id": 1, "template": "@name is an @food restaurant in the @area of town .", "response": "wagamama is an japanese restaurant in the centre of town ."}, {"pre_ent": ["wagamama", "36_saint_andrews_street", "01223_462354"], "gold_ent": ["36_saint_andrews_street", "01223_462354"], "id": 1, "template": "@name address is @address and the phone number is @phone .", "response": "wagamama address is 36_saint_andrews_street and the phone number is 01223_462354 ."}, {"pre_ent": [], "gold_ent": [], "id": 1, "template": "you 're welcome . goodbye .", "response": "you 're welcome . goodbye ."}, {"pre_ent": [], "gold_ent": [], "id": 1, "template": "do you have a preference on the type of food ?", "response": "do you have a preference on the type of food ?"}, {"pre_ent": ["west", "la_margherita", "italian"], "gold_ent": ["la_margherita", "italian", "01223_315232", "15_magdalene_street_city_centre"], "id": 1, "template": "@name is an @food restaurant in the @area part of town . would you like their address ?", "response": "la_margherita is an italian restaurant in the west part of town . would you like their address ?"}, {"pre_ent": [], "gold_ent": [], "id": 1, "template": "thank you . good bye .", "response": "thank you . good bye ."}, {"pre_ent": [], "gold_ent": [], "id": 1, "template": "i 'm sorry , there are no swiss restaurants serving irish food . can i help you find something else ?", "response": "i 'm sorry , there are no swiss restaurants serving irish food . can i help you find something else ?"}, {"pre_ent": [], "gold_ent": [], "id": 1, "template": "api_call thai dontcare dontcare", "response": "api_call thai dontcare dontcare"}, {"pre_ent": ["expensive", "bangkok_city", "centre"], "gold_ent": ["bangkok_city", "expensive", "centre", "thai"], "id": 1, "template": "@name is an @pricerange restaurant in the @area of town .", "response": "bangkok_city is an expensive restaurant in the centre of town ."}, {"pre_ent": ["bangkok_city", "24_green_street_city_centre", "centre", "01223_354382"], "gold_ent": ["bangkok_city", "24_green_street_city_centre", "01223_354382"], "id": 1, "template": "@name is located at @address and their phone number is @phone .", "response": "bangkok_city is located at 24_green_street_city_centre and their phone number is 01223_354382 ."}, {"pre_ent": ["thai"], "gold_ent": ["thai"], "id": 1, "template": "they serve @food food .", "response": "they serve thai food ."}, {"pre_ent": [], "gold_ent": [], "id": 1, "template": "thank you .", "response": "thank you ."}, {"pre_ent": [], "gold_ent": [], "id": 1, "template": "there are no restaurants serving catalan food in the moderate price range . would you like to try something else ?", "response": "there are no restaurants serving catalan food in the moderate price range . would you like to try something else ?"}, {"pre_ent": [], "gold_ent": [], "id": 1, "template": "api_call mediterranean dontcare cheap", "response": "api_call mediterranean dontcare cheap"}, {"pre_ent": [], "gold_ent": [], "id": 1, "template": "api_call turkish dontcare expensive", "response": "api_call turkish dontcare expensive"}, {"pre_ent": ["la_mimosa", "centre", "expensive"], "gold_ent": ["thompsons_lane_fen_ditton", "la_mimosa", "expensive", "01223_362525", "mediterranean"], "id": 1, "template": "@name is an @pricerange restaurant in the @area of town . would you like their phone number ?", "response": "la_mimosa is an expensive restaurant in the centre of town . would you like their phone number ?"}, {"pre_ent": [], "gold_ent": [], "id": 1, "template": "thank you for using our system . good bye", "response": "thank you for using our system . good bye"}, {"pre_ent": [], "gold_ent": [], "id": 1, "template": "api_call dontcare north moderate", "response": "api_call dontcare north moderate"}, {"pre_ent": ["north", "moderate", "golden_wok", "chinese"], "gold_ent": ["chinese", "golden_wok", "north", "moderate"], "id": 1, "template": "@name is an @food restaurant in the @area part of town and is in the @pricerange price range . would you like their location ?", "response": "golden_wok is an chinese restaurant in the north part of town and is in the moderate price range . would you like their location ?"}, {"pre_ent": ["golden_wok", "191_histon_road_chesterton", "01223_350688"], "gold_ent": ["01223_350688", "191_histon_road_chesterton"], "id": 1, "template": "@name is located at @address and their phone number is @phone .", "response": "golden_wok is located at 191_histon_road_chesterton and their phone number is 01223_350688 ."}, {"pre_ent": [], "gold_ent": [], "id": 1, "template": "thank you for using our system . goodbye .", "response": "thank you for using our system . goodbye ."}, {"pre_ent": [], "gold_ent": [], "id": 1, "template": "api_call japanese centre dontcare", "response": "api_call japanese centre dontcare"}, {"pre_ent": [], "gold_ent": [], "id": 1, "template": "api_call modern_european centre dontcare", "response": "api_call modern_european centre dontcare"}, {"pre_ent": ["wagamama", "centre", "japanese"], "gold_ent": [], "id": 1, "template": "@name is a @food restaurant in the @area of town .", "response": "wagamama is a japanese restaurant in the centre of town ."}, {"pre_ent": [], "gold_ent": [], "id": 1, "template": "thank you for using the cambridge restaurant system . goodbye .", "response": "thank you for using the cambridge restaurant system . goodbye ."}, {"pre_ent": [], "gold_ent": [], "id": 1, "template": "there are two french restaurants in the centre of town . do you have a preference ?", "response": "there are two french restaurants in the centre of town . do you have a preference ?"}, {"pre_ent": ["french", "cote", "centre"], "gold_ent": ["expensive", "french", "centre", "cote"], "id": 1, "template": "@name is an @food restaurant in the @area of town . would you like their address ?", "response": "cote is an french restaurant in the centre of town . would you like their address ?"}, {"pre_ent": ["cote", "bridge_street_city_centre", "centre", "01223_311053"], "gold_ent": ["01223_311053", "bridge_street_city_centre", "cote"], "id": 1, "template": "@name is located at @address and the phone number is @phone .", "response": "cote is located at bridge_street_city_centre and the phone number is 01223_311053 ."}, {"pre_ent": [], "gold_ent": [], "id": 1, "template": "thank you for using our system . goodbye .", "response": "thank you for using our system . goodbye ."}, {"pre_ent": [], "gold_ent": [], "id": 1, "template": "there are no jamaican restaurants in the centre of town . would you like something else ?", "response": "there are no jamaican restaurants in the centre of town . would you like something else ?"}, {"pre_ent": [], "gold_ent": [], "id": 1, "template": "api_call turkish centre dontcare", "response": "api_call turkish centre dontcare"}, {"pre_ent": [], "gold_ent": [], "id": 1, "template": "api_call chinese south dontcare", "response": "api_call chinese south dontcare"}, {"pre_ent": ["centre", "international", "bloomsbury_restaurant"], "gold_ent": ["bloomsbury_restaurant", "international", "centre"], "id": 1, "template": "@name is a @food restaurant in the @area of town .", "response": "bloomsbury_restaurant is a international restaurant in the centre of town ."}, {"pre_ent": ["moderate", "bloomsbury_restaurant", "0871_942_9180"], "gold_ent": ["bloomsbury_restaurant", "0871_942_9180"], "id": 1, "template": "@name 's phone number is @phone and it is in the @pricerange price range .", "response": "bloomsbury_restaurant 's phone number is 0871_942_9180 and it is in the moderate price range ."}, {"pre_ent": [], "gold_ent": [], "id": 1, "template": "thank you for using our system . good bye", "response": "thank you for using our system . good bye"}, {"pre_ent": [], "gold_ent": [], "id": 1, "template": "goodbye .", "response": "goodbye ."}, {"pre_ent": [], "gold_ent": [], "id": 1, "template": "no restaurants serving danish food in the south part of town . can i help you find a different type of food ?", "response": "no restaurants serving danish food in the south part of town . can i help you find a different type of food ?"}, {"pre_ent": [], "gold_ent": [], "id": 1, "template": "api_call portuguese dontcare dontcare", "response": "api_call portuguese dontcare dontcare"}, {"pre_ent": [], "gold_ent": [], "id": 1, "template": "there are three restaurants that serve portuguese food . would you like something else ?", "response": "there are three restaurants that serve portuguese food . would you like something else ?"}, {"pre_ent": ["nandos", "south", "portuguese"], "gold_ent": ["nandos", "south", "portuguese"], "id": 1, "template": "@name is a @food restaurant in the @area of town .", "response": "nandos is a portuguese restaurant in the south of town ."}, {"pre_ent": ["nandos", "cambridge_leisure_park_clifton_way", "01223_327908"], "gold_ent": ["nandos", "33-34_saint_andrews_street", "01223_327908"], "id": 1, "template": "@name is located at @address and its phone number is @phone .", "response": "nandos is located at cambridge_leisure_park_clifton_way and its phone number is 01223_327908 ."}, {"pre_ent": [], "gold_ent": [], "id": 1, "template": "thank you for using our system . good bye", "response": "thank you for using our system . good bye"}, {"pre_ent": [], "gold_ent": [], "id": 1, "template": "api_call thai centre dontcare", "response": "api_call thai centre dontcare"}, {"pre_ent": [], "gold_ent": [], "id": 1, "template": "api_call mediterranean dontcare dontcare", "response": "api_call mediterranean dontcare dontcare"}, {"pre_ent": ["bangkok_city", "centre", "thai"], "gold_ent": ["24_green_street_city_centre"], "id": 1, "template": "@name is a @food restaurant in the @area of town .", "response": "bangkok_city is a thai restaurant in the centre of town ."}, {"pre_ent": ["bangkok_city", "01223_354382", "expensive"], "gold_ent": ["bangkok_city", "expensive", "01223_354382"], "id": 1, "template": "@name 's phone number is @phone and it is in the @pricerange price range .", "response": "bangkok_city 's phone number is 01223_354382 and it is in the expensive price range ."}, {"pre_ent": [], "gold_ent": [], "id": 1, "template": "thank you for using our system . good bye", "response": "thank you for using our system . good bye"}, {"pre_ent": [], "gold_ent": [], "id": 1, "template": "api_call spanish dontcare dontcare", "response": "api_call spanish dontcare dontcare"}, {"pre_ent": [], "gold_ent": [], "id": 1, "template": "api_call portuguese dontcare dontcare", "response": "api_call portuguese dontcare dontcare"}, {"pre_ent": ["spanish", "la_raza", "cheap"], "gold_ent": ["la_raza", "centre", "la_tasca"], "id": 1, "template": "@name is an @food restaurant in the @area of town .", "response": "la_raza is an spanish restaurant in the cheap of town ."}, {"pre_ent": ["la_raza", "4_-_6_rose_crescent", "01223_464550"], "gold_ent": ["4_-_6_rose_crescent", "la_raza"], "id": 1, "template": "@name is located at @address and their phone number is @phone .", "response": "la_raza is located at 4_-_6_rose_crescent and their phone number is 01223_464550 ."}, {"pre_ent": [], "gold_ent": [], "id": 1, "template": "thank you for using our system . good bye", "response": "thank you for using our system . good bye"}, {"pre_ent": [], "gold_ent": [], "id": 1, "template": "there are no restaurants serving vegetarian food in the centre of town . would you like to try something else ?", "response": "there are no restaurants serving vegetarian food in the centre of town . would you like to try something else ?"}, {"pre_ent": ["ali_baba", "lebanese", "moderate"], "gold_ent": ["ali_baba", "lebanese", "centre"], "id": 1, "template": "@name is an @food restaurant in the @area of town .", "response": "ali_baba is an lebanese restaurant in the moderate of town ."}, {"pre_ent": ["ali_baba", "59_hills_road_city_centre", "centre", "01462_432565"], "gold_ent": ["01462_432565", "cb21nt"], "id": 1, "template": "the phone number for @name is @phone and the postcode is @postcode . can i help you with anything else ?", "response": "the phone number for ali_baba is 01462_432565 and the postcode is 59_hills_road_city_centre . can i help you with anything else ?"}, {"pre_ent": [], "gold_ent": [], "id": 1, "template": "thank you for using our system . goodbye .", "response": "thank you for using our system . goodbye ."}, {"pre_ent": [], "gold_ent": [], "id": 1, "template": "goodbye .", "response": "goodbye ."}, {"pre_ent": [], "gold_ent": [], "id": 1, "template": "there are no restaurants serving christmas food . would you like something else ?", "response": "there are no restaurants serving christmas food . would you like something else ?"}, {"pre_ent": [], "gold_ent": [], "id": 1, "template": "api_call french dontcare dontcare", "response": "api_call french dontcare dontcare"}, {"pre_ent": ["north", "french", "cote", "01223_311053"], "gold_ent": ["north", "french", "centre"], "id": 1, "template": "@name is an @food restaurant in the @area of town . their phone number is @phone .", "response": "cote is an french restaurant in the north of town . their phone number is 01223_311053 ."}, {"pre_ent": ["cote", "bridge_street_city_centre", "centre", "01223_311053"], "gold_ent": [], "id": 1, "template": "@name is located at @address and their phone number is @phone .", "response": "cote is located at bridge_street_city_centre and their phone number is 01223_311053 ."}, {"pre_ent": ["cote", "bridge_street_city_centre", "centre", "01223_311053"], "gold_ent": ["french", "bridge_street_city_centre", "cote"], "id": 1, "template": "@name is located at @address and their phone number is @phone .", "response": "cote is located at bridge_street_city_centre and their phone number is 01223_311053 ."}, {"pre_ent": [], "gold_ent": [], "id": 1, "template": "thank you for using our system . goodbye .", "response": "thank you for using our system . goodbye ."}, {"pre_ent": [], "gold_ent": [], "id": 1, "template": "there are no restaurants serving catalan food in the area of town . would you like to try something else ?", "response": "there are no restaurants serving catalan food in the area of town . would you like to try something else ?"}, {"pre_ent": [], "gold_ent": [], "id": 1, "template": "there are two portuguese restaurants in the south of town . would you like something else ?", "response": "there are two portuguese restaurants in the south of town . would you like something else ?"}, {"pre_ent": ["nandos", "south", "portuguese"], "gold_ent": ["nandos_city_centre", "cheap", "portuguese", "south"], "id": 1, "template": "@name is an @food restaurant in the @area of town .", "response": "nandos is an portuguese restaurant in the south of town ."}, {"pre_ent": ["nandos", "cambridge_leisure_park_clifton_way", "01223_327908"], "gold_ent": ["nandos", "01223_327908", "cambridge_leisure_park_clifton_way"], "id": 1, "template": "@name is located at @address and the phone number is @phone .", "response": "nandos is located at cambridge_leisure_park_clifton_way and the phone number is 01223_327908 ."}, {"pre_ent": [], "gold_ent": [], "id": 1, "template": "you 're welcome .", "response": "you 're welcome ."}, {"pre_ent": [], "gold_ent": [], "id": 1, "template": "there are no restaurants serving catalan food in the west part of town . would you like to try something else ?", "response": "there are no restaurants serving catalan food in the west part of town . would you like to try something else ?"}, {"pre_ent": [], "gold_ent": [], "id": 1, "template": "api_call indian west dontcare", "response": "api_call indian west dontcare"}, {"pre_ent": [], "gold_ent": [], "id": 1, "template": "api_call chinese south dontcare", "response": "api_call chinese south dontcare"}, {"pre_ent": [], "gold_ent": [], "id": 1, "template": "api_call chinese east dontcare", "response": "api_call chinese east dontcare"}, {"pre_ent": ["west", "indian", "meghna"], "gold_ent": ["01223_366668", "expensive", "cocum", "71_castle_street_city_centre"], "id": 1, "template": "@name is an @food restaurant in the @area part of town .", "response": "meghna is an indian restaurant in the west part of town ."}, {"pre_ent": [], "gold_ent": [], "id": 1, "template": "thank you .", "response": "thank you ."}, {"pre_ent": [], "gold_ent": [], "id": 1, "template": "thank you . good bye .", "response": "thank you . good bye ."}, {"pre_ent": [], "gold_ent": [], "id": 1, "template": "there are several french restaurants in the expensive price range . do you have a preference ?", "response": "there are several french restaurants in the expensive price range . do you have a preference ?"}, {"pre_ent": ["north", "french", "cote"], "gold_ent": ["french", "expensive", "restaurant_two_two", "north", "cote"], "id": 1, "template": "@name is an @food restaurant in the @area of town . would you like their address ?", "response": "cote is an french restaurant in the north of town . would you like their address ?"}, {"pre_ent": ["restaurant_two_two", "north", "french", "expensive"], "gold_ent": ["expensive", "french"], "id": 1, "template": "@name is an @pricerange @food restaurant in the @area area . would you like their address ?", "response": "restaurant_two_two is an expensive french restaurant in the north area . would you like their address ?"}, {"pre_ent": ["restaurant_two_two", "north", "french", "expensive"], "gold_ent": ["restaurant_two_two", "expensive", "french"], "id": 1, "template": "@name is an @pricerange @food restraunt in the @area of town .", "response": "restaurant_two_two is an expensive french restraunt in the north of town ."}, {"pre_ent": ["restaurant_two_two", "01223_311053"], "gold_ent": ["01223_311053"], "id": 1, "template": "the phone number for @name is @phone .", "response": "the phone number for restaurant_two_two is 01223_311053 ."}, {"pre_ent": [], "gold_ent": [], "id": 1, "template": "thank you for using the system . good bye", "response": "thank you for using the system . good bye"}, {"pre_ent": [], "gold_ent": [], "id": 1, "template": "api_call dontcare east cheap", "response": "api_call dontcare east cheap"}, {"pre_ent": ["the_missing_sock", "east", "cheap"], "gold_ent": ["cheap", "the_missing_sock", "east"], "id": 1, "template": "@name is an @food restaurant in the @area part of town . would you like their phone number ?", "response": "the_missing_sock is an cheap restaurant in the east part of town . would you like their phone number ?"}, {"pre_ent": ["the_missing_sock", "finders_corner_newmarket_road", "01223_812660"], "gold_ent": ["finders_corner_newmarket_road", "01223_812660"], "id": 1, "template": "@name is located at @address and its phone number is @phone .", "response": "the_missing_sock is located at finders_corner_newmarket_road and its phone number is 01223_812660 ."}, {"pre_ent": [], "gold_ent": [], "id": 1, "template": "thank you for using the system . goodbye .", "response": "thank you for using the system . goodbye ."}, {"pre_ent": [], "gold_ent": [], "id": 1, "template": "api_call dontcare west dontcare", "response": "api_call dontcare west dontcare"}, {"pre_ent": ["west", "italian", "la_margherita"], "gold_ent": ["prezzo", "01799_521260", "italian", "west"], "id": 1, "template": "@name is an @food restaurant in the @area part of town .", "response": "la_margherita is an italian restaurant in the west part of town ."}, {"pre_ent": [], "gold_ent": [], "id": 1, "template": "thank you for using our system . goodbye .", "response": "thank you for using our system . goodbye ."}, {"pre_ent": [], "gold_ent": [], "id": 1, "template": "api_call indian north dontcare", "response": "api_call indian north dontcare"}, {"pre_ent": [], "gold_ent": [], "id": 1, "template": "api_call british dontcare moderate", "response": "api_call british dontcare moderate"}, {"pre_ent": ["north", "indian", "01223_360966", "royal_spice", "cheap"], "gold_ent": ["cheap", "indian", "01733_553355", "royal_spice", "victoria_avenue_chesterton"], "id": 1, "template": "@name is an @food restaurant in the @area part of town and is in the @pricerange price range . their phone number is @phone .", "response": "royal_spice is an indian restaurant in the north part of town and is in the cheap price range . their phone number is 01223_360966 ."}, {"pre_ent": [], "gold_ent": [], "id": 1, "template": "thank you for using our system . goodbye .", "response": "thank you for using our system . goodbye ."}, {"pre_ent": [], "gold_ent": [], "id": 1, "template": "api_call dontcare east cheap", "response": "api_call dontcare east cheap"}, {"pre_ent": ["the_missing_sock", "east", "cheap"], "gold_ent": ["cheap", "the_missing_sock", "east"], "id": 1, "template": "@name is an @food restaurant in the @area part of town . would you like their phone number ?", "response": "the_missing_sock is an cheap restaurant in the east part of town . would you like their phone number ?"}, {"pre_ent": ["the_missing_sock", "finders_corner_newmarket_road", "01223_812660"], "gold_ent": ["finders_corner_newmarket_road", "01223_812660"], "id": 1, "template": "@name is located at @address and their phone number is @phone .", "response": "the_missing_sock is located at finders_corner_newmarket_road and their phone number is 01223_812660 ."}, {"pre_ent": [], "gold_ent": [], "id": 1, "template": "thank you for using our system . good bye", "response": "thank you for using our system . good bye"}, {"pre_ent": [], "gold_ent": [], "id": 1, "template": "api_call mediterranean dontcare expensive", "response": "api_call mediterranean dontcare expensive"}, {"pre_ent": ["la_mimosa", "expensive"], "gold_ent": ["centre", "la_mimosa", "expensive", "shiraz_restaurant", "mediterranean"], "id": 1, "template": "@name is an @pricerange restaurant in the @area area . would you like their address ?", "response": "la_mimosa is an expensive restaurant in the expensive area . would you like their address ?"}, {"pre_ent": ["centre", "mediterranean", "expensive", "shiraz_restaurant"], "gold_ent": [], "id": 1, "template": "@name is an @pricerange @food restaurant in the @area of town .", "response": "shiraz_restaurant is an expensive mediterranean restaurant in the centre of town ."}, {"pre_ent": [], "gold_ent": [], "id": 1, "template": "thank you for using our system . good bye", "response": "thank you for using our system . good bye"}, {"pre_ent": [], "gold_ent": [], "id": 1, "template": "there are no caribbean restaurants in the area of town . would you like a different restaurant ?", "response": "there are no caribbean restaurants in the area of town . would you like a different restaurant ?"}, {"pre_ent": [], "gold_ent": [], "id": 1, "template": "api_call chinese dontcare cheap", "response": "api_call chinese dontcare cheap"}, {"pre_ent": ["chinese", "east", "01223_350420", "hakka"], "gold_ent": ["chinese"], "id": 1, "template": "@name is a @food restaurant in the @area part of town . their phone number is @phone .", "response": "hakka is a chinese restaurant in the east part of town . their phone number is 01223_350420 ."}, {"pre_ent": ["chinese", "hakka"], "gold_ent": ["golden_house", "01223_361763", "01842_753771"], "id": 1, "template": "@name is a nice restaurant serving @food food .", "response": "hakka is a nice restaurant serving chinese food ."}, {"pre_ent": [], "gold_ent": [], "id": 1, "template": "you 're welcome . goodbye .", "response": "you 're welcome . goodbye ."}, {"pre_ent": [], "gold_ent": [], "id": 1, "template": "there are no restaurants that match your request . would you like to try something else ?", "response": "there are no restaurants that match your request . would you like to try something else ?"}, {"pre_ent": [], "gold_ent": [], "id": 1, "template": "there are no restaurants serving christmas food in the south part of town .", "response": "there are no restaurants serving christmas food in the south part of town ."}, {"pre_ent": [], "gold_ent": [], "id": 1, "template": "there are three restaurants that serve british food . do you have a preference on area ?", "response": "there are three restaurants that serve british food . do you have a preference on area ?"}, {"pre_ent": ["centre", "british", "fitzbillies_restaurant"], "gold_ent": ["moderate", "cotto", "centre", "british"], "id": 1, "template": "@name is an @food restaurant located in the @area of town .", "response": "fitzbillies_restaurant is an british restaurant located in the centre of town ."}, {"pre_ent": ["01223_302010"], "gold_ent": ["cotto", "01223_302010"], "id": 1, "template": "the phone number is @hist .", "response": "the phone number is 01223_302010 ."}, {"pre_ent": [], "gold_ent": [], "id": 1, "template": "thank you for using the cambridge restaurant system . goodbye .", "response": "thank you for using the cambridge restaurant system . goodbye ."}, {"pre_ent": [], "gold_ent": [], "id": 1, "template": "api_call dontcare south moderate", "response": "api_call dontcare south moderate"}, {"pre_ent": [], "gold_ent": [], "id": 1, "template": "api_call dontcare east moderate", "response": "api_call dontcare east moderate"}, {"pre_ent": ["pizza_hut_cherry_hinton", "south", "italian", "moderate"], "gold_ent": ["south", "restaurant_alimentum", "moderate", "modern_european"], "id": 1, "template": "@name is an @food restaurant in the @area part of town and is in the @pricerange price range . would you", "response": "pizza_hut_cherry_hinton is an italian restaurant in the south part of town and is in the moderate price range . would you"}, {"pre_ent": ["restaurant_alimentum", "152_-_154_hills_road"], "gold_ent": ["152_-_154_hills_road"], "id": 1, "template": "@name is located at @address . can i help you with anything else ?", "response": "restaurant_alimentum is located at 152_-_154_hills_road . can i help you with anything else ?"}, {"pre_ent": [], "gold_ent": [], "id": 1, "template": "thank you for using our system . good bye", "response": "thank you for using our system . good bye"}, {"pre_ent": [], "gold_ent": [], "id": 1, "template": "api_call thai dontcare expensive", "response": "api_call thai dontcare expensive"}, {"pre_ent": ["sala_thong", "thai", "24_green_street_city_centre", "centre"], "gold_ent": ["west", "centre", "thai"], "id": 1, "template": "@name is an @pricerange restaurant in the @area of town . the address is @address .", "response": "sala_thong is an thai restaurant in the centre of town . the address is 24_green_street_city_centre ."}, {"pre_ent": ["sala_thong", "thai", "centre"], "gold_ent": ["west", "expensive", "thai", "sala_thong"], "id": 1, "template": "@name is a @food restaurant in the @area of town .", "response": "sala_thong is a thai restaurant in the centre of town ."}, {"pre_ent": ["sala_thong", "35_newnham_road_newnham", "01223_323178"], "gold_ent": ["35_newnham_road_newnham", "01223_323178", "sala_thong"], "id": 1, "template": "@name is located at @address and the phone number is @phone .", "response": "sala_thong is located at 35_newnham_road_newnham and the phone number is 01223_323178 ."}, {"pre_ent": [], "gold_ent": [], "id": 1, "template": "thank you for using our system . goodbye .", "response": "thank you for using our system . goodbye ."}, {"pre_ent": [], "gold_ent": [], "id": 1, "template": "i 'm sorry , there are no restaurants serving christmas food . can i help you find a different type of food ?", "response": "i 'm sorry , there are no restaurants serving christmas food . can i help you find a different type of food ?"}, {"pre_ent": [], "gold_ent": [], "id": 1, "template": "there are four listings for one in the north of town . do you have a preference on area ?", "response": "there are four listings for one in the north of town . do you have a preference on area ?"}, {"pre_ent": ["indian", "cheap"], "gold_ent": ["indian", "cocum"], "id": 1, "template": "there are two restaurants that serve @food food , is in the @area part of town .", "response": "there are two restaurants that serve indian food , is in the cheap part of town ."}, {"pre_ent": ["centre", "71_castle_street_city_centre", "01223_366668"], "gold_ent": ["01223_366668", "71_castle_street_city_centre"], "id": 1, "template": "the address is @hist cherry @hist and the phone number is @hist .", "response": "the address is 71_castle_street_city_centre cherry 71_castle_street_city_centre and the phone number is 01223_366668 ."}, {"pre_ent": [], "gold_ent": ["west", "indian", "east", "cocum"], "id": 1, "template": "i 'm sorry .", "response": "i 'm sorry ."}, {"pre_ent": ["indian"], "gold_ent": ["east", "indian", "curry_prince", "sitar_tandoori", "rajmahal"], "id": 1, "template": "i can not find any other restaurant that serve @food food .", "response": "i can not find any other restaurant that serve indian food ."}, {"pre_ent": [], "gold_ent": [], "id": 1, "template": "there are no restaurants matching your request . would you like to try something else ?", "response": "there are no restaurants matching your request . would you like to try something else ?"}, {"pre_ent": [], "gold_ent": [], "id": 1, "template": "api_call european dontcare expensive", "response": "api_call european dontcare expensive"}, {"pre_ent": [], "gold_ent": [], "id": 1, "template": "api_call italian dontcare cheap", "response": "api_call italian dontcare cheap"}, {"pre_ent": ["centre", "european", "cambridge_lodge_restaurant", "cambridge_lodge_hotel_139_huntingdon_road_city_centre", "west"], "gold_ent": ["st._michael's_church_trinity_street_city_centre", "michaelhouse_cafe"], "id": 1, "template": "@name is an @pricerange restaurant in the @area of town . the address is @address .", "response": "cambridge_lodge_restaurant is an european restaurant in the west of town . the address is cambridge_lodge_hotel_139_huntingdon_road_city_centre ."}, {"pre_ent": ["cambridge_lodge_restaurant", "01223_355166"], "gold_ent": ["01223_309147"], "id": 1, "template": "the phone number for @name is @phone .", "response": "the phone number for cambridge_lodge_restaurant is 01223_355166 ."}, {"pre_ent": [], "gold_ent": ["centre"], "id": 1, "template": "thank you for using the cambridge restaurant system .", "response": "thank you for using the cambridge restaurant system ."}, {"pre_ent": [], "gold_ent": [], "id": 1, "template": "thank you for using our system . good bye", "response": "thank you for using our system . good bye"}, {"pre_ent": [], "gold_ent": [], "id": 1, "template": "thank you for using our system . good bye", "response": "thank you for using our system . good bye"}, {"pre_ent": [], "gold_ent": [], "id": 1, "template": "api_call british centre dontcare", "response": "api_call british centre dontcare"}, {"pre_ent": [], "gold_ent": [], "id": 1, "template": "api_call indian north dontcare", "response": "api_call indian north dontcare"}, {"pre_ent": ["centre", "british", "fitzbillies_restaurant", "01223_352500", "expensive"], "gold_ent": ["centre", "183_east_road_city_centre", "moderate", "01223_302010", "british", "cotto"], "id": 1, "template": "@name is an @food restaurant in the @area part of town and is in the @pricerange price range . their phone number is @phone .", "response": "fitzbillies_restaurant is an british restaurant in the centre part of town and is in the expensive price range . their phone number is 01223_352500 ."}, {"pre_ent": [], "gold_ent": [], "id": 1, "template": "you 're welcome . goodbye .", "response": "you 're welcome . goodbye ."}, {"pre_ent": [], "gold_ent": [], "id": 1, "template": "what price range would you like ?", "response": "what price range would you like ?"}, {"pre_ent": [], "gold_ent": [], "id": 1, "template": "api_call european dontcare cheap", "response": "api_call european dontcare cheap"}, {"pre_ent": ["centre", "european", "moderate", "galleria"], "gold_ent": ["de_luca_cucina_and_bar", "modern_european"], "id": 1, "template": "@name is an @food restaurant in the @area of town and is in the @pricerange price range . would you like their address ?", "response": "galleria is an european restaurant in the centre of town and is in the moderate price range . would you like their address ?"}, {"pre_ent": ["galleria", "33_bridge_street", "cb21uw"], "gold_ent": ["83_regent_street", "cb21aw"], "id": 1, "template": "the phone number for @name is @hist and they are located at grafton hotel 619 @hist and the postcode is @postcode .", "response": "the phone number for galleria is cb21uw and they are located at grafton hotel 619 33_bridge_street and the postcode is cb21uw ."}, {"pre_ent": [], "gold_ent": [], "id": 1, "template": "there are no restaurants that match your request . would you like to try something else ?", "response": "there are no restaurants that match your request . would you like to try something else ?"}, {"pre_ent": [], "gold_ent": [], "id": 1, "template": "api_call vietnamese dontcare dontcare", "response": "api_call vietnamese dontcare dontcare"}, {"pre_ent": ["thanh_binh", "west", "vietnamese"], "gold_ent": ["west", "cheap", "thanh_binh", "vietnamese"], "id": 1, "template": "@name is an @food restaurant in the @area of town .", "response": "thanh_binh is an vietnamese restaurant in the west of town ."}, {"pre_ent": ["thanh_binh", "17_magdalene_street_city_centre"], "gold_ent": ["17_magdalene_street_city_centre"], "id": 1, "template": "@name is located at @address .", "response": "thanh_binh is located at 17_magdalene_street_city_centre ."}, {"pre_ent": [], "gold_ent": [], "id": 1, "template": "you 're welcome .", "response": "you 're welcome ."}, {"pre_ent": [], "gold_ent": [], "id": 1, "template": "api_call dontcare west moderate", "response": "api_call dontcare west moderate"}, {"pre_ent": ["west", "moderate", "meghna", "205_victoria_road_chesterton", "indian", "01223_727410"], "gold_ent": ["indian", "italian", "british"], "id": 1, "template": "@name is an @food restaurant in the @area part of town and in the @pricerange price range . their phone number is @phone and their address is @address", "response": "meghna is an indian restaurant in the west part of town and in the moderate price range . their phone number is 01223_727410 and their address is 205_victoria_road_chesterton"}, {"pre_ent": ["west", "moderate", "meghna", "indian"], "gold_ent": ["01223_727410", "205_victoria_road_chesterton", "meghna"], "id": 1, "template": "@name is an @food restaurant in the @area part of town and in the @pricerange price range . would you like their address ?", "response": "meghna is an indian restaurant in the west part of town and in the moderate price range . would you like their address ?"}, {"pre_ent": [], "gold_ent": [], "id": 1, "template": "you 're welcome . goodbye .", "response": "you 're welcome . goodbye ."}, {"pre_ent": [], "gold_ent": [], "id": 1, "template": "there are no restaurants serving international food in the east part of town . would you like something else ?", "response": "there are no restaurants serving international food in the east part of town . would you like something else ?"}, {"pre_ent": [], "gold_ent": [], "id": 1, "template": "api_call indian east dontcare", "response": "api_call indian east dontcare"}, {"pre_ent": ["taj_tandoori", "south", "indian"], "gold_ent": ["01223_412299", "taj_tandoori", "indian", "south"], "id": 1, "template": "@name is an @food restaurant in the @area of town . would you like their phone number ?", "response": "taj_tandoori is an indian restaurant in the south of town . would you like their phone number ?"}, {"pre_ent": [], "gold_ent": [], "id": 1, "template": "thank you for using our system . good bye", "response": "thank you for using our system . good bye"}, {"pre_ent": [], "gold_ent": [], "id": 1, "template": "there are several restaurants that fit your criteria . would you like to try something else ?", "response": "there are several restaurants that fit your criteria . would you like to try something else ?"}, {"pre_ent": [], "gold_ent": [], "id": 1, "template": "there are three restaurants serving international food . would you like the center or centre of town ?", "response": "there are three restaurants serving international food . would you like the center or centre of town ?"}, {"pre_ent": ["centre", "international", "moderate", "bloomsbury_restaurant"], "gold_ent": ["bloomsbury_restaurant", "international", "centre"], "id": 1, "template": "@name is an @food restaurant in the @area of town and is in the @pricerange price range . would you like", "response": "bloomsbury_restaurant is an international restaurant in the centre of town and is in the moderate price range . would you like"}, {"pre_ent": ["bloomsbury_restaurant", "crowne_plaza_hotel_20_downing_street", "cb23dt"], "gold_ent": ["cb23dt", "crowne_plaza_hotel_20_downing_street"], "id": 1, "template": "@name is located at @address and the postcode is @postcode .", "response": "bloomsbury_restaurant is located at crowne_plaza_hotel_20_downing_street and the postcode is cb23dt ."}, {"pre_ent": [], "gold_ent": [], "id": 1, "template": "thank you for using our system . good bye", "response": "thank you for using our system . good bye"}, {"pre_ent": [], "gold_ent": [], "id": 1, "template": "thank you for using our system . good bye", "response": "thank you for using our system . good bye"}, {"pre_ent": [], "gold_ent": [], "id": 1, "template": "no records found . can i find any restaurant that search in ?", "response": "no records found . can i find any restaurant that search in ?"}, {"pre_ent": [], "gold_ent": [], "id": 1, "template": "api_call european dontcare dontcare", "response": "api_call european dontcare dontcare"}, {"pre_ent": [], "gold_ent": [], "id": 1, "template": "api_call international dontcare dontcare", "response": "api_call international dontcare dontcare"}, {"pre_ent": ["modern_european", "darrys_cookhouse_and_wine_shop", "cheap"], "gold_ent": ["darrys_cookhouse_and_wine_shop"], "id": 1, "template": "@name is an @pricerange restaurant serving @food food .", "response": "darrys_cookhouse_and_wine_shop is an cheap restaurant serving modern_european food ."}, {"pre_ent": ["darrys_cookhouse_and_wine_shop", "01223_505015"], "gold_ent": ["01223_505015"], "id": 1, "template": "the phone number for @name is @phone .", "response": "the phone number for darrys_cookhouse_and_wine_shop is 01223_505015 ."}, {"pre_ent": [], "gold_ent": [], "id": 1, "template": "thank you for using our system . good bye", "response": "thank you for using our system . good bye"}, {"pre_ent": [], "gold_ent": [], "id": 1, "template": "i 'm sorry , but no swiss restaurants serving catalan food . can i help you find something else ?", "response": "i 'm sorry , but no swiss restaurants serving catalan food . can i help you find something else ?"}, {"pre_ent": [], "gold_ent": [], "id": 1, "template": "api_call vietnamese dontcare dontcare", "response": "api_call vietnamese dontcare dontcare"}, {"pre_ent": ["thanh_binh", "west", "vietnamese"], "gold_ent": ["west", "cheap", "thanh_binh", "vietnamese"], "id": 1, "template": "@name is a @food restaurant in the @area of town .", "response": "thanh_binh is a vietnamese restaurant in the west of town ."}, {"pre_ent": ["thanh_binh", "17_magdalene_street_city_centre", "01223_362456"], "gold_ent": ["01223_362456"], "id": 1, "template": "@name is located at @address and their phone number is @phone .", "response": "thanh_binh is located at 17_magdalene_street_city_centre and their phone number is 01223_362456 ."}, {"pre_ent": ["thanh_binh", "17_magdalene_street_city_centre"], "gold_ent": ["17_magdalene_street_city_centre"], "id": 1, "template": "@name is located at @address .", "response": "thanh_binh is located at 17_magdalene_street_city_centre ."}, {"pre_ent": [], "gold_ent": [], "id": 1, "template": "thank you for using our system . goodbye .", "response": "thank you for using our system . goodbye ."}, {"pre_ent": [], "gold_ent": [], "id": 1, "template": "api_call dontcare south cheap", "response": "api_call dontcare south cheap"}, {"pre_ent": [], "gold_ent": [], "id": 1, "template": "api_call dontcare south expensive", "response": "api_call dontcare south expensive"}, {"pre_ent": ["nandos", "south", "portuguese", "01223_327908", "cheap"], "gold_ent": ["nandos", "01223_327908", "cambridge_leisure_park_clifton_way"], "id": 1, "template": "@name is an @food restaurant in the @area part of town and is in the @pricerange price range . their phone number is @phone .", "response": "nandos is an portuguese restaurant in the south part of town and is in the cheap price range . their phone number is 01223_327908 ."}, {"pre_ent": [], "gold_ent": [], "id": 1, "template": "thank you for using our system . goodbye .", "response": "thank you for using our system . goodbye ."}, {"pre_ent": [], "gold_ent": [], "id": 1, "template": "there are three restaurants serving turkish food . would you like the specific area ?", "response": "there are three restaurants serving turkish food . would you like the specific area ?"}, {"pre_ent": [], "gold_ent": [], "id": 1, "template": "there are no restaurants serving international food . would you prefer one in the centre of town ?", "response": "there are no restaurants serving international food . would you prefer one in the centre of town ?"}, {"pre_ent": [], "gold_ent": [], "id": 1, "template": "there are three restaurants that serve portuguese food . would you like the information for a different type of food ?", "response": "there are three restaurants that serve portuguese food . would you like the information for a different type of food ?"}, {"pre_ent": [], "gold_ent": [], "id": 1, "template": "api_call italian dontcare moderate", "response": "api_call italian dontcare moderate"}, {"pre_ent": ["centre", "turkish", "anatolia"], "gold_ent": ["anatolia", "meze_bar_restaurant", "efes_restaurant", "expensive"], "id": 1, "template": "@name is a @food restaurant in the @area of town .", "response": "anatolia is a turkish restaurant in the centre of town ."}, {"pre_ent": ["centre", "anatolia", "30_bridge_street_city_centre"], "gold_ent": [], "id": 1, "template": "@name is located at @address .", "response": "anatolia is located at 30_bridge_street_city_centre ."}, {"pre_ent": ["centre", "anatolia", "30_bridge_street_city_centre"], "gold_ent": ["anatolia", "30_bridge_street_city_centre"], "id": 1, "template": "@name is located at @address . can i help you with anything else ?", "response": "anatolia is located at 30_bridge_street_city_centre . can i help you with anything else ?"}, {"pre_ent": [], "gold_ent": [], "id": 1, "template": "you 're welcome . goodbye .", "response": "you 're welcome . goodbye ."}, {"pre_ent": [], "gold_ent": [], "id": 1, "template": "there are five restaurants that serve portuguese food . would you like something else ?", "response": "there are five restaurants that serve portuguese food . would you like something else ?"}, {"pre_ent": ["nandos", "south", "portuguese"], "gold_ent": ["nandos_city_centre", "cheap", "centre", "portuguese"], "id": 1, "template": "@name is an @food restaurant in the @area of town .", "response": "nandos is an portuguese restaurant in the south of town ."}, {"pre_ent": ["nandos", "33-34_saint_andrews_street"], "gold_ent": ["nandos_city_centre", "33-34_saint_andrews_street"], "id": 1, "template": "@name is located at @address .", "response": "nandos is located at 33-34_saint_andrews_street ."}, {"pre_ent": [], "gold_ent": [], "id": 1, "template": "you 're welcome .", "response": "you 're welcome ."}, {"pre_ent": [], "gold_ent": [], "id": 1, "template": "there are no restaurants serving eritrean food in the area of town . would you like a different restaurant ?", "response": "there are no restaurants serving eritrean food in the area of town . would you like a different restaurant ?"}, {"pre_ent": [], "gold_ent": [], "id": 1, "template": "there are no restaurants serving vegetarian food .", "response": "there are no restaurants serving vegetarian food ."}, {"pre_ent": [], "gold_ent": [], "id": 1, "template": "api_call italian dontcare cheap", "response": "api_call italian dontcare cheap"}, {"pre_ent": ["centre", "italian", "cheap", "ask"], "gold_ent": ["cheap", "da_vinci_pizzeria", "centre", "italian"], "id": 1, "template": "@name is an @pricerange @food restraunt in the @area of town . would you like their address ?", "response": "ask is an cheap italian restraunt in the centre of town . would you like their address ?"}, {"pre_ent": [], "gold_ent": [], "id": 1, "template": "api_call british dontcare moderate", "response": "api_call british dontcare moderate"}, {"pre_ent": ["restaurant_one_seven", "centre", "british", "moderate", "4_kings_parade_city_centre", "west"], "gold_ent": ["british"], "id": 1, "template": "@name is an @food restaurant in the @area part of town and in the @pricerange price range . their address is @address .", "response": "restaurant_one_seven is an british restaurant in the west part of town and in the moderate price range . their address is 4_kings_parade_city_centre ."}, {"pre_ent": ["centre", "british", "183_east_road_city_centre", "saint_johns_chop_house", "west"], "gold_ent": ["moderate", "saint_johns_chop_house", "west", "british"], "id": 1, "template": "@name is an @food restaurant in the @area of town . the address is @address .", "response": "saint_johns_chop_house is an british restaurant in the west of town . the address is 183_east_road_city_centre ."}, {"pre_ent": ["saint_johns_chop_house", "21_-_24_northampton_street", "01223_353110"], "gold_ent": ["01223353110"], "id": 1, "template": "@name is located at @address and their phone number is @phone .", "response": "saint_johns_chop_house is located at 21_-_24_northampton_street and their phone number is 01223_353110 ."}, {"pre_ent": [], "gold_ent": [], "id": 1, "template": "thank you for using our system . goodbye .", "response": "thank you for using our system . goodbye ."}, {"pre_ent": [], "gold_ent": [], "id": 1, "template": "api_call dontcare south dontcare", "response": "api_call dontcare south dontcare"}, {"pre_ent": ["nandos", "south", "portuguese", "01223_327908", "cheap"], "gold_ent": ["01223_327908", "portuguese", "nandos", "cambridge_leisure_park_clifton_way", "south"], "id": 1, "template": "@name is an @food restaurant in the @area part of town and in the @pricerange price range . their phone number is @phone", "response": "nandos is an portuguese restaurant in the south part of town and in the cheap price range . their phone number is 01223_327908"}, {"pre_ent": [], "gold_ent": [], "id": 1, "template": "you 're welcome . goodbye .", "response": "you 're welcome . goodbye ."}, {"pre_ent": [], "gold_ent": [], "id": 1, "template": "goodbye .", "response": "goodbye ."}, {"pre_ent": [], "gold_ent": [], "id": 1, "template": "api_call italian south dontcare", "response": "api_call italian south dontcare"}, {"pre_ent": [], "gold_ent": [], "id": 1, "template": "api_call indian north moderate", "response": "api_call indian north moderate"}, {"pre_ent": ["pizza_hut_cherry_hinton", "g4_cambridge_leisure_park_clifton_way_cherry_hinton", "01223_323737"], "gold_ent": ["cb17dy", "g4_cambridge_leisure_park_clifton_way_cherry_hinton", "pizza_hut_cherry_hinton"], "id": 1, "template": "@name is located at @address . their phone number is @phone .", "response": "pizza_hut_cherry_hinton is located at g4_cambridge_leisure_park_clifton_way_cherry_hinton . their phone number is 01223_323737 ."}, {"pre_ent": [], "gold_ent": [], "id": 1, "template": "thank you for using our system . good bye", "response": "thank you for using our system . good bye"}, {"pre_ent": [], "gold_ent": [], "id": 1, "template": "there are no danish restaurants in the south of town . would you like something else ?", "response": "there are no danish restaurants in the south of town . would you like something else ?"}, {"pre_ent": [], "gold_ent": [], "id": 1, "template": "api_call portuguese centre dontcare", "response": "api_call portuguese centre dontcare"}, {"pre_ent": ["nandos", "south", "portuguese", "01223_327908"], "gold_ent": ["01223_327908", "cheap", "portuguese", "nandos", "cambridge_leisure_park_clifton_way", "south"], "id": 1, "template": "@name is a @food restaurant in the @area part of town . their phone number is @phone .", "response": "nandos is a portuguese restaurant in the south part of town . their phone number is 01223_327908 ."}, {"pre_ent": [], "gold_ent": [], "id": 1, "template": "thank you for using our system . goodbye .", "response": "thank you for using our system . goodbye ."}, {"pre_ent": [], "gold_ent": [], "id": 1, "template": "there are no restaurants that serve irish food in the expensive price range . would you like something else ?", "response": "there are no restaurants that serve irish food in the expensive price range . would you like something else ?"}, {"pre_ent": [], "gold_ent": [], "id": 1, "template": "api_call turkish dontcare dontcare", "response": "api_call turkish dontcare dontcare"}, {"pre_ent": ["meze_bar_restaurant", "centre", "turkish"], "gold_ent": ["turkish", "expensive", "meze_bar_restaurant"], "id": 1, "template": "@name is an @pricerange @food restaurant in the @area of town . would you like their phone number ?", "response": "meze_bar_restaurant is an turkish turkish restaurant in the centre of town . would you like their phone number ?"}, {"pre_ent": ["centre", "turkish"], "gold_ent": ["mill_road_city_centre", "centre"], "id": 1, "template": "@name is located in the @area of town .", "response": "turkish is located in the centre of town ."}, {"pre_ent": [], "gold_ent": [], "id": 1, "template": "thank you for using the cambridge restaurant system . goodbye .", "response": "thank you for using the cambridge restaurant system . goodbye ."}, {"pre_ent": [], "gold_ent": [], "id": 1, "template": "there are three restaurants serving turkish food in the expensive price range . do you have a preference ?", "response": "there are three restaurants serving turkish food in the expensive price range . do you have a preference ?"}, {"pre_ent": [], "gold_ent": [], "id": 1, "template": "api_call indian dontcare moderate", "response": "api_call indian dontcare moderate"}, {"pre_ent": ["anatolia", "turkish", "moderate"], "gold_ent": ["anatolia", "turkish", "efes_restaurant", "centre"], "id": 1, "template": "@name is an @food restaurant in the @area of town and in the @pricerange price range .", "response": "anatolia is an turkish restaurant in the moderate of town and in the moderate price range ."}, {"pre_ent": ["anatolia", "30_bridge_street_city_centre", "centre", "01223_362372"], "gold_ent": ["anatolia", "30_bridge_street_city_centre", "01223_362372"], "id": 1, "template": "@name is located at @address and their phone number is @phone .", "response": "anatolia is located at 30_bridge_street_city_centre and their phone number is 01223_362372 ."}, {"pre_ent": ["anatolia"], "gold_ent": ["anatolia", "cb21uj"], "id": 1, "template": "the postcode is @hist", "response": "the postcode is anatolia"}, {"pre_ent": [], "gold_ent": [], "id": 1, "template": "thank you for using our system . good bye", "response": "thank you for using our system . good bye"}, {"pre_ent": [], "gold_ent": [], "id": 1, "template": "what area would you like ?", "response": "what area would you like ?"}, {"pre_ent": [], "gold_ent": [], "id": 1, "template": "there are no restaurants serving christmas food .", "response": "there are no restaurants serving christmas food ."}, {"pre_ent": [], "gold_ent": [], "id": 1, "template": "api_call mediterranean dontcare dontcare", "response": "api_call mediterranean dontcare dontcare"}, {"pre_ent": ["centre", "la_mimosa", "expensive"], "gold_ent": ["la_mimosa", "expensive", "mediterranean", "centre"], "id": 1, "template": "@name is an @pricerange restaurant in the @area of town .", "response": "la_mimosa is an expensive restaurant in the centre of town ."}, {"pre_ent": ["la_mimosa", "thompsons_lane_fen_ditton", "01223_362525"], "gold_ent": ["la_mimosa", "cb58aq", "thompsons_lane_fen_ditton", "01223_362525"], "id": 1, "template": "@name is located at @address and their phone number is @phone .", "response": "la_mimosa is located at thompsons_lane_fen_ditton and their phone number is 01223_362525 ."}, {"pre_ent": [], "gold_ent": [], "id": 1, "template": "you 're welcome . goodbye .", "response": "you 're welcome . goodbye ."}, {"pre_ent": [], "gold_ent": [], "id": 1, "template": "do you have a specific area of food ?", "response": "do you have a specific area of food ?"}, {"pre_ent": [], "gold_ent": [], "id": 1, "template": "api_call chinese south expensive", "response": "api_call chinese south expensive"}, {"pre_ent": ["south", "expensive", "chiquito_restaurant_bar"], "gold_ent": ["chinese", "01223_354755", "peking_restaurant", "10_homerton_street_city_centre"], "id": 1, "template": "@name is an @food restaurant in the @area part of town . would you like their phone number ?", "response": "chiquito_restaurant_bar is an expensive restaurant in the south part of town . would you like their phone number ?"}, {"pre_ent": [], "gold_ent": [], "id": 1, "template": "thank you for using the cambridge restaurant system . goodbye .", "response": "thank you for using the cambridge restaurant system . goodbye ."}, {"pre_ent": [], "gold_ent": [], "id": 1, "template": "api_call european dontcare expensive", "response": "api_call european dontcare expensive"}, {"pre_ent": ["expensive", "cambridge_lodge_restaurant", "west"], "gold_ent": ["cambridge_lodge_restaurant", "01223_355166", "west"], "id": 1, "template": "@name is an @pricerange restaurant in the @area of town .", "response": "cambridge_lodge_restaurant is an expensive restaurant in the west of town ."}, {"pre_ent": [], "gold_ent": [], "id": 1, "template": "you 're welcome .", "response": "you 're welcome ."}, {"pre_ent": [], "gold_ent": [], "id": 1, "template": "is there a specific area you would like ?", "response": "is there a specific area you would like ?"}, {"pre_ent": [], "gold_ent": [], "id": 1, "template": "api_call indian dontcare cheap", "response": "api_call indian dontcare cheap"}, {"pre_ent": ["east"], "gold_ent": ["west", "indian", "cocum", "expensive"], "id": 1, "template": "there are two restaurants in the @area part of town . would you like their address ?", "response": "there are two restaurants in the east part of town . would you like their address ?"}, {"pre_ent": ["centre", "71_castle_street_city_centre"], "gold_ent": ["cocum", "71_castle_street_city_centre"], "id": 1, "template": "the address is @hist cherry hinton .", "response": "the address is 71_castle_street_city_centre cherry hinton ."}, {"pre_ent": [], "gold_ent": [], "id": 1, "template": "thank you for using our system . good bye", "response": "thank you for using our system . good bye"}, {"pre_ent": [], "gold_ent": [], "id": 1, "template": "there are several portuguese restaurants in the centre of town . would you like something else ?", "response": "there are several portuguese restaurants in the centre of town . would you like something else ?"}, {"pre_ent": ["nandos", "south", "portuguese"], "gold_ent": ["nandos", "cheap", "south", "portuguese"], "id": 1, "template": "@name is an @food restaurant in the @area of town .", "response": "nandos is an portuguese restaurant in the south of town ."}, {"pre_ent": ["nandos", "cambridge_leisure_park_clifton_way"], "gold_ent": ["cambridge_leisure_park_clifton_way"], "id": 1, "template": "@name is located at @address .", "response": "nandos is located at cambridge_leisure_park_clifton_way ."}, {"pre_ent": [], "gold_ent": [], "id": 1, "template": "thank you for using the system . good bye", "response": "thank you for using the system . good bye"}, {"pre_ent": [], "gold_ent": [], "id": 1, "template": "goodbye .", "response": "goodbye ."}, {"pre_ent": [], "gold_ent": [], "id": 1, "template": "api_call dontcare west cheap", "response": "api_call dontcare west cheap"}, {"pre_ent": ["west", "cheap", "la_margherita", "italian"], "gold_ent": ["15_magdalene_street_city_centre", "cheap", "west", "la_margherita", "italian"], "id": 1, "template": "@name is an @food restaurant in the @area part of town and in the @pricerange price range . would you like their address", "response": "la_margherita is an italian restaurant in the west part of town and in the cheap price range . would you like their address"}, {"pre_ent": [], "gold_ent": [], "id": 1, "template": "thank you for using our system . good bye", "response": "thank you for using our system . good bye"}, {"pre_ent": [], "gold_ent": [], "id": 1, "template": "there are no restaurants matching your request . would you like to try something else ?", "response": "there are no restaurants matching your request . would you like to try something else ?"}, {"pre_ent": [], "gold_ent": [], "id": 1, "template": "api_call asian_oriental dontcare dontcare", "response": "api_call asian_oriental dontcare dontcare"}, {"pre_ent": ["saigon_city", "north", "asian_oriental"], "gold_ent": ["saigon_city", "north", "asian_oriental"], "id": 1, "template": "@name is an @food restaurant in the @area of town . would you like their location ?", "response": "saigon_city is an asian_oriental restaurant in the north of town . would you like their location ?"}, {"pre_ent": ["saigon_city", "169_high_street_chesterton_chesterton"], "gold_ent": ["01223_356555", "169_high_street_chesterton_chesterton"], "id": 1, "template": "@name is located at @address .", "response": "saigon_city is located at 169_high_street_chesterton_chesterton ."}, {"pre_ent": [], "gold_ent": [], "id": 1, "template": "thank you for using the system . goodbye .", "response": "thank you for using the system . goodbye ."}, {"pre_ent": [], "gold_ent": [], "id": 1, "template": "there are several portuguese restaurants in the centre of town .", "response": "there are several portuguese restaurants in the centre of town ."}, {"pre_ent": [], "gold_ent": [], "id": 1, "template": "api_call indian north dontcare", "response": "api_call indian north dontcare"}, {"pre_ent": ["nandos_city_centre", "centre", "portuguese"], "gold_ent": ["nandos", "33-34_saint_andrews_street", "centre", "portuguese"], "id": 1, "template": "@name is a @food restaurant in the @area part of town .", "response": "nandos_city_centre is a portuguese restaurant in the centre part of town ."}, {"pre_ent": [], "gold_ent": [], "id": 1, "template": "thank you for using our system . goodbye .", "response": "thank you for using our system . goodbye ."}, {"pre_ent": [], "gold_ent": [], "id": 1, "template": "api_call mediterranean dontcare dontcare", "response": "api_call mediterranean dontcare dontcare"}, {"pre_ent": ["ali_baba", "59_hills_road_city_centre", "centre", "lebanese", "01462_432565"], "gold_ent": ["lebanese", "centre", "01462_432565", "ali_baba", "cb21nt"], "id": 1, "template": "@name is a @food restaurant in the @area of town . their phone number is @phone and their postcode is @postcode", "response": "ali_baba is a lebanese restaurant in the centre of town . their phone number is 01462_432565 and their postcode is 59_hills_road_city_centre"}, {"pre_ent": [], "gold_ent": [], "id": 1, "template": "thank you for using our system . good bye", "response": "thank you for using our system . good bye"}, {"pre_ent": [], "gold_ent": [], "id": 1, "template": "goodbye .", "response": "goodbye ."}, {"pre_ent": [], "gold_ent": [], "id": 1, "template": "there are no moderately priced restaurants restaurants . would you like to try something else ?", "response": "there are no moderately priced restaurants restaurants . would you like to try something else ?"}, {"pre_ent": [], "gold_ent": [], "id": 1, "template": "there are several moderately priced restaurants in the north part of town . do you have a preference on the area ?", "response": "there are several moderately priced restaurants in the north part of town . do you have a preference on the area ?"}, {"pre_ent": ["british", "saint_johns_chop_house", "west"], "gold_ent": ["fitzbillies_restaurant", "british"], "id": 1, "template": "@name is an @pricerange @food restraunt in the @area of town . would you like their address ?", "response": "saint_johns_chop_house is an british british restraunt in the west of town . would you like their address ?"}, {"pre_ent": ["restaurant_one_seven", "saint_johns_chop_house"], "gold_ent": ["01223_352500", "fitzbillies_restaurant"], "id": 1, "template": "the phone number for @name is @hist .", "response": "the phone number for saint_johns_chop_house is restaurant_one_seven ."}, {"pre_ent": [], "gold_ent": [], "id": 1, "template": "thank you for using our system . good bye", "response": "thank you for using our system . good bye"}, {"pre_ent": [], "gold_ent": [], "id": 1, "template": "goodbye .", "response": "goodbye ."}, {"pre_ent": [], "gold_ent": [], "id": 1, "template": "there are several restaurants serving international food . would you like to try something else ?", "response": "there are several restaurants serving international food . would you like to try something else ?"}, {"pre_ent": ["chiquito_restaurant_bar", "south", "mexican"], "gold_ent": ["south", "mexican", "chiquito_restaurant_bar"], "id": 1, "template": "@name is an @food restaurant in the @area of town . would you like their address ?", "response": "chiquito_restaurant_bar is an mexican restaurant in the south of town . would you like their address ?"}, {"pre_ent": ["chiquito_restaurant_bar", "2g_cambridge_leisure_park_cherry_hinton_road_cherry_hinton", "01223_400170"], "gold_ent": ["cb17dy", "01223400170", "cambridge_leisure_park_clifton_way", "chiquito_restaurant_bar"], "id": 1, "template": "@name is located at @address and their phone number is @phone .", "response": "chiquito_restaurant_bar is located at 2g_cambridge_leisure_park_cherry_hinton_road_cherry_hinton and their phone number is 01223_400170 ."}, {"pre_ent": [], "gold_ent": [], "id": 1, "template": "thank you for using the cambridge restaurant system . goodbye .", "response": "thank you for using the cambridge restaurant system . goodbye ."}, {"pre_ent": [], "gold_ent": [], "id": 1, "template": "there are three restaurants serving international food . would you like to try something else ?", "response": "there are three restaurants serving international food . would you like to try something else ?"}, {"pre_ent": [], "gold_ent": [], "id": 1, "template": "there are no restaurants serving international food . would you like the phone number ?", "response": "there are no restaurants serving international food . would you like the phone number ?"}, {"pre_ent": ["east", "international", "bloomsbury_restaurant"], "gold_ent": ["bloomsbury_restaurant", "international"], "id": 1, "template": "@name is an @food restaurant in the @area of town .", "response": "bloomsbury_restaurant is an international restaurant in the east of town ."}, {"pre_ent": ["bloomsbury_restaurant", "crowne_plaza_hotel_20_downing_street", "0871_942_9180"], "gold_ent": ["bloomsbury_restaurant", "crowne_plaza_hotel_20_downing_street", "0871_942_9180"], "id": 1, "template": "@name is located at @address and their phone number is @phone .", "response": "bloomsbury_restaurant is located at crowne_plaza_hotel_20_downing_street and their phone number is 0871_942_9180 ."}, {"pre_ent": ["moderate", "bloomsbury_restaurant"], "gold_ent": ["bloomsbury_restaurant", "moderate"], "id": 1, "template": "@name is in the @pricerange price range .", "response": "bloomsbury_restaurant is in the moderate price range ."}, {"pre_ent": ["cb23dt"], "gold_ent": ["bloomsbury_restaurant", "cb23dt"], "id": 1, "template": "the postcode is @hist .", "response": "the postcode is cb23dt ."}, {"pre_ent": ["crowne_plaza_hotel_20_downing_street", "0871_942_9180"], "gold_ent": ["bloomsbury_restaurant", "crowne_plaza_hotel_20_downing_street", "0871_942_9180"], "id": 1, "template": "the address is @address and the phone number is @phone .", "response": "the address is crowne_plaza_hotel_20_downing_street and the phone number is 0871_942_9180 ."}, {"pre_ent": [], "gold_ent": [], "id": 1, "template": "thank you for using our system . good bye", "response": "thank you for using our system . good bye"}, {"pre_ent": [], "gold_ent": [], "id": 1, "template": "there are no restaurants resturants in the north part of town . would you like something else ?", "response": "there are no restaurants resturants in the north part of town . would you like something else ?"}, {"pre_ent": [], "gold_ent": [], "id": 1, "template": "api_call french north dontcare", "response": "api_call french north dontcare"}, {"pre_ent": ["restaurant_two_two", "north", "french"], "gold_ent": ["restaurant_two_two", "22_chesterton_road_chesterton"], "id": 1, "template": "@name is an @food restaurant in the @area of town . would you like their location ?", "response": "restaurant_two_two is an french restaurant in the north of town . would you like their location ?"}, {"pre_ent": ["restaurant_two_two", "01223_351880"], "gold_ent": ["01223_351880"], "id": 1, "template": "@name 's phone number is @phone and the phone number is @phone .", "response": "restaurant_two_two 's phone number is 01223_351880 and the phone number is 01223_351880 ."}, {"pre_ent": [], "gold_ent": [], "id": 1, "template": "thank you for using the system . goodbye .", "response": "thank you for using the system . goodbye ."}, {"pre_ent": [], "gold_ent": [], "id": 1, "template": "i 'm sorry there are no restaurants serving christmas food in the west part of town . would you like to try something else", "response": "i 'm sorry there are no restaurants serving christmas food in the west part of town . would you like to try something else"}, {"pre_ent": [], "gold_ent": [], "id": 1, "template": "api_call french centre dontcare", "response": "api_call french centre dontcare"}, {"pre_ent": [], "gold_ent": [], "id": 1, "template": "api_call chinese south dontcare", "response": "api_call chinese south dontcare"}, {"pre_ent": ["centre", "spanish", "la_raza"], "gold_ent": ["cheap", "la_raza", "centre"], "id": 1, "template": "@name is an @food restaurant in the @area of town .", "response": "la_raza is an spanish restaurant in the centre of town ."}, {"pre_ent": ["la_raza", "01223_464550", "cb23ll"], "gold_ent": ["01223_464550", "cb23ll"], "id": 1, "template": "the phone number for @name is @phone and the postcode is @postcode .", "response": "the phone number for la_raza is 01223_464550 and the postcode is cb23ll ."}, {"pre_ent": [], "gold_ent": [], "id": 1, "template": "thank you for using our system . good bye", "response": "thank you for using our system . good bye"}, {"pre_ent": [], "gold_ent": [], "id": 1, "template": "goodbye .", "response": "goodbye ."}, {"pre_ent": [], "gold_ent": [], "id": 1, "template": "i found no restaurants serving danish food in the expensive price range .", "response": "i found no restaurants serving danish food in the expensive price range ."}, {"pre_ent": [], "gold_ent": [], "id": 1, "template": "api_call thai dontcare dontcare", "response": "api_call thai dontcare dontcare"}, {"pre_ent": [], "gold_ent": [], "id": 1, "template": "api_call international dontcare dontcare", "response": "api_call international dontcare dontcare"}, {"pre_ent": ["thai", "bangkok_city", "centre"], "gold_ent": ["bangkok_city", "expensive", "thai"], "id": 1, "template": "@name is an @food restaurant in the @area of town .", "response": "bangkok_city is an thai restaurant in the centre of town ."}, {"pre_ent": ["thai", "bangkok_city", "centre"], "gold_ent": ["bangkok_city", "centre"], "id": 1, "template": "@name is an @food restaurant in the @area of town .", "response": "bangkok_city is an thai restaurant in the centre of town ."}, {"pre_ent": ["bangkok_city", "24_green_street_city_centre", "centre", "01223_354382"], "gold_ent": ["24_green_street_city_centre", "01223_354382"], "id": 1, "template": "@name is located at @address and their phone number is @phone .", "response": "bangkok_city is located at 24_green_street_city_centre and their phone number is 01223_354382 ."}, {"pre_ent": [], "gold_ent": [], "id": 1, "template": "thank you .", "response": "thank you ."}, {"pre_ent": [], "gold_ent": [], "id": 1, "template": "thank you for using our system . good bye", "response": "thank you for using our system . good bye"}, {"pre_ent": [], "gold_ent": [], "id": 1, "template": "there are no restaurants serving catalan food in the north part of town . would you like to try something else", "response": "there are no restaurants serving catalan food in the north part of town . would you like to try something else"}, {"pre_ent": [], "gold_ent": [], "id": 1, "template": "api_call asian_oriental dontcare dontcare", "response": "api_call asian_oriental dontcare dontcare"}, {"pre_ent": ["centre", "asian_oriental", "yippee_noodle_bar"], "gold_ent": ["asian_oriental", "dojo_noodle_bar"], "id": 1, "template": "@name is an @food restaurant located in the @area of town .", "response": "yippee_noodle_bar is an asian_oriental restaurant located in the centre of town ."}, {"pre_ent": ["dojo_noodle_bar", "40210_millers_yard_city_centre", "centre"], "gold_ent": ["40210_millers_yard_city_centre", "dojo_noodle_bar"], "id": 1, "template": "@name is located at @address . can i help you with anything else ?", "response": "dojo_noodle_bar is located at 40210_millers_yard_city_centre . can i help you with anything else ?"}, {"pre_ent": ["dojo_noodle_bar"], "gold_ent": ["cb21rq", "dojo_noodle_bar"], "id": 1, "template": "the postcode is @hist .", "response": "the postcode is dojo_noodle_bar ."}, {"pre_ent": [], "gold_ent": [], "id": 1, "template": "thank you for using our system . good bye", "response": "thank you for using our system . good bye"}, {"pre_ent": [], "gold_ent": [], "id": 1, "template": "api_call dontcare south moderate", "response": "api_call dontcare south moderate"}, {"pre_ent": ["pizza_hut_cherry_hinton", "south", "01223_323737", "moderate", "modern_european"], "gold_ent": ["01223_413000", "restaurant_alimentum", "152_-_154_hills_road", "south"], "id": 1, "template": "@name is an @food restaurant in the @area part of town and in the @pricerange price range . their phone number is @phone and their", "response": "pizza_hut_cherry_hinton is an modern_european restaurant in the south part of town and in the moderate price range . their phone number is 01223_323737 and their"}, {"pre_ent": [], "gold_ent": [], "id": 1, "template": "goodbye .", "response": "goodbye ."}, {"pre_ent": [], "gold_ent": [], "id": 1, "template": "api_call dontcare west moderate", "response": "api_call dontcare west moderate"}, {"pre_ent": [], "gold_ent": [], "id": 1, "template": "api_call indian north moderate", "response": "api_call indian north moderate"}, {"pre_ent": ["meghna", "west", "indian", "moderate"], "gold_ent": ["indian", "meghna"], "id": 1, "template": "@name is an @food restaurant in the @area part of town and is in the @pricerange price", "response": "meghna is an indian restaurant in the west part of town and is in the moderate price"}, {"pre_ent": ["meghna", "205_victoria_road_chesterton"], "gold_ent": ["01223_727410", "205_victoria_road_chesterton"], "id": 1, "template": "@name is located at @address .", "response": "meghna is located at 205_victoria_road_chesterton ."}, {"pre_ent": [], "gold_ent": [], "id": 1, "template": "thank you for using the cambridge restaurant system . goodbye .", "response": "thank you for using the cambridge restaurant system . goodbye ."}, {"pre_ent": [], "gold_ent": [], "id": 1, "template": "api_call indian south dontcare", "response": "api_call indian south dontcare"}, {"pre_ent": ["taj_tandoori", "south", "indian"], "gold_ent": ["01223_412299", "taj_tandoori"], "id": 1, "template": "@name is an @food restaurant in the @area part of town . would you like their phone", "response": "taj_tandoori is an indian restaurant in the south part of town . would you like their phone"}, {"pre_ent": ["taj_tandoori", "64_cherry_hinton_road_cherry_hinton", "01223_412299"], "gold_ent": ["64_cherry_hinton_road_cherry_hinton", "expensive"], "id": 1, "template": "@name is located at @address and the phone number is @phone .", "response": "taj_tandoori is located at 64_cherry_hinton_road_cherry_hinton and the phone number is 01223_412299 ."}, {"pre_ent": [], "gold_ent": [], "id": 1, "template": "thank you for using our system . good bye", "response": "thank you for using our system . good bye"}, {"pre_ent": [], "gold_ent": [], "id": 1, "template": "api_call chinese dontcare moderate", "response": "api_call chinese dontcare moderate"}, {"pre_ent": ["centre", "international", "moderate", "bloomsbury_restaurant"], "gold_ent": ["the_varsity_restaurant", "cb23ar", "01223_356060", "35_saint_andrews_street_city_centre"], "id": 1, "template": "@name is an @food restaurant in the @area part of town and is in the @pricerange price range .", "response": "bloomsbury_restaurant is an international restaurant in the centre part of town and is in the moderate price range ."}, {"pre_ent": [], "gold_ent": [], "id": 1, "template": "thank you for using our system . goodbye .", "response": "thank you for using our system . goodbye ."}, {"pre_ent": [], "gold_ent": [], "id": 1, "template": "api_call dontcare east expensive", "response": "api_call dontcare east expensive"}, {"pre_ent": [], "gold_ent": [], "id": 1, "template": "api_call dontcare east expensive", "response": "api_call dontcare east expensive"}, {"pre_ent": [], "gold_ent": [], "id": 1, "template": "there are no restaurants serving christmas food in the south part of town .", "response": "there are no restaurants serving christmas food in the south part of town ."}, {"pre_ent": [], "gold_ent": [], "id": 1, "template": "api_call vietnamese south dontcare", "response": "api_call vietnamese south dontcare"}, {"pre_ent": [], "gold_ent": [], "id": 1, "template": "api_call italian north dontcare", "response": "api_call italian north dontcare"}, {"pre_ent": [], "gold_ent": [], "id": 1, "template": "thank you for using our system . goodbye .", "response": "thank you for using our system . goodbye ."}, {"pre_ent": [], "gold_ent": [], "id": 1, "template": "api_call british north dontcare", "response": "api_call british north dontcare"}, {"pre_ent": [], "gold_ent": [], "id": 1, "template": "api_call indian north moderate", "response": "api_call indian north moderate"}, {"pre_ent": ["north", "indian", "01223_360966", "royal_spice", "cheap"], "gold_ent": ["cheap", "royal_spice", "north", "indian"], "id": 1, "template": "@name is an @food restaurant in the @area part of town and is in the @pricerange price range . their phone number is @phone .", "response": "royal_spice is an indian restaurant in the north part of town and is in the cheap price range . their phone number is 01223_360966 ."}, {"pre_ent": ["royal_spice", "victoria_avenue_chesterton"], "gold_ent": ["cb41eh", "victoria_avenue_chesterton"], "id": 1, "template": "@name is located at @address .", "response": "royal_spice is located at victoria_avenue_chesterton ."}, {"pre_ent": [], "gold_ent": [], "id": 1, "template": "thank you for using our system . good bye", "response": "thank you for using our system . good bye"}, {"pre_ent": [], "gold_ent": [], "id": 1, "template": "api_call dontcare north moderate", "response": "api_call dontcare north moderate"}, {"pre_ent": [], "gold_ent": [], "id": 1, "template": "api_call chinese south moderate", "response": "api_call chinese south moderate"}, {"pre_ent": ["golden_wok", "191_histon_road_chesterton", "01223_350688"], "gold_ent": ["chinese", "golden_wok", "north", "191_histon_road_chesterton"], "id": 1, "template": "@name is located at @address and their phone number is @phone .", "response": "golden_wok is located at 191_histon_road_chesterton and their phone number is 01223_350688 ."}, {"pre_ent": [], "gold_ent": [], "id": 1, "template": "you 're welcome . goodbye .", "response": "you 're welcome . goodbye ."}, {"pre_ent": [], "gold_ent": [], "id": 1, "template": "there are three restaurants that serve turkish food . would you like the information ?", "response": "there are three restaurants that serve turkish food . would you like the information ?"}, {"pre_ent": [], "gold_ent": [], "id": 1, "template": "api_call french dontcare moderate", "response": "api_call french dontcare moderate"}, {"pre_ent": [], "gold_ent": [], "id": 1, "template": "api_call indian dontcare moderate", "response": "api_call indian dontcare moderate"}, {"pre_ent": [], "gold_ent": [], "id": 1, "template": "api_call chinese east dontcare", "response": "api_call chinese east dontcare"}, {"pre_ent": [], "gold_ent": [], "id": 1, "template": "there is an mediterranean restaurant in the centre of town . would you like the phone number ?", "response": "there is an mediterranean restaurant in the centre of town . would you like the phone number ?"}, {"pre_ent": [], "gold_ent": [], "id": 1, "template": "api_call british dontcare moderate", "response": "api_call british dontcare moderate"}, {"pre_ent": [], "gold_ent": [], "id": 1, "template": "thank you for using the cambridge restaurant system . goodbye .", "response": "thank you for using the cambridge restaurant system . goodbye ."}, {"pre_ent": [], "gold_ent": [], "id": 1, "template": "api_call mediterranean dontcare dontcare", "response": "api_call mediterranean dontcare dontcare"}, {"pre_ent": ["gourmet_burger_kitchen", "centre", "north_american"], "gold_ent": ["expensive", "north_american", "01223_312598", "gourmet_burger_kitchen", "regent_street_city_centre"], "id": 1, "template": "@name is an @pricerange restaurant in the @area of town .", "response": "gourmet_burger_kitchen is an north_american restaurant in the centre of town ."}, {"pre_ent": [], "gold_ent": [], "id": 1, "template": "thank you for using our system . good bye", "response": "thank you for using our system . good bye"}, {"pre_ent": [], "gold_ent": [], "id": 1, "template": "goodbye .", "response": "goodbye ."}, {"pre_ent": [], "gold_ent": [], "id": 1, "template": "api_call european centre dontcare", "response": "api_call european centre dontcare"}, {"pre_ent": ["eraina", "centre", "european"], "gold_ent": ["eraina"], "id": 1, "template": "@name is an @food restaurant in the @area of town .", "response": "eraina is an european restaurant in the centre of town ."}, {"pre_ent": ["eraina", "free_school_lane_city_centre", "centre", "european", "01223_368786"], "gold_ent": ["expensive", "01223_368786", "free_school_lane_city_centre"], "id": 1, "template": "@name is an @pricerange restaurant located at @address and their phone number is @phone .", "response": "eraina is an european restaurant located at free_school_lane_city_centre and their phone number is 01223_368786 ."}, {"pre_ent": [], "gold_ent": [], "id": 1, "template": "thank you for using our system . good bye", "response": "thank you for using our system . good bye"}, {"pre_ent": [], "gold_ent": [], "id": 1, "template": "api_call portuguese dontcare cheap", "response": "api_call portuguese dontcare cheap"}, {"pre_ent": ["nandos", "south", "portuguese", "01223_327908", "cheap"], "gold_ent": ["01223_327908", "cheap", "portuguese", "nandos", "cambridge_leisure_park_clifton_way", "south"], "id": 1, "template": "@name is an @food restaurant in the @area part of town and is in the @pricerange price range . their phone number is @phone .", "response": "nandos is an portuguese restaurant in the south part of town and is in the cheap price range . their phone number is 01223_327908 ."}, {"pre_ent": [], "gold_ent": [], "id": 1, "template": "thank you for using our system . goodbye .", "response": "thank you for using our system . goodbye ."}, {"pre_ent": [], "gold_ent": [], "id": 1, "template": "api_call japanese dontcare dontcare", "response": "api_call japanese dontcare dontcare"}, {"pre_ent": ["wagamama", "centre", "japanese"], "gold_ent": ["wagamama", "japanese", "centre"], "id": 1, "template": "@name is an @food restaurant in the @area of town .", "response": "wagamama is an japanese restaurant in the centre of town ."}, {"pre_ent": ["wagamama", "36_saint_andrews_street", "01223_462354"], "gold_ent": ["36_saint_andrews_street", "01223_462354"], "id": 1, "template": "@name 's address is @address and its phone number is @phone .", "response": "wagamama 's address is 36_saint_andrews_street and its phone number is 01223_462354 ."}, {"pre_ent": [], "gold_ent": [], "id": 1, "template": "thank you for using our system . good bye", "response": "thank you for using our system . good bye"}, {"pre_ent": [], "gold_ent": [], "id": 1, "template": "there are no restaurants serving christmas food . would you like to try something else ?", "response": "there are no restaurants serving christmas food . would you like to try something else ?"}, {"pre_ent": [], "gold_ent": [], "id": 1, "template": "api_call european dontcare dontcare", "response": "api_call european dontcare dontcare"}, {"pre_ent": ["thanh_binh", "west", "vietnamese", "01223_362456"], "gold_ent": ["17_magdalene_street_city_centre", "thanh_binh", "01223_362456"], "id": 1, "template": "@name is a @food restaurant in the @area part of town . their phone number is @phone .", "response": "thanh_binh is a vietnamese restaurant in the west part of town . their phone number is 01223_362456 ."}, {"pre_ent": [], "gold_ent": [], "id": 1, "template": "no world caribbean restaurants in the centre of town . can i offer you something else ?", "response": "no world caribbean restaurants in the centre of town . can i offer you something else ?"}, {"pre_ent": [], "gold_ent": [], "id": 1, "template": "there are five restaurants that serve portuguese food . would you like something different area ?", "response": "there are five restaurants that serve portuguese food . would you like something different area ?"}, {"pre_ent": ["nandos", "south", "portuguese"], "gold_ent": ["nandos", "cheap", "south", "portuguese"], "id": 1, "template": "@name is an @food restaurant in the @area of town .", "response": "nandos is an portuguese restaurant in the south of town ."}, {"pre_ent": ["nandos", "cambridge_leisure_park_clifton_way", "01223_327908"], "gold_ent": ["cambridge_leisure_park_clifton_way", "01223_327908"], "id": 1, "template": "@name is located at @address and its phone number is @phone .", "response": "nandos is located at cambridge_leisure_park_clifton_way and its phone number is 01223_327908 ."}, {"pre_ent": [], "gold_ent": [], "id": 1, "template": "thank you for using our system . good bye", "response": "thank you for using our system . good bye"}, {"pre_ent": [], "gold_ent": [], "id": 1, "template": "api_call spanish dontcare dontcare", "response": "api_call spanish dontcare dontcare"}, {"pre_ent": ["centre", "spanish", "la_raza"], "gold_ent": ["spanish", "centre", "la_tasca"], "id": 1, "template": "@name is an @food restaurant in the @area part of town .", "response": "la_raza is an spanish restaurant in the centre part of town ."}, {"pre_ent": ["la_tasca", "14_-16_bridge_street", "cb21uf"], "gold_ent": ["cb21uf", "14_-16_bridge_street"], "id": 1, "template": "@name is located at @address and their postcode is @postcode . can i help you with anything else ?", "response": "la_tasca is located at 14_-16_bridge_street and their postcode is cb21uf . can i help you with anything else ?"}, {"pre_ent": [], "gold_ent": [], "id": 1, "template": "thank you for using our system . goodbye .", "response": "thank you for using our system . goodbye ."}, {"pre_ent": [], "gold_ent": [], "id": 1, "template": "api_call dontcare east expensive", "response": "api_call dontcare east expensive"}, {"pre_ent": ["the_missing_sock", "east", "international"], "gold_ent": ["finders_corner_newmarket_road", "the_missing_sock"], "id": 1, "template": "@name is an @food restaurant in the @area part of town . would you like their phone number ?", "response": "the_missing_sock is an international restaurant in the east part of town . would you like their phone number ?"}, {"pre_ent": ["the_missing_sock", "01223_812660", "cb259aq"], "gold_ent": ["01223_812660", "cb259aq"], "id": 1, "template": "the phone number for @name is @phone and the postcode is @postcode .", "response": "the phone number for the_missing_sock is 01223_812660 and the postcode is cb259aq ."}, {"pre_ent": [], "gold_ent": [], "id": 1, "template": "api_call spanish dontcare dontcare", "response": "api_call spanish dontcare dontcare"}, {"pre_ent": ["centre", "spanish", "la_raza", "4_-_6_rose_crescent"], "gold_ent": ["4_-_6_rose_crescent", "la_raza", "spanish", "centre", "cheap", "01223_464550"], "id": 1, "template": "@name is an @food restaurant in the @area part of town . their address is @address .", "response": "la_raza is an spanish restaurant in the centre part of town . their address is 4_-_6_rose_crescent ."}, {"pre_ent": [], "gold_ent": [], "id": 1, "template": "thank you for using our system . goodbye .", "response": "thank you for using our system . goodbye ."}, {"pre_ent": [], "gold_ent": [], "id": 1, "template": "goodbye .", "response": "goodbye ."}, {"pre_ent": [], "gold_ent": [], "id": 1, "template": "api_call dontcare west moderate", "response": "api_call dontcare west moderate"}, {"pre_ent": ["west", "moderate", "meghna", "indian"], "gold_ent": ["prezzo", "italian", "west"], "id": 1, "template": "@name is an @food restaurant in the @area part of town and is in the @pricerange price range . would you like", "response": "meghna is an indian restaurant in the west part of town and is in the moderate price range . would you like"}, {"pre_ent": ["prezzo", "21_-_24_northampton_road", "01799_521260"], "gold_ent": ["21_-_24_northampton_road", "01799_521260"], "id": 1, "template": "@name is located at @address and their phone number is @phone .", "response": "prezzo is located at 21_-_24_northampton_road and their phone number is 01799_521260 ."}, {"pre_ent": [], "gold_ent": [], "id": 1, "template": "there are no restaurants that serve irish food . would you like something else ?", "response": "there are no restaurants that serve irish food . would you like something else ?"}, {"pre_ent": [], "gold_ent": [], "id": 1, "template": "api_call indian dontcare moderate", "response": "api_call indian dontcare moderate"}, {"pre_ent": [], "gold_ent": [], "id": 1, "template": "api_call chinese east dontcare", "response": "api_call chinese east dontcare"}, {"pre_ent": [], "gold_ent": [], "id": 1, "template": "api_call indian east dontcare", "response": "api_call indian east dontcare"}, {"pre_ent": [], "gold_ent": [], "id": 1, "template": "api_call indian east dontcare", "response": "api_call indian east dontcare"}, {"pre_ent": [], "gold_ent": [], "id": 1, "template": "thank you for using the cambridge restaurant system . goodbye .", "response": "thank you for using the cambridge restaurant system . goodbye ."}, {"pre_ent": [], "gold_ent": [], "id": 1, "template": "there are five restaurants that serve chinese food . would you prefer the south ?", "response": "there are five restaurants that serve chinese food . would you prefer the south ?"}, {"pre_ent": [], "gold_ent": [], "id": 1, "template": "there are no restaurants serving catalan food in the south part of town . would you like to try something else ?", "response": "there are no restaurants serving catalan food in the south part of town . would you like to try something else ?"}, {"pre_ent": [], "gold_ent": [], "id": 1, "template": "api_call british dontcare moderate", "response": "api_call british dontcare moderate"}, {"pre_ent": ["centre", "rice_house", "88_mill_road_city_centre", "01842_753771"], "gold_ent": ["01223_361763", "charlie_chan", "regent_street_city_centre"], "id": 1, "template": "@name is located at @address . their phone number is @phone .", "response": "rice_house is located at 88_mill_road_city_centre . their phone number is 01842_753771 ."}, {"pre_ent": [], "gold_ent": [], "id": 1, "template": "you 're welcome . goodbye .", "response": "you 're welcome . goodbye ."}, {"pre_ent": [], "gold_ent": [], "id": 1, "template": "api_call dontcare east expensive", "response": "api_call dontcare east expensive"}, {"pre_ent": [], "gold_ent": [], "id": 1, "template": "api_call dontcare east expensive", "response": "api_call dontcare east expensive"}, {"pre_ent": ["east", "grafton_hotel_restaurant", "british", "01223_241387"], "gold_ent": ["01223_249955", "cb19hx", "sitar_tandoori", "43_high_street_cherry_hinton_cherry_hinton"], "id": 1, "template": "@name is an @food restaurant in the @area part of town . their phone number is @phone .", "response": "grafton_hotel_restaurant is an british restaurant in the east part of town . their phone number is 01223_241387 ."}, {"pre_ent": ["british"], "gold_ent": ["indian"], "id": 1, "template": "they serve @food food .", "response": "they serve british food ."}, {"pre_ent": [], "gold_ent": [], "id": 1, "template": "thank you for using the cambridge restaurant system . goodbye .", "response": "thank you for using the cambridge restaurant system . goodbye ."}, {"pre_ent": [], "gold_ent": [], "id": 1, "template": "goodbye .", "response": "goodbye ."}, {"pre_ent": [], "gold_ent": [], "id": 1, "template": "api_call dontcare west dontcare", "response": "api_call dontcare west dontcare"}, {"pre_ent": [], "gold_ent": [], "id": 1, "template": "api_call dontcare east expensive", "response": "api_call dontcare east expensive"}, {"pre_ent": [], "gold_ent": [], "id": 1, "template": "api_call indian south dontcare", "response": "api_call indian south dontcare"}, {"pre_ent": [], "gold_ent": [], "id": 1, "template": "api_call indian west dontcare", "response": "api_call indian west dontcare"}, {"pre_ent": [], "gold_ent": [], "id": 1, "template": "i have found matching your request .", "response": "i have found matching your request ."}, {"pre_ent": [], "gold_ent": [], "id": 1, "template": "api_call french dontcare expensive", "response": "api_call french dontcare expensive"}, {"pre_ent": ["chiquito_restaurant_bar", "2g_cambridge_leisure_park_cherry_hinton_road_cherry_hinton", "south", "mexican", "01223_400170", "expensive"], "gold_ent": ["2g_cambridge_leisure_park_cherry_hinton_road_cherry_hinton", "01223_400170", "chiquito_restaurant_bar"], "id": 1, "template": "@name is an @food restaurant in the @area part of town and is in the @pricerange price range . their phone number is @phone and their address is @address .", "response": "chiquito_restaurant_bar is an mexican restaurant in the south part of town and is in the expensive price range . their phone number is 01223_400170 and their address is 2g_cambridge_leisure_park_cherry_hinton_road_cherry_hinton ."}, {"pre_ent": [], "gold_ent": [], "id": 1, "template": "thank you for using our system . goodbye .", "response": "thank you for using our system . goodbye ."}, {"pre_ent": [], "gold_ent": [], "id": 1, "template": "what type of food would you like ?", "response": "what type of food would you like ?"}, {"pre_ent": [], "gold_ent": [], "id": 1, "template": "there are several chinese restaurants . would you like the information for something of town ?", "response": "there are several chinese restaurants . would you like the information for something of town ?"}, {"pre_ent": [], "gold_ent": [], "id": 1, "template": "api_call british north moderate", "response": "api_call british north moderate"}, {"pre_ent": ["golden_wok", "191_histon_road_chesterton", "01223_350688"], "gold_ent": ["01223_350688", "golden_wok", "north", "191_histon_road_chesterton"], "id": 1, "template": "@name is located at @address and their phone number is @phone .", "response": "golden_wok is located at 191_histon_road_chesterton and their phone number is 01223_350688 ."}, {"pre_ent": [], "gold_ent": [], "id": 1, "template": "thank you for using our system . goodbye .", "response": "thank you for using our system . goodbye ."}, {"pre_ent": [], "gold_ent": [], "id": 1, "template": "there are no restaurants serving vegetarian food in the expensive price range . would you like to try something else ?", "response": "there are no restaurants serving vegetarian food in the expensive price range . would you like to try something else ?"}, {"pre_ent": [], "gold_ent": [], "id": 1, "template": "there are no restaurants serving turkish food . would you like something else ?", "response": "there are no restaurants serving turkish food . would you like something else ?"}, {"pre_ent": [], "gold_ent": [], "id": 1, "template": "api_call vietnamese dontcare dontcare", "response": "api_call vietnamese dontcare dontcare"}, {"pre_ent": ["thanh_binh", "west", "vietnamese"], "gold_ent": ["01223_362456", "thanh_binh", "west", "17_magdalene_street_city_centre"], "id": 1, "template": "@name is a @food restaurant in the @area of town .", "response": "thanh_binh is a vietnamese restaurant in the west of town ."}, {"pre_ent": [], "gold_ent": [], "id": 1, "template": "there are no restaurants serving vegetarian food in the expensive price range . would you like something else ?", "response": "there are no restaurants serving vegetarian food in the expensive price range . would you like something else ?"}, {"pre_ent": [], "gold_ent": [], "id": 1, "template": "api_call vietnamese dontcare dontcare", "response": "api_call vietnamese dontcare dontcare"}, {"pre_ent": ["thanh_binh", "west", "vietnamese"], "gold_ent": ["thanh_binh", "vietnamese", "17_magdalene_street_city_centre"], "id": 1, "template": "@name is an @food restaurant in the @area of town .", "response": "thanh_binh is an vietnamese restaurant in the west of town ."}, {"pre_ent": [], "gold_ent": [], "id": 1, "template": "thank you for using the system . good bye", "response": "thank you for using the system . good bye"}, {"pre_ent": [], "gold_ent": [], "id": 1, "template": "goodbye .", "response": "goodbye ."}, {"pre_ent": [], "gold_ent": [], "id": 1, "template": "api_call dontcare south expensive", "response": "api_call dontcare south expensive"}, {"pre_ent": ["south", "expensive", "chiquito_restaurant_bar"], "gold_ent": [], "id": 1, "template": "@name is an @pricerange restaurant in the @area part of town . would you like their address ?", "response": "chiquito_restaurant_bar is an expensive restaurant in the south part of town . would you like their address ?"}, {"pre_ent": ["south"], "gold_ent": ["2g_cambridge_leisure_park_cherry_hinton_road_cherry_hinton", "expensive", "mexican", "chiquito_restaurant_bar", "south"], "id": 1, "template": "there are nine restaurants in the @area part of town .", "response": "there are nine restaurants in the south part of town ."}, {"pre_ent": [], "gold_ent": [], "id": 1, "template": "thank you for using our system . good bye", "response": "thank you for using our system . good bye"}, {"pre_ent": [], "gold_ent": [], "id": 1, "template": "goodbye .", "response": "goodbye ."}, {"pre_ent": [], "gold_ent": [], "id": 1, "template": "api_call international dontcare cheap", "response": "api_call international dontcare cheap"}, {"pre_ent": ["the_missing_sock", "finders_corner_newmarket_road", "01223_812660"], "gold_ent": ["finders_corner_newmarket_road", "the_missing_sock", "01223_812660", "cb259aq"], "id": 1, "template": "@name is located at @address . their phone number is @phone .", "response": "the_missing_sock is located at finders_corner_newmarket_road . their phone number is 01223_812660 ."}, {"pre_ent": [], "gold_ent": [], "id": 1, "template": "thank you for using our system . goodbye .", "response": "thank you for using our system . goodbye ."}, {"pre_ent": [], "gold_ent": [], "id": 1, "template": "there are several moderately priced restaurants in the centre of town . do you have a preference of area ?", "response": "there are several moderately priced restaurants in the centre of town . do you have a preference of area ?"}, {"pre_ent": [], "gold_ent": [], "id": 1, "template": "there are three chinese restaurants in the south of town . would you prefer chinese or chinese ?", "response": "there are three chinese restaurants in the south of town . would you prefer chinese or chinese ?"}, {"pre_ent": [], "gold_ent": [], "id": 1, "template": "api_call indian dontcare moderate", "response": "api_call indian dontcare moderate"}, {"pre_ent": ["south", "expensive", "peking_restaurant"], "gold_ent": ["chinese", "expensive", "peking_restaurant", "10_homerton_street_city_centre"], "id": 1, "template": "@name is an @food restaurant in the @area part of town . would you like their phone number ?", "response": "peking_restaurant is an expensive restaurant in the south part of town . would you like their phone number ?"}, {"pre_ent": [], "gold_ent": [], "id": 1, "template": "thank you for using the cambridge restaurant system . goodbye .", "response": "thank you for using the cambridge restaurant system . goodbye ."}, {"pre_ent": [], "gold_ent": [], "id": 1, "template": "there are no restaurants serving christmas food . would you like to try something else ?", "response": "there are no restaurants serving christmas food . would you like to try something else ?"}, {"pre_ent": [], "gold_ent": [], "id": 1, "template": "api_call european dontcare dontcare", "response": "api_call european dontcare dontcare"}, {"pre_ent": [], "gold_ent": [], "id": 1, "template": "api_call italian dontcare expensive", "response": "api_call italian dontcare expensive"}, {"pre_ent": ["eraina", "centre", "european"], "gold_ent": ["european", "cambridge_lodge_restaurant", "west"], "id": 1, "template": "@name is an @pricerange @food restaurant in the @area of town . would you like their phone number ?", "response": "eraina is an european european restaurant in the centre of town . would you like their phone number ?"}, {"pre_ent": ["centre", "cambridge_lodge_restaurant", "cambridge_lodge_hotel_139_huntingdon_road_city_centre"], "gold_ent": ["huntingdon_road_city_centre", "01223_355166"], "id": 1, "template": "@name is located at @address .", "response": "cambridge_lodge_restaurant is located at cambridge_lodge_hotel_139_huntingdon_road_city_centre ."}, {"pre_ent": [], "gold_ent": [], "id": 1, "template": "thank you for using our system . goodbye .", "response": "thank you for using our system . goodbye ."}, {"pre_ent": [], "gold_ent": [], "id": 1, "template": "api_call portuguese dontcare dontcare", "response": "api_call portuguese dontcare dontcare"}, {"pre_ent": [], "gold_ent": [], "id": 1, "template": "there are no restaurants serving international food in the expensive price range . would you like the phone number", "response": "there are no restaurants serving international food in the expensive price range . would you like the phone number"}, {"pre_ent": [], "gold_ent": [], "id": 1, "template": "api_call thai dontcare dontcare", "response": "api_call thai dontcare dontcare"}, {"pre_ent": [], "gold_ent": [], "id": 1, "template": "thank you for using our system . goodbye .", "response": "thank you for using our system . goodbye ."}, {"pre_ent": [], "gold_ent": [], "id": 1, "template": "what area would you like ?", "response": "what area would you like ?"}, {"pre_ent": [], "gold_ent": [], "id": 1, "template": "there are four other restaurants that serve indian food . would you like one in the expensive or expensive", "response": "there are four other restaurants that serve indian food . would you like one in the expensive or expensive"}, {"pre_ent": [], "gold_ent": [], "id": 1, "template": "api_call international dontcare dontcare", "response": "api_call international dontcare dontcare"}, {"pre_ent": [], "gold_ent": [], "id": 1, "template": "api_call british dontcare moderate", "response": "api_call british dontcare moderate"}, {"pre_ent": ["the_cow_pizza_kitchen_and_bar", "centre", "gastropub", "01223_308871", "moderate"], "gold_ent": ["the_cow_pizza_kitchen_and_bar", "corn_exchange_street", "01223_308871", "centre"], "id": 1, "template": "@name is an @food restaurant in the @area part of town and is in the @pricerange price range . their phone number is @phone", "response": "the_cow_pizza_kitchen_and_bar is an gastropub restaurant in the centre part of town and is in the moderate price range . their phone number is 01223_308871"}, {"pre_ent": [], "gold_ent": [], "id": 1, "template": "thank you for using our system . good bye", "response": "thank you for using our system . good bye"}, {"pre_ent": [], "gold_ent": [], "id": 1, "template": "no restaurants match your request . would you like to try something else ?", "response": "no restaurants match your request . would you like to try something else ?"}, {"pre_ent": [], "gold_ent": [], "id": 1, "template": "api_call gastropub dontcare moderate", "response": "api_call gastropub dontcare moderate"}, {"pre_ent": ["the_cow_pizza_kitchen_and_bar", "centre", "gastropub"], "gold_ent": ["the_cow_pizza_kitchen_and_bar", "centre", "gastropub"], "id": 1, "template": "@name is an @food restaurant in the @area of town .", "response": "the_cow_pizza_kitchen_and_bar is an gastropub restaurant in the centre of town ."}, {"pre_ent": ["the_cow_pizza_kitchen_and_bar", "corn_exchange_street", "01223_308871"], "gold_ent": ["corn_exchange_street", "01223_308871"], "id": 1, "template": "@name is located at @address and their phone number is @phone . can i help you with anything else ?", "response": "the_cow_pizza_kitchen_and_bar is located at corn_exchange_street and their phone number is 01223_308871 . can i help you with anything else ?"}, {"pre_ent": [], "gold_ent": [], "id": 1, "template": "thank you for using our system . goodbye .", "response": "thank you for using our system . goodbye ."}, {"pre_ent": [], "gold_ent": [], "id": 1, "template": "api_call french north dontcare", "response": "api_call french north dontcare"}, {"pre_ent": ["cote", "centre", "french", "01223_311053"], "gold_ent": ["01223311053", "bridge_street_city_centre", "cote"], "id": 1, "template": "@name is an @food restaurant in the @area of town . their phone number is @phone .", "response": "cote is an french restaurant in the centre of town . their phone number is 01223_311053 ."}, {"pre_ent": [], "gold_ent": [], "id": 1, "template": "thank you for using our system . goodbye .", "response": "thank you for using our system . goodbye ."}, {"pre_ent": [], "gold_ent": [], "id": 1, "template": "api_call dontcare west cheap", "response": "api_call dontcare west cheap"}, {"pre_ent": [], "gold_ent": [], "id": 1, "template": "api_call dontcare south expensive", "response": "api_call dontcare south expensive"}, {"pre_ent": ["west", "la_margherita", "italian"], "gold_ent": ["prezzo", "21_-_24_northampton_road", "italian", "01799_521260"], "id": 1, "template": "@name is an @food restaurant in the @area part of town .", "response": "la_margherita is an italian restaurant in the west part of town ."}, {"pre_ent": [], "gold_ent": [], "id": 1, "template": "api_call dontcare north cheap", "response": "api_call dontcare north cheap"}, {"pre_ent": ["da_vinci_pizzeria", "20_milton_road_chesterton", "north", "01223_351707", "cheap"], "gold_ent": ["cb41eh", "cheap", "royal_spice", "victoria_avenue_chesterton", "north"], "id": 1, "template": "@name is an @food restaurant in the @area part of town and is in the @pricerange price range . their phone number is @phone and their address is @address", "response": "da_vinci_pizzeria is an cheap restaurant in the north part of town and is in the cheap price range . their phone number is 01223_351707 and their address is 20_milton_road_chesterton"}, {"pre_ent": ["20_milton_road_chesterton", "royal_spice"], "gold_ent": [], "id": 1, "template": "the @name is the @name . their postcode is @postcode", "response": "the royal_spice is the royal_spice . their postcode is 20_milton_road_chesterton"}, {"pre_ent": [], "gold_ent": [], "id": 1, "template": "api_call dontcare east cheap", "response": "api_call dontcare east cheap"}, {"pre_ent": ["the_missing_sock", "finders_corner_newmarket_road", "01223_812660"], "gold_ent": ["finders_corner_newmarket_road", "the_missing_sock"], "id": 1, "template": "@name is located at @address . their phone number is @phone .", "response": "the_missing_sock is located at finders_corner_newmarket_road . their phone number is 01223_812660 ."}, {"pre_ent": [], "gold_ent": [], "id": 1, "template": "goodbye .", "response": "goodbye ."}, {"pre_ent": [], "gold_ent": [], "id": 1, "template": "api_call portuguese dontcare dontcare", "response": "api_call portuguese dontcare dontcare"}, {"pre_ent": ["nandos", "south", "portuguese", "33-34_saint_andrews_street"], "gold_ent": ["01223_327908", "cheap", "portuguese", "nandos", "cambridge_leisure_park_clifton_way", "south"], "id": 1, "template": "@name is a @food restaurant in the @area part of town . the address is @address .", "response": "nandos is a portuguese restaurant in the south part of town . the address is 33-34_saint_andrews_street ."}, {"pre_ent": [], "gold_ent": [], "id": 1, "template": "thank you for using our system . goodbye .", "response": "thank you for using our system . goodbye ."}, {"pre_ent": [], "gold_ent": [], "id": 1, "template": "i 'm sorry , there are no restaurants serving eritrean food in the area of town . would you like to try something else ?", "response": "i 'm sorry , there are no restaurants serving eritrean food in the area of town . would you like to try something else ?"}, {"pre_ent": [], "gold_ent": [], "id": 1, "template": "there are three restaurants that serve portuguese food . would you like something else ?", "response": "there are three restaurants that serve portuguese food . would you like something else ?"}, {"pre_ent": ["nandos", "south", "portuguese"], "gold_ent": ["nandos", "cheap", "south", "portuguese"], "id": 1, "template": "@name is an @food restaurant in the @area of town .", "response": "nandos is an portuguese restaurant in the south of town ."}, {"pre_ent": ["nandos", "cambridge_leisure_park_clifton_way", "01223_327908"], "gold_ent": ["01223327908", "cambridge_leisure_park_clifton_way"], "id": 1, "template": "@name is located at @address and their phone number is @phone .", "response": "nandos is located at cambridge_leisure_park_clifton_way and their phone number is 01223_327908 ."}, {"pre_ent": [], "gold_ent": [], "id": 1, "template": "thank you for using our system . good bye", "response": "thank you for using our system . good bye"}, {"pre_ent": [], "gold_ent": [], "id": 1, "template": "goodbye .", "response": "goodbye ."}, {"pre_ent": [], "gold_ent": [], "id": 1, "template": "no matches found but there are no swiss restaurants in town . can i offer you something else ?", "response": "no matches found but there are no swiss restaurants in town . can i offer you something else ?"}, {"pre_ent": [], "gold_ent": [], "id": 1, "template": "api_call vietnamese dontcare dontcare", "response": "api_call vietnamese dontcare dontcare"}, {"pre_ent": ["thanh_binh", "west", "vietnamese"], "gold_ent": ["cheap", "thanh_binh", "vietnamese"], "id": 1, "template": "@name is an @food restaurant in the @area of town .", "response": "thanh_binh is an vietnamese restaurant in the west of town ."}, {"pre_ent": ["thanh_binh", "17_magdalene_street_city_centre"], "gold_ent": ["17_magdalene_street_city_centre"], "id": 1, "template": "@name is located at @address .", "response": "thanh_binh is located at 17_magdalene_street_city_centre ."}, {"pre_ent": [], "gold_ent": [], "id": 1, "template": "thank you for using our system . good bye", "response": "thank you for using our system . good bye"}, {"pre_ent": [], "gold_ent": [], "id": 1, "template": "api_call spanish dontcare moderate", "response": "api_call spanish dontcare moderate"}, {"pre_ent": ["la_tasca", "centre", "spanish"], "gold_ent": ["moderate", "spanish", "centre", "la_tasca"], "id": 1, "template": "@name is an @food restaurant in the @area of town . would you like their address ?", "response": "la_tasca is an spanish restaurant in the centre of town . would you like their address ?"}, {"pre_ent": ["la_tasca", "14_-16_bridge_street", "01223_464630"], "gold_ent": ["14_-16_bridge_street", "centre", "01223_464630"], "id": 1, "template": "@name is located at @address and their phone number is @phone .", "response": "la_tasca is located at 14_-16_bridge_street and their phone number is 01223_464630 ."}, {"pre_ent": [], "gold_ent": [], "id": 1, "template": "you 're welcome .", "response": "you 're welcome ."}, {"pre_ent": [], "gold_ent": [], "id": 1, "template": "goodbye .", "response": "goodbye ."}, {"pre_ent": [], "gold_ent": [], "id": 1, "template": "there are no restaurants serving christmas food . would you like a different type of food ?", "response": "there are no restaurants serving christmas food . would you like a different type of food ?"}, {"pre_ent": [], "gold_ent": [], "id": 1, "template": "api_call turkish dontcare dontcare", "response": "api_call turkish dontcare dontcare"}, {"pre_ent": [], "gold_ent": [], "id": 1, "template": "api_call north_american dontcare dontcare", "response": "api_call north_american dontcare dontcare"}, {"pre_ent": ["gourmet_burger_kitchen", "centre", "01223_312598"], "gold_ent": ["01223_312598", "cb21ab", "gourmet_burger_kitchen", "regent_street_city_centre"], "id": 1, "template": "@name is located at @address . their phone number is @phone .", "response": "gourmet_burger_kitchen is located at centre . their phone number is 01223_312598 ."}, {"pre_ent": [], "gold_ent": [], "id": 1, "template": "thank you for using our system . good bye", "response": "thank you for using our system . good bye"}, {"pre_ent": [], "gold_ent": [], "id": 1, "template": "what kind of food would you like ?", "response": "what kind of food would you like ?"}, {"pre_ent": [], "gold_ent": [], "id": 1, "template": "api_call modern_european dontcare moderate", "response": "api_call modern_european dontcare moderate"}, {"pre_ent": [], "gold_ent": [], "id": 1, "template": "api_call indian north dontcare", "response": "api_call indian north dontcare"}, {"pre_ent": ["restaurant_alimentum", "south", "modern_european"], "gold_ent": ["01223_356666", "83_regent_street", "moderate", "de_luca_cucina_and_bar", "modern_european"], "id": 1, "template": "@name is an @pricerange @food restraunt in the @area of town .", "response": "restaurant_alimentum is an modern_european modern_european restraunt in the south of town ."}, {"pre_ent": [], "gold_ent": [], "id": 1, "template": "thank you for using our system . good bye", "response": "thank you for using our system . good bye"}, {"pre_ent": [], "gold_ent": [], "id": 1, "template": "api_call thai north dontcare", "response": "api_call thai north dontcare"}, {"pre_ent": [], "gold_ent": [], "id": 1, "template": "api_call british north dontcare", "response": "api_call british north dontcare"}, {"pre_ent": ["sala_thong", "west", "thai"], "gold_ent": ["expensive", "01223323178", "west", "thai", "35_newnham_road_newnham", "sala_thong"], "id": 1, "template": "@name is an @food restaurant in the @area of town . would you like their phone number ?", "response": "sala_thong is an thai restaurant in the west of town . would you like their phone number ?"}, {"pre_ent": [], "gold_ent": [], "id": 1, "template": "thank you for using our system . goodbye .", "response": "thank you for using our system . goodbye ."}, {"pre_ent": [], "gold_ent": [], "id": 1, "template": "what area would you like ?", "response": "what area would you like ?"}, {"pre_ent": [], "gold_ent": [], "id": 1, "template": "there are several moderately priced restaurants that serve british food . do you have a preference on the area ?", "response": "there are several moderately priced restaurants that serve british food . do you have a preference on the area ?"}, {"pre_ent": ["centre", "british"], "gold_ent": ["183_east_road_city_centre", "moderate", "cotto", "british"], "id": 1, "template": "there are two @food restaurants in the @area of town . would you like their address ?", "response": "there are two british restaurants in the centre of town . would you like their address ?"}, {"pre_ent": ["01223_302010"], "gold_ent": ["01223_302010"], "id": 1, "template": "the phone number is @hist .", "response": "the phone number is 01223_302010 ."}, {"pre_ent": [], "gold_ent": [], "id": 1, "template": "thank you for using our system . good bye", "response": "thank you for using our system . good bye"}, {"pre_ent": [], "gold_ent": [], "id": 1, "template": "there are several restaurants in the north part of town . would you like something else ?", "response": "there are several restaurants in the north part of town . would you like something else ?"}, {"pre_ent": ["centre", "gastropub", "the_cow_pizza_kitchen_and_bar"], "gold_ent": ["backstreet_bistro", "gastropub"], "id": 1, "template": "@name is an @food restaurant in the @area of town . would you like their address ?", "response": "the_cow_pizza_kitchen_and_bar is an gastropub restaurant in the centre of town . would you like their address ?"}, {"pre_ent": ["backstreet_bistro", "2_sturton_street_city_centre", "centre"], "gold_ent": ["2_sturton_street_city_centre"], "id": 1, "template": "the address for @name is @address and the postcode is @hist .", "response": "the address for backstreet_bistro is 2_sturton_street_city_centre and the postcode is 2_sturton_street_city_centre ."}, {"pre_ent": [], "gold_ent": [], "id": 1, "template": "thank you for using our system . goodbye .", "response": "thank you for using our system . goodbye ."}, {"pre_ent": [], "gold_ent": [], "id": 1, "template": "api_call dontcare north moderate", "response": "api_call dontcare north moderate"}, {"pre_ent": [], "gold_ent": [], "id": 1, "template": "api_call dontcare north moderate", "response": "api_call dontcare north moderate"}, {"pre_ent": ["north", "moderate", "golden_wok", "chinese"], "gold_ent": ["chinese", "golden_wok", "north", "191_histon_road_chesterton"], "id": 1, "template": "@name is an @food restaurant in the @area part of town and is in the @pricerange price range . their phone number is", "response": "golden_wok is an chinese restaurant in the north part of town and is in the moderate price range . their phone number is"}, {"pre_ent": [], "gold_ent": [], "id": 1, "template": "you 're welcome .", "response": "you 're welcome ."}, {"pre_ent": [], "gold_ent": [], "id": 1, "template": "goodbye .", "response": "goodbye ."}]
