# Supplementary material for: PluDG: enhancing task-oriented dialogue system with knowledge graph plug-in module
Source: PeerJ Comput Sci. 2023 Nov 24;9:e1707. doi: 10.7717/peerj-cs.1707 (PMC10703105; doi:10.7717/peerj-cs.1707)
Supplement: Supplemental Information 1 [file peerj-cs-09-1707-s001.zip › decoder/data/camrest/gcn_cam_test.json]

[{"pre_ent": [], "gold_ent": [], "id": 1, "template": "api_call dontcare south expensive", "response": "api_call dontcare south expensive"}, {"pre_ent": [], "gold_ent": [], "id": 1, "template": "api_call dontcare south expensive", "response": "api_call dontcare south expensive"}, {"pre_ent": ["south", "expensive", "chiquito_restaurant_bar"], "gold_ent": ["south", "mexican", "chiquito_restaurant_bar"], "id": 1, "template": "@name is an @pricerange restaurant in the @area part of town .", "response": "chiquito_restaurant_bar is an expensive restaurant in the south part of town ."}, {"pre_ent": ["chiquito_restaurant_bar", "2g_cambridge_leisure_park_cherry_hinton_road_cherry_hinton"], "gold_ent": ["2g_cambridge_leisure_park_cherry_hinton_road_cherry_hinton"], "id": 1, "template": "@name is located at @address .", "response": "chiquito_restaurant_bar is located at 2g_cambridge_leisure_park_cherry_hinton_road_cherry_hinton ."}, {"pre_ent": ["mexican"], "gold_ent": ["mexican"], "id": 1, "template": "they serve @food food .", "response": "they serve mexican food ."}, {"pre_ent": [], "gold_ent": [], "id": 1, "template": "thank you .", "response": "thank you ."}, {"pre_ent": [], "gold_ent": [], "id": 1, "template": "i 'm sorry , there are no cantonese restaurants in the south part of town . would you like to try something else", "response": "i 'm sorry , there are no cantonese restaurants in the south part of town . would you like to try something else"}, {"pre_ent": [], "gold_ent": [], "id": 1, "template": "api_call asian_oriental dontcare expensive", "response": "api_call asian_oriental dontcare expensive"}, {"pre_ent": [], "gold_ent": [], "id": 1, "template": "api_call italian dontcare moderate", "response": "api_call italian dontcare moderate"}, {"pre_ent": ["centre", "asian_oriental", "yippee_noodle_bar", "40428_king_street_city_centre", "north"], "gold_ent": ["dojo_noodle_bar", "40210_millers_yard_city_centre", "asian_oriental", "01223_363471"], "id": 1, "template": "@name is a @food restaurant in the @area part of town . their address is @address .", "response": "yippee_noodle_bar is a asian_oriental restaurant in the north part of town . their address is 40428_king_street_city_centre ."}, {"pre_ent": [], "gold_ent": [], "id": 1, "template": "thank you for using the cambridge restaurant system . goodbye .", "response": "thank you for using the cambridge restaurant system . goodbye ."}, {"pre_ent": [], "gold_ent": [], "id": 1, "template": "there are two chinese restaurants in the north part of town . what price range would you like ?", "response": "there are two chinese restaurants in the north part of town . what price range would you like ?"}, {"pre_ent": ["jinling_noodle_bar", "chinese", "north"], "gold_ent": ["chinese", "golden_wok", "north"], "id": 1, "template": "@name is a @food restaurant in the @area part of town .", "response": "jinling_noodle_bar is a chinese restaurant in the north part of town ."}, {"pre_ent": ["golden_wok", "191_histon_road_chesterton", "01223_350688"], "gold_ent": ["cb43hl", "golden_wok", "01223_350688", "191_histon_road_chesterton"], "id": 1, "template": "@name is located at @address and their phone number is @phone .", "response": "golden_wok is located at 191_histon_road_chesterton and their phone number is 01223_350688 ."}, {"pre_ent": ["191_histon_road_chesterton"], "gold_ent": [], "id": 1, "template": "the address is @address .", "response": "the address is 191_histon_road_chesterton ."}, {"pre_ent": [], "gold_ent": [], "id": 1, "template": "i 'm sorry , there are no swiss restaurants in the centre part of town . can i offer", "response": "i 'm sorry , there are no swiss restaurants in the centre part of town . can i offer"}, {"pre_ent": [], "gold_ent": [], "id": 1, "template": "api_call vietnamese dontcare dontcare", "response": "api_call vietnamese dontcare dontcare"}, {"pre_ent": ["thanh_binh", "west", "vietnamese"], "gold_ent": ["vietnamese", "thanh_binh"], "id": 1, "template": "@name is a @food restaurant in the @area part of town .", "response": "thanh_binh is a vietnamese restaurant in the west part of town ."}, {"pre_ent": ["thanh_binh", "17_magdalene_street_city_centre"], "gold_ent": ["thanh_binh", "17_magdalene_street_city_centre"], "id": 1, "template": "@name is located at @address .", "response": "thanh_binh is located at 17_magdalene_street_city_centre ."}, {"pre_ent": [], "gold_ent": [], "id": 1, "template": "thank you for using the cambridge restaurant system . goodbye .", "response": "thank you for using the cambridge restaurant system . goodbye ."}, {"pre_ent": [], "gold_ent": [], "id": 1, "template": "no restaurants matching your request . would you like to try something else ?", "response": "no restaurants matching your request . would you like to try something else ?"}, {"pre_ent": [], "gold_ent": [], "id": 1, "template": "api_call spanish dontcare dontcare", "response": "api_call spanish dontcare dontcare"}, {"pre_ent": ["la_tasca", "centre", "spanish"], "gold_ent": ["la_tasca", "spanish", "moderate"], "id": 1, "template": "@name is a @food restaurant in the @area part of town .", "response": "la_tasca is a spanish restaurant in the centre part of town ."}, {"pre_ent": ["la_tasca", "14_-16_bridge_street", "cb21uf"], "gold_ent": ["la_tasca", "cb21uf", "14_-16_bridge_street"], "id": 1, "template": "@name 's address is @address , @postcode , @postcode .", "response": "la_tasca 's address is 14_-16_bridge_street , cb21uf , cb21uf ."}, {"pre_ent": [], "gold_ent": [], "id": 1, "template": "thank you , goodbye .", "response": "thank you , goodbye ."}, {"pre_ent": [], "gold_ent": [], "id": 1, "template": "i 'm sorry , there are no restaurants serving singaporean food in the south part of town .", "response": "i 'm sorry , there are no restaurants serving singaporean food in the south part of town ."}, {"pre_ent": [], "gold_ent": [], "id": 1, "template": "api_call african dontcare dontcare", "response": "api_call african dontcare dontcare"}, {"pre_ent": ["gourmet_burger_kitchen", "01223_312598", "cb21ab"], "gold_ent": ["expensive", "centre", "north_american"], "id": 1, "template": "@name is located at 100 @hist . their phone number is @phone .", "response": "gourmet_burger_kitchen is located at 100 cb21ab . their phone number is 01223_312598 ."}, {"pre_ent": ["gourmet_burger_kitchen", "cb21ab"], "gold_ent": ["01223_312598", "gourmet_burger_kitchen", "regent_street_city_centre"], "id": 1, "template": "@name is located at grafton hotel street @postcode , @postcode .", "response": "gourmet_burger_kitchen is located at grafton hotel street cb21ab , cb21ab ."}, {"pre_ent": [], "gold_ent": [], "id": 1, "template": "thank you , goodbye .", "response": "thank you , goodbye ."}, {"pre_ent": [], "gold_ent": [], "id": 1, "template": "api_call spanish dontcare dontcare", "response": "api_call spanish dontcare dontcare"}, {"pre_ent": ["centre", "spanish", "la_raza"], "gold_ent": ["spanish", "cheap", "centre", "la_raza"], "id": 1, "template": "@name is a @food restaurant in the @area part of town .", "response": "la_raza is a spanish restaurant in the centre part of town ."}, {"pre_ent": ["la_raza", "01223_464550", "cb23ll"], "gold_ent": ["01223_464550", "cb23ll", "la_raza"], "id": 1, "template": "@name 's phone number is @phone and the postcode is @postcode .", "response": "la_raza 's phone number is 01223_464550 and the postcode is cb23ll ."}, {"pre_ent": [], "gold_ent": [], "id": 1, "template": "thank you for using the cambridge restaurant system . goodbye .", "response": "thank you for using the cambridge restaurant system . goodbye ."}, {"pre_ent": [], "gold_ent": [], "id": 1, "template": "thank you .", "response": "thank you ."}, {"pre_ent": [], "gold_ent": [], "id": 1, "template": "i 'm sorry , there are no restaurants serving fusion food . would you like to try something else ?", "response": "i 'm sorry , there are no restaurants serving fusion food . would you like to try something else ?"}, {"pre_ent": [], "gold_ent": [], "id": 1, "template": "there are five restaurants that serve british food . what price range would you like ?", "response": "there are five restaurants that serve british food . what price range would you like ?"}, {"pre_ent": [], "gold_ent": [], "id": 1, "template": "api_call italian dontcare dontcare", "response": "api_call italian dontcare dontcare"}, {"pre_ent": ["saint_johns_chop_house", "west", "british"], "gold_ent": ["expensive", "british", "graffiti", "west"], "id": 1, "template": "@name is a @food restaurant in the @area part of town .", "response": "saint_johns_chop_house is a british restaurant in the west part of town ."}, {"pre_ent": ["graffiti", "hotel_felix_whitehouse_lane_huntingdon_road", "01223_277977"], "gold_ent": ["01223_277977", "hotel_felix_whitehouse_lane_huntingdon_road"], "id": 1, "template": "@name is located at @address and their phone number is @phone .", "response": "graffiti is located at hotel_felix_whitehouse_lane_huntingdon_road and their phone number is 01223_277977 ."}, {"pre_ent": ["expensive"], "gold_ent": ["expensive"], "id": 1, "template": "they are in the @pricerange price range .", "response": "they are in the expensive price range ."}, {"pre_ent": [], "gold_ent": [], "id": 1, "template": "thank you for using the cambridge restaurant system . good bye", "response": "thank you for using the cambridge restaurant system . good bye"}, {"pre_ent": [], "gold_ent": [], "id": 1, "template": "api_call dontcare west moderate", "response": "api_call dontcare west moderate"}, {"pre_ent": ["west", "meghna", "indian"], "gold_ent": ["meghna", "205_victoria_road_chesterton"], "id": 1, "template": "@name is a @food restaurant in the @area part of town .", "response": "meghna is a indian restaurant in the west part of town ."}, {"pre_ent": [], "gold_ent": [], "id": 1, "template": "thank you for using the cambridge restaurant system . goodbye .", "response": "thank you for using the cambridge restaurant system . goodbye ."}, {"pre_ent": [], "gold_ent": [], "id": 1, "template": "i 'm sorry , there are no restaurants serving singaporean food .", "response": "i 'm sorry , there are no restaurants serving singaporean food ."}, {"pre_ent": [], "gold_ent": [], "id": 1, "template": "there are three chinese restaurants in the north part of town . what price range would you like ?", "response": "there are three chinese restaurants in the north part of town . what price range would you like ?"}, {"pre_ent": [], "gold_ent": [], "id": 1, "template": "api_call international dontcare dontcare", "response": "api_call international dontcare dontcare"}, {"pre_ent": ["chinese", "golden_wok", "north"], "gold_ent": ["golden_wok", "north"], "id": 1, "template": "@name is a @food restaurant in the @area part of town .", "response": "golden_wok is a chinese restaurant in the north part of town ."}, {"pre_ent": ["golden_wok", "01223_350688"], "gold_ent": ["golden_wok", "01223_350688"], "id": 1, "template": "@name 's phone number is @phone .", "response": "golden_wok 's phone number is 01223_350688 ."}, {"pre_ent": [], "gold_ent": [], "id": 1, "template": "goodbye .", "response": "goodbye ."}, {"pre_ent": [], "gold_ent": [], "id": 1, "template": "thank you for using the cambridge restaurant system . goodbye .", "response": "thank you for using the cambridge restaurant system . goodbye ."}, {"pre_ent": [], "gold_ent": [], "id": 1, "template": "api_call italian south dontcare", "response": "api_call italian south dontcare"}, {"pre_ent": ["la_margherita", "15_magdalene_street_city_centre", "01223_315232"], "gold_ent": ["la_margherita", "prezzo"], "id": 1, "template": "@name is located at @address , and the phone number is @phone .", "response": "la_margherita is located at 15_magdalene_street_city_centre , and the phone number is 01223_315232 ."}, {"pre_ent": ["la_margherita", "15_magdalene_street_city_centre"], "gold_ent": ["01799_521260", "italian", "21_-_24_northampton_road", "prezzo", "moderate", "west"], "id": 1, "template": "@name is located at @address .", "response": "la_margherita is located at 15_magdalene_street_city_centre ."}, {"pre_ent": [], "gold_ent": [], "id": 1, "template": "thank you .", "response": "thank you ."}, {"pre_ent": [], "gold_ent": [], "id": 1, "template": "api_call mediterranean dontcare dontcare", "response": "api_call mediterranean dontcare dontcare"}, {"pre_ent": [], "gold_ent": [], "id": 1, "template": "there are no restaurants serving international food . would you like to try something else ?", "response": "there are no restaurants serving international food . would you like to try something else ?"}, {"pre_ent": ["the_gardenia", "centre", "mediterranean"], "gold_ent": ["la_mimosa", "centre", "mediterranean"], "id": 1, "template": "@name is a @food restaurant in the @area part of town .", "response": "the_gardenia is a mediterranean restaurant in the centre part of town ."}, {"pre_ent": ["01223_362525"], "gold_ent": ["la_mimosa", "01223_362525"], "id": 1, "template": "the phone number is @phone .", "response": "the phone number is 01223_362525 ."}, {"pre_ent": [], "gold_ent": [], "id": 1, "template": "thank you for using the cambridge restaurant system . goodbye .", "response": "thank you for using the cambridge restaurant system . goodbye ."}, {"pre_ent": [], "gold_ent": [], "id": 1, "template": "there are five restaurants that serve italian food . do you have a preference on the price range ?", "response": "there are five restaurants that serve italian food . do you have a preference on the price range ?"}, {"pre_ent": ["da_vinci_pizzeria", "north", "italian"], "gold_ent": ["italian", "da_vinci_pizzeria", "north"], "id": 1, "template": "@name is a @food restaurant in the @area part of town .", "response": "da_vinci_pizzeria is a italian restaurant in the north part of town ."}, {"pre_ent": ["da_vinci_pizzeria", "20_milton_road_chesterton", "01223_351707"], "gold_ent": ["01223_351707", "da_vinci_pizzeria", "20_milton_road_chesterton"], "id": 1, "template": "@name is located at @address and their phone number is @phone .", "response": "da_vinci_pizzeria is located at 20_milton_road_chesterton and their phone number is 01223_351707 ."}, {"pre_ent": [], "gold_ent": [], "id": 1, "template": "thank you for using the cambridge restaurant system . goodbye .", "response": "thank you for using the cambridge restaurant system . goodbye ."}, {"pre_ent": [], "gold_ent": [], "id": 1, "template": "api_call mediterranean dontcare dontcare", "response": "api_call mediterranean dontcare dontcare"}, {"pre_ent": ["centre", "cheap", "la_mimosa"], "gold_ent": ["la_mimosa", "centre", "mediterranean"], "id": 1, "template": "@name is an @pricerange restaurant in the @area part of town .", "response": "la_mimosa is an cheap restaurant in the centre part of town ."}, {"pre_ent": ["la_mimosa", "thompsons_lane_fen_ditton", "01223_362525"], "gold_ent": ["01223_362525", "thompsons_lane_fen_ditton"], "id": 1, "template": "@name is located at @address and their phone number is @phone .", "response": "la_mimosa is located at thompsons_lane_fen_ditton and their phone number is 01223_362525 ."}, {"pre_ent": [], "gold_ent": [], "id": 1, "template": "thank you for using the cambridge restaurant system . goodbye .", "response": "thank you for using the cambridge restaurant system . goodbye ."}, {"pre_ent": [], "gold_ent": [], "id": 1, "template": "there are no restaurants serving serve food in the east part of town . would you like to try", "response": "there are no restaurants serving serve food in the east part of town . would you like to try"}, {"pre_ent": [], "gold_ent": [], "id": 1, "template": "api_call dontcare south expensive", "response": "api_call dontcare south expensive"}, {"pre_ent": [], "gold_ent": [], "id": 1, "template": "thank you for using the cambridge restaurant system . goodbye .", "response": "thank you for using the cambridge restaurant system . goodbye ."}, {"pre_ent": [], "gold_ent": [], "id": 1, "template": "i 'm sorry there are no cantonese restaurants in the centre part of town . can i help you with anything else ?", "response": "i 'm sorry there are no cantonese restaurants in the centre part of town . can i help you with anything else ?"}, {"pre_ent": [], "gold_ent": [], "id": 1, "template": "api_call british dontcare moderate", "response": "api_call british dontcare moderate"}, {"pre_ent": ["indian", "south", "451_newmarket_road_fen_ditton", "newmarket_road_fen_ditton", "meghna"], "gold_ent": ["71_castle_street_city_centre", "indian", "cocum", "01223_366668"], "id": 1, "template": "@name is a @food restaurant in the @area part of town . their address is @address .", "response": "meghna is a indian restaurant in the south part of town . their address is 451_newmarket_road_fen_ditton ."}, {"pre_ent": [], "gold_ent": [], "id": 1, "template": "thank you for using the cambridge restaurant system . goodbye .", "response": "thank you for using the cambridge restaurant system . goodbye ."}, {"pre_ent": [], "gold_ent": [], "id": 1, "template": "api_call korean dontcare dontcare", "response": "api_call korean dontcare dontcare"}, {"pre_ent": ["little_seoul", "centre", "korean"], "gold_ent": ["centre", "korean", "little_seoul"], "id": 1, "template": "@name is a @food restaurant in the @area part of town .", "response": "little_seoul is a korean restaurant in the centre part of town ."}, {"pre_ent": ["little_seoul", "01223_308681"], "gold_ent": ["01223_308681"], "id": 1, "template": "@name 's phone number is @phone .", "response": "little_seoul 's phone number is 01223_308681 ."}, {"pre_ent": ["little_seoul", "centre"], "gold_ent": ["regent_street_city_centre", "little_seoul"], "id": 1, "template": "@name is located at 108 @hist .", "response": "little_seoul is located at 108 centre ."}, {"pre_ent": [], "gold_ent": [], "id": 1, "template": "thank you for using the cambridge restaurant system . goodbye .", "response": "thank you for using the cambridge restaurant system . goodbye ."}, {"pre_ent": [], "gold_ent": [], "id": 1, "template": "i 'm sorry , there are no restaurants serving scottish food in the east part of town .", "response": "i 'm sorry , there are no restaurants serving scottish food in the east part of town ."}, {"pre_ent": [], "gold_ent": [], "id": 1, "template": "api_call chinese south dontcare", "response": "api_call chinese south dontcare"}, {"pre_ent": ["yu_garden", "east", "chinese"], "gold_ent": ["chinese", "yu_garden", "east"], "id": 1, "template": "@name is a @food restaurant in the @area part of town .", "response": "yu_garden is a chinese restaurant in the east part of town ."}, {"pre_ent": ["yu_garden", "529_newmarket_road_fen_ditton", "cb58pa"], "gold_ent": ["cb58pa", "01223_248882", "529_newmarket_road_fen_ditton"], "id": 1, "template": "@name is located at @address , @postcode .", "response": "yu_garden is located at 529_newmarket_road_fen_ditton , cb58pa ."}, {"pre_ent": [], "gold_ent": [], "id": 1, "template": "thank you , goodbye !", "response": "thank you , goodbye !"}, {"pre_ent": [], "gold_ent": [], "id": 1, "template": "there are no restaurants serving international food in the east part of town . would you like to try something else ?", "response": "there are no restaurants serving international food in the east part of town . would you like to try something else ?"}, {"pre_ent": [], "gold_ent": [], "id": 1, "template": "no restaurants serving persian food would you like to try you ?", "response": "no restaurants serving persian food would you like to try you ?"}, {"pre_ent": [], "gold_ent": [], "id": 1, "template": "there are no restaurants serving catalan food in the north part of town .", "response": "there are no restaurants serving catalan food in the north part of town ."}, {"pre_ent": [], "gold_ent": [], "id": 1, "template": "api_call italian dontcare dontcare", "response": "api_call italian dontcare dontcare"}, {"pre_ent": [], "gold_ent": [], "id": 1, "template": "thank you for using the cambridge restaurant system . goodbye .", "response": "thank you for using the cambridge restaurant system . goodbye ."}, {"pre_ent": [], "gold_ent": [], "id": 1, "template": "there are no restaurants serving cantonese food in the expensive price range .", "response": "there are no restaurants serving cantonese food in the expensive price range ."}, {"pre_ent": [], "gold_ent": [], "id": 1, "template": "api_call dontcare dontcare expensive", "response": "api_call dontcare dontcare expensive"}, {"pre_ent": [], "gold_ent": [], "id": 1, "template": "api_call korean dontcare expensive", "response": "api_call korean dontcare expensive"}, {"pre_ent": [], "gold_ent": [], "id": 1, "template": "api_call italian dontcare dontcare", "response": "api_call italian dontcare dontcare"}, {"pre_ent": ["little_seoul", "centre", "expensive"], "gold_ent": ["cb21dp", "korean", "regent_street_city_centre", "little_seoul"], "id": 1, "template": "@name is an @pricerange restaurant in the @area part of town .", "response": "little_seoul is an expensive restaurant in the centre part of town ."}, {"pre_ent": [], "gold_ent": [], "id": 1, "template": "thank you for using the cambridge restaurant system . goodbye .", "response": "thank you for using the cambridge restaurant system . goodbye ."}, {"pre_ent": [], "gold_ent": [], "id": 1, "template": "api_call thai dontcare dontcare", "response": "api_call thai dontcare dontcare"}, {"pre_ent": [], "gold_ent": [], "id": 1, "template": "api_call dontcare dontcare expensive", "response": "api_call dontcare dontcare expensive"}, {"pre_ent": ["thai", "bangkok_city", "centre"], "gold_ent": ["bangkok_city", "centre", "thai"], "id": 1, "template": "@name is a @food restaurant in the @area part of town .", "response": "bangkok_city is a thai restaurant in the centre part of town ."}, {"pre_ent": ["west", "bangkok_city"], "gold_ent": ["sala_thong", "west", "35_newnham_road_newnham", "01223_323178"], "id": 1, "template": "there are four options . there is @name , and @name in the @area part of town .", "response": "there are four options . there is bangkok_city , and bangkok_city in the west part of town ."}, {"pre_ent": [], "gold_ent": ["thai"], "id": 1, "template": "thank you .", "response": "thank you ."}, {"pre_ent": [], "gold_ent": [], "id": 1, "template": "i 'm sorry , there are no restaurants serving singaporean food in the south part of town .", "response": "i 'm sorry , there are no restaurants serving singaporean food in the south part of town ."}, {"pre_ent": [], "gold_ent": [], "id": 1, "template": "api_call spanish dontcare dontcare", "response": "api_call spanish dontcare dontcare"}, {"pre_ent": ["centre", "spanish", "la_raza"], "gold_ent": ["cheap", "la_raza", "la_tasca", "14_-16_bridge_street", "spanish", "4_-_6_rose_crescent"], "id": 1, "template": "there is @name , a @pricerange @food restaurant in the @area part of town .", "response": "there is la_raza , a spanish spanish restaurant in the centre part of town ."}, {"pre_ent": [], "gold_ent": [], "id": 1, "template": "thank you for using the cambridge restaurant system . goodbye .", "response": "thank you for using the cambridge restaurant system . goodbye ."}, {"pre_ent": [], "gold_ent": [], "id": 1, "template": "i 'm sorry , there are no restaurants serving singaporean food in the south part of town .", "response": "i 'm sorry , there are no restaurants serving singaporean food in the south part of town ."}, {"pre_ent": [], "gold_ent": [], "id": 1, "template": "api_call thai centre dontcare", "response": "api_call thai centre dontcare"}, {"pre_ent": ["sala_thong", "west", "thai"], "gold_ent": ["sala_thong", "west", "thai"], "id": 1, "template": "@name is a @food restaurant in the @area part of town .", "response": "sala_thong is a thai restaurant in the west part of town ."}, {"pre_ent": ["sala_thong", "35_newnham_road_newnham", "01223_323178"], "gold_ent": ["sala_thong", "expensive", "35_newnham_road_newnham", "01223_323178"], "id": 1, "template": "@name is at @address , and the phone number is @phone .", "response": "sala_thong is at 35_newnham_road_newnham , and the phone number is 01223_323178 ."}, {"pre_ent": [], "gold_ent": [], "id": 1, "template": "thank you for using the cambridge restaurant system . goodbye .", "response": "thank you for using the cambridge restaurant system . goodbye ."}, {"pre_ent": [], "gold_ent": [], "id": 1, "template": "there are four restaurants in the centre of town . what price range would you like ?", "response": "there are four restaurants in the centre of town . what price range would you like ?"}, {"pre_ent": ["french", "cote", "centre"], "gold_ent": ["cote", "restaurant_two_two", "french"], "id": 1, "template": "@name is a @food restaurant in the @area part of town .", "response": "cote is a french restaurant in the centre part of town ."}, {"pre_ent": ["north", "expensive", "cote"], "gold_ent": ["centre", "north"], "id": 1, "template": "@name is a @pricerange restaurant in the @area part of town .", "response": "cote is a expensive restaurant in the north part of town ."}, {"pre_ent": ["french", "cote"], "gold_ent": ["french"], "id": 1, "template": "@name serves @food food .", "response": "cote serves french food ."}, {"pre_ent": ["north", "cote"], "gold_ent": ["bridge_street_city_centre", "cote", "restaurant_two_two", "22_chesterton_road_chesterton"], "id": 1, "template": "@name is in the @area part of town .", "response": "cote is in the north part of town ."}, {"pre_ent": [], "gold_ent": [], "id": 1, "template": "thank you .", "response": "thank you ."}, {"pre_ent": [], "gold_ent": [], "id": 1, "template": "api_call japanese dontcare dontcare", "response": "api_call japanese dontcare dontcare"}, {"pre_ent": ["wagamama", "centre", "japanese"], "gold_ent": ["wagamama", "japanese", "36_saint_andrews_street"], "id": 1, "template": "@name is a @food restaurant in the @area part of town .", "response": "wagamama is a japanese restaurant in the centre part of town ."}, {"pre_ent": [], "gold_ent": [], "id": 1, "template": "thank you .", "response": "thank you ."}, {"pre_ent": [], "gold_ent": [], "id": 1, "template": "thank you .", "response": "thank you ."}, {"pre_ent": [], "gold_ent": [], "id": 1, "template": "i 'm sorry , there is no moroccan restaurant serving your request . would you like to try something else", "response": "i 'm sorry , there is no moroccan restaurant serving your request . would you like to try something else"}, {"pre_ent": [], "gold_ent": [], "id": 1, "template": "api_call mediterranean dontcare dontcare", "response": "api_call mediterranean dontcare dontcare"}, {"pre_ent": ["centre", "gastropub", "the_cow_pizza_kitchen_and_bar"], "gold_ent": ["the_cow_pizza_kitchen_and_bar", "gastropub"], "id": 1, "template": "@name is a @food restaurant in the @area part of town .", "response": "the_cow_pizza_kitchen_and_bar is a gastropub restaurant in the centre part of town ."}, {"pre_ent": ["the_cow_pizza_kitchen_and_bar", "corn_exchange_street", "01223_308871"], "gold_ent": ["corn_exchange_street", "01223_308871"], "id": 1, "template": "@name is located at @address and their phone number is @phone .", "response": "the_cow_pizza_kitchen_and_bar is located at corn_exchange_street and their phone number is 01223_308871 ."}, {"pre_ent": [], "gold_ent": [], "id": 1, "template": "thank you for using the cambridge restaurant system . goodbye .", "response": "thank you for using the cambridge restaurant system . goodbye ."}, {"pre_ent": [], "gold_ent": [], "id": 1, "template": "there are two restaurants in the east part of town . would you like a different type of food ?", "response": "there are two restaurants in the east part of town . would you like a different type of food ?"}, {"pre_ent": [], "gold_ent": [], "id": 1, "template": "api_call asian_oriental west dontcare", "response": "api_call asian_oriental west dontcare"}, {"pre_ent": ["saigon_city", "north", "asian_oriental"], "gold_ent": ["expensive", "asian_oriental", "north", "saigon_city"], "id": 1, "template": "@name is a @food restaurant in the @area part of town .", "response": "saigon_city is a asian_oriental restaurant in the north part of town ."}, {"pre_ent": ["saigon_city", "169_high_street_chesterton_chesterton", "01223_356555"], "gold_ent": ["01223_356555", "169_high_street_chesterton_chesterton"], "id": 1, "template": "@name is located at @address and their phone number is @phone .", "response": "saigon_city is located at 169_high_street_chesterton_chesterton and their phone number is 01223_356555 ."}, {"pre_ent": [], "gold_ent": [], "id": 1, "template": "thank you for using our system . good bye", "response": "thank you for using our system . good bye"}, {"pre_ent": [], "gold_ent": [], "id": 1, "template": "api_call japanese dontcare dontcare", "response": "api_call japanese dontcare dontcare"}, {"pre_ent": ["wagamama", "centre", "japanese"], "gold_ent": ["centre", "wagamama", "japanese"], "id": 1, "template": "@name is a @food restaurant in the @area part of town .", "response": "wagamama is a japanese restaurant in the centre part of town ."}, {"pre_ent": ["wagamama", "36_saint_andrews_street", "01223_462354"], "gold_ent": ["01223_462354", "36_saint_andrews_street"], "id": 1, "template": "@name is located at @address and their phone number is @phone .", "response": "wagamama is located at 36_saint_andrews_street and their phone number is 01223_462354 ."}, {"pre_ent": [], "gold_ent": [], "id": 1, "template": "thank you , goodbye .", "response": "thank you , goodbye ."}, {"pre_ent": [], "gold_ent": [], "id": 1, "template": "api_call dontcare south cheap", "response": "api_call dontcare south cheap"}, {"pre_ent": ["thanh_binh", "west", "cheap"], "gold_ent": ["italian", "15_magdalene_street_city_centre", "la_margherita", "01223_315232"], "id": 1, "template": "@name is a @food restaurant in the @area part of town .", "response": "thanh_binh is a cheap restaurant in the west part of town ."}, {"pre_ent": [], "gold_ent": [], "id": 1, "template": "thank you , goodbye .", "response": "thank you , goodbye ."}, {"pre_ent": [], "gold_ent": [], "id": 1, "template": "there are no restaurants serving australian food .", "response": "there are no restaurants serving australian food ."}, {"pre_ent": [], "gold_ent": [], "id": 1, "template": "api_call thai dontcare dontcare", "response": "api_call thai dontcare dontcare"}, {"pre_ent": ["thai", "expensive", "bangkok_city"], "gold_ent": ["bangkok_city", "expensive", "centre", "thai"], "id": 1, "template": "@name is a @pricerange restaurant serving @food food .", "response": "bangkok_city is a expensive restaurant serving thai food ."}, {"pre_ent": ["bangkok_city", "24_green_street_city_centre", "centre", "01223_354382"], "gold_ent": ["bangkok_city", "24_green_street_city_centre", "01223_354382"], "id": 1, "template": "@name is located at @address , and their phone number is @phone .", "response": "bangkok_city is located at 24_green_street_city_centre , and their phone number is 01223_354382 ."}, {"pre_ent": ["thai", "bangkok_city"], "gold_ent": ["thai"], "id": 1, "template": "@name serves @food food .", "response": "bangkok_city serves thai food ."}, {"pre_ent": [], "gold_ent": [], "id": 1, "template": "thank you .", "response": "thank you ."}, {"pre_ent": [], "gold_ent": [], "id": 1, "template": "i 'm sorry , there are no restaurants serving singaporean food . would you like to try something else ?", "response": "i 'm sorry , there are no restaurants serving singaporean food . would you like to try something else ?"}, {"pre_ent": [], "gold_ent": [], "id": 1, "template": "api_call mediterranean dontcare expensive", "response": "api_call mediterranean dontcare expensive"}, {"pre_ent": [], "gold_ent": [], "id": 1, "template": "api_call italian dontcare expensive", "response": "api_call italian dontcare expensive"}, {"pre_ent": ["la_mimosa", "mediterranean", "expensive"], "gold_ent": ["la_mimosa", "mediterranean", "expensive", "thompsons_lane_fen_ditton", "01223_362525"], "id": 1, "template": "@name is an @pricerange restaurant serving @food food .", "response": "la_mimosa is an expensive restaurant serving mediterranean food ."}, {"pre_ent": [], "gold_ent": [], "id": 1, "template": "thank you for using the cambridge restaurant system . goodbye .", "response": "thank you for using the cambridge restaurant system . goodbye ."}, {"pre_ent": [], "gold_ent": [], "id": 1, "template": "there are two restaurants in the north part of town . which kind of food would you like ?", "response": "there are two restaurants in the north part of town . which kind of food would you like ?"}, {"pre_ent": ["north", "golden_wok", "chinese"], "gold_ent": ["chinese", "golden_wok", "moderate", "north"], "id": 1, "template": "@name is a @food restaurant in the @area part of town .", "response": "golden_wok is a chinese restaurant in the north part of town ."}, {"pre_ent": ["golden_wok", "191_histon_road_chesterton", "01223_350688"], "gold_ent": ["01223_350688", "191_histon_road_chesterton"], "id": 1, "template": "@name is located at @address and their phone number is @phone .", "response": "golden_wok is located at 191_histon_road_chesterton and their phone number is 01223_350688 ."}, {"pre_ent": [], "gold_ent": [], "id": 1, "template": "thank you , goodbye !", "response": "thank you , goodbye !"}, {"pre_ent": [], "gold_ent": [], "id": 1, "template": "api_call japanese centre dontcare", "response": "api_call japanese centre dontcare"}, {"pre_ent": [], "gold_ent": [], "id": 1, "template": "api_call dontcare south expensive", "response": "api_call dontcare south expensive"}, {"pre_ent": ["wagamama", "centre", "japanese", "01223_462354"], "gold_ent": [], "id": 1, "template": "@name is a @food restaurant in the @area part of town . their phone number is @phone .", "response": "wagamama is a japanese restaurant in the centre part of town . their phone number is 01223_462354 ."}, {"pre_ent": [], "gold_ent": [], "id": 1, "template": "thank you , goodbye .", "response": "thank you , goodbye ."}, {"pre_ent": [], "gold_ent": [], "id": 1, "template": "there are no restaurants serving international food . would you like me to check for a different restaurant ?", "response": "there are no restaurants serving international food . would you like me to check for a different restaurant ?"}, {"pre_ent": ["french", "cote", "centre"], "gold_ent": ["centre", "expensive", "cote", "french"], "id": 1, "template": "@name is a @food restaurant in the @area part of town .", "response": "cote is a french restaurant in the centre part of town ."}, {"pre_ent": ["cote", "bridge_street_city_centre", "centre", "01223_311053"], "gold_ent": ["01223_311053", "bridge_street_city_centre", "cote"], "id": 1, "template": "@name is located at @address and their phone number is @phone .", "response": "cote is located at bridge_street_city_centre and their phone number is 01223_311053 ."}, {"pre_ent": [], "gold_ent": [], "id": 1, "template": "thank you for using the cambridge restaurant system . goodbye .", "response": "thank you for using the cambridge restaurant system . goodbye ."}, {"pre_ent": [], "gold_ent": [], "id": 1, "template": "there are no restaurants in the east part of town . would you like to try something else ?", "response": "there are no restaurants in the east part of town . would you like to try something else ?"}, {"pre_ent": [], "gold_ent": [], "id": 1, "template": "api_call international centre dontcare", "response": "api_call international centre dontcare"}, {"pre_ent": [], "gold_ent": [], "id": 1, "template": "api_call dontcare south dontcare", "response": "api_call dontcare south dontcare"}, {"pre_ent": ["centre", "international", "bloomsbury_restaurant"], "gold_ent": ["international", "centre", "bloomsbury_restaurant"], "id": 1, "template": "@name is a @food restaurant in the @area part of town .", "response": "bloomsbury_restaurant is a international restaurant in the centre part of town ."}, {"pre_ent": ["centre", "bloomsbury_restaurant", "0871_942_9180"], "gold_ent": ["0871_942_9180", "bloomsbury_restaurant"], "id": 1, "template": "@name is in the @area part of town and the phone number is @phone .", "response": "bloomsbury_restaurant is in the centre part of town and the phone number is 0871_942_9180 ."}, {"pre_ent": [], "gold_ent": [], "id": 1, "template": "thank you for using the cambridge restaurant system . goodbye .", "response": "thank you for using the cambridge restaurant system . goodbye ."}, {"pre_ent": [], "gold_ent": [], "id": 1, "template": "thank you for using the cambridge restaurant system . goodbye .", "response": "thank you for using the cambridge restaurant system . goodbye ."}, {"pre_ent": [], "gold_ent": [], "id": 1, "template": "no matches found for your query . would you like to try something else ?", "response": "no matches found for your query . would you like to try something else ?"}, {"pre_ent": [], "gold_ent": [], "id": 1, "template": "api_call portuguese dontcare dontcare", "response": "api_call portuguese dontcare dontcare"}, {"pre_ent": [], "gold_ent": [], "id": 1, "template": "there are two restaurants that serve portuguese food . do you have a preference for the area ?", "response": "there are two restaurants that serve portuguese food . do you have a preference for the area ?"}, {"pre_ent": ["nandos", "south", "portuguese"], "gold_ent": ["nandos", "portuguese", "south"], "id": 1, "template": "@name is a @food restaurant in the @area part of town .", "response": "nandos is a portuguese restaurant in the south part of town ."}, {"pre_ent": ["nandos", "cambridge_leisure_park_clifton_way", "01223_327908"], "gold_ent": ["nandos", "01223_327908", "33-34_saint_andrews_street"], "id": 1, "template": "@name is located at @address and their phone number is @phone .", "response": "nandos is located at cambridge_leisure_park_clifton_way and their phone number is 01223_327908 ."}, {"pre_ent": [], "gold_ent": [], "id": 1, "template": "thank you for using the cambridge restaurant system . goodbye .", "response": "thank you for using the cambridge restaurant system . goodbye ."}, {"pre_ent": [], "gold_ent": [], "id": 1, "template": "api_call thai centre dontcare", "response": "api_call thai centre dontcare"}, {"pre_ent": [], "gold_ent": [], "id": 1, "template": "api_call dontcare south dontcare", "response": "api_call dontcare south dontcare"}, {"pre_ent": ["bangkok_city", "centre", "thai"], "gold_ent": ["24_green_street_city_centre"], "id": 1, "template": "@name is a @food restaurant in the @area part of town .", "response": "bangkok_city is a thai restaurant in the centre part of town ."}, {"pre_ent": ["bangkok_city", "01223_354382", "expensive"], "gold_ent": ["bangkok_city", "expensive", "01223_354382"], "id": 1, "template": "@name is in the @area part of town and the phone number is @phone .", "response": "bangkok_city is in the expensive part of town and the phone number is 01223_354382 ."}, {"pre_ent": [], "gold_ent": [], "id": 1, "template": "thank you for using the cambridge restaurant system . goodbye .", "response": "thank you for using the cambridge restaurant system . goodbye ."}, {"pre_ent": [], "gold_ent": [], "id": 1, "template": "api_call spanish dontcare dontcare", "response": "api_call spanish dontcare dontcare"}, {"pre_ent": [], "gold_ent": [], "id": 1, "template": "there are no restaurants serving international food in the north part of town .", "response": "there are no restaurants serving international food in the north part of town ."}, {"pre_ent": ["centre", "spanish", "la_raza"], "gold_ent": ["la_tasca", "centre", "la_raza"], "id": 1, "template": "@name is a @food restaurant in the @area part of town .", "response": "la_raza is a spanish restaurant in the centre part of town ."}, {"pre_ent": ["la_raza", "4_-_6_rose_crescent"], "gold_ent": ["4_-_6_rose_crescent", "la_raza"], "id": 1, "template": "@name is located at @address . can i help you with anything else ?", "response": "la_raza is located at 4_-_6_rose_crescent . can i help you with anything else ?"}, {"pre_ent": [], "gold_ent": [], "id": 1, "template": "thank you for using our system . good bye", "response": "thank you for using our system . good bye"}, {"pre_ent": [], "gold_ent": [], "id": 1, "template": "there are no restaurants serving australian food in the south part of town .", "response": "there are no restaurants serving australian food in the south part of town ."}, {"pre_ent": ["ali_baba", "centre", "lebanese"], "gold_ent": ["centre", "ali_baba", "lebanese"], "id": 1, "template": "@name is a @food restaurant in the @area part of town .", "response": "ali_baba is a lebanese restaurant in the centre part of town ."}, {"pre_ent": ["ali_baba", "01462_432565"], "gold_ent": ["cb21nt", "01462_432565"], "id": 1, "template": "@name 's phone number is @phone and the postcode is @postcode .", "response": "ali_baba 's phone number is 01462_432565 and the postcode is 01462_432565 ."}, {"pre_ent": [], "gold_ent": [], "id": 1, "template": "thank you , goodbye .", "response": "thank you , goodbye ."}, {"pre_ent": [], "gold_ent": [], "id": 1, "template": "thank you , goodbye .", "response": "thank you , goodbye ."}, {"pre_ent": [], "gold_ent": [], "id": 1, "template": "there are no restaurants that serve australian food .", "response": "there are no restaurants that serve australian food ."}, {"pre_ent": [], "gold_ent": [], "id": 1, "template": "api_call international dontcare dontcare", "response": "api_call international dontcare dontcare"}, {"pre_ent": ["cote", "bridge_street_city_centre", "centre", "01223_311053"], "gold_ent": ["centre", "french", "north"], "id": 1, "template": "@name is located at @address . their phone number is @phone .", "response": "cote is located at bridge_street_city_centre . their phone number is 01223_311053 ."}, {"pre_ent": ["cote", "bridge_street_city_centre", "centre"], "gold_ent": [], "id": 1, "template": "@name is located at @address .", "response": "cote is located at bridge_street_city_centre ."}, {"pre_ent": ["expensive", "cote", "centre", "01223_311053"], "gold_ent": ["bridge_street_city_centre", "cote", "french"], "id": 1, "template": "@name is located in the @area part of town and in the @pricerange price range . their phone number is @phone .", "response": "cote is located in the centre part of town and in the expensive price range . their phone number is 01223_311053 ."}, {"pre_ent": [], "gold_ent": [], "id": 1, "template": "thank you for using our system . good bye", "response": "thank you for using our system . good bye"}, {"pre_ent": [], "gold_ent": [], "id": 1, "template": "i 'm sorry , there are no cantonese restaurants in the north part of town .", "response": "i 'm sorry , there are no cantonese restaurants in the north part of town ."}, {"pre_ent": [], "gold_ent": [], "id": 1, "template": "there are no restaurants that serve portuguese food . would you like to try something else ?", "response": "there are no restaurants that serve portuguese food . would you like to try something else ?"}, {"pre_ent": ["nandos", "south", "portuguese"], "gold_ent": ["nandos_city_centre", "cheap", "south", "portuguese"], "id": 1, "template": "@name is a @food restaurant in the @area part of town .", "response": "nandos is a portuguese restaurant in the south part of town ."}, {"pre_ent": ["nandos", "cambridge_leisure_park_clifton_way", "01223_327908"], "gold_ent": ["nandos", "cambridge_leisure_park_clifton_way", "01223_327908"], "id": 1, "template": "@name is located at @address and their phone number is @phone .", "response": "nandos is located at cambridge_leisure_park_clifton_way and their phone number is 01223_327908 ."}, {"pre_ent": [], "gold_ent": [], "id": 1, "template": "thank you .", "response": "thank you ."}, {"pre_ent": [], "gold_ent": [], "id": 1, "template": "there are no restaurants in the east part of town . would you like a different type of food ?", "response": "there are no restaurants in the east part of town . would you like a different type of food ?"}, {"pre_ent": [], "gold_ent": [], "id": 1, "template": "api_call indian south dontcare", "response": "api_call indian south dontcare"}, {"pre_ent": [], "gold_ent": [], "id": 1, "template": "api_call chinese south dontcare", "response": "api_call chinese south dontcare"}, {"pre_ent": [], "gold_ent": [], "id": 1, "template": "api_call italian south dontcare", "response": "api_call italian south dontcare"}, {"pre_ent": ["west", "indian", "cocum", "71_castle_street_city_centre"], "gold_ent": ["71_castle_street_city_centre", "expensive", "cocum", "01223_366668"], "id": 1, "template": "@name is a @food restaurant in the @area part of town . their address is @address .", "response": "cocum is a indian restaurant in the west part of town . their address is 71_castle_street_city_centre ."}, {"pre_ent": [], "gold_ent": [], "id": 1, "template": "thank you .", "response": "thank you ."}, {"pre_ent": [], "gold_ent": [], "id": 1, "template": "thank you .", "response": "thank you ."}, {"pre_ent": [], "gold_ent": [], "id": 1, "template": "api_call british dontcare expensive", "response": "api_call british dontcare expensive"}, {"pre_ent": ["french", "cote", "centre"], "gold_ent": ["cote", "north", "expensive", "restaurant_two_two", "french"], "id": 1, "template": "@name is a @food restaurant in the @area part of town .", "response": "cote is a french restaurant in the centre part of town ."}, {"pre_ent": ["north", "expensive", "cote"], "gold_ent": ["expensive", "french"], "id": 1, "template": "@name is a @pricerange restaurant in the @area part of town .", "response": "cote is a expensive restaurant in the north part of town ."}, {"pre_ent": ["north", "expensive", "cote"], "gold_ent": ["expensive", "restaurant_two_two", "french"], "id": 1, "template": "@name is a @food restaurant in the @area part of town .", "response": "cote is a expensive restaurant in the north part of town ."}, {"pre_ent": ["cote", "01223_311053"], "gold_ent": ["01223_311053"], "id": 1, "template": "@name 's phone number is @phone .", "response": "cote 's phone number is 01223_311053 ."}, {"pre_ent": [], "gold_ent": [], "id": 1, "template": "thank you .", "response": "thank you ."}, {"pre_ent": [], "gold_ent": [], "id": 1, "template": "api_call dontcare south cheap", "response": "api_call dontcare south cheap"}, {"pre_ent": ["the_missing_sock", "east", "cheap"], "gold_ent": ["the_missing_sock", "cheap", "east"], "id": 1, "template": "@name is a @food restaurant in the @area part of town .", "response": "the_missing_sock is a cheap restaurant in the east part of town ."}, {"pre_ent": ["the_missing_sock", "finders_corner_newmarket_road", "01223_812660"], "gold_ent": ["01223_812660", "finders_corner_newmarket_road"], "id": 1, "template": "@name 's phone number is @phone and they are located at @address . can i help you with anything else ?", "response": "the_missing_sock 's phone number is 01223_812660 and they are located at finders_corner_newmarket_road . can i help you with anything else ?"}, {"pre_ent": [], "gold_ent": [], "id": 1, "template": "thank you , goodbye .", "response": "thank you , goodbye ."}, {"pre_ent": [], "gold_ent": [], "id": 1, "template": "api_call italian east dontcare", "response": "api_call italian east dontcare"}, {"pre_ent": ["west", "italian", "la_margherita", "01223_315232"], "gold_ent": ["01799_521260", "italian", "west", "prezzo"], "id": 1, "template": "@name is a @food restaurant in the @area part of town . their phone number is @phone .", "response": "la_margherita is a italian restaurant in the west part of town . their phone number is 01223_315232 ."}, {"pre_ent": [], "gold_ent": [], "id": 1, "template": "thank you for using the cambridge restaurant system . goodbye .", "response": "thank you for using the cambridge restaurant system . goodbye ."}, {"pre_ent": [], "gold_ent": [], "id": 1, "template": "there are three restaurants in the north part of town . what price range would you like ?", "response": "there are three restaurants in the north part of town . what price range would you like ?"}, {"pre_ent": [], "gold_ent": [], "id": 1, "template": "api_call italian south dontcare", "response": "api_call italian south dontcare"}, {"pre_ent": ["the_nirala", "7_milton_road_chesterton", "north", "indian"], "gold_ent": ["cheap", "royal_spice", "01733_553355", "indian", "victoria_avenue_chesterton"], "id": 1, "template": "@name is a @food restaurant in the @area part of town . their address is @address .", "response": "the_nirala is a indian restaurant in the north part of town . their address is 7_milton_road_chesterton ."}, {"pre_ent": [], "gold_ent": [], "id": 1, "template": "thank you for using the cambridge restaurant system . goodbye .", "response": "thank you for using the cambridge restaurant system . goodbye ."}, {"pre_ent": [], "gold_ent": [], "id": 1, "template": "api_call dontcare south cheap", "response": "api_call dontcare south cheap"}, {"pre_ent": ["the_missing_sock", "east", "cheap"], "gold_ent": ["the_missing_sock", "cheap", "east"], "id": 1, "template": "@name is a @food restaurant in the @area part of town .", "response": "the_missing_sock is a cheap restaurant in the east part of town ."}, {"pre_ent": ["the_missing_sock", "finders_corner_newmarket_road", "01223_812660"], "gold_ent": ["01223_812660", "finders_corner_newmarket_road"], "id": 1, "template": "@name is located at @address and their phone number is @phone .", "response": "the_missing_sock is located at finders_corner_newmarket_road and their phone number is 01223_812660 ."}, {"pre_ent": [], "gold_ent": [], "id": 1, "template": "thank you .", "response": "thank you ."}, {"pre_ent": [], "gold_ent": [], "id": 1, "template": "api_call mediterranean dontcare expensive", "response": "api_call mediterranean dontcare expensive"}, {"pre_ent": ["la_mimosa", "mediterranean", "expensive"], "gold_ent": ["la_mimosa", "mediterranean", "expensive", "shiraz_restaurant", "centre"], "id": 1, "template": "@name is an @pricerange restaurant serving @food food .", "response": "la_mimosa is an expensive restaurant serving mediterranean food ."}, {"pre_ent": ["mediterranean", "expensive", "shiraz_restaurant"], "gold_ent": [], "id": 1, "template": "@name is a @pricerange restaurant serving @food food .", "response": "shiraz_restaurant is a expensive restaurant serving mediterranean food ."}, {"pre_ent": [], "gold_ent": [], "id": 1, "template": "thank you for using the cambridge restaurant system . goodbye .", "response": "thank you for using the cambridge restaurant system . goodbye ."}, {"pre_ent": [], "gold_ent": [], "id": 1, "template": "i 'm sorry , there are no caribbean restaurants in the south part of town .", "response": "i 'm sorry , there are no caribbean restaurants in the south part of town ."}, {"pre_ent": [], "gold_ent": [], "id": 1, "template": "api_call chinese dontcare dontcare", "response": "api_call chinese dontcare dontcare"}, {"pre_ent": ["south", "chinese", "yu_garden", "01223_350688"], "gold_ent": ["chinese"], "id": 1, "template": "@name is a @food restaurant in the @area part of town . their phone number is @phone .", "response": "yu_garden is a chinese restaurant in the south part of town . their phone number is 01223_350688 ."}, {"pre_ent": ["south", "chinese", "yu_garden", "01223_350688"], "gold_ent": ["01842_753771", "01223_361763", "golden_house"], "id": 1, "template": "@name is a @food restaurant in the @area part of town . their phone number is @phone .", "response": "yu_garden is a chinese restaurant in the south part of town . their phone number is 01223_350688 ."}, {"pre_ent": [], "gold_ent": [], "id": 1, "template": "thank you for using the cambridge restaurant system . goodbye .", "response": "thank you for using the cambridge restaurant system . goodbye ."}, {"pre_ent": [], "gold_ent": [], "id": 1, "template": "there are no restaurants matching your request . would you like to try something else ?", "response": "there are no restaurants matching your request . would you like to try something else ?"}, {"pre_ent": [], "gold_ent": [], "id": 1, "template": "there are no restaurants serving christmas food in the south part of town .", "response": "there are no restaurants serving christmas food in the south part of town ."}, {"pre_ent": [], "gold_ent": [], "id": 1, "template": "api_call british dontcare dontcare", "response": "api_call british dontcare dontcare"}, {"pre_ent": ["british", "fitzbillies_restaurant", "east"], "gold_ent": ["centre", "moderate", "british", "cotto"], "id": 1, "template": "@name is a @pricerange restaurant serving @food food in the @area part of town .", "response": "fitzbillies_restaurant is a british restaurant serving british food in the east part of town ."}, {"pre_ent": ["01223_302010"], "gold_ent": ["01223_302010", "cotto"], "id": 1, "template": "the phone number is @phone .", "response": "the phone number is 01223_302010 ."}, {"pre_ent": [], "gold_ent": [], "id": 1, "template": "thank you for using the cambridge restaurant system . goodbye .", "response": "thank you for using the cambridge restaurant system . goodbye ."}, {"pre_ent": [], "gold_ent": [], "id": 1, "template": "there are two restaurants matching your criteria . would you like a different type of food ?", "response": "there are two restaurants matching your criteria . would you like a different type of food ?"}, {"pre_ent": [], "gold_ent": [], "id": 1, "template": "api_call dontcare south expensive", "response": "api_call dontcare south expensive"}, {"pre_ent": ["pizza_hut_cherry_hinton", "south", "italian"], "gold_ent": ["modern_european", "moderate", "restaurant_alimentum", "south"], "id": 1, "template": "@name is a @food restaurant in the @area part of town .", "response": "pizza_hut_cherry_hinton is a italian restaurant in the south part of town ."}, {"pre_ent": ["restaurant_alimentum", "152_-_154_hills_road"], "gold_ent": ["152_-_154_hills_road"], "id": 1, "template": "@name is located at @address . can i help you with anything else ?", "response": "restaurant_alimentum is located at 152_-_154_hills_road . can i help you with anything else ?"}, {"pre_ent": [], "gold_ent": [], "id": 1, "template": "thank you for using the cambridge restaurant system . goodbye .", "response": "thank you for using the cambridge restaurant system . goodbye ."}, {"pre_ent": [], "gold_ent": [], "id": 1, "template": "api_call thai dontcare expensive", "response": "api_call thai dontcare expensive"}, {"pre_ent": ["bangkok_city", "24_green_street_city_centre", "centre", "01223_354382"], "gold_ent": ["centre", "west", "thai"], "id": 1, "template": "@name is located at @address , and the phone number is @phone .", "response": "bangkok_city is located at 24_green_street_city_centre , and the phone number is 01223_354382 ."}, {"pre_ent": ["bangkok_city", "24_green_street_city_centre", "centre"], "gold_ent": ["sala_thong", "expensive", "west", "thai"], "id": 1, "template": "@name is located at @address .", "response": "bangkok_city is located at 24_green_street_city_centre ."}, {"pre_ent": ["sala_thong", "35_newnham_road_newnham", "01223_323178"], "gold_ent": ["sala_thong", "35_newnham_road_newnham", "01223_323178"], "id": 1, "template": "@name is located at @address and their phone number is @phone .", "response": "sala_thong is located at 35_newnham_road_newnham and their phone number is 01223_323178 ."}, {"pre_ent": [], "gold_ent": [], "id": 1, "template": "thank you , goodbye .", "response": "thank you , goodbye ."}, {"pre_ent": [], "gold_ent": [], "id": 1, "template": "i 'm sorry , there are no restaurants matching your request . would you like to try something else ?", "response": "i 'm sorry , there are no restaurants matching your request . would you like to try something else ?"}, {"pre_ent": [], "gold_ent": [], "id": 1, "template": "there are four options in the centre of town . what price range would you like ?", "response": "there are four options in the centre of town . what price range would you like ?"}, {"pre_ent": ["indian", "meghna"], "gold_ent": ["indian", "cocum"], "id": 1, "template": "@name is a @pricerange restaurant serving @food food .", "response": "meghna is a indian restaurant serving indian food ."}, {"pre_ent": ["centre", "cocum", "71_castle_street_city_centre", "01223_366668"], "gold_ent": ["71_castle_street_city_centre", "01223_366668"], "id": 1, "template": "@name is located at @hist and the phone number is @phone .", "response": "cocum is located at 71_castle_street_city_centre and the phone number is 01223_366668 ."}, {"pre_ent": [], "gold_ent": ["indian", "west", "cocum", "east"], "id": 1, "template": "goodbye , enjoy your meal .", "response": "goodbye , enjoy your meal ."}, {"pre_ent": ["indian", "cheap", "pipasha_restaurant"], "gold_ent": ["rajmahal", "east", "curry_prince", "sitar_tandoori", "indian"], "id": 1, "template": "@name is an @pricerange restaurant serving @food food .", "response": "pipasha_restaurant is an cheap restaurant serving indian food ."}, {"pre_ent": [], "gold_ent": [], "id": 1, "template": "there are no restaurants matching your request . would you like to try something else ?", "response": "there are no restaurants matching your request . would you like to try something else ?"}, {"pre_ent": [], "gold_ent": [], "id": 1, "template": "api_call european dontcare expensive", "response": "api_call european dontcare expensive"}, {"pre_ent": [], "gold_ent": [], "id": 1, "template": "api_call italian dontcare dontcare", "response": "api_call italian dontcare dontcare"}, {"pre_ent": ["centre", "expensive", "cambridge_lodge_restaurant", "cambridge_lodge_hotel_139_huntingdon_road_city_centre"], "gold_ent": ["st._michael's_church_trinity_street_city_centre", "michaelhouse_cafe"], "id": 1, "template": "@name is a @food restaurant in the @area part of town . their address is @address .", "response": "cambridge_lodge_restaurant is a expensive restaurant in the centre part of town . their address is cambridge_lodge_hotel_139_huntingdon_road_city_centre ."}, {"pre_ent": ["cambridge_lodge_restaurant", "01223_355166"], "gold_ent": ["01223_309147"], "id": 1, "template": "@name 's phone number is @phone .", "response": "cambridge_lodge_restaurant 's phone number is 01223_355166 ."}, {"pre_ent": ["cambridge_lodge_restaurant", "west"], "gold_ent": ["centre"], "id": 1, "template": "@name is located in the @area part of town .", "response": "cambridge_lodge_restaurant is located in the west part of town ."}, {"pre_ent": [], "gold_ent": [], "id": 1, "template": "thank you for using the cambridge restaurant system . goodbye .", "response": "thank you for using the cambridge restaurant system . goodbye ."}, {"pre_ent": [], "gold_ent": [], "id": 1, "template": "thank you for using the cambridge restaurant system . goodbye .", "response": "thank you for using the cambridge restaurant system . goodbye ."}, {"pre_ent": [], "gold_ent": [], "id": 1, "template": "there are three restaurants that serve british food . what price range would you like ?", "response": "there are three restaurants that serve british food . what price range would you like ?"}, {"pre_ent": [], "gold_ent": [], "id": 1, "template": "api_call italian south dontcare", "response": "api_call italian south dontcare"}, {"pre_ent": ["centre", "british", "fitzbillies_restaurant", "51_trumpington_street_city_centre"], "gold_ent": ["01223_302010", "moderate", "centre", "british", "183_east_road_city_centre", "cotto"], "id": 1, "template": "@name is a @food restaurant in the @area part of town . their address is @address .", "response": "fitzbillies_restaurant is a british restaurant in the centre part of town . their address is 51_trumpington_street_city_centre ."}, {"pre_ent": [], "gold_ent": [], "id": 1, "template": "thank you , goodbye .", "response": "thank you , goodbye ."}, {"pre_ent": [], "gold_ent": [], "id": 1, "template": "there are no restaurants that serve modern_european food . would you like to try something else ?", "response": "there are no restaurants that serve modern_european food . would you like to try something else ?"}, {"pre_ent": [], "gold_ent": [], "id": 1, "template": "there are four options in the centre part of town . what price range would you like ?", "response": "there are four options in the centre part of town . what price range would you like ?"}, {"pre_ent": ["centre", "european", "galleria"], "gold_ent": ["modern_european", "de_luca_cucina_and_bar"], "id": 1, "template": "@name is a @food restaurant in the @area part of town .", "response": "galleria is a european restaurant in the centre part of town ."}, {"pre_ent": ["centre", "33_bridge_street"], "gold_ent": ["cb21aw", "83_regent_street"], "id": 1, "template": "the address is @hist cherry hinton , and the postcode is @postcode .", "response": "the address is 33_bridge_street cherry hinton , and the postcode is centre ."}, {"pre_ent": [], "gold_ent": [], "id": 1, "template": "there are no restaurants serving scottish food . would you like to try something else ?", "response": "there are no restaurants serving scottish food . would you like to try something else ?"}, {"pre_ent": [], "gold_ent": [], "id": 1, "template": "api_call vietnamese dontcare dontcare", "response": "api_call vietnamese dontcare dontcare"}, {"pre_ent": ["thanh_binh", "west", "vietnamese"], "gold_ent": ["cheap", "vietnamese", "thanh_binh", "west"], "id": 1, "template": "@name is a @food restaurant in the @area part of town .", "response": "thanh_binh is a vietnamese restaurant in the west part of town ."}, {"pre_ent": ["thanh_binh", "17_magdalene_street_city_centre"], "gold_ent": ["17_magdalene_street_city_centre"], "id": 1, "template": "@name is located at @address .", "response": "thanh_binh is located at 17_magdalene_street_city_centre ."}, {"pre_ent": [], "gold_ent": [], "id": 1, "template": "thank you .", "response": "thank you ."}, {"pre_ent": [], "gold_ent": [], "id": 1, "template": "api_call dontcare west moderate", "response": "api_call dontcare west moderate"}, {"pre_ent": ["west", "meghna", "indian"], "gold_ent": ["italian", "indian", "british"], "id": 1, "template": "@name is an @food restaurant in the @area part of town .", "response": "meghna is an indian restaurant in the west part of town ."}, {"pre_ent": ["saint_johns_chop_house", "british", "meghna", "205_victoria_road_chesterton"], "gold_ent": ["meghna", "01223_727410", "205_victoria_road_chesterton"], "id": 1, "template": "@name serves @food food , and @name serves @food food and is located at @address .", "response": "meghna serves british food , and saint_johns_chop_house serves british food and is located at 205_victoria_road_chesterton ."}, {"pre_ent": [], "gold_ent": [], "id": 1, "template": "thank you , goodbye !", "response": "thank you , goodbye !"}, {"pre_ent": [], "gold_ent": [], "id": 1, "template": "there are no restaurants serving serve food in the east part of town .", "response": "there are no restaurants serving serve food in the east part of town ."}, {"pre_ent": [], "gold_ent": [], "id": 1, "template": "api_call chinese south dontcare", "response": "api_call chinese south dontcare"}, {"pre_ent": ["taj_tandoori", "south", "indian", "01223_412299"], "gold_ent": ["indian", "south", "taj_tandoori", "01223_412299"], "id": 1, "template": "@name is a @food restaurant in the @area part of town . their phone number is @phone .", "response": "taj_tandoori is a indian restaurant in the south part of town . their phone number is 01223_412299 ."}, {"pre_ent": [], "gold_ent": [], "id": 1, "template": "thank you for using our system . good bye", "response": "thank you for using our system . good bye"}, {"pre_ent": [], "gold_ent": [], "id": 1, "template": "there are no restaurants serving international food in the north part of town . what price range would you like ?", "response": "there are no restaurants serving international food in the north part of town . what price range would you like ?"}, {"pre_ent": [], "gold_ent": [], "id": 1, "template": "there are four results for international food . do you have a preference on the price range ?", "response": "there are four results for international food . do you have a preference on the price range ?"}, {"pre_ent": ["centre", "international", "bloomsbury_restaurant"], "gold_ent": ["international", "centre", "bloomsbury_restaurant"], "id": 1, "template": "@name is a @food restaurant in the @area part of town .", "response": "bloomsbury_restaurant is a international restaurant in the centre part of town ."}, {"pre_ent": ["bloomsbury_restaurant", "crowne_plaza_hotel_20_downing_street", "0871_942_9180"], "gold_ent": ["cb23dt", "crowne_plaza_hotel_20_downing_street"], "id": 1, "template": "@name is located at @address , and the phone number is @phone .", "response": "bloomsbury_restaurant is located at crowne_plaza_hotel_20_downing_street , and the phone number is 0871_942_9180 ."}, {"pre_ent": [], "gold_ent": [], "id": 1, "template": "thank you , goodbye .", "response": "thank you , goodbye ."}, {"pre_ent": [], "gold_ent": [], "id": 1, "template": "thank you for using the cambridge restaurant system . goodbye .", "response": "thank you for using the cambridge restaurant system . goodbye ."}, {"pre_ent": [], "gold_ent": [], "id": 1, "template": "no restaurants matching your request . would you like to try something else ?", "response": "no restaurants matching your request . would you like to try something else ?"}, {"pre_ent": [], "gold_ent": [], "id": 1, "template": "api_call european dontcare dontcare", "response": "api_call european dontcare dontcare"}, {"pre_ent": [], "gold_ent": [], "id": 1, "template": "api_call international dontcare dontcare", "response": "api_call international dontcare dontcare"}, {"pre_ent": ["south", "modern_european", "darrys_cookhouse_and_wine_shop"], "gold_ent": ["darrys_cookhouse_and_wine_shop"], "id": 1, "template": "@name is a @food restaurant in the @area part of town .", "response": "darrys_cookhouse_and_wine_shop is a modern_european restaurant in the south part of town ."}, {"pre_ent": ["01223_505015"], "gold_ent": ["01223_505015"], "id": 1, "template": "the phone number is @phone .", "response": "the phone number is 01223_505015 ."}, {"pre_ent": [], "gold_ent": [], "id": 1, "template": "thank you for using the cambridge restaurant system . goodbye .", "response": "thank you for using the cambridge restaurant system . goodbye ."}, {"pre_ent": [], "gold_ent": [], "id": 1, "template": "no records found for your request . would you like to try something else ?", "response": "no records found for your request . would you like to try something else ?"}, {"pre_ent": [], "gold_ent": [], "id": 1, "template": "api_call vietnamese dontcare dontcare", "response": "api_call vietnamese dontcare dontcare"}, {"pre_ent": ["thanh_binh", "west", "vietnamese"], "gold_ent": ["cheap", "vietnamese", "thanh_binh", "west"], "id": 1, "template": "@name is a @food restaurant in the @area part of town .", "response": "thanh_binh is a vietnamese restaurant in the west part of town ."}, {"pre_ent": ["thanh_binh", "17_magdalene_street_city_centre", "01223_362456"], "gold_ent": ["01223_362456"], "id": 1, "template": "@name is located at @address and their phone number is @phone .", "response": "thanh_binh is located at 17_magdalene_street_city_centre and their phone number is 01223_362456 ."}, {"pre_ent": ["thanh_binh", "17_magdalene_street_city_centre"], "gold_ent": ["17_magdalene_street_city_centre"], "id": 1, "template": "@name is located at @address . can i help you with anything else ?", "response": "thanh_binh is located at 17_magdalene_street_city_centre . can i help you with anything else ?"}, {"pre_ent": [], "gold_ent": [], "id": 1, "template": "thank you for using the cambridge restaurant system . goodbye .", "response": "thank you for using the cambridge restaurant system . goodbye ."}, {"pre_ent": [], "gold_ent": [], "id": 1, "template": "api_call dontcare south cheap", "response": "api_call dontcare south cheap"}, {"pre_ent": [], "gold_ent": [], "id": 1, "template": "api_call dontcare south moderate", "response": "api_call dontcare south moderate"}, {"pre_ent": ["nandos", "cambridge_leisure_park_clifton_way", "01223_327908"], "gold_ent": ["nandos", "cambridge_leisure_park_clifton_way", "01223_327908"], "id": 1, "template": "@name is located at @address , and their phone number is @phone .", "response": "nandos is located at cambridge_leisure_park_clifton_way , and their phone number is 01223_327908 ."}, {"pre_ent": [], "gold_ent": [], "id": 1, "template": "thank you , goodbye !", "response": "thank you , goodbye !"}, {"pre_ent": [], "gold_ent": [], "id": 1, "template": "there are three restaurants that serve turkish food . would you like to try something else ?", "response": "there are three restaurants that serve turkish food . would you like to try something else ?"}, {"pre_ent": [], "gold_ent": [], "id": 1, "template": "api_call portuguese dontcare dontcare", "response": "api_call portuguese dontcare dontcare"}, {"pre_ent": [], "gold_ent": [], "id": 1, "template": "api_call italian dontcare dontcare", "response": "api_call italian dontcare dontcare"}, {"pre_ent": [], "gold_ent": [], "id": 1, "template": "api_call italian dontcare moderate", "response": "api_call italian dontcare moderate"}, {"pre_ent": ["centre", "turkish", "anatolia"], "gold_ent": ["expensive", "meze_bar_restaurant", "efes_restaurant", "anatolia"], "id": 1, "template": "@name is a @food restaurant in the @area part of town .", "response": "anatolia is a turkish restaurant in the centre part of town ."}, {"pre_ent": ["centre", "anatolia", "30_bridge_street_city_centre"], "gold_ent": [], "id": 1, "template": "@name is at @address .", "response": "anatolia is at 30_bridge_street_city_centre ."}, {"pre_ent": ["centre", "anatolia", "30_bridge_street_city_centre"], "gold_ent": ["30_bridge_street_city_centre", "anatolia"], "id": 1, "template": "@name is located at @address . can i help you with anything else ?", "response": "anatolia is located at 30_bridge_street_city_centre . can i help you with anything else ?"}, {"pre_ent": [], "gold_ent": [], "id": 1, "template": "thank you .", "response": "thank you ."}, {"pre_ent": [], "gold_ent": [], "id": 1, "template": "there are no restaurants serving italian food . would you like me to check for a different restaurant ?", "response": "there are no restaurants serving italian food . would you like me to check for a different restaurant ?"}, {"pre_ent": ["nandos", "south", "portuguese"], "gold_ent": ["nandos_city_centre", "centre", "portuguese", "cheap"], "id": 1, "template": "@name is a @food restaurant in the @area part of town .", "response": "nandos is a portuguese restaurant in the south part of town ."}, {"pre_ent": ["nandos", "nandos_city_centre", "33-34_saint_andrews_street", "centre"], "gold_ent": ["nandos_city_centre", "33-34_saint_andrews_street"], "id": 1, "template": "@name is located at @address .", "response": "nandos_city_centre is located at 33-34_saint_andrews_street ."}, {"pre_ent": [], "gold_ent": [], "id": 1, "template": "thank you .", "response": "thank you ."}, {"pre_ent": [], "gold_ent": [], "id": 1, "template": "there are no restaurants serving your query . would you like a different restaurant ?", "response": "there are no restaurants serving your query . would you like a different restaurant ?"}, {"pre_ent": [], "gold_ent": [], "id": 1, "template": "there are no restaurants serving catalan food in the north part of town .", "response": "there are no restaurants serving catalan food in the north part of town ."}, {"pre_ent": [], "gold_ent": [], "id": 1, "template": "there are five restaurants that serve italian food . what area are you looking for ?", "response": "there are five restaurants that serve italian food . what area are you looking for ?"}, {"pre_ent": ["centre", "cheap", "ask"], "gold_ent": ["cheap", "italian", "centre", "da_vinci_pizzeria"], "id": 1, "template": "@name is a @food restaurant in the @area part of town .", "response": "ask is a cheap restaurant in the centre part of town ."}, {"pre_ent": [], "gold_ent": [], "id": 1, "template": "api_call british dontcare moderate", "response": "api_call british dontcare moderate"}, {"pre_ent": ["cotto", "01223_302010", "21_-_24_northampton_street"], "gold_ent": ["british"], "id": 1, "template": "@name is located at @address , and phone number is @phone .", "response": "cotto is located at 21_-_24_northampton_street , and phone number is 01223_302010 ."}, {"pre_ent": ["cotto", "21_-_24_northampton_street"], "gold_ent": ["moderate", "british", "west", "saint_johns_chop_house"], "id": 1, "template": "@name is located at @address .", "response": "cotto is located at 21_-_24_northampton_street ."}, {"pre_ent": ["saint_johns_chop_house", "21_-_24_northampton_street", "01223_353110"], "gold_ent": ["01223353110"], "id": 1, "template": "@name is located at @address and their phone number is @phone .", "response": "saint_johns_chop_house is located at 21_-_24_northampton_street and their phone number is 01223_353110 ."}, {"pre_ent": [], "gold_ent": [], "id": 1, "template": "thank you for using our system . good bye", "response": "thank you for using our system . good bye"}, {"pre_ent": [], "gold_ent": [], "id": 1, "template": "api_call portuguese centre dontcare", "response": "api_call portuguese centre dontcare"}, {"pre_ent": ["nandos", "cambridge_leisure_park_clifton_way", "01223_327908"], "gold_ent": ["cambridge_leisure_park_clifton_way", "portuguese", "nandos", "south", "01223_327908"], "id": 1, "template": "@name is located at @address , and the phone number is @phone .", "response": "nandos is located at cambridge_leisure_park_clifton_way , and the phone number is 01223_327908 ."}, {"pre_ent": ["nandos", "01223_327908"], "gold_ent": [], "id": 1, "template": "@name 's phone number is @phone .", "response": "nandos 's phone number is 01223_327908 ."}, {"pre_ent": [], "gold_ent": [], "id": 1, "template": "thank you for using the cambridge restaurant system . goodbye .", "response": "thank you for using the cambridge restaurant system . goodbye ."}, {"pre_ent": [], "gold_ent": [], "id": 1, "template": "there are five restaurants that serve italian food . what price range would you like ?", "response": "there are five restaurants that serve italian food . what price range would you like ?"}, {"pre_ent": [], "gold_ent": [], "id": 1, "template": "api_call italian south dontcare", "response": "api_call italian south dontcare"}, {"pre_ent": ["pizza_hut_cherry_hinton", "g4_cambridge_leisure_park_clifton_way_cherry_hinton", "01223_323737"], "gold_ent": ["pizza_hut_cherry_hinton", "cb17dy", "g4_cambridge_leisure_park_clifton_way_cherry_hinton"], "id": 1, "template": "@name is located at @address . their phone number is @phone .", "response": "pizza_hut_cherry_hinton is located at g4_cambridge_leisure_park_clifton_way_cherry_hinton . their phone number is 01223_323737 ."}, {"pre_ent": [], "gold_ent": [], "id": 1, "template": "thank you , goodbye !", "response": "thank you , goodbye !"}, {"pre_ent": [], "gold_ent": [], "id": 1, "template": "there are no restaurants matching your request . would you like a different restaurant ?", "response": "there are no restaurants matching your request . would you like a different restaurant ?"}, {"pre_ent": [], "gold_ent": [], "id": 1, "template": "api_call portuguese centre dontcare", "response": "api_call portuguese centre dontcare"}, {"pre_ent": ["nandos", "cambridge_leisure_park_clifton_way"], "gold_ent": ["cheap", "cambridge_leisure_park_clifton_way", "portuguese", "nandos", "south", "01223_327908"], "id": 1, "template": "@name is located at @address .", "response": "nandos is located at cambridge_leisure_park_clifton_way ."}, {"pre_ent": [], "gold_ent": [], "id": 1, "template": "thank you , goodbye !", "response": "thank you , goodbye !"}, {"pre_ent": [], "gold_ent": [], "id": 1, "template": "there are no restaurants serving australian food in the expensive price range . would you like to try something else ?", "response": "there are no restaurants serving australian food in the expensive price range . would you like to try something else ?"}, {"pre_ent": [], "gold_ent": [], "id": 1, "template": "there are four options in the centre of town . what price range would you like ?", "response": "there are four options in the centre of town . what price range would you like ?"}, {"pre_ent": ["meze_bar_restaurant", "turkish"], "gold_ent": ["expensive", "turkish", "meze_bar_restaurant"], "id": 1, "template": "@name is a @pricerange restaurant serving @food food .", "response": "meze_bar_restaurant is a turkish restaurant serving turkish food ."}, {"pre_ent": ["meze_bar_restaurant"], "gold_ent": ["centre", "mill_road_city_centre"], "id": 1, "template": "@name is located at @hist .", "response": "meze_bar_restaurant is located at meze_bar_restaurant ."}, {"pre_ent": [], "gold_ent": [], "id": 1, "template": "thank you for using the cambridge restaurant system . goodbye .", "response": "thank you for using the cambridge restaurant system . goodbye ."}, {"pre_ent": [], "gold_ent": [], "id": 1, "template": "api_call european dontcare expensive", "response": "api_call european dontcare expensive"}, {"pre_ent": [], "gold_ent": [], "id": 1, "template": "api_call italian dontcare cheap", "response": "api_call italian dontcare cheap"}, {"pre_ent": ["anatolia", "centre", "turkish"], "gold_ent": ["centre", "turkish", "efes_restaurant", "anatolia"], "id": 1, "template": "@name is a @food restaurant in the @area part of town .", "response": "anatolia is a turkish restaurant in the centre part of town ."}, {"pre_ent": ["anatolia", "30_bridge_street_city_centre", "centre", "01223_362372"], "gold_ent": ["30_bridge_street_city_centre", "01223_362372", "anatolia"], "id": 1, "template": "@name is located at @address and their phone number is @phone .", "response": "anatolia is located at 30_bridge_street_city_centre and their phone number is 01223_362372 ."}, {"pre_ent": ["anatolia", "01223_362372"], "gold_ent": ["cb21uj", "anatolia"], "id": 1, "template": "@name 's phone number is @phone .", "response": "anatolia 's phone number is 01223_362372 ."}, {"pre_ent": [], "gold_ent": [], "id": 1, "template": "thank you for using the cambridge restaurant system . goodbye .", "response": "thank you for using the cambridge restaurant system . goodbye ."}, {"pre_ent": [], "gold_ent": [], "id": 1, "template": "what area would you like ?", "response": "what area would you like ?"}, {"pre_ent": [], "gold_ent": [], "id": 1, "template": "no restaurants matching your query .", "response": "no restaurants matching your query ."}, {"pre_ent": [], "gold_ent": [], "id": 1, "template": "api_call mediterranean dontcare dontcare", "response": "api_call mediterranean dontcare dontcare"}, {"pre_ent": ["the_gardenia", "centre", "mediterranean"], "gold_ent": ["la_mimosa", "expensive", "centre", "mediterranean"], "id": 1, "template": "@name is a @food restaurant in the @area part of town .", "response": "the_gardenia is a mediterranean restaurant in the centre part of town ."}, {"pre_ent": ["la_mimosa", "thompsons_lane_fen_ditton", "cb58aq"], "gold_ent": ["la_mimosa", "01223_362525", "thompsons_lane_fen_ditton", "cb58aq"], "id": 1, "template": "@name is located at @address , @postcode .", "response": "la_mimosa is located at thompsons_lane_fen_ditton , cb58aq ."}, {"pre_ent": [], "gold_ent": [], "id": 1, "template": "thank you for using our system . good bye", "response": "thank you for using our system . good bye"}, {"pre_ent": [], "gold_ent": [], "id": 1, "template": "there are five restaurants that serve indian food . would you like to try something else ?", "response": "there are five restaurants that serve indian food . would you like to try something else ?"}, {"pre_ent": [], "gold_ent": [], "id": 1, "template": "api_call dontcare dontcare moderate", "response": "api_call dontcare dontcare moderate"}, {"pre_ent": ["south", "chiquito_restaurant_bar", "mexican", "italian"], "gold_ent": ["chinese", "peking_restaurant", "01223_354755", "10_homerton_street_city_centre"], "id": 1, "template": "@name is a @pricerange @food restaurant in the @area part of town .", "response": "chiquito_restaurant_bar is a mexican italian restaurant in the south part of town ."}, {"pre_ent": [], "gold_ent": [], "id": 1, "template": "thank you .", "response": "thank you ."}, {"pre_ent": [], "gold_ent": [], "id": 1, "template": "api_call european dontcare expensive", "response": "api_call european dontcare expensive"}, {"pre_ent": ["centre", "expensive", "cambridge_lodge_restaurant"], "gold_ent": ["01223_355166", "cambridge_lodge_restaurant", "west"], "id": 1, "template": "@name is a @food restaurant in the @area part of town .", "response": "cambridge_lodge_restaurant is a expensive restaurant in the centre part of town ."}, {"pre_ent": [], "gold_ent": [], "id": 1, "template": "thank you , goodbye .", "response": "thank you , goodbye ."}, {"pre_ent": [], "gold_ent": [], "id": 1, "template": "there are no restaurants serving christmas food .", "response": "there are no restaurants serving christmas food ."}, {"pre_ent": [], "gold_ent": [], "id": 1, "template": "there are four options in the centre of town . what price range would you like ?", "response": "there are four options in the centre of town . what price range would you like ?"}, {"pre_ent": ["indian", "south", "meghna"], "gold_ent": ["expensive", "indian", "west", "cocum"], "id": 1, "template": "@name is a @pricerange restaurant serving @food food in the @area part of town .", "response": "meghna is a indian restaurant serving indian food in the south part of town ."}, {"pre_ent": ["centre", "71_castle_street_city_centre"], "gold_ent": ["71_castle_street_city_centre", "cocum"], "id": 1, "template": "the address is @address .", "response": "the address is 71_castle_street_city_centre ."}, {"pre_ent": [], "gold_ent": [], "id": 1, "template": "thank you for using the cambridge restaurant system . goodbye .", "response": "thank you for using the cambridge restaurant system . goodbye ."}, {"pre_ent": [], "gold_ent": [], "id": 1, "template": "there are two restaurants that serve portuguese food . do you have a preference for the area ?", "response": "there are two restaurants that serve portuguese food . do you have a preference for the area ?"}, {"pre_ent": ["nandos", "south", "portuguese"], "gold_ent": ["nandos", "cheap", "portuguese", "south"], "id": 1, "template": "@name is a @food restaurant in the @area part of town .", "response": "nandos is a portuguese restaurant in the south part of town ."}, {"pre_ent": ["nandos", "cambridge_leisure_park_clifton_way"], "gold_ent": ["cambridge_leisure_park_clifton_way"], "id": 1, "template": "@name is located at @address .", "response": "nandos is located at cambridge_leisure_park_clifton_way ."}, {"pre_ent": [], "gold_ent": [], "id": 1, "template": "thank you for using the cambridge restaurant system . goodbye .", "response": "thank you for using the cambridge restaurant system . goodbye ."}, {"pre_ent": [], "gold_ent": [], "id": 1, "template": "thank you .", "response": "thank you ."}, {"pre_ent": [], "gold_ent": [], "id": 1, "template": "api_call dontcare south cheap", "response": "api_call dontcare south cheap"}, {"pre_ent": ["thanh_binh", "west", "italian"], "gold_ent": ["cheap", "italian", "15_magdalene_street_city_centre", "la_margherita", "west"], "id": 1, "template": "@name is a @food restaurant in the @area part of town .", "response": "thanh_binh is a italian restaurant in the west part of town ."}, {"pre_ent": [], "gold_ent": [], "id": 1, "template": "thank you .", "response": "thank you ."}, {"pre_ent": [], "gold_ent": [], "id": 1, "template": "there are no restaurants serving serve food food in the north part of town . would you like to try something else ?", "response": "there are no restaurants serving serve food food in the north part of town . would you like to try something else ?"}, {"pre_ent": [], "gold_ent": [], "id": 1, "template": "api_call asian_oriental north dontcare", "response": "api_call asian_oriental north dontcare"}, {"pre_ent": ["saigon_city", "north", "asian_oriental"], "gold_ent": ["asian_oriental", "north", "saigon_city"], "id": 1, "template": "@name is a @food restaurant in the @area part of town .", "response": "saigon_city is a asian_oriental restaurant in the north part of town ."}, {"pre_ent": ["saigon_city", "169_high_street_chesterton_chesterton"], "gold_ent": ["01223_356555", "169_high_street_chesterton_chesterton"], "id": 1, "template": "@name is located at @address .", "response": "saigon_city is located at 169_high_street_chesterton_chesterton ."}, {"pre_ent": [], "gold_ent": [], "id": 1, "template": "thank you , goodbye .", "response": "thank you , goodbye ."}, {"pre_ent": [], "gold_ent": [], "id": 1, "template": "there are two restaurants that serve portuguese food . would you like to try something else ?", "response": "there are two restaurants that serve portuguese food . would you like to try something else ?"}, {"pre_ent": [], "gold_ent": [], "id": 1, "template": "api_call italian dontcare dontcare", "response": "api_call italian dontcare dontcare"}, {"pre_ent": ["nandos_city_centre", "33-34_saint_andrews_street", "centre"], "gold_ent": ["nandos", "centre", "portuguese", "33-34_saint_andrews_street"], "id": 1, "template": "@name is located at @address .", "response": "nandos_city_centre is located at 33-34_saint_andrews_street ."}, {"pre_ent": [], "gold_ent": [], "id": 1, "template": "thank you for using our system . good bye", "response": "thank you for using our system . good bye"}, {"pre_ent": [], "gold_ent": [], "id": 1, "template": "api_call african dontcare dontcare", "response": "api_call african dontcare dontcare"}, {"pre_ent": ["ali_baba", "59_hills_road_city_centre", "centre", "01462_432565"], "gold_ent": ["01462_432565", "lebanese", "ali_baba", "cb21nt", "centre"], "id": 1, "template": "@name is located at @address . their phone number is @phone .", "response": "ali_baba is located at 59_hills_road_city_centre . their phone number is 01462_432565 ."}, {"pre_ent": [], "gold_ent": [], "id": 1, "template": "thank you , goodbye !", "response": "thank you , goodbye !"}, {"pre_ent": [], "gold_ent": [], "id": 1, "template": "thank you for using the cambridge restaurant system . goodbye .", "response": "thank you for using the cambridge restaurant system . goodbye ."}, {"pre_ent": [], "gold_ent": [], "id": 1, "template": "there are no moderately priced restaurants in the north part of town . would you like to try something else ?", "response": "there are no moderately priced restaurants in the north part of town . would you like to try something else ?"}, {"pre_ent": [], "gold_ent": [], "id": 1, "template": "there are four options in the centre part of town . what price range would you like ?", "response": "there are four options in the centre part of town . what price range would you like ?"}, {"pre_ent": ["restaurant_one_seven", "centre", "british"], "gold_ent": ["fitzbillies_restaurant", "british"], "id": 1, "template": "@name is a @food restaurant in the @area part of town .", "response": "restaurant_one_seven is a british restaurant in the centre part of town ."}, {"pre_ent": ["centre"], "gold_ent": ["fitzbillies_restaurant", "01223_352500"], "id": 1, "template": "the phone number is @phone .", "response": "the phone number is centre ."}, {"pre_ent": [], "gold_ent": [], "id": 1, "template": "goodbye .", "response": "goodbye ."}, {"pre_ent": [], "gold_ent": [], "id": 1, "template": "thank you for using the cambridge restaurant system .", "response": "thank you for using the cambridge restaurant system ."}, {"pre_ent": [], "gold_ent": [], "id": 1, "template": "there are no restaurants matching your request . would you like to try something else ?", "response": "there are no restaurants matching your request . would you like to try something else ?"}, {"pre_ent": ["chiquito_restaurant_bar", "south", "mexican"], "gold_ent": ["south", "mexican", "chiquito_restaurant_bar"], "id": 1, "template": "@name is a @pricerange restaurant in the @area part of town .", "response": "chiquito_restaurant_bar is a mexican restaurant in the south part of town ."}, {"pre_ent": ["chiquito_restaurant_bar", "2g_cambridge_leisure_park_cherry_hinton_road_cherry_hinton", "01223_400170"], "gold_ent": ["cb17dy", "01223400170", "cambridge_leisure_park_clifton_way", "chiquito_restaurant_bar"], "id": 1, "template": "@name is located at @address , their phone number is @phone .", "response": "chiquito_restaurant_bar is located at 2g_cambridge_leisure_park_cherry_hinton_road_cherry_hinton , their phone number is 01223_400170 ."}, {"pre_ent": [], "gold_ent": [], "id": 1, "template": "thank you for using our system . good bye", "response": "thank you for using our system . good bye"}, {"pre_ent": [], "gold_ent": [], "id": 1, "template": "there are four restaurants that serve international food . would you like to try something else ?", "response": "there are four restaurants that serve international food . would you like to try something else ?"}, {"pre_ent": [], "gold_ent": [], "id": 1, "template": "api_call dontcare dontcare dontcare", "response": "api_call dontcare dontcare dontcare"}, {"pre_ent": ["international", "centre", "bloomsbury_restaurant"], "gold_ent": ["international", "bloomsbury_restaurant"], "id": 1, "template": "@name is a @food restaurant in the @area part of town .", "response": "bloomsbury_restaurant is a international restaurant in the centre part of town ."}, {"pre_ent": ["bloomsbury_restaurant", "crowne_plaza_hotel_20_downing_street", "0871_942_9180"], "gold_ent": ["0871_942_9180", "bloomsbury_restaurant", "crowne_plaza_hotel_20_downing_street"], "id": 1, "template": "@name is located at @address and their phone number is @phone .", "response": "bloomsbury_restaurant is located at crowne_plaza_hotel_20_downing_street and their phone number is 0871_942_9180 ."}, {"pre_ent": ["moderate", "bloomsbury_restaurant"], "gold_ent": ["moderate", "bloomsbury_restaurant"], "id": 1, "template": "@name is in the @area part of town .", "response": "bloomsbury_restaurant is in the moderate part of town ."}, {"pre_ent": ["cb23dt"], "gold_ent": ["cb23dt", "bloomsbury_restaurant"], "id": 1, "template": "the postcode is @hist .", "response": "the postcode is cb23dt ."}, {"pre_ent": ["bloomsbury_restaurant", "crowne_plaza_hotel_20_downing_street", "0871_942_9180"], "gold_ent": ["0871_942_9180", "bloomsbury_restaurant", "crowne_plaza_hotel_20_downing_street"], "id": 1, "template": "@name is located at @address and the phone number is @phone .", "response": "bloomsbury_restaurant is located at crowne_plaza_hotel_20_downing_street and the phone number is 0871_942_9180 ."}, {"pre_ent": [], "gold_ent": [], "id": 1, "template": "thank you .", "response": "thank you ."}, {"pre_ent": [], "gold_ent": [], "id": 1, "template": "there are no restaurants matching your request . would you like to try something else ?", "response": "there are no restaurants matching your request . would you like to try something else ?"}, {"pre_ent": [], "gold_ent": [], "id": 1, "template": "api_call dontcare south moderate", "response": "api_call dontcare south moderate"}, {"pre_ent": ["restaurant_two_two", "north", "french"], "gold_ent": ["restaurant_two_two", "22_chesterton_road_chesterton"], "id": 1, "template": "@name is a @food restaurant in the @area part of town .", "response": "restaurant_two_two is a french restaurant in the north part of town ."}, {"pre_ent": ["restaurant_two_two", "01223_351880"], "gold_ent": ["01223_351880"], "id": 1, "template": "@name 's phone number is @phone .", "response": "restaurant_two_two 's phone number is 01223_351880 ."}, {"pre_ent": [], "gold_ent": [], "id": 1, "template": "thank you . goodbye .", "response": "thank you . goodbye ."}, {"pre_ent": [], "gold_ent": [], "id": 1, "template": "there are no restaurants serving serve food food in the centre part of town . is there anything else i can help you find", "response": "there are no restaurants serving serve food food in the centre part of town . is there anything else i can help you find"}, {"pre_ent": [], "gold_ent": [], "id": 1, "template": "api_call international centre dontcare", "response": "api_call international centre dontcare"}, {"pre_ent": [], "gold_ent": [], "id": 1, "template": "api_call dontcare south dontcare", "response": "api_call dontcare south dontcare"}, {"pre_ent": ["centre", "spanish", "la_raza"], "gold_ent": ["centre", "cheap", "la_raza"], "id": 1, "template": "@name is a @food restaurant in the @area part of town .", "response": "la_raza is a spanish restaurant in the centre part of town ."}, {"pre_ent": ["la_raza", "01223_464550", "cb23ll"], "gold_ent": ["01223_464550", "cb23ll"], "id": 1, "template": "@name 's phone number is @phone , and the postcode is @postcode .", "response": "la_raza 's phone number is 01223_464550 , and the postcode is cb23ll ."}, {"pre_ent": [], "gold_ent": [], "id": 1, "template": "thank you for using our system . good bye", "response": "thank you for using our system . good bye"}, {"pre_ent": [], "gold_ent": [], "id": 1, "template": "goodbye .", "response": "goodbye ."}, {"pre_ent": [], "gold_ent": [], "id": 1, "template": "there are no restaurants serving danish food in the south part of town .", "response": "there are no restaurants serving danish food in the south part of town ."}, {"pre_ent": [], "gold_ent": [], "id": 1, "template": "api_call thai dontcare dontcare", "response": "api_call thai dontcare dontcare"}, {"pre_ent": [], "gold_ent": [], "id": 1, "template": "api_call dontcare dontcare dontcare", "response": "api_call dontcare dontcare dontcare"}, {"pre_ent": ["thai", "bangkok_city", "centre"], "gold_ent": ["bangkok_city", "expensive", "thai"], "id": 1, "template": "@name is a @food restaurant in the @area part of town .", "response": "bangkok_city is a thai restaurant in the centre part of town ."}, {"pre_ent": ["bangkok_city", "24_green_street_city_centre", "centre"], "gold_ent": ["bangkok_city", "centre"], "id": 1, "template": "@name is located at @address .", "response": "bangkok_city is located at 24_green_street_city_centre ."}, {"pre_ent": ["bangkok_city", "24_green_street_city_centre", "centre", "01223_354382"], "gold_ent": ["24_green_street_city_centre", "01223_354382"], "id": 1, "template": "@name is located at @address . their phone number is @phone .", "response": "bangkok_city is located at 24_green_street_city_centre . their phone number is 01223_354382 ."}, {"pre_ent": [], "gold_ent": [], "id": 1, "template": "thank you .", "response": "thank you ."}, {"pre_ent": [], "gold_ent": [], "id": 1, "template": "thank you for using the cambridge restaurant system . goodbye .", "response": "thank you for using the cambridge restaurant system . goodbye ."}, {"pre_ent": [], "gold_ent": [], "id": 1, "template": "i 'm sorry , there are no restaurants serving singaporean food . would you like to try something else ?", "response": "i 'm sorry , there are no restaurants serving singaporean food . would you like to try something else ?"}, {"pre_ent": [], "gold_ent": [], "id": 1, "template": "api_call asian_oriental dontcare expensive", "response": "api_call asian_oriental dontcare expensive"}, {"pre_ent": ["asian_oriental", "yippee_noodle_bar", "north"], "gold_ent": ["dojo_noodle_bar", "asian_oriental"], "id": 1, "template": "@name is a @food restaurant in the @area part of town .", "response": "yippee_noodle_bar is a asian_oriental restaurant in the north part of town ."}, {"pre_ent": ["dojo_noodle_bar", "40210_millers_yard_city_centre", "centre"], "gold_ent": ["dojo_noodle_bar", "40210_millers_yard_city_centre"], "id": 1, "template": "@name is located at @hist cherry hinton .", "response": "dojo_noodle_bar is located at 40210_millers_yard_city_centre cherry hinton ."}, {"pre_ent": ["dojo_noodle_bar"], "gold_ent": ["dojo_noodle_bar", "cb21rq"], "id": 1, "template": "the postcode is @hist", "response": "the postcode is dojo_noodle_bar"}, {"pre_ent": [], "gold_ent": [], "id": 1, "template": "thank you for using the cambridge restaurant system .", "response": "thank you for using the cambridge restaurant system ."}, {"pre_ent": [], "gold_ent": [], "id": 1, "template": "api_call dontcare south moderate", "response": "api_call dontcare south moderate"}, {"pre_ent": ["pizza_hut_cherry_hinton", "g4_cambridge_leisure_park_clifton_way_cherry_hinton", "south", "italian"], "gold_ent": ["152_-_154_hills_road", "south", "restaurant_alimentum", "01223_413000"], "id": 1, "template": "@name is a @food restaurant in the @area part of town . their address is @address .", "response": "pizza_hut_cherry_hinton is a italian restaurant in the south part of town . their address is g4_cambridge_leisure_park_clifton_way_cherry_hinton ."}, {"pre_ent": [], "gold_ent": [], "id": 1, "template": "thank you , goodbye !", "response": "thank you , goodbye !"}, {"pre_ent": [], "gold_ent": [], "id": 1, "template": "api_call dontcare west moderate", "response": "api_call dontcare west moderate"}, {"pre_ent": [], "gold_ent": [], "id": 1, "template": "api_call chinese north dontcare", "response": "api_call chinese north dontcare"}, {"pre_ent": ["meghna", "west", "indian"], "gold_ent": ["meghna", "indian"], "id": 1, "template": "@name is a @food restaurant in the @area part of town .", "response": "meghna is a indian restaurant in the west part of town ."}, {"pre_ent": ["meghna", "205_victoria_road_chesterton"], "gold_ent": ["01223_727410", "205_victoria_road_chesterton"], "id": 1, "template": "@name is located at @address .", "response": "meghna is located at 205_victoria_road_chesterton ."}, {"pre_ent": [], "gold_ent": [], "id": 1, "template": "thank you , goodbye .", "response": "thank you , goodbye ."}, {"pre_ent": [], "gold_ent": [], "id": 1, "template": "api_call italian south dontcare", "response": "api_call italian south dontcare"}, {"pre_ent": ["taj_tandoori", "south", "indian"], "gold_ent": ["taj_tandoori", "01223_412299"], "id": 1, "template": "@name is a @food restaurant in the @area part of town .", "response": "taj_tandoori is a indian restaurant in the south part of town ."}, {"pre_ent": ["taj_tandoori", "64_cherry_hinton_road_cherry_hinton"], "gold_ent": ["64_cherry_hinton_road_cherry_hinton", "expensive"], "id": 1, "template": "@name is at @address .", "response": "taj_tandoori is at 64_cherry_hinton_road_cherry_hinton ."}, {"pre_ent": [], "gold_ent": [], "id": 1, "template": "thank you , goodbye !", "response": "thank you , goodbye !"}, {"pre_ent": [], "gold_ent": [], "id": 1, "template": "api_call international dontcare dontcare", "response": "api_call international dontcare dontcare"}, {"pre_ent": ["bloomsbury_restaurant", "crowne_plaza_hotel_20_downing_street", "0871_942_9180"], "gold_ent": ["01223_356060", "cb23ar", "35_saint_andrews_street_city_centre", "the_varsity_restaurant"], "id": 1, "template": "@name is located at @address , and the phone number is @phone .", "response": "bloomsbury_restaurant is located at crowne_plaza_hotel_20_downing_street , and the phone number is 0871_942_9180 ."}, {"pre_ent": [], "gold_ent": [], "id": 1, "template": "thank you for using our system . good bye", "response": "thank you for using our system . good bye"}, {"pre_ent": [], "gold_ent": [], "id": 1, "template": "api_call dontcare south expensive", "response": "api_call dontcare south expensive"}, {"pre_ent": [], "gold_ent": [], "id": 1, "template": "api_call dontcare south expensive", "response": "api_call dontcare south expensive"}, {"pre_ent": [], "gold_ent": [], "id": 1, "template": "api_call dontcare south expensive", "response": "api_call dontcare south expensive"}, {"pre_ent": [], "gold_ent": [], "id": 1, "template": "api_call italian south dontcare", "response": "api_call italian south dontcare"}, {"pre_ent": [], "gold_ent": [], "id": 1, "template": "api_call italian west dontcare", "response": "api_call italian west dontcare"}, {"pre_ent": [], "gold_ent": [], "id": 1, "template": "thank you for using the cambridge restaurant system . goodbye .", "response": "thank you for using the cambridge restaurant system . goodbye ."}, {"pre_ent": [], "gold_ent": [], "id": 1, "template": "there are three restaurants that serve british food . what price range would you like ?", "response": "there are three restaurants that serve british food . what price range would you like ?"}, {"pre_ent": [], "gold_ent": [], "id": 1, "template": "api_call chinese south dontcare", "response": "api_call chinese south dontcare"}, {"pre_ent": ["the_nirala", "7_milton_road_chesterton"], "gold_ent": ["royal_spice", "indian", "cheap", "north"], "id": 1, "template": "@name is located at @address .", "response": "the_nirala is located at 7_milton_road_chesterton ."}, {"pre_ent": ["royal_spice", "victoria_avenue_chesterton"], "gold_ent": ["victoria_avenue_chesterton", "cb41eh"], "id": 1, "template": "@name is located at @address . can i help you with anything else ?", "response": "royal_spice is located at victoria_avenue_chesterton . can i help you with anything else ?"}, {"pre_ent": [], "gold_ent": [], "id": 1, "template": "thank you .", "response": "thank you ."}, {"pre_ent": [], "gold_ent": [], "id": 1, "template": "api_call dontcare north moderate", "response": "api_call dontcare north moderate"}, {"pre_ent": [], "gold_ent": [], "id": 1, "template": "api_call chinese south dontcare", "response": "api_call chinese south dontcare"}, {"pre_ent": ["golden_wok", "191_histon_road_chesterton"], "gold_ent": ["chinese", "golden_wok", "191_histon_road_chesterton", "north"], "id": 1, "template": "@name is located at @address .", "response": "golden_wok is located at 191_histon_road_chesterton ."}, {"pre_ent": [], "gold_ent": [], "id": 1, "template": "thank you for using our system . good bye", "response": "thank you for using our system . good bye"}, {"pre_ent": [], "gold_ent": [], "id": 1, "template": "there are no restaurants serving serve food food in the centre part of town . would you like me to check for a different", "response": "there are no restaurants serving serve food food in the centre part of town . would you like me to check for a different"}, {"pre_ent": [], "gold_ent": [], "id": 1, "template": "there are two restaurants that serve international food . would you like their address ?", "response": "there are two restaurants that serve international food . would you like their address ?"}, {"pre_ent": [], "gold_ent": [], "id": 1, "template": "there are three restaurants that serve chinese food . would you like a different restaurant ?", "response": "there are three restaurants that serve chinese food . would you like a different restaurant ?"}, {"pre_ent": [], "gold_ent": [], "id": 1, "template": "api_call chinese south dontcare", "response": "api_call chinese south dontcare"}, {"pre_ent": [], "gold_ent": [], "id": 1, "template": "api_call italian dontcare moderate", "response": "api_call italian dontcare moderate"}, {"pre_ent": [], "gold_ent": [], "id": 1, "template": "api_call italian dontcare moderate", "response": "api_call italian dontcare moderate"}, {"pre_ent": [], "gold_ent": [], "id": 1, "template": "thank you for using the cambridge restaurant system . goodbye .", "response": "thank you for using the cambridge restaurant system . goodbye ."}, {"pre_ent": [], "gold_ent": [], "id": 1, "template": "api_call african dontcare dontcare", "response": "api_call african dontcare dontcare"}, {"pre_ent": ["gourmet_burger_kitchen", "centre", "expensive"], "gold_ent": ["expensive", "north_american", "gourmet_burger_kitchen", "01223_312598", "regent_street_city_centre"], "id": 1, "template": "@name is an @food restaurant in the @area part of town .", "response": "gourmet_burger_kitchen is an expensive restaurant in the centre part of town ."}, {"pre_ent": [], "gold_ent": [], "id": 1, "template": "thank you for using the cambridge restaurant system . goodbye .", "response": "thank you for using the cambridge restaurant system . goodbye ."}, {"pre_ent": [], "gold_ent": [], "id": 1, "template": "goodbye .", "response": "goodbye ."}, {"pre_ent": [], "gold_ent": [], "id": 1, "template": "api_call european dontcare dontcare", "response": "api_call european dontcare dontcare"}, {"pre_ent": ["centre", "european", "galleria"], "gold_ent": ["eraina"], "id": 1, "template": "@name is a @food restaurant in the @area part of town .", "response": "galleria is a european restaurant in the centre part of town ."}, {"pre_ent": ["eraina", "centre", "01223_368786"], "gold_ent": ["expensive", "01223_368786", "free_school_lane_city_centre"], "id": 1, "template": "@name is in the @area part of town and the phone number is @phone .", "response": "eraina is in the centre part of town and the phone number is 01223_368786 ."}, {"pre_ent": [], "gold_ent": [], "id": 1, "template": "thank you , goodbye .", "response": "thank you , goodbye ."}, {"pre_ent": [], "gold_ent": [], "id": 1, "template": "api_call portuguese dontcare cheap", "response": "api_call portuguese dontcare cheap"}, {"pre_ent": ["nandos", "cambridge_leisure_park_clifton_way", "01223_327908"], "gold_ent": ["cheap", "cambridge_leisure_park_clifton_way", "portuguese", "nandos", "south", "01223_327908"], "id": 1, "template": "@name is located at @address , and the phone number is @phone .", "response": "nandos is located at cambridge_leisure_park_clifton_way , and the phone number is 01223_327908 ."}, {"pre_ent": [], "gold_ent": [], "id": 1, "template": "thank you for using our system . good bye", "response": "thank you for using our system . good bye"}, {"pre_ent": [], "gold_ent": [], "id": 1, "template": "api_call japanese dontcare dontcare", "response": "api_call japanese dontcare dontcare"}, {"pre_ent": ["wagamama", "centre", "japanese"], "gold_ent": ["centre", "wagamama", "japanese"], "id": 1, "template": "@name is a @food restaurant in the @area part of town .", "response": "wagamama is a japanese restaurant in the centre part of town ."}, {"pre_ent": ["wagamama", "36_saint_andrews_street", "01223_462354"], "gold_ent": ["01223_462354", "36_saint_andrews_street"], "id": 1, "template": "@name 's phone number is @phone and address is @address .", "response": "wagamama 's phone number is 01223_462354 and address is 36_saint_andrews_street ."}, {"pre_ent": [], "gold_ent": [], "id": 1, "template": "thank you for using the cambridge restaurant system . goodbye .", "response": "thank you for using the cambridge restaurant system . goodbye ."}, {"pre_ent": [], "gold_ent": [], "id": 1, "template": "there are no restaurants serving singaporean food in the north part of town .", "response": "there are no restaurants serving singaporean food in the north part of town ."}, {"pre_ent": [], "gold_ent": [], "id": 1, "template": "api_call vietnamese dontcare dontcare", "response": "api_call vietnamese dontcare dontcare"}, {"pre_ent": ["thanh_binh", "17_magdalene_street_city_centre", "west", "vietnamese"], "gold_ent": ["01223_362456", "thanh_binh", "17_magdalene_street_city_centre"], "id": 1, "template": "@name is a @food restaurant in the @area part of town . their address is @address .", "response": "thanh_binh is a vietnamese restaurant in the west part of town . their address is 17_magdalene_street_city_centre ."}, {"pre_ent": [], "gold_ent": [], "id": 1, "template": "i 'm sorry , there are no restaurants serving scottish food . can i help you find a different restaurant ?", "response": "i 'm sorry , there are no restaurants serving scottish food . can i help you find a different restaurant ?"}, {"pre_ent": [], "gold_ent": [], "id": 1, "template": "api_call portuguese dontcare dontcare", "response": "api_call portuguese dontcare dontcare"}, {"pre_ent": ["nandos", "south", "portuguese"], "gold_ent": ["nandos", "cheap", "portuguese", "south"], "id": 1, "template": "@name is a @food restaurant in the @area part of town .", "response": "nandos is a portuguese restaurant in the south part of town ."}, {"pre_ent": ["nandos", "cambridge_leisure_park_clifton_way"], "gold_ent": ["cambridge_leisure_park_clifton_way", "01223_327908"], "id": 1, "template": "@name 's phone number is @phone .", "response": "nandos 's phone number is cambridge_leisure_park_clifton_way ."}, {"pre_ent": [], "gold_ent": [], "id": 1, "template": "thank you for using the cambridge restaurant system . goodbye .", "response": "thank you for using the cambridge restaurant system . goodbye ."}, {"pre_ent": [], "gold_ent": [], "id": 1, "template": "api_call spanish dontcare dontcare", "response": "api_call spanish dontcare dontcare"}, {"pre_ent": ["centre", "spanish", "la_raza"], "gold_ent": ["la_tasca", "centre", "spanish"], "id": 1, "template": "@name is a @food restaurant in the @area part of town .", "response": "la_raza is a spanish restaurant in the centre part of town ."}, {"pre_ent": ["la_tasca", "14_-16_bridge_street", "cb21uf"], "gold_ent": ["cb21uf", "14_-16_bridge_street"], "id": 1, "template": "@name is located at @address , @postcode .", "response": "la_tasca is located at 14_-16_bridge_street , cb21uf ."}, {"pre_ent": [], "gold_ent": [], "id": 1, "template": "thank you for using our system . good bye", "response": "thank you for using our system . good bye"}, {"pre_ent": [], "gold_ent": [], "id": 1, "template": "api_call dontcare south cheap", "response": "api_call dontcare south cheap"}, {"pre_ent": ["the_missing_sock", "east", "cheap"], "gold_ent": ["the_missing_sock", "finders_corner_newmarket_road"], "id": 1, "template": "@name is a @food restaurant in the @area part of town .", "response": "the_missing_sock is a cheap restaurant in the east part of town ."}, {"pre_ent": ["the_missing_sock", "01223_812660", "cb259aq"], "gold_ent": ["01223_812660", "cb259aq"], "id": 1, "template": "@name 's phone number is @phone and the postcode is @postcode .", "response": "the_missing_sock 's phone number is 01223_812660 and the postcode is cb259aq ."}, {"pre_ent": [], "gold_ent": [], "id": 1, "template": "api_call spanish dontcare dontcare", "response": "api_call spanish dontcare dontcare"}, {"pre_ent": ["la_raza", "4_-_6_rose_crescent"], "gold_ent": ["cheap", "la_raza", "spanish", "centre", "01223_464550", "4_-_6_rose_crescent"], "id": 1, "template": "@name is located at @address .", "response": "la_raza is located at 4_-_6_rose_crescent ."}, {"pre_ent": [], "gold_ent": [], "id": 1, "template": "thank you for using the cambridge restaurant system . goodbye .", "response": "thank you for using the cambridge restaurant system . goodbye ."}, {"pre_ent": [], "gold_ent": [], "id": 1, "template": "goodbye .", "response": "goodbye ."}, {"pre_ent": [], "gold_ent": [], "id": 1, "template": "there are no restaurants matching your request . would you like me to check for a different restaurant ?", "response": "there are no restaurants matching your request . would you like me to check for a different restaurant ?"}, {"pre_ent": ["west", "meghna", "indian"], "gold_ent": ["italian", "west", "prezzo"], "id": 1, "template": "@name is a @food restaurant in the @area part of town .", "response": "meghna is a indian restaurant in the west part of town ."}, {"pre_ent": ["prezzo", "21_-_24_northampton_road"], "gold_ent": ["01799_521260", "21_-_24_northampton_road"], "id": 1, "template": "@name is located at @address .", "response": "prezzo is located at 21_-_24_northampton_road ."}, {"pre_ent": [], "gold_ent": [], "id": 1, "template": "there are no restaurants serving your request . would you like to try something else ?", "response": "there are no restaurants serving your request . would you like to try something else ?"}, {"pre_ent": [], "gold_ent": [], "id": 1, "template": "api_call portuguese dontcare dontcare", "response": "api_call portuguese dontcare dontcare"}, {"pre_ent": [], "gold_ent": [], "id": 1, "template": "api_call italian east dontcare", "response": "api_call italian east dontcare"}, {"pre_ent": [], "gold_ent": [], "id": 1, "template": "api_call italian dontcare moderate", "response": "api_call italian dontcare moderate"}, {"pre_ent": [], "gold_ent": [], "id": 1, "template": "api_call italian dontcare moderate", "response": "api_call italian dontcare moderate"}, {"pre_ent": [], "gold_ent": [], "id": 1, "template": "thank you for using the cambridge restaurant system . goodbye .", "response": "thank you for using the cambridge restaurant system . goodbye ."}, {"pre_ent": [], "gold_ent": [], "id": 1, "template": "there are two chinese restaurants in the south part of town . what price range would you like ?", "response": "there are two chinese restaurants in the south part of town . what price range would you like ?"}, {"pre_ent": [], "gold_ent": [], "id": 1, "template": "api_call international dontcare dontcare", "response": "api_call international dontcare dontcare"}, {"pre_ent": [], "gold_ent": [], "id": 1, "template": "api_call italian dontcare moderate", "response": "api_call italian dontcare moderate"}, {"pre_ent": ["centre", "chinese", "the_lucky_star", "south", "12_lensfield_road_city_centre"], "gold_ent": ["charlie_chan", "01223_361763", "regent_street_city_centre"], "id": 1, "template": "@name is a @food restaurant in the @area part of town . their address is @address .", "response": "the_lucky_star is a chinese restaurant in the south part of town . their address is 12_lensfield_road_city_centre ."}, {"pre_ent": [], "gold_ent": [], "id": 1, "template": "thank you for using the cambridge restaurant system . goodbye .", "response": "thank you for using the cambridge restaurant system . goodbye ."}, {"pre_ent": [], "gold_ent": [], "id": 1, "template": "api_call dontcare east expensive", "response": "api_call dontcare east expensive"}, {"pre_ent": [], "gold_ent": [], "id": 1, "template": "api_call dontcare south expensive", "response": "api_call dontcare south expensive"}, {"pre_ent": ["east", "expensive", "newmarket_road_fen_ditton", "grafton_hotel_restaurant", "01223_241387"], "gold_ent": ["01223_249955", "sitar_tandoori", "43_high_street_cherry_hinton_cherry_hinton", "cb19hx"], "id": 1, "template": "@name is an @food restaurant in the @area part of town . their address is @address , and the phone number is @phone", "response": "grafton_hotel_restaurant is an expensive restaurant in the east part of town . their address is newmarket_road_fen_ditton , and the phone number is 01223_241387"}, {"pre_ent": ["british"], "gold_ent": ["indian"], "id": 1, "template": "they serve @food food .", "response": "they serve british food ."}, {"pre_ent": [], "gold_ent": [], "id": 1, "template": "thank you , goodbye .", "response": "thank you , goodbye ."}, {"pre_ent": [], "gold_ent": [], "id": 1, "template": "goodbye .", "response": "goodbye ."}, {"pre_ent": [], "gold_ent": [], "id": 1, "template": "i 'm sorry , there is no matching places that fits your request . can i help you find a different restaurant ?", "response": "i 'm sorry , there is no matching places that fits your request . can i help you find a different restaurant ?"}, {"pre_ent": [], "gold_ent": [], "id": 1, "template": "there are two restaurants in the centre of town . would you like their address ?", "response": "there are two restaurants in the centre of town . would you like their address ?"}, {"pre_ent": [], "gold_ent": [], "id": 1, "template": "api_call chinese south dontcare", "response": "api_call chinese south dontcare"}, {"pre_ent": [], "gold_ent": [], "id": 1, "template": "api_call chinese south dontcare", "response": "api_call chinese south dontcare"}, {"pre_ent": [], "gold_ent": [], "id": 1, "template": "api_call italian south dontcare", "response": "api_call italian south dontcare"}, {"pre_ent": [], "gold_ent": [], "id": 1, "template": "api_call mediterranean dontcare dontcare", "response": "api_call mediterranean dontcare dontcare"}, {"pre_ent": ["chiquito_restaurant_bar", "2g_cambridge_leisure_park_cherry_hinton_road_cherry_hinton", "01223_400170"], "gold_ent": ["01223_400170", "2g_cambridge_leisure_park_cherry_hinton_road_cherry_hinton", "chiquito_restaurant_bar"], "id": 1, "template": "@name is located at @address . their phone number is @phone .", "response": "chiquito_restaurant_bar is located at 2g_cambridge_leisure_park_cherry_hinton_road_cherry_hinton . their phone number is 01223_400170 ."}, {"pre_ent": [], "gold_ent": [], "id": 1, "template": "thank you for using the cambridge restaurant system . goodbye .", "response": "thank you for using the cambridge restaurant system . goodbye ."}, {"pre_ent": [], "gold_ent": [], "id": 1, "template": "there are no moderately priced restaurants in the north part of town . would you like me to check for a different restaurant ?", "response": "there are no moderately priced restaurants in the north part of town . would you like me to check for a different restaurant ?"}, {"pre_ent": [], "gold_ent": [], "id": 1, "template": "there are three chinese restaurants in the north part of town . what price range would you like ?", "response": "there are three chinese restaurants in the north part of town . what price range would you like ?"}, {"pre_ent": [], "gold_ent": [], "id": 1, "template": "api_call italian dontcare moderate", "response": "api_call italian dontcare moderate"}, {"pre_ent": ["golden_wok", "191_histon_road_chesterton"], "gold_ent": ["golden_wok", "191_histon_road_chesterton", "01223_350688", "north"], "id": 1, "template": "@name is located at @address .", "response": "golden_wok is located at 191_histon_road_chesterton ."}, {"pre_ent": [], "gold_ent": [], "id": 1, "template": "thank you for using the cambridge restaurant system . goodbye .", "response": "thank you for using the cambridge restaurant system . goodbye ."}, {"pre_ent": [], "gold_ent": [], "id": 1, "template": "i 'm sorry , there are no restaurants serving singaporean food . would you like to try something else ?", "response": "i 'm sorry , there are no restaurants serving singaporean food . would you like to try something else ?"}, {"pre_ent": [], "gold_ent": [], "id": 1, "template": "there are no restaurants serving catalan food in the north part of town .", "response": "there are no restaurants serving catalan food in the north part of town ."}, {"pre_ent": [], "gold_ent": [], "id": 1, "template": "api_call vietnamese dontcare dontcare", "response": "api_call vietnamese dontcare dontcare"}, {"pre_ent": ["thanh_binh", "west", "vietnamese"], "gold_ent": ["01223_362456", "west", "thanh_binh", "17_magdalene_street_city_centre"], "id": 1, "template": "@name is a @food restaurant in the @area part of town .", "response": "thanh_binh is a vietnamese restaurant in the west part of town ."}, {"pre_ent": [], "gold_ent": [], "id": 1, "template": "there are no restaurants serving vegetarian food in the south part of town .", "response": "there are no restaurants serving vegetarian food in the south part of town ."}, {"pre_ent": [], "gold_ent": [], "id": 1, "template": "api_call vietnamese dontcare dontcare", "response": "api_call vietnamese dontcare dontcare"}, {"pre_ent": ["thanh_binh", "west", "vietnamese"], "gold_ent": ["vietnamese", "thanh_binh", "17_magdalene_street_city_centre"], "id": 1, "template": "@name is a @food restaurant in the @area part of town .", "response": "thanh_binh is a vietnamese restaurant in the west part of town ."}, {"pre_ent": [], "gold_ent": [], "id": 1, "template": "thank you .", "response": "thank you ."}, {"pre_ent": [], "gold_ent": [], "id": 1, "template": "goodbye .", "response": "goodbye ."}, {"pre_ent": [], "gold_ent": [], "id": 1, "template": "api_call dontcare south expensive", "response": "api_call dontcare south expensive"}, {"pre_ent": ["south", "expensive", "chiquito_restaurant_bar"], "gold_ent": [], "id": 1, "template": "@name is an @food restaurant in the @area part of town .", "response": "chiquito_restaurant_bar is an expensive restaurant in the south part of town ."}, {"pre_ent": ["chiquito_restaurant_bar", "mexican"], "gold_ent": ["2g_cambridge_leisure_park_cherry_hinton_road_cherry_hinton", "expensive", "mexican", "chiquito_restaurant_bar", "south"], "id": 1, "template": "@name serves @food food .", "response": "chiquito_restaurant_bar serves mexican food ."}, {"pre_ent": [], "gold_ent": [], "id": 1, "template": "thank you , goodbye .", "response": "thank you , goodbye ."}, {"pre_ent": [], "gold_ent": [], "id": 1, "template": "goodbye .", "response": "goodbye ."}, {"pre_ent": [], "gold_ent": [], "id": 1, "template": "api_call international dontcare cheap", "response": "api_call international dontcare cheap"}, {"pre_ent": ["the_missing_sock", "finders_corner_newmarket_road", "01223_812660"], "gold_ent": ["the_missing_sock", "cb259aq", "finders_corner_newmarket_road", "01223_812660"], "id": 1, "template": "@name is located at @address , and the phone number is @phone .", "response": "the_missing_sock is located at finders_corner_newmarket_road , and the phone number is 01223_812660 ."}, {"pre_ent": [], "gold_ent": [], "id": 1, "template": "thank you for using our system . good bye", "response": "thank you for using our system . good bye"}, {"pre_ent": [], "gold_ent": [], "id": 1, "template": "there are four options in the centre of town . what price range would you like ?", "response": "there are four options in the centre of town . what price range would you like ?"}, {"pre_ent": [], "gold_ent": [], "id": 1, "template": "there are three chinese restaurants in the east part of town . what price range would you like ?", "response": "there are three chinese restaurants in the east part of town . what price range would you like ?"}, {"pre_ent": [], "gold_ent": [], "id": 1, "template": "api_call italian dontcare moderate", "response": "api_call italian dontcare moderate"}, {"pre_ent": ["south", "chinese", "peking_restaurant"], "gold_ent": ["chinese", "expensive", "peking_restaurant", "10_homerton_street_city_centre"], "id": 1, "template": "@name is a @food restaurant in the @area part of town .", "response": "peking_restaurant is a chinese restaurant in the south part of town ."}, {"pre_ent": [], "gold_ent": [], "id": 1, "template": "thank you .", "response": "thank you ."}, {"pre_ent": [], "gold_ent": [], "id": 1, "template": "there are no restaurants serving cantonese food in the expensive price range . would you like to try something else ?", "response": "there are no restaurants serving cantonese food in the expensive price range . would you like to try something else ?"}, {"pre_ent": [], "gold_ent": [], "id": 1, "template": "api_call european dontcare dontcare", "response": "api_call european dontcare dontcare"}, {"pre_ent": [], "gold_ent": [], "id": 1, "template": "api_call italian dontcare expensive", "response": "api_call italian dontcare expensive"}, {"pre_ent": ["centre", "expensive", "cambridge_lodge_restaurant"], "gold_ent": ["cambridge_lodge_restaurant", "european", "west"], "id": 1, "template": "@name is a @food restaurant in the @area part of town .", "response": "cambridge_lodge_restaurant is a expensive restaurant in the centre part of town ."}, {"pre_ent": ["centre", "cambridge_lodge_restaurant", "cambridge_lodge_hotel_139_huntingdon_road_city_centre"], "gold_ent": ["01223_355166", "huntingdon_road_city_centre"], "id": 1, "template": "@name is located at @address .", "response": "cambridge_lodge_restaurant is located at cambridge_lodge_hotel_139_huntingdon_road_city_centre ."}, {"pre_ent": [], "gold_ent": [], "id": 1, "template": "thank you for using the cambridge restaurant system . goodbye .", "response": "thank you for using the cambridge restaurant system . goodbye ."}, {"pre_ent": [], "gold_ent": [], "id": 1, "template": "api_call dontcare dontcare dontcare", "response": "api_call dontcare dontcare dontcare"}, {"pre_ent": [], "gold_ent": [], "id": 1, "template": "there are five restaurants in the centre of town . would you like a different restaurant ?", "response": "there are five restaurants in the centre of town . would you like a different restaurant ?"}, {"pre_ent": [], "gold_ent": [], "id": 1, "template": "api_call thai dontcare dontcare", "response": "api_call thai dontcare dontcare"}, {"pre_ent": [], "gold_ent": [], "id": 1, "template": "thank you for using the cambridge restaurant system . goodbye .", "response": "thank you for using the cambridge restaurant system . goodbye ."}, {"pre_ent": [], "gold_ent": [], "id": 1, "template": "i 'm sorry , there are no restaurants serving singaporean food in the centre part of town . would", "response": "i 'm sorry , there are no restaurants serving singaporean food in the centre part of town . would"}, {"pre_ent": [], "gold_ent": [], "id": 1, "template": "api_call gastropub dontcare dontcare", "response": "api_call gastropub dontcare dontcare"}, {"pre_ent": [], "gold_ent": [], "id": 1, "template": "api_call international dontcare dontcare", "response": "api_call international dontcare dontcare"}, {"pre_ent": [], "gold_ent": [], "id": 1, "template": "api_call italian dontcare moderate", "response": "api_call italian dontcare moderate"}, {"pre_ent": ["the_cow_pizza_kitchen_and_bar", "centre", "gastropub", "01223_308871"], "gold_ent": ["corn_exchange_street", "centre", "01223_308871", "the_cow_pizza_kitchen_and_bar"], "id": 1, "template": "@name is a @food restaurant in the @area part of town . their phone number is @phone .", "response": "the_cow_pizza_kitchen_and_bar is a gastropub restaurant in the centre part of town . their phone number is 01223_308871 ."}, {"pre_ent": [], "gold_ent": [], "id": 1, "template": "thank you for using the cambridge restaurant system . goodbye .", "response": "thank you for using the cambridge restaurant system . goodbye ."}, {"pre_ent": [], "gold_ent": [], "id": 1, "template": "i 'm sorry , there are no restaurants matching your request . would you like to try something else ?", "response": "i 'm sorry , there are no restaurants matching your request . would you like to try something else ?"}, {"pre_ent": [], "gold_ent": [], "id": 1, "template": "api_call gastropub dontcare dontcare", "response": "api_call gastropub dontcare dontcare"}, {"pre_ent": ["the_cow_pizza_kitchen_and_bar", "centre", "gastropub"], "gold_ent": ["centre", "the_cow_pizza_kitchen_and_bar", "gastropub"], "id": 1, "template": "@name is a @food restaurant in the @area part of town .", "response": "the_cow_pizza_kitchen_and_bar is a gastropub restaurant in the centre part of town ."}, {"pre_ent": ["the_cow_pizza_kitchen_and_bar", "corn_exchange_street", "01223_308871"], "gold_ent": ["corn_exchange_street", "01223_308871"], "id": 1, "template": "@name is located at @address and their phone number is @phone .", "response": "the_cow_pizza_kitchen_and_bar is located at corn_exchange_street and their phone number is 01223_308871 ."}, {"pre_ent": [], "gold_ent": [], "id": 1, "template": "thank you for using the cambridge restaurant system . goodbye .", "response": "thank you for using the cambridge restaurant system . goodbye ."}, {"pre_ent": [], "gold_ent": [], "id": 1, "template": "api_call international centre dontcare", "response": "api_call international centre dontcare"}, {"pre_ent": ["cote", "bridge_street_city_centre", "centre", "french"], "gold_ent": ["bridge_street_city_centre", "cote", "01223311053"], "id": 1, "template": "@name is a @food restaurant in the @area part of town . their address is @address .", "response": "cote is a french restaurant in the centre part of town . their address is bridge_street_city_centre ."}, {"pre_ent": [], "gold_ent": [], "id": 1, "template": "thank you for using our system . good bye", "response": "thank you for using our system . good bye"}, {"pre_ent": [], "gold_ent": [], "id": 1, "template": "there are two restaurants in the south part of town . what price range would you like ?", "response": "there are two restaurants in the south part of town . what price range would you like ?"}, {"pre_ent": [], "gold_ent": [], "id": 1, "template": "api_call dontcare south expensive", "response": "api_call dontcare south expensive"}, {"pre_ent": ["thanh_binh", "west", "cheap"], "gold_ent": ["01799_521260", "italian", "21_-_24_northampton_road", "prezzo"], "id": 1, "template": "@name is a @food restaurant in the @area part of town .", "response": "thanh_binh is a cheap restaurant in the west part of town ."}, {"pre_ent": [], "gold_ent": [], "id": 1, "template": "api_call dontcare north cheap", "response": "api_call dontcare north cheap"}, {"pre_ent": ["da_vinci_pizzeria", "20_milton_road_chesterton", "01223_351707"], "gold_ent": ["cheap", "north", "royal_spice", "cb41eh", "victoria_avenue_chesterton"], "id": 1, "template": "@name is located at @address , and their phone number is @phone .", "response": "da_vinci_pizzeria is located at 20_milton_road_chesterton , and their phone number is 01223_351707 ."}, {"pre_ent": ["royal_spice", "victoria_avenue_chesterton"], "gold_ent": [], "id": 1, "template": "@name is located at @address .", "response": "royal_spice is located at victoria_avenue_chesterton ."}, {"pre_ent": [], "gold_ent": [], "id": 1, "template": "api_call dontcare east cheap", "response": "api_call dontcare east cheap"}, {"pre_ent": ["the_missing_sock", "finders_corner_newmarket_road", "01223_812660"], "gold_ent": ["the_missing_sock", "finders_corner_newmarket_road"], "id": 1, "template": "@name is located at @address , and the phone number is @phone .", "response": "the_missing_sock is located at finders_corner_newmarket_road , and the phone number is 01223_812660 ."}, {"pre_ent": [], "gold_ent": [], "id": 1, "template": "thank you , goodbye !", "response": "thank you , goodbye !"}, {"pre_ent": [], "gold_ent": [], "id": 1, "template": "api_call portuguese dontcare dontcare", "response": "api_call portuguese dontcare dontcare"}, {"pre_ent": ["nandos", "cambridge_leisure_park_clifton_way", "01223_327908"], "gold_ent": ["cheap", "cambridge_leisure_park_clifton_way", "portuguese", "nandos", "south", "01223_327908"], "id": 1, "template": "@name is located at @address , and the phone number is @phone .", "response": "nandos is located at cambridge_leisure_park_clifton_way , and the phone number is 01223_327908 ."}, {"pre_ent": [], "gold_ent": [], "id": 1, "template": "thank you for using our system . good bye", "response": "thank you for using our system . good bye"}, {"pre_ent": [], "gold_ent": [], "id": 1, "template": "there are no restaurants serving singaporean food in the centre part of town . would you like to try something else ?", "response": "there are no restaurants serving singaporean food in the centre part of town . would you like to try something else ?"}, {"pre_ent": [], "gold_ent": [], "id": 1, "template": "api_call portuguese dontcare dontcare", "response": "api_call portuguese dontcare dontcare"}, {"pre_ent": ["nandos", "south", "portuguese"], "gold_ent": ["nandos", "cheap", "portuguese", "south"], "id": 1, "template": "@name is a @food restaurant in the @area part of town .", "response": "nandos is a portuguese restaurant in the south part of town ."}, {"pre_ent": ["nandos", "cambridge_leisure_park_clifton_way", "01223_327908"], "gold_ent": ["01223327908", "cambridge_leisure_park_clifton_way"], "id": 1, "template": "@name is located at @address and their phone number is @phone .", "response": "nandos is located at cambridge_leisure_park_clifton_way and their phone number is 01223_327908 ."}, {"pre_ent": [], "gold_ent": [], "id": 1, "template": "thank you for using our system . good bye", "response": "thank you for using our system . good bye"}, {"pre_ent": [], "gold_ent": [], "id": 1, "template": "goodbye .", "response": "goodbye ."}, {"pre_ent": [], "gold_ent": [], "id": 1, "template": "i 'm sorry , there are no swiss restaurants in the centre part of town . can i offer you something else ?", "response": "i 'm sorry , there are no swiss restaurants in the centre part of town . can i offer you something else ?"}, {"pre_ent": [], "gold_ent": [], "id": 1, "template": "api_call vietnamese dontcare dontcare", "response": "api_call vietnamese dontcare dontcare"}, {"pre_ent": ["thanh_binh", "west", "vietnamese"], "gold_ent": ["cheap", "vietnamese", "thanh_binh"], "id": 1, "template": "@name is a @food restaurant in the @area part of town .", "response": "thanh_binh is a vietnamese restaurant in the west part of town ."}, {"pre_ent": ["thanh_binh", "17_magdalene_street_city_centre"], "gold_ent": ["17_magdalene_street_city_centre"], "id": 1, "template": "@name is located at @address .", "response": "thanh_binh is located at 17_magdalene_street_city_centre ."}, {"pre_ent": [], "gold_ent": [], "id": 1, "template": "thank you for using the cambridge restaurant system . goodbye .", "response": "thank you for using the cambridge restaurant system . goodbye ."}, {"pre_ent": [], "gold_ent": [], "id": 1, "template": "there are four moderately priced restaurants in the centre part of town . would you like me to check for a different restaurant", "response": "there are four moderately priced restaurants in the centre part of town . would you like me to check for a different restaurant"}, {"pre_ent": ["la_tasca", "14_-16_bridge_street"], "gold_ent": ["la_tasca", "centre", "spanish", "moderate"], "id": 1, "template": "@name is located at @address .", "response": "la_tasca is located at 14_-16_bridge_street ."}, {"pre_ent": ["la_tasca", "14_-16_bridge_street", "01223_464630"], "gold_ent": ["01223_464630", "centre", "14_-16_bridge_street"], "id": 1, "template": "@name is located at @address and their phone number is @phone .", "response": "la_tasca is located at 14_-16_bridge_street and their phone number is 01223_464630 ."}, {"pre_ent": [], "gold_ent": [], "id": 1, "template": "thank you for using our system . good bye", "response": "thank you for using our system . good bye"}, {"pre_ent": [], "gold_ent": [], "id": 1, "template": "goodbye .", "response": "goodbye ."}, {"pre_ent": [], "gold_ent": [], "id": 1, "template": "there is no restaurant serving fusion food in the area .", "response": "there is no restaurant serving fusion food in the area ."}, {"pre_ent": [], "gold_ent": [], "id": 1, "template": "api_call mediterranean dontcare dontcare", "response": "api_call mediterranean dontcare dontcare"}, {"pre_ent": [], "gold_ent": [], "id": 1, "template": "api_call african dontcare dontcare", "response": "api_call african dontcare dontcare"}, {"pre_ent": ["gourmet_burger_kitchen", "01223_312598", "cb21ab"], "gold_ent": ["cb21ab", "gourmet_burger_kitchen", "01223_312598", "regent_street_city_centre"], "id": 1, "template": "@name is located at 100 @hist . their phone number is @phone .", "response": "gourmet_burger_kitchen is located at 100 cb21ab . their phone number is 01223_312598 ."}, {"pre_ent": [], "gold_ent": [], "id": 1, "template": "thank you for using the cambridge restaurant system . goodbye .", "response": "thank you for using the cambridge restaurant system . goodbye ."}, {"pre_ent": [], "gold_ent": [], "id": 1, "template": "there are no restaurants serving international food . would you like me to check for a different restaurant ?", "response": "there are no restaurants serving international food . would you like me to check for a different restaurant ?"}, {"pre_ent": [], "gold_ent": [], "id": 1, "template": "api_call european dontcare dontcare", "response": "api_call european dontcare dontcare"}, {"pre_ent": [], "gold_ent": [], "id": 1, "template": "api_call italian dontcare moderate", "response": "api_call italian dontcare moderate"}, {"pre_ent": ["restaurant_alimentum", "south", "modern_european"], "gold_ent": ["de_luca_cucina_and_bar", "83_regent_street", "moderate", "01223_356666", "modern_european"], "id": 1, "template": "@name is a @food restaurant in the @area part of town .", "response": "restaurant_alimentum is a modern_european restaurant in the south part of town ."}, {"pre_ent": [], "gold_ent": [], "id": 1, "template": "thank you for using the cambridge restaurant system . goodbye .", "response": "thank you for using the cambridge restaurant system . goodbye ."}, {"pre_ent": [], "gold_ent": [], "id": 1, "template": "api_call thai centre dontcare", "response": "api_call thai centre dontcare"}, {"pre_ent": [], "gold_ent": [], "id": 1, "template": "api_call dontcare south dontcare", "response": "api_call dontcare south dontcare"}, {"pre_ent": ["sala_thong", "west", "thai"], "gold_ent": ["sala_thong", "expensive", "35_newnham_road_newnham", "thai", "01223323178", "west"], "id": 1, "template": "@name is a @food restaurant in the @area part of town .", "response": "sala_thong is a thai restaurant in the west part of town ."}, {"pre_ent": [], "gold_ent": [], "id": 1, "template": "thank you for using our system . good bye", "response": "thank you for using our system . good bye"}, {"pre_ent": [], "gold_ent": [], "id": 1, "template": "i 'm sorry , there are no swiss restaurants in the centre part of town . would you like to try something else ?", "response": "i 'm sorry , there are no swiss restaurants in the centre part of town . would you like to try something else ?"}, {"pre_ent": [], "gold_ent": [], "id": 1, "template": "api_call british dontcare moderate", "response": "api_call british dontcare moderate"}, {"pre_ent": ["british", "fitzbillies_restaurant"], "gold_ent": ["moderate", "british", "183_east_road_city_centre", "cotto"], "id": 1, "template": "@name is a @pricerange restaurant serving @food food .", "response": "fitzbillies_restaurant is a british restaurant serving british food ."}, {"pre_ent": ["01223_302010"], "gold_ent": ["01223_302010"], "id": 1, "template": "the phone number is @phone .", "response": "the phone number is 01223_302010 ."}, {"pre_ent": [], "gold_ent": [], "id": 1, "template": "thank you for using the cambridge restaurant system . goodbye .", "response": "thank you for using the cambridge restaurant system . goodbye ."}, {"pre_ent": [], "gold_ent": [], "id": 1, "template": "api_call gastropub dontcare dontcare", "response": "api_call gastropub dontcare dontcare"}, {"pre_ent": ["backstreet_bistro", "centre", "gastropub"], "gold_ent": ["gastropub", "backstreet_bistro"], "id": 1, "template": "@name is a @food restaurant in the @area part of town .", "response": "backstreet_bistro is a gastropub restaurant in the centre part of town ."}, {"pre_ent": ["2_sturton_street_city_centre", "centre"], "gold_ent": ["2_sturton_street_city_centre"], "id": 1, "template": "the address is @hist cherry hinton , and the postcode is @postcode .", "response": "the address is 2_sturton_street_city_centre cherry hinton , and the postcode is 2_sturton_street_city_centre ."}, {"pre_ent": [], "gold_ent": [], "id": 1, "template": "thank you for using the cambridge restaurant system . goodbye .", "response": "thank you for using the cambridge restaurant system . goodbye ."}, {"pre_ent": [], "gold_ent": [], "id": 1, "template": "there are two restaurants in the north part of town . which kind of food would you like ?", "response": "there are two restaurants in the north part of town . which kind of food would you like ?"}, {"pre_ent": [], "gold_ent": [], "id": 1, "template": "api_call dontcare west moderate", "response": "api_call dontcare west moderate"}, {"pre_ent": ["golden_wok", "191_histon_road_chesterton"], "gold_ent": ["chinese", "golden_wok", "191_histon_road_chesterton", "north"], "id": 1, "template": "@name is located at @address .", "response": "golden_wok is located at 191_histon_road_chesterton ."}, {"pre_ent": [], "gold_ent": [], "id": 1, "template": "thank you .", "response": "thank you ."}, {"pre_ent": [], "gold_ent": [], "id": 1, "template": "thank you for using the cambridge restaurant system . goodbye .", "response": "thank you for using the cambridge restaurant system . goodbye ."}]
