# Supplementary material for: PluDG: enhancing task-oriented dialogue system with knowledge graph plug-in module
Source: PeerJ Comput Sci. 2023 Nov 24;9:e1707. doi: 10.7717/peerj-cs.1707 (PMC10703105; doi:10.7717/peerj-cs.1707)
Supplement: Supplemental Information 1 [file peerj-cs-09-1707-s001.zip › decoder/data/camrest/gcn_cam_train.json]

[
  {
    "pre_ent": [],
    "gold_ent": [],
    "id": 433,
    "template": "api_call thai centre dontcare",
    "response": "api_call thai centre dontcare"
  },
  {
    "pre_ent": [],
    "gold_ent": [],
    "id": 951,
    "template": "thank you .",
    "response": "thank you ."
  },
  {
    "pre_ent": [
      "centre",
      "efes_restaurant",
      "king_street_city_centre",
      "01223_500005"
    ],
    "gold_ent": [
      "king_street_city_centre",
      "01223_500005"
    ],
    "id": 2018,
    "template": "@name 's phone number is @phone and they are located at @address . can i help you with anything",
    "response": "efes_restaurant 's phone number is 01223_500005 and they are located at king_street_city_centre . can i help you with anything"
  },
  {
    "pre_ent": [
      "kymmoy",
      "01223_311911"
    ],
    "gold_ent": [
      "01223_311911"
    ],
    "id": 380,
    "template": "@name 's phone number is @phone .",
    "response": "kymmoy 's phone number is 01223_311911 ."
  },
  {
    "pre_ent": [],
    "gold_ent": [],
    "id": 320,
    "template": "api_call thai dontcare dontcare",
    "response": "api_call thai dontcare dontcare"
  },
  {
    "pre_ent": [
      "hakka",
      "north",
      "chinese"
    ],
    "gold_ent": [
      "chinese",
      "north",
      "hakka"
    ],
    "id": 1477,
    "template": "@name is a @food restaurant in the @area part of town .",
    "response": "hakka is a chinese restaurant in the north part of town ."
  },
  {
    "pre_ent": [],
    "gold_ent": [],
    "id": 854,
    "template": "goodbye .",
    "response": "goodbye ."
  },
  {
    "pre_ent": [],
    "gold_ent": [],
    "id": 894,
    "template": "there are two cheap restaurants in the north part of town . what price range would you like ?",
    "response": "there are two cheap restaurants in the north part of town . what price range would you like ?"
  },
  {
    "pre_ent": [
      "yu_garden",
      "529_newmarket_road_fen_ditton",
      "cb58pa"
    ],
    "gold_ent": [
      "529_newmarket_road_fen_ditton",
      "cb58pa",
      "01223_248882"
    ],
    "id": 1708,
    "template": "@name address is @address , @postcode , @postcode .",
    "response": "yu_garden address is 529_newmarket_road_fen_ditton , cb58pa , cb58pa ."
  },
  {
    "pre_ent": [],
    "gold_ent": [],
    "id": 761,
    "template": "api_call chinese south dontcare",
    "response": "api_call chinese south dontcare"
  },
  {
    "pre_ent": [],
    "gold_ent": [],
    "id": 107,
    "template": "thank you for using the cambridge restaurant system . goodbye .",
    "response": "thank you for using the cambridge restaurant system . goodbye ."
  },
  {
    "pre_ent": [
      "west",
      "moderate",
      "meghna"
    ],
    "gold_ent": [
      "italian",
      "west",
      "prezzo"
    ],
    "id": 47,
    "template": "@name is a moderately priced restaurant in the @area part of town .",
    "response": "meghna is a moderately priced restaurant in the west part of town ."
  },
  {
    "pre_ent": [
      "west",
      "meghna",
      "indian",
      "01223_727410"
    ],
    "gold_ent": [
      "cb43lf",
      "indian",
      "west",
      "meghna",
      "01223727410"
    ],
    "id": 491,
    "template": "@name is a @food restaurant in the @area part of town . their phone number is @phone .",
    "response": "meghna is a indian restaurant in the west part of town . their phone number is 01223_727410 ."
  },
  {
    "pre_ent": [
      "golden_wok",
      "north",
      "chinese",
      "01223_350688"
    ],
    "gold_ent": [
      "01223_350688",
      "chinese",
      "golden_wok",
      "north",
      "moderate"
    ],
    "id": 524,
    "template": "@name is a @food restaurant in the @area part of town . their phone number is @phone .",
    "response": "golden_wok is a chinese restaurant in the north part of town . their phone number is 01223_350688 ."
  },
  {
    "pre_ent": [
      "cambridge_leisure_park_clifton_way",
      "the_lucky_star"
    ],
    "gold_ent": [
      "the_lucky_star",
      "cambridge_leisure_park_clifton_way"
    ],
    "id": 677,
    "template": "@name is located at @address . can i help you with anything else ?",
    "response": "the_lucky_star is located at cambridge_leisure_park_clifton_way . can i help you with anything else ?"
  },
  {
    "pre_ent": [
      "centre",
      "turkish",
      "anatolia"
    ],
    "gold_ent": [
      "turkish",
      "efes_restaurant",
      "anatolia",
      "centre"
    ],
    "id": 731,
    "template": "@name is a @food restaurant in the @area part of town .",
    "response": "anatolia is a turkish restaurant in the centre part of town ."
  },
  {
    "pre_ent": [],
    "gold_ent": [],
    "id": 549,
    "template": "api_call asian_oriental west dontcare",
    "response": "api_call asian_oriental west dontcare"
  },
  {
    "pre_ent": [],
    "gold_ent": [],
    "id": 1076,
    "template": "api_call dontcare north cheap",
    "response": "api_call dontcare north cheap"
  },
  {
    "pre_ent": [],
    "gold_ent": [],
    "id": 385,
    "template": "thank you .",
    "response": "thank you ."
  },
  {
    "pre_ent": [
      "centre",
      "european",
      "cambridge_lodge_restaurant"
    ],
    "gold_ent": [
      "galleria",
      "european",
      "centre"
    ],
    "id": 1582,
    "template": "@name is a @food restaurant in the @area part of town .",
    "response": "cambridge_lodge_restaurant is a european restaurant in the centre part of town ."
  },
  {
    "pre_ent": [],
    "gold_ent": [],
    "id": 1077,
    "template": "api_call dontcare south cheap",
    "response": "api_call dontcare south cheap"
  },
  {
    "pre_ent": [],
    "gold_ent": [],
    "id": 1777,
    "template": "api_call chinese south dontcare",
    "response": "api_call chinese south dontcare"
  },
  {
    "pre_ent": [],
    "gold_ent": [],
    "id": 1526,
    "template": "there are two restaurants that serve portuguese food . would you like to try something else ?",
    "response": "there are two restaurants that serve portuguese food . would you like to try something else ?"
  },
  {
    "pre_ent": [],
    "gold_ent": [],
    "id": 869,
    "template": "api_call dontcare south dontcare",
    "response": "api_call dontcare south dontcare"
  },
  {
    "pre_ent": [],
    "gold_ent": [],
    "id": 313,
    "template": "api_call vietnamese dontcare dontcare",
    "response": "api_call vietnamese dontcare dontcare"
  },
  {
    "pre_ent": [
      "north",
      "moderate",
      "golden_wok"
    ],
    "gold_ent": [
      "golden_wok",
      "north",
      "moderate"
    ],
    "id": 1762,
    "template": "i recommend @name . it is in the @area part of town and is moderately priced .",
    "response": "i recommend golden_wok . it is in the north part of town and is moderately priced ."
  },
  {
    "pre_ent": [],
    "gold_ent": [],
    "id": 569,
    "template": "thank you for using the cambridge restaurant system . goodbye .",
    "response": "thank you for using the cambridge restaurant system . goodbye ."
  },
  {
    "pre_ent": [],
    "gold_ent": [],
    "id": 22,
    "template": "api_call italian south dontcare",
    "response": "api_call italian south dontcare"
  },
  {
    "pre_ent": [],
    "gold_ent": [],
    "id": 908,
    "template": "there are no restaurants that serve australian food .",
    "response": "there are no restaurants that serve australian food ."
  },
  {
    "pre_ent": [],
    "gold_ent": [],
    "id": 533,
    "template": "thank you for using the cambridge restaurant system . goodbye .",
    "response": "thank you for using the cambridge restaurant system . goodbye ."
  },
  {
    "pre_ent": [],
    "gold_ent": [],
    "id": 638,
    "template": "api_call chinese south expensive",
    "response": "api_call chinese south expensive"
  },
  {
    "pre_ent": [],
    "gold_ent": [],
    "id": 332,
    "template": "api_call dontcare north cheap",
    "response": "api_call dontcare north cheap"
  },
  {
    "pre_ent": [
      "bedouin",
      "01223_367660"
    ],
    "gold_ent": [
      "bedouin",
      "01223_367660",
      "mill_road_city_centre"
    ],
    "id": 476,
    "template": "@name is located at 100 @hist and their phone number is @phone .",
    "response": "bedouin is located at 100 01223_367660 and their phone number is 01223_367660 ."
  },
  {
    "pre_ent": [
      "bangkok_city",
      "24_green_street_city_centre",
      "centre",
      "01223_354382"
    ],
    "gold_ent": [
      "bangkok_city",
      "01223_354382",
      "24_green_street_city_centre"
    ],
    "id": 981,
    "template": "@name is located at @address and their phone number is @phone .",
    "response": "bangkok_city is located at 24_green_street_city_centre and their phone number is 01223_354382 ."
  },
  {
    "pre_ent": [
      "40210_millers_yard_city_centre",
      "centre"
    ],
    "gold_ent": [
      "cb17dy",
      "dojo_noodle_bar"
    ],
    "id": 1335,
    "template": "the postcode is @hist .",
    "response": "the postcode is 40210_millers_yard_city_centre ."
  },
  {
    "pre_ent": [],
    "gold_ent": [],
    "id": 1508,
    "template": "api_call dontcare south expensive",
    "response": "api_call dontcare south expensive"
  },
  {
    "pre_ent": [
      "cb17dy",
      "01223_412430"
    ],
    "gold_ent": [
      "01223_412430",
      "cb17dy"
    ],
    "id": 1702,
    "template": "the phone number is @phone , and the postcode is @postcode .",
    "response": "the phone number is 01223_412430 , and the postcode is cb17dy ."
  },
  {
    "pre_ent": [
      "bloomsbury_restaurant",
      "crowne_plaza_hotel_20_downing_street"
    ],
    "gold_ent": [
      "meghna",
      "west"
    ],
    "id": 339,
    "template": "@name is located at @address .",
    "response": "bloomsbury_restaurant is located at crowne_plaza_hotel_20_downing_street ."
  },
  {
    "pre_ent": [
      "the_missing_sock"
    ],
    "gold_ent": [
      "cb17dy"
    ],
    "id": 1853,
    "template": "the postcode is @hist .",
    "response": "the postcode is the_missing_sock ."
  },
  {
    "pre_ent": [
      "indian",
      "north",
      "meghna"
    ],
    "gold_ent": [
      "east",
      "moderate",
      "curry_prince",
      "indian"
    ],
    "id": 1542,
    "template": "@name is a @food restaurant in the @area part of town .",
    "response": "meghna is a indian restaurant in the north part of town ."
  },
  {
    "pre_ent": [],
    "gold_ent": [],
    "id": 365,
    "template": "api_call asian_oriental dontcare expensive",
    "response": "api_call asian_oriental dontcare expensive"
  },
  {
    "pre_ent": [],
    "gold_ent": [],
    "id": 1840,
    "template": "there are no restaurants serving danish food in the expensive price range .",
    "response": "there are no restaurants serving danish food in the expensive price range ."
  },
  {
    "pre_ent": [],
    "gold_ent": [],
    "id": 721,
    "template": "api_call dontcare dontcare moderate",
    "response": "api_call dontcare dontcare moderate"
  },
  {
    "pre_ent": [],
    "gold_ent": [],
    "id": 1972,
    "template": "thank you for using our system . good bye",
    "response": "thank you for using our system . good bye"
  },
  {
    "pre_ent": [],
    "gold_ent": [],
    "id": 1555,
    "template": "api_call dontcare south moderate",
    "response": "api_call dontcare south moderate"
  },
  {
    "pre_ent": [
      "the_nirala",
      "indian"
    ],
    "gold_ent": [
      "the_nirala",
      "indian"
    ],
    "id": 191,
    "template": "@name serves @food food .",
    "response": "the_nirala serves indian food ."
  },
  {
    "pre_ent": [
      "kohinoor",
      "indian",
      "north"
    ],
    "gold_ent": [
      "kohinoor",
      "cheap",
      "centre",
      "indian"
    ],
    "id": 182,
    "template": "@name is a @food restaurant in the @area part of town .",
    "response": "kohinoor is a indian restaurant in the north part of town ."
  },
  {
    "pre_ent": [
      "yu_garden",
      "east",
      "chinese"
    ],
    "gold_ent": [
      "yu_garden",
      "east",
      "chinese"
    ],
    "id": 1707,
    "template": "@name is a @food restaurant in the @area part of town .",
    "response": "yu_garden is a chinese restaurant in the east part of town ."
  },
  {
    "pre_ent": [],
    "gold_ent": [],
    "id": 448,
    "template": "there are two restaurants in the north part of town . would you like me to check for a different type of food ?",
    "response": "there are two restaurants in the north part of town . would you like me to check for a different type of food ?"
  },
  {
    "pre_ent": [
      "south",
      "chinese",
      "peking_restaurant"
    ],
    "gold_ent": [
      "chinese",
      "expensive",
      "peking_restaurant"
    ],
    "id": 629,
    "template": "@name is a @food restaurant in the @area part of town .",
    "response": "peking_restaurant is a chinese restaurant in the south part of town ."
  },
  {
    "pre_ent": [
      "la_tasca",
      "centre",
      "spanish"
    ],
    "gold_ent": [
      "la_tasca"
    ],
    "id": 234,
    "template": "@name is a @food restaurant in the @area part of town .",
    "response": "la_tasca is a spanish restaurant in the centre part of town ."
  },
  {
    "pre_ent": [],
    "gold_ent": [],
    "id": 1639,
    "template": "api_call italian dontcare dontcare",
    "response": "api_call italian dontcare dontcare"
  },
  {
    "pre_ent": [],
    "gold_ent": [],
    "id": 142,
    "template": "there are no restaurants serving serve cantonese food in the north part of town . would you like to try something else ?",
    "response": "there are no restaurants serving serve cantonese food in the north part of town . would you like to try something else ?"
  },
  {
    "pre_ent": [
      "centre",
      "turkish",
      "anatolia"
    ],
    "gold_ent": [
      "turkish",
      "anatolia",
      "centre"
    ],
    "id": 617,
    "template": "@name is a @food restaurant in the @area part of town .",
    "response": "anatolia is a turkish restaurant in the centre part of town ."
  },
  {
    "pre_ent": [],
    "gold_ent": [],
    "id": 49,
    "template": "i 'm sorry , there are no moderately priced restaurants in the north part of town . would you like me to check for a different restaurant ?",
    "response": "i 'm sorry , there are no moderately priced restaurants in the north part of town . would you like me to check for a different restaurant ?"
  },
  {
    "pre_ent": [
      "nandos",
      "south",
      "01223_327908",
      "cheap",
      "chinese"
    ],
    "gold_ent": [
      "01223_327908",
      "chinese",
      "south",
      "the_lucky_star",
      "cheap",
      "cambridge_leisure_park_clifton_way"
    ],
    "id": 1238,
    "template": "@name is a @food restaurant in the @area part of town and is in the @pricerange price range . their phone number is @phone .",
    "response": "nandos is a chinese restaurant in the south part of town and is in the cheap price range . their phone number is 01223_327908 ."
  },
  {
    "pre_ent": [],
    "gold_ent": [],
    "id": 668,
    "template": "there are two cheap restaurants in the east part of town .",
    "response": "there are two cheap restaurants in the east part of town ."
  },
  {
    "pre_ent": [
      "east",
      "chinese",
      "grafton_hotel_restaurant"
    ],
    "gold_ent": [
      "chinese",
      "east",
      "yu_garden"
    ],
    "id": 660,
    "template": "@name is a @food restaurant in the @area part of town .",
    "response": "grafton_hotel_restaurant is a chinese restaurant in the east part of town ."
  },
  {
    "pre_ent": [
      "east",
      "chinese",
      "grafton_hotel_restaurant"
    ],
    "gold_ent": [
      "expensive",
      "east",
      "pipasha_restaurant",
      "indian"
    ],
    "id": 1347,
    "template": "@name is a @food restaurant in the @area part of town .",
    "response": "grafton_hotel_restaurant is a chinese restaurant in the east part of town ."
  },
  {
    "pre_ent": [],
    "gold_ent": [],
    "id": 173,
    "template": "thank you for using the cambridge restaurant system . goodbye .",
    "response": "thank you for using the cambridge restaurant system . goodbye ."
  },
  {
    "pre_ent": [
      "the_nirala",
      "01223_360966"
    ],
    "gold_ent": [
      "the_nirala",
      "01223_360966"
    ],
    "id": 1374,
    "template": "@name 's phone number is @phone .",
    "response": "the_nirala 's phone number is 01223_360966 ."
  },
  {
    "pre_ent": [],
    "gold_ent": [],
    "id": 946,
    "template": "thank you for using the cambridge restaurant system . goodbye .",
    "response": "thank you for using the cambridge restaurant system . goodbye ."
  },
  {
    "pre_ent": [],
    "gold_ent": [],
    "id": 595,
    "template": "thank you , goodbye .",
    "response": "thank you , goodbye ."
  },
  {
    "pre_ent": [],
    "gold_ent": [],
    "id": 1658,
    "template": "thank you , goodbye !",
    "response": "thank you , goodbye !"
  },
  {
    "pre_ent": [
      "saint_johns_chop_house",
      "01223_353110"
    ],
    "gold_ent": [
      "01223_353110"
    ],
    "id": 357,
    "template": "@name 's phone number is @phone .",
    "response": "saint_johns_chop_house 's phone number is 01223_353110 ."
  },
  {
    "pre_ent": [],
    "gold_ent": [],
    "id": 1043,
    "template": "there are five restaurants that serve italian food . what price range would you like ?",
    "response": "there are five restaurants that serve italian food . what price range would you like ?"
  },
  {
    "pre_ent": [],
    "gold_ent": [],
    "id": 848,
    "template": "thank you , goodbye .",
    "response": "thank you , goodbye ."
  },
  {
    "pre_ent": [
      "centre",
      "expensive",
      "caffe_uno"
    ],
    "gold_ent": [
      "italian",
      "stazione_restaurant_and_coffee_bar",
      "centre"
    ],
    "id": 648,
    "template": "@name is an @pricerange restaurant in the @area part of town .",
    "response": "caffe_uno is an expensive restaurant in the centre part of town ."
  },
  {
    "pre_ent": [],
    "gold_ent": [],
    "id": 857,
    "template": "there are two restaurants in the east part of town .",
    "response": "there are two restaurants in the east part of town ."
  },
  {
    "pre_ent": [],
    "gold_ent": [],
    "id": 1961,
    "template": "thank you , goodbye .",
    "response": "thank you , goodbye ."
  },
  {
    "pre_ent": [
      "south",
      "restaurant_alimentum"
    ],
    "gold_ent": [
      "restaurant_alimentum",
      "moderate",
      "south"
    ],
    "id": 486,
    "template": "@name is in the @area part of town .",
    "response": "restaurant_alimentum is in the south part of town ."
  },
  {
    "pre_ent": [],
    "gold_ent": [],
    "id": 1539,
    "template": "thank you , goodbye .",
    "response": "thank you , goodbye ."
  },
  {
    "pre_ent": [],
    "gold_ent": [],
    "id": 1324,
    "template": "there are five restaurants that serve italian food . what price range do you want ?",
    "response": "there are five restaurants that serve italian food . what price range do you want ?"
  },
  {
    "pre_ent": [],
    "gold_ent": [],
    "id": 1921,
    "template": "api_call british west moderate",
    "response": "api_call british west moderate"
  },
  {
    "pre_ent": [
      "west",
      "italian",
      "la_margherita"
    ],
    "gold_ent": [
      "italian",
      "west",
      "prezzo"
    ],
    "id": 1484,
    "template": "@name is a @food restaurant in the @area part of town .",
    "response": "la_margherita is a italian restaurant in the west part of town ."
  },
  {
    "pre_ent": [],
    "gold_ent": [],
    "id": 1370,
    "template": "thank you , goodbye .",
    "response": "thank you , goodbye ."
  },
  {
    "pre_ent": [
      "restaurant_alimentum",
      "152_-_154_hills_road"
    ],
    "gold_ent": [
      "restaurant_alimentum",
      "g4_cambridge_leisure_park_clifton_way_cherry_hinton"
    ],
    "id": 1960,
    "template": "@name 's address is @address .",
    "response": "restaurant_alimentum 's address is 152_-_154_hills_road ."
  },
  {
    "pre_ent": [],
    "gold_ent": [],
    "id": 713,
    "template": "goodbye",
    "response": "goodbye"
  },
  {
    "pre_ent": [],
    "gold_ent": [],
    "id": 692,
    "template": "thank you for using the cambridge restaurant system . goodbye .",
    "response": "thank you for using the cambridge restaurant system . goodbye ."
  },
  {
    "pre_ent": [
      "eraina",
      "centre",
      "european",
      "expensive"
    ],
    "gold_ent": [
      "european",
      "eraina"
    ],
    "id": 518,
    "template": "@name is a @pricerange restaurant serving @food food in the @area part of town .",
    "response": "eraina is a expensive restaurant serving european food in the centre part of town ."
  },
  {
    "pre_ent": [],
    "gold_ent": [],
    "id": 1804,
    "template": "thank you for using the cambridge restaurant system . goodbye .",
    "response": "thank you for using the cambridge restaurant system . goodbye ."
  },
  {
    "pre_ent": [
      "yippee_noodle_bar",
      "40428_king_street_city_centre",
      "centre",
      "01223_518111"
    ],
    "gold_ent": [
      "01223_518111",
      "40428_king_street_city_centre",
      "yippee_noodle_bar"
    ],
    "id": 937,
    "template": "@name is located at @address and their phone number is @phone .",
    "response": "yippee_noodle_bar is located at 40428_king_street_city_centre and their phone number is 01223_518111 ."
  },
  {
    "pre_ent": [
      "east"
    ],
    "gold_ent": [
      "indian",
      "pipasha_restaurant",
      "grafton_hotel_restaurant",
      "british"
    ],
    "id": 456,
    "template": "yes , there are two restaurants in the @area part of town .",
    "response": "yes , there are two restaurants in the east part of town ."
  },
  {
    "pre_ent": [],
    "gold_ent": [],
    "id": 20,
    "template": "thank you .",
    "response": "thank you ."
  },
  {
    "pre_ent": [],
    "gold_ent": [],
    "id": 1574,
    "template": "there are two chinese restaurants in the north part of town . do you have a preference on price range ?",
    "response": "there are two chinese restaurants in the north part of town . do you have a preference on price range ?"
  },
  {
    "pre_ent": [
      "west",
      "thanh_binh"
    ],
    "gold_ent": [
      "chinese",
      "moderate",
      "west"
    ],
    "id": 2062,
    "template": "yes there are four options , @hist , there are no restaurants in the @area part of town .",
    "response": "yes there are four options , thanh_binh , there are no restaurants in the west part of town ."
  },
  {
    "pre_ent": [],
    "gold_ent": [],
    "id": 521,
    "template": "thank you .",
    "response": "thank you ."
  },
  {
    "pre_ent": [
      "hakka",
      "01223_568988"
    ],
    "gold_ent": [
      "01223_568988",
      "hakka"
    ],
    "id": 1478,
    "template": "@name 's phone number is @phone .",
    "response": "hakka 's phone number is 01223_568988 ."
  },
  {
    "pre_ent": [],
    "gold_ent": [],
    "id": 1669,
    "template": "thank you .",
    "response": "thank you ."
  },
  {
    "pre_ent": [],
    "gold_ent": [],
    "id": 2005,
    "template": "there are no moderately priced restaurants in the north part of town . would you like to try something else ?",
    "response": "there are no moderately priced restaurants in the north part of town . would you like to try something else ?"
  },
  {
    "pre_ent": [
      "moderate"
    ],
    "gold_ent": [],
    "id": 2061,
    "template": "i am sorry , there is no moderately priced russian russian food .",
    "response": "i am sorry , there is no moderately priced russian russian food ."
  },
  {
    "pre_ent": [],
    "gold_ent": [],
    "id": 608,
    "template": "thank you .",
    "response": "thank you ."
  },
  {
    "pre_ent": [
      "restaurant_two_two",
      "22_chesterton_road_chesterton"
    ],
    "gold_ent": [
      "01223_351880",
      "restaurant_two_two"
    ],
    "id": 145,
    "template": "@name is located at @address .",
    "response": "restaurant_two_two is located at 22_chesterton_road_chesterton ."
  },
  {
    "pre_ent": [],
    "gold_ent": [],
    "id": 1483,
    "template": "api_call chinese south dontcare",
    "response": "api_call chinese south dontcare"
  },
  {
    "pre_ent": [],
    "gold_ent": [],
    "id": 0,
    "template": "there are no restaurants serving cantonese food in the north part of town .",
    "response": "there are no restaurants serving cantonese food in the north part of town ."
  },
  {
    "pre_ent": [],
    "gold_ent": [],
    "id": 1018,
    "template": "there are three moderately priced restaurants in the centre part of town . do you have a preference on the area ?",
    "response": "there are three moderately priced restaurants in the centre part of town . do you have a preference on the area ?"
  },
  {
    "pre_ent": [],
    "gold_ent": [],
    "id": 1798,
    "template": "thank you , goodbye .",
    "response": "thank you , goodbye ."
  },
  {
    "pre_ent": [],
    "gold_ent": [],
    "id": 1264,
    "template": "api_call european dontcare dontcare",
    "response": "api_call european dontcare dontcare"
  },
  {
    "pre_ent": [],
    "gold_ent": [],
    "id": 25,
    "template": "thank you .",
    "response": "thank you ."
  },
  {
    "pre_ent": [
      "pizza_hut_cherry_hinton",
      "g4_cambridge_leisure_park_clifton_way_cherry_hinton",
      "01223_323737"
    ],
    "gold_ent": [
      "g4_cambridge_leisure_park_clifton_way_cherry_hinton",
      "01223_323737",
      "pizza_hut_cherry_hinton"
    ],
    "id": 250,
    "template": "@name is located at @address . their phone number is @phone .",
    "response": "pizza_hut_cherry_hinton is located at g4_cambridge_leisure_park_clifton_way_cherry_hinton . their phone number is 01223_323737 ."
  },
  {
    "pre_ent": [],
    "gold_ent": [],
    "id": 1387,
    "template": "goodbye .",
    "response": "goodbye ."
  },
  {
    "pre_ent": [
      "nandos",
      "south",
      "portuguese"
    ],
    "gold_ent": [
      "chinese",
      "south",
      "cheap",
      "the_lucky_star"
    ],
    "id": 245,
    "template": "@name is a @food restaurant in the @area part of town .",
    "response": "nandos is a portuguese restaurant in the south part of town ."
  },
  {
    "pre_ent": [],
    "gold_ent": [],
    "id": 1699,
    "template": "there are no restaurants matching your request .",
    "response": "there are no restaurants matching your request ."
  },
  {
    "pre_ent": [
      "south",
      "italian",
      "frankie_and_bennys"
    ],
    "gold_ent": [
      "south",
      "italian",
      "pizza_hut_cherry_hinton"
    ],
    "id": 815,
    "template": "@name is a @food restaurant in the @area part of town .",
    "response": "frankie_and_bennys is a italian restaurant in the south part of town ."
  },
  {
    "pre_ent": [],
    "gold_ent": [],
    "id": 536,
    "template": "there are no restaurants serving international food in the centre part of town . would you like to try something else ?",
    "response": "there are no restaurants serving international food in the centre part of town . would you like to try something else ?"
  },
  {
    "pre_ent": [
      "little_seoul",
      "cb21dp"
    ],
    "gold_ent": [
      "regent_street_city_centre",
      "01223_308681",
      "little_seoul"
    ],
    "id": 75,
    "template": "@name is located at 108 @hist . can i help you with anything else ?",
    "response": "little_seoul is located at 108 cb21dp . can i help you with anything else ?"
  },
  {
    "pre_ent": [],
    "gold_ent": [],
    "id": 1114,
    "template": "goodbye .",
    "response": "goodbye ."
  },
  {
    "pre_ent": [],
    "gold_ent": [],
    "id": 1219,
    "template": "thank you for using the cambridge restaurant system . goodbye .",
    "response": "thank you for using the cambridge restaurant system . goodbye ."
  },
  {
    "pre_ent": [
      "centre",
      "turkish",
      "anatolia"
    ],
    "gold_ent": [
      "30_bridge_street_city_centre",
      "01223_362372",
      "turkish",
      "anatolia",
      "centre"
    ],
    "id": 1590,
    "template": "@name is a @food restaurant in the @area part of town .",
    "response": "anatolia is a turkish restaurant in the centre part of town ."
  },
  {
    "pre_ent": [
      "little_seoul",
      "centre",
      "01223_308681"
    ],
    "gold_ent": [
      "regent_street_city_centre",
      "01223_308681",
      "little_seoul"
    ],
    "id": 555,
    "template": "@name is in the @area of town and the phone number is @phone .",
    "response": "little_seoul is in the centre of town and the phone number is 01223_308681 ."
  },
  {
    "pre_ent": [
      "bangkok_city"
    ],
    "gold_ent": [
      "cb17dy"
    ],
    "id": 1966,
    "template": "the postcode is @hist .",
    "response": "the postcode is bangkok_city ."
  },
  {
    "pre_ent": [],
    "gold_ent": [],
    "id": 1943,
    "template": "there are three restaurants serving international food . would you like to try something else ?",
    "response": "there are three restaurants serving international food . would you like to try something else ?"
  },
  {
    "pre_ent": [],
    "gold_ent": [],
    "id": 1118,
    "template": "thank you , goodbye .",
    "response": "thank you , goodbye ."
  },
  {
    "pre_ent": [],
    "gold_ent": [],
    "id": 1468,
    "template": "thank you , goodbye .",
    "response": "thank you , goodbye ."
  },
  {
    "pre_ent": [
      "little_seoul",
      "centre",
      "expensive"
    ],
    "gold_ent": [
      "expensive",
      "little_seoul",
      "centre",
      "korean"
    ],
    "id": 1873,
    "template": "@name is an @food restaurant in the @area part of town .",
    "response": "little_seoul is an expensive restaurant in the centre part of town ."
  },
  {
    "pre_ent": [],
    "gold_ent": [],
    "id": 1052,
    "template": "thank you , goodbye !",
    "response": "thank you , goodbye !"
  },
  {
    "pre_ent": [
      "shiraz_restaurant",
      "01223_307581"
    ],
    "gold_ent": [
      "regent_street_city_centre",
      "shiraz_restaurant",
      "01223_307581"
    ],
    "id": 880,
    "template": "@name is located at @hist cherry hinton . their phone number is @phone .",
    "response": "shiraz_restaurant is located at shiraz_restaurant cherry hinton . their phone number is 01223_307581 ."
  },
  {
    "pre_ent": [
      "dojo_noodle_bar",
      "cheap"
    ],
    "gold_ent": [
      "cheap",
      "dojo_noodle_bar"
    ],
    "id": 367,
    "template": "yes , @name is a restaurant in the @area part of town .",
    "response": "yes , dojo_noodle_bar is a restaurant in the cheap part of town ."
  },
  {
    "pre_ent": [],
    "gold_ent": [],
    "id": 1569,
    "template": "api_call italian south dontcare",
    "response": "api_call italian south dontcare"
  },
  {
    "pre_ent": [],
    "gold_ent": [],
    "id": 1108,
    "template": "thank you , goodbye !",
    "response": "thank you , goodbye !"
  },
  {
    "pre_ent": [],
    "gold_ent": [],
    "id": 204,
    "template": "api_call dontcare south moderate",
    "response": "api_call dontcare south moderate"
  },
  {
    "pre_ent": [],
    "gold_ent": [],
    "id": 708,
    "template": "api_call british dontcare expensive",
    "response": "api_call british dontcare expensive"
  },
  {
    "pre_ent": [],
    "gold_ent": [],
    "id": 739,
    "template": "api_call portuguese dontcare dontcare",
    "response": "api_call portuguese dontcare dontcare"
  },
  {
    "pre_ent": [],
    "gold_ent": [],
    "id": 346,
    "template": "thank you for using the cambridge restaurant system . goodbye .",
    "response": "thank you for using the cambridge restaurant system . goodbye ."
  },
  {
    "pre_ent": [],
    "gold_ent": [],
    "id": 902,
    "template": "there are no restaurants matching your request . would you like to try something else ?",
    "response": "there are no restaurants matching your request . would you like to try something else ?"
  },
  {
    "pre_ent": [],
    "gold_ent": [],
    "id": 1472,
    "template": "thank you .",
    "response": "thank you ."
  },
  {
    "pre_ent": [],
    "gold_ent": [],
    "id": 632,
    "template": "api_call dontcare south expensive",
    "response": "api_call dontcare south expensive"
  },
  {
    "pre_ent": [
      "la_tasca",
      "centre"
    ],
    "gold_ent": [
      "la_tasca",
      "centre"
    ],
    "id": 106,
    "template": "@name is located in the @area part of town .",
    "response": "la_tasca is located in the centre part of town ."
  },
  {
    "pre_ent": [],
    "gold_ent": [],
    "id": 1726,
    "template": "api_call chinese south dontcare",
    "response": "api_call chinese south dontcare"
  },
  {
    "pre_ent": [],
    "gold_ent": [],
    "id": 1946,
    "template": "thank you for using the cambridge restaurant system . goodbye .",
    "response": "thank you for using the cambridge restaurant system . goodbye ."
  },
  {
    "pre_ent": [],
    "gold_ent": [],
    "id": 80,
    "template": "api_call portuguese dontcare dontcare",
    "response": "api_call portuguese dontcare dontcare"
  },
  {
    "pre_ent": [],
    "gold_ent": [],
    "id": 882,
    "template": "api_call dontcare east expensive",
    "response": "api_call dontcare east expensive"
  },
  {
    "pre_ent": [],
    "gold_ent": [],
    "id": 1592,
    "template": "goodbye .",
    "response": "goodbye ."
  },
  {
    "pre_ent": [],
    "gold_ent": [],
    "id": 1947,
    "template": "there are no restaurants serving cantonese food in the expensive price range .",
    "response": "there are no restaurants serving cantonese food in the expensive price range ."
  },
  {
    "pre_ent": [],
    "gold_ent": [],
    "id": 575,
    "template": "thank you , goodbye .",
    "response": "thank you , goodbye ."
  },
  {
    "pre_ent": [],
    "gold_ent": [],
    "id": 263,
    "template": "there are three restaurants in the centre part of town . what price range would you like ?",
    "response": "there are three restaurants in the centre part of town . what price range would you like ?"
  },
  {
    "pre_ent": [
      "centre",
      "international",
      "bloomsbury_restaurant"
    ],
    "gold_ent": [
      "the_varsity_restaurant",
      "international",
      "centre",
      "moderate"
    ],
    "id": 168,
    "template": "@name is a @food restaurant in the @area part of town .",
    "response": "bloomsbury_restaurant is a international restaurant in the centre part of town ."
  },
  {
    "pre_ent": [],
    "gold_ent": [],
    "id": 1700,
    "template": "api_call italian south dontcare",
    "response": "api_call italian south dontcare"
  },
  {
    "pre_ent": [],
    "gold_ent": [],
    "id": 1336,
    "template": "thank you for using the cambridge restaurant system . goodbye .",
    "response": "thank you for using the cambridge restaurant system . goodbye ."
  },
  {
    "pre_ent": [],
    "gold_ent": [],
    "id": 59,
    "template": "thank you , goodbye .",
    "response": "thank you , goodbye ."
  },
  {
    "pre_ent": [],
    "gold_ent": [],
    "id": 283,
    "template": "thank you , goodbye .",
    "response": "thank you , goodbye ."
  },
  {
    "pre_ent": [
      "loch_fyne",
      "centre",
      "seafood"
    ],
    "gold_ent": [
      "seafood",
      "centre",
      "loch_fyne"
    ],
    "id": 321,
    "template": "@name is a @food restaurant in the @area part of town .",
    "response": "loch_fyne is a seafood restaurant in the centre part of town ."
  },
  {
    "pre_ent": [],
    "gold_ent": [],
    "id": 1124,
    "template": "i 'm sorry , there are no restaurants serving australasian food . may i help you find a different",
    "response": "i 'm sorry , there are no restaurants serving australasian food . may i help you find a different"
  },
  {
    "pre_ent": [
      "01799_521260"
    ],
    "gold_ent": [
      "01799_521260"
    ],
    "id": 1485,
    "template": "the phone number is @phone .",
    "response": "the phone number is 01799_521260 ."
  },
  {
    "pre_ent": [
      "stazione_restaurant_and_coffee_bar",
      "market_hill_city_centre",
      "centre",
      "01223_352607"
    ],
    "gold_ent": [
      "market_hill_city_centre",
      "stazione_restaurant_and_coffee_bar",
      "01223_352607"
    ],
    "id": 649,
    "template": "@name is located at @address and their phone number is @phone .",
    "response": "stazione_restaurant_and_coffee_bar is located at market_hill_city_centre and their phone number is 01223_352607 ."
  },
  {
    "pre_ent": [],
    "gold_ent": [],
    "id": 1275,
    "template": "api_call european dontcare dontcare",
    "response": "api_call european dontcare dontcare"
  },
  {
    "pre_ent": [],
    "gold_ent": [],
    "id": 1821,
    "template": "thank you for using the cambridge restaurant system . goodbye .",
    "response": "thank you for using the cambridge restaurant system . goodbye ."
  },
  {
    "pre_ent": [
      "east",
      "grafton_hotel_restaurant",
      "british"
    ],
    "gold_ent": [
      "expensive",
      "east",
      "grafton_hotel_restaurant",
      "british"
    ],
    "id": 501,
    "template": "@name is a @pricerange @food restaurant in the @area part of town .",
    "response": "grafton_hotel_restaurant is a british british restaurant in the east part of town ."
  },
  {
    "pre_ent": [],
    "gold_ent": [],
    "id": 1670,
    "template": "api_call dontcare east expensive",
    "response": "api_call dontcare east expensive"
  },
  {
    "pre_ent": [
      "kymmoy",
      "centre",
      "01223_311911"
    ],
    "gold_ent": [
      "01223_311911",
      "kymmoy",
      "centre"
    ],
    "id": 1314,
    "template": "@name is in the @area part of town and the phone number is @phone .",
    "response": "kymmoy is in the centre part of town and the phone number is 01223_311911 ."
  },
  {
    "pre_ent": [],
    "gold_ent": [],
    "id": 1058,
    "template": "there are no restaurants serving catalan food in the north part of town .",
    "response": "there are no restaurants serving catalan food in the north part of town ."
  },
  {
    "pre_ent": [],
    "gold_ent": [],
    "id": 1427,
    "template": "api_call portuguese dontcare dontcare",
    "response": "api_call portuguese dontcare dontcare"
  },
  {
    "pre_ent": [],
    "gold_ent": [],
    "id": 1772,
    "template": "api_call italian south dontcare",
    "response": "api_call italian south dontcare"
  },
  {
    "pre_ent": [
      "italian"
    ],
    "gold_ent": [
      "italian"
    ],
    "id": 1693,
    "template": "they serve @food food .",
    "response": "they serve italian food ."
  },
  {
    "pre_ent": [],
    "gold_ent": [],
    "id": 1856,
    "template": "api_call portuguese dontcare dontcare",
    "response": "api_call portuguese dontcare dontcare"
  },
  {
    "pre_ent": [],
    "gold_ent": [],
    "id": 1376,
    "template": "i 'm sorry , there are no restaurants matching your request . would you like to try something else ?",
    "response": "i 'm sorry , there are no restaurants matching your request . would you like to try something else ?"
  },
  {
    "pre_ent": [],
    "gold_ent": [],
    "id": 1604,
    "template": "thank you .",
    "response": "thank you ."
  },
  {
    "pre_ent": [],
    "gold_ent": [],
    "id": 801,
    "template": "api_call asian_oriental dontcare dontcare",
    "response": "api_call asian_oriental dontcare dontcare"
  },
  {
    "pre_ent": [
      "south",
      "expensive",
      "chiquito_restaurant_bar"
    ],
    "gold_ent": [
      "expensive",
      "south"
    ],
    "id": 874,
    "template": "@name is an @food restaurant in the @area part of town , and is in the @pricerange price range .",
    "response": "chiquito_restaurant_bar is an expensive restaurant in the south part of town , and is in the expensive price range ."
  },
  {
    "pre_ent": [],
    "gold_ent": [],
    "id": 465,
    "template": "thank you for using the cambridge restaurant system . goodbye .",
    "response": "thank you for using the cambridge restaurant system . goodbye ."
  },
  {
    "pre_ent": [],
    "gold_ent": [],
    "id": 1383,
    "template": "api_call dontcare south expensive",
    "response": "api_call dontcare south expensive"
  },
  {
    "pre_ent": [
      "the_missing_sock",
      "east",
      "cheap"
    ],
    "gold_ent": [
      "cheap",
      "east",
      "the_missing_sock"
    ],
    "id": 511,
    "template": "@name is a @food restaurant in the @area part of town .",
    "response": "the_missing_sock is a cheap restaurant in the east part of town ."
  },
  {
    "pre_ent": [
      "centre",
      "anatolia",
      "30_bridge_street_city_centre"
    ],
    "gold_ent": [
      "30_bridge_street_city_centre",
      "anatolia"
    ],
    "id": 1029,
    "template": "@name is located at @address .",
    "response": "anatolia is located at 30_bridge_street_city_centre ."
  },
  {
    "pre_ent": [
      "the_gardenia",
      "01223_356354",
      "cb23ll"
    ],
    "gold_ent": [
      "cb23ll",
      "the_gardenia",
      "01223_356354"
    ],
    "id": 288,
    "template": "@name 's phone number is @phone , and the postcode is @postcode .",
    "response": "the_gardenia 's phone number is 01223_356354 , and the postcode is cb23ll ."
  },
  {
    "pre_ent": [],
    "gold_ent": [],
    "id": 1720,
    "template": "api_call gastropub dontcare dontcare",
    "response": "api_call gastropub dontcare dontcare"
  },
  {
    "pre_ent": [
      "centre",
      "moderate",
      "galleria",
      "33_bridge_street"
    ],
    "gold_ent": [
      "galleria",
      "cb21uw",
      "european",
      "33_bridge_street"
    ],
    "id": 1803,
    "template": "@name is an @food restaurant in the @area part of town . their address is @address and their address is @address .",
    "response": "galleria is an moderate restaurant in the centre part of town . their address is 33_bridge_street and their address is 33_bridge_street ."
  },
  {
    "pre_ent": [],
    "gold_ent": [],
    "id": 1872,
    "template": "api_call korean dontcare expensive",
    "response": "api_call korean dontcare expensive"
  },
  {
    "pre_ent": [],
    "gold_ent": [],
    "id": 188,
    "template": "there are two restaurants in the north part of town . which kind of food would you like ?",
    "response": "there are two restaurants in the north part of town . which kind of food would you like ?"
  },
  {
    "pre_ent": [],
    "gold_ent": [],
    "id": 776,
    "template": "api_call thai dontcare expensive",
    "response": "api_call thai dontcare expensive"
  },
  {
    "pre_ent": [
      "centre",
      "turkish",
      "anatolia"
    ],
    "gold_ent": [
      "efes_restaurant",
      "meze_bar_restaurant",
      "expensive",
      "moderate",
      "centre"
    ],
    "id": 139,
    "template": "@name is a @food restaurant in the @area part of town . would you like their information ?",
    "response": "anatolia is a turkish restaurant in the centre part of town . would you like their information ?"
  },
  {
    "pre_ent": [],
    "gold_ent": [],
    "id": 1690,
    "template": "api_call italian dontcare cheap",
    "response": "api_call italian dontcare cheap"
  },
  {
    "pre_ent": [],
    "gold_ent": [],
    "id": 1770,
    "template": "thank you for using the cambridge restaurant system . goodbye .",
    "response": "thank you for using the cambridge restaurant system . goodbye ."
  },
  {
    "pre_ent": [],
    "gold_ent": [],
    "id": 1678,
    "template": "api_call korean dontcare dontcare",
    "response": "api_call korean dontcare dontcare"
  },
  {
    "pre_ent": [],
    "gold_ent": [],
    "id": 557,
    "template": "there are no restaurants serving australian food in the expensive price range .",
    "response": "there are no restaurants serving australian food in the expensive price range ."
  },
  {
    "pre_ent": [
      "da_vinci_pizzeria",
      "north",
      "italian"
    ],
    "gold_ent": [
      "north",
      "cheap",
      "italian",
      "da_vinci_pizzeria"
    ],
    "id": 578,
    "template": "@name is a @food restaurant in the @area part of town .",
    "response": "da_vinci_pizzeria is a italian restaurant in the north part of town ."
  },
  {
    "pre_ent": [
      "191_histon_road_chesterton"
    ],
    "gold_ent": [
      "191_histon_road_chesterton"
    ],
    "id": 19,
    "template": "the address is @address .",
    "response": "the address is 191_histon_road_chesterton ."
  },
  {
    "pre_ent": [
      "pipasha_restaurant",
      "newmarket_road_fen_ditton",
      "indian",
      "01223_577786"
    ],
    "gold_ent": [
      "01223_577786",
      "newmarket_road_fen_ditton",
      "indian"
    ],
    "id": 986,
    "template": "@name serves @food food , at @address , and the phone number is @phone .",
    "response": "pipasha_restaurant serves indian food , at newmarket_road_fen_ditton , and the phone number is 01223_577786 ."
  },
  {
    "pre_ent": [],
    "gold_ent": [],
    "id": 2030,
    "template": "thank you for using the cambridge restaurant system . goodbye .",
    "response": "thank you for using the cambridge restaurant system . goodbye ."
  },
  {
    "pre_ent": [],
    "gold_ent": [],
    "id": 1351,
    "template": "api_call chinese south dontcare",
    "response": "api_call chinese south dontcare"
  },
  {
    "pre_ent": [],
    "gold_ent": [],
    "id": 132,
    "template": "api_call european dontcare moderate",
    "response": "api_call european dontcare moderate"
  },
  {
    "pre_ent": [
      "da_vinci_pizzeria",
      "20_milton_road_chesterton",
      "north",
      "italian"
    ],
    "gold_ent": [
      "cheap",
      "italian",
      "indian"
    ],
    "id": 325,
    "template": "@name is a @food restaurant in the @area part of town , and is located at @address .",
    "response": "da_vinci_pizzeria is a italian restaurant in the north part of town , and is located at 20_milton_road_chesterton ."
  },
  {
    "pre_ent": [],
    "gold_ent": [],
    "id": 2050,
    "template": "api_call asian_oriental dontcare moderate",
    "response": "api_call asian_oriental dontcare moderate"
  },
  {
    "pre_ent": [],
    "gold_ent": [],
    "id": 1410,
    "template": "api_call chinese north dontcare",
    "response": "api_call chinese north dontcare"
  },
  {
    "pre_ent": [],
    "gold_ent": [],
    "id": 1431,
    "template": "thank you .",
    "response": "thank you ."
  },
  {
    "pre_ent": [],
    "gold_ent": [],
    "id": 1498,
    "template": "api_call mediterranean dontcare expensive",
    "response": "api_call mediterranean dontcare expensive"
  },
  {
    "pre_ent": [],
    "gold_ent": [],
    "id": 1041,
    "template": "goodbye .",
    "response": "goodbye ."
  },
  {
    "pre_ent": [],
    "gold_ent": [],
    "id": 1608,
    "template": "thank you for using the cambridge restaurant system . goodbye .",
    "response": "thank you for using the cambridge restaurant system . goodbye ."
  },
  {
    "pre_ent": [
      "sala_thong",
      "west",
      "01223_323178"
    ],
    "gold_ent": [
      "expensive",
      "sala_thong",
      "01223_323178",
      "35_newnham_road_newnham"
    ],
    "id": 539,
    "template": "@name is in the @area part of town and the phone number is @phone .",
    "response": "sala_thong is in the west part of town and the phone number is 01223_323178 ."
  },
  {
    "pre_ent": [
      "newmarket_road_fen_ditton",
      "01223_241387"
    ],
    "gold_ent": [
      "grafton_hotel_restaurant",
      "newmarket_road_fen_ditton",
      "01223_241387"
    ],
    "id": 1154,
    "template": "the address is grafton hotel 619 @address , and the phone number is @phone .",
    "response": "the address is grafton hotel 619 newmarket_road_fen_ditton , and the phone number is 01223_241387 ."
  },
  {
    "pre_ent": [],
    "gold_ent": [],
    "id": 1210,
    "template": "there are three chinese restaurants in the centre of town . what price range would you like ?",
    "response": "there are three chinese restaurants in the centre of town . what price range would you like ?"
  },
  {
    "pre_ent": [
      "the_missing_sock",
      "finders_corner_newmarket_road",
      "international"
    ],
    "gold_ent": [
      "finders_corner_newmarket_road",
      "international",
      "the_missing_sock"
    ],
    "id": 512,
    "template": "@name serves @food food , is located at @address .",
    "response": "the_missing_sock serves international food , is located at finders_corner_newmarket_road ."
  },
  {
    "pre_ent": [],
    "gold_ent": [],
    "id": 864,
    "template": "api_call italian south dontcare",
    "response": "api_call italian south dontcare"
  },
  {
    "pre_ent": [],
    "gold_ent": [],
    "id": 561,
    "template": "thank you for using the cambridge restaurant system . goodbye .",
    "response": "thank you for using the cambridge restaurant system . goodbye ."
  },
  {
    "pre_ent": [
      "kohinoor",
      "centre",
      "cheap"
    ],
    "gold_ent": [
      "kohinoor",
      "cheap",
      "centre",
      "indian"
    ],
    "id": 1517,
    "template": "@name is a @food restaurant in the @area part of town .",
    "response": "kohinoor is a cheap restaurant in the centre part of town ."
  },
  {
    "pre_ent": [],
    "gold_ent": [],
    "id": 892,
    "template": "thank you . goodbye .",
    "response": "thank you . goodbye ."
  },
  {
    "pre_ent": [],
    "gold_ent": [],
    "id": 1988,
    "template": "thank you for using the cambridge restaurant system . goodbye .",
    "response": "thank you for using the cambridge restaurant system . goodbye ."
  },
  {
    "pre_ent": [],
    "gold_ent": [],
    "id": 1055,
    "template": "api_call dontcare south expensive",
    "response": "api_call dontcare south expensive"
  },
  {
    "pre_ent": [],
    "gold_ent": [],
    "id": 1735,
    "template": "thank you , goodbye .",
    "response": "thank you , goodbye ."
  },
  {
    "pre_ent": [],
    "gold_ent": [],
    "id": 1683,
    "template": "api_call portuguese dontcare cheap",
    "response": "api_call portuguese dontcare cheap"
  },
  {
    "pre_ent": [],
    "gold_ent": [],
    "id": 267,
    "template": "api_call dontcare south expensive",
    "response": "api_call dontcare south expensive"
  },
  {
    "pre_ent": [],
    "gold_ent": [],
    "id": 328,
    "template": "api_call british east dontcare",
    "response": "api_call british east dontcare"
  },
  {
    "pre_ent": [],
    "gold_ent": [],
    "id": 454,
    "template": "there are five restaurants serving expensive food in the expensive price range . what kind of food are you looking for ?",
    "response": "there are five restaurants serving expensive food in the expensive price range . what kind of food are you looking for ?"
  },
  {
    "pre_ent": [],
    "gold_ent": [],
    "id": 863,
    "template": "api_call modern_european centre dontcare",
    "response": "api_call modern_european centre dontcare"
  },
  {
    "pre_ent": [
      "cambridge_lodge_restaurant",
      "west",
      "european"
    ],
    "gold_ent": [
      "cambridge_lodge_restaurant",
      "west",
      "european"
    ],
    "id": 1447,
    "template": "@name is a @food restaurant in the @area part of town .",
    "response": "cambridge_lodge_restaurant is a european restaurant in the west part of town ."
  },
  {
    "pre_ent": [
      "the_nirala",
      "north",
      "indian"
    ],
    "gold_ent": [
      "the_nirala",
      "north",
      "indian"
    ],
    "id": 1763,
    "template": "@name is a @food restaurant in the @area part of town .",
    "response": "the_nirala is a indian restaurant in the north part of town ."
  },
  {
    "pre_ent": [],
    "gold_ent": [],
    "id": 564,
    "template": "api_call dontcare south moderate",
    "response": "api_call dontcare south moderate"
  },
  {
    "pre_ent": [],
    "gold_ent": [],
    "id": 881,
    "template": "thank you .",
    "response": "thank you ."
  },
  {
    "pre_ent": [],
    "gold_ent": [],
    "id": 238,
    "template": "api_call dontcare south expensive",
    "response": "api_call dontcare south expensive"
  },
  {
    "pre_ent": [],
    "gold_ent": [],
    "id": 749,
    "template": "api_call dontcare south expensive",
    "response": "api_call dontcare south expensive"
  },
  {
    "pre_ent": [
      "little_seoul",
      "centre"
    ],
    "gold_ent": [
      "little_seoul",
      "centre"
    ],
    "id": 1523,
    "template": "@name is located in the @area part of town .",
    "response": "little_seoul is located in the centre part of town ."
  },
  {
    "pre_ent": [],
    "gold_ent": [],
    "id": 823,
    "template": "thank you , goodbye .",
    "response": "thank you , goodbye ."
  },
  {
    "pre_ent": [
      "frankie_and_bennys",
      "01223_412430",
      "cb17dy"
    ],
    "gold_ent": [
      "01223_412430",
      "frankie_and_bennys"
    ],
    "id": 372,
    "template": "@name is located at 290 @hist . their phone number is @phone .",
    "response": "frankie_and_bennys is located at 290 cb17dy . their phone number is 01223_412430 ."
  },
  {
    "pre_ent": [],
    "gold_ent": [],
    "id": 1782,
    "template": "api_call chinese south dontcare",
    "response": "api_call chinese south dontcare"
  },
  {
    "pre_ent": [
      "north",
      "golden_wok",
      "chinese"
    ],
    "gold_ent": [
      "golden_wok",
      "the_nirala",
      "moderate",
      "north"
    ],
    "id": 1611,
    "template": "@name is a @food restaurant in the @area part of town .",
    "response": "golden_wok is a chinese restaurant in the north part of town ."
  },
  {
    "pre_ent": [
      "191_histon_road_chesterton",
      "01223_350688"
    ],
    "gold_ent": [
      "01223350688",
      "191_histon_road_chesterton"
    ],
    "id": 588,
    "template": "the address is @address and their phone number is @phone .",
    "response": "the address is 191_histon_road_chesterton and their phone number is 01223_350688 ."
  },
  {
    "pre_ent": [],
    "gold_ent": [],
    "id": 1459,
    "template": "thank you , goodbye !",
    "response": "thank you , goodbye !"
  },
  {
    "pre_ent": [],
    "gold_ent": [],
    "id": 498,
    "template": "thank you .",
    "response": "thank you ."
  },
  {
    "pre_ent": [
      "nandos",
      "cambridge_leisure_park_clifton_way",
      "01223_327908"
    ],
    "gold_ent": [
      "01223_327908",
      "nandos",
      "cambridge_leisure_park_clifton_way"
    ],
    "id": 1734,
    "template": "@name is located at @address and their phone number is @phone .",
    "response": "nandos is located at cambridge_leisure_park_clifton_way and their phone number is 01223_327908 ."
  },
  {
    "pre_ent": [
      "east"
    ],
    "gold_ent": [],
    "id": 654,
    "template": "yes , there are four options , there are no restaurants in the @area part of town .",
    "response": "yes , there are four options , there are no restaurants in the east part of town ."
  },
  {
    "pre_ent": [],
    "gold_ent": [],
    "id": 1774,
    "template": "thank you , goodbye !",
    "response": "thank you , goodbye !"
  },
  {
    "pre_ent": [],
    "gold_ent": [],
    "id": 426,
    "template": "api_call dontcare south expensive",
    "response": "api_call dontcare south expensive"
  },
  {
    "pre_ent": [],
    "gold_ent": [],
    "id": 1364,
    "template": "api_call are two restaurants serving serve cantonese food in the south part of town . would you like a different restaurant ?",
    "response": "api_call are two restaurants serving serve cantonese food in the south part of town . would you like a different restaurant ?"
  },
  {
    "pre_ent": [],
    "gold_ent": [],
    "id": 1676,
    "template": "api_call international centre dontcare",
    "response": "api_call international centre dontcare"
  },
  {
    "pre_ent": [],
    "gold_ent": [],
    "id": 185,
    "template": "api_call dontcare west moderate",
    "response": "api_call dontcare west moderate"
  },
  {
    "pre_ent": [],
    "gold_ent": [],
    "id": 2083,
    "template": "there are five restaurants in the centre of town . would you like a different restaurant ?",
    "response": "there are five restaurants in the centre of town . would you like a different restaurant ?"
  },
  {
    "pre_ent": [],
    "gold_ent": [],
    "id": 73,
    "template": "api_call korean centre dontcare",
    "response": "api_call korean centre dontcare"
  },
  {
    "pre_ent": [],
    "gold_ent": [],
    "id": 1480,
    "template": "there are no restaurants serving your request . would you like to try something else ?",
    "response": "there are no restaurants serving your request . would you like to try something else ?"
  },
  {
    "pre_ent": [],
    "gold_ent": [],
    "id": 1689,
    "template": "thank you , goodbye !",
    "response": "thank you , goodbye !"
  },
  {
    "pre_ent": [
      "restaurant_two_two",
      "french",
      "centre"
    ],
    "gold_ent": [
      "expensive",
      "french",
      "restaurant_two_two",
      "north"
    ],
    "id": 1021,
    "template": "@name is a @pricerange restaurant in the @area part of town .",
    "response": "restaurant_two_two is a french restaurant in the centre part of town ."
  },
  {
    "pre_ent": [],
    "gold_ent": [],
    "id": 266,
    "template": "thank you for using the cambridge restaurant system . goodbye .",
    "response": "thank you for using the cambridge restaurant system . goodbye ."
  },
  {
    "pre_ent": [
      "centre",
      "spanish",
      "la_raza"
    ],
    "gold_ent": [
      "spanish",
      "cheap",
      "la_tasca",
      "la_raza"
    ],
    "id": 1451,
    "template": "@name is a @food restaurant in the @area part of town .",
    "response": "la_raza is a spanish restaurant in the centre part of town ."
  },
  {
    "pre_ent": [],
    "gold_ent": [],
    "id": 1378,
    "template": "there are four chinese restaurants in the north part of town . what price range would you like ?",
    "response": "there are four chinese restaurants in the north part of town . what price range would you like ?"
  },
  {
    "pre_ent": [
      "thanh_binh",
      "17_magdalene_street_city_centre",
      "01223_362456"
    ],
    "gold_ent": [
      "17_magdalene_street_city_centre",
      "01223_362456"
    ],
    "id": 1471,
    "template": "@name is located at @address and their phone number is @phone .",
    "response": "thanh_binh is located at 17_magdalene_street_city_centre and their phone number is 01223_362456 ."
  },
  {
    "pre_ent": [],
    "gold_ent": [],
    "id": 490,
    "template": "api_call dontcare south moderate",
    "response": "api_call dontcare south moderate"
  },
  {
    "pre_ent": [
      "bedouin",
      "centre"
    ],
    "gold_ent": [
      "bedouin",
      "african"
    ],
    "id": 1206,
    "template": "there is @name , and @name in the @area part of town .",
    "response": "there is bedouin , and bedouin in the centre part of town ."
  },
  {
    "pre_ent": [
      "thanh_binh",
      "west",
      "vietnamese"
    ],
    "gold_ent": [
      "17_magdalene_street_city_centre",
      "thanh_binh",
      "vietnamese"
    ],
    "id": 1136,
    "template": "@name is a @food restaurant in the @area part of town .",
    "response": "thanh_binh is a vietnamese restaurant in the west part of town ."
  },
  {
    "pre_ent": [],
    "gold_ent": [],
    "id": 1377,
    "template": "there are no restaurants serving catalan food in the north part of town .",
    "response": "there are no restaurants serving catalan food in the north part of town ."
  },
  {
    "pre_ent": [],
    "gold_ent": [],
    "id": 867,
    "template": "thank you , goodbye .",
    "response": "thank you , goodbye ."
  },
  {
    "pre_ent": [],
    "gold_ent": [],
    "id": 212,
    "template": "thank you .",
    "response": "thank you ."
  },
  {
    "pre_ent": [],
    "gold_ent": [],
    "id": 1209,
    "template": "i 'm sorry , there are no cantonese restaurants in the centre of town . would you like to try something else ?",
    "response": "i 'm sorry , there are no cantonese restaurants in the centre of town . would you like to try something else ?"
  },
  {
    "pre_ent": [],
    "gold_ent": [],
    "id": 1973,
    "template": "api_call dontcare south dontcare",
    "response": "api_call dontcare south dontcare"
  },
  {
    "pre_ent": [],
    "gold_ent": [],
    "id": 1311,
    "template": "there are no restaurants serving australian food in the expensive price range .",
    "response": "there are no restaurants serving australian food in the expensive price range ."
  },
  {
    "pre_ent": [],
    "gold_ent": [],
    "id": 780,
    "template": "thank you .",
    "response": "thank you ."
  },
  {
    "pre_ent": [
      "curry_prince",
      "451_newmarket_road_fen_ditton",
      "east",
      "indian"
    ],
    "gold_ent": [
      "east",
      "italian",
      "indian"
    ],
    "id": 1158,
    "template": "@name is a @food restaurant in the @area part of town . their address is @address .",
    "response": "curry_prince is a indian restaurant in the east part of town . their address is 451_newmarket_road_fen_ditton ."
  },
  {
    "pre_ent": [],
    "gold_ent": [],
    "id": 942,
    "template": "thank you for using the cambridge restaurant system . goodbye .",
    "response": "thank you for using the cambridge restaurant system . goodbye ."
  },
  {
    "pre_ent": [],
    "gold_ent": [],
    "id": 1475,
    "template": "api_call dontcare south moderate",
    "response": "api_call dontcare south moderate"
  },
  {
    "pre_ent": [],
    "gold_ent": [],
    "id": 787,
    "template": "api_call chinese east dontcare",
    "response": "api_call chinese east dontcare"
  },
  {
    "pre_ent": [
      "thai",
      "bangkok_city"
    ],
    "gold_ent": [
      "expensive",
      "thai"
    ],
    "id": 1970,
    "template": "@name is a @pricerange restaurant serving @food food .",
    "response": "bangkok_city is a thai restaurant serving thai food ."
  },
  {
    "pre_ent": [
      "south",
      "chinese",
      "chiquito_restaurant_bar"
    ],
    "gold_ent": [
      "10_homerton_street_city_centre",
      "chinese",
      "south",
      "expensive",
      "peking_restaurant"
    ],
    "id": 1193,
    "template": "@name is a @food restaurant in the @area part of town .",
    "response": "chiquito_restaurant_bar is a chinese restaurant in the south part of town ."
  },
  {
    "pre_ent": [
      "anatolia",
      "moderate"
    ],
    "gold_ent": [
      "anatolia"
    ],
    "id": 1591,
    "template": "@name is in the @pricerange price range .",
    "response": "anatolia is in the moderate price range ."
  },
  {
    "pre_ent": [],
    "gold_ent": [],
    "id": 1450,
    "template": "api_call spanish dontcare dontcare",
    "response": "api_call spanish dontcare dontcare"
  },
  {
    "pre_ent": [
      "anatolia",
      "moderate"
    ],
    "gold_ent": [
      "moderate",
      "anatolia"
    ],
    "id": 619,
    "template": "@name is in the @pricerange price range .",
    "response": "anatolia is in the moderate price range ."
  },
  {
    "pre_ent": [
      "centre",
      "ask",
      "12_bridge_street_city_centre"
    ],
    "gold_ent": [
      "01223_364917",
      "ask",
      "12_bridge_street_city_centre"
    ],
    "id": 293,
    "template": "@name is located at @address .",
    "response": "ask is located at 12_bridge_street_city_centre ."
  },
  {
    "pre_ent": [
      "01223_241387"
    ],
    "gold_ent": [
      "grafton_hotel_restaurant",
      "01223_241387"
    ],
    "id": 350,
    "template": "the phone number is @phone .",
    "response": "the phone number is 01223_241387 ."
  },
  {
    "pre_ent": [],
    "gold_ent": [],
    "id": 1993,
    "template": "api_call chinese south dontcare",
    "response": "api_call chinese south dontcare"
  },
  {
    "pre_ent": [
      "centre",
      "cheap",
      "ask"
    ],
    "gold_ent": [
      "ask",
      "cheap",
      "italian",
      "centre"
    ],
    "id": 756,
    "template": "@name is a @food restaurant in the @area part of town .",
    "response": "ask is a cheap restaurant in the centre part of town ."
  },
  {
    "pre_ent": [
      "west",
      "british",
      "graffiti"
    ],
    "gold_ent": [
      "expensive",
      "west",
      "graffiti",
      "british"
    ],
    "id": 1939,
    "template": "@name is a @food restaurant in the @area part of town .",
    "response": "graffiti is a british restaurant in the west part of town ."
  },
  {
    "pre_ent": [
      "da_vinci_pizzeria",
      "20_milton_road_chesterton",
      "01223_351707"
    ],
    "gold_ent": [
      "20_milton_road_chesterton",
      "da_vinci_pizzeria",
      "01223_351707"
    ],
    "id": 896,
    "template": "@name is located at @address and their phone number is @phone .",
    "response": "da_vinci_pizzeria is located at 20_milton_road_chesterton and their phone number is 01223_351707 ."
  },
  {
    "pre_ent": [],
    "gold_ent": [],
    "id": 2044,
    "template": "api_call international dontcare dontcare",
    "response": "api_call international dontcare dontcare"
  },
  {
    "pre_ent": [],
    "gold_ent": [],
    "id": 1533,
    "template": "thank you , goodbye !",
    "response": "thank you , goodbye !"
  },
  {
    "pre_ent": [],
    "gold_ent": [],
    "id": 2053,
    "template": "api_call dontcare east moderate",
    "response": "api_call dontcare east moderate"
  },
  {
    "pre_ent": [
      "bangkok_city",
      "24_green_street_city_centre",
      "centre",
      "01223_354382"
    ],
    "gold_ent": [
      "bangkok_city",
      "01223_354382"
    ],
    "id": 1965,
    "template": "@name is located at @address and their phone number is @phone .",
    "response": "bangkok_city is located at 24_green_street_city_centre and their phone number is 01223_354382 ."
  },
  {
    "pre_ent": [],
    "gold_ent": [],
    "id": 742,
    "template": "thank you for using our system . good bye",
    "response": "thank you for using our system . good bye"
  },
  {
    "pre_ent": [],
    "gold_ent": [],
    "id": 342,
    "template": "api_call dontcare west moderate",
    "response": "api_call dontcare west moderate"
  },
  {
    "pre_ent": [],
    "gold_ent": [],
    "id": 442,
    "template": "thank you , goodbye .",
    "response": "thank you , goodbye ."
  },
  {
    "pre_ent": [
      "nandos",
      "cambridge_leisure_park_clifton_way",
      "01223_327908"
    ],
    "gold_ent": [
      "01223_327908",
      "33-34_saint_andrews_street"
    ],
    "id": 741,
    "template": "@name is located at @address . their phone number is @phone .",
    "response": "nandos is located at cambridge_leisure_park_clifton_way . their phone number is 01223_327908 ."
  },
  {
    "pre_ent": [],
    "gold_ent": [],
    "id": 1180,
    "template": "no restaurants serving international food . would you like to try something else ?",
    "response": "no restaurants serving international food . would you like to try something else ?"
  },
  {
    "pre_ent": [],
    "gold_ent": [],
    "id": 844,
    "template": "there are no restaurants serving singaporean food in the east part of town .",
    "response": "there are no restaurants serving singaporean food in the east part of town ."
  },
  {
    "pre_ent": [
      "nandos",
      "south",
      "portuguese"
    ],
    "gold_ent": [
      "chinese",
      "south",
      "the_lucky_star"
    ],
    "id": 1062,
    "template": "@name is a @food restaurant in the @area part of town .",
    "response": "nandos is a portuguese restaurant in the south part of town ."
  },
  {
    "pre_ent": [],
    "gold_ent": [],
    "id": 1119,
    "template": "api_call portuguese dontcare expensive",
    "response": "api_call portuguese dontcare expensive"
  },
  {
    "pre_ent": [],
    "gold_ent": [],
    "id": 1983,
    "template": "there are no restaurants serving cantonese food in the south part of town .",
    "response": "there are no restaurants serving cantonese food in the south part of town ."
  },
  {
    "pre_ent": [],
    "gold_ent": [],
    "id": 1890,
    "template": "api_call european dontcare dontcare",
    "response": "api_call european dontcare dontcare"
  },
  {
    "pre_ent": [
      "centre",
      "italian",
      "ask"
    ],
    "gold_ent": [
      "ask",
      "cheap",
      "italian"
    ],
    "id": 292,
    "template": "@name is a @food restaurant in the @area part of town .",
    "response": "ask is a italian restaurant in the centre part of town ."
  },
  {
    "pre_ent": [],
    "gold_ent": [],
    "id": 1599,
    "template": "thank you for using our system . good bye",
    "response": "thank you for using our system . good bye"
  },
  {
    "pre_ent": [],
    "gold_ent": [],
    "id": 651,
    "template": "thank you .",
    "response": "thank you ."
  },
  {
    "pre_ent": [],
    "gold_ent": [],
    "id": 2000,
    "template": "api_call chinese south cheap",
    "response": "api_call chinese south cheap"
  },
  {
    "pre_ent": [],
    "gold_ent": [],
    "id": 395,
    "template": "api_call dontcare south moderate",
    "response": "api_call dontcare south moderate"
  },
  {
    "pre_ent": [
      "west",
      "moderate",
      "meghna"
    ],
    "gold_ent": [
      "meghna",
      "indian"
    ],
    "id": 1745,
    "template": "@name is a moderately priced restaurant in the @area part of town .",
    "response": "meghna is a moderately priced restaurant in the west part of town ."
  },
  {
    "pre_ent": [],
    "gold_ent": [],
    "id": 402,
    "template": "api_call international dontcare dontcare",
    "response": "api_call international dontcare dontcare"
  },
  {
    "pre_ent": [],
    "gold_ent": [],
    "id": 1215,
    "template": "api_call french centre dontcare",
    "response": "api_call french centre dontcare"
  },
  {
    "pre_ent": [
      "south",
      "moderate",
      "chiquito_restaurant_bar"
    ],
    "gold_ent": [
      "tandoori_palace",
      "indian"
    ],
    "id": 2032,
    "template": "@name is a moderately priced restaurant in the @area part of town .",
    "response": "chiquito_restaurant_bar is a moderately priced restaurant in the south part of town ."
  },
  {
    "pre_ent": [],
    "gold_ent": [],
    "id": 1933,
    "template": "api_call vietnamese dontcare cheap",
    "response": "api_call vietnamese dontcare cheap"
  },
  {
    "pre_ent": [
      "jinling_noodle_bar",
      "chinese",
      "north",
      "01223_301761"
    ],
    "gold_ent": [
      "01223_301761",
      "shanghai_family_restaurant"
    ],
    "id": 1212,
    "template": "@name is a @food restaurant in the @area part of town . their phone number is @phone .",
    "response": "jinling_noodle_bar is a chinese restaurant in the north part of town . their phone number is 01223_301761 ."
  },
  {
    "pre_ent": [],
    "gold_ent": [],
    "id": 693,
    "template": "api_call dontcare east moderate",
    "response": "api_call dontcare east moderate"
  },
  {
    "pre_ent": [],
    "gold_ent": [],
    "id": 1654,
    "template": "there are five restaurants matching your request . would you like to try something else ?",
    "response": "there are five restaurants matching your request . would you like to try something else ?"
  },
  {
    "pre_ent": [
      "curry_prince",
      "east",
      "indian"
    ],
    "gold_ent": [
      "east",
      "moderate",
      "curry_prince"
    ],
    "id": 1778,
    "template": "@name is a @food restaurant in the @area part of town .",
    "response": "curry_prince is a indian restaurant in the east part of town ."
  },
  {
    "pre_ent": [],
    "gold_ent": [],
    "id": 1795,
    "template": "there are three restaurants that serve british food . what price range would you like ?",
    "response": "there are three restaurants that serve british food . what price range would you like ?"
  },
  {
    "pre_ent": [
      "01223_247877"
    ],
    "gold_ent": [
      "01223_247877"
    ],
    "id": 1196,
    "template": "the phone number is @phone .",
    "response": "the phone number is 01223_247877 ."
  },
  {
    "pre_ent": [],
    "gold_ent": [],
    "id": 909,
    "template": "api_call korean dontcare dontcare",
    "response": "api_call korean dontcare dontcare"
  },
  {
    "pre_ent": [],
    "gold_ent": [],
    "id": 941,
    "template": "api_call italian dontcare moderate",
    "response": "api_call italian dontcare moderate"
  },
  {
    "pre_ent": [
      "royal_spice"
    ],
    "gold_ent": [
      "north",
      "cheap",
      "italian",
      "da_vinci_pizzeria"
    ],
    "id": 1578,
    "template": "there is @name if you need any additional information in them ?",
    "response": "there is royal_spice if you need any additional information in them ?"
  },
  {
    "pre_ent": [],
    "gold_ent": [],
    "id": 603,
    "template": "thank you , goodbye !",
    "response": "thank you , goodbye !"
  },
  {
    "pre_ent": [],
    "gold_ent": [],
    "id": 1392,
    "template": "there are no cheap restaurants in the south part of town .",
    "response": "there are no cheap restaurants in the south part of town ."
  },
  {
    "pre_ent": [
      "the_missing_sock",
      "01223_812660"
    ],
    "gold_ent": [
      "the_missing_sock",
      "01223_812660"
    ],
    "id": 259,
    "template": "@name 's phone number is @phone .",
    "response": "the_missing_sock 's phone number is 01223_812660 ."
  },
  {
    "pre_ent": [
      "centre",
      "turkish",
      "anatolia"
    ],
    "gold_ent": [
      "turkish",
      "moderate",
      "anatolia",
      "centre"
    ],
    "id": 137,
    "template": "@name is a @food restaurant in the @area part of town .",
    "response": "anatolia is a turkish restaurant in the centre part of town ."
  },
  {
    "pre_ent": [],
    "gold_ent": [],
    "id": 439,
    "template": "api_call spanish dontcare dontcare",
    "response": "api_call spanish dontcare dontcare"
  },
  {
    "pre_ent": [
      "the_missing_sock",
      "finders_corner_newmarket_road"
    ],
    "gold_ent": [
      "finders_corner_newmarket_road"
    ],
    "id": 1852,
    "template": "@name is located at @address .",
    "response": "the_missing_sock is located at finders_corner_newmarket_road ."
  },
  {
    "pre_ent": [
      "thanh_binh",
      "west",
      "vietnamese"
    ],
    "gold_ent": [
      "thanh_binh",
      "west",
      "vietnamese"
    ],
    "id": 772,
    "template": "@name is a @food restaurant in the @area part of town .",
    "response": "thanh_binh is a vietnamese restaurant in the west part of town ."
  },
  {
    "pre_ent": [
      "newmarket_road_fen_ditton"
    ],
    "gold_ent": [
      "cb58pa",
      "newmarket_road_fen_ditton",
      "01223_241387"
    ],
    "id": 228,
    "template": "the address is grafton hotel 619 @address .",
    "response": "the address is grafton hotel 619 newmarket_road_fen_ditton ."
  },
  {
    "pre_ent": [
      "north",
      "golden_wok",
      "191_histon_road_chesterton",
      "chinese"
    ],
    "gold_ent": [
      "191_histon_road_chesterton",
      "indian",
      "the_nirala",
      "chinese",
      "golden_wok",
      "7_milton_road_chesterton"
    ],
    "id": 1373,
    "template": "@name is a @food restaurant in the @area part of town and is located at @address .",
    "response": "golden_wok is a chinese restaurant in the north part of town and is located at 191_histon_road_chesterton ."
  },
  {
    "pre_ent": [],
    "gold_ent": [],
    "id": 1267,
    "template": "thank you for using the cambridge restaurant system . goodbye .",
    "response": "thank you for using the cambridge restaurant system . goodbye ."
  },
  {
    "pre_ent": [],
    "gold_ent": [],
    "id": 1857,
    "template": "api_call international dontcare dontcare",
    "response": "api_call international dontcare dontcare"
  },
  {
    "pre_ent": [],
    "gold_ent": [],
    "id": 428,
    "template": "thank you , goodbye !",
    "response": "thank you , goodbye !"
  },
  {
    "pre_ent": [
      "centre",
      "ask",
      "12_bridge_street_city_centre",
      "01223_364917"
    ],
    "gold_ent": [
      "ask",
      "italian",
      "12_bridge_street_city_centre",
      "01223_364917",
      "cheap",
      "centre"
    ],
    "id": 1692,
    "template": "@name is located at @address . their phone number is @phone .",
    "response": "ask is located at 12_bridge_street_city_centre . their phone number is 01223_364917 ."
  },
  {
    "pre_ent": [],
    "gold_ent": [],
    "id": 718,
    "template": "thank you for using the cambridge restaurant system . goodbye .",
    "response": "thank you for using the cambridge restaurant system . goodbye ."
  },
  {
    "pre_ent": [],
    "gold_ent": [],
    "id": 2071,
    "template": "api_call dontcare south cheap",
    "response": "api_call dontcare south cheap"
  },
  {
    "pre_ent": [],
    "gold_ent": [],
    "id": 147,
    "template": "thank you , goodbye .",
    "response": "thank you , goodbye ."
  },
  {
    "pre_ent": [
      "east",
      "indian",
      "pizza_hut_fen_ditton"
    ],
    "gold_ent": [
      "italian",
      "rajmahal",
      "indian",
      "pizza_hut_fen_ditton",
      "east"
    ],
    "id": 695,
    "template": "@name is a @food restaurant in the @area part of town .",
    "response": "pizza_hut_fen_ditton is a indian restaurant in the east part of town ."
  },
  {
    "pre_ent": [
      "curry_prince",
      "451_newmarket_road_fen_ditton",
      "01223_566388",
      "newmarket_road_fen_ditton"
    ],
    "gold_ent": [
      "01223_566388",
      "451_newmarket_road_fen_ditton"
    ],
    "id": 1779,
    "template": "@name is located at @address , and the phone number is @phone .",
    "response": "curry_prince is located at 451_newmarket_road_fen_ditton , and the phone number is 01223_566388 ."
  },
  {
    "pre_ent": [],
    "gold_ent": [],
    "id": 1434,
    "template": "api_call international dontcare dontcare",
    "response": "api_call international dontcare dontcare"
  },
  {
    "pre_ent": [
      "little_seoul",
      "01223_308681"
    ],
    "gold_ent": [
      "regent_street_city_centre"
    ],
    "id": 298,
    "template": "@name 's phone number is @phone .",
    "response": "little_seoul 's phone number is 01223_308681 ."
  },
  {
    "pre_ent": [
      "the_nirala",
      "7_milton_road_chesterton"
    ],
    "gold_ent": [
      "the_nirala",
      "01223_360966",
      "7_milton_road_chesterton"
    ],
    "id": 1828,
    "template": "@name is located at @address .",
    "response": "the_nirala is located at 7_milton_road_chesterton ."
  },
  {
    "pre_ent": [],
    "gold_ent": [],
    "id": 674,
    "template": "api_call dontcare south cheap",
    "response": "api_call dontcare south cheap"
  },
  {
    "pre_ent": [],
    "gold_ent": [],
    "id": 1391,
    "template": "thank you .",
    "response": "thank you ."
  },
  {
    "pre_ent": [],
    "gold_ent": [],
    "id": 354,
    "template": "there are no restaurants serving danish food in the north part of town .",
    "response": "there are no restaurants serving danish food in the north part of town ."
  },
  {
    "pre_ent": [],
    "gold_ent": [],
    "id": 1439,
    "template": "api_call dontcare south expensive",
    "response": "api_call dontcare south expensive"
  },
  {
    "pre_ent": [],
    "gold_ent": [],
    "id": 2055,
    "template": "api_call dontcare south moderate",
    "response": "api_call dontcare south moderate"
  },
  {
    "pre_ent": [
      "centre",
      "moderate",
      "cambridge_lodge_restaurant"
    ],
    "gold_ent": [
      "cambridge_lodge_restaurant",
      "west",
      "european"
    ],
    "id": 1265,
    "template": "@name is a moderately priced restaurant in the @area part of town .",
    "response": "cambridge_lodge_restaurant is a moderately priced restaurant in the centre part of town ."
  },
  {
    "pre_ent": [],
    "gold_ent": [],
    "id": 735,
    "template": "api_call dontcare south moderate",
    "response": "api_call dontcare south moderate"
  },
  {
    "pre_ent": [],
    "gold_ent": [],
    "id": 2010,
    "template": "there are two chinese restaurants in the north part of town . what price range would you like ?",
    "response": "there are two chinese restaurants in the north part of town . what price range would you like ?"
  },
  {
    "pre_ent": [],
    "gold_ent": [],
    "id": 1948,
    "template": "api_call thai dontcare dontcare",
    "response": "api_call thai dontcare dontcare"
  },
  {
    "pre_ent": [],
    "gold_ent": [],
    "id": 1514,
    "template": "there is not a restaurant serving restaurant serving restaurant serving town . would you like a different restaurant ?",
    "response": "there is not a restaurant serving restaurant serving restaurant serving town . would you like a different restaurant ?"
  },
  {
    "pre_ent": [
      "east",
      "grafton_hotel_restaurant",
      "british"
    ],
    "gold_ent": [
      "royal_standard",
      "mill_road_city_centre"
    ],
    "id": 1245,
    "template": "@name is a @pricerange restaurant in the @area part of town .",
    "response": "grafton_hotel_restaurant is a british restaurant in the east part of town ."
  },
  {
    "pre_ent": [
      "cb17dy",
      "01223_412430"
    ],
    "gold_ent": [
      "01223_412430",
      "cb17dy",
      "cambridge_leisure_park_clifton_way"
    ],
    "id": 1443,
    "template": "the address is @hist cherry hinton , and the phone number is @phone .",
    "response": "the address is cb17dy cherry hinton , and the phone number is 01223_412430 ."
  },
  {
    "pre_ent": [],
    "gold_ent": [],
    "id": 1750,
    "template": "there are two restaurants in the east part of town . what kind of food would you like ?",
    "response": "there are two restaurants in the east part of town . what kind of food would you like ?"
  },
  {
    "pre_ent": [],
    "gold_ent": [],
    "id": 928,
    "template": "thank you .",
    "response": "thank you ."
  },
  {
    "pre_ent": [
      "the_nirala",
      "north",
      "indian"
    ],
    "gold_ent": [
      "the_nirala",
      "royal_spice",
      "indian"
    ],
    "id": 1128,
    "template": "@name is a @food restaurant in the @area part of town .",
    "response": "the_nirala is a indian restaurant in the north part of town ."
  },
  {
    "pre_ent": [],
    "gold_ent": [],
    "id": 279,
    "template": "api_call dontcare north moderate",
    "response": "api_call dontcare north moderate"
  },
  {
    "pre_ent": [],
    "gold_ent": [],
    "id": 599,
    "template": "thank you for using the cambridge restaurant system . goodbye .",
    "response": "thank you for using the cambridge restaurant system . goodbye ."
  },
  {
    "pre_ent": [
      "chinese",
      "golden_wok",
      "north"
    ],
    "gold_ent": [
      "golden_wok",
      "north"
    ],
    "id": 2011,
    "template": "@name is a @food restaurant in the @area part of town .",
    "response": "golden_wok is a chinese restaurant in the north part of town ."
  },
  {
    "pre_ent": [
      "thanh_binh",
      "west",
      "cheap"
    ],
    "gold_ent": [
      "cheap",
      "thanh_binh",
      "vietnamese"
    ],
    "id": 1141,
    "template": "@name is a @food restaurant in the @area part of town .",
    "response": "thanh_binh is a cheap restaurant in the west part of town ."
  },
  {
    "pre_ent": [
      "european"
    ],
    "gold_ent": [
      "expensive",
      "european"
    ],
    "id": 1583,
    "template": "there are two restaurants that serve @food food .",
    "response": "there are two restaurants that serve european food ."
  },
  {
    "pre_ent": [],
    "gold_ent": [],
    "id": 1179,
    "template": "there are five restaurants serving expensive food in the expensive price range . what kind of food would you like ?",
    "response": "there are five restaurants serving expensive food in the expensive price range . what kind of food would you like ?"
  },
  {
    "pre_ent": [],
    "gold_ent": [],
    "id": 600,
    "template": "api_call international east dontcare",
    "response": "api_call international east dontcare"
  },
  {
    "pre_ent": [
      "da_vinci_pizzeria",
      "north",
      "cheap"
    ],
    "gold_ent": [
      "north",
      "cheap",
      "da_vinci_pizzeria",
      "01223_351707"
    ],
    "id": 1955,
    "template": "@name is a @food restaurant in the @area part of town .",
    "response": "da_vinci_pizzeria is a cheap restaurant in the north part of town ."
  },
  {
    "pre_ent": [],
    "gold_ent": [],
    "id": 786,
    "template": "thank you .",
    "response": "thank you ."
  },
  {
    "pre_ent": [],
    "gold_ent": [],
    "id": 2059,
    "template": "there are two restaurants in the east part of town . what price range would you like ?",
    "response": "there are two restaurants in the east part of town . what price range would you like ?"
  },
  {
    "pre_ent": [],
    "gold_ent": [],
    "id": 443,
    "template": "thank you .",
    "response": "thank you ."
  },
  {
    "pre_ent": [
      "cote",
      "01223_311053"
    ],
    "gold_ent": [
      "cote",
      "bridge_street_city_centre"
    ],
    "id": 1217,
    "template": "@name 's phone number is @phone .",
    "response": "cote 's phone number is 01223_311053 ."
  },
  {
    "pre_ent": [
      "cheap"
    ],
    "gold_ent": [
      "cheap"
    ],
    "id": 1065,
    "template": "they are in the @pricerange price range .",
    "response": "they are in the cheap price range ."
  },
  {
    "pre_ent": [
      "zizzi_cambridge",
      "47-53_regent_street",
      "01223_365599"
    ],
    "gold_ent": [
      "zizzi_cambridge",
      "01223_365599",
      "centre",
      "47-53_regent_street"
    ],
    "id": 1046,
    "template": "@name is located at @address and their phone number is @phone .",
    "response": "zizzi_cambridge is located at 47-53_regent_street and their phone number is 01223_365599 ."
  },
  {
    "pre_ent": [],
    "gold_ent": [],
    "id": 1800,
    "template": "there are five restaurants serving european food . do you have a preference for the price range ?",
    "response": "there are five restaurants serving european food . do you have a preference for the price range ?"
  },
  {
    "pre_ent": [],
    "gold_ent": [],
    "id": 1944,
    "template": "api_call international dontcare dontcare",
    "response": "api_call international dontcare dontcare"
  },
  {
    "pre_ent": [
      "chiquito_restaurant_bar",
      "2g_cambridge_leisure_park_cherry_hinton_road_cherry_hinton",
      "01223_400170"
    ],
    "gold_ent": [
      "2g_cambridge_leisure_park_cherry_hinton_road_cherry_hinton",
      "chiquito_restaurant_bar"
    ],
    "id": 635,
    "template": "@name is located at @address and their phone number is @phone .",
    "response": "chiquito_restaurant_bar is located at 2g_cambridge_leisure_park_cherry_hinton_road_cherry_hinton and their phone number is 01223_400170 ."
  },
  {
    "pre_ent": [],
    "gold_ent": [],
    "id": 1589,
    "template": "api_call chinese south dontcare",
    "response": "api_call chinese south dontcare"
  },
  {
    "pre_ent": [],
    "gold_ent": [],
    "id": 990,
    "template": "api_call international centre dontcare",
    "response": "api_call international centre dontcare"
  },
  {
    "pre_ent": [],
    "gold_ent": [],
    "id": 1202,
    "template": "thank you , goodbye !",
    "response": "thank you , goodbye !"
  },
  {
    "pre_ent": [],
    "gold_ent": [],
    "id": 1372,
    "template": "api_call dontcare north moderate",
    "response": "api_call dontcare north moderate"
  },
  {
    "pre_ent": [
      "south",
      "expensive",
      "chiquito_restaurant_bar"
    ],
    "gold_ent": [
      "expensive",
      "indian",
      "south",
      "taj_tandoori"
    ],
    "id": 633,
    "template": "@name is an @pricerange restaurant in the @area part of town .",
    "response": "chiquito_restaurant_bar is an expensive restaurant in the south part of town ."
  },
  {
    "pre_ent": [
      "centre",
      "anatolia",
      "30_bridge_street_city_centre"
    ],
    "gold_ent": [
      "30_bridge_street_city_centre",
      "anatolia"
    ],
    "id": 317,
    "template": "@name is located at @address .",
    "response": "anatolia is located at 30_bridge_street_city_centre ."
  },
  {
    "pre_ent": [],
    "gold_ent": [],
    "id": 1284,
    "template": "api_call dontcare south expensive",
    "response": "api_call dontcare south expensive"
  },
  {
    "pre_ent": [],
    "gold_ent": [],
    "id": 1152,
    "template": "api_call dontcare south expensive",
    "response": "api_call dontcare south expensive"
  },
  {
    "pre_ent": [
      "thanh_binh",
      "west",
      "italian"
    ],
    "gold_ent": [
      "la_margherita"
    ],
    "id": 2072,
    "template": "@name is a @food restaurant in the @area part of town .",
    "response": "thanh_binh is a italian restaurant in the west part of town ."
  },
  {
    "pre_ent": [
      "centre",
      "turkish",
      "anatolia"
    ],
    "gold_ent": [
      "turkish",
      "moderate",
      "anatolia",
      "centre"
    ],
    "id": 1028,
    "template": "@name is a @food restaurant in the @area part of town .",
    "response": "anatolia is a turkish restaurant in the centre part of town ."
  },
  {
    "pre_ent": [],
    "gold_ent": [],
    "id": 807,
    "template": "there are two restaurants that serve chinese food . would you like more information for something else ?",
    "response": "there are two restaurants that serve chinese food . would you like more information for something else ?"
  },
  {
    "pre_ent": [
      "south",
      "expensive",
      "chiquito_restaurant_bar"
    ],
    "gold_ent": [
      "expensive",
      "south",
      "chiquito_restaurant_bar"
    ],
    "id": 1756,
    "template": "@name is an @pricerange restaurant in the @area part of town .",
    "response": "chiquito_restaurant_bar is an expensive restaurant in the south part of town ."
  },
  {
    "pre_ent": [],
    "gold_ent": [],
    "id": 1650,
    "template": "no restaurants serving persian food are you looking for ?",
    "response": "no restaurants serving persian food are you looking for ?"
  },
  {
    "pre_ent": [
      "la_mimosa",
      "thompsons_lane_fen_ditton",
      "centre",
      "expensive"
    ],
    "gold_ent": [
      "expensive",
      "01223_362525",
      "thompsons_lane_fen_ditton",
      "mediterranean"
    ],
    "id": 915,
    "template": "@name is an @food restaurant in the @area part of town . their address is @address .",
    "response": "la_mimosa is an expensive restaurant in the centre part of town . their address is thompsons_lane_fen_ditton ."
  },
  {
    "pre_ent": [],
    "gold_ent": [],
    "id": 1134,
    "template": "thank you , goodbye !",
    "response": "thank you , goodbye !"
  },
  {
    "pre_ent": [],
    "gold_ent": [],
    "id": 289,
    "template": "thank you , goodbye .",
    "response": "thank you , goodbye ."
  },
  {
    "pre_ent": [],
    "gold_ent": [],
    "id": 1619,
    "template": "thank you for using the cambridge restaurant system . goodbye .",
    "response": "thank you for using the cambridge restaurant system . goodbye ."
  },
  {
    "pre_ent": [],
    "gold_ent": [],
    "id": 193,
    "template": "thank you .",
    "response": "thank you ."
  },
  {
    "pre_ent": [
      "north",
      "golden_wok",
      "chinese"
    ],
    "gold_ent": [
      "191_histon_road_chesterton",
      "golden_wok"
    ],
    "id": 587,
    "template": "@name is a @food restaurant in the @area part of town .",
    "response": "golden_wok is a chinese restaurant in the north part of town ."
  },
  {
    "pre_ent": [],
    "gold_ent": [],
    "id": 170,
    "template": "thank you , goodbye .",
    "response": "thank you , goodbye ."
  },
  {
    "pre_ent": [],
    "gold_ent": [],
    "id": 1984,
    "template": "i 'm sorry , there are no restaurants serving catalan food in the north part of town .",
    "response": "i 'm sorry , there are no restaurants serving catalan food in the north part of town ."
  },
  {
    "pre_ent": [
      "nandos",
      "south",
      "portuguese"
    ],
    "gold_ent": [
      "portuguese",
      "nandos"
    ],
    "id": 675,
    "template": "@name is a @food restaurant in the @area part of town .",
    "response": "nandos is a portuguese restaurant in the south part of town ."
  },
  {
    "pre_ent": [
      "south",
      "expensive",
      "chiquito_restaurant_bar"
    ],
    "gold_ent": [
      "expensive",
      "south",
      "frankie_and_bennys",
      "italian"
    ],
    "id": 997,
    "template": "@name is a @pricerange restaurant in the @area part of town .",
    "response": "chiquito_restaurant_bar is a expensive restaurant in the south part of town ."
  },
  {
    "pre_ent": [
      "la_mimosa",
      "centre",
      "expensive"
    ],
    "gold_ent": [
      "expensive",
      "la_mimosa",
      "mediterranean",
      "centre"
    ],
    "id": 1499,
    "template": "@name is an @pricerange restaurant in the @area part of town .",
    "response": "la_mimosa is an expensive restaurant in the centre part of town ."
  },
  {
    "pre_ent": [
      "yu_garden",
      "529_newmarket_road_fen_ditton",
      "01223_248882"
    ],
    "gold_ent": [
      "yu_garden",
      "cb58pa",
      "529_newmarket_road_fen_ditton",
      "01223_248882"
    ],
    "id": 119,
    "template": "@name is located at @address , and the phone number is @phone .",
    "response": "yu_garden is located at 529_newmarket_road_fen_ditton , and the phone number is 01223_248882 ."
  },
  {
    "pre_ent": [],
    "gold_ent": [],
    "id": 1515,
    "template": "there are four options , chinese , chinese , and one in the north part of town . what price range do you prefer ?",
    "response": "there are four options , chinese , chinese , and one in the north part of town . what price range do you prefer ?"
  },
  {
    "pre_ent": [
      "nandos",
      "south",
      "portuguese"
    ],
    "gold_ent": [
      "portuguese",
      "south",
      "nandos",
      "cheap"
    ],
    "id": 1886,
    "template": "@name is a @food restaurant in the @area part of town .",
    "response": "nandos is a portuguese restaurant in the south part of town ."
  },
  {
    "pre_ent": [
      "meghna",
      "205_victoria_road_chesterton",
      "01223_727410"
    ],
    "gold_ent": [
      "meghna",
      "205_victoria_road_chesterton",
      "01223_727410"
    ],
    "id": 1716,
    "template": "@name is located at @address and their phone number is @phone .",
    "response": "meghna is located at 205_victoria_road_chesterton and their phone number is 01223_727410 ."
  },
  {
    "pre_ent": [],
    "gold_ent": [],
    "id": 1661,
    "template": "api_call chinese south dontcare",
    "response": "api_call chinese south dontcare"
  },
  {
    "pre_ent": [],
    "gold_ent": [],
    "id": 472,
    "template": "goodbye .",
    "response": "goodbye ."
  },
  {
    "pre_ent": [],
    "gold_ent": [],
    "id": 1937,
    "template": "there are no restaurants in the east part of town . would you like to try something else ?",
    "response": "there are no restaurants in the east part of town . would you like to try something else ?"
  },
  {
    "pre_ent": [],
    "gold_ent": [],
    "id": 409,
    "template": "thank you for using the cambridge restaurant system . goodbye .",
    "response": "thank you for using the cambridge restaurant system . goodbye ."
  },
  {
    "pre_ent": [
      "west",
      "moderate",
      "meghna"
    ],
    "gold_ent": [
      "meghna",
      "west"
    ],
    "id": 113,
    "template": "@name is a moderately priced restaurant in the @area part of town .",
    "response": "meghna is a moderately priced restaurant in the west part of town ."
  },
  {
    "pre_ent": [
      "01223_244277"
    ],
    "gold_ent": [
      "the_lucky_star",
      "01223_244277"
    ],
    "id": 1812,
    "template": "the phone number is @phone .",
    "response": "the phone number is 01223_244277 ."
  },
  {
    "pre_ent": [],
    "gold_ent": [],
    "id": 1148,
    "template": "api_call dontcare east expensive",
    "response": "api_call dontcare east expensive"
  },
  {
    "pre_ent": [
      "grafton_hotel_restaurant",
      "01223_241387"
    ],
    "gold_ent": [
      "expensive",
      "grafton_hotel_restaurant",
      "newmarket_road_fen_ditton",
      "01223_241387"
    ],
    "id": 330,
    "template": "@name is at @address and phone number is @phone .",
    "response": "grafton_hotel_restaurant is at 01223_241387 and phone number is 01223_241387 ."
  },
  {
    "pre_ent": [
      "restaurant_two_two",
      "22_chesterton_road_chesterton"
    ],
    "gold_ent": [],
    "id": 1412,
    "template": "@name is located at @address .",
    "response": "restaurant_two_two is located at 22_chesterton_road_chesterton ."
  },
  {
    "pre_ent": [
      "centre",
      "european",
      "cambridge_lodge_restaurant"
    ],
    "gold_ent": [],
    "id": 2040,
    "template": "@name is a @food restaurant in the @area part of town .",
    "response": "cambridge_lodge_restaurant is a european restaurant in the centre part of town ."
  },
  {
    "pre_ent": [],
    "gold_ent": [],
    "id": 6,
    "template": "there are no restaurants matching your request . would you like to try something else ?",
    "response": "there are no restaurants matching your request . would you like to try something else ?"
  },
  {
    "pre_ent": [],
    "gold_ent": [],
    "id": 136,
    "template": "there are three restaurants in the centre part of town . what price range would you like ?",
    "response": "there are three restaurants in the centre part of town . what price range would you like ?"
  },
  {
    "pre_ent": [],
    "gold_ent": [],
    "id": 1060,
    "template": "there are three chinese restaurants in the east part of town . what price range would you like ?",
    "response": "there are three chinese restaurants in the east part of town . what price range would you like ?"
  },
  {
    "pre_ent": [
      "south",
      "italian",
      "restaurant_alimentum"
    ],
    "gold_ent": [],
    "id": 1558,
    "template": "@name is a @food restaurant in the @area part of town .",
    "response": "restaurant_alimentum is a italian restaurant in the south part of town ."
  },
  {
    "pre_ent": [],
    "gold_ent": [],
    "id": 1834,
    "template": "la_mimosa , the address is thompsons_lane_fen_ditton , their phone number is 01223_362525 , their address is thompsons_lane_fen_ditton , their postcode is cb58aq",
    "response": "la_mimosa , the address is thompsons_lane_fen_ditton , their phone number is 01223_362525 , their address is thompsons_lane_fen_ditton , their postcode is cb58aq"
  },
  {
    "pre_ent": [],
    "gold_ent": [],
    "id": 1069,
    "template": "there are no restaurants serving catalan food in the north part of town .",
    "response": "there are no restaurants serving catalan food in the north part of town ."
  },
  {
    "pre_ent": [
      "la_tasca",
      "01223_464630"
    ],
    "gold_ent": [
      "01223_464630",
      "la_tasca"
    ],
    "id": 1453,
    "template": "@name 's phone number is @phone .",
    "response": "la_tasca 's phone number is 01223_464630 ."
  },
  {
    "pre_ent": [
      "galleria",
      "33_bridge_street",
      "cb21uw"
    ],
    "gold_ent": [
      "galleria",
      "cb21uw",
      "33_bridge_street"
    ],
    "id": 134,
    "template": "@name is located at @address , and the postcode is @postcode .",
    "response": "galleria is located at 33_bridge_street , and the postcode is cb21uw ."
  },
  {
    "pre_ent": [],
    "gold_ent": [],
    "id": 963,
    "template": "i 'm sorry , there are no restaurants matching your request . would you like to try something else ?",
    "response": "i 'm sorry , there are no restaurants matching your request . would you like to try something else ?"
  },
  {
    "pre_ent": [],
    "gold_ent": [],
    "id": 474,
    "template": "api_call african dontcare dontcare",
    "response": "api_call african dontcare dontcare"
  },
  {
    "pre_ent": [
      "the_lucky_star",
      "cambridge_leisure_park_clifton_way_cherry_hinton"
    ],
    "gold_ent": [
      "the_lucky_star",
      "cambridge_leisure_park_clifton_way"
    ],
    "id": 1664,
    "template": "@name is located at @address . can i help you with anything else ?",
    "response": "the_lucky_star is located at cambridge_leisure_park_clifton_way_cherry_hinton . can i help you with anything else ?"
  },
  {
    "pre_ent": [],
    "gold_ent": [],
    "id": 1826,
    "template": "api_call dontcare north moderate",
    "response": "api_call dontcare north moderate"
  },
  {
    "pre_ent": [],
    "gold_ent": [],
    "id": 748,
    "template": "api_call dontcare east expensive",
    "response": "api_call dontcare east expensive"
  },
  {
    "pre_ent": [],
    "gold_ent": [],
    "id": 1704,
    "template": "i 'm sorry , there are no restaurants serving cantonese food in the south part of town .",
    "response": "i 'm sorry , there are no restaurants serving cantonese food in the south part of town ."
  },
  {
    "pre_ent": [
      "north",
      "golden_wok",
      "chinese"
    ],
    "gold_ent": [
      "indian",
      "the_nirala",
      "chinese",
      "golden_wok",
      "north"
    ],
    "id": 1823,
    "template": "@name is a @food restaurant in the @area part of town .",
    "response": "golden_wok is a chinese restaurant in the north part of town ."
  },
  {
    "pre_ent": [],
    "gold_ent": [],
    "id": 21,
    "template": "api_call dontcare north cheap",
    "response": "api_call dontcare north cheap"
  },
  {
    "pre_ent": [],
    "gold_ent": [],
    "id": 157,
    "template": "thank you for using the cambridge restaurant system . goodbye .",
    "response": "thank you for using the cambridge restaurant system . goodbye ."
  },
  {
    "pre_ent": [
      "da_vinci_pizzeria",
      "01223_351707"
    ],
    "gold_ent": [
      "da_vinci_pizzeria",
      "01223_351707"
    ],
    "id": 397,
    "template": "@name 's phone number is @phone .",
    "response": "da_vinci_pizzeria 's phone number is 01223_351707 ."
  },
  {
    "pre_ent": [
      "the_missing_sock",
      "east",
      "international"
    ],
    "gold_ent": [
      "the_missing_sock"
    ],
    "id": 601,
    "template": "@name is a @food restaurant in the @area part of town .",
    "response": "the_missing_sock is a international restaurant in the east part of town ."
  },
  {
    "pre_ent": [],
    "gold_ent": [],
    "id": 1402,
    "template": "thank you .",
    "response": "thank you ."
  },
  {
    "pre_ent": [],
    "gold_ent": [],
    "id": 810,
    "template": "thank you .",
    "response": "thank you ."
  },
  {
    "pre_ent": [],
    "gold_ent": [],
    "id": 386,
    "template": "thank you for using the cambridge restaurant system . goodbye .",
    "response": "thank you for using the cambridge restaurant system . goodbye ."
  },
  {
    "pre_ent": [],
    "gold_ent": [],
    "id": 462,
    "template": "there are two cheap restaurants in the east part of town . do you have a preference for the type of food ?",
    "response": "there are two cheap restaurants in the east part of town . do you have a preference for the type of food ?"
  },
  {
    "pre_ent": [
      "newmarket_road_fen_ditton"
    ],
    "gold_ent": [
      "newmarket_road_fen_ditton"
    ],
    "id": 885,
    "template": "the address is grafton hotel 619 @address .",
    "response": "the address is grafton hotel 619 newmarket_road_fen_ditton ."
  },
  {
    "pre_ent": [
      "centre",
      "moderate",
      "galleria"
    ],
    "gold_ent": [
      "galleria",
      "moderate",
      "european"
    ],
    "id": 133,
    "template": "@name is a moderately priced restaurant in the @area part of town .",
    "response": "galleria is a moderately priced restaurant in the centre part of town ."
  },
  {
    "pre_ent": [],
    "gold_ent": [],
    "id": 1307,
    "template": "thank you for using the cambridge restaurant system . goodbye .",
    "response": "thank you for using the cambridge restaurant system . goodbye ."
  },
  {
    "pre_ent": [],
    "gold_ent": [],
    "id": 335,
    "template": "there are no restaurants serving your food . would you like to try something else ?",
    "response": "there are no restaurants serving your food . would you like to try something else ?"
  },
  {
    "pre_ent": [
      "east",
      "pipasha_restaurant"
    ],
    "gold_ent": [
      "expensive",
      "east",
      "pipasha_restaurant"
    ],
    "id": 229,
    "template": "@name is in the @area part of town .",
    "response": "pipasha_restaurant is in the east part of town ."
  },
  {
    "pre_ent": [],
    "gold_ent": [],
    "id": 2077,
    "template": "there are two cheap restaurants that serve chinese food . would you like something else ?",
    "response": "there are two cheap restaurants that serve chinese food . would you like something else ?"
  },
  {
    "pre_ent": [],
    "gold_ent": [],
    "id": 1481,
    "template": "there are no restaurants that serve chinese food . would you like to try something else ?",
    "response": "there are no restaurants that serve chinese food . would you like to try something else ?"
  },
  {
    "pre_ent": [],
    "gold_ent": [],
    "id": 805,
    "template": "thank you .",
    "response": "thank you ."
  },
  {
    "pre_ent": [
      "nandos",
      "cambridge_leisure_park_clifton_way",
      "01223_327908"
    ],
    "gold_ent": [
      "01223_327908"
    ],
    "id": 1301,
    "template": "@name is located at @address and their phone number is @phone .",
    "response": "nandos is located at cambridge_leisure_park_clifton_way and their phone number is 01223_327908 ."
  },
  {
    "pre_ent": [
      "21_-_24_northampton_road"
    ],
    "gold_ent": [
      "prezzo"
    ],
    "id": 871,
    "template": "the address is grafton hotel 619 @hist .",
    "response": "the address is grafton hotel 619 21_-_24_northampton_road ."
  },
  {
    "pre_ent": [
      "eraina",
      "free_school_lane_city_centre",
      "centre",
      "01223_368786"
    ],
    "gold_ent": [
      "free_school_lane_city_centre",
      "01223_368786",
      "eraina"
    ],
    "id": 2037,
    "template": "@name is located at @address and their phone number is @phone .",
    "response": "eraina is located at free_school_lane_city_centre and their phone number is 01223_368786 ."
  },
  {
    "pre_ent": [
      "chinese",
      "golden_wok",
      "north"
    ],
    "gold_ent": [
      "jinling_noodle_bar"
    ],
    "id": 1818,
    "template": "@name is a @food restaurant in the @area part of town .",
    "response": "golden_wok is a chinese restaurant in the north part of town ."
  },
  {
    "pre_ent": [
      "bedouin",
      "centre"
    ],
    "gold_ent": [
      "mill_road_city_centre"
    ],
    "id": 1207,
    "template": "@name is located at 108 @hist .",
    "response": "bedouin is located at 108 centre ."
  },
  {
    "pre_ent": [],
    "gold_ent": [],
    "id": 546,
    "template": "thank you for using the cambridge restaurant system . good bye",
    "response": "thank you for using the cambridge restaurant system . good bye"
  },
  {
    "pre_ent": [
      "saint_johns_chop_house",
      "british"
    ],
    "gold_ent": [
      "saint_johns_chop_house",
      "british"
    ],
    "id": 1923,
    "template": "@name serves @food food .",
    "response": "saint_johns_chop_house serves british food ."
  },
  {
    "pre_ent": [
      "centre",
      "anatolia",
      "30_bridge_street_city_centre"
    ],
    "gold_ent": [
      "30_bridge_street_city_centre",
      "anatolia"
    ],
    "id": 618,
    "template": "@name is located at @address .",
    "response": "anatolia is located at 30_bridge_street_city_centre ."
  },
  {
    "pre_ent": [
      "north",
      "golden_wok",
      "chinese",
      "01223_350688"
    ],
    "gold_ent": [
      "chinese",
      "golden_wok",
      "north",
      "01223_350688"
    ],
    "id": 1606,
    "template": "@name is a @food restaurant in the @area part of town . their phone number is @phone .",
    "response": "golden_wok is a chinese restaurant in the north part of town . their phone number is 01223_350688 ."
  },
  {
    "pre_ent": [],
    "gold_ent": [],
    "id": 1171,
    "template": "thank you , goodbye !",
    "response": "thank you , goodbye !"
  },
  {
    "pre_ent": [
      "curry_prince",
      "east",
      "moderate"
    ],
    "gold_ent": [
      "east",
      "moderate",
      "curry_prince"
    ],
    "id": 1903,
    "template": "@name is a moderately priced restaurant in the @area part of town .",
    "response": "curry_prince is a moderately priced restaurant in the east part of town ."
  },
  {
    "pre_ent": [],
    "gold_ent": [],
    "id": 121,
    "template": "there are two cheap restaurants in the east part of town .",
    "response": "there are two cheap restaurants in the east part of town ."
  },
  {
    "pre_ent": [],
    "gold_ent": [],
    "id": 261,
    "template": "thank you , goodbye .",
    "response": "thank you , goodbye ."
  },
  {
    "pre_ent": [
      "south",
      "chinese",
      "peking_restaurant"
    ],
    "gold_ent": [
      "expensive",
      "south",
      "chinese",
      "peking_restaurant"
    ],
    "id": 991,
    "template": "@name is a @food restaurant in the @area part of town .",
    "response": "peking_restaurant is a chinese restaurant in the south part of town ."
  },
  {
    "pre_ent": [
      "01223_577786"
    ],
    "gold_ent": [
      "01223_577786",
      "pipasha_restaurant"
    ],
    "id": 162,
    "template": "the phone number is @phone .",
    "response": "the phone number is 01223_577786 ."
  },
  {
    "pre_ent": [
      "centre",
      "cambridge_lodge_restaurant",
      "cambridge_lodge_hotel_139_huntingdon_road_city_centre"
    ],
    "gold_ent": [
      "cambridge_lodge_restaurant",
      "west",
      "cambridge_lodge_hotel_139_huntingdon_road_city_centre"
    ],
    "id": 520,
    "template": "@name is located at @address .",
    "response": "cambridge_lodge_restaurant is located at cambridge_lodge_hotel_139_huntingdon_road_city_centre ."
  },
  {
    "pre_ent": [
      "east",
      "expensive",
      "grafton_hotel_restaurant"
    ],
    "gold_ent": [
      "expensive",
      "east",
      "grafton_hotel_restaurant",
      "british"
    ],
    "id": 1671,
    "template": "@name is an @pricerange restaurant in the @area part of town .",
    "response": "grafton_hotel_restaurant is an expensive restaurant in the east part of town ."
  },
  {
    "pre_ent": [],
    "gold_ent": [],
    "id": 1885,
    "template": "api_call dontcare south dontcare",
    "response": "api_call dontcare south dontcare"
  },
  {
    "pre_ent": [
      "international",
      "centre",
      "bloomsbury_restaurant"
    ],
    "gold_ent": [
      "moderate",
      "international",
      "bloomsbury_restaurant",
      "centre"
    ],
    "id": 905,
    "template": "@name is a @food restaurant in the @area part of town .",
    "response": "bloomsbury_restaurant is a international restaurant in the centre part of town ."
  },
  {
    "pre_ent": [
      "yu_garden",
      "east",
      "chinese"
    ],
    "gold_ent": [
      "yu_garden",
      "east",
      "chinese",
      "expensive"
    ],
    "id": 57,
    "template": "@name is a @food restaurant in the @area part of town .",
    "response": "yu_garden is a chinese restaurant in the east part of town ."
  },
  {
    "pre_ent": [
      "thanh_binh",
      "west",
      "vietnamese"
    ],
    "gold_ent": [
      "cheap",
      "thanh_binh",
      "west",
      "vietnamese"
    ],
    "id": 302,
    "template": "@name is a @food restaurant in the @area part of town .",
    "response": "thanh_binh is a vietnamese restaurant in the west part of town ."
  },
  {
    "pre_ent": [
      "restaurant_two_two",
      "22_chesterton_road_chesterton",
      "cb43ax"
    ],
    "gold_ent": [
      "cb21uf",
      "cote",
      "bridge_street_city_centre"
    ],
    "id": 1023,
    "template": "@name is located at @address , and their postcode is @postcode .",
    "response": "restaurant_two_two is located at 22_chesterton_road_chesterton , and their postcode is cb43ax ."
  },
  {
    "pre_ent": [],
    "gold_ent": [],
    "id": 758,
    "template": "thank you .",
    "response": "thank you ."
  },
  {
    "pre_ent": [],
    "gold_ent": [],
    "id": 1507,
    "template": "thank you , goodbye .",
    "response": "thank you , goodbye ."
  },
  {
    "pre_ent": [
      "la_raza",
      "01223_464550",
      "cb23ll"
    ],
    "gold_ent": [
      "cb23ll",
      "01223_464550",
      "4_-_6_rose_crescent",
      "la_raza"
    ],
    "id": 1318,
    "template": "@name 's phone number is @phone and the postcode is @postcode .",
    "response": "la_raza 's phone number is 01223_464550 and the postcode is cb23ll ."
  },
  {
    "pre_ent": [],
    "gold_ent": [],
    "id": 933,
    "template": "thank you , goodbye !",
    "response": "thank you , goodbye !"
  },
  {
    "pre_ent": [
      "centre",
      "cheap",
      "la_mimosa"
    ],
    "gold_ent": [
      "expensive",
      "la_mimosa",
      "mediterranean",
      "centre"
    ],
    "id": 918,
    "template": "@name is an @pricerange restaurant in the @area part of town .",
    "response": "la_mimosa is an cheap restaurant in the centre part of town ."
  },
  {
    "pre_ent": [],
    "gold_ent": [],
    "id": 1607,
    "template": "thank you for using the cambridge restaurant system . goodbye .",
    "response": "thank you for using the cambridge restaurant system . goodbye ."
  },
  {
    "pre_ent": [
      "the_missing_sock",
      "east",
      "cheap"
    ],
    "gold_ent": [
      "international",
      "the_missing_sock"
    ],
    "id": 1851,
    "template": "@name is a @food restaurant in the @area part of town .",
    "response": "the_missing_sock is a cheap restaurant in the east part of town ."
  },
  {
    "pre_ent": [],
    "gold_ent": [],
    "id": 1681,
    "template": "thank you for using the cambridge restaurant system . goodbye .",
    "response": "thank you for using the cambridge restaurant system . goodbye ."
  },
  {
    "pre_ent": [
      "centre",
      "ask",
      "12_bridge_street_city_centre"
    ],
    "gold_ent": [
      "01223_364917",
      "ask",
      "12_bridge_street_city_centre"
    ],
    "id": 842,
    "template": "@name is located at @address . can i help you with anything else ?",
    "response": "ask is located at 12_bridge_street_city_centre . can i help you with anything else ?"
  },
  {
    "pre_ent": [],
    "gold_ent": [],
    "id": 1421,
    "template": "api_call dontcare south dontcare",
    "response": "api_call dontcare south dontcare"
  },
  {
    "pre_ent": [],
    "gold_ent": [],
    "id": 1156,
    "template": "thank you .",
    "response": "thank you ."
  },
  {
    "pre_ent": [
      "italian",
      "frankie_and_bennys"
    ],
    "gold_ent": [
      "italian"
    ],
    "id": 177,
    "template": "@name serves @food food .",
    "response": "frankie_and_bennys serves italian food ."
  },
  {
    "pre_ent": [],
    "gold_ent": [],
    "id": 970,
    "template": "api_call chinese south dontcare",
    "response": "api_call chinese south dontcare"
  },
  {
    "pre_ent": [
      "chiquito_restaurant_bar",
      "south",
      "mexican"
    ],
    "gold_ent": [
      "expensive",
      "mexican",
      "chiquito_restaurant_bar",
      "south"
    ],
    "id": 1248,
    "template": "@name is a @food restaurant in the @area part of town .",
    "response": "chiquito_restaurant_bar is a mexican restaurant in the south part of town ."
  },
  {
    "pre_ent": [],
    "gold_ent": [],
    "id": 1244,
    "template": "api_call dontcare south expensive",
    "response": "api_call dontcare south expensive"
  },
  {
    "pre_ent": [],
    "gold_ent": [],
    "id": 1208,
    "template": "thank you for using the cambridge restaurant system . goodbye .",
    "response": "thank you for using the cambridge restaurant system . goodbye ."
  },
  {
    "pre_ent": [],
    "gold_ent": [],
    "id": 1766,
    "template": "there are no restaurants serving scottish food in the centre part of town . what price range would you like ?",
    "response": "there are no restaurants serving scottish food in the centre part of town . what price range would you like ?"
  },
  {
    "pre_ent": [
      "east"
    ],
    "gold_ent": [
      "north"
    ],
    "id": 41,
    "template": "i 'm sorry , there are no russian restaurants in the @area part of town .",
    "response": "i 'm sorry , there are no russian restaurants in the east part of town ."
  },
  {
    "pre_ent": [
      "curry_prince",
      "451_newmarket_road_fen_ditton",
      "east",
      "indian"
    ],
    "gold_ent": [
      "east",
      "curry_prince",
      "451_newmarket_road_fen_ditton"
    ],
    "id": 597,
    "template": "@name is a @food restaurant in the @area part of town . their address is @address .",
    "response": "curry_prince is a indian restaurant in the east part of town . their address is 451_newmarket_road_fen_ditton ."
  },
  {
    "pre_ent": [],
    "gold_ent": [],
    "id": 492,
    "template": "thank you for using the cambridge restaurant system . goodbye .",
    "response": "thank you for using the cambridge restaurant system . goodbye ."
  },
  {
    "pre_ent": [],
    "gold_ent": [],
    "id": 373,
    "template": "thank you for using our system . good bye",
    "response": "thank you for using our system . good bye"
  },
  {
    "pre_ent": [],
    "gold_ent": [],
    "id": 1492,
    "template": "thank you , goodbye .",
    "response": "thank you , goodbye ."
  },
  {
    "pre_ent": [],
    "gold_ent": [],
    "id": 1490,
    "template": "api_call italian north dontcare",
    "response": "api_call italian north dontcare"
  },
  {
    "pre_ent": [
      "nandos",
      "south",
      "portuguese"
    ],
    "gold_ent": [
      "portuguese",
      "south",
      "nandos",
      "cheap"
    ],
    "id": 1252,
    "template": "@name is a @food restaurant in the @area part of town .",
    "response": "nandos is a portuguese restaurant in the south part of town ."
  },
  {
    "pre_ent": [],
    "gold_ent": [],
    "id": 1494,
    "template": "api_call international centre dontcare",
    "response": "api_call international centre dontcare"
  },
  {
    "pre_ent": [],
    "gold_ent": [],
    "id": 953,
    "template": "there are no restaurants that serve australian food .",
    "response": "there are no restaurants that serve australian food ."
  },
  {
    "pre_ent": [],
    "gold_ent": [],
    "id": 1059,
    "template": "there are no restaurants in the east part of town .",
    "response": "there are no restaurants in the east part of town ."
  },
  {
    "pre_ent": [
      "restaurant_two_two",
      "22_chesterton_road_chesterton",
      "cb43ax"
    ],
    "gold_ent": [
      "cb43ax",
      "restaurant_two_two",
      "22_chesterton_road_chesterton"
    ],
    "id": 1022,
    "template": "@name is located at @address . their postcode is @postcode .",
    "response": "restaurant_two_two is located at 22_chesterton_road_chesterton . their postcode is cb43ax ."
  },
  {
    "pre_ent": [],
    "gold_ent": [],
    "id": 1827,
    "template": "api_call chinese north dontcare",
    "response": "api_call chinese north dontcare"
  },
  {
    "pre_ent": [
      "centre",
      "cheap",
      "ask"
    ],
    "gold_ent": [
      "ask",
      "cheap"
    ],
    "id": 1863,
    "template": "@name is a @food restaurant in the @area part of town .",
    "response": "ask is a cheap restaurant in the centre part of town ."
  },
  {
    "pre_ent": [],
    "gold_ent": [],
    "id": 1919,
    "template": "thank you for using the cambridge restaurant system . goodbye .",
    "response": "thank you for using the cambridge restaurant system . goodbye ."
  },
  {
    "pre_ent": [
      "pizza_hut_cherry_hinton",
      "south",
      "italian"
    ],
    "gold_ent": [
      "restaurant_alimentum",
      "moderate",
      "south",
      "modern_european"
    ],
    "id": 1145,
    "template": "@name is a @food restaurant in the @area part of town .",
    "response": "pizza_hut_cherry_hinton is a italian restaurant in the south part of town ."
  },
  {
    "pre_ent": [
      "south",
      "expensive",
      "chiquito_restaurant_bar"
    ],
    "gold_ent": [
      "expensive",
      "mexican",
      "chiquito_restaurant_bar",
      "south"
    ],
    "id": 480,
    "template": "@name is an @pricerange restaurant in the @area part of town .",
    "response": "chiquito_restaurant_bar is an expensive restaurant in the south part of town ."
  },
  {
    "pre_ent": [],
    "gold_ent": [],
    "id": 148,
    "template": "i 'm sorry , there are no restaurants in the north part of town . would you like me to check for a different type of food ?",
    "response": "i 'm sorry , there are no restaurants in the north part of town . would you like me to check for a different type of food ?"
  },
  {
    "pre_ent": [],
    "gold_ent": [],
    "id": 697,
    "template": "thank you , goodbye !",
    "response": "thank you , goodbye !"
  },
  {
    "pre_ent": [],
    "gold_ent": [],
    "id": 1743,
    "template": "thank you for using the cambridge restaurant system . goodbye .",
    "response": "thank you for using the cambridge restaurant system . goodbye ."
  },
  {
    "pre_ent": [],
    "gold_ent": [],
    "id": 798,
    "template": "thank you for using the cambridge restaurant system . goodbye .",
    "response": "thank you for using the cambridge restaurant system . goodbye ."
  },
  {
    "pre_ent": [],
    "gold_ent": [],
    "id": 1849,
    "template": "there are two restaurants in the east part of town . would you like a different restaurant ?",
    "response": "there are two restaurants in the east part of town . would you like a different restaurant ?"
  },
  {
    "pre_ent": [
      "east"
    ],
    "gold_ent": [
      "east"
    ],
    "id": 1057,
    "template": "yes , there are two restaurants in the @area part of town , are located in the @area part of town , are you looking for a certain price range ?",
    "response": "yes , there are two restaurants in the east part of town , are located in the east part of town , are you looking for a certain price range ?"
  },
  {
    "pre_ent": [
      "da_vinci_pizzeria",
      "20_milton_road_chesterton",
      "01223_351707"
    ],
    "gold_ent": [
      "20_milton_road_chesterton",
      "da_vinci_pizzeria",
      "01223_351707"
    ],
    "id": 97,
    "template": "@name is located at @address and their phone number is @phone .",
    "response": "da_vinci_pizzeria is located at 20_milton_road_chesterton and their phone number is 01223_351707 ."
  },
  {
    "pre_ent": [
      "east",
      "expensive",
      "grafton_hotel_restaurant"
    ],
    "gold_ent": [
      "expensive",
      "east",
      "grafton_hotel_restaurant",
      "british"
    ],
    "id": 984,
    "template": "@name is an @pricerange restaurant in the @area part of town .",
    "response": "grafton_hotel_restaurant is an expensive restaurant in the east part of town ."
  },
  {
    "pre_ent": [],
    "gold_ent": [],
    "id": 153,
    "template": "thank you for using the cambridge restaurant system . goodbye .",
    "response": "thank you for using the cambridge restaurant system . goodbye ."
  },
  {
    "pre_ent": [],
    "gold_ent": [],
    "id": 1121,
    "template": "api_call french dontcare dontcare",
    "response": "api_call french dontcare dontcare"
  },
  {
    "pre_ent": [
      "centre",
      "anatolia",
      "30_bridge_street_city_centre"
    ],
    "gold_ent": [
      "30_bridge_street_city_centre",
      "anatolia"
    ],
    "id": 732,
    "template": "@name is located at @address . can i help you with anything else ?",
    "response": "anatolia is located at 30_bridge_street_city_centre . can i help you with anything else ?"
  },
  {
    "pre_ent": [
      "north",
      "royal_spice"
    ],
    "gold_ent": [
      "cheap",
      "north"
    ],
    "id": 851,
    "template": "yes , there are four options , @name , and @name in the @area part of town .",
    "response": "yes , there are four options , royal_spice , and royal_spice in the north part of town ."
  },
  {
    "pre_ent": [],
    "gold_ent": [],
    "id": 347,
    "template": "api_call dontcare east expensive",
    "response": "api_call dontcare east expensive"
  },
  {
    "pre_ent": [
      "yu_garden",
      "529_newmarket_road_fen_ditton",
      "cb58pa"
    ],
    "gold_ent": [
      "yu_garden",
      "cb58pa",
      "529_newmarket_road_fen_ditton",
      "01223_248882"
    ],
    "id": 847,
    "template": "@name address is @address , @postcode , @postcode .",
    "response": "yu_garden address is 529_newmarket_road_fen_ditton , cb58pa , cb58pa ."
  },
  {
    "pre_ent": [
      "centre",
      "italian",
      "ask",
      "12_bridge_street_city_centre"
    ],
    "gold_ent": [],
    "id": 1691,
    "template": "@name is a @food restaurant in the @area part of town . their address is @address , and the phone number is",
    "response": "ask is a italian restaurant in the centre part of town . their address is 12_bridge_street_city_centre , and the phone number is"
  },
  {
    "pre_ent": [],
    "gold_ent": [],
    "id": 1736,
    "template": "there are no restaurants serving your request . would you like to try something else ?",
    "response": "there are no restaurants serving your request . would you like to try something else ?"
  },
  {
    "pre_ent": [],
    "gold_ent": [],
    "id": 226,
    "template": "api_call dontcare east expensive",
    "response": "api_call dontcare east expensive"
  },
  {
    "pre_ent": [
      "golden_wok",
      "191_histon_road_chesterton"
    ],
    "gold_ent": [
      "191_histon_road_chesterton",
      "golden_wok"
    ],
    "id": 926,
    "template": "@name is located at @address . can i help you with anything else ?",
    "response": "golden_wok is located at 191_histon_road_chesterton . can i help you with anything else ?"
  },
  {
    "pre_ent": [],
    "gold_ent": [],
    "id": 2086,
    "template": "api_call italian south expensive",
    "response": "api_call italian south expensive"
  },
  {
    "pre_ent": [
      "south",
      "the_lucky_star",
      "chinese"
    ],
    "gold_ent": [
      "chinese",
      "south",
      "cheap",
      "the_lucky_star"
    ],
    "id": 1811,
    "template": "@name is a @food restaurant in the @area part of town .",
    "response": "the_lucky_star is a chinese restaurant in the south part of town ."
  },
  {
    "pre_ent": [
      "east",
      "grafton_hotel_restaurant",
      "british"
    ],
    "gold_ent": [
      "grafton_hotel_restaurant",
      "british"
    ],
    "id": 159,
    "template": "@name is a @pricerange restaurant in the @area part of town .",
    "response": "grafton_hotel_restaurant is a british restaurant in the east part of town ."
  },
  {
    "pre_ent": [],
    "gold_ent": [],
    "id": 1295,
    "template": "api_call dontcare south moderate",
    "response": "api_call dontcare south moderate"
  },
  {
    "pre_ent": [
      "italian",
      "expensive",
      "caffe_uno"
    ],
    "gold_ent": [
      "caffe_uno",
      "centre"
    ],
    "id": 1326,
    "template": "@name is an @pricerange restaurant serving @food food .",
    "response": "caffe_uno is an expensive restaurant serving italian food ."
  },
  {
    "pre_ent": [],
    "gold_ent": [],
    "id": 90,
    "template": "api_call thai centre dontcare",
    "response": "api_call thai centre dontcare"
  },
  {
    "pre_ent": [],
    "gold_ent": [],
    "id": 1975,
    "template": "api_call modern_european centre dontcare",
    "response": "api_call modern_european centre dontcare"
  },
  {
    "pre_ent": [
      "european",
      "expensive",
      "cambridge_lodge_restaurant",
      "west"
    ],
    "gold_ent": [
      "michaelhouse_cafe",
      "european",
      "cambridge_lodge_restaurant",
      "eraina",
      "modern_european",
      "darrys_cookhouse_and_wine_shop"
    ],
    "id": 1617,
    "template": "@name is a @pricerange restaurant serving @food food in the @area part of town .",
    "response": "cambridge_lodge_restaurant is a expensive restaurant serving european food in the west part of town ."
  },
  {
    "pre_ent": [],
    "gold_ent": [],
    "id": 112,
    "template": "api_call dontcare south moderate",
    "response": "api_call dontcare south moderate"
  },
  {
    "pre_ent": [],
    "gold_ent": [],
    "id": 1242,
    "template": "thank you for using the cambridge restaurant system . goodbye .",
    "response": "thank you for using the cambridge restaurant system . goodbye ."
  },
  {
    "pre_ent": [],
    "gold_ent": [],
    "id": 1288,
    "template": "thank you .",
    "response": "thank you ."
  },
  {
    "pre_ent": [],
    "gold_ent": [],
    "id": 590,
    "template": "there are no restaurants matching your request . would you like to try something else ?",
    "response": "there are no restaurants matching your request . would you like to try something else ?"
  },
  {
    "pre_ent": [
      "kohinoor",
      "01223_323639"
    ],
    "gold_ent": [
      "74_mill_road_city_centre"
    ],
    "id": 1518,
    "template": "@name 's phone number is @phone .",
    "response": "kohinoor 's phone number is 01223_323639 ."
  },
  {
    "pre_ent": [],
    "gold_ent": [],
    "id": 93,
    "template": "thank you , goodbye .",
    "response": "thank you , goodbye ."
  },
  {
    "pre_ent": [
      "eraina",
      "european"
    ],
    "gold_ent": [
      "cambridge_lodge_restaurant",
      "european"
    ],
    "id": 519,
    "template": "@name is a @pricerange restaurant serving @food food .",
    "response": "eraina is a european restaurant serving european food ."
  },
  {
    "pre_ent": [],
    "gold_ent": [],
    "id": 493,
    "template": "there are two moderately priced restaurants in the north part of town . which kind of food would you like ?",
    "response": "there are two moderately priced restaurants in the north part of town . which kind of food would you like ?"
  },
  {
    "pre_ent": [],
    "gold_ent": [],
    "id": 1622,
    "template": "api_call dontcare south moderate",
    "response": "api_call dontcare south moderate"
  },
  {
    "pre_ent": [
      "thanh_binh",
      "west",
      "vietnamese"
    ],
    "gold_ent": [
      "cheap",
      "thanh_binh",
      "vietnamese"
    ],
    "id": 1930,
    "template": "@name is a @food restaurant in the @area part of town .",
    "response": "thanh_binh is a vietnamese restaurant in the west part of town ."
  },
  {
    "pre_ent": [],
    "gold_ent": [],
    "id": 1703,
    "template": "thank you , goodbye !",
    "response": "thank you , goodbye !"
  },
  {
    "pre_ent": [],
    "gold_ent": [],
    "id": 1632,
    "template": "thank you for using the cambridge restaurant system . goodbye .",
    "response": "thank you for using the cambridge restaurant system . goodbye ."
  },
  {
    "pre_ent": [],
    "gold_ent": [],
    "id": 400,
    "template": "thank you for using the cambridge restaurant system . goodbye .",
    "response": "thank you for using the cambridge restaurant system . goodbye ."
  },
  {
    "pre_ent": [],
    "gold_ent": [],
    "id": 755,
    "template": "api_call italian dontcare dontcare",
    "response": "api_call italian dontcare dontcare"
  },
  {
    "pre_ent": [],
    "gold_ent": [],
    "id": 1280,
    "template": "api_call spanish dontcare moderate",
    "response": "api_call spanish dontcare moderate"
  },
  {
    "pre_ent": [
      "thai",
      "bangkok_city",
      "centre"
    ],
    "gold_ent": [
      "bangkok_city",
      "thai"
    ],
    "id": 980,
    "template": "@name is a @food restaurant in the @area part of town .",
    "response": "bangkok_city is a thai restaurant in the centre part of town ."
  },
  {
    "pre_ent": [
      "the_lucky_star",
      "south",
      "chinese"
    ],
    "gold_ent": [
      "chinese",
      "south",
      "cheap",
      "the_lucky_star"
    ],
    "id": 1783,
    "template": "@name is a @food restaurant in the @area part of town .",
    "response": "the_lucky_star is a chinese restaurant in the south part of town ."
  },
  {
    "pre_ent": [
      "north",
      "golden_wok",
      "chinese"
    ],
    "gold_ent": [
      "golden_wok",
      "north"
    ],
    "id": 17,
    "template": "@name is a @food restaurant in the @area part of town .",
    "response": "golden_wok is a chinese restaurant in the north part of town ."
  },
  {
    "pre_ent": [],
    "gold_ent": [],
    "id": 1653,
    "template": "thank you for using the cambridge restaurant system . goodbye .",
    "response": "thank you for using the cambridge restaurant system . goodbye ."
  },
  {
    "pre_ent": [],
    "gold_ent": [],
    "id": 294,
    "template": "thank you for using the cambridge restaurant system . goodbye .",
    "response": "thank you for using the cambridge restaurant system . goodbye ."
  },
  {
    "pre_ent": [],
    "gold_ent": [],
    "id": 1040,
    "template": "thank you for using the cambridge restaurant system . goodbye .",
    "response": "thank you for using the cambridge restaurant system . goodbye ."
  },
  {
    "pre_ent": [],
    "gold_ent": [],
    "id": 1489,
    "template": "there are five restaurants that serve italian food . what price range do you want ?",
    "response": "there are five restaurants that serve italian food . what price range do you want ?"
  },
  {
    "pre_ent": [],
    "gold_ent": [],
    "id": 791,
    "template": "thank you for using the cambridge restaurant system . good bye",
    "response": "thank you for using the cambridge restaurant system . good bye"
  },
  {
    "pre_ent": [],
    "gold_ent": [],
    "id": 907,
    "template": "thank you , goodbye .",
    "response": "thank you , goodbye ."
  },
  {
    "pre_ent": [],
    "gold_ent": [],
    "id": 1723,
    "template": "thank you for using the cambridge restaurant system . goodbye .",
    "response": "thank you for using the cambridge restaurant system . goodbye ."
  },
  {
    "pre_ent": [],
    "gold_ent": [],
    "id": 1350,
    "template": "i 'm sorry there are no restaurants serving cantonese food in the east part of town .",
    "response": "i 'm sorry there are no restaurants serving cantonese food in the east part of town ."
  },
  {
    "pre_ent": [],
    "gold_ent": [],
    "id": 1,
    "template": "there are three chinese restaurants in the north part of town . what price range would you like ?",
    "response": "there are three chinese restaurants in the north part of town . what price range would you like ?"
  },
  {
    "pre_ent": [
      "the_lucky_star",
      "cambridge_leisure_park_clifton_way_cherry_hinton"
    ],
    "gold_ent": [
      "cambridge_leisure_park_clifton_way"
    ],
    "id": 2002,
    "template": "@name is at @address .",
    "response": "the_lucky_star is at cambridge_leisure_park_clifton_way_cherry_hinton ."
  },
  {
    "pre_ent": [],
    "gold_ent": [],
    "id": 983,
    "template": "api_call dontcare east expensive",
    "response": "api_call dontcare east expensive"
  },
  {
    "pre_ent": [],
    "gold_ent": [],
    "id": 806,
    "template": "there are two restaurants in the north part of town . what price range would you like ?",
    "response": "there are two restaurants in the north part of town . what price range would you like ?"
  },
  {
    "pre_ent": [],
    "gold_ent": [],
    "id": 348,
    "template": "api_call dontcare south expensive",
    "response": "api_call dontcare south expensive"
  },
  {
    "pre_ent": [
      "curry_prince",
      "east",
      "indian"
    ],
    "gold_ent": [
      "italian",
      "indian",
      "west",
      "moderate",
      "british"
    ],
    "id": 1788,
    "template": "yes , @name is a @food restaurant in the @area part of town .",
    "response": "yes , curry_prince is a indian restaurant in the east part of town ."
  },
  {
    "pre_ent": [],
    "gold_ent": [],
    "id": 353,
    "template": "goodbye .",
    "response": "goodbye ."
  },
  {
    "pre_ent": [],
    "gold_ent": [],
    "id": 115,
    "template": "thank you .",
    "response": "thank you ."
  },
  {
    "pre_ent": [],
    "gold_ent": [],
    "id": 540,
    "template": "thank you for using the cambridge restaurant system . goodbye .",
    "response": "thank you for using the cambridge restaurant system . goodbye ."
  },
  {
    "pre_ent": [],
    "gold_ent": [],
    "id": 163,
    "template": "thank you .",
    "response": "thank you ."
  },
  {
    "pre_ent": [],
    "gold_ent": [],
    "id": 309,
    "template": "api_call portuguese dontcare dontcare",
    "response": "api_call portuguese dontcare dontcare"
  },
  {
    "pre_ent": [],
    "gold_ent": [],
    "id": 1161,
    "template": "api_call italian south dontcare",
    "response": "api_call italian south dontcare"
  },
  {
    "pre_ent": [
      "saint_johns_chop_house",
      "west",
      "british"
    ],
    "gold_ent": [
      "moderate",
      "west",
      "saint_johns_chop_house",
      "british"
    ],
    "id": 422,
    "template": "@name is a @food restaurant in the @area part of town .",
    "response": "saint_johns_chop_house is a british restaurant in the west part of town ."
  },
  {
    "pre_ent": [],
    "gold_ent": [],
    "id": 1111,
    "template": "api_call dontcare south moderate",
    "response": "api_call dontcare south moderate"
  },
  {
    "pre_ent": [
      "international",
      "centre",
      "bloomsbury_restaurant",
      "crowne_plaza_hotel_20_downing_street"
    ],
    "gold_ent": [
      "01223_356060",
      "centre"
    ],
    "id": 1945,
    "template": "@name is a @food restaurant in the @area part of town . their address is @address .",
    "response": "bloomsbury_restaurant is a international restaurant in the centre part of town . their address is crowne_plaza_hotel_20_downing_street ."
  },
  {
    "pre_ent": [],
    "gold_ent": [],
    "id": 935,
    "template": "api_call asian_oriental dontcare dontcare",
    "response": "api_call asian_oriental dontcare dontcare"
  },
  {
    "pre_ent": [
      "restaurant_alimentum",
      "152_-_154_hills_road",
      "modern_european"
    ],
    "gold_ent": [
      "152_-_154_hills_road",
      "01223_413000",
      "modern_european"
    ],
    "id": 487,
    "template": "@name serves @food food and are located at @address . can i help you with anything else ?",
    "response": "restaurant_alimentum serves modern_european food and are located at 152_-_154_hills_road . can i help you with anything else ?"
  },
  {
    "pre_ent": [
      "royal_spice",
      "victoria_avenue_chesterton",
      "01733_553355"
    ],
    "gold_ent": [
      "victoria_avenue_chesterton",
      "royal_spice",
      "01733_553355"
    ],
    "id": 545,
    "template": "@name 's phone number is @phone and they are located at @address .",
    "response": "royal_spice 's phone number is 01733_553355 and they are located at victoria_avenue_chesterton ."
  },
  {
    "pre_ent": [],
    "gold_ent": [],
    "id": 165,
    "template": "there are two moderately priced restaurants in the north part of town . what kind of food would you like ?",
    "response": "there are two moderately priced restaurants in the north part of town . what kind of food would you like ?"
  },
  {
    "pre_ent": [
      "the_nirala",
      "01223_360966"
    ],
    "gold_ent": [
      "the_nirala",
      "01223_360966"
    ],
    "id": 192,
    "template": "@name 's phone number is @phone .",
    "response": "the_nirala 's phone number is 01223_360966 ."
  },
  {
    "pre_ent": [],
    "gold_ent": [],
    "id": 1698,
    "template": "thank you , goodbye .",
    "response": "thank you , goodbye ."
  },
  {
    "pre_ent": [
      "centre",
      "european",
      "cambridge_lodge_restaurant"
    ],
    "gold_ent": [
      "cambridge_lodge_restaurant",
      "european"
    ],
    "id": 210,
    "template": "@name is a @food restaurant in the @area part of town .",
    "response": "cambridge_lodge_restaurant is a european restaurant in the centre part of town ."
  },
  {
    "pre_ent": [
      "nandos",
      "portuguese"
    ],
    "gold_ent": [
      "portuguese",
      "nandos"
    ],
    "id": 124,
    "template": "@name serves @food food .",
    "response": "nandos serves portuguese food ."
  },
  {
    "pre_ent": [],
    "gold_ent": [],
    "id": 548,
    "template": "api_call dontcare south dontcare",
    "response": "api_call dontcare south dontcare"
  },
  {
    "pre_ent": [],
    "gold_ent": [],
    "id": 1321,
    "template": "api_call dontcare east expensive",
    "response": "api_call dontcare east expensive"
  },
  {
    "pre_ent": [],
    "gold_ent": [],
    "id": 1425,
    "template": "there are two cheap restaurants in the south part of town .",
    "response": "there are two cheap restaurants in the south part of town ."
  },
  {
    "pre_ent": [
      "west",
      "meghna",
      "indian"
    ],
    "gold_ent": [
      "meghna",
      "indian"
    ],
    "id": 44,
    "template": "@name is a @food restaurant in the @area part of town .",
    "response": "meghna is a indian restaurant in the west part of town ."
  },
  {
    "pre_ent": [],
    "gold_ent": [],
    "id": 473,
    "template": "no records found for your query . would you like to try something else ?",
    "response": "no records found for your query . would you like to try something else ?"
  },
  {
    "pre_ent": [],
    "gold_ent": [],
    "id": 108,
    "template": "api_call dontcare north cheap",
    "response": "api_call dontcare north cheap"
  },
  {
    "pre_ent": [],
    "gold_ent": [],
    "id": 1030,
    "template": "thank you for using the cambridge restaurant system . goodbye .",
    "response": "thank you for using the cambridge restaurant system . goodbye ."
  },
  {
    "pre_ent": [
      "peking_restaurant",
      "10_homerton_street_city_centre"
    ],
    "gold_ent": [
      "10_homerton_street_city_centre",
      "peking_restaurant"
    ],
    "id": 1306,
    "template": "@name is located at @address .",
    "response": "peking_restaurant is located at 10_homerton_street_city_centre ."
  },
  {
    "pre_ent": [],
    "gold_ent": [],
    "id": 568,
    "template": "thank you , goodbye .",
    "response": "thank you , goodbye ."
  },
  {
    "pre_ent": [],
    "gold_ent": [],
    "id": 585,
    "template": "thank you , goodbye .",
    "response": "thank you , goodbye ."
  },
  {
    "pre_ent": [],
    "gold_ent": [],
    "id": 1329,
    "template": "there are no restaurants serving singaporean food in the south part of town",
    "response": "there are no restaurants serving singaporean food in the south part of town"
  },
  {
    "pre_ent": [],
    "gold_ent": [],
    "id": 2019,
    "template": "thank you for using the cambridge restaurant system . goodbye .",
    "response": "thank you for using the cambridge restaurant system . goodbye ."
  },
  {
    "pre_ent": [
      "g4_cambridge_leisure_park_clifton_way_cherry_hinton",
      "chiquito_restaurant_bar",
      "cambridge_leisure_park_clifton_way",
      "cambridge_leisure_park_clifton_way_cherry_hinton"
    ],
    "gold_ent": [
      "g4_cambridge_leisure_park_clifton_way_cherry_hinton"
    ],
    "id": 69,
    "template": "@name is located at @address .",
    "response": "chiquito_restaurant_bar is located at g4_cambridge_leisure_park_clifton_way_cherry_hinton ."
  },
  {
    "pre_ent": [],
    "gold_ent": [],
    "id": 699,
    "template": "api_call italian dontcare moderate",
    "response": "api_call italian dontcare moderate"
  },
  {
    "pre_ent": [
      "restaurant_one_seven",
      "centre",
      "british"
    ],
    "gold_ent": [
      "restaurant_one_seven"
    ],
    "id": 52,
    "template": "@name is a @food restaurant in the @area part of town . their",
    "response": "restaurant_one_seven is a british restaurant in the centre part of town . their"
  },
  {
    "pre_ent": [],
    "gold_ent": [],
    "id": 1640,
    "template": "api_call italian dontcare cheap",
    "response": "api_call italian dontcare cheap"
  },
  {
    "pre_ent": [
      "da_vinci_pizzeria",
      "20_milton_road_chesterton",
      "01223_351707"
    ],
    "gold_ent": [
      "20_milton_road_chesterton",
      "da_vinci_pizzeria",
      "01223_351707"
    ],
    "id": 326,
    "template": "@name is located at @address and the phone number is @phone .",
    "response": "da_vinci_pizzeria is located at 20_milton_road_chesterton and the phone number is 01223_351707 ."
  },
  {
    "pre_ent": [],
    "gold_ent": [],
    "id": 305,
    "template": "api_call dontcare south moderate",
    "response": "api_call dontcare south moderate"
  },
  {
    "pre_ent": [
      "cb17dy"
    ],
    "gold_ent": [
      "cb21uj"
    ],
    "id": 672,
    "template": "the postcode is @hist .",
    "response": "the postcode is cb17dy ."
  },
  {
    "pre_ent": [],
    "gold_ent": [],
    "id": 1091,
    "template": "there are no restaurants matching your request . would you like a different restaurant ?",
    "response": "there are no restaurants matching your request . would you like a different restaurant ?"
  },
  {
    "pre_ent": [],
    "gold_ent": [],
    "id": 1624,
    "template": "api_call british dontcare moderate",
    "response": "api_call british dontcare moderate"
  },
  {
    "pre_ent": [],
    "gold_ent": [],
    "id": 1173,
    "template": "there are no restaurants serving singaporean food in the south part of town .",
    "response": "there are no restaurants serving singaporean food in the south part of town ."
  },
  {
    "pre_ent": [],
    "gold_ent": [],
    "id": 1848,
    "template": "thank you . good bye",
    "response": "thank you . good bye"
  },
  {
    "pre_ent": [
      "little_seoul",
      "korean",
      "expensive"
    ],
    "gold_ent": [
      "expensive",
      "little_seoul",
      "centre"
    ],
    "id": 297,
    "template": "@name is an @pricerange restaurant serving @food food .",
    "response": "little_seoul is an expensive restaurant serving korean food ."
  },
  {
    "pre_ent": [],
    "gold_ent": [],
    "id": 724,
    "template": "thank you for using the cambridge restaurant system . goodbye .",
    "response": "thank you for using the cambridge restaurant system . goodbye ."
  },
  {
    "pre_ent": [],
    "gold_ent": [
      "saint_johns_chop_house"
    ],
    "id": 1719,
    "template": "thank you , goodbye .",
    "response": "thank you , goodbye ."
  },
  {
    "pre_ent": [],
    "gold_ent": [],
    "id": 1214,
    "template": "there are no restaurants serving your request . would you like to try something else ?",
    "response": "there are no restaurants serving your request . would you like to try something else ?"
  },
  {
    "pre_ent": [],
    "gold_ent": [],
    "id": 196,
    "template": "api_call chinese south dontcare",
    "response": "api_call chinese south dontcare"
  },
  {
    "pre_ent": [
      "the_cow_pizza_kitchen_and_bar",
      "gastropub"
    ],
    "gold_ent": [
      "01223_306306",
      "2_sturton_street_city_centre",
      "backstreet_bistro"
    ],
    "id": 404,
    "template": "the address is @hist cherry hinton and the phone number is @phone .",
    "response": "the address is the_cow_pizza_kitchen_and_bar cherry hinton and the phone number is gastropub ."
  },
  {
    "pre_ent": [
      "the_lucky_star",
      "01223_244277"
    ],
    "gold_ent": [
      "the_lucky_star",
      "01223_244277"
    ],
    "id": 574,
    "template": "@name 's phone number is @phone .",
    "response": "the_lucky_star 's phone number is 01223_244277 ."
  },
  {
    "pre_ent": [
      "chiquito_restaurant_bar",
      "2g_cambridge_leisure_park_cherry_hinton_road_cherry_hinton",
      "01223_400170"
    ],
    "gold_ent": [
      "2g_cambridge_leisure_park_cherry_hinton_road_cherry_hinton",
      "01223_400170"
    ],
    "id": 427,
    "template": "@name is located at @address , and their phone number is @phone .",
    "response": "chiquito_restaurant_bar is located at 2g_cambridge_leisure_park_cherry_hinton_road_cherry_hinton , and their phone number is 01223_400170 ."
  },
  {
    "pre_ent": [],
    "gold_ent": [],
    "id": 1177,
    "template": "thank you , goodbye .",
    "response": "thank you , goodbye ."
  },
  {
    "pre_ent": [
      "cb17dy"
    ],
    "gold_ent": [
      "01223_412430",
      "cb17dy"
    ],
    "id": 1176,
    "template": "the postcode is @postcode , their postcode is @postcode .",
    "response": "the postcode is cb17dy , their postcode is cb17dy ."
  },
  {
    "pre_ent": [],
    "gold_ent": [],
    "id": 1902,
    "template": "api_call dontcare east moderate",
    "response": "api_call dontcare east moderate"
  },
  {
    "pre_ent": [],
    "gold_ent": [],
    "id": 938,
    "template": "thank you , goodbye .",
    "response": "thank you , goodbye ."
  },
  {
    "pre_ent": [],
    "gold_ent": [],
    "id": 242,
    "template": "there are two restaurants in the east part of town . what price range",
    "response": "there are two restaurants in the east part of town . what price range"
  },
  {
    "pre_ent": [
      "frankie_and_bennys",
      "01223_412430"
    ],
    "gold_ent": [
      "01223_412430",
      "cambridge_leisure_park_clifton_way"
    ],
    "id": 271,
    "template": "the address is @hist cherry hinton , and the phone number is @phone .",
    "response": "the address is frankie_and_bennys cherry hinton , and the phone number is 01223_412430 ."
  },
  {
    "pre_ent": [],
    "gold_ent": [],
    "id": 730,
    "template": "there are three restaurants in the centre of town in the centre part of",
    "response": "there are three restaurants in the centre of town in the centre part of"
  },
  {
    "pre_ent": [
      "newmarket_road_fen_ditton",
      "grafton_hotel_restaurant"
    ],
    "gold_ent": [
      "newmarket_road_fen_ditton"
    ],
    "id": 502,
    "template": "@name is located at @address .",
    "response": "grafton_hotel_restaurant is located at newmarket_road_fen_ditton ."
  },
  {
    "pre_ent": [],
    "gold_ent": [],
    "id": 1290,
    "template": "api_call vietnamese dontcare dontcare",
    "response": "api_call vietnamese dontcare dontcare"
  },
  {
    "pre_ent": [],
    "gold_ent": [],
    "id": 709,
    "template": "api_call international dontcare expensive",
    "response": "api_call international dontcare expensive"
  },
  {
    "pre_ent": [
      "restaurant_two_two",
      "north",
      "french"
    ],
    "gold_ent": [
      "french",
      "restaurant_two_two",
      "north"
    ],
    "id": 144,
    "template": "@name is a @food restaurant in the @area part of town .",
    "response": "restaurant_two_two is a french restaurant in the north part of town ."
  },
  {
    "pre_ent": [
      "south",
      "expensive",
      "chiquito_restaurant_bar"
    ],
    "gold_ent": [
      "chiquito_restaurant_bar"
    ],
    "id": 1429,
    "template": "@name is an @pricerange restaurant in the @area part of town .",
    "response": "chiquito_restaurant_bar is an expensive restaurant in the south part of town ."
  },
  {
    "pre_ent": [
      "anatolia",
      "centre",
      "turkish",
      "01223_362372"
    ],
    "gold_ent": [
      "01223_362372",
      "30_bridge_street_city_centre",
      "anatolia"
    ],
    "id": 686,
    "template": "@name is a @food restaurant in the @area part of town . their phone number is @phone .",
    "response": "anatolia is a turkish restaurant in the centre part of town . their phone number is 01223_362372 ."
  },
  {
    "pre_ent": [
      "south",
      "chiquito_restaurant_bar",
      "mexican"
    ],
    "gold_ent": [
      "expensive",
      "restaurant_alimentum",
      "peking_restaurant",
      "south"
    ],
    "id": 715,
    "template": "@name is a @pricerange restaurant in the @area part of town .",
    "response": "chiquito_restaurant_bar is a mexican restaurant in the south part of town ."
  },
  {
    "pre_ent": [],
    "gold_ent": [],
    "id": 420,
    "template": "there are two restaurants in the east part of town . do you have a preference on the price range ?",
    "response": "there are two restaurants in the east part of town . do you have a preference on the price range ?"
  },
  {
    "pre_ent": [
      "european",
      "cambridge_lodge_restaurant"
    ],
    "gold_ent": [
      "expensive",
      "the_river_bar_steakhouse_and_grill",
      "centre",
      "modern_european"
    ],
    "id": 1891,
    "template": "@name is a @pricerange restaurant serving @food food .",
    "response": "cambridge_lodge_restaurant is a european restaurant serving european food ."
  },
  {
    "pre_ent": [],
    "gold_ent": [],
    "id": 2015,
    "template": "api_call portuguese dontcare dontcare",
    "response": "api_call portuguese dontcare dontcare"
  },
  {
    "pre_ent": [],
    "gold_ent": [],
    "id": 1556,
    "template": "api_call dontcare south moderate",
    "response": "api_call dontcare south moderate"
  },
  {
    "pre_ent": [
      "chiquito_restaurant_bar",
      "2g_cambridge_leisure_park_cherry_hinton_road_cherry_hinton"
    ],
    "gold_ent": [
      "2g_cambridge_leisure_park_cherry_hinton_road_cherry_hinton",
      "chiquito_restaurant_bar"
    ],
    "id": 481,
    "template": "@name is located at @address .",
    "response": "chiquito_restaurant_bar is located at 2g_cambridge_leisure_park_cherry_hinton_road_cherry_hinton ."
  },
  {
    "pre_ent": [],
    "gold_ent": [],
    "id": 1497,
    "template": "thank you for using the cambridge restaurant system . goodbye .",
    "response": "thank you for using the cambridge restaurant system . goodbye ."
  },
  {
    "pre_ent": [],
    "gold_ent": [],
    "id": 819,
    "template": "api_call dontcare south cheap",
    "response": "api_call dontcare south cheap"
  },
  {
    "pre_ent": [],
    "gold_ent": [],
    "id": 130,
    "template": "thank you for using the cambridge restaurant system . goodbye .",
    "response": "thank you for using the cambridge restaurant system . goodbye ."
  },
  {
    "pre_ent": [
      "bangkok_city",
      "centre",
      "thai"
    ],
    "gold_ent": [
      "bangkok_city",
      "thai",
      "centre"
    ],
    "id": 91,
    "template": "@name is a @food restaurant in the @area part of town .",
    "response": "bangkok_city is a thai restaurant in the centre part of town ."
  },
  {
    "pre_ent": [],
    "gold_ent": [],
    "id": 1122,
    "template": "api_call portuguese dontcare dontcare",
    "response": "api_call portuguese dontcare dontcare"
  },
  {
    "pre_ent": [],
    "gold_ent": [],
    "id": 453,
    "template": "thank you for using the cambridge restaurant system . goodbye .",
    "response": "thank you for using the cambridge restaurant system . goodbye ."
  },
  {
    "pre_ent": [],
    "gold_ent": [],
    "id": 1801,
    "template": "api_call european dontcare moderate",
    "response": "api_call european dontcare moderate"
  },
  {
    "pre_ent": [
      "da_vinci_pizzeria",
      "italian"
    ],
    "gold_ent": [
      "british",
      "cotto"
    ],
    "id": 852,
    "template": "@name serves @food food .",
    "response": "da_vinci_pizzeria serves italian food ."
  },
  {
    "pre_ent": [
      "chiquito_restaurant_bar",
      "mexican"
    ],
    "gold_ent": [
      "mexican",
      "2g_cambridge_leisure_park_cherry_hinton_road_cherry_hinton",
      "chiquito_restaurant_bar"
    ],
    "id": 1430,
    "template": "@name serves @food food .",
    "response": "chiquito_restaurant_bar serves mexican food ."
  },
  {
    "pre_ent": [],
    "gold_ent": [],
    "id": 1000,
    "template": "api_call italian dontcare dontcare",
    "response": "api_call italian dontcare dontcare"
  },
  {
    "pre_ent": [
      "expensive"
    ],
    "gold_ent": [
      "expensive"
    ],
    "id": 1911,
    "template": "they are in the @pricerange price range .",
    "response": "they are in the expensive price range ."
  },
  {
    "pre_ent": [
      "curry_prince",
      "east"
    ],
    "gold_ent": [],
    "id": 1905,
    "template": "@name is located in the @area part of town .",
    "response": "curry_prince is located in the east part of town ."
  },
  {
    "pre_ent": [],
    "gold_ent": [],
    "id": 341,
    "template": "thank you , goodbye .",
    "response": "thank you , goodbye ."
  },
  {
    "pre_ent": [],
    "gold_ent": [],
    "id": 483,
    "template": "thank you for using the cambridge restaurant system . goodbye .",
    "response": "thank you for using the cambridge restaurant system . goodbye ."
  },
  {
    "pre_ent": [],
    "gold_ent": [],
    "id": 295,
    "template": "there are no restaurants serving your request . would you like a different type of food ?",
    "response": "there are no restaurants serving your request . would you like a different type of food ?"
  },
  {
    "pre_ent": [
      "east",
      "expensive",
      "grafton_hotel_restaurant"
    ],
    "gold_ent": [
      "expensive",
      "east"
    ],
    "id": 1345,
    "template": "@name is an @food restaurant in the @area part of town .",
    "response": "grafton_hotel_restaurant is an expensive restaurant in the east part of town ."
  },
  {
    "pre_ent": [
      "north",
      "moderate",
      "golden_wok",
      "191_histon_road_chesterton",
      "chinese",
      "01223_350688"
    ],
    "gold_ent": [
      "chinese",
      "north",
      "indian"
    ],
    "id": 899,
    "template": "@name is a @food restaurant in the @area part of town and is in the @pricerange price range . their address is @address , and the phone number is @phone .",
    "response": "golden_wok is a chinese restaurant in the north part of town and is in the moderate price range . their address is 191_histon_road_chesterton , and the phone number is 01223_350688 ."
  },
  {
    "pre_ent": [
      "restaurant_alimentum",
      "152_-_154_hills_road",
      "01223_413000"
    ],
    "gold_ent": [
      "restaurant_alimentum",
      "152_-_154_hills_road",
      "01223_413000"
    ],
    "id": 1146,
    "template": "@name is located at @address and their phone number is @phone .",
    "response": "restaurant_alimentum is located at 152_-_154_hills_road and their phone number is 01223_413000 ."
  },
  {
    "pre_ent": [],
    "gold_ent": [],
    "id": 1331,
    "template": "api_call international dontcare dontcare",
    "response": "api_call international dontcare dontcare"
  },
  {
    "pre_ent": [],
    "gold_ent": [],
    "id": 1234,
    "template": "thank you for using our system . good bye",
    "response": "thank you for using our system . good bye"
  },
  {
    "pre_ent": [],
    "gold_ent": [],
    "id": 872,
    "template": "thank you .",
    "response": "thank you ."
  },
  {
    "pre_ent": [
      "thanh_binh",
      "15_magdalene_street_city_centre",
      "01223_315232"
    ],
    "gold_ent": [
      "15_magdalene_street_city_centre",
      "thanh_binh",
      "01223_315232"
    ],
    "id": 1072,
    "template": "@name is located at @address and their phone number is @phone .",
    "response": "thanh_binh is located at 15_magdalene_street_city_centre and their phone number is 01223_315232 ."
  },
  {
    "pre_ent": [
      "nandos",
      "cambridge_leisure_park_clifton_way"
    ],
    "gold_ent": [
      "cb17dy",
      "nandos",
      "cambridge_leisure_park_clifton_way"
    ],
    "id": 1887,
    "template": "@name is located at @address .",
    "response": "nandos is located at cambridge_leisure_park_clifton_way ."
  },
  {
    "pre_ent": [],
    "gold_ent": [],
    "id": 591,
    "template": "api_call thai west dontcare",
    "response": "api_call thai west dontcare"
  },
  {
    "pre_ent": [
      "la_tasca",
      "centre",
      "spanish"
    ],
    "gold_ent": [
      "la_tasca",
      "spanish"
    ],
    "id": 1281,
    "template": "@name is a @food restaurant in the @area part of town .",
    "response": "la_tasca is a spanish restaurant in the centre part of town ."
  },
  {
    "pre_ent": [],
    "gold_ent": [],
    "id": 1794,
    "template": "thank you , goodbye .",
    "response": "thank you , goodbye ."
  },
  {
    "pre_ent": [],
    "gold_ent": [],
    "id": 10,
    "template": "thank you for using the cambridge restaurant system . goodbye .",
    "response": "thank you for using the cambridge restaurant system . goodbye ."
  },
  {
    "pre_ent": [],
    "gold_ent": [],
    "id": 1862,
    "template": "api_call dontcare dontcare moderate",
    "response": "api_call dontcare dontcare moderate"
  },
  {
    "pre_ent": [],
    "gold_ent": [],
    "id": 355,
    "template": "api_call british dontcare moderate",
    "response": "api_call british dontcare moderate"
  },
  {
    "pre_ent": [
      "peking_restaurant",
      "10_homerton_street_city_centre"
    ],
    "gold_ent": [
      "expensive",
      "10_homerton_street_city_centre",
      "peking_restaurant"
    ],
    "id": 1996,
    "template": "@name is at @address .",
    "response": "peking_restaurant is at 10_homerton_street_city_centre ."
  },
  {
    "pre_ent": [
      "curry_prince",
      "451_newmarket_road_fen_ditton",
      "01223_566388"
    ],
    "gold_ent": [
      "451_newmarket_road_fen_ditton",
      "curry_prince",
      "01223_566388"
    ],
    "id": 1436,
    "template": "@name is located at @address and their phone number is @phone .",
    "response": "curry_prince is located at 451_newmarket_road_fen_ditton and their phone number is 01223_566388 ."
  },
  {
    "pre_ent": [],
    "gold_ent": [],
    "id": 218,
    "template": "thank you .",
    "response": "thank you ."
  },
  {
    "pre_ent": [],
    "gold_ent": [],
    "id": 1566,
    "template": "thank you for using the cambridge restaurant system . goodbye .",
    "response": "thank you for using the cambridge restaurant system . goodbye ."
  },
  {
    "pre_ent": [
      "da_vinci_pizzeria",
      "north",
      "cheap"
    ],
    "gold_ent": [
      "north",
      "italian",
      "da_vinci_pizzeria"
    ],
    "id": 542,
    "template": "@name is a @food restaurant in the @area part of town .",
    "response": "da_vinci_pizzeria is a cheap restaurant in the north part of town ."
  },
  {
    "pre_ent": [
      "asian_oriental",
      "yippee_noodle_bar",
      "north"
    ],
    "gold_ent": [
      "regent_street_city_centre",
      "charlie_chan",
      "chinese",
      "cheap",
      "01223_361763"
    ],
    "id": 802,
    "template": "@name is a @food restaurant in the @area part of town .",
    "response": "yippee_noodle_bar is a asian_oriental restaurant in the north part of town ."
  },
  {
    "pre_ent": [],
    "gold_ent": [],
    "id": 912,
    "template": "thank you for using the cambridge restaurant system . goodbye .",
    "response": "thank you for using the cambridge restaurant system . goodbye ."
  },
  {
    "pre_ent": [
      "asian_oriental",
      "expensive",
      "kymmoy"
    ],
    "gold_ent": [
      "saigon_city",
      "kymmoy",
      "north",
      "centre"
    ],
    "id": 1879,
    "template": "@name is an @pricerange restaurant serving @food food .",
    "response": "kymmoy is an expensive restaurant serving asian_oriental food ."
  },
  {
    "pre_ent": [
      "thanh_binh",
      "west",
      "cheap"
    ],
    "gold_ent": [
      "la_margherita",
      "italian",
      "west",
      "cheap"
    ],
    "id": 1132,
    "template": "@name is a @food restaurant in the @area part of town .",
    "response": "thanh_binh is a cheap restaurant in the west part of town ."
  },
  {
    "pre_ent": [
      "hakka",
      "north",
      "chinese"
    ],
    "gold_ent": [
      "chinese",
      "golden_wok",
      "north"
    ],
    "id": 972,
    "template": "@name is a @food restaurant in the @area part of town .",
    "response": "hakka is a chinese restaurant in the north part of town ."
  },
  {
    "pre_ent": [],
    "gold_ent": [],
    "id": 1203,
    "template": "thank you .",
    "response": "thank you ."
  },
  {
    "pre_ent": [],
    "gold_ent": [],
    "id": 272,
    "template": "thank you , goodbye .",
    "response": "thank you , goodbye ."
  },
  {
    "pre_ent": [
      "curry_prince",
      "east",
      "moderate"
    ],
    "gold_ent": [
      "curry_prince"
    ],
    "id": 694,
    "template": "@name is a moderately priced restaurant in the @area part of town .",
    "response": "curry_prince is a moderately priced restaurant in the east part of town ."
  },
  {
    "pre_ent": [
      "la_mimosa",
      "centre",
      "mediterranean"
    ],
    "gold_ent": [
      "shiraz_restaurant"
    ],
    "id": 2092,
    "template": "@name is a @food restaurant in the @area part of town .",
    "response": "la_mimosa is a mediterranean restaurant in the centre part of town ."
  },
  {
    "pre_ent": [
      "thai",
      "expensive",
      "bangkok_city"
    ],
    "gold_ent": [
      "bangkok_city",
      "expensive",
      "thai"
    ],
    "id": 1964,
    "template": "@name is a @pricerange restaurant serving @food food .",
    "response": "bangkok_city is a expensive restaurant serving thai food ."
  },
  {
    "pre_ent": [
      "little_seoul",
      "centre",
      "korean"
    ],
    "gold_ent": [
      "expensive",
      "little_seoul",
      "centre",
      "korean"
    ],
    "id": 74,
    "template": "@name is a @food restaurant in the @area part of town .",
    "response": "little_seoul is a korean restaurant in the centre part of town ."
  },
  {
    "pre_ent": [],
    "gold_ent": [],
    "id": 2058,
    "template": "thank you , goodbye !",
    "response": "thank you , goodbye !"
  },
  {
    "pre_ent": [
      "cheap"
    ],
    "gold_ent": [
      "cheap"
    ],
    "id": 1631,
    "template": "they are in the @pricerange price range .",
    "response": "they are in the cheap price range ."
  },
  {
    "pre_ent": [],
    "gold_ent": [],
    "id": 1805,
    "template": "api_call gastropub east dontcare",
    "response": "api_call gastropub east dontcare"
  },
  {
    "pre_ent": [
      "yu_garden",
      "529_newmarket_road_fen_ditton",
      "newmarket_road_fen_ditton"
    ],
    "gold_ent": [
      "yu_garden",
      "529_newmarket_road_fen_ditton"
    ],
    "id": 661,
    "template": "@name is located at @address .",
    "response": "yu_garden is located at 529_newmarket_road_fen_ditton ."
  },
  {
    "pre_ent": [],
    "gold_ent": [],
    "id": 336,
    "template": "there are no restaurants serving international food .",
    "response": "there are no restaurants serving international food ."
  },
  {
    "pre_ent": [],
    "gold_ent": [],
    "id": 415,
    "template": "api_call dontcare south moderate",
    "response": "api_call dontcare south moderate"
  },
  {
    "pre_ent": [
      "peking_restaurant",
      "10_homerton_street_city_centre",
      "01223_354755"
    ],
    "gold_ent": [
      "10_homerton_street_city_centre",
      "peking_restaurant",
      "01223_354755"
    ],
    "id": 785,
    "template": "@name is located at @address and their phone number is @phone .",
    "response": "peking_restaurant is located at 10_homerton_street_city_centre and their phone number is 01223_354755 ."
  },
  {
    "pre_ent": [
      "centre",
      "cambridge_lodge_restaurant",
      "cambridge_lodge_hotel_139_huntingdon_road_city_centre",
      "01223_355166"
    ],
    "gold_ent": [
      "01223_355166",
      "cambridge_lodge_hotel_139_huntingdon_road_city_centre"
    ],
    "id": 1277,
    "template": "@name is located at @address and their phone number is @phone .",
    "response": "cambridge_lodge_restaurant is located at cambridge_lodge_hotel_139_huntingdon_road_city_centre and their phone number is 01223_355166 ."
  },
  {
    "pre_ent": [
      "centre",
      "moderate",
      "efes_restaurant",
      "king_street_city_centre"
    ],
    "gold_ent": [
      "king_street_city_centre",
      "moderate"
    ],
    "id": 1360,
    "template": "@name is in the @pricerange price range and the address is @address .",
    "response": "efes_restaurant is in the moderate price range and the address is king_street_city_centre ."
  },
  {
    "pre_ent": [],
    "gold_ent": [],
    "id": 1026,
    "template": "api_call international dontcare dontcare",
    "response": "api_call international dontcare dontcare"
  },
  {
    "pre_ent": [
      "chinese",
      "cb17dy"
    ],
    "gold_ent": [
      "01223_306306",
      "2_sturton_street_city_centre",
      "cb12qa",
      "backstreet_bistro"
    ],
    "id": 1006,
    "template": "the address is @hist cherry hinton , and the phone number is @hist .",
    "response": "the address is chinese cherry hinton , and the phone number is cb17dy ."
  },
  {
    "pre_ent": [],
    "gold_ent": [],
    "id": 552,
    "template": "thank you .",
    "response": "thank you ."
  },
  {
    "pre_ent": [],
    "gold_ent": [],
    "id": 1197,
    "template": "thank you .",
    "response": "thank you ."
  },
  {
    "pre_ent": [
      "centre",
      "turkish",
      "anatolia"
    ],
    "gold_ent": [
      "turkish",
      "moderate",
      "anatolia"
    ],
    "id": 1358,
    "template": "@name is a @food restaurant in the @area part of town .",
    "response": "anatolia is a turkish restaurant in the centre part of town ."
  },
  {
    "pre_ent": [
      "italian",
      "da_vinci_pizzeria"
    ],
    "gold_ent": [
      "italian"
    ],
    "id": 276,
    "template": "@name serves @food food .",
    "response": "da_vinci_pizzeria serves italian food ."
  },
  {
    "pre_ent": [],
    "gold_ent": [],
    "id": 167,
    "template": "there are three restaurants that serve international food . would you like more information on the area ?",
    "response": "there are three restaurants that serve international food . would you like more information on the area ?"
  },
  {
    "pre_ent": [],
    "gold_ent": [],
    "id": 1261,
    "template": "goodbye .",
    "response": "goodbye ."
  },
  {
    "pre_ent": [],
    "gold_ent": [],
    "id": 812,
    "template": "i 'm sorry , there are no caribbean restaurants in the east part of town .",
    "response": "i 'm sorry , there are no caribbean restaurants in the east part of town ."
  },
  {
    "pre_ent": [],
    "gold_ent": [],
    "id": 1729,
    "template": "thank you .",
    "response": "thank you ."
  },
  {
    "pre_ent": [],
    "gold_ent": [],
    "id": 622,
    "template": "api_call chinese west moderate",
    "response": "api_call chinese west moderate"
  },
  {
    "pre_ent": [
      "west",
      "expensive",
      "cocum",
      "01223_366668"
    ],
    "gold_ent": [
      "indian",
      "01223_366668",
      "west",
      "expensive",
      "cocum"
    ],
    "id": 81,
    "template": "@name is a @food restaurant in the @area part of town . their phone number is @phone .",
    "response": "cocum is a expensive restaurant in the west part of town . their phone number is 01223_366668 ."
  },
  {
    "pre_ent": [],
    "gold_ent": [],
    "id": 1394,
    "template": "api_call european dontcare dontcare",
    "response": "api_call european dontcare dontcare"
  },
  {
    "pre_ent": [
      "la_raza",
      "centre",
      "spanish"
    ],
    "gold_ent": [
      "spanish",
      "la_raza"
    ],
    "id": 1917,
    "template": "@name is a @food restaurant in the @area part of town .",
    "response": "la_raza is a spanish restaurant in the centre part of town ."
  },
  {
    "pre_ent": [
      "the_nirala",
      "north",
      "indian"
    ],
    "gold_ent": [
      "the_nirala",
      "north"
    ],
    "id": 190,
    "template": "@name is a @food restaurant in the @area part of town .",
    "response": "the_nirala is a indian restaurant in the north part of town ."
  },
  {
    "pre_ent": [
      "frankie_and_bennys",
      "south",
      "expensive"
    ],
    "gold_ent": [
      "expensive",
      "south",
      "frankie_and_bennys",
      "italian"
    ],
    "id": 101,
    "template": "@name is an @pricerange restaurant in the @area part of town .",
    "response": "frankie_and_bennys is an expensive restaurant in the south part of town ."
  },
  {
    "pre_ent": [],
    "gold_ent": [],
    "id": 2089,
    "template": "thank you , goodbye .",
    "response": "thank you , goodbye ."
  },
  {
    "pre_ent": [
      "01223_360966"
    ],
    "gold_ent": [
      "01223_360966"
    ],
    "id": 796,
    "template": "the phone number is @phone .",
    "response": "the phone number is 01223_360966 ."
  },
  {
    "pre_ent": [
      "south",
      "italian",
      "frankie_and_bennys"
    ],
    "gold_ent": [
      "south",
      "frankie_and_bennys"
    ],
    "id": 1701,
    "template": "@name is a @food restaurant in the @area part of town .",
    "response": "frankie_and_bennys is a italian restaurant in the south part of town ."
  },
  {
    "pre_ent": [],
    "gold_ent": [],
    "id": 1580,
    "template": "api_call european dontcare dontcare",
    "response": "api_call european dontcare dontcare"
  },
  {
    "pre_ent": [
      "little_seoul",
      "centre"
    ],
    "gold_ent": [
      "little_seoul",
      "centre"
    ],
    "id": 1874,
    "template": "@name is located in the @area part of town .",
    "response": "little_seoul is located in the centre part of town ."
  },
  {
    "pre_ent": [
      "saigon_city",
      "169_high_street_chesterton_chesterton",
      "01223_356555"
    ],
    "gold_ent": [
      "saigon_city",
      "01223_356555"
    ],
    "id": 705,
    "template": "@name is located at @address and their phone number is @phone .",
    "response": "saigon_city is located at 169_high_street_chesterton_chesterton and their phone number is 01223_356555 ."
  },
  {
    "pre_ent": [
      "little_seoul",
      "centre",
      "korean"
    ],
    "gold_ent": [
      "expensive",
      "little_seoul",
      "centre",
      "korean"
    ],
    "id": 910,
    "template": "@name is a @food restaurant in the @area part of town .",
    "response": "little_seoul is a korean restaurant in the centre part of town ."
  },
  {
    "pre_ent": [],
    "gold_ent": [],
    "id": 64,
    "template": "api_call dontcare south dontcare",
    "response": "api_call dontcare south dontcare"
  },
  {
    "pre_ent": [
      "little_seoul",
      "centre"
    ],
    "gold_ent": [
      "regent_street_city_centre",
      "little_seoul"
    ],
    "id": 1524,
    "template": "@name is located at 108 @hist .",
    "response": "little_seoul is located at 108 centre ."
  },
  {
    "pre_ent": [
      "centre",
      "cambridge_lodge_restaurant",
      "cambridge_lodge_hotel_139_huntingdon_road_city_centre",
      "01223_355166"
    ],
    "gold_ent": [
      "cb30dq",
      "01223_355166",
      "cambridge_lodge_hotel_139_huntingdon_road_city_centre"
    ],
    "id": 1742,
    "template": "@name is located at @address and their phone number is @phone .",
    "response": "cambridge_lodge_restaurant is located at cambridge_lodge_hotel_139_huntingdon_road_city_centre and their phone number is 01223_355166 ."
  },
  {
    "pre_ent": [
      "da_vinci_pizzeria",
      "20_milton_road_chesterton",
      "01223_351707"
    ],
    "gold_ent": [
      "20_milton_road_chesterton",
      "da_vinci_pizzeria",
      "01223_351707"
    ],
    "id": 1642,
    "template": "@name is located at @address and their phone number is @phone .",
    "response": "da_vinci_pizzeria is located at 20_milton_road_chesterton and their phone number is 01223_351707 ."
  },
  {
    "pre_ent": [],
    "gold_ent": [],
    "id": 1868,
    "template": "api_call chinese south dontcare",
    "response": "api_call chinese south dontcare"
  },
  {
    "pre_ent": [],
    "gold_ent": [],
    "id": 687,
    "template": "thank you .",
    "response": "thank you ."
  },
  {
    "pre_ent": [],
    "gold_ent": [],
    "id": 243,
    "template": "api_call dontcare south dontcare",
    "response": "api_call dontcare south dontcare"
  },
  {
    "pre_ent": [],
    "gold_ent": [],
    "id": 1166,
    "template": "api_call dontcare south dontcare",
    "response": "api_call dontcare south dontcare"
  },
  {
    "pre_ent": [],
    "gold_ent": [],
    "id": 1855,
    "template": "there are no restaurants matching your request . would you like to try something else ?",
    "response": "there are no restaurants matching your request . would you like to try something else ?"
  },
  {
    "pre_ent": [],
    "gold_ent": [],
    "id": 1316,
    "template": "api_call spanish dontcare dontcare",
    "response": "api_call spanish dontcare dontcare"
  },
  {
    "pre_ent": [
      "the_missing_sock",
      "finders_corner_newmarket_road",
      "01223_812660"
    ],
    "gold_ent": [
      "01223_812660",
      "cb259aq",
      "east",
      "the_missing_sock",
      "cheap",
      "international"
    ],
    "id": 216,
    "template": "@name is located at @address , and the phone number is @phone .",
    "response": "the_missing_sock is located at finders_corner_newmarket_road , and the phone number is 01223_812660 ."
  },
  {
    "pre_ent": [
      "frankie_and_bennys"
    ],
    "gold_ent": [
      "cambridge_leisure_park_clifton_way"
    ],
    "id": 223,
    "template": "the address is @hist cherry hinton .",
    "response": "the address is frankie_and_bennys cherry hinton ."
  },
  {
    "pre_ent": [
      "01223_577786"
    ],
    "gold_ent": [
      "01223_577786"
    ],
    "id": 1348,
    "template": "the phone number is @phone .",
    "response": "the phone number is 01223_577786 ."
  },
  {
    "pre_ent": [],
    "gold_ent": [],
    "id": 1164,
    "template": "thank you , goodbye .",
    "response": "thank you , goodbye ."
  },
  {
    "pre_ent": [
      "curry_prince",
      "east",
      "indian"
    ],
    "gold_ent": [
      "east",
      "curry_prince",
      "indian"
    ],
    "id": 1352,
    "template": "@name is a @food restaurant in the @area part of town .",
    "response": "curry_prince is a indian restaurant in the east part of town ."
  },
  {
    "pre_ent": [],
    "gold_ent": [],
    "id": 1749,
    "template": "thank you for using the cambridge restaurant system . goodbye .",
    "response": "thank you for using the cambridge restaurant system . goodbye ."
  },
  {
    "pre_ent": [],
    "gold_ent": [],
    "id": 1304,
    "template": "api_call chinese south dontcare",
    "response": "api_call chinese south dontcare"
  },
  {
    "pre_ent": [
      "curry_prince",
      "east",
      "indian"
    ],
    "gold_ent": [
      "east",
      "curry_prince",
      "indian"
    ],
    "id": 1869,
    "template": "@name is a @food restaurant in the @area part of town .",
    "response": "curry_prince is a indian restaurant in the east part of town ."
  },
  {
    "pre_ent": [],
    "gold_ent": [],
    "id": 959,
    "template": "api_call european dontcare dontcare",
    "response": "api_call european dontcare dontcare"
  },
  {
    "pre_ent": [],
    "gold_ent": [],
    "id": 944,
    "template": "api_call european dontcare dontcare",
    "response": "api_call european dontcare dontcare"
  },
  {
    "pre_ent": [],
    "gold_ent": [],
    "id": 1422,
    "template": "i would you like the cheap restaurant for the cheap restaurant ?",
    "response": "i would you like the cheap restaurant for the cheap restaurant ?"
  },
  {
    "pre_ent": [
      "thanh_binh",
      "01223_362456"
    ],
    "gold_ent": [
      "01223_362456",
      "thanh_binh"
    ],
    "id": 1142,
    "template": "@name 's phone number is @phone .",
    "response": "thanh_binh 's phone number is 01223_362456 ."
  },
  {
    "pre_ent": [
      "south",
      "expensive",
      "chiquito_restaurant_bar"
    ],
    "gold_ent": [
      "expensive",
      "south",
      "frankie_and_bennys",
      "italian"
    ],
    "id": 1509,
    "template": "@name is an @pricerange restaurant in the @area part of town .",
    "response": "chiquito_restaurant_bar is an expensive restaurant in the south part of town ."
  },
  {
    "pre_ent": [],
    "gold_ent": [],
    "id": 1613,
    "template": "thank you , goodbye .",
    "response": "thank you , goodbye ."
  },
  {
    "pre_ent": [],
    "gold_ent": [],
    "id": 839,
    "template": "api_call italian dontcare dontcare",
    "response": "api_call italian dontcare dontcare"
  },
  {
    "pre_ent": [
      "da_vinci_pizzeria",
      "north",
      "cheap"
    ],
    "gold_ent": [
      "italian",
      "indian",
      "victoria_avenue_chesterton",
      "20_milton_road_chesterton",
      "cheap"
    ],
    "id": 172,
    "template": "@name is a @food restaurant in the @area part of town .",
    "response": "da_vinci_pizzeria is a cheap restaurant in the north part of town ."
  },
  {
    "pre_ent": [
      "the_lucky_star",
      "cb17dy"
    ],
    "gold_ent": [
      "cambridge_leisure_park_clifton_way"
    ],
    "id": 671,
    "template": "@name is located at @hist cherry hinton .",
    "response": "the_lucky_star is located at cb17dy cherry hinton ."
  },
  {
    "pre_ent": [],
    "gold_ent": [],
    "id": 1042,
    "template": "there are no cheap restaurants serving your request . would you like to try something else ?",
    "response": "there are no cheap restaurants serving your request . would you like to try something else ?"
  },
  {
    "pre_ent": [
      "curry_prince",
      "451_newmarket_road_fen_ditton",
      "01223_566388"
    ],
    "gold_ent": [
      "01223_566388",
      "451_newmarket_road_fen_ditton"
    ],
    "id": 2069,
    "template": "@name is located at @address and their phone number is @phone .",
    "response": "curry_prince is located at 451_newmarket_road_fen_ditton and their phone number is 01223_566388 ."
  },
  {
    "pre_ent": [
      "centre",
      "cambridge_lodge_restaurant",
      "cambridge_lodge_hotel_139_huntingdon_road_city_centre",
      "01223_355166"
    ],
    "gold_ent": [
      "01223_355166",
      "cambridge_lodge_restaurant",
      "cambridge_lodge_hotel_139_huntingdon_road_city_centre"
    ],
    "id": 2041,
    "template": "@name is located at @address . their phone number is @phone .",
    "response": "cambridge_lodge_restaurant is located at cambridge_lodge_hotel_139_huntingdon_road_city_centre . their phone number is 01223_355166 ."
  },
  {
    "pre_ent": [
      "west",
      "meghna",
      "indian"
    ],
    "gold_ent": [
      "meghna",
      "west",
      "indian"
    ],
    "id": 565,
    "template": "@name is a @food restaurant in the @area part of town .",
    "response": "meghna is a indian restaurant in the west part of town ."
  },
  {
    "pre_ent": [],
    "gold_ent": [],
    "id": 923,
    "template": "api_call dontcare north moderate",
    "response": "api_call dontcare north moderate"
  },
  {
    "pre_ent": [],
    "gold_ent": [],
    "id": 922,
    "template": "thank you .",
    "response": "thank you ."
  },
  {
    "pre_ent": [],
    "gold_ent": [],
    "id": 893,
    "template": "goodbye .",
    "response": "goodbye ."
  },
  {
    "pre_ent": [],
    "gold_ent": [],
    "id": 1665,
    "template": "thank you for using the cambridge restaurant system . goodbye .",
    "response": "thank you for using the cambridge restaurant system . goodbye ."
  },
  {
    "pre_ent": [],
    "gold_ent": [],
    "id": 614,
    "template": "i 'm sorry , there are no hungarian restaurants in the centre part of town . would you like to try something else ?",
    "response": "i 'm sorry , there are no hungarian restaurants in the centre part of town . would you like to try something else ?"
  },
  {
    "pre_ent": [
      "bangkok_city",
      "24_green_street_city_centre",
      "centre",
      "01223_354382"
    ],
    "gold_ent": [
      "01223_354382",
      "24_green_street_city_centre"
    ],
    "id": 1950,
    "template": "@name is located at @address and their phone number is @phone .",
    "response": "bangkok_city is located at 24_green_street_city_centre and their phone number is 01223_354382 ."
  },
  {
    "pre_ent": [
      "centre",
      "cambridge_lodge_restaurant",
      "cambridge_lodge_hotel_139_huntingdon_road_city_centre",
      "01223_355166"
    ],
    "gold_ent": [
      "01223_355166",
      "cambridge_lodge_restaurant",
      "cambridge_lodge_hotel_139_huntingdon_road_city_centre"
    ],
    "id": 1266,
    "template": "@name is located at @address , and the phone number is @phone .",
    "response": "cambridge_lodge_restaurant is located at cambridge_lodge_hotel_139_huntingdon_road_city_centre , and the phone number is 01223_355166 ."
  },
  {
    "pre_ent": [],
    "gold_ent": [],
    "id": 1623,
    "template": "there are three restaurants in the centre of town . what price range would you like ?",
    "response": "there are three restaurants in the centre of town . what price range would you like ?"
  },
  {
    "pre_ent": [
      "curry_prince",
      "east",
      "indian"
    ],
    "gold_ent": [
      "east",
      "rajmahal",
      "indian"
    ],
    "id": 1635,
    "template": "@name is a @food restaurant in the @area part of town .",
    "response": "curry_prince is a indian restaurant in the east part of town ."
  },
  {
    "pre_ent": [
      "yu_garden",
      "01223_248882"
    ],
    "gold_ent": [
      "yu_garden",
      "529_newmarket_road_fen_ditton"
    ],
    "id": 1458,
    "template": "@name 's phone number is @phone .",
    "response": "yu_garden 's phone number is 01223_248882 ."
  },
  {
    "pre_ent": [],
    "gold_ent": [],
    "id": 628,
    "template": "api_call chinese south dontcare",
    "response": "api_call chinese south dontcare"
  },
  {
    "pre_ent": [],
    "gold_ent": [],
    "id": 1205,
    "template": "i 'm sorry , there are no hungarian restaurants in the centre part of town .",
    "response": "i 'm sorry , there are no hungarian restaurants in the centre part of town ."
  },
  {
    "pre_ent": [
      "centre",
      "01223_355166"
    ],
    "gold_ent": [
      "cb58aq",
      "quayside_off_bridge_street"
    ],
    "id": 1892,
    "template": "the address is @hist cherry hinton , and the postcode is @postcode .",
    "response": "the address is centre cherry hinton , and the postcode is 01223_355166 ."
  },
  {
    "pre_ent": [],
    "gold_ent": [],
    "id": 525,
    "template": "thank you .",
    "response": "thank you ."
  },
  {
    "pre_ent": [],
    "gold_ent": [],
    "id": 1320,
    "template": "goodbye .",
    "response": "goodbye ."
  },
  {
    "pre_ent": [
      "saigon_city",
      "169_high_street_chesterton_chesterton",
      "01223_356555"
    ],
    "gold_ent": [
      "saigon_city",
      "169_high_street_chesterton_chesterton",
      "01223_356555"
    ],
    "id": 551,
    "template": "@name is located at @address and their phone number is @phone .",
    "response": "saigon_city is located at 169_high_street_chesterton_chesterton and their phone number is 01223_356555 ."
  },
  {
    "pre_ent": [
      "italian",
      "cheap",
      "ask",
      "north"
    ],
    "gold_ent": [
      "la_margherita",
      "west"
    ],
    "id": 1536,
    "template": "@name is a @pricerange restaurant serving @food food in the @area part of town .",
    "response": "ask is a cheap restaurant serving italian food in the north part of town ."
  },
  {
    "pre_ent": [],
    "gold_ent": [],
    "id": 1914,
    "template": "thank you for using the cambridge restaurant system . goodbye .",
    "response": "thank you for using the cambridge restaurant system . goodbye ."
  },
  {
    "pre_ent": [],
    "gold_ent": [],
    "id": 1815,
    "template": "there are four chinese restaurants in the east part of town . what price range would you like",
    "response": "there are four chinese restaurants in the east part of town . what price range would you like"
  },
  {
    "pre_ent": [
      "east",
      "grafton_hotel_restaurant",
      "british"
    ],
    "gold_ent": [
      "expensive",
      "east",
      "grafton_hotel_restaurant",
      "british"
    ],
    "id": 750,
    "template": "@name is a @pricerange restaurant in the @area part of town .",
    "response": "grafton_hotel_restaurant is a british restaurant in the east part of town ."
  },
  {
    "pre_ent": [
      "thanh_binh",
      "17_magdalene_street_city_centre",
      "01223_362456"
    ],
    "gold_ent": [
      "17_magdalene_street_city_centre",
      "01223_362456",
      "thanh_binh"
    ],
    "id": 773,
    "template": "@name is located at @address and their phone number is @phone .",
    "response": "thanh_binh is located at 17_magdalene_street_city_centre and their phone number is 01223_362456 ."
  },
  {
    "pre_ent": [
      "curry_prince",
      "01223_566388",
      "cb58jj"
    ],
    "gold_ent": [
      "cb58jj",
      "01223_566388"
    ],
    "id": 932,
    "template": "the phone number for @name is @phone and the postcode is @postcode .",
    "response": "the phone number for curry_prince is 01223_566388 and the postcode is cb58jj ."
  },
  {
    "pre_ent": [],
    "gold_ent": [],
    "id": 11,
    "template": "api_call african dontcare expensive",
    "response": "api_call african dontcare expensive"
  },
  {
    "pre_ent": [
      "da_vinci_pizzeria",
      "north",
      "cheap"
    ],
    "gold_ent": [
      "north",
      "cheap",
      "italian",
      "da_vinci_pizzeria"
    ],
    "id": 1116,
    "template": "@name is a @food restaurant in the @area part of town .",
    "response": "da_vinci_pizzeria is a cheap restaurant in the north part of town ."
  },
  {
    "pre_ent": [
      "da_vinci_pizzeria",
      "north",
      "cheap"
    ],
    "gold_ent": [
      "da_vinci_pizzeria"
    ],
    "id": 396,
    "template": "@name is a @food restaurant in the @area part of town .",
    "response": "da_vinci_pizzeria is a cheap restaurant in the north part of town ."
  },
  {
    "pre_ent": [],
    "gold_ent": [],
    "id": 1502,
    "template": "thank you for using the cambridge restaurant system . goodbye .",
    "response": "thank you for using the cambridge restaurant system . goodbye ."
  },
  {
    "pre_ent": [],
    "gold_ent": [],
    "id": 558,
    "template": "api_call european dontcare expensive",
    "response": "api_call european dontcare expensive"
  },
  {
    "pre_ent": [],
    "gold_ent": [],
    "id": 247,
    "template": "thank you , goodbye .",
    "response": "thank you , goodbye ."
  },
  {
    "pre_ent": [
      "01223_247877"
    ],
    "gold_ent": [
      "01223_247877"
    ],
    "id": 1246,
    "template": "the phone number is @phone .",
    "response": "the phone number is 01223_247877 ."
  },
  {
    "pre_ent": [],
    "gold_ent": [],
    "id": 104,
    "template": "api_call spanish dontcare moderate",
    "response": "api_call spanish dontcare moderate"
  },
  {
    "pre_ent": [],
    "gold_ent": [],
    "id": 260,
    "template": "thank you .",
    "response": "thank you ."
  },
  {
    "pre_ent": [],
    "gold_ent": [],
    "id": 436,
    "template": "thank you for using the cambridge restaurant system . goodbye .",
    "response": "thank you for using the cambridge restaurant system . goodbye ."
  },
  {
    "pre_ent": [],
    "gold_ent": [],
    "id": 1547,
    "template": "api_call portuguese centre dontcare",
    "response": "api_call portuguese centre dontcare"
  },
  {
    "pre_ent": [
      "cambridge_leisure_park_clifton_way",
      "the_lucky_star"
    ],
    "gold_ent": [
      "cambridge_leisure_park_clifton_way"
    ],
    "id": 573,
    "template": "@name is at @address .",
    "response": "the_lucky_star is at cambridge_leisure_park_clifton_way ."
  },
  {
    "pre_ent": [
      "nandos",
      "south",
      "cheap"
    ],
    "gold_ent": [
      "portuguese",
      "south",
      "nandos",
      "cheap"
    ],
    "id": 1063,
    "template": "@name is a @food restaurant in the @area part of town .",
    "response": "nandos is a cheap restaurant in the south part of town ."
  },
  {
    "pre_ent": [
      "the_missing_sock",
      "finders_corner_newmarket_road"
    ],
    "gold_ent": [
      "finders_corner_newmarket_road",
      "the_missing_sock",
      "01223_812660"
    ],
    "id": 1688,
    "template": "@name is located at @address . can i help you with anything else ?",
    "response": "the_missing_sock is located at finders_corner_newmarket_road . can i help you with anything else ?"
  },
  {
    "pre_ent": [
      "vietnamese"
    ],
    "gold_ent": [
      "vietnamese"
    ],
    "id": 1630,
    "template": "they serve @food food .",
    "response": "they serve vietnamese food ."
  },
  {
    "pre_ent": [
      "east",
      "moderate",
      "grafton_hotel_restaurant"
    ],
    "gold_ent": [
      "royal_standard",
      "centre"
    ],
    "id": 1056,
    "template": "@name is a moderately priced restaurant in the @area part of town .",
    "response": "grafton_hotel_restaurant is a moderately priced restaurant in the east part of town ."
  },
  {
    "pre_ent": [
      "da_vinci_pizzeria",
      "north",
      "cheap"
    ],
    "gold_ent": [
      "south",
      "cheap",
      "royal_spice",
      "indian"
    ],
    "id": 850,
    "template": "@name is a @food restaurant in the @area part of town .",
    "response": "da_vinci_pizzeria is a cheap restaurant in the north part of town ."
  },
  {
    "pre_ent": [],
    "gold_ent": [],
    "id": 219,
    "template": "api_call dontcare south expensive",
    "response": "api_call dontcare south expensive"
  },
  {
    "pre_ent": [
      "west",
      "anatolia"
    ],
    "gold_ent": [
      "west",
      "bloomsbury_restaurant",
      "centre"
    ],
    "id": 338,
    "template": "yes , there is @name , a few restaurant in the @area part of town .",
    "response": "yes , there is anatolia , a few restaurant in the west part of town ."
  },
  {
    "pre_ent": [],
    "gold_ent": [],
    "id": 1808,
    "template": "api_call dontcare south dontcare",
    "response": "api_call dontcare south dontcare"
  },
  {
    "pre_ent": [
      "nandos",
      "cambridge_leisure_park_clifton_way",
      "01223_327908"
    ],
    "gold_ent": [
      "cb17dy",
      "nandos",
      "cambridge_leisure_park_clifton_way"
    ],
    "id": 123,
    "template": "@name is located at @address . their phone number is @phone .",
    "response": "nandos is located at cambridge_leisure_park_clifton_way . their phone number is 01223_327908 ."
  },
  {
    "pre_ent": [
      "south",
      "chiquito_restaurant_bar",
      "mexican"
    ],
    "gold_ent": [
      "expensive",
      "backstreet_bistro"
    ],
    "id": 1005,
    "template": "@name is a @pricerange restaurant in the @area part of town .",
    "response": "chiquito_restaurant_bar is a mexican restaurant in the south part of town ."
  },
  {
    "pre_ent": [],
    "gold_ent": [],
    "id": 407,
    "template": "api_call chinese south dontcare",
    "response": "api_call chinese south dontcare"
  },
  {
    "pre_ent": [
      "centre",
      "la_margherita",
      "15_magdalene_street_city_centre",
      "01223_315232"
    ],
    "gold_ent": [
      "15_magdalene_street_city_centre",
      "01223_315232"
    ],
    "id": 956,
    "template": "@name is located at @address . their phone number is @phone .",
    "response": "la_margherita is located at 15_magdalene_street_city_centre . their phone number is 01223_315232 ."
  },
  {
    "pre_ent": [
      "pizza_hut_cherry_hinton",
      "g4_cambridge_leisure_park_clifton_way_cherry_hinton",
      "01223_323737"
    ],
    "gold_ent": [
      "g4_cambridge_leisure_park_clifton_way_cherry_hinton",
      "01223_323737",
      "pizza_hut_cherry_hinton"
    ],
    "id": 1089,
    "template": "@name is located at @address and their phone number is @phone .",
    "response": "pizza_hut_cherry_hinton is located at g4_cambridge_leisure_park_clifton_way_cherry_hinton and their phone number is 01223_323737 ."
  },
  {
    "pre_ent": [
      "east",
      "expensive",
      "grafton_hotel_restaurant"
    ],
    "gold_ent": [
      "grafton_hotel_restaurant",
      "01223_241387",
      "expensive",
      "east",
      "british"
    ],
    "id": 1322,
    "template": "@name is an @food restaurant in the @area part of town .",
    "response": "grafton_hotel_restaurant is an expensive restaurant in the east part of town ."
  },
  {
    "pre_ent": [
      "frankie_and_bennys",
      "01223_412430",
      "cb17dy"
    ],
    "gold_ent": [
      "01223_412430",
      "cambridge_leisure_park_clifton_way"
    ],
    "id": 102,
    "template": "@name is located at grafton hotel 619 @address and their phone number is @phone .",
    "response": "frankie_and_bennys is located at grafton hotel 619 cb17dy and their phone number is 01223_412430 ."
  },
  {
    "pre_ent": [
      "french",
      "cote",
      "centre"
    ],
    "gold_ent": [
      "north",
      "restaurant_two_two",
      "cote"
    ],
    "id": 1097,
    "template": "@name is a @food restaurant in the @area part of town .",
    "response": "cote is a french restaurant in the centre part of town ."
  },
  {
    "pre_ent": [],
    "gold_ent": [],
    "id": 1479,
    "template": "thank you for using the cambridge restaurant system . goodbye .",
    "response": "thank you for using the cambridge restaurant system . goodbye ."
  },
  {
    "pre_ent": [
      "expensive"
    ],
    "gold_ent": [
      "expensive"
    ],
    "id": 178,
    "template": "they are in the @pricerange price range .",
    "response": "they are in the expensive price range ."
  },
  {
    "pre_ent": [],
    "gold_ent": [],
    "id": 678,
    "template": "thank you for using our system . good bye",
    "response": "thank you for using our system . good bye"
  },
  {
    "pre_ent": [
      "cote",
      "bridge_street_city_centre",
      "centre"
    ],
    "gold_ent": [
      "cote",
      "bridge_street_city_centre"
    ],
    "id": 1098,
    "template": "@name is located at @address . can i help you with anything else ?",
    "response": "cote is located at bridge_street_city_centre . can i help you with anything else ?"
  },
  {
    "pre_ent": [],
    "gold_ent": [],
    "id": 208,
    "template": "thank you .",
    "response": "thank you ."
  },
  {
    "pre_ent": [],
    "gold_ent": [],
    "id": 51,
    "template": "api_call portuguese dontcare dontcare",
    "response": "api_call portuguese dontcare dontcare"
  },
  {
    "pre_ent": [],
    "gold_ent": [],
    "id": 425,
    "template": "api_call dontcare south expensive",
    "response": "api_call dontcare south expensive"
  },
  {
    "pre_ent": [
      "curry_prince",
      "451_newmarket_road_fen_ditton"
    ],
    "gold_ent": [
      "curry_prince",
      "451_newmarket_road_fen_ditton"
    ],
    "id": 2057,
    "template": "@name is located at @address . can i help you with anything else ?",
    "response": "curry_prince is located at 451_newmarket_road_fen_ditton . can i help you with anything else ?"
  },
  {
    "pre_ent": [
      "royal_spice",
      "north",
      "indian"
    ],
    "gold_ent": [
      "north",
      "cheap",
      "royal_spice",
      "indian"
    ],
    "id": 639,
    "template": "@name is a @food restaurant in the @area part of town .",
    "response": "royal_spice is a indian restaurant in the north part of town ."
  },
  {
    "pre_ent": [],
    "gold_ent": [],
    "id": 1938,
    "template": "api_call british south dontcare",
    "response": "api_call british south dontcare"
  },
  {
    "pre_ent": [
      "west",
      "moderate",
      "meghna"
    ],
    "gold_ent": [
      "meghna",
      "west",
      "saint_johns_chop_house",
      "prezzo"
    ],
    "id": 1269,
    "template": "@name is a moderately priced restaurant in the @area part of town .",
    "response": "meghna is a moderately priced restaurant in the west part of town ."
  },
  {
    "pre_ent": [],
    "gold_ent": [],
    "id": 1349,
    "template": "thank you , goodbye .",
    "response": "thank you , goodbye ."
  },
  {
    "pre_ent": [
      "south",
      "frankie_and_bennys",
      "italian"
    ],
    "gold_ent": [
      "the_good_luck_chinese_food_takeaway",
      "frankie_and_bennys",
      "peking_restaurant",
      "taj_tandoori"
    ],
    "id": 270,
    "template": "@name is a @pricerange @food restaurant in the @area part of town .",
    "response": "frankie_and_bennys is a italian italian restaurant in the south part of town ."
  },
  {
    "pre_ent": [
      "centre",
      "cambridge_lodge_restaurant",
      "01223_355166"
    ],
    "gold_ent": [
      "european",
      "01223_355166",
      "cambridge_lodge_restaurant",
      "expensive",
      "cambridge_lodge_hotel_139_huntingdon_road_city_centre"
    ],
    "id": 1033,
    "template": "@name is in the @area part of town and the phone number is @phone .",
    "response": "cambridge_lodge_restaurant is in the centre part of town and the phone number is 01223_355166 ."
  },
  {
    "pre_ent": [],
    "gold_ent": [],
    "id": 1090,
    "template": "thank you for using the cambridge restaurant system . goodbye .",
    "response": "thank you for using the cambridge restaurant system . goodbye ."
  },
  {
    "pre_ent": [
      "east",
      "pipasha_restaurant"
    ],
    "gold_ent": [
      "east",
      "pipasha_restaurant",
      "indian"
    ],
    "id": 985,
    "template": "yes , @name is in the @area part of town .",
    "response": "yes , pipasha_restaurant is in the east part of town ."
  },
  {
    "pre_ent": [
      "restaurant_two_two",
      "north",
      "french"
    ],
    "gold_ent": [
      "french",
      "restaurant_two_two",
      "north"
    ],
    "id": 1411,
    "template": "@name is a @food restaurant in the @area part of town .",
    "response": "restaurant_two_two is a french restaurant in the north part of town ."
  },
  {
    "pre_ent": [
      "the_gardenia",
      "2_rose_crescent_city_centre",
      "centre",
      "01223_356354"
    ],
    "gold_ent": [
      "2_rose_crescent_city_centre",
      "the_gardenia",
      "01223_356354"
    ],
    "id": 920,
    "template": "@name is located at @address and their phone number is @phone .",
    "response": "the_gardenia is located at 2_rose_crescent_city_centre and their phone number is 01223_356354 ."
  },
  {
    "pre_ent": [
      "bangkok_city",
      "24_green_street_city_centre",
      "centre",
      "01223_354382"
    ],
    "gold_ent": [
      "bangkok_city",
      "01223_354382",
      "24_green_street_city_centre"
    ],
    "id": 92,
    "template": "@name 's phone number is @phone and their address is @address .",
    "response": "bangkok_city 's phone number is 01223_354382 and their address is 24_green_street_city_centre ."
  },
  {
    "pre_ent": [
      "pizza_hut_cherry_hinton",
      "g4_cambridge_leisure_park_clifton_way_cherry_hinton",
      "01223_323737"
    ],
    "gold_ent": [
      "g4_cambridge_leisure_park_clifton_way_cherry_hinton",
      "01223_323737"
    ],
    "id": 860,
    "template": "@name is located at @address and their phone number is @phone .",
    "response": "pizza_hut_cherry_hinton is located at g4_cambridge_leisure_park_clifton_way_cherry_hinton and their phone number is 01223_323737 ."
  },
  {
    "pre_ent": [],
    "gold_ent": [],
    "id": 768,
    "template": "thank you for using the cambridge restaurant system . goodbye .",
    "response": "thank you for using the cambridge restaurant system . goodbye ."
  },
  {
    "pre_ent": [],
    "gold_ent": [],
    "id": 1906,
    "template": "goodbye .",
    "response": "goodbye ."
  },
  {
    "pre_ent": [
      "da_vinci_pizzeria",
      "north",
      "cheap"
    ],
    "gold_ent": [
      "north",
      "cheap",
      "royal_spice",
      "indian"
    ],
    "id": 95,
    "template": "@name is a @food restaurant in the @area part of town .",
    "response": "da_vinci_pizzeria is a cheap restaurant in the north part of town ."
  },
  {
    "pre_ent": [],
    "gold_ent": [],
    "id": 1027,
    "template": "api_call international dontcare dontcare",
    "response": "api_call international dontcare dontcare"
  },
  {
    "pre_ent": [
      "centre",
      "international",
      "bloomsbury_restaurant"
    ],
    "gold_ent": [
      "0871_942_9180",
      "bloomsbury_restaurant",
      "international",
      "moderate",
      "centre"
    ],
    "id": 1677,
    "template": "@name is a @food restaurant in the @area part of town .",
    "response": "bloomsbury_restaurant is a international restaurant in the centre part of town ."
  },
  {
    "pre_ent": [
      "da_vinci_pizzeria",
      "20_milton_road_chesterton",
      "north",
      "italian"
    ],
    "gold_ent": [
      "20_milton_road_chesterton",
      "01223351707",
      "da_vinci_pizzeria"
    ],
    "id": 767,
    "template": "@name is a @food restaurant in the @area part of town , and is located at @address .",
    "response": "da_vinci_pizzeria is a italian restaurant in the north part of town , and is located at 20_milton_road_chesterton ."
  },
  {
    "pre_ent": [
      "north",
      "royal_spice",
      "indian"
    ],
    "gold_ent": [
      "city_stop_restaurant",
      "cheap",
      "north"
    ],
    "id": 543,
    "template": "@name is a @food restaurant in the @area part of town .",
    "response": "royal_spice is a indian restaurant in the north part of town ."
  },
  {
    "pre_ent": [
      "nandos",
      "south",
      "portuguese"
    ],
    "gold_ent": [
      "nandos",
      "portuguese",
      "chinese",
      "south",
      "the_lucky_star"
    ],
    "id": 1424,
    "template": "@name is a @food restaurant in the @area part of town .",
    "response": "nandos is a portuguese restaurant in the south part of town ."
  },
  {
    "pre_ent": [],
    "gold_ent": [],
    "id": 1845,
    "template": "api_call dontcare west moderate",
    "response": "api_call dontcare west moderate"
  },
  {
    "pre_ent": [],
    "gold_ent": [],
    "id": 312,
    "template": "thank you for using the cambridge restaurant system . goodbye .",
    "response": "thank you for using the cambridge restaurant system . goodbye ."
  },
  {
    "pre_ent": [],
    "gold_ent": [],
    "id": 1915,
    "template": "there are two cheap restaurants in the centre of town . would you like something else ?",
    "response": "there are two cheap restaurants in the centre of town . would you like something else ?"
  },
  {
    "pre_ent": [],
    "gold_ent": [],
    "id": 2091,
    "template": "api_call international dontcare dontcare",
    "response": "api_call international dontcare dontcare"
  },
  {
    "pre_ent": [
      "fitzbillies_restaurant",
      "centre",
      "expensive"
    ],
    "gold_ent": [
      "expensive",
      "fitzbillies_restaurant",
      "british"
    ],
    "id": 710,
    "template": "@name is an @food restaurant in the @area part of town .",
    "response": "fitzbillies_restaurant is an expensive restaurant in the centre part of town ."
  },
  {
    "pre_ent": [
      "peking_restaurant",
      "10_homerton_street_city_centre"
    ],
    "gold_ent": [
      "10_homerton_street_city_centre",
      "peking_restaurant"
    ],
    "id": 992,
    "template": "@name is located at @address .",
    "response": "peking_restaurant is located at 10_homerton_street_city_centre ."
  },
  {
    "pre_ent": [],
    "gold_ent": [],
    "id": 1660,
    "template": "there are no restaurants in the east part of town . what price range would you like ?",
    "response": "there are no restaurants in the east part of town . what price range would you like ?"
  },
  {
    "pre_ent": [],
    "gold_ent": [],
    "id": 477,
    "template": "thank you for using the cambridge restaurant system . goodbye .",
    "response": "thank you for using the cambridge restaurant system . goodbye ."
  },
  {
    "pre_ent": [
      "frankie_and_bennys",
      "01223_412430"
    ],
    "gold_ent": [
      "01223_412430",
      "cambridge_leisure_park_clifton_way"
    ],
    "id": 2088,
    "template": "@name 's phone number is @phone and they are located at @address .",
    "response": "frankie_and_bennys 's phone number is 01223_412430 and they are located at 01223_412430 ."
  },
  {
    "pre_ent": [
      "curry_prince",
      "451_newmarket_road_fen_ditton",
      "01223_566388",
      "newmarket_road_fen_ditton"
    ],
    "gold_ent": [
      "01223_566388",
      "451_newmarket_road_fen_ditton"
    ],
    "id": 1870,
    "template": "@name is located at @address and the phone number is @phone .",
    "response": "curry_prince is located at 451_newmarket_road_fen_ditton and the phone number is 01223_566388 ."
  },
  {
    "pre_ent": [],
    "gold_ent": [],
    "id": 833,
    "template": "there are no restaurants in the east part of town . would you like to try something else ?",
    "response": "there are no restaurants in the east part of town . would you like to try something else ?"
  },
  {
    "pre_ent": [
      "cambridge_leisure_park_clifton_way",
      "the_lucky_star",
      "01223_244277"
    ],
    "gold_ent": [
      "cambridge_leisure_park_clifton_way",
      "01223_244277"
    ],
    "id": 246,
    "template": "@name is located at @address and their phone number is @phone .",
    "response": "the_lucky_star is located at cambridge_leisure_park_clifton_way and their phone number is 01223_244277 ."
  },
  {
    "pre_ent": [],
    "gold_ent": [],
    "id": 158,
    "template": "api_call dontcare east expensive",
    "response": "api_call dontcare east expensive"
  },
  {
    "pre_ent": [],
    "gold_ent": [],
    "id": 1985,
    "template": "i 'm sorry , there are no restaurants serving catalan food in the north",
    "response": "i 'm sorry , there are no restaurants serving catalan food in the north"
  },
  {
    "pre_ent": [],
    "gold_ent": [],
    "id": 2066,
    "template": "goodbye .",
    "response": "goodbye ."
  },
  {
    "pre_ent": [],
    "gold_ent": [],
    "id": 563,
    "template": "api_call dontcare west moderate",
    "response": "api_call dontcare west moderate"
  },
  {
    "pre_ent": [
      "curry_prince",
      "451_newmarket_road_fen_ditton",
      "newmarket_road_fen_ditton"
    ],
    "gold_ent": [
      "curry_prince",
      "451_newmarket_road_fen_ditton"
    ],
    "id": 1354,
    "template": "@name is located at @address .",
    "response": "curry_prince is located at 451_newmarket_road_fen_ditton ."
  },
  {
    "pre_ent": [
      "01223_518111"
    ],
    "gold_ent": [
      "01223_518111",
      "yippee_noodle_bar"
    ],
    "id": 1103,
    "template": "the phone number is @phone .",
    "response": "the phone number is 01223_518111 ."
  },
  {
    "pre_ent": [
      "the_missing_sock",
      "finders_corner_newmarket_road"
    ],
    "gold_ent": [
      "finders_corner_newmarket_road"
    ],
    "id": 513,
    "template": "@name is located at @address .",
    "response": "the_missing_sock is located at finders_corner_newmarket_road ."
  },
  {
    "pre_ent": [
      "bedouin",
      "african",
      "expensive"
    ],
    "gold_ent": [
      "expensive",
      "bedouin",
      "centre",
      "african"
    ],
    "id": 13,
    "template": "@name is an @pricerange restaurant serving @food food .",
    "response": "bedouin is an expensive restaurant serving african food ."
  },
  {
    "pre_ent": [
      "curry_prince",
      "01223_566388"
    ],
    "gold_ent": [
      "curry_prince",
      "01223_566388"
    ],
    "id": 29,
    "template": "the phone number for @name is @phone .",
    "response": "the phone number for curry_prince is 01223_566388 ."
  },
  {
    "pre_ent": [],
    "gold_ent": [],
    "id": 199,
    "template": "api_call dontcare north moderate",
    "response": "api_call dontcare north moderate"
  },
  {
    "pre_ent": [
      "grafton_hotel_restaurant",
      "east",
      "british"
    ],
    "gold_ent": [
      "east",
      "grafton_hotel_restaurant",
      "british"
    ],
    "id": 329,
    "template": "@name is a @food restaurant in the @area part of town .",
    "response": "grafton_hotel_restaurant is a british restaurant in the east part of town ."
  },
  {
    "pre_ent": [
      "pizza_hut_cherry_hinton",
      "south",
      "italian"
    ],
    "gold_ent": [
      "south",
      "moderate",
      "pizza_hut_cherry_hinton"
    ],
    "id": 485,
    "template": "@name is a @food restaurant in the @area part of town .",
    "response": "pizza_hut_cherry_hinton is a italian restaurant in the south part of town ."
  },
  {
    "pre_ent": [
      "the_lucky_star",
      "south",
      "chinese"
    ],
    "gold_ent": [
      "chinese",
      "south",
      "cheap",
      "the_lucky_star"
    ],
    "id": 1602,
    "template": "@name is a @food restaurant in the @area part of town .",
    "response": "the_lucky_star is a chinese restaurant in the south part of town ."
  },
  {
    "pre_ent": [],
    "gold_ent": [],
    "id": 1105,
    "template": "there are two restaurants in the north part of town . which kind of food would you like ?",
    "response": "there are two restaurants in the north part of town . which kind of food would you like ?"
  },
  {
    "pre_ent": [],
    "gold_ent": [],
    "id": 1836,
    "template": "api_call dontcare east moderate",
    "response": "api_call dontcare east moderate"
  },
  {
    "pre_ent": [],
    "gold_ent": [],
    "id": 1225,
    "template": "there are no restaurants in the east part of town . would you like to try something else ?",
    "response": "there are no restaurants in the east part of town . would you like to try something else ?"
  },
  {
    "pre_ent": [
      "bangkok_city",
      "24_green_street_city_centre",
      "centre",
      "01223_354382"
    ],
    "gold_ent": [
      "bangkok_city",
      "01223_354382",
      "24_green_street_city_centre"
    ],
    "id": 778,
    "template": "@name is located at @address and their phone number is @phone .",
    "response": "bangkok_city is located at 24_green_street_city_centre and their phone number is 01223_354382 ."
  },
  {
    "pre_ent": [
      "da_vinci_pizzeria",
      "20_milton_road_chesterton",
      "01223_351707"
    ],
    "gold_ent": [
      "20_milton_road_chesterton",
      "01223_351707"
    ],
    "id": 579,
    "template": "@name 's phone number is @phone and their address is @address .",
    "response": "da_vinci_pizzeria 's phone number is 01223_351707 and their address is 20_milton_road_chesterton ."
  },
  {
    "pre_ent": [
      "curry_prince",
      "east",
      "indian"
    ],
    "gold_ent": [
      "east",
      "rajmahal",
      "indian"
    ],
    "id": 1752,
    "template": "@name is a @food restaurant in the @area part of town .",
    "response": "curry_prince is a indian restaurant in the east part of town ."
  },
  {
    "pre_ent": [
      "west",
      "cheap",
      "la_margherita"
    ],
    "gold_ent": [
      "la_margherita",
      "cheap"
    ],
    "id": 1073,
    "template": "@name is a @food restaurant in the @area part of town .",
    "response": "la_margherita is a cheap restaurant in the west part of town ."
  },
  {
    "pre_ent": [],
    "gold_ent": [],
    "id": 929,
    "template": "api_call dontcare east dontcare",
    "response": "api_call dontcare east dontcare"
  },
  {
    "pre_ent": [
      "nandos",
      "south",
      "portuguese",
      "01223_327908"
    ],
    "gold_ent": [
      "south",
      "nandos",
      "01223_327908",
      "cambridge_leisure_park_clifton_way"
    ],
    "id": 310,
    "template": "@name is a @food restaurant in the @area part of town . their phone number is @phone .",
    "response": "nandos is a portuguese restaurant in the south part of town . their phone number is 01223_327908 ."
  },
  {
    "pre_ent": [
      "thanh_binh",
      "01223_362456"
    ],
    "gold_ent": [
      "01223_362456",
      "thanh_binh"
    ],
    "id": 1292,
    "template": "@name 's phone number is @phone .",
    "response": "thanh_binh 's phone number is 01223_362456 ."
  },
  {
    "pre_ent": [
      "eraina",
      "centre",
      "european",
      "expensive"
    ],
    "gold_ent": [
      "eraina"
    ],
    "id": 611,
    "template": "@name is a @pricerange restaurant serving @food food in the @area part of town .",
    "response": "eraina is a expensive restaurant serving european food in the centre part of town ."
  },
  {
    "pre_ent": [
      "yippee_noodle_bar",
      "centre",
      "asian_oriental"
    ],
    "gold_ent": [
      "asian_oriental",
      "yippee_noodle_bar"
    ],
    "id": 936,
    "template": "@name is a @food restaurant in the @area part of town .",
    "response": "yippee_noodle_bar is a asian_oriental restaurant in the centre part of town ."
  },
  {
    "pre_ent": [
      "south",
      "cheap",
      "the_lucky_star"
    ],
    "gold_ent": [
      "chinese",
      "south",
      "cheap",
      "the_lucky_star"
    ],
    "id": 676,
    "template": "@name is a @food restaurant in the @area part of town .",
    "response": "the_lucky_star is a cheap restaurant in the south part of town ."
  },
  {
    "pre_ent": [
      "cb17dy"
    ],
    "gold_ent": [
      "01223413000"
    ],
    "id": 2048,
    "template": "the address is @hist cherry hinton and the phone number is @phone .",
    "response": "the address is cb17dy cherry hinton and the phone number is cb17dy ."
  },
  {
    "pre_ent": [
      "yu_garden",
      "cb58pa"
    ],
    "gold_ent": [
      "01223_248882"
    ],
    "id": 746,
    "template": "@name , and the postcode is @postcode , and the postcode is @postcode .",
    "response": "yu_garden , and the postcode is cb58pa , and the postcode is cb58pa ."
  },
  {
    "pre_ent": [],
    "gold_ent": [],
    "id": 378,
    "template": "api_call asian_oriental dontcare expensive",
    "response": "api_call asian_oriental dontcare expensive"
  },
  {
    "pre_ent": [],
    "gold_ent": [],
    "id": 48,
    "template": "thank you for using the cambridge restaurant system . goodbye .",
    "response": "thank you for using the cambridge restaurant system . goodbye ."
  },
  {
    "pre_ent": [],
    "gold_ent": [],
    "id": 1573,
    "template": "there are no restaurants that serve portuguese food . would you like me to check for a different type of food ?",
    "response": "there are no restaurants that serve portuguese food . would you like me to check for a different type of food ?"
  },
  {
    "pre_ent": [],
    "gold_ent": [],
    "id": 615,
    "template": "api_call turkish centre dontcare",
    "response": "api_call turkish centre dontcare"
  },
  {
    "pre_ent": [],
    "gold_ent": [],
    "id": 85,
    "template": "api_call dontcare south cheap",
    "response": "api_call dontcare south cheap"
  },
  {
    "pre_ent": [],
    "gold_ent": [],
    "id": 1968,
    "template": "api_call thai dontcare expensive",
    "response": "api_call thai dontcare expensive"
  },
  {
    "pre_ent": [
      "rajmahal",
      "7_barnwell_road_fen_ditton",
      "cb58rg"
    ],
    "gold_ent": [
      "01223_244955",
      "7_barnwell_road_fen_ditton",
      "cb58rg"
    ],
    "id": 1753,
    "template": "@name is located at @address , @postcode .",
    "response": "rajmahal is located at 7_barnwell_road_fen_ditton , cb58rg ."
  },
  {
    "pre_ent": [
      "la_raza",
      "4_-_6_rose_crescent",
      "cb23ll"
    ],
    "gold_ent": [
      "cb23ll",
      "la_raza"
    ],
    "id": 1918,
    "template": "@name is located at @address , and the postcode is @postcode .",
    "response": "la_raza is located at 4_-_6_rose_crescent , and the postcode is cb23ll ."
  },
  {
    "pre_ent": [],
    "gold_ent": [],
    "id": 411,
    "template": "there are four options in the centre of town . what price range would you like ?",
    "response": "there are four options in the centre of town . what price range would you like ?"
  },
  {
    "pre_ent": [],
    "gold_ent": [],
    "id": 1659,
    "template": "goodbye .",
    "response": "goodbye ."
  },
  {
    "pre_ent": [
      "peking_restaurant",
      "10_homerton_street_city_centre"
    ],
    "gold_ent": [
      "10_homerton_street_city_centre"
    ],
    "id": 1758,
    "template": "@name is located at @address .",
    "response": "peking_restaurant is located at 10_homerton_street_city_centre ."
  },
  {
    "pre_ent": [],
    "gold_ent": [],
    "id": 517,
    "template": "api_call european dontcare expensive",
    "response": "api_call european dontcare expensive"
  },
  {
    "pre_ent": [
      "pizza_hut_cherry_hinton",
      "g4_cambridge_leisure_park_clifton_way_cherry_hinton",
      "01223_323737"
    ],
    "gold_ent": [
      "restaurant_alimentum",
      "152_-_154_hills_road",
      "01223_413000"
    ],
    "id": 307,
    "template": "@name is located at @address and their phone number is @phone .",
    "response": "pizza_hut_cherry_hinton is located at g4_cambridge_leisure_park_clifton_way_cherry_hinton and their phone number is 01223_323737 ."
  },
  {
    "pre_ent": [
      "curry_prince",
      "east",
      "moderate"
    ],
    "gold_ent": [
      "east",
      "rajmahal"
    ],
    "id": 151,
    "template": "@name is a moderately priced restaurant in the @area part of town .",
    "response": "curry_prince is a moderately priced restaurant in the east part of town ."
  },
  {
    "pre_ent": [
      "loch_fyne",
      "01223_362433",
      "expensive"
    ],
    "gold_ent": [
      "01223_362433",
      "expensive"
    ],
    "id": 322,
    "template": "@name is in the @area part of town and the phone number is @phone .",
    "response": "loch_fyne is in the expensive part of town and the phone number is 01223_362433 ."
  },
  {
    "pre_ent": [],
    "gold_ent": [],
    "id": 1271,
    "template": "thank you for using the cambridge restaurant system . goodbye .",
    "response": "thank you for using the cambridge restaurant system . goodbye ."
  },
  {
    "pre_ent": [],
    "gold_ent": [],
    "id": 916,
    "template": "thank you .",
    "response": "thank you ."
  },
  {
    "pre_ent": [
      "north",
      "golden_wok",
      "chinese"
    ],
    "gold_ent": [
      "indian",
      "the_nirala",
      "chinese",
      "golden_wok",
      "north"
    ],
    "id": 494,
    "template": "@name is a @food restaurant in the @area part of town .",
    "response": "golden_wok is a chinese restaurant in the north part of town ."
  },
  {
    "pre_ent": [],
    "gold_ent": [],
    "id": 1487,
    "template": "goodbye .",
    "response": "goodbye ."
  },
  {
    "pre_ent": [],
    "gold_ent": [],
    "id": 957,
    "template": "thank you .",
    "response": "thank you ."
  },
  {
    "pre_ent": [
      "centre",
      "mediterranean",
      "la_mimosa"
    ],
    "gold_ent": [
      "expensive",
      "shiraz_restaurant",
      "mediterranean",
      "centre"
    ],
    "id": 879,
    "template": "@name is a @food restaurant in the @area part of town .",
    "response": "la_mimosa is a mediterranean restaurant in the centre part of town ."
  },
  {
    "pre_ent": [],
    "gold_ent": [],
    "id": 1315,
    "template": "thank you for using the cambridge restaurant system . goodbye .",
    "response": "thank you for using the cambridge restaurant system . goodbye ."
  },
  {
    "pre_ent": [
      "little_seoul",
      "01223_308681",
      "cb21dp"
    ],
    "gold_ent": [
      "regent_street_city_centre",
      "01223_308681",
      "little_seoul",
      "cb21dp"
    ],
    "id": 1896,
    "template": "@name is located at @address , their postcode is @postcode .",
    "response": "little_seoul is located at 01223_308681 , their postcode is cb21dp ."
  },
  {
    "pre_ent": [
      "bloomsbury_restaurant",
      "crowne_plaza_hotel_20_downing_street",
      "0871_942_9180"
    ],
    "gold_ent": [
      "0871_942_9180",
      "crowne_plaza_hotel_20_downing_street",
      "international",
      "bloomsbury_restaurant"
    ],
    "id": 1981,
    "template": "@name is located at @address . their phone number is @phone .",
    "response": "bloomsbury_restaurant is located at crowne_plaza_hotel_20_downing_street . their phone number is 0871_942_9180 ."
  },
  {
    "pre_ent": [
      "da_vinci_pizzeria",
      "north",
      "cheap"
    ],
    "gold_ent": [
      "north",
      "cheap",
      "royal_spice",
      "indian"
    ],
    "id": 577,
    "template": "@name is a @food restaurant in the @area part of town .",
    "response": "da_vinci_pizzeria is a cheap restaurant in the north part of town ."
  },
  {
    "pre_ent": [],
    "gold_ent": [],
    "id": 1274,
    "template": "api_call european dontcare dontcare",
    "response": "api_call european dontcare dontcare"
  },
  {
    "pre_ent": [
      "newmarket_road_fen_ditton",
      "grafton_hotel_restaurant",
      "01223_241387"
    ],
    "gold_ent": [
      "newmarket_road_fen_ditton",
      "01223_241387"
    ],
    "id": 1672,
    "template": "@name is located at grafton hotel 619 @address , and their phone number is @phone .",
    "response": "grafton_hotel_restaurant is located at grafton hotel 619 newmarket_road_fen_ditton , and their phone number is 01223_241387 ."
  },
  {
    "pre_ent": [
      "the_missing_sock",
      "east",
      "cheap"
    ],
    "gold_ent": [
      "cheap",
      "01223_812660"
    ],
    "id": 602,
    "template": "@name is in the @area part of town and is in the @pricerange price range .",
    "response": "the_missing_sock is in the east part of town and is in the cheap price range ."
  },
  {
    "pre_ent": [
      "nandos",
      "cambridge_leisure_park_clifton_way"
    ],
    "gold_ent": [
      "nandos",
      "cambridge_leisure_park_clifton_way"
    ],
    "id": 1769,
    "template": "@name is located at @address . can i help you with anything else today ?",
    "response": "nandos is located at cambridge_leisure_park_clifton_way . can i help you with anything else today ?"
  },
  {
    "pre_ent": [
      "eraina",
      "centre",
      "european"
    ],
    "gold_ent": [
      "01223_368786",
      "modern_european",
      "centre",
      "eraina"
    ],
    "id": 612,
    "template": "@name serves @food food and is in the @area part of town .",
    "response": "eraina serves european food and is in the centre part of town ."
  },
  {
    "pre_ent": [
      "asian_oriental",
      "expensive",
      "kymmoy"
    ],
    "gold_ent": [
      "expensive",
      "kymmoy",
      "asian_oriental"
    ],
    "id": 1313,
    "template": "@name is an @pricerange restaurant serving @food food .",
    "response": "kymmoy is an expensive restaurant serving asian_oriental food ."
  },
  {
    "pre_ent": [
      "curry_prince",
      "east",
      "indian"
    ],
    "gold_ent": [
      "east",
      "moderate",
      "curry_prince",
      "indian"
    ],
    "id": 1837,
    "template": "@name is a @food restaurant in the @area part of town .",
    "response": "curry_prince is a indian restaurant in the east part of town ."
  },
  {
    "pre_ent": [
      "saigon_city",
      "north",
      "01223_356555"
    ],
    "gold_ent": [
      "saigon_city",
      "north",
      "01223_356555"
    ],
    "id": 1223,
    "template": "@name is in the @area part of town and the phone number is @phone .",
    "response": "saigon_city is in the north part of town and the phone number is 01223_356555 ."
  },
  {
    "pre_ent": [
      "451_newmarket_road_fen_ditton",
      "01223_566388"
    ],
    "gold_ent": [
      "01223_566388",
      "curry_prince",
      "451_newmarket_road_fen_ditton"
    ],
    "id": 62,
    "template": "the address is @address and their phone number is @phone .",
    "response": "the address is 451_newmarket_road_fen_ditton and their phone number is 01223_566388 ."
  },
  {
    "pre_ent": [
      "da_vinci_pizzeria",
      "20_milton_road_chesterton"
    ],
    "gold_ent": [
      "20_milton_road_chesterton",
      "north",
      "da_vinci_pizzeria"
    ],
    "id": 275,
    "template": "@name is located at @address .",
    "response": "da_vinci_pizzeria is located at 20_milton_road_chesterton ."
  },
  {
    "pre_ent": [],
    "gold_ent": [],
    "id": 1404,
    "template": "api_call dontcare south dontcare",
    "response": "api_call dontcare south dontcare"
  },
  {
    "pre_ent": [],
    "gold_ent": [],
    "id": 1674,
    "template": "goodbye .",
    "response": "goodbye ."
  },
  {
    "pre_ent": [],
    "gold_ent": [],
    "id": 432,
    "template": "thank you , goodbye !",
    "response": "thank you , goodbye !"
  },
  {
    "pre_ent": [
      "little_seoul",
      "expensive"
    ],
    "gold_ent": [],
    "id": 1875,
    "template": "@name is a restaurant serving @food food .",
    "response": "little_seoul is a restaurant serving expensive food ."
  },
  {
    "pre_ent": [
      "east",
      "expensive",
      "grafton_hotel_restaurant"
    ],
    "gold_ent": [
      "yu_garden",
      "pipasha_restaurant",
      "grafton_hotel_restaurant",
      "royal_standard"
    ],
    "id": 1667,
    "template": "@name is an @pricerange restaurant in the @area part of town .",
    "response": "grafton_hotel_restaurant is an expensive restaurant in the east part of town ."
  },
  {
    "pre_ent": [],
    "gold_ent": [],
    "id": 55,
    "template": "there are five restaurants in the east part of town . what kind of food would you like ?",
    "response": "there are five restaurants in the east part of town . what kind of food would you like ?"
  },
  {
    "pre_ent": [],
    "gold_ent": [],
    "id": 2090,
    "template": "api_call mediterranean dontcare expensive",
    "response": "api_call mediterranean dontcare expensive"
  },
  {
    "pre_ent": [],
    "gold_ent": [],
    "id": 1976,
    "template": "api_call modern_european centre dontcare",
    "response": "api_call modern_european centre dontcare"
  },
  {
    "pre_ent": [],
    "gold_ent": [],
    "id": 897,
    "template": "thank you .",
    "response": "thank you ."
  },
  {
    "pre_ent": [],
    "gold_ent": [],
    "id": 664,
    "template": "api_call japanese centre dontcare",
    "response": "api_call japanese centre dontcare"
  },
  {
    "pre_ent": [
      "cb17dy",
      "frankie_and_bennys",
      "01223_412430"
    ],
    "gold_ent": [
      "01223_412430",
      "cb17dy",
      "frankie_and_bennys"
    ],
    "id": 1287,
    "template": "the phone number for @name is @phone , and the postcode is @postcode .",
    "response": "the phone number for frankie_and_bennys is 01223_412430 , and the postcode is cb17dy ."
  },
  {
    "pre_ent": [
      "da_vinci_pizzeria",
      "20_milton_road_chesterton"
    ],
    "gold_ent": [
      "20_milton_road_chesterton",
      "da_vinci_pizzeria"
    ],
    "id": 728,
    "template": "@name is located at @address .",
    "response": "da_vinci_pizzeria is located at 20_milton_road_chesterton ."
  },
  {
    "pre_ent": [],
    "gold_ent": [],
    "id": 1888,
    "template": "thank you , goodbye !",
    "response": "thank you , goodbye !"
  },
  {
    "pre_ent": [
      "the_gardenia",
      "01223_356354",
      "cb23ll"
    ],
    "gold_ent": [
      "cb23ll",
      "the_gardenia",
      "01223_356354"
    ],
    "id": 950,
    "template": "@name 's phone number is @phone , and the postcode is @postcode .",
    "response": "the_gardenia 's phone number is 01223_356354 , and the postcode is cb23ll ."
  },
  {
    "pre_ent": [
      "the_cow_pizza_kitchen_and_bar",
      "centre",
      "gastropub"
    ],
    "gold_ent": [
      "expensive",
      "backstreet_bistro",
      "gastropub",
      "centre"
    ],
    "id": 403,
    "template": "@name is a @food restaurant in the @area part of town .",
    "response": "the_cow_pizza_kitchen_and_bar is a gastropub restaurant in the centre part of town ."
  },
  {
    "pre_ent": [],
    "gold_ent": [],
    "id": 1765,
    "template": "thank you for using the cambridge restaurant system . goodbye .",
    "response": "thank you for using the cambridge restaurant system . goodbye ."
  },
  {
    "pre_ent": [
      "cb21ab"
    ],
    "gold_ent": [
      "01223_312598",
      "cb21ab"
    ],
    "id": 1184,
    "template": "the postcode is @postcode , postcode @postcode .",
    "response": "the postcode is cb21ab , postcode cb21ab ."
  },
  {
    "pre_ent": [],
    "gold_ent": [],
    "id": 1423,
    "template": "api_call chinese south cheap",
    "response": "api_call chinese south cheap"
  },
  {
    "pre_ent": [
      "south",
      "italian",
      "frankie_and_bennys"
    ],
    "gold_ent": [
      "south",
      "frankie_and_bennys",
      "italian"
    ],
    "id": 1175,
    "template": "@name is a @food restaurant in the @area part of town .",
    "response": "frankie_and_bennys is a italian restaurant in the south part of town ."
  },
  {
    "pre_ent": [],
    "gold_ent": [],
    "id": 126,
    "template": "api_call japanese dontcare dontcare",
    "response": "api_call japanese dontcare dontcare"
  },
  {
    "pre_ent": [],
    "gold_ent": [],
    "id": 1609,
    "template": "api_call dontcare north moderate",
    "response": "api_call dontcare north moderate"
  },
  {
    "pre_ent": [],
    "gold_ent": [],
    "id": 589,
    "template": "thank you , goodbye .",
    "response": "thank you , goodbye ."
  },
  {
    "pre_ent": [],
    "gold_ent": [],
    "id": 1584,
    "template": "api_call gastropub dontcare dontcare",
    "response": "api_call gastropub dontcare dontcare"
  },
  {
    "pre_ent": [],
    "gold_ent": [],
    "id": 1771,
    "template": "api_call dontcare south moderate",
    "response": "api_call dontcare south moderate"
  },
  {
    "pre_ent": [],
    "gold_ent": [],
    "id": 499,
    "template": "there are two restaurants in the east part of town . what price range would you like ?",
    "response": "there are two restaurants in the east part of town . what price range would you like ?"
  },
  {
    "pre_ent": [],
    "gold_ent": [],
    "id": 644,
    "template": "api_call thai dontcare dontcare",
    "response": "api_call thai dontcare dontcare"
  },
  {
    "pre_ent": [],
    "gold_ent": [],
    "id": 360,
    "template": "there are no restaurants matching your request . would you like to try something else ?",
    "response": "there are no restaurants matching your request . would you like to try something else ?"
  },
  {
    "pre_ent": [
      "sala_thong",
      "35_newnham_road_newnham",
      "cb39ey"
    ],
    "gold_ent": [
      "sala_thong",
      "cb39ey",
      "35_newnham_road_newnham"
    ],
    "id": 1971,
    "template": "@name is located at @address , and the postcode is @postcode .",
    "response": "sala_thong is located at 35_newnham_road_newnham , and the postcode is cb39ey ."
  },
  {
    "pre_ent": [
      "newmarket_road_fen_ditton"
    ],
    "gold_ent": [
      "royal_standard",
      "mill_road_city_centre"
    ],
    "id": 431,
    "template": "the address is grafton hotel 619 @address .",
    "response": "the address is grafton hotel 619 newmarket_road_fen_ditton ."
  },
  {
    "pre_ent": [],
    "gold_ent": [],
    "id": 1482,
    "template": "there are three restaurants that serve italian food . what price range would you like ?",
    "response": "there are three restaurants that serve italian food . what price range would you like ?"
  },
  {
    "pre_ent": [],
    "gold_ent": [],
    "id": 1709,
    "template": "thank you , goodbye .",
    "response": "thank you , goodbye ."
  },
  {
    "pre_ent": [
      "451_newmarket_road_fen_ditton",
      "pizza_hut_fen_ditton"
    ],
    "gold_ent": [
      "british",
      "italian",
      "indian"
    ],
    "id": 1789,
    "template": "@name is located at @address .",
    "response": "pizza_hut_fen_ditton is located at 451_newmarket_road_fen_ditton ."
  },
  {
    "pre_ent": [
      "east",
      "pipasha_restaurant"
    ],
    "gold_ent": [
      "expensive",
      "east",
      "pipasha_restaurant",
      "indian"
    ],
    "id": 161,
    "template": "@name is in the @area part of town .",
    "response": "pipasha_restaurant is in the east part of town ."
  },
  {
    "pre_ent": [
      "little_seoul",
      "centre"
    ],
    "gold_ent": [
      "regent_street_city_centre",
      "little_seoul"
    ],
    "id": 836,
    "template": "@name is located at 108 @hist .",
    "response": "little_seoul is located at 108 centre ."
  },
  {
    "pre_ent": [],
    "gold_ent": [],
    "id": 999,
    "template": "there are no restaurants that serve portuguese food . would you like to try something else ?",
    "response": "there are no restaurants that serve portuguese food . would you like to try something else ?"
  },
  {
    "pre_ent": [],
    "gold_ent": [],
    "id": 1791,
    "template": "api_call dontcare south cheap",
    "response": "api_call dontcare south cheap"
  },
  {
    "pre_ent": [],
    "gold_ent": [],
    "id": 268,
    "template": "api_call dontcare south expensive",
    "response": "api_call dontcare south expensive"
  },
  {
    "pre_ent": [],
    "gold_ent": [],
    "id": 1545,
    "template": "thank you .",
    "response": "thank you ."
  },
  {
    "pre_ent": [],
    "gold_ent": [],
    "id": 973,
    "template": "thank you for using the cambridge restaurant system . goodbye .",
    "response": "thank you for using the cambridge restaurant system . goodbye ."
  },
  {
    "pre_ent": [],
    "gold_ent": [],
    "id": 458,
    "template": "thank you for using the cambridge restaurant system . goodbye .",
    "response": "thank you for using the cambridge restaurant system . goodbye ."
  },
  {
    "pre_ent": [
      "north",
      "french",
      "cote"
    ],
    "gold_ent": [
      "expensive",
      "french",
      "cote"
    ],
    "id": 390,
    "template": "@name is a @food restaurant in the @area part of town .",
    "response": "cote is a french restaurant in the north part of town ."
  },
  {
    "pre_ent": [],
    "gold_ent": [],
    "id": 1413,
    "template": "thank you for using the cambridge restaurant system . goodbye .",
    "response": "thank you for using the cambridge restaurant system . goodbye ."
  },
  {
    "pre_ent": [],
    "gold_ent": [],
    "id": 1338,
    "template": "i 'm sorry , there are no restaurants serving singaporean food in the south part of town . would you like a different type of food ?",
    "response": "i 'm sorry , there are no restaurants serving singaporean food in the south part of town . would you like a different type of food ?"
  },
  {
    "pre_ent": [
      "centre",
      "cambridge_lodge_restaurant",
      "cambridge_lodge_hotel_139_huntingdon_road_city_centre",
      "01223_355166"
    ],
    "gold_ent": [
      "01223_355166",
      "cambridge_lodge_hotel_139_huntingdon_road_city_centre"
    ],
    "id": 211,
    "template": "@name is located at @address and phone number is @phone .",
    "response": "cambridge_lodge_restaurant is located at cambridge_lodge_hotel_139_huntingdon_road_city_centre and phone number is 01223_355166 ."
  },
  {
    "pre_ent": [],
    "gold_ent": [],
    "id": 1355,
    "template": "thank you for using the cambridge restaurant system . goodbye .",
    "response": "thank you for using the cambridge restaurant system . goodbye ."
  },
  {
    "pre_ent": [
      "cambridge_retail_park_newmarket_road_fen_ditton"
    ],
    "gold_ent": [
      "pizza_hut_fen_ditton",
      "jesus_lane_fen_ditton"
    ],
    "id": 1839,
    "template": "the address is @address .",
    "response": "the address is cambridge_retail_park_newmarket_road_fen_ditton ."
  },
  {
    "pre_ent": [],
    "gold_ent": [],
    "id": 100,
    "template": "api_call italian south expensive",
    "response": "api_call italian south expensive"
  },
  {
    "pre_ent": [],
    "gold_ent": [],
    "id": 1807,
    "template": "thank you for using the cambridge restaurant system . goodbye .",
    "response": "thank you for using the cambridge restaurant system . goodbye ."
  },
  {
    "pre_ent": [],
    "gold_ent": [],
    "id": 1456,
    "template": "api_call dontcare south expensive",
    "response": "api_call dontcare south expensive"
  },
  {
    "pre_ent": [],
    "gold_ent": [],
    "id": 604,
    "template": "there are no restaurants serving your food . would you like a different type of food ?",
    "response": "there are no restaurants serving your food . would you like a different type of food ?"
  },
  {
    "pre_ent": [],
    "gold_ent": [],
    "id": 1230,
    "template": "thank you , goodbye .",
    "response": "thank you , goodbye ."
  },
  {
    "pre_ent": [],
    "gold_ent": [],
    "id": 300,
    "template": "there are two restaurants in the east part of town . what price range would you like ?",
    "response": "there are two restaurants in the east part of town . what price range would you like ?"
  },
  {
    "pre_ent": [
      "chinese"
    ],
    "gold_ent": [
      "chinese"
    ],
    "id": 1381,
    "template": "they serve @food food .",
    "response": "they serve chinese food ."
  },
  {
    "pre_ent": [
      "west",
      "meghna",
      "indian"
    ],
    "gold_ent": [
      "meghna",
      "moderate",
      "indian"
    ],
    "id": 506,
    "template": "@name is a @food restaurant in the @area part of town .",
    "response": "meghna is a indian restaurant in the west part of town ."
  },
  {
    "pre_ent": [],
    "gold_ent": [],
    "id": 1127,
    "template": "there are three chinese restaurants in the north part of town . what price range would you like ?",
    "response": "there are three chinese restaurants in the north part of town . what price range would you like ?"
  },
  {
    "pre_ent": [
      "da_vinci_pizzeria",
      "20_milton_road_chesterton"
    ],
    "gold_ent": [
      "20_milton_road_chesterton"
    ],
    "id": 1189,
    "template": "@name 's address is @address .",
    "response": "da_vinci_pizzeria 's address is 20_milton_road_chesterton ."
  },
  {
    "pre_ent": [
      "yu_garden",
      "east"
    ],
    "gold_ent": [
      "yu_garden",
      "east"
    ],
    "id": 1657,
    "template": "@name is located in the @area part of town .",
    "response": "yu_garden is located in the east part of town ."
  },
  {
    "pre_ent": [
      "la_margherita",
      "01223_315232"
    ],
    "gold_ent": [],
    "id": 1310,
    "template": "@name 's phone number is @phone .",
    "response": "la_margherita 's phone number is 01223_315232 ."
  },
  {
    "pre_ent": [],
    "gold_ent": [],
    "id": 2021,
    "template": "api_call asian_oriental dontcare dontcare",
    "response": "api_call asian_oriental dontcare dontcare"
  },
  {
    "pre_ent": [],
    "gold_ent": [],
    "id": 707,
    "template": "there are no restaurants that serve cantonese food . would you like to try something else ?",
    "response": "there are no restaurants that serve cantonese food . would you like to try something else ?"
  },
  {
    "pre_ent": [],
    "gold_ent": [],
    "id": 1036,
    "template": "api_call international dontcare dontcare",
    "response": "api_call international dontcare dontcare"
  },
  {
    "pre_ent": [],
    "gold_ent": [],
    "id": 363,
    "template": "thank you .",
    "response": "thank you ."
  },
  {
    "pre_ent": [],
    "gold_ent": [],
    "id": 2042,
    "template": "thank you for using the cambridge restaurant system . goodbye .",
    "response": "thank you for using the cambridge restaurant system . goodbye ."
  },
  {
    "pre_ent": [],
    "gold_ent": [],
    "id": 2022,
    "template": "api_call european dontcare expensive",
    "response": "api_call european dontcare expensive"
  },
  {
    "pre_ent": [],
    "gold_ent": [],
    "id": 508,
    "template": "thank you , goodbye .",
    "response": "thank you , goodbye ."
  },
  {
    "pre_ent": [
      "da_vinci_pizzeria",
      "north",
      "cheap"
    ],
    "gold_ent": [
      "da_vinci_pizzeria",
      "royal_spice"
    ],
    "id": 1187,
    "template": "@name is a @food restaurant in the @area part of town .",
    "response": "da_vinci_pizzeria is a cheap restaurant in the north part of town ."
  },
  {
    "pre_ent": [
      "cb58pa"
    ],
    "gold_ent": [
      "cb58pa",
      "grafton_hotel_restaurant"
    ],
    "id": 1155,
    "template": "the postcode is @postcode , their postcode is @postcode .",
    "response": "the postcode is cb58pa , their postcode is cb58pa ."
  },
  {
    "pre_ent": [],
    "gold_ent": [],
    "id": 652,
    "template": "api_call dontcare south expensive",
    "response": "api_call dontcare south expensive"
  },
  {
    "pre_ent": [],
    "gold_ent": [],
    "id": 2013,
    "template": "thank you , goodbye .",
    "response": "thank you , goodbye ."
  },
  {
    "pre_ent": [
      "la_raza",
      "centre"
    ],
    "gold_ent": [
      "centre",
      "la_raza"
    ],
    "id": 2080,
    "template": "@name is located in the @area part of town .",
    "response": "la_raza is located in the centre part of town ."
  },
  {
    "pre_ent": [],
    "gold_ent": [],
    "id": 1218,
    "template": "thank you .",
    "response": "thank you ."
  },
  {
    "pre_ent": [
      "la_margherita",
      "15_magdalene_street_city_centre",
      "01223_315232"
    ],
    "gold_ent": [
      "01223_315232",
      "la_margherita",
      "15_magdalene_street_city_centre"
    ],
    "id": 88,
    "template": "@name 's address is @address and their phone number is @phone .",
    "response": "la_margherita 's address is 15_magdalene_street_city_centre and their phone number is 01223_315232 ."
  },
  {
    "pre_ent": [
      "golden_wok",
      "191_histon_road_chesterton",
      "cb43hl"
    ],
    "gold_ent": [
      "191_histon_road_chesterton",
      "golden_wok",
      "cb43hl"
    ],
    "id": 2012,
    "template": "@name is located at @address , and the postcode is @postcode .",
    "response": "golden_wok is located at 191_histon_road_chesterton , and the postcode is cb43hl ."
  },
  {
    "pre_ent": [
      "curry_prince",
      "east",
      "01223_566388"
    ],
    "gold_ent": [
      "pizza_hut_fen_ditton",
      "cb58wr",
      "cambridge_retail_park_newmarket_road_fen_ditton"
    ],
    "id": 1159,
    "template": "@name is in the @area part of town . their phone number is @phone .",
    "response": "curry_prince is in the east part of town . their phone number is 01223_566388 ."
  },
  {
    "pre_ent": [],
    "gold_ent": [],
    "id": 1833,
    "template": "api_call chinese north dontcare",
    "response": "api_call chinese north dontcare"
  },
  {
    "pre_ent": [
      "chinese",
      "peking_restaurant"
    ],
    "gold_ent": [
      "chinese",
      "restaurant_alimentum",
      "peking_restaurant",
      "modern_european"
    ],
    "id": 716,
    "template": "@name serves @food food .",
    "response": "peking_restaurant serves chinese food ."
  },
  {
    "pre_ent": [],
    "gold_ent": [],
    "id": 1816,
    "template": "api_call italian dontcare cheap",
    "response": "api_call italian dontcare cheap"
  },
  {
    "pre_ent": [],
    "gold_ent": [],
    "id": 1894,
    "template": "api_call korean dontcare dontcare",
    "response": "api_call korean dontcare dontcare"
  },
  {
    "pre_ent": [
      "yippee_noodle_bar",
      "01223_518111"
    ],
    "gold_ent": [
      "01223_518111",
      "40428_king_street_city_centre"
    ],
    "id": 804,
    "template": "@name 's phone number is @phone .",
    "response": "yippee_noodle_bar 's phone number is 01223_518111 ."
  },
  {
    "pre_ent": [
      "golden_wok",
      "191_histon_road_chesterton",
      "01223_350688"
    ],
    "gold_ent": [
      "191_histon_road_chesterton",
      "01223_350688",
      "01223_360966",
      "the_nirala",
      "golden_wok",
      "7_milton_road_chesterton"
    ],
    "id": 900,
    "template": "@name is located at @address , and their phone number is @phone .",
    "response": "golden_wok is located at 191_histon_road_chesterton , and their phone number is 01223_350688 ."
  },
  {
    "pre_ent": [],
    "gold_ent": [],
    "id": 968,
    "template": "thank you .",
    "response": "thank you ."
  },
  {
    "pre_ent": [
      "centre",
      "la_raza",
      "cheap"
    ],
    "gold_ent": [
      "spanish",
      "cheap",
      "centre",
      "la_raza"
    ],
    "id": 1452,
    "template": "@name is located in the @area part of town and is in the @pricerange price range .",
    "response": "la_raza is located in the centre part of town and is in the cheap price range ."
  },
  {
    "pre_ent": [],
    "gold_ent": [],
    "id": 505,
    "template": "api_call dontcare west moderate",
    "response": "api_call dontcare west moderate"
  },
  {
    "pre_ent": [],
    "gold_ent": [],
    "id": 515,
    "template": "thank you for using the cambridge restaurant system . goodbye .",
    "response": "thank you for using the cambridge restaurant system . goodbye ."
  },
  {
    "pre_ent": [],
    "gold_ent": [],
    "id": 1596,
    "template": "api_call chinese south dontcare",
    "response": "api_call chinese south dontcare"
  },
  {
    "pre_ent": [],
    "gold_ent": [],
    "id": 345,
    "template": "thank you for using the cambridge restaurant system . goodbye .",
    "response": "thank you for using the cambridge restaurant system . goodbye ."
  },
  {
    "pre_ent": [],
    "gold_ent": [],
    "id": 1463,
    "template": "thank you , goodbye .",
    "response": "thank you , goodbye ."
  },
  {
    "pre_ent": [],
    "gold_ent": [],
    "id": 813,
    "template": "there are five restaurants in the east part of town . what price range would you like ?",
    "response": "there are five restaurants in the east part of town . what price range would you like ?"
  },
  {
    "pre_ent": [
      "the_missing_sock",
      "finders_corner_newmarket_road"
    ],
    "gold_ent": [
      "finders_corner_newmarket_road",
      "the_missing_sock"
    ],
    "id": 514,
    "template": "the address for @name is @address . can i help you with anything else ?",
    "response": "the address for the_missing_sock is finders_corner_newmarket_road . can i help you with anything else ?"
  },
  {
    "pre_ent": [
      "la_margherita",
      "01223_315232"
    ],
    "gold_ent": [
      "01223_315232"
    ],
    "id": 1341,
    "template": "@name 's phone number is @phone .",
    "response": "la_margherita 's phone number is 01223_315232 ."
  },
  {
    "pre_ent": [
      "da_vinci_pizzeria",
      "north",
      "cheap"
    ],
    "gold_ent": [
      "north",
      "cheap",
      "italian",
      "da_vinci_pizzeria"
    ],
    "id": 96,
    "template": "@name is a @food restaurant in the @area part of town .",
    "response": "da_vinci_pizzeria is a cheap restaurant in the north part of town ."
  },
  {
    "pre_ent": [],
    "gold_ent": [],
    "id": 327,
    "template": "thank you for using the cambridge restaurant system . goodbye .",
    "response": "thank you for using the cambridge restaurant system . goodbye ."
  },
  {
    "pre_ent": [],
    "gold_ent": [],
    "id": 54,
    "template": "thank you for using the cambridge restaurant system . goodbye .",
    "response": "thank you for using the cambridge restaurant system . goodbye ."
  },
  {
    "pre_ent": [
      "portuguese"
    ],
    "gold_ent": [
      "portuguese"
    ],
    "id": 1064,
    "template": "they serve @food food .",
    "response": "they serve portuguese food ."
  },
  {
    "pre_ent": [],
    "gold_ent": [],
    "id": 1871,
    "template": "thank you , goodbye .",
    "response": "thank you , goodbye ."
  },
  {
    "pre_ent": [
      "nandos",
      "south",
      "portuguese"
    ],
    "gold_ent": [
      "portuguese",
      "south",
      "nandos",
      "cheap"
    ],
    "id": 1237,
    "template": "@name is a @food restaurant in the @area part of town .",
    "response": "nandos is a portuguese restaurant in the south part of town ."
  },
  {
    "pre_ent": [
      "east",
      "expensive",
      "grafton_hotel_restaurant"
    ],
    "gold_ent": [
      "expensive",
      "east",
      "grafton_hotel_restaurant",
      "british"
    ],
    "id": 884,
    "template": "@name is an @pricerange restaurant in the @area part of town .",
    "response": "grafton_hotel_restaurant is an expensive restaurant in the east part of town ."
  },
  {
    "pre_ent": [],
    "gold_ent": [],
    "id": 547,
    "template": "there are no restaurants in the north part of town . would you like to try something else ?",
    "response": "there are no restaurants in the north part of town . would you like to try something else ?"
  },
  {
    "pre_ent": [
      "centre",
      "cheap",
      "ask"
    ],
    "gold_ent": [
      "cheap",
      "zizzi_cambridge",
      "italian"
    ],
    "id": 1045,
    "template": "@name is a @food restaurant in the @area part of town .",
    "response": "ask is a cheap restaurant in the centre part of town ."
  },
  {
    "pre_ent": [
      "cheap"
    ],
    "gold_ent": [
      "cheap"
    ],
    "id": 532,
    "template": "they are in the @pricerange price range .",
    "response": "they are in the cheap price range ."
  },
  {
    "pre_ent": [
      "dojo_noodle_bar",
      "40210_millers_yard_city_centre",
      "centre"
    ],
    "gold_ent": [
      "01223_363471",
      "40210_millers_yard_city_centre",
      "dojo_noodle_bar"
    ],
    "id": 1334,
    "template": "@name is located at @address .",
    "response": "dojo_noodle_bar is located at 40210_millers_yard_city_centre ."
  },
  {
    "pre_ent": [],
    "gold_ent": [],
    "id": 1994,
    "template": "api_call chinese south dontcare",
    "response": "api_call chinese south dontcare"
  },
  {
    "pre_ent": [
      "nandos",
      "south",
      "portuguese"
    ],
    "gold_ent": [
      "nandos",
      "portuguese",
      "chinese",
      "south",
      "the_lucky_star",
      "cheap"
    ],
    "id": 1810,
    "template": "@name is a @food restaurant in the @area part of town .",
    "response": "nandos is a portuguese restaurant in the south part of town ."
  },
  {
    "pre_ent": [
      "centre",
      "cheap",
      "la_mimosa"
    ],
    "gold_ent": [
      "shiraz_restaurant",
      "la_mimosa",
      "the_gardenia"
    ],
    "id": 878,
    "template": "@name is an @pricerange restaurant in the @area part of town .",
    "response": "la_mimosa is an cheap restaurant in the centre part of town ."
  },
  {
    "pre_ent": [
      "pizza_hut_cherry_hinton",
      "south",
      "modern_european"
    ],
    "gold_ent": [
      "restaurant_alimentum",
      "moderate",
      "south",
      "modern_european"
    ],
    "id": 1959,
    "template": "@name is a @food restaurant in the @area part of town .",
    "response": "pizza_hut_cherry_hinton is a modern_european restaurant in the south part of town ."
  },
  {
    "pre_ent": [],
    "gold_ent": [],
    "id": 56,
    "template": "api_call chinese south expensive",
    "response": "api_call chinese south expensive"
  },
  {
    "pre_ent": [],
    "gold_ent": [],
    "id": 1186,
    "template": "api_call dontcare south cheap",
    "response": "api_call dontcare south cheap"
  },
  {
    "pre_ent": [
      "01223_566388"
    ],
    "gold_ent": [],
    "id": 30,
    "template": "thank you for using the cambridge restaurant system . the phone number is @phone .",
    "response": "thank you for using the cambridge restaurant system . the phone number is 01223_566388 ."
  },
  {
    "pre_ent": [
      "east",
      "moderate"
    ],
    "gold_ent": [],
    "id": 930,
    "template": "i am sorry , there is not a moderately priced restaurant in the @area part of town .",
    "response": "i am sorry , there is not a moderately priced restaurant in the east part of town ."
  },
  {
    "pre_ent": [],
    "gold_ent": [],
    "id": 324,
    "template": "api_call dontcare south cheap",
    "response": "api_call dontcare south cheap"
  },
  {
    "pre_ent": [],
    "gold_ent": [],
    "id": 1755,
    "template": "api_call dontcare south expensive",
    "response": "api_call dontcare south expensive"
  },
  {
    "pre_ent": [
      "royal_spice",
      "north",
      "cheap"
    ],
    "gold_ent": [
      "cheap",
      "north",
      "indian"
    ],
    "id": 1577,
    "template": "@name is a @food restaurant in the @area part of town .",
    "response": "royal_spice is a cheap restaurant in the north part of town ."
  },
  {
    "pre_ent": [],
    "gold_ent": [],
    "id": 371,
    "template": "api_call italian south expensive",
    "response": "api_call italian south expensive"
  },
  {
    "pre_ent": [
      "peking_restaurant",
      "01223_354755"
    ],
    "gold_ent": [
      "10_homerton_street_city_centre",
      "peking_restaurant",
      "01223_354755"
    ],
    "id": 630,
    "template": "@name 's phone number is @phone .",
    "response": "peking_restaurant 's phone number is 01223_354755 ."
  },
  {
    "pre_ent": [
      "hakka",
      "north",
      "chinese",
      "01223_568988"
    ],
    "gold_ent": [
      "chinese",
      "golden_wok",
      "north",
      "01223_350688"
    ],
    "id": 1597,
    "template": "@name is a @food restaurant in the @area part of town . their phone number is @phone .",
    "response": "hakka is a chinese restaurant in the north part of town . their phone number is 01223_568988 ."
  },
  {
    "pre_ent": [],
    "gold_ent": [],
    "id": 1893,
    "template": "thank you for using the cambridge restaurant system . goodbye .",
    "response": "thank you for using the cambridge restaurant system . goodbye ."
  },
  {
    "pre_ent": [
      "east",
      "expensive",
      "grafton_hotel_restaurant"
    ],
    "gold_ent": [
      "east",
      "grafton_hotel_restaurant",
      "british"
    ],
    "id": 349,
    "template": "@name is an @pricerange restaurant in the @area part of town .",
    "response": "grafton_hotel_restaurant is an expensive restaurant in the east part of town ."
  },
  {
    "pre_ent": [
      "the_lucky_star",
      "01223_244277"
    ],
    "gold_ent": [
      "01223_244277",
      "the_lucky_star",
      "cambridge_leisure_park_clifton_way"
    ],
    "id": 1784,
    "template": "@name 's phone number is @phone and address is @address .",
    "response": "the_lucky_star 's phone number is 01223_244277 and address is 01223_244277 ."
  },
  {
    "pre_ent": [],
    "gold_ent": [],
    "id": 1426,
    "template": "api_call portuguese dontcare dontcare",
    "response": "api_call portuguese dontcare dontcare"
  },
  {
    "pre_ent": [
      "01223_362456"
    ],
    "gold_ent": [
      "01223_362456"
    ],
    "id": 1793,
    "template": "the phone number is @phone .",
    "response": "the phone number is 01223_362456 ."
  },
  {
    "pre_ent": [],
    "gold_ent": [],
    "id": 2004,
    "template": "goodbye .",
    "response": "goodbye ."
  },
  {
    "pre_ent": [],
    "gold_ent": [],
    "id": 36,
    "template": "what area of town are you looking for ?",
    "response": "what area of town are you looking for ?"
  },
  {
    "pre_ent": [],
    "gold_ent": [],
    "id": 829,
    "template": "there are no restaurants serving singaporean food in the south part of town .",
    "response": "there are no restaurants serving singaporean food in the south part of town ."
  },
  {
    "pre_ent": [],
    "gold_ent": [],
    "id": 1397,
    "template": "thank you for using our system . good bye",
    "response": "thank you for using our system . good bye"
  },
  {
    "pre_ent": [],
    "gold_ent": [],
    "id": 582,
    "template": "api_call dontcare south cheap",
    "response": "api_call dontcare south cheap"
  },
  {
    "pre_ent": [],
    "gold_ent": [],
    "id": 1978,
    "template": "thank you for using the cambridge restaurant system . goodbye .",
    "response": "thank you for using the cambridge restaurant system . goodbye ."
  },
  {
    "pre_ent": [],
    "gold_ent": [],
    "id": 116,
    "template": "i 'm sorry , there are no restaurants matching your request . would you like to try something else ?",
    "response": "i 'm sorry , there are no restaurants matching your request . would you like to try something else ?"
  },
  {
    "pre_ent": [],
    "gold_ent": [],
    "id": 1825,
    "template": "thank you , goodbye .",
    "response": "thank you , goodbye ."
  },
  {
    "pre_ent": [],
    "gold_ent": [],
    "id": 164,
    "template": "thank you for using the cambridge restaurant system . goodbye .",
    "response": "thank you for using the cambridge restaurant system . goodbye ."
  },
  {
    "pre_ent": [
      "nandos",
      "cambridge_leisure_park_clifton_way"
    ],
    "gold_ent": [
      "south",
      "nandos",
      "01223_327908"
    ],
    "id": 1528,
    "template": "@name is located at @address .",
    "response": "nandos is located at cambridge_leisure_park_clifton_way ."
  },
  {
    "pre_ent": [],
    "gold_ent": [],
    "id": 1710,
    "template": "there are four venues serving european food in the centre part of town . what price range would you like ?",
    "response": "there are four venues serving european food in the centre part of town . what price range would you like ?"
  },
  {
    "pre_ent": [
      "saigon_city",
      "01223_356555"
    ],
    "gold_ent": [
      "01223_356555"
    ],
    "id": 1881,
    "template": "@name 's phone number is @phone .",
    "response": "saigon_city 's phone number is 01223_356555 ."
  },
  {
    "pre_ent": [],
    "gold_ent": [],
    "id": 1339,
    "template": "api_call italian south dontcare",
    "response": "api_call italian south dontcare"
  },
  {
    "pre_ent": [],
    "gold_ent": [],
    "id": 1357,
    "template": "api_call italian dontcare dontcare",
    "response": "api_call italian dontcare dontcare"
  },
  {
    "pre_ent": [],
    "gold_ent": [],
    "id": 702,
    "template": "there are no restaurants serving christmas food .",
    "response": "there are no restaurants serving christmas food ."
  },
  {
    "pre_ent": [],
    "gold_ent": [],
    "id": 285,
    "template": "there are no restaurants serving cantonese food in the north part of town . would you like to try something else",
    "response": "there are no restaurants serving cantonese food in the north part of town . would you like to try something else"
  },
  {
    "pre_ent": [],
    "gold_ent": [],
    "id": 523,
    "template": "api_call chinese south moderate",
    "response": "api_call chinese south moderate"
  },
  {
    "pre_ent": [],
    "gold_ent": [],
    "id": 1829,
    "template": "thank you for using the cambridge restaurant system . goodbye .",
    "response": "thank you for using the cambridge restaurant system . goodbye ."
  },
  {
    "pre_ent": [],
    "gold_ent": [],
    "id": 1813,
    "template": "thank you , goodbye .",
    "response": "thank you , goodbye ."
  },
  {
    "pre_ent": [
      "cb17dy"
    ],
    "gold_ent": [
      "cb17dy"
    ],
    "id": 1560,
    "template": "the postcode is @postcode",
    "response": "the postcode is cb17dy"
  },
  {
    "pre_ent": [],
    "gold_ent": [],
    "id": 1835,
    "template": "thank you for using the cambridge restaurant system . goodbye .",
    "response": "thank you for using the cambridge restaurant system . goodbye ."
  },
  {
    "pre_ent": [],
    "gold_ent": [],
    "id": 1258,
    "template": "api_call international north dontcare",
    "response": "api_call international north dontcare"
  },
  {
    "pre_ent": [],
    "gold_ent": [],
    "id": 837,
    "template": "thank you for using the cambridge restaurant system . goodbye .",
    "response": "thank you for using the cambridge restaurant system . goodbye ."
  },
  {
    "pre_ent": [],
    "gold_ent": [],
    "id": 1662,
    "template": "api_call chinese south cheap",
    "response": "api_call chinese south cheap"
  },
  {
    "pre_ent": [
      "curry_prince",
      "east",
      "indian"
    ],
    "gold_ent": [
      "east",
      "moderate",
      "curry_prince"
    ],
    "id": 583,
    "template": "@name is a @food restaurant in the @area part of town .",
    "response": "curry_prince is a indian restaurant in the east part of town ."
  },
  {
    "pre_ent": [
      "centre",
      "european",
      "cambridge_lodge_restaurant"
    ],
    "gold_ent": [
      "expensive",
      "cambridge_lodge_restaurant",
      "european"
    ],
    "id": 1741,
    "template": "@name is a @food restaurant in the @area part of town .",
    "response": "cambridge_lodge_restaurant is a european restaurant in the centre part of town ."
  },
  {
    "pre_ent": [
      "south",
      "cheap",
      "the_lucky_star"
    ],
    "gold_ent": [
      "south",
      "cheap",
      "the_lucky_star"
    ],
    "id": 572,
    "template": "@name is a @pricerange restaurant in the @area part of town .",
    "response": "the_lucky_star is a cheap restaurant in the south part of town ."
  },
  {
    "pre_ent": [],
    "gold_ent": [],
    "id": 471,
    "template": "thank you for using the cambridge restaurant system . goodbye .",
    "response": "thank you for using the cambridge restaurant system . goodbye ."
  },
  {
    "pre_ent": [
      "restaurant_one_seven",
      "british"
    ],
    "gold_ent": [
      "the_copper_kettle",
      "the_oak_bistro",
      "restaurant_one_seven",
      "west",
      "british",
      "saint_johns_chop_house",
      "centre",
      "cotto"
    ],
    "id": 356,
    "template": "@name is a @pricerange restaurant serving @food food .",
    "response": "restaurant_one_seven is a british restaurant serving british food ."
  },
  {
    "pre_ent": [],
    "gold_ent": [],
    "id": 971,
    "template": "api_call chinese north dontcare",
    "response": "api_call chinese north dontcare"
  },
  {
    "pre_ent": [],
    "gold_ent": [],
    "id": 887,
    "template": "api_call dontcare south dontcare",
    "response": "api_call dontcare south dontcare"
  },
  {
    "pre_ent": [],
    "gold_ent": [],
    "id": 71,
    "template": "thank you , goodbye .",
    "response": "thank you , goodbye ."
  },
  {
    "pre_ent": [],
    "gold_ent": [],
    "id": 940,
    "template": "api_call italian dontcare moderate",
    "response": "api_call italian dontcare moderate"
  },
  {
    "pre_ent": [],
    "gold_ent": [],
    "id": 725,
    "template": "there are two cheap restaurants in the north part of town . which price range would you like ?",
    "response": "there are two cheap restaurants in the north part of town . which price range would you like ?"
  },
  {
    "pre_ent": [
      "the_lucky_star",
      "south",
      "chinese"
    ],
    "gold_ent": [
      "chinese",
      "south",
      "cheap",
      "the_lucky_star"
    ],
    "id": 2001,
    "template": "@name is a @food restaurant in the @area part of town .",
    "response": "the_lucky_star is a chinese restaurant in the south part of town ."
  },
  {
    "pre_ent": [
      "little_seoul",
      "01223_308681"
    ],
    "gold_ent": [
      "01223_308681"
    ],
    "id": 911,
    "template": "@name 's phone number is @phone .",
    "response": "little_seoul 's phone number is 01223_308681 ."
  },
  {
    "pre_ent": [],
    "gold_ent": [],
    "id": 1469,
    "template": "api_call vietnamese dontcare dontcare",
    "response": "api_call vietnamese dontcare dontcare"
  },
  {
    "pre_ent": [
      "gourmet_burger_kitchen",
      "north_american",
      "expensive"
    ],
    "gold_ent": [
      "expensive",
      "north_american",
      "gourmet_burger_kitchen"
    ],
    "id": 1182,
    "template": "@name is an @pricerange restaurant serving @food food .",
    "response": "gourmet_burger_kitchen is an expensive restaurant serving north_american food ."
  },
  {
    "pre_ent": [],
    "gold_ent": [],
    "id": 1962,
    "template": "there are no restaurants serving cantonese food serving australian food . would you like to try something else ?",
    "response": "there are no restaurants serving cantonese food serving australian food . would you like to try something else ?"
  },
  {
    "pre_ent": [],
    "gold_ent": [],
    "id": 286,
    "template": "api_call mediterranean dontcare dontcare",
    "response": "api_call mediterranean dontcare dontcare"
  },
  {
    "pre_ent": [
      "yu_garden",
      "east",
      "chinese"
    ],
    "gold_ent": [
      "yu_garden",
      "east",
      "chinese",
      "expensive"
    ],
    "id": 763,
    "template": "@name is a @food restaurant in the @area part of town .",
    "response": "yu_garden is a chinese restaurant in the east part of town ."
  },
  {
    "pre_ent": [],
    "gold_ent": [],
    "id": 726,
    "template": "api_call dontcare south moderate",
    "response": "api_call dontcare south moderate"
  },
  {
    "pre_ent": [],
    "gold_ent": [],
    "id": 1017,
    "template": "thank you for using the cambridge restaurant system . goodbye .",
    "response": "thank you for using the cambridge restaurant system . goodbye ."
  },
  {
    "pre_ent": [
      "thanh_binh",
      "west",
      "italian"
    ],
    "gold_ent": [
      "la_margherita",
      "italian",
      "thanh_binh",
      "vietnamese"
    ],
    "id": 1071,
    "template": "@name is a @food restaurant in the @area part of town .",
    "response": "thanh_binh is a italian restaurant in the west part of town ."
  },
  {
    "pre_ent": [
      "centre",
      "turkish",
      "anatolia"
    ],
    "gold_ent": [
      "30_bridge_street_city_centre",
      "01223_362372",
      "turkish",
      "moderate",
      "anatolia",
      "centre"
    ],
    "id": 265,
    "template": "@name is a @food restaurant in the @area part of town .",
    "response": "anatolia is a turkish restaurant in the centre part of town ."
  },
  {
    "pre_ent": [],
    "gold_ent": [],
    "id": 610,
    "template": "api_call european dontcare expensive",
    "response": "api_call european dontcare expensive"
  },
  {
    "pre_ent": [
      "pizza_hut_cherry_hinton",
      "g4_cambridge_leisure_park_clifton_way_cherry_hinton",
      "01223_323737"
    ],
    "gold_ent": [
      "restaurant_alimentum",
      "152_-_154_hills_road",
      "g4_cambridge_leisure_park_clifton_way_cherry_hinton",
      "pizza_hut_cherry_hinton"
    ],
    "id": 1958,
    "template": "@name is located at @address and their phone number is @phone .",
    "response": "pizza_hut_cherry_hinton is located at g4_cambridge_leisure_park_clifton_way_cherry_hinton and their phone number is 01223_323737 ."
  },
  {
    "pre_ent": [
      "asian_oriental",
      "expensive",
      "kymmoy"
    ],
    "gold_ent": [
      "expensive",
      "kymmoy",
      "asian_oriental",
      "centre"
    ],
    "id": 1842,
    "template": "@name is an @pricerange restaurant serving @food food .",
    "response": "kymmoy is an expensive restaurant serving asian_oriental food ."
  },
  {
    "pre_ent": [
      "expensive",
      "portuguese"
    ],
    "gold_ent": [
      "ali_baba",
      "59_hills_road_city_centre",
      "01462_432565"
    ],
    "id": 2034,
    "template": "yes , @hist is @hist",
    "response": "yes , portuguese is expensive"
  },
  {
    "pre_ent": [],
    "gold_ent": [],
    "id": 1625,
    "template": "thank you for using the cambridge restaurant system . goodbye .",
    "response": "thank you for using the cambridge restaurant system . goodbye ."
  },
  {
    "pre_ent": [],
    "gold_ent": [],
    "id": 5,
    "template": "thank you for using the cambridge restaurant system . goodbye .",
    "response": "thank you for using the cambridge restaurant system . goodbye ."
  },
  {
    "pre_ent": [],
    "gold_ent": [],
    "id": 264,
    "template": "api_call italian south dontcare",
    "response": "api_call italian south dontcare"
  },
  {
    "pre_ent": [],
    "gold_ent": [],
    "id": 995,
    "template": "api_call dontcare south expensive",
    "response": "api_call dontcare south expensive"
  },
  {
    "pre_ent": [
      "darrys_cookhouse_and_wine_shop",
      "centre",
      "modern_european"
    ],
    "gold_ent": [
      "expensive",
      "modern_european",
      "darrys_cookhouse_and_wine_shop"
    ],
    "id": 1712,
    "template": "@name is a @food restaurant in the @area part of town .",
    "response": "darrys_cookhouse_and_wine_shop is a modern_european restaurant in the centre part of town ."
  },
  {
    "pre_ent": [],
    "gold_ent": [],
    "id": 698,
    "template": "api_call european dontcare dontcare",
    "response": "api_call european dontcare dontcare"
  },
  {
    "pre_ent": [],
    "gold_ent": [],
    "id": 308,
    "template": "thank you , goodbye .",
    "response": "thank you , goodbye ."
  },
  {
    "pre_ent": [
      "anatolia",
      "moderate"
    ],
    "gold_ent": [
      "moderate",
      "anatolia"
    ],
    "id": 318,
    "template": "@name is in the @pricerange price range .",
    "response": "anatolia is in the moderate price range ."
  },
  {
    "pre_ent": [
      "da_vinci_pizzeria",
      "20_milton_road_chesterton",
      "01223_351707"
    ],
    "gold_ent": [
      "20_milton_road_chesterton",
      "da_vinci_pizzeria",
      "01223_351707"
    ],
    "id": 1051,
    "template": "@name is located at @address and their phone number is @phone .",
    "response": "da_vinci_pizzeria is located at 20_milton_road_chesterton and their phone number is 01223_351707 ."
  },
  {
    "pre_ent": [],
    "gold_ent": [],
    "id": 1449,
    "template": "thank you , goodbye !",
    "response": "thank you , goodbye !"
  },
  {
    "pre_ent": [],
    "gold_ent": [],
    "id": 1644,
    "template": "api_call dontcare west moderate",
    "response": "api_call dontcare west moderate"
  },
  {
    "pre_ent": [],
    "gold_ent": [],
    "id": 382,
    "template": "api_call dontcare south cheap",
    "response": "api_call dontcare south cheap"
  },
  {
    "pre_ent": [],
    "gold_ent": [],
    "id": 1401,
    "template": "thank you for using the cambridge restaurant system . goodbye .",
    "response": "thank you for using the cambridge restaurant system . goodbye ."
  },
  {
    "pre_ent": [
      "20_milton_road_chesterton"
    ],
    "gold_ent": [
      "victoria_avenue_chesterton"
    ],
    "id": 1080,
    "template": "the address is @address .",
    "response": "the address is 20_milton_road_chesterton ."
  },
  {
    "pre_ent": [
      "south",
      "chinese",
      "frankie_and_bennys"
    ],
    "gold_ent": [
      "chinese",
      "south",
      "expensive",
      "peking_restaurant"
    ],
    "id": 1757,
    "template": "@name is a @food restaurant in the @area part of town .",
    "response": "frankie_and_bennys is a chinese restaurant in the south part of town ."
  },
  {
    "pre_ent": [],
    "gold_ent": [],
    "id": 1049,
    "template": "there are five restaurants in the north part of town . what price range would you like ?",
    "response": "there are five restaurants in the north part of town . what price range would you like ?"
  },
  {
    "pre_ent": [],
    "gold_ent": [],
    "id": 782,
    "template": "api_call dontcare south expensive",
    "response": "api_call dontcare south expensive"
  },
  {
    "pre_ent": [
      "north",
      "royal_spice",
      "01733_553355"
    ],
    "gold_ent": [
      "victoria_avenue_chesterton",
      "01733_553355"
    ],
    "id": 1170,
    "template": "@name is in the @area part of town , and the phone number is @phone .",
    "response": "royal_spice is in the north part of town , and the phone number is 01733_553355 ."
  },
  {
    "pre_ent": [],
    "gold_ent": [],
    "id": 1419,
    "template": "goodbye .",
    "response": "goodbye ."
  },
  {
    "pre_ent": [],
    "gold_ent": [],
    "id": 1476,
    "template": "api_call chinese south dontcare",
    "response": "api_call chinese south dontcare"
  },
  {
    "pre_ent": [],
    "gold_ent": [],
    "id": 1386,
    "template": "thank you for using the cambridge restaurant system . goodbye .",
    "response": "thank you for using the cambridge restaurant system . goodbye ."
  },
  {
    "pre_ent": [
      "saigon_city",
      "169_high_street_chesterton_chesterton"
    ],
    "gold_ent": [
      "saigon_city",
      "169_high_street_chesterton_chesterton"
    ],
    "id": 1882,
    "template": "@name is located at @address .",
    "response": "saigon_city is located at 169_high_street_chesterton_chesterton ."
  },
  {
    "pre_ent": [],
    "gold_ent": [],
    "id": 203,
    "template": "api_call dontcare south moderate",
    "response": "api_call dontcare south moderate"
  },
  {
    "pre_ent": [],
    "gold_ent": [],
    "id": 1634,
    "template": "api_call chinese south dontcare",
    "response": "api_call chinese south dontcare"
  },
  {
    "pre_ent": [],
    "gold_ent": [],
    "id": 1104,
    "template": "goodbye .",
    "response": "goodbye ."
  },
  {
    "pre_ent": [],
    "gold_ent": [],
    "id": 1283,
    "template": "api_call dontcare south expensive",
    "response": "api_call dontcare south expensive"
  },
  {
    "pre_ent": [],
    "gold_ent": [],
    "id": 368,
    "template": "yes , there is a nice restaurant serving your meal .",
    "response": "yes , there is a nice restaurant serving your meal ."
  },
  {
    "pre_ent": [
      "cb17dy"
    ],
    "gold_ent": [
      "cb17dy"
    ],
    "id": 817,
    "template": "the postcode is @postcode .",
    "response": "the postcode is cb17dy ."
  },
  {
    "pre_ent": [],
    "gold_ent": [],
    "id": 1682,
    "template": "there are two cheap restaurants in the south part of town . would you like a different restaurant ?",
    "response": "there are two cheap restaurants in the south part of town . would you like a different restaurant ?"
  },
  {
    "pre_ent": [],
    "gold_ent": [],
    "id": 596,
    "template": "api_call dontcare east moderate",
    "response": "api_call dontcare east moderate"
  },
  {
    "pre_ent": [],
    "gold_ent": [],
    "id": 224,
    "template": "thank you , goodbye !",
    "response": "thank you , goodbye !"
  },
  {
    "pre_ent": [],
    "gold_ent": [],
    "id": 1371,
    "template": "goodbye .",
    "response": "goodbye ."
  },
  {
    "pre_ent": [],
    "gold_ent": [],
    "id": 1898,
    "template": "there are two restaurants in the north part of town . which kind of food would you like ?",
    "response": "there are two restaurants in the north part of town . which kind of food would you like ?"
  },
  {
    "pre_ent": [
      "south",
      "expensive",
      "chiquito_restaurant_bar"
    ],
    "gold_ent": [
      "expensive",
      "south",
      "chiquito_restaurant_bar"
    ],
    "id": 1285,
    "template": "@name is a @pricerange restaurant in the @area part of town .",
    "response": "chiquito_restaurant_bar is a expensive restaurant in the south part of town ."
  },
  {
    "pre_ent": [],
    "gold_ent": [],
    "id": 2081,
    "template": "thank you for using the cambridge restaurant system . goodbye .",
    "response": "thank you for using the cambridge restaurant system . goodbye ."
  },
  {
    "pre_ent": [],
    "gold_ent": [],
    "id": 982,
    "template": "thank you for using the cambridge restaurant system . goodbye .",
    "response": "thank you for using the cambridge restaurant system . goodbye ."
  },
  {
    "pre_ent": [],
    "gold_ent": [],
    "id": 1884,
    "template": "thank you , goodbye .",
    "response": "thank you , goodbye ."
  },
  {
    "pre_ent": [
      "cote",
      "centre",
      "french"
    ],
    "gold_ent": [
      "expensive",
      "french",
      "cote",
      "centre"
    ],
    "id": 1216,
    "template": "@name is a @food restaurant in the @area part of town .",
    "response": "cote is a french restaurant in the centre part of town ."
  },
  {
    "pre_ent": [
      "west",
      "moderate",
      "meghna"
    ],
    "gold_ent": [
      "meghna",
      "west",
      "moderate"
    ],
    "id": 1715,
    "template": "@name is a moderately priced restaurant in the @area part of town .",
    "response": "meghna is a moderately priced restaurant in the west part of town ."
  },
  {
    "pre_ent": [
      "the_nirala",
      "7_milton_road_chesterton"
    ],
    "gold_ent": [
      "7_milton_road_chesterton"
    ],
    "id": 496,
    "template": "@name 's address is @address .",
    "response": "the_nirala 's address is 7_milton_road_chesterton ."
  },
  {
    "pre_ent": [],
    "gold_ent": [],
    "id": 1081,
    "template": "thank you for using the cambridge restaurant system . goodbye .",
    "response": "thank you for using the cambridge restaurant system . goodbye ."
  },
  {
    "pre_ent": [
      "nandos",
      "south",
      "cheap"
    ],
    "gold_ent": [
      "portuguese",
      "south",
      "nandos",
      "cheap"
    ],
    "id": 1684,
    "template": "@name is a @food restaurant in the @area part of town .",
    "response": "nandos is a cheap restaurant in the south part of town ."
  },
  {
    "pre_ent": [],
    "gold_ent": [],
    "id": 1571,
    "template": "thank you , goodbye .",
    "response": "thank you , goodbye ."
  },
  {
    "pre_ent": [
      "la_margherita",
      "15_magdalene_street_city_centre",
      "01223_315232"
    ],
    "gold_ent": [
      "15_magdalene_street_city_centre",
      "01223_315232"
    ],
    "id": 1133,
    "template": "@name is located at @address and their phone number is @phone .",
    "response": "la_margherita is located at 15_magdalene_street_city_centre and their phone number is 01223_315232 ."
  },
  {
    "pre_ent": [],
    "gold_ent": [],
    "id": 1433,
    "template": "api_call chinese dontcare moderate",
    "response": "api_call chinese dontcare moderate"
  },
  {
    "pre_ent": [],
    "gold_ent": [],
    "id": 1647,
    "template": "thank you .",
    "response": "thank you ."
  },
  {
    "pre_ent": [
      "saigon_city",
      "north",
      "asian_oriental"
    ],
    "gold_ent": [
      "north",
      "saigon_city",
      "asian_oriental"
    ],
    "id": 550,
    "template": "@name is a @food restaurant in the @area part of town .",
    "response": "saigon_city is a asian_oriental restaurant in the north part of town ."
  },
  {
    "pre_ent": [],
    "gold_ent": [],
    "id": 1420,
    "template": "there are two restaurants in the east part of town .",
    "response": "there are two restaurants in the east part of town ."
  },
  {
    "pre_ent": [],
    "gold_ent": [],
    "id": 820,
    "template": "api_call dontcare south cheap",
    "response": "api_call dontcare south cheap"
  },
  {
    "pre_ent": [],
    "gold_ent": [],
    "id": 2076,
    "template": "api_call spanish dontcare cheap",
    "response": "api_call spanish dontcare cheap"
  },
  {
    "pre_ent": [
      "the_missing_sock",
      "finders_corner_newmarket_road",
      "international"
    ],
    "gold_ent": [
      "international",
      "01223_812660"
    ],
    "id": 1016,
    "template": "@name serves @food food and is located at @address .",
    "response": "the_missing_sock serves international food and is located at finders_corner_newmarket_road ."
  },
  {
    "pre_ent": [
      "thanh_binh",
      "17_magdalene_street_city_centre",
      "01223_362456"
    ],
    "gold_ent": [
      "17_magdalene_street_city_centre",
      "01223_362456",
      "thanh_binh"
    ],
    "id": 1629,
    "template": "@name is located at @address and their phone number is @phone .",
    "response": "thanh_binh is located at 17_magdalene_street_city_centre and their phone number is 01223_362456 ."
  },
  {
    "pre_ent": [],
    "gold_ent": [],
    "id": 1850,
    "template": "api_call dontcare south expensive",
    "response": "api_call dontcare south expensive"
  },
  {
    "pre_ent": [
      "cb17dy"
    ],
    "gold_ent": [
      "cb17dy"
    ],
    "id": 207,
    "template": "the postcode is @postcode .",
    "response": "the postcode is cb17dy ."
  },
  {
    "pre_ent": [
      "nandos",
      "cambridge_leisure_park_clifton_way",
      "01223_327908"
    ],
    "gold_ent": [
      "south",
      "nandos",
      "cambridge_leisure_park_clifton_way"
    ],
    "id": 1859,
    "template": "@name is located at @address . their phone number is @phone .",
    "response": "nandos is located at cambridge_leisure_park_clifton_way . their phone number is 01223_327908 ."
  },
  {
    "pre_ent": [],
    "gold_ent": [],
    "id": 855,
    "template": "goodbye .",
    "response": "goodbye ."
  },
  {
    "pre_ent": [
      "curry_prince",
      "east",
      "indian"
    ],
    "gold_ent": [
      "east",
      "curry_prince",
      "indian"
    ],
    "id": 2068,
    "template": "@name is a @food restaurant in the @area part of town .",
    "response": "curry_prince is a indian restaurant in the east part of town ."
  },
  {
    "pre_ent": [],
    "gold_ent": [],
    "id": 754,
    "template": "there are five restaurants that serve italian food . what price range do you want ?",
    "response": "there are five restaurants that serve italian food . what price range do you want ?"
  },
  {
    "pre_ent": [
      "centre",
      "caffe_uno",
      "32_bridge_street_city_centre",
      "01223_448620"
    ],
    "gold_ent": [
      "caffe_uno",
      "01223_448620",
      "bridge_street_city_centre"
    ],
    "id": 1327,
    "template": "@name is located at grafton hotel 619 @hist and their phone number is @phone .",
    "response": "caffe_uno is located at grafton hotel 619 32_bridge_street_city_centre and their phone number is 01223_448620 ."
  },
  {
    "pre_ent": [
      "la_raza",
      "4_-_6_rose_crescent"
    ],
    "gold_ent": [
      "4_-_6_rose_crescent"
    ],
    "id": 2079,
    "template": "@name is located at @address .",
    "response": "la_raza is located at 4_-_6_rose_crescent ."
  },
  {
    "pre_ent": [
      "jinling_noodle_bar",
      "11_peas_hill_city_centre",
      "centre"
    ],
    "gold_ent": [
      "jinling_noodle_bar",
      "01223_566188"
    ],
    "id": 1819,
    "template": "@name is located at @address .",
    "response": "jinling_noodle_bar is located at 11_peas_hill_city_centre ."
  },
  {
    "pre_ent": [],
    "gold_ent": [],
    "id": 1488,
    "template": "there are no restaurants matching your request . would you like to try something else ?",
    "response": "there are no restaurants matching your request . would you like to try something else ?"
  },
  {
    "pre_ent": [],
    "gold_ent": [],
    "id": 1150,
    "template": "thank you , goodbye !",
    "response": "thank you , goodbye !"
  },
  {
    "pre_ent": [],
    "gold_ent": [],
    "id": 78,
    "template": "there are four options in the centre part of town . what price range would you like ?",
    "response": "there are four options in the centre part of town . what price range would you like ?"
  },
  {
    "pre_ent": [],
    "gold_ent": [],
    "id": 876,
    "template": "thank you , goodbye !",
    "response": "thank you , goodbye !"
  },
  {
    "pre_ent": [
      "yu_garden",
      "east",
      "chinese"
    ],
    "gold_ent": [
      "yu_garden",
      "east"
    ],
    "id": 762,
    "template": "@name is a @food restaurant in the @area part of town .",
    "response": "yu_garden is a chinese restaurant in the east part of town ."
  },
  {
    "pre_ent": [
      "north"
    ],
    "gold_ent": [
      "cotto"
    ],
    "id": 853,
    "template": "the phone number is @phone .",
    "response": "the phone number is north ."
  },
  {
    "pre_ent": [
      "cb30ad",
      "saint_johns_chop_house",
      "21_-_24_northampton_street"
    ],
    "gold_ent": [
      "01223_353110",
      "saint_johns_chop_house",
      "cb30ad"
    ],
    "id": 567,
    "template": "@name is located at @address , @postcode . can i help you with anything else ?",
    "response": "saint_johns_chop_house is located at 21_-_24_northampton_street , cb30ad . can i help you with anything else ?"
  },
  {
    "pre_ent": [],
    "gold_ent": [],
    "id": 1092,
    "template": "api_call chinese south dontcare",
    "response": "api_call chinese south dontcare"
  },
  {
    "pre_ent": [
      "centre",
      "darrys_cookhouse_and_wine_shop",
      "40270_king_street_city_centre",
      "01223_505015"
    ],
    "gold_ent": [
      "expensive",
      "40270_king_street_city_centre",
      "darrys_cookhouse_and_wine_shop"
    ],
    "id": 1977,
    "template": "@name is located at @address . their phone number is @phone .",
    "response": "darrys_cookhouse_and_wine_shop is located at 40270_king_street_city_centre . their phone number is 01223_505015 ."
  },
  {
    "pre_ent": [],
    "gold_ent": [],
    "id": 77,
    "template": "i 'm sorry , there are no restaurants matching your request . would you like to try something else ?",
    "response": "i 'm sorry , there are no restaurants matching your request . would you like to try something else ?"
  },
  {
    "pre_ent": [],
    "gold_ent": [],
    "id": 669,
    "template": "api_call chinese south dontcare",
    "response": "api_call chinese south dontcare"
  },
  {
    "pre_ent": [
      "newmarket_road_fen_ditton"
    ],
    "gold_ent": [
      "grafton_hotel_restaurant",
      "newmarket_road_fen_ditton"
    ],
    "id": 1201,
    "template": "the address is grafton hotel 619 @address .",
    "response": "the address is grafton hotel 619 newmarket_road_fen_ditton ."
  },
  {
    "pre_ent": [],
    "gold_ent": [],
    "id": 1061,
    "template": "api_call dontcare south cheap",
    "response": "api_call dontcare south cheap"
  },
  {
    "pre_ent": [
      "meghna",
      "205_victoria_road_chesterton",
      "01223_727410"
    ],
    "gold_ent": [
      "01223_727410",
      "meghna",
      "west",
      "205_victoria_road_chesterton"
    ],
    "id": 507,
    "template": "@name is located at @address and their phone number is @phone .",
    "response": "meghna is located at 205_victoria_road_chesterton and their phone number is 01223_727410 ."
  },
  {
    "pre_ent": [],
    "gold_ent": [],
    "id": 237,
    "template": "api_call dontcare east expensive",
    "response": "api_call dontcare east expensive"
  },
  {
    "pre_ent": [
      "west",
      "meghna",
      "indian"
    ],
    "gold_ent": [
      "meghna",
      "west",
      "moderate",
      "indian"
    ],
    "id": 1846,
    "template": "@name is a @food restaurant in the @area part of town .",
    "response": "meghna is a indian restaurant in the west part of town ."
  },
  {
    "pre_ent": [],
    "gold_ent": [],
    "id": 770,
    "template": "no restaurants serving persian food would you like to try something else ?",
    "response": "no restaurants serving persian food would you like to try something else ?"
  },
  {
    "pre_ent": [],
    "gold_ent": [],
    "id": 1181,
    "template": "api_call african dontcare expensive",
    "response": "api_call african dontcare expensive"
  },
  {
    "pre_ent": [],
    "gold_ent": [],
    "id": 1312,
    "template": "api_call asian_oriental dontcare expensive",
    "response": "api_call asian_oriental dontcare expensive"
  },
  {
    "pre_ent": [],
    "gold_ent": [],
    "id": 1024,
    "template": "thank you for using our system . good bye",
    "response": "thank you for using our system . good bye"
  },
  {
    "pre_ent": [
      "east",
      "grafton_hotel_restaurant",
      "british"
    ],
    "gold_ent": [
      "expensive",
      "east",
      "grafton_hotel_restaurant",
      "british"
    ],
    "id": 1200,
    "template": "@name is a @pricerange restaurant in the @area part of town .",
    "response": "grafton_hotel_restaurant is a british restaurant in the east part of town ."
  },
  {
    "pre_ent": [
      "west",
      "meghna"
    ],
    "gold_ent": [
      "meghna",
      "west"
    ],
    "id": 45,
    "template": "@name is located in the @area part of town .",
    "response": "meghna is located in the west part of town ."
  },
  {
    "pre_ent": [],
    "gold_ent": [],
    "id": 1621,
    "template": "api_call dontcare south cheap",
    "response": "api_call dontcare south cheap"
  },
  {
    "pre_ent": [],
    "gold_ent": [],
    "id": 16,
    "template": "there are two restaurants in the north part of town . which kind of food would you like ?",
    "response": "there are two restaurants in the north part of town . which kind of food would you like ?"
  },
  {
    "pre_ent": [],
    "gold_ent": [],
    "id": 553,
    "template": "api_call korean dontcare dontcare",
    "response": "api_call korean dontcare dontcare"
  },
  {
    "pre_ent": [
      "the_missing_sock",
      "east",
      "cheap"
    ],
    "gold_ent": [
      "finders_corner_newmarket_road",
      "east",
      "the_missing_sock",
      "cheap",
      "international"
    ],
    "id": 383,
    "template": "@name is a @food restaurant in the @area part of town .",
    "response": "the_missing_sock is a cheap restaurant in the east part of town ."
  },
  {
    "pre_ent": [
      "saint_johns_chop_house",
      "west",
      "british"
    ],
    "gold_ent": [
      "01223_353110",
      "cb30ad",
      "saint_johns_chop_house"
    ],
    "id": 197,
    "template": "@name is a @food restaurant in the @area part of town .",
    "response": "saint_johns_chop_house is a british restaurant in the west part of town ."
  },
  {
    "pre_ent": [],
    "gold_ent": [],
    "id": 1897,
    "template": "thank you , goodbye .",
    "response": "thank you , goodbye ."
  },
  {
    "pre_ent": [],
    "gold_ent": [],
    "id": 26,
    "template": "api_call dontcare east moderate",
    "response": "api_call dontcare east moderate"
  },
  {
    "pre_ent": [],
    "gold_ent": [],
    "id": 459,
    "template": "api_call international dontcare dontcare",
    "response": "api_call international dontcare dontcare"
  },
  {
    "pre_ent": [
      "01799_521260",
      "saint_johns_chop_house",
      "21_-_24_northampton_street"
    ],
    "gold_ent": [
      "01799_521260",
      "21_-_24_northampton_road"
    ],
    "id": 1718,
    "template": "@name is located at @address and their phone number is @phone .",
    "response": "saint_johns_chop_house is located at 21_-_24_northampton_street and their phone number is 01799_521260 ."
  },
  {
    "pre_ent": [],
    "gold_ent": [],
    "id": 1866,
    "template": "thank you for using the cambridge restaurant system . goodbye .",
    "response": "thank you for using the cambridge restaurant system . goodbye ."
  },
  {
    "pre_ent": [
      "south",
      "italian",
      "moderate",
      "chiquito_restaurant_bar"
    ],
    "gold_ent": [
      "italian",
      "expensive",
      "south",
      "chiquito_restaurant_bar",
      "pizza_hut_cherry_hinton"
    ],
    "id": 68,
    "template": "@name is a moderately priced @food restaurant in the @area part of town .",
    "response": "chiquito_restaurant_bar is a moderately priced italian restaurant in the south part of town ."
  },
  {
    "pre_ent": [
      "curry_prince",
      "east",
      "indian"
    ],
    "gold_ent": [
      "east",
      "moderate",
      "curry_prince",
      "indian"
    ],
    "id": 1367,
    "template": "@name is a @food restaurant in the @area part of town .",
    "response": "curry_prince is a indian restaurant in the east part of town ."
  },
  {
    "pre_ent": [],
    "gold_ent": [],
    "id": 118,
    "template": "api_call chinese east dontcare",
    "response": "api_call chinese east dontcare"
  },
  {
    "pre_ent": [],
    "gold_ent": [],
    "id": 361,
    "template": "api_call italian dontcare expensive",
    "response": "api_call italian dontcare expensive"
  },
  {
    "pre_ent": [],
    "gold_ent": [],
    "id": 1546,
    "template": "there are no restaurants that serve australian food .",
    "response": "there are no restaurants that serve australian food ."
  },
  {
    "pre_ent": [],
    "gold_ent": [],
    "id": 631,
    "template": "thank you , goodbye .",
    "response": "thank you , goodbye ."
  },
  {
    "pre_ent": [
      "centre",
      "spanish",
      "la_raza"
    ],
    "gold_ent": [
      "la_tasca",
      "centre",
      "la_raza"
    ],
    "id": 445,
    "template": "@name is a @food restaurant in the @area part of town .",
    "response": "la_raza is a spanish restaurant in the centre part of town ."
  },
  {
    "pre_ent": [
      "sala_thong"
    ],
    "gold_ent": [
      "cb21uj"
    ],
    "id": 594,
    "template": "the postcode is @hist .",
    "response": "the postcode is sala_thong ."
  },
  {
    "pre_ent": [
      "graffiti",
      "hotel_felix_whitehouse_lane_huntingdon_road",
      "01223_277977"
    ],
    "gold_ent": [
      "hotel_felix_whitehouse_lane_huntingdon_road",
      "graffiti",
      "01223_277977"
    ],
    "id": 1940,
    "template": "@name is located at @address and their phone number is @phone .",
    "response": "graffiti is located at hotel_felix_whitehouse_lane_huntingdon_road and their phone number is 01223_277977 ."
  },
  {
    "pre_ent": [],
    "gold_ent": [],
    "id": 1924,
    "template": "thank you for using the cambridge restaurant system . goodbye .",
    "response": "thank you for using the cambridge restaurant system . goodbye ."
  },
  {
    "pre_ent": [],
    "gold_ent": [],
    "id": 1567,
    "template": "there are no restaurants matching your request . would you like something else ?",
    "response": "there are no restaurants matching your request . would you like something else ?"
  },
  {
    "pre_ent": [
      "west",
      "moderate",
      "meghna"
    ],
    "gold_ent": [
      "cambridge_lodge_restaurant",
      "west"
    ],
    "id": 2060,
    "template": "@name is a moderately priced restaurant in the @area part of town .",
    "response": "meghna is a moderately priced restaurant in the west part of town ."
  },
  {
    "pre_ent": [],
    "gold_ent": [],
    "id": 1213,
    "template": "thank you for using the cambridge restaurant system . goodbye .",
    "response": "thank you for using the cambridge restaurant system . goodbye ."
  },
  {
    "pre_ent": [],
    "gold_ent": [],
    "id": 2006,
    "template": "there are three restaurants that serve chinese food . would you like to try something else ?",
    "response": "there are three restaurants that serve chinese food . would you like to try something else ?"
  },
  {
    "pre_ent": [
      "little_seoul",
      "centre",
      "01223_308681"
    ],
    "gold_ent": [
      "regent_street_city_centre",
      "01223_308681",
      "little_seoul"
    ],
    "id": 1680,
    "template": "@name is located at 108 @hist and their phone number is @phone .",
    "response": "little_seoul is located at 108 centre and their phone number is 01223_308681 ."
  },
  {
    "pre_ent": [
      "la_tasca",
      "14_-16_bridge_street",
      "cb21uf"
    ],
    "gold_ent": [
      "01223_464630",
      "la_tasca",
      "cb21uf",
      "14_-16_bridge_street"
    ],
    "id": 441,
    "template": "@name 's address is @address , @postcode .",
    "response": "la_tasca 's address is 14_-16_bridge_street , cb21uf ."
  },
  {
    "pre_ent": [],
    "gold_ent": [],
    "id": 1303,
    "template": "there are no restaurants in the east part of town . would you like something else ?",
    "response": "there are no restaurants in the east part of town . would you like something else ?"
  },
  {
    "pre_ent": [],
    "gold_ent": [],
    "id": 845,
    "template": "api_call chinese south dontcare",
    "response": "api_call chinese south dontcare"
  },
  {
    "pre_ent": [],
    "gold_ent": [],
    "id": 1382,
    "template": "thank you for using the cambridge restaurant system . goodbye .",
    "response": "thank you for using the cambridge restaurant system . goodbye ."
  },
  {
    "pre_ent": [],
    "gold_ent": [],
    "id": 759,
    "template": "api_call dontcare east expensive",
    "response": "api_call dontcare east expensive"
  },
  {
    "pre_ent": [
      "yu_garden",
      "01223_248882"
    ],
    "gold_ent": [
      "yu_garden",
      "01223_248882"
    ],
    "id": 764,
    "template": "@name 's phone number is @phone .",
    "response": "yu_garden 's phone number is 01223_248882 ."
  },
  {
    "pre_ent": [],
    "gold_ent": [],
    "id": 673,
    "template": "thank you .",
    "response": "thank you ."
  },
  {
    "pre_ent": [],
    "gold_ent": [],
    "id": 1115,
    "template": "api_call dontcare north cheap",
    "response": "api_call dontcare north cheap"
  },
  {
    "pre_ent": [],
    "gold_ent": [],
    "id": 1100,
    "template": "i 'm sorry , there are no restaurants in the north part of town . would you like to try something else ?",
    "response": "i 'm sorry , there are no restaurants in the north part of town . would you like to try something else ?"
  },
  {
    "pre_ent": [],
    "gold_ent": [],
    "id": 1004,
    "template": "there are five restaurants in the east part of town . what price range would you like ?",
    "response": "there are five restaurants in the east part of town . what price range would you like ?"
  },
  {
    "pre_ent": [],
    "gold_ent": [],
    "id": 175,
    "template": "api_call italian south dontcare",
    "response": "api_call italian south dontcare"
  },
  {
    "pre_ent": [
      "the_missing_sock",
      "finders_corner_newmarket_road",
      "01223_812660"
    ],
    "gold_ent": [
      "finders_corner_newmarket_road",
      "the_missing_sock",
      "01223_812660"
    ],
    "id": 1233,
    "template": "@name is located at @address and their phone number is @phone .",
    "response": "the_missing_sock is located at finders_corner_newmarket_road and their phone number is 01223_812660 ."
  },
  {
    "pre_ent": [
      "cb58pa"
    ],
    "gold_ent": [
      "grafton_hotel_restaurant",
      "cb21uj"
    ],
    "id": 468,
    "template": "the postcode is @hist .",
    "response": "the postcode is cb58pa ."
  },
  {
    "pre_ent": [
      "da_vinci_pizzeria",
      "01223_351707"
    ],
    "gold_ent": [
      "da_vinci_pizzeria",
      "royal_spice"
    ],
    "id": 529,
    "template": "@name 's phone number is @phone .",
    "response": "da_vinci_pizzeria 's phone number is 01223_351707 ."
  },
  {
    "pre_ent": [
      "east",
      "moderate",
      "pizza_hut_fen_ditton"
    ],
    "gold_ent": [
      "indian",
      "west",
      "meghna",
      "moderate",
      "205_victoria_road_chesterton"
    ],
    "id": 1790,
    "template": "@name is located in the @area part of town and is in the @pricerange price range .",
    "response": "pizza_hut_fen_ditton is located in the east part of town and is in the moderate price range ."
  },
  {
    "pre_ent": [
      "north",
      "golden_wok",
      "chinese"
    ],
    "gold_ent": [
      "chinese",
      "golden_wok",
      "north"
    ],
    "id": 450,
    "template": "@name is a @food restaurant in the @area part of town .",
    "response": "golden_wok is a chinese restaurant in the north part of town ."
  },
  {
    "pre_ent": [],
    "gold_ent": [],
    "id": 1428,
    "template": "api_call dontcare south expensive",
    "response": "api_call dontcare south expensive"
  },
  {
    "pre_ent": [
      "east",
      "expensive",
      "grafton_hotel_restaurant"
    ],
    "gold_ent": [
      "yu_garden",
      "east",
      "chinese",
      "expensive"
    ],
    "id": 1457,
    "template": "@name is an @food restaurant in the @area part of town .",
    "response": "grafton_hotel_restaurant is an expensive restaurant in the east part of town ."
  },
  {
    "pre_ent": [
      "bedouin",
      "african"
    ],
    "gold_ent": [
      "bedouin"
    ],
    "id": 475,
    "template": "@name is an @pricerange restaurant serving @food food .",
    "response": "bedouin is an african restaurant serving african food ."
  },
  {
    "pre_ent": [
      "indian",
      "cambridge_retail_park_newmarket_road_fen_ditton",
      "rajmahal"
    ],
    "gold_ent": [
      "01223_244955",
      "7_barnwell_road_fen_ditton",
      "rajmahal",
      "indian"
    ],
    "id": 696,
    "template": "@name serves @food food and are located at @address .",
    "response": "rajmahal serves indian food and are located at cambridge_retail_park_newmarket_road_fen_ditton ."
  },
  {
    "pre_ent": [],
    "gold_ent": [],
    "id": 1932,
    "template": "thank you for using the cambridge restaurant system . goodbye .",
    "response": "thank you for using the cambridge restaurant system . goodbye ."
  },
  {
    "pre_ent": [
      "expensive",
      "bangkok_city",
      "centre"
    ],
    "gold_ent": [
      "bangkok_city",
      "sala_thong",
      "west",
      "centre"
    ],
    "id": 1949,
    "template": "@name is a @food restaurant in the @area part of town .",
    "response": "bangkok_city is a expensive restaurant in the centre part of town ."
  },
  {
    "pre_ent": [],
    "gold_ent": [],
    "id": 1614,
    "template": "there are no restaurants serving christmas food .",
    "response": "there are no restaurants serving christmas food ."
  },
  {
    "pre_ent": [
      "01223_315232"
    ],
    "gold_ent": [
      "01223_315232"
    ],
    "id": 2074,
    "template": "the phone number is @phone .",
    "response": "the phone number is 01223_315232 ."
  },
  {
    "pre_ent": [],
    "gold_ent": [],
    "id": 1686,
    "template": "api_call dontcare south cheap",
    "response": "api_call dontcare south cheap"
  },
  {
    "pre_ent": [
      "chiquito_restaurant_bar",
      "italian"
    ],
    "gold_ent": [
      "expensive",
      "south",
      "frankie_and_bennys",
      "italian"
    ],
    "id": 1286,
    "template": "there are four options , @name , which serves @food food .",
    "response": "there are four options , chiquito_restaurant_bar , which serves italian food ."
  },
  {
    "pre_ent": [
      "french",
      "cote",
      "centre",
      "01223_311053"
    ],
    "gold_ent": [
      "french",
      "centre",
      "01223_311053"
    ],
    "id": 460,
    "template": "@name is a @food restaurant in the @area part of town . their phone number is @phone .",
    "response": "cote is a french restaurant in the centre part of town . their phone number is 01223_311053 ."
  },
  {
    "pre_ent": [],
    "gold_ent": [],
    "id": 389,
    "template": "api_call international dontcare dontcare",
    "response": "api_call international dontcare dontcare"
  },
  {
    "pre_ent": [
      "restaurant_two_two",
      "north"
    ],
    "gold_ent": [
      "north"
    ],
    "id": 146,
    "template": "@name is located in the @area part of town .",
    "response": "restaurant_two_two is located in the north part of town ."
  },
  {
    "pre_ent": [
      "da_vinci_pizzeria",
      "north",
      "italian",
      "cheap"
    ],
    "gold_ent": [
      "01223_351707",
      "20_milton_road_chesterton",
      "north",
      "da_vinci_pizzeria",
      "cheap"
    ],
    "id": 109,
    "template": "@name is a @food restaurant in the @area part of town and is in the @pricerange price range .",
    "response": "da_vinci_pizzeria is a italian restaurant in the north part of town and is in the cheap price range ."
  },
  {
    "pre_ent": [],
    "gold_ent": [],
    "id": 1445,
    "template": "thank you , goodbye .",
    "response": "thank you , goodbye ."
  },
  {
    "pre_ent": [],
    "gold_ent": [],
    "id": 1711,
    "template": "api_call chinese south expensive",
    "response": "api_call chinese south expensive"
  },
  {
    "pre_ent": [
      "01223_244277"
    ],
    "gold_ent": [
      "the_lucky_star",
      "01223_244277"
    ],
    "id": 1254,
    "template": "the phone number is @phone .",
    "response": "the phone number is 01223_244277 ."
  },
  {
    "pre_ent": [],
    "gold_ent": [],
    "id": 828,
    "template": "thank you for using the cambridge restaurant system . goodbye .",
    "response": "thank you for using the cambridge restaurant system . goodbye ."
  },
  {
    "pre_ent": [],
    "gold_ent": [],
    "id": 570,
    "template": "api_call dontcare south cheap",
    "response": "api_call dontcare south cheap"
  },
  {
    "pre_ent": [
      "east",
      "expensive",
      "grafton_hotel_restaurant"
    ],
    "gold_ent": [
      "expensive",
      "east",
      "sitar_tandoori",
      "indian"
    ],
    "id": 1346,
    "template": "@name is an @food restaurant in the @area part of town .",
    "response": "grafton_hotel_restaurant is an expensive restaurant in the east part of town ."
  },
  {
    "pre_ent": [
      "la_raza",
      "4_-_6_rose_crescent"
    ],
    "gold_ent": [
      "4_-_6_rose_crescent",
      "la_raza"
    ],
    "id": 1390,
    "template": "@name is located at @address .",
    "response": "la_raza is located at 4_-_6_rose_crescent ."
  },
  {
    "pre_ent": [],
    "gold_ent": [],
    "id": 775,
    "template": "thank you for using the cambridge restaurant system . goodbye .",
    "response": "thank you for using the cambridge restaurant system . goodbye ."
  },
  {
    "pre_ent": [
      "cambridge_lodge_restaurant",
      "cambridge_lodge_hotel_139_huntingdon_road_city_centre"
    ],
    "gold_ent": [
      "01223_355166",
      "cambridge_lodge_restaurant",
      "cambridge_lodge_hotel_139_huntingdon_road_city_centre"
    ],
    "id": 1448,
    "template": "@name is located at @address . can i help you with anything else ?",
    "response": "cambridge_lodge_restaurant is located at cambridge_lodge_hotel_139_huntingdon_road_city_centre . can i help you with anything else ?"
  },
  {
    "pre_ent": [
      "south",
      "chinese",
      "peking_restaurant"
    ],
    "gold_ent": [
      "south",
      "peking_restaurant"
    ],
    "id": 1995,
    "template": "@name is a @food restaurant in the @area part of town .",
    "response": "peking_restaurant is a chinese restaurant in the south part of town ."
  },
  {
    "pre_ent": [],
    "gold_ent": [],
    "id": 753,
    "template": "there are no cheap restaurants serving your request . would you like to try something else ?",
    "response": "there are no cheap restaurants serving your request . would you like to try something else ?"
  },
  {
    "pre_ent": [
      "the_cow_pizza_kitchen_and_bar",
      "corn_exchange_street",
      "01223_308871"
    ],
    "gold_ent": [
      "the_cow_pizza_kitchen_and_bar",
      "gastropub",
      "centre",
      "corn_exchange_street"
    ],
    "id": 1585,
    "template": "@name is located at @address , and their phone number is @phone .",
    "response": "the_cow_pizza_kitchen_and_bar is located at corn_exchange_street , and their phone number is 01223_308871 ."
  },
  {
    "pre_ent": [],
    "gold_ent": [],
    "id": 401,
    "template": "there are no restaurants that serve food food . would you like to try something else ?",
    "response": "there are no restaurants that serve food food . would you like to try something else ?"
  },
  {
    "pre_ent": [],
    "gold_ent": [],
    "id": 562,
    "template": "thank you for using the cambridge restaurant system . goodbye .",
    "response": "thank you for using the cambridge restaurant system . goodbye ."
  },
  {
    "pre_ent": [
      "01223_362456"
    ],
    "gold_ent": [],
    "id": 2028,
    "template": "the phone number is @phone .",
    "response": "the phone number is 01223_362456 ."
  },
  {
    "pre_ent": [
      "thanh_binh",
      "west",
      "vietnamese"
    ],
    "gold_ent": [
      "thanh_binh",
      "west",
      "vietnamese"
    ],
    "id": 821,
    "template": "@name is a @food restaurant in the @area part of town .",
    "response": "thanh_binh is a vietnamese restaurant in the west part of town ."
  },
  {
    "pre_ent": [],
    "gold_ent": [],
    "id": 1831,
    "template": "there are no restaurants serving irish food in the east part of town .",
    "response": "there are no restaurants serving irish food in the east part of town ."
  },
  {
    "pre_ent": [
      "meghna",
      "205_victoria_road_chesterton",
      "01223_727410"
    ],
    "gold_ent": [
      "meghna",
      "205_victoria_road_chesterton",
      "01223_727410",
      "cb43lf"
    ],
    "id": 1847,
    "template": "@name is located at @address , and the phone number is @phone .",
    "response": "meghna is located at 205_victoria_road_chesterton , and the phone number is 01223_727410 ."
  },
  {
    "pre_ent": [],
    "gold_ent": [],
    "id": 394,
    "template": "api_call dontcare north cheap",
    "response": "api_call dontcare north cheap"
  },
  {
    "pre_ent": [],
    "gold_ent": [],
    "id": 1637,
    "template": "thank you , goodbye .",
    "response": "thank you , goodbye ."
  },
  {
    "pre_ent": [],
    "gold_ent": [],
    "id": 685,
    "template": "api_call international dontcare dontcare",
    "response": "api_call international dontcare dontcare"
  },
  {
    "pre_ent": [],
    "gold_ent": [
      "the_nirala"
    ],
    "id": 1375,
    "template": "thank you , goodbye !",
    "response": "thank you , goodbye !"
  },
  {
    "pre_ent": [],
    "gold_ent": [],
    "id": 1299,
    "template": "api_call dontcare south cheap",
    "response": "api_call dontcare south cheap"
  },
  {
    "pre_ent": [],
    "gold_ent": [],
    "id": 257,
    "template": "api_call international east dontcare",
    "response": "api_call international east dontcare"
  },
  {
    "pre_ent": [],
    "gold_ent": [],
    "id": 1099,
    "template": "thank you for using the cambridge restaurant system . goodbye .",
    "response": "thank you for using the cambridge restaurant system . goodbye ."
  },
  {
    "pre_ent": [],
    "gold_ent": [],
    "id": 989,
    "template": "api_call chinese south dontcare",
    "response": "api_call chinese south dontcare"
  },
  {
    "pre_ent": [
      "the_gardenia",
      "mediterranean",
      "cheap"
    ],
    "gold_ent": [
      "cheap",
      "the_gardenia"
    ],
    "id": 919,
    "template": "@name is a @pricerange restaurant serving @food food .",
    "response": "the_gardenia is a cheap restaurant serving mediterranean food ."
  },
  {
    "pre_ent": [],
    "gold_ent": [],
    "id": 1068,
    "template": "there are two cheap restaurants in the centre of town . would you like something else ?",
    "response": "there are two cheap restaurants in the centre of town . would you like something else ?"
  },
  {
    "pre_ent": [
      "01223_727410"
    ],
    "gold_ent": [
      "meghna",
      "01223_727410"
    ],
    "id": 1012,
    "template": "the phone number is @phone .",
    "response": "the phone number is 01223_727410 ."
  },
  {
    "pre_ent": [],
    "gold_ent": [],
    "id": 1527,
    "template": "api_call italian dontcare dontcare",
    "response": "api_call italian dontcare dontcare"
  },
  {
    "pre_ent": [],
    "gold_ent": [],
    "id": 1151,
    "template": "there are two restaurants in the east part of town . what price range would you like ?",
    "response": "there are two restaurants in the east part of town . what price range would you like ?"
  },
  {
    "pre_ent": [],
    "gold_ent": [],
    "id": 314,
    "template": "api_call chinese south dontcare",
    "response": "api_call chinese south dontcare"
  },
  {
    "pre_ent": [],
    "gold_ent": [],
    "id": 1174,
    "template": "api_call italian south dontcare",
    "response": "api_call italian south dontcare"
  },
  {
    "pre_ent": [],
    "gold_ent": [],
    "id": 781,
    "template": "api_call dontcare south expensive",
    "response": "api_call dontcare south expensive"
  },
  {
    "pre_ent": [],
    "gold_ent": [],
    "id": 943,
    "template": "there are no restaurants serving your request .",
    "response": "there are no restaurants serving your request ."
  },
  {
    "pre_ent": [],
    "gold_ent": [],
    "id": 1034,
    "template": "thank you .",
    "response": "thank you ."
  },
  {
    "pre_ent": [],
    "gold_ent": [],
    "id": 429,
    "template": "api_call dontcare east expensive",
    "response": "api_call dontcare east expensive"
  },
  {
    "pre_ent": [
      "south",
      "moderate",
      "chiquito_restaurant_bar"
    ],
    "gold_ent": [
      "south",
      "chiquito_restaurant_bar"
    ],
    "id": 1192,
    "template": "@name is a moderately priced restaurant in the @area part of town .",
    "response": "chiquito_restaurant_bar is a moderately priced restaurant in the south part of town ."
  },
  {
    "pre_ent": [],
    "gold_ent": [],
    "id": 1460,
    "template": "there are two restaurants matching your request . would you like me to check for a different restaurant ?",
    "response": "there are two restaurants matching your request . would you like me to check for a different restaurant ?"
  },
  {
    "pre_ent": [],
    "gold_ent": [],
    "id": 1221,
    "template": "api_call asian_oriental dontcare expensive",
    "response": "api_call asian_oriental dontcare expensive"
  },
  {
    "pre_ent": [
      "anatolia",
      "centre",
      "turkish"
    ],
    "gold_ent": [
      "turkish",
      "moderate",
      "anatolia"
    ],
    "id": 2016,
    "template": "@name is a @food restaurant in the @area part of town .",
    "response": "anatolia is a turkish restaurant in the centre part of town ."
  },
  {
    "pre_ent": [],
    "gold_ent": [],
    "id": 1540,
    "template": "there are four options in the centre of town . what price range would you",
    "response": "there are four options in the centre of town . what price range would you"
  },
  {
    "pre_ent": [],
    "gold_ent": [],
    "id": 1809,
    "template": "api_call dontcare south dontcare",
    "response": "api_call dontcare south dontcare"
  },
  {
    "pre_ent": [],
    "gold_ent": [],
    "id": 2003,
    "template": "thank you for using the cambridge restaurant system . goodbye .",
    "response": "thank you for using the cambridge restaurant system . goodbye ."
  },
  {
    "pre_ent": [],
    "gold_ent": [],
    "id": 1737,
    "template": "there are no restaurants serving christmas food .",
    "response": "there are no restaurants serving christmas food ."
  },
  {
    "pre_ent": [],
    "gold_ent": [],
    "id": 1047,
    "template": "thank you for using the cambridge restaurant system . goodbye .",
    "response": "thank you for using the cambridge restaurant system . goodbye ."
  },
  {
    "pre_ent": [],
    "gold_ent": [],
    "id": 1272,
    "template": "goodbye .",
    "response": "goodbye ."
  },
  {
    "pre_ent": [],
    "gold_ent": [],
    "id": 79,
    "template": "api_call british south expensive",
    "response": "api_call british south expensive"
  },
  {
    "pre_ent": [],
    "gold_ent": [],
    "id": 94,
    "template": "there are two cheap restaurants in the north part of town . what price range would you like ?",
    "response": "there are two cheap restaurants in the north part of town . what price range would you like ?"
  },
  {
    "pre_ent": [
      "the_missing_sock",
      "01223_812660",
      "cb259aq"
    ],
    "gold_ent": [
      "the_missing_sock",
      "01223_812660"
    ],
    "id": 384,
    "template": "@name 's phone number is @phone and the postcode is @postcode .",
    "response": "the_missing_sock 's phone number is 01223_812660 and the postcode is cb259aq ."
  },
  {
    "pre_ent": [],
    "gold_ent": [],
    "id": 1438,
    "template": "thank you for using the cambridge restaurant system . goodbye .",
    "response": "thank you for using the cambridge restaurant system . goodbye ."
  },
  {
    "pre_ent": [
      "the_river_bar_steakhouse_and_grill",
      "quayside_off_bridge_street",
      "cb58aq"
    ],
    "gold_ent": [
      "cb58aq",
      "quayside_off_bridge_street"
    ],
    "id": 1396,
    "template": "@name is located at @address . their postcode is @postcode .",
    "response": "the_river_bar_steakhouse_and_grill is located at quayside_off_bridge_street . their postcode is cb58aq ."
  },
  {
    "pre_ent": [],
    "gold_ent": [],
    "id": 1302,
    "template": "thank you , goodbye .",
    "response": "thank you , goodbye ."
  },
  {
    "pre_ent": [],
    "gold_ent": [],
    "id": 1455,
    "template": "api_call dontcare east expensive",
    "response": "api_call dontcare east expensive"
  },
  {
    "pre_ent": [
      "thanh_binh",
      "west",
      "vietnamese"
    ],
    "gold_ent": [
      "la_margherita",
      "italian",
      "thanh_binh",
      "vietnamese"
    ],
    "id": 87,
    "template": "@name is a @food restaurant in the @area part of town .",
    "response": "thanh_binh is a vietnamese restaurant in the west part of town ."
  },
  {
    "pre_ent": [],
    "gold_ent": [],
    "id": 1963,
    "template": "api_call thai dontcare expensive",
    "response": "api_call thai dontcare expensive"
  },
  {
    "pre_ent": [],
    "gold_ent": [],
    "id": 719,
    "template": "api_call african dontcare dontcare",
    "response": "api_call african dontcare dontcare"
  },
  {
    "pre_ent": [],
    "gold_ent": [],
    "id": 273,
    "template": "there are five restaurants that serve italian food . what price range would you like ?",
    "response": "there are five restaurants that serve italian food . what price range would you like ?"
  },
  {
    "pre_ent": [
      "la_tasca",
      "14_-16_bridge_street",
      "cb21uf"
    ],
    "gold_ent": [
      "01223_464630",
      "cb21uf",
      "14_-16_bridge_street"
    ],
    "id": 1282,
    "template": "@name 's address is @address , @postcode . can i help you with anything else ?",
    "response": "la_tasca 's address is 14_-16_bridge_street , cb21uf . can i help you with anything else ?"
  },
  {
    "pre_ent": [],
    "gold_ent": [],
    "id": 1010,
    "template": "api_call dontcare south moderate",
    "response": "api_call dontcare south moderate"
  },
  {
    "pre_ent": [
      "la_margherita",
      "01223_315232"
    ],
    "gold_ent": [
      "01223_315232",
      "la_margherita",
      "15_magdalene_street_city_centre"
    ],
    "id": 1537,
    "template": "@name 's phone number is @phone .",
    "response": "la_margherita 's phone number is 01223_315232 ."
  },
  {
    "pre_ent": [
      "royal_spice",
      "victoria_avenue_chesterton"
    ],
    "gold_ent": [
      "victoria_avenue_chesterton",
      "royal_spice"
    ],
    "id": 413,
    "template": "@name 's address is @address .",
    "response": "royal_spice 's address is victoria_avenue_chesterton ."
  },
  {
    "pre_ent": [],
    "gold_ent": [],
    "id": 1075,
    "template": "thank you for using the cambridge restaurant system . goodbye .",
    "response": "thank you for using the cambridge restaurant system . goodbye ."
  },
  {
    "pre_ent": [
      "wagamama",
      "centre",
      "japanese"
    ],
    "gold_ent": [
      "japanese",
      "centre",
      "wagamama"
    ],
    "id": 665,
    "template": "@name is a @food restaurant in the @area part of town .",
    "response": "wagamama is a japanese restaurant in the centre part of town ."
  },
  {
    "pre_ent": [],
    "gold_ent": [],
    "id": 1511,
    "template": "thank you .",
    "response": "thank you ."
  },
  {
    "pre_ent": [],
    "gold_ent": [],
    "id": 975,
    "template": "api_call dontcare south expensive",
    "response": "api_call dontcare south expensive"
  },
  {
    "pre_ent": [
      "the_nirala",
      "north",
      "indian"
    ],
    "gold_ent": [
      "01223_360966",
      "indian",
      "the_nirala",
      "moderate",
      "north",
      "7_milton_road_chesterton"
    ],
    "id": 1900,
    "template": "@name is a @food restaurant in the @area part of town .",
    "response": "the_nirala is a indian restaurant in the north part of town ."
  },
  {
    "pre_ent": [
      "west",
      "italian",
      "la_margherita"
    ],
    "gold_ent": [
      "la_margherita",
      "italian",
      "west"
    ],
    "id": 1340,
    "template": "@name is a @food restaurant in the @area part of town .",
    "response": "la_margherita is a italian restaurant in the west part of town ."
  },
  {
    "pre_ent": [
      "moderate",
      "efes_restaurant"
    ],
    "gold_ent": [
      "efes_restaurant",
      "moderate",
      "centre"
    ],
    "id": 2017,
    "template": "@name is in the @area part of town .",
    "response": "efes_restaurant is in the moderate part of town ."
  },
  {
    "pre_ent": [
      "centre",
      "european",
      "cambridge_lodge_restaurant"
    ],
    "gold_ent": [
      "european"
    ],
    "id": 1032,
    "template": "@name is a @food restaurant in the @area part of town .",
    "response": "cambridge_lodge_restaurant is a european restaurant in the centre part of town ."
  },
  {
    "pre_ent": [],
    "gold_ent": [],
    "id": 849,
    "template": "there are two restaurants in the north part of town . would you like me to check for a different restaurant ?",
    "response": "there are two restaurants in the north part of town . would you like me to check for a different restaurant ?"
  },
  {
    "pre_ent": [
      "eraina",
      "centre",
      "01223_368786",
      "cambridge_lodge_hotel_139_huntingdon_road_city_centre"
    ],
    "gold_ent": [
      "free_school_lane_city_centre",
      "01223_368786",
      "centre",
      "eraina"
    ],
    "id": 1912,
    "template": "@name is located at @address , and the phone number is @phone .",
    "response": "eraina is located at cambridge_lodge_hotel_139_huntingdon_road_city_centre , and the phone number is 01223_368786 ."
  },
  {
    "pre_ent": [
      "pizza_hut_cherry_hinton",
      "g4_cambridge_leisure_park_clifton_way_cherry_hinton",
      "01223_323737"
    ],
    "gold_ent": [
      "g4_cambridge_leisure_park_clifton_way_cherry_hinton",
      "01223_323737"
    ],
    "id": 417,
    "template": "@name 's phone number is @phone and their address is @address .",
    "response": "pizza_hut_cherry_hinton 's phone number is 01223_323737 and their address is g4_cambridge_leisure_park_clifton_way_cherry_hinton ."
  },
  {
    "pre_ent": [],
    "gold_ent": [],
    "id": 1554,
    "template": "thank you , goodbye !",
    "response": "thank you , goodbye !"
  },
  {
    "pre_ent": [],
    "gold_ent": [],
    "id": 1997,
    "template": "thank you , goodbye .",
    "response": "thank you , goodbye ."
  },
  {
    "pre_ent": [],
    "gold_ent": [],
    "id": 1775,
    "template": "i 'm sorry , there are no restaurants serving singaporean food in the south part of town .",
    "response": "i 'm sorry , there are no restaurants serving singaporean food in the south part of town ."
  },
  {
    "pre_ent": [],
    "gold_ent": [],
    "id": 682,
    "template": "thank you for using the cambridge restaurant system . goodbye .",
    "response": "thank you for using the cambridge restaurant system . goodbye ."
  },
  {
    "pre_ent": [
      "la_raza",
      "centre",
      "cheap"
    ],
    "gold_ent": [
      "spanish",
      "cheap",
      "la_raza"
    ],
    "id": 680,
    "template": "@name is a @food restaurant in the @area part of town .",
    "response": "la_raza is a cheap restaurant in the centre part of town ."
  },
  {
    "pre_ent": [
      "royal_spice",
      "victoria_avenue_chesterton"
    ],
    "gold_ent": [
      "da_vinci_pizzeria"
    ],
    "id": 640,
    "template": "@name 's address is @address .",
    "response": "royal_spice 's address is victoria_avenue_chesterton ."
  },
  {
    "pre_ent": [
      "royal_spice",
      "north",
      "indian"
    ],
    "gold_ent": [
      "north",
      "cheap",
      "royal_spice",
      "indian"
    ],
    "id": 809,
    "template": "@name is a @food restaurant in the @area part of town .",
    "response": "royal_spice is a indian restaurant in the north part of town ."
  },
  {
    "pre_ent": [],
    "gold_ent": [],
    "id": 489,
    "template": "api_call dontcare south moderate",
    "response": "api_call dontcare south moderate"
  },
  {
    "pre_ent": [
      "yippee_noodle_bar",
      "40428_king_street_city_centre",
      "centre",
      "asian_oriental"
    ],
    "gold_ent": [
      "01223_518111",
      "40428_king_street_city_centre",
      "asian_oriental"
    ],
    "id": 2051,
    "template": "@name is a @food restaurant in the @area part of town . their address is @address .",
    "response": "yippee_noodle_bar is a asian_oriental restaurant in the centre part of town . their address is 40428_king_street_city_centre ."
  },
  {
    "pre_ent": [],
    "gold_ent": [],
    "id": 760,
    "template": "api_call dontcare south expensive",
    "response": "api_call dontcare south expensive"
  },
  {
    "pre_ent": [
      "chiquito_restaurant_bar",
      "south",
      "expensive"
    ],
    "gold_ent": [
      "expensive",
      "mexican",
      "chiquito_restaurant_bar",
      "south"
    ],
    "id": 976,
    "template": "@name is a @food restaurant in the @area part of town .",
    "response": "chiquito_restaurant_bar is a expensive restaurant in the south part of town ."
  },
  {
    "pre_ent": [],
    "gold_ent": [],
    "id": 684,
    "template": "there are three restaurants that serve turkish food . do you have a preference for the area ?",
    "response": "there are three restaurants that serve turkish food . do you have a preference for the area ?"
  },
  {
    "pre_ent": [],
    "gold_ent": [],
    "id": 934,
    "template": "i 'm sorry , there are no restaurants serving singaporean food in the centre part of town . would you like to try something else",
    "response": "i 'm sorry , there are no restaurants serving singaporean food in the centre part of town . would you like to try something else"
  },
  {
    "pre_ent": [],
    "gold_ent": [],
    "id": 1920,
    "template": "there are two restaurants in the north part of town . which kind of food would you like ?",
    "response": "there are two restaurants in the north part of town . which kind of food would you like ?"
  },
  {
    "pre_ent": [],
    "gold_ent": [],
    "id": 1999,
    "template": "api_call chinese south dontcare",
    "response": "api_call chinese south dontcare"
  },
  {
    "pre_ent": [
      "asian_oriental",
      "kymmoy"
    ],
    "gold_ent": [
      "saigon_city",
      "169_high_street_chesterton_chesterton",
      "01223_356555"
    ],
    "id": 2023,
    "template": "@name is a @pricerange restaurant serving @food food .",
    "response": "kymmoy is a asian_oriental restaurant serving asian_oriental food ."
  },
  {
    "pre_ent": [
      "the_nirala",
      "7_milton_road_chesterton",
      "chinese",
      "01223_350688"
    ],
    "gold_ent": [
      "191_histon_road_chesterton",
      "golden_wok",
      "north",
      "01223_350688"
    ],
    "id": 1697,
    "template": "@name is a @food restaurant located at @address and their phone number is @phone .",
    "response": "the_nirala is a chinese restaurant located at 7_milton_road_chesterton and their phone number is 01223_350688 ."
  },
  {
    "pre_ent": [
      "darrys_cookhouse_and_wine_shop",
      "40270_king_street_city_centre",
      "centre"
    ],
    "gold_ent": [
      "40270_king_street_city_centre",
      "darrys_cookhouse_and_wine_shop"
    ],
    "id": 1713,
    "template": "@name is at @address .",
    "response": "darrys_cookhouse_and_wine_shop is at 40270_king_street_city_centre ."
  },
  {
    "pre_ent": [
      "cb58pa",
      "01223_577786"
    ],
    "gold_ent": [
      "01223_577786",
      "cb58pa"
    ],
    "id": 457,
    "template": "the phone number is @phone and postcode is @postcode .",
    "response": "the phone number is 01223_577786 and postcode is cb58pa ."
  },
  {
    "pre_ent": [],
    "gold_ent": [],
    "id": 667,
    "template": "goodbye .",
    "response": "goodbye ."
  },
  {
    "pre_ent": [
      "pizza_hut_cherry_hinton",
      "south",
      "italian"
    ],
    "gold_ent": [
      "italian",
      "south",
      "restaurant_alimentum",
      "modern_european",
      "moderate",
      "pizza_hut_cherry_hinton"
    ],
    "id": 306,
    "template": "@name is a @food restaurant in the @area part of town .",
    "response": "pizza_hut_cherry_hinton is a italian restaurant in the south part of town ."
  },
  {
    "pre_ent": [
      "the_nirala",
      "01223_360966",
      "191_histon_road_chesterton"
    ],
    "gold_ent": [],
    "id": 281,
    "template": "@name is located at @address and their phone number is @phone .",
    "response": "the_nirala is located at 191_histon_road_chesterton and their phone number is 01223_360966 ."
  },
  {
    "pre_ent": [
      "cb17dy"
    ],
    "gold_ent": [
      "cb17dy",
      "the_lucky_star"
    ],
    "id": 1255,
    "template": "the postcode is @hist .",
    "response": "the postcode is cb17dy ."
  },
  {
    "pre_ent": [
      "little_seoul",
      "centre"
    ],
    "gold_ent": [
      "regent_street_city_centre",
      "little_seoul",
      "korean"
    ],
    "id": 155,
    "template": "@name is located at 108 @hist .",
    "response": "little_seoul is located at 108 centre ."
  },
  {
    "pre_ent": [
      "pizza_hut_cherry_hinton",
      "south",
      "italian"
    ],
    "gold_ent": [
      "restaurant_alimentum",
      "italian",
      "modern_european",
      "pizza_hut_cherry_hinton"
    ],
    "id": 1088,
    "template": "@name is a @food restaurant in the @area part of town .",
    "response": "pizza_hut_cherry_hinton is a italian restaurant in the south part of town ."
  },
  {
    "pre_ent": [
      "the_river_bar_steakhouse_and_grill",
      "quayside_off_bridge_street"
    ],
    "gold_ent": [
      "quayside_off_bridge_street",
      "01223_307030"
    ],
    "id": 866,
    "template": "@name is located at @address .",
    "response": "the_river_bar_steakhouse_and_grill is located at quayside_off_bridge_street ."
  },
  {
    "pre_ent": [],
    "gold_ent": [],
    "id": 1131,
    "template": "api_call dontcare south cheap",
    "response": "api_call dontcare south cheap"
  },
  {
    "pre_ent": [
      "west",
      "meghna",
      "indian"
    ],
    "gold_ent": [
      "meghna",
      "west",
      "moderate",
      "indian"
    ],
    "id": 343,
    "template": "@name is a @food restaurant in the @area part of town .",
    "response": "meghna is a indian restaurant in the west part of town ."
  },
  {
    "pre_ent": [],
    "gold_ent": [],
    "id": 1724,
    "template": "i 'm sorry , there are no restaurants matching your request . would you like to try something else ?",
    "response": "i 'm sorry , there are no restaurants matching your request . would you like to try something else ?"
  },
  {
    "pre_ent": [
      "royal_standard",
      "east",
      "gastropub"
    ],
    "gold_ent": [
      "01223247877",
      "royal_standard",
      "mill_road_city_centre"
    ],
    "id": 1806,
    "template": "@name is a @food restaurant in the @area part of town .",
    "response": "royal_standard is a gastropub restaurant in the east part of town ."
  },
  {
    "pre_ent": [],
    "gold_ent": [],
    "id": 256,
    "template": "thank you .",
    "response": "thank you ."
  },
  {
    "pre_ent": [
      "the_lucky_star",
      "south",
      "chinese"
    ],
    "gold_ent": [
      "chinese",
      "south",
      "the_lucky_star"
    ],
    "id": 1663,
    "template": "@name is a @food restaurant in the @area part of town .",
    "response": "the_lucky_star is a chinese restaurant in the south part of town ."
  },
  {
    "pre_ent": [],
    "gold_ent": [],
    "id": 683,
    "template": "there are no moderately priced restaurants in the north part of town . would you like me to check for a different restaurant ?",
    "response": "there are no moderately priced restaurants in the north part of town . would you like me to check for a different restaurant ?"
  },
  {
    "pre_ent": [
      "thanh_binh",
      "west",
      "cheap"
    ],
    "gold_ent": [
      "cambridge_lodge_restaurant",
      "cheap",
      "west"
    ],
    "id": 2027,
    "template": "@name is a @food restaurant in the @area part of town .",
    "response": "thanh_binh is a cheap restaurant in the west part of town ."
  },
  {
    "pre_ent": [
      "pizza_hut_cherry_hinton",
      "01223_323737"
    ],
    "gold_ent": [
      "01223_323737"
    ],
    "id": 816,
    "template": "@name 's phone number is @phone .",
    "response": "pizza_hut_cherry_hinton 's phone number is 01223_323737 ."
  },
  {
    "pre_ent": [],
    "gold_ent": [],
    "id": 1293,
    "template": "thank you , goodbye .",
    "response": "thank you , goodbye ."
  },
  {
    "pre_ent": [],
    "gold_ent": [],
    "id": 689,
    "template": "api_call italian south dontcare",
    "response": "api_call italian south dontcare"
  },
  {
    "pre_ent": [],
    "gold_ent": [],
    "id": 586,
    "template": "api_call dontcare north moderate",
    "response": "api_call dontcare north moderate"
  },
  {
    "pre_ent": [],
    "gold_ent": [],
    "id": 1096,
    "template": "api_call british dontcare expensive",
    "response": "api_call british dontcare expensive"
  },
  {
    "pre_ent": [
      "grafton_hotel_restaurant",
      "01223_241387"
    ],
    "gold_ent": [
      "01223_241387"
    ],
    "id": 751,
    "template": "the phone number for @name is @phone .",
    "response": "the phone number for grafton_hotel_restaurant is 01223_241387 ."
  },
  {
    "pre_ent": [
      "south",
      "frankie_and_bennys",
      "italian"
    ],
    "gold_ent": [
      "south",
      "frankie_and_bennys",
      "italian"
    ],
    "id": 222,
    "template": "@name is a @pricerange @food restaurant in the @area part of town .",
    "response": "frankie_and_bennys is a italian italian restaurant in the south part of town ."
  },
  {
    "pre_ent": [],
    "gold_ent": [],
    "id": 1501,
    "template": "thank you , goodbye !",
    "response": "thank you , goodbye !"
  },
  {
    "pre_ent": [
      "south",
      "frankie_and_bennys"
    ],
    "gold_ent": [
      "south",
      "frankie_and_bennys"
    ],
    "id": 691,
    "template": "@name is in the @area part of town .",
    "response": "frankie_and_bennys is in the south part of town ."
  },
  {
    "pre_ent": [],
    "gold_ent": [],
    "id": 37,
    "template": "there are five restaurants serving australian food in the south part of town .",
    "response": "there are five restaurants serving australian food in the south part of town ."
  },
  {
    "pre_ent": [],
    "gold_ent": [],
    "id": 1739,
    "template": "api_call european dontcare dontcare",
    "response": "api_call european dontcare dontcare"
  },
  {
    "pre_ent": [],
    "gold_ent": [],
    "id": 1913,
    "template": "thank you for using the cambridge restaurant system . goodbye .",
    "response": "thank you for using the cambridge restaurant system . goodbye ."
  },
  {
    "pre_ent": [],
    "gold_ent": [],
    "id": 125,
    "template": "thank you for using our system . good bye",
    "response": "thank you for using our system . good bye"
  },
  {
    "pre_ent": [],
    "gold_ent": [],
    "id": 323,
    "template": "thank you .",
    "response": "thank you ."
  },
  {
    "pre_ent": [
      "north",
      "golden_wok",
      "chinese"
    ],
    "gold_ent": [
      "golden_wok",
      "north"
    ],
    "id": 189,
    "template": "@name is a @food restaurant in the @area part of town .",
    "response": "golden_wok is a chinese restaurant in the north part of town ."
  },
  {
    "pre_ent": [
      "da_vinci_pizzeria",
      "north",
      "cheap"
    ],
    "gold_ent": [
      "italian",
      "da_vinci_pizzeria"
    ],
    "id": 727,
    "template": "@name is a @food restaurant in the @area part of town .",
    "response": "da_vinci_pizzeria is a cheap restaurant in the north part of town ."
  },
  {
    "pre_ent": [],
    "gold_ent": [],
    "id": 2026,
    "template": "api_call dontcare south cheap",
    "response": "api_call dontcare south cheap"
  },
  {
    "pre_ent": [
      "north",
      "golden_wok",
      "chinese"
    ],
    "gold_ent": [
      "chinese",
      "golden_wok",
      "north"
    ],
    "id": 925,
    "template": "@name is a @food restaurant in the @area part of town .",
    "response": "golden_wok is a chinese restaurant in the north part of town ."
  },
  {
    "pre_ent": [
      "71_castle_street_city_centre"
    ],
    "gold_ent": [
      "71_castle_street_city_centre",
      "cocum"
    ],
    "id": 83,
    "template": "the address is @address .",
    "response": "the address is 71_castle_street_city_centre ."
  },
  {
    "pre_ent": [],
    "gold_ent": [],
    "id": 743,
    "template": "there are no restaurants matching your request . would you like a different restaurant ?",
    "response": "there are no restaurants matching your request . would you like a different restaurant ?"
  },
  {
    "pre_ent": [
      "south",
      "chiquito_restaurant_bar",
      "mexican"
    ],
    "gold_ent": [
      "south"
    ],
    "id": 65,
    "template": "@name is a @food restaurant in the @area part of town .",
    "response": "chiquito_restaurant_bar is a mexican restaurant in the south part of town ."
  },
  {
    "pre_ent": [
      "wagamama",
      "centre",
      "japanese"
    ],
    "gold_ent": [
      "centre",
      "wagamama"
    ],
    "id": 127,
    "template": "@name is a @food restaurant in the @area part of town .",
    "response": "wagamama is a japanese restaurant in the centre part of town ."
  },
  {
    "pre_ent": [
      "centre",
      "ask",
      "12_bridge_street_city_centre",
      "01223_364917"
    ],
    "gold_ent": [
      "01223_364917",
      "ask",
      "12_bridge_street_city_centre"
    ],
    "id": 757,
    "template": "@name is located at @address , and the phone number is @phone .",
    "response": "ask is located at 12_bridge_street_city_centre , and the phone number is 01223_364917 ."
  },
  {
    "pre_ent": [
      "north",
      "golden_wok",
      "chinese"
    ],
    "gold_ent": [
      "golden_wok",
      "north",
      "moderate"
    ],
    "id": 1761,
    "template": "@name is a @food restaurant in the @area part of town .",
    "response": "golden_wok is a chinese restaurant in the north part of town ."
  },
  {
    "pre_ent": [
      "north"
    ],
    "gold_ent": [
      "north"
    ],
    "id": 797,
    "template": "they are located in the @area part of town",
    "response": "they are located in the north part of town"
  },
  {
    "pre_ent": [
      "pipasha_restaurant",
      "newmarket_road_fen_ditton",
      "01223_577786"
    ],
    "gold_ent": [
      "01223_577786",
      "pipasha_restaurant",
      "newmarket_road_fen_ditton"
    ],
    "id": 230,
    "template": "@name is located at @address and their phone number is @phone .",
    "response": "pipasha_restaurant is located at newmarket_road_fen_ditton and their phone number is 01223_577786 ."
  },
  {
    "pre_ent": [],
    "gold_ent": [],
    "id": 2039,
    "template": "api_call european dontcare dontcare",
    "response": "api_call european dontcare dontcare"
  },
  {
    "pre_ent": [],
    "gold_ent": [],
    "id": 1014,
    "template": "api_call dontcare south cheap",
    "response": "api_call dontcare south cheap"
  },
  {
    "pre_ent": [
      "da_vinci_pizzeria",
      "north",
      "italian"
    ],
    "gold_ent": [
      "north",
      "cheap",
      "da_vinci_pizzeria"
    ],
    "id": 1505,
    "template": "@name is a @food restaurant in the @area part of town .",
    "response": "da_vinci_pizzeria is a italian restaurant in the north part of town ."
  },
  {
    "pre_ent": [
      "yu_garden",
      "529_newmarket_road_fen_ditton",
      "01223_248882"
    ],
    "gold_ent": [
      "yu_garden",
      "01223_248882",
      "cb58pa",
      "529_newmarket_road_fen_ditton",
      "chinese",
      "east"
    ],
    "id": 1553,
    "template": "@name is located at @address , and the phone number is @phone .",
    "response": "yu_garden is located at 529_newmarket_road_fen_ditton , and the phone number is 01223_248882 ."
  },
  {
    "pre_ent": [
      "restaurant_two_two",
      "22_chesterton_road_chesterton",
      "01223_351880"
    ],
    "gold_ent": [
      "restaurant_two_two",
      "01223351880",
      "22_chesterton_road_chesterton"
    ],
    "id": 392,
    "template": "@name is located at @address and their phone number is @phone .",
    "response": "restaurant_two_two is located at 22_chesterton_road_chesterton and their phone number is 01223_351880 ."
  },
  {
    "pre_ent": [
      "jinling_noodle_bar",
      "chinese"
    ],
    "gold_ent": [
      "chinese",
      "jinling_noodle_bar"
    ],
    "id": 1820,
    "template": "@name serves @food food .",
    "response": "jinling_noodle_bar serves chinese food ."
  },
  {
    "pre_ent": [],
    "gold_ent": [],
    "id": 1465,
    "template": "api_call dontcare south expensive",
    "response": "api_call dontcare south expensive"
  },
  {
    "pre_ent": [
      "north",
      "asian_oriental",
      "kymmoy"
    ],
    "gold_ent": [
      "expensive",
      "kymmoy",
      "asian_oriental",
      "centre"
    ],
    "id": 379,
    "template": "@name is a @food restaurant in the @area part of town .",
    "response": "kymmoy is a asian_oriental restaurant in the north part of town ."
  },
  {
    "pre_ent": [
      "south",
      "expensive",
      "chiquito_restaurant_bar"
    ],
    "gold_ent": [
      "expensive",
      "south",
      "frankie_and_bennys",
      "italian"
    ],
    "id": 783,
    "template": "@name is a @pricerange restaurant in the @area part of town .",
    "response": "chiquito_restaurant_bar is a expensive restaurant in the south part of town ."
  },
  {
    "pre_ent": [],
    "gold_ent": [],
    "id": 1013,
    "template": "thank you , goodbye !",
    "response": "thank you , goodbye !"
  },
  {
    "pre_ent": [
      "the_nirala",
      "7_milton_road_chesterton",
      "north",
      "indian"
    ],
    "gold_ent": [
      "royal_spice",
      "indian",
      "victoria_avenue_chesterton",
      "north",
      "01733_553355",
      "cheap"
    ],
    "id": 1129,
    "template": "@name is an @food restaurant on the @area part of town and the address is @address .",
    "response": "the_nirala is an indian restaurant on the north part of town and the address is 7_milton_road_chesterton ."
  },
  {
    "pre_ent": [
      "the_lucky_star",
      "cambridge_leisure_park_clifton_way_cherry_hinton"
    ],
    "gold_ent": [
      "the_lucky_star",
      "cambridge_leisure_park_clifton_way"
    ],
    "id": 1603,
    "template": "@name is located at @address .",
    "response": "the_lucky_star is located at cambridge_leisure_park_clifton_way_cherry_hinton ."
  },
  {
    "pre_ent": [],
    "gold_ent": [],
    "id": 1405,
    "template": "there are two restaurants that serve chinese food . would you like to try something else ?",
    "response": "there are two restaurants that serve chinese food . would you like to try something else ?"
  },
  {
    "pre_ent": [
      "prezzo",
      "west",
      "italian"
    ],
    "gold_ent": [
      "italian",
      "british"
    ],
    "id": 1746,
    "template": "@name is a @food restaurant in the @area part of town .",
    "response": "prezzo is a italian restaurant in the west part of town ."
  },
  {
    "pre_ent": [],
    "gold_ent": [],
    "id": 901,
    "template": "thank you , goodbye .",
    "response": "thank you , goodbye ."
  },
  {
    "pre_ent": [
      "the_gardenia",
      "2_rose_crescent_city_centre",
      "centre",
      "01223_356354"
    ],
    "gold_ent": [
      "cb23ll",
      "the_gardenia",
      "centre",
      "01223_356354"
    ],
    "id": 831,
    "template": "@name is located at @address . their phone number is @phone .",
    "response": "the_gardenia is located at 2_rose_crescent_city_centre . their phone number is 01223_356354 ."
  },
  {
    "pre_ent": [
      "grafton_hotel_restaurant",
      "east",
      "british"
    ],
    "gold_ent": [
      "east",
      "grafton_hotel_restaurant",
      "british"
    ],
    "id": 1796,
    "template": "@name is a @food restaurant in the @area part of town .",
    "response": "grafton_hotel_restaurant is a british restaurant in the east part of town ."
  },
  {
    "pre_ent": [
      "the_varsity_restaurant",
      "35_saint_andrews_street_city_centre",
      "centre",
      "cb23ar"
    ],
    "gold_ent": [
      "the_varsity_restaurant",
      "cb23ar",
      "35_saint_andrews_street_city_centre"
    ],
    "id": 169,
    "template": "@name is located at @address , @postcode .",
    "response": "the_varsity_restaurant is located at 35_saint_andrews_street_city_centre , cb23ar ."
  },
  {
    "pre_ent": [
      "centre",
      "italian",
      "ask"
    ],
    "gold_ent": [
      "ask",
      "cheap",
      "italian",
      "centre"
    ],
    "id": 841,
    "template": "@name is a @food restaurant in the @area part of town .",
    "response": "ask is a italian restaurant in the centre part of town ."
  },
  {
    "pre_ent": [],
    "gold_ent": [],
    "id": 605,
    "template": "api_call international dontcare dontcare",
    "response": "api_call international dontcare dontcare"
  },
  {
    "pre_ent": [
      "anatolia",
      "moderate"
    ],
    "gold_ent": [
      "efes_restaurant"
    ],
    "id": 1359,
    "template": "@name is in the @area part of town .",
    "response": "anatolia is in the moderate part of town ."
  },
  {
    "pre_ent": [
      "indian"
    ],
    "gold_ent": [
      "indian"
    ],
    "id": 82,
    "template": "they serve @food food .",
    "response": "they serve indian food ."
  },
  {
    "pre_ent": [
      "centre",
      "expensive",
      "cambridge_lodge_restaurant",
      "cambridge_lodge_hotel_139_huntingdon_road_city_centre"
    ],
    "gold_ent": [
      "01223_355166",
      "cambridge_lodge_restaurant",
      "west",
      "cambridge_lodge_hotel_139_huntingdon_road_city_centre"
    ],
    "id": 1618,
    "template": "@name is an @pricerange restaurant located at @address .",
    "response": "cambridge_lodge_restaurant is an expensive restaurant located at cambridge_lodge_hotel_139_huntingdon_road_city_centre ."
  },
  {
    "pre_ent": [],
    "gold_ent": [],
    "id": 1759,
    "template": "thank you .",
    "response": "thank you ."
  },
  {
    "pre_ent": [],
    "gold_ent": [],
    "id": 1356,
    "template": "there are four options in the centre of town . what price range would you like ?",
    "response": "there are four options in the centre of town . what price range would you like ?"
  },
  {
    "pre_ent": [
      "chiquito_restaurant_bar",
      "01223_400170"
    ],
    "gold_ent": [
      "01223_400170"
    ],
    "id": 482,
    "template": "the phone number for @name is @phone .",
    "response": "the phone number for chiquito_restaurant_bar is 01223_400170 ."
  },
  {
    "pre_ent": [],
    "gold_ent": [],
    "id": 1250,
    "template": "thank you .",
    "response": "thank you ."
  },
  {
    "pre_ent": [],
    "gold_ent": [],
    "id": 1694,
    "template": "thank you , goodbye .",
    "response": "thank you , goodbye ."
  },
  {
    "pre_ent": [],
    "gold_ent": [],
    "id": 663,
    "template": "thank you .",
    "response": "thank you ."
  },
  {
    "pre_ent": [
      "chiquito_restaurant_bar",
      "mexican"
    ],
    "gold_ent": [
      "mexican"
    ],
    "id": 1385,
    "template": "@name serves @food food .",
    "response": "chiquito_restaurant_bar serves mexican food ."
  },
  {
    "pre_ent": [
      "the_river_bar_steakhouse_and_grill",
      "centre",
      "cheap"
    ],
    "gold_ent": [
      "the_river_bar_steakhouse_and_grill",
      "cheap",
      "modern_european"
    ],
    "id": 1395,
    "template": "@name is a @food restaurant in the @area part of town .",
    "response": "the_river_bar_steakhouse_and_grill is a cheap restaurant in the centre part of town ."
  },
  {
    "pre_ent": [],
    "gold_ent": [],
    "id": 500,
    "template": "api_call dontcare south expensive",
    "response": "api_call dontcare south expensive"
  },
  {
    "pre_ent": [],
    "gold_ent": [],
    "id": 1516,
    "template": "api_call international dontcare dontcare",
    "response": "api_call international dontcare dontcare"
  },
  {
    "pre_ent": [],
    "gold_ent": [],
    "id": 290,
    "template": "there are five restaurants that serve italian food . what price range would you like ?",
    "response": "there are five restaurants that serve italian food . what price range would you like ?"
  },
  {
    "pre_ent": [],
    "gold_ent": [],
    "id": 60,
    "template": "api_call dontcare east moderate",
    "response": "api_call dontcare east moderate"
  },
  {
    "pre_ent": [],
    "gold_ent": [],
    "id": 43,
    "template": "api_call dontcare west moderate",
    "response": "api_call dontcare west moderate"
  },
  {
    "pre_ent": [
      "nandos",
      "south",
      "portuguese"
    ],
    "gold_ent": [
      "portuguese",
      "south",
      "nandos"
    ],
    "id": 1001,
    "template": "@name is a @food restaurant in the @area part of town .",
    "response": "nandos is a portuguese restaurant in the south part of town ."
  },
  {
    "pre_ent": [
      "meghna",
      "205_victoria_road_chesterton"
    ],
    "gold_ent": [
      "meghna",
      "205_victoria_road_chesterton"
    ],
    "id": 114,
    "template": "@name is located at @address . can i help you with anything else ?",
    "response": "meghna is located at 205_victoria_road_chesterton . can i help you with anything else ?"
  },
  {
    "pre_ent": [
      "east",
      "moderate",
      "grafton_hotel_restaurant"
    ],
    "gold_ent": [
      "pizza_hut_fen_ditton",
      "east"
    ],
    "id": 888,
    "template": "@name is a moderately priced restaurant in the @area part of town .",
    "response": "grafton_hotel_restaurant is a moderately priced restaurant in the east part of town ."
  },
  {
    "pre_ent": [],
    "gold_ent": [],
    "id": 181,
    "template": "api_call international dontcare dontcare",
    "response": "api_call international dontcare dontcare"
  },
  {
    "pre_ent": [],
    "gold_ent": [],
    "id": 1308,
    "template": "api_call dontcare south cheap",
    "response": "api_call dontcare south cheap"
  },
  {
    "pre_ent": [],
    "gold_ent": [],
    "id": 811,
    "template": "thank you for using the cambridge restaurant system . goodbye .",
    "response": "thank you for using the cambridge restaurant system . goodbye ."
  },
  {
    "pre_ent": [
      "centre",
      "moderate",
      "galleria"
    ],
    "gold_ent": [
      "south",
      "european",
      "centre"
    ],
    "id": 1802,
    "template": "@name is an @food restaurant in the @area part of town .",
    "response": "galleria is an moderate restaurant in the centre part of town ."
  },
  {
    "pre_ent": [],
    "gold_ent": [],
    "id": 1144,
    "template": "there are two restaurants in the east part of town . which kind of food would you like ?",
    "response": "there are two restaurants in the east part of town . which kind of food would you like ?"
  },
  {
    "pre_ent": [],
    "gold_ent": [],
    "id": 1535,
    "template": "there are five restaurants that serve italian food . do you have a preference for the area ?",
    "response": "there are five restaurants that serve italian food . do you have a preference for the area ?"
  },
  {
    "pre_ent": [
      "bedouin",
      "01223_367660",
      "cb12bd"
    ],
    "gold_ent": [
      "cb12bd",
      "bedouin",
      "01223367660",
      "mill_road_city_centre"
    ],
    "id": 825,
    "template": "@name is located at 100 @hist . their phone number is @phone .",
    "response": "bedouin is located at 100 cb12bd . their phone number is 01223_367660 ."
  },
  {
    "pre_ent": [
      "golden_wok",
      "chinese"
    ],
    "gold_ent": [
      "chinese",
      "golden_wok"
    ],
    "id": 18,
    "template": "@name serves @food food .",
    "response": "golden_wok serves chinese food ."
  },
  {
    "pre_ent": [],
    "gold_ent": [],
    "id": 1781,
    "template": "there are two chinese restaurants in the south part of town . what price range would you like ?",
    "response": "there are two chinese restaurants in the south part of town . what price range would you like ?"
  },
  {
    "pre_ent": [],
    "gold_ent": [],
    "id": 1140,
    "template": "api_call vietnamese dontcare cheap",
    "response": "api_call vietnamese dontcare cheap"
  },
  {
    "pre_ent": [
      "la_tasca",
      "14_-16_bridge_street"
    ],
    "gold_ent": [
      "01223_464630",
      "la_tasca"
    ],
    "id": 105,
    "template": "@name is located at @address .",
    "response": "la_tasca is located at 14_-16_bridge_street ."
  },
  {
    "pre_ent": [
      "01223_354755"
    ],
    "gold_ent": [
      "peking_restaurant",
      "01223_354755"
    ],
    "id": 717,
    "template": "the phone number is @phone .",
    "response": "the phone number is 01223_354755 ."
  },
  {
    "pre_ent": [],
    "gold_ent": [],
    "id": 2043,
    "template": "there are four restaurants serving international food . would you like to try something else ?",
    "response": "there are four restaurants serving international food . would you like to try something else ?"
  },
  {
    "pre_ent": [
      "yu_garden",
      "east",
      "chinese"
    ],
    "gold_ent": [
      "yu_garden",
      "east"
    ],
    "id": 846,
    "template": "@name is a @food restaurant in the @area part of town .",
    "response": "yu_garden is a chinese restaurant in the east part of town ."
  },
  {
    "pre_ent": [],
    "gold_ent": [],
    "id": 160,
    "template": "there are four options , there are four options . would you like more information ?",
    "response": "there are four options , there are four options . would you like more information ?"
  },
  {
    "pre_ent": [],
    "gold_ent": [],
    "id": 248,
    "template": "api_call dontcare south moderate",
    "response": "api_call dontcare south moderate"
  },
  {
    "pre_ent": [
      "kohinoor",
      "74_mill_road_city_centre",
      "centre"
    ],
    "gold_ent": [
      "kohinoor",
      "74_mill_road_city_centre",
      "01223_323639"
    ],
    "id": 183,
    "template": "@name is located at @address .",
    "response": "kohinoor is located at 74_mill_road_city_centre ."
  },
  {
    "pre_ent": [],
    "gold_ent": [],
    "id": 952,
    "template": "thank you for using the cambridge restaurant system . goodbye .",
    "response": "thank you for using the cambridge restaurant system . goodbye ."
  },
  {
    "pre_ent": [],
    "gold_ent": [],
    "id": 2038,
    "template": "thank you for using the cambridge restaurant system . goodbye .",
    "response": "thank you for using the cambridge restaurant system . goodbye ."
  },
  {
    "pre_ent": [],
    "gold_ent": [],
    "id": 184,
    "template": "thank you for using our system . good bye",
    "response": "thank you for using our system . good bye"
  },
  {
    "pre_ent": [],
    "gold_ent": [],
    "id": 714,
    "template": "api_call dontcare south expensive",
    "response": "api_call dontcare south expensive"
  },
  {
    "pre_ent": [],
    "gold_ent": [],
    "id": 1319,
    "template": "thank you .",
    "response": "thank you ."
  },
  {
    "pre_ent": [],
    "gold_ent": [],
    "id": 2031,
    "template": "api_call dontcare south dontcare",
    "response": "api_call dontcare south dontcare"
  },
  {
    "pre_ent": [
      "curry_prince",
      "east",
      "moderate"
    ],
    "gold_ent": [
      "meghna",
      "west",
      "indian"
    ],
    "id": 1437,
    "template": "@name is in the @area part of town and in the @pricerange price range",
    "response": "curry_prince is in the east part of town and in the moderate price range"
  },
  {
    "pre_ent": [
      "prezzo",
      "21_-_24_northampton_road",
      "cb30ad"
    ],
    "gold_ent": [
      "21_-_24_northampton_road",
      "cb30ad",
      "prezzo"
    ],
    "id": 624,
    "template": "@name address is @address , and the postcode is @postcode .",
    "response": "prezzo address is 21_-_24_northampton_road , and the postcode is cb30ad ."
  },
  {
    "pre_ent": [
      "thanh_binh",
      "01223_362456"
    ],
    "gold_ent": [
      "01223_362456",
      "thanh_binh",
      "cb30af"
    ],
    "id": 303,
    "template": "@name 's phone number is @phone , and the phone number is @phone .",
    "response": "thanh_binh 's phone number is 01223_362456 , and the phone number is 01223_362456 ."
  },
  {
    "pre_ent": [
      "little_seoul",
      "centre",
      "expensive"
    ],
    "gold_ent": [
      "regent_street_city_centre",
      "little_seoul"
    ],
    "id": 554,
    "template": "@name is an @food restaurant in the @area part of town .",
    "response": "little_seoul is an expensive restaurant in the centre part of town ."
  },
  {
    "pre_ent": [],
    "gold_ent": [],
    "id": 913,
    "template": "i 'm sorry , there are no restaurants serving australian food . would you like to try something else ?",
    "response": "i 'm sorry , there are no restaurants serving australian food . would you like to try something else ?"
  },
  {
    "pre_ent": [],
    "gold_ent": [],
    "id": 1982,
    "template": "thank you for using the cambridge restaurant system . goodbye .",
    "response": "thank you for using the cambridge restaurant system . goodbye ."
  },
  {
    "pre_ent": [],
    "gold_ent": [],
    "id": 2085,
    "template": "api_call dontcare south expensive",
    "response": "api_call dontcare south expensive"
  },
  {
    "pre_ent": [],
    "gold_ent": [],
    "id": 703,
    "template": "api_call asian_oriental centre dontcare",
    "response": "api_call asian_oriental centre dontcare"
  },
  {
    "pre_ent": [
      "bloomsbury_restaurant",
      "0871_942_9180",
      "cb23dt"
    ],
    "gold_ent": [
      "0871_942_9180",
      "cb23dt",
      "bloomsbury_restaurant"
    ],
    "id": 906,
    "template": "@name 's phone number is @phone , their postcode is @postcode .",
    "response": "bloomsbury_restaurant 's phone number is 0871_942_9180 , their postcode is cb23dt ."
  },
  {
    "pre_ent": [
      "the_nirala",
      "01223_360966"
    ],
    "gold_ent": [
      "the_nirala",
      "01223_360966"
    ],
    "id": 495,
    "template": "@name 's phone number is @phone .",
    "response": "the_nirala 's phone number is 01223_360966 ."
  },
  {
    "pre_ent": [
      "cotto",
      "01223_302010"
    ],
    "gold_ent": [
      "01223_302010",
      "cotto"
    ],
    "id": 967,
    "template": "the phone number for @name is @phone .",
    "response": "the phone number for cotto is 01223_302010 ."
  },
  {
    "pre_ent": [
      "south",
      "expensive",
      "indian",
      "chiquito_restaurant_bar"
    ],
    "gold_ent": [
      "expensive",
      "south",
      "chinese",
      "indian"
    ],
    "id": 784,
    "template": "@name is a @pricerange @food restaurant in the @area part of town .",
    "response": "chiquito_restaurant_bar is a expensive indian restaurant in the south part of town ."
  },
  {
    "pre_ent": [],
    "gold_ent": [],
    "id": 1998,
    "template": "there are no restaurants matching your request . would you like to try something else ?",
    "response": "there are no restaurants matching your request . would you like to try something else ?"
  },
  {
    "pre_ent": [
      "the_nirala",
      "7_milton_road_chesterton",
      "indian"
    ],
    "gold_ent": [
      "7_milton_road_chesterton",
      "01223_360966",
      "indian"
    ],
    "id": 201,
    "template": "@name serves @food food and is located at @address .",
    "response": "the_nirala serves indian food and is located at 7_milton_road_chesterton ."
  },
  {
    "pre_ent": [],
    "gold_ent": [],
    "id": 99,
    "template": "api_call dontcare south expensive",
    "response": "api_call dontcare south expensive"
  },
  {
    "pre_ent": [],
    "gold_ent": [],
    "id": 1366,
    "template": "api_call international centre dontcare",
    "response": "api_call international centre dontcare"
  },
  {
    "pre_ent": [],
    "gold_ent": [],
    "id": 1568,
    "template": "api_call british south dontcare",
    "response": "api_call british south dontcare"
  },
  {
    "pre_ent": [],
    "gold_ent": [],
    "id": 962,
    "template": "thank you .",
    "response": "thank you ."
  },
  {
    "pre_ent": [],
    "gold_ent": [],
    "id": 1610,
    "template": "api_call dontcare south moderate",
    "response": "api_call dontcare south moderate"
  },
  {
    "pre_ent": [],
    "gold_ent": [],
    "id": 609,
    "template": "thank you .",
    "response": "thank you ."
  },
  {
    "pre_ent": [],
    "gold_ent": [],
    "id": 301,
    "template": "api_call vietnamese west dontcare",
    "response": "api_call vietnamese west dontcare"
  },
  {
    "pre_ent": [],
    "gold_ent": [],
    "id": 419,
    "template": "there are two restaurants that serve chinese food . would you like to try something else ?",
    "response": "there are two restaurants that serve chinese food . would you like to try something else ?"
  },
  {
    "pre_ent": [],
    "gold_ent": [],
    "id": 254,
    "template": "api_call italian west moderate",
    "response": "api_call italian west moderate"
  },
  {
    "pre_ent": [],
    "gold_ent": [],
    "id": 470,
    "template": "thank you .",
    "response": "thank you ."
  },
  {
    "pre_ent": [
      "restaurant_one_seven",
      "01223_337766"
    ],
    "gold_ent": [
      "01223_337766",
      "restaurant_one_seven"
    ],
    "id": 53,
    "template": "@name 's phone number is @phone .",
    "response": "restaurant_one_seven 's phone number is 01223_337766 ."
  },
  {
    "pre_ent": [
      "the_cow_pizza_kitchen_and_bar",
      "corn_exchange_street",
      "centre",
      "gastropub"
    ],
    "gold_ent": [
      "01223_308871",
      "corn_exchange_street",
      "the_cow_pizza_kitchen_and_bar",
      "moderate",
      "gastropub",
      "centre"
    ],
    "id": 607,
    "template": "@name is a @food restaurant in the @area part of town . their address is @address .",
    "response": "the_cow_pizza_kitchen_and_bar is a gastropub restaurant in the centre part of town . their address is corn_exchange_street ."
  },
  {
    "pre_ent": [],
    "gold_ent": [],
    "id": 140,
    "template": "thank you for using the cambridge restaurant system . goodbye .",
    "response": "thank you for using the cambridge restaurant system . goodbye ."
  },
  {
    "pre_ent": [
      "thanh_binh",
      "west",
      "cheap",
      "15_magdalene_street_city_centre",
      "italian",
      "01223_315232"
    ],
    "gold_ent": [
      "italian",
      "la_margherita",
      "west",
      "01223_315232",
      "15_magdalene_street_city_centre",
      "cheap"
    ],
    "id": 1241,
    "template": "@name is a @food restaurant in the @area part of town and is in the @pricerange price range . their address is @address , and the phone number is @phone .",
    "response": "thanh_binh is a italian restaurant in the west part of town and is in the cheap price range . their address is 15_magdalene_street_city_centre , and the phone number is 01223_315232 ."
  },
  {
    "pre_ent": [],
    "gold_ent": [],
    "id": 1003,
    "template": "thank you .",
    "response": "thank you ."
  },
  {
    "pre_ent": [],
    "gold_ent": [],
    "id": 1415,
    "template": "there are four chinese restaurants in the north part of town . what price range would you like ?",
    "response": "there are four chinese restaurants in the north part of town . what price range would you like ?"
  },
  {
    "pre_ent": [],
    "gold_ent": [],
    "id": 1581,
    "template": "api_call italian dontcare dontcare",
    "response": "api_call italian dontcare dontcare"
  },
  {
    "pre_ent": [],
    "gold_ent": [],
    "id": 1986,
    "template": "api_call international dontcare dontcare",
    "response": "api_call international dontcare dontcare"
  },
  {
    "pre_ent": [
      "da_vinci_pizzeria",
      "north",
      "01223_351707",
      "cheap",
      "indian"
    ],
    "gold_ent": [
      "royal_spice",
      "indian",
      "01223_351707",
      "north",
      "cheap"
    ],
    "id": 1117,
    "template": "@name is a @food restaurant in the @area part of town and is in the @pricerange price range . their phone number is @phone .",
    "response": "da_vinci_pizzeria is a indian restaurant in the north part of town and is in the cheap price range . their phone number is 01223_351707 ."
  },
  {
    "pre_ent": [
      "north",
      "01223_568988",
      "expensive",
      "golden_wok"
    ],
    "gold_ent": [
      "chinese",
      "01223_568988",
      "north",
      "hakka"
    ],
    "id": 1598,
    "template": "@name is in the @area part of town and in the @pricerange price range . their phone number is @phone . is there anything else i can help you with ?",
    "response": "golden_wok is in the north part of town and in the expensive price range . their phone number is 01223_568988 . is there anything else i can help you with ?"
  },
  {
    "pre_ent": [],
    "gold_ent": [],
    "id": 769,
    "template": "i 'm sorry , there are no restaurants serving cantonese food in the south part of town .",
    "response": "i 'm sorry , there are no restaurants serving cantonese food in the south part of town ."
  },
  {
    "pre_ent": [
      "newmarket_road_fen_ditton",
      "grafton_hotel_restaurant",
      "british"
    ],
    "gold_ent": [
      "01223_241387",
      "grafton_hotel_restaurant",
      "newmarket_road_fen_ditton",
      "british"
    ],
    "id": 469,
    "template": "@name serves @food food , is located at @address .",
    "response": "grafton_hotel_restaurant serves british food , is located at newmarket_road_fen_ditton ."
  },
  {
    "pre_ent": [],
    "gold_ent": [],
    "id": 658,
    "template": "api_call dontcare east dontcare",
    "response": "api_call dontcare east dontcare"
  },
  {
    "pre_ent": [],
    "gold_ent": [],
    "id": 1243,
    "template": "api_call dontcare east expensive",
    "response": "api_call dontcare east expensive"
  },
  {
    "pre_ent": [],
    "gold_ent": [],
    "id": 1194,
    "template": "api_call gastropub east dontcare",
    "response": "api_call gastropub east dontcare"
  },
  {
    "pre_ent": [],
    "gold_ent": [],
    "id": 406,
    "template": "i 'm sorry , there are no restaurants serving singaporean food in the north part of town .",
    "response": "i 'm sorry , there are no restaurants serving singaporean food in the north part of town ."
  },
  {
    "pre_ent": [
      "thanh_binh",
      "west",
      "vietnamese"
    ],
    "gold_ent": [
      "thanh_binh",
      "west"
    ],
    "id": 1934,
    "template": "@name is a @food restaurant in the @area part of town .",
    "response": "thanh_binh is a vietnamese restaurant in the west part of town ."
  },
  {
    "pre_ent": [
      "thanh_binh",
      "17_magdalene_street_city_centre",
      "01223_362456"
    ],
    "gold_ent": [
      "17_magdalene_street_city_centre",
      "01223_362456",
      "thanh_binh"
    ],
    "id": 1935,
    "template": "@name is located at @address and their phone number is @phone .",
    "response": "thanh_binh is located at 17_magdalene_street_city_centre and their phone number is 01223_362456 ."
  },
  {
    "pre_ent": [
      "01223_244955"
    ],
    "gold_ent": [
      "01223_244955"
    ],
    "id": 152,
    "template": "the phone number is @phone .",
    "response": "the phone number is 01223_244955 ."
  },
  {
    "pre_ent": [
      "nandos",
      "south",
      "portuguese"
    ],
    "gold_ent": [
      "portuguese",
      "south",
      "nandos",
      "nandos_city_centre"
    ],
    "id": 1768,
    "template": "@name is a @food restaurant in the @area part of town .",
    "response": "nandos is a portuguese restaurant in the south part of town ."
  },
  {
    "pre_ent": [],
    "gold_ent": [],
    "id": 1588,
    "template": "there are no restaurants in the east part of town . would you like to try something else ?",
    "response": "there are no restaurants in the east part of town . would you like to try something else ?"
  },
  {
    "pre_ent": [],
    "gold_ent": [],
    "id": 1521,
    "template": "api_call korean dontcare dontcare",
    "response": "api_call korean dontcare dontcare"
  },
  {
    "pre_ent": [],
    "gold_ent": [],
    "id": 1330,
    "template": "api_call asian_oriental dontcare dontcare",
    "response": "api_call asian_oriental dontcare dontcare"
  },
  {
    "pre_ent": [],
    "gold_ent": [],
    "id": 1916,
    "template": "api_call spanish dontcare dontcare",
    "response": "api_call spanish dontcare dontcare"
  },
  {
    "pre_ent": [
      "north",
      "royal_spice"
    ],
    "gold_ent": [
      "cheap",
      "royal_spice"
    ],
    "id": 1169,
    "template": "there are four options , @name , and @name in the @area part of town .",
    "response": "there are four options , royal_spice , and royal_spice in the north part of town ."
  },
  {
    "pre_ent": [],
    "gold_ent": [],
    "id": 135,
    "template": "thank you .",
    "response": "thank you ."
  },
  {
    "pre_ent": [],
    "gold_ent": [],
    "id": 217,
    "template": "thank you .",
    "response": "thank you ."
  },
  {
    "pre_ent": [
      "da_vinci_pizzeria",
      "north"
    ],
    "gold_ent": [],
    "id": 1188,
    "template": "@name is located in the @area part of town .",
    "response": "da_vinci_pizzeria is located in the north part of town ."
  },
  {
    "pre_ent": [
      "royal_spice",
      "north",
      "cheap"
    ],
    "gold_ent": [
      "north",
      "cheap",
      "royal_spice",
      "indian"
    ],
    "id": 1576,
    "template": "@name is a @food restaurant in the @area part of town .",
    "response": "royal_spice is a cheap restaurant in the north part of town ."
  },
  {
    "pre_ent": [],
    "gold_ent": [],
    "id": 1633,
    "template": "api_call dontcare east moderate",
    "response": "api_call dontcare east moderate"
  },
  {
    "pre_ent": [
      "saint_johns_chop_house",
      "21_-_24_northampton_street",
      "01223_353110"
    ],
    "gold_ent": [
      "21_-_24_northampton_street",
      "west",
      "moderate",
      "saint_johns_chop_house",
      "01223_353110",
      "british"
    ],
    "id": 1747,
    "template": "@name is located at @address and their phone number is @phone .",
    "response": "saint_johns_chop_house is located at 21_-_24_northampton_street and their phone number is 01223_353110 ."
  },
  {
    "pre_ent": [],
    "gold_ent": [],
    "id": 278,
    "template": "thank you for using the cambridge restaurant system . goodbye .",
    "response": "thank you for using the cambridge restaurant system . goodbye ."
  },
  {
    "pre_ent": [],
    "gold_ent": [],
    "id": 509,
    "template": "goodbye .",
    "response": "goodbye ."
  },
  {
    "pre_ent": [
      "golden_wok",
      "191_histon_road_chesterton",
      "01223_350688"
    ],
    "gold_ent": [
      "191_histon_road_chesterton",
      "golden_wok",
      "01223_350688"
    ],
    "id": 2008,
    "template": "@name is located at @address and their phone number is @phone .",
    "response": "golden_wok is located at 191_histon_road_chesterton and their phone number is 01223_350688 ."
  },
  {
    "pre_ent": [
      "curry_prince",
      "indian"
    ],
    "gold_ent": [
      "curry_prince",
      "indian"
    ],
    "id": 598,
    "template": "@name serves @food food .",
    "response": "curry_prince serves indian food ."
  },
  {
    "pre_ent": [],
    "gold_ent": [],
    "id": 964,
    "template": "api_call british dontcare moderate",
    "response": "api_call british dontcare moderate"
  },
  {
    "pre_ent": [
      "cb30ad"
    ],
    "gold_ent": [
      "cb17dy"
    ],
    "id": 1748,
    "template": "the postcode is @hist .",
    "response": "the postcode is cb30ad ."
  },
  {
    "pre_ent": [
      "pizza_hut_cherry_hinton",
      "g4_cambridge_leisure_park_clifton_way_cherry_hinton",
      "01223_323737"
    ],
    "gold_ent": [
      "italian",
      "152_-_154_hills_road",
      "restaurant_alimentum",
      "g4_cambridge_leisure_park_clifton_way_cherry_hinton",
      "modern_european",
      "pizza_hut_cherry_hinton"
    ],
    "id": 1926,
    "template": "@name is located at @address , and their phone number is @phone .",
    "response": "pizza_hut_cherry_hinton is located at g4_cambridge_leisure_park_clifton_way_cherry_hinton , and their phone number is 01223_323737 ."
  },
  {
    "pre_ent": [],
    "gold_ent": [],
    "id": 766,
    "template": "api_call dontcare north cheap",
    "response": "api_call dontcare north cheap"
  },
  {
    "pre_ent": [],
    "gold_ent": [],
    "id": 1780,
    "template": "thank you , goodbye .",
    "response": "thank you , goodbye ."
  },
  {
    "pre_ent": [],
    "gold_ent": [],
    "id": 84,
    "template": "thank you , goodbye .",
    "response": "thank you , goodbye ."
  },
  {
    "pre_ent": [],
    "gold_ent": [],
    "id": 1927,
    "template": "thank you , goodbye .",
    "response": "thank you , goodbye ."
  },
  {
    "pre_ent": [
      "west"
    ],
    "gold_ent": [
      "centre"
    ],
    "id": 2065,
    "template": "it is located in the @area part of town",
    "response": "it is located in the west part of town"
  },
  {
    "pre_ent": [
      "grafton_hotel_restaurant",
      "01223_241387",
      "cb58pa"
    ],
    "gold_ent": [
      "cb58pa",
      "grafton_hotel_restaurant",
      "01223_241387"
    ],
    "id": 1797,
    "template": "@name 's phone number is @phone and the postcode is @postcode .",
    "response": "grafton_hotel_restaurant 's phone number is 01223_241387 and the postcode is cb58pa ."
  },
  {
    "pre_ent": [
      "01223_352500"
    ],
    "gold_ent": [
      "01223_352500"
    ],
    "id": 711,
    "template": "the phone number is @phone .",
    "response": "the phone number is 01223_352500 ."
  },
  {
    "pre_ent": [
      "nandos",
      "south"
    ],
    "gold_ent": [],
    "id": 1529,
    "template": "@name is in the @area part of town .",
    "response": "nandos is in the south part of town ."
  },
  {
    "pre_ent": [],
    "gold_ent": [],
    "id": 1877,
    "template": "there are no restaurants serving australian food . would you like to try something else ?",
    "response": "there are no restaurants serving australian food . would you like to try something else ?"
  },
  {
    "pre_ent": [],
    "gold_ent": [],
    "id": 1440,
    "template": "api_call dontcare south expensive",
    "response": "api_call dontcare south expensive"
  },
  {
    "pre_ent": [],
    "gold_ent": [],
    "id": 1503,
    "template": "there are three restaurants serving international food in the north part of town . what price range would you like ?",
    "response": "there are three restaurants serving international food in the north part of town . what price range would you like ?"
  },
  {
    "pre_ent": [
      "g4_cambridge_leisure_park_clifton_way_cherry_hinton",
      "frankie_and_bennys",
      "cambridge_leisure_park_clifton_way_cherry_hinton",
      "01223_412430"
    ],
    "gold_ent": [
      "frankie_and_bennys",
      "italian",
      "01223_412430",
      "south",
      "cb17dy"
    ],
    "id": 176,
    "template": "@name is located at @address . their phone number is @phone .",
    "response": "frankie_and_bennys is located at g4_cambridge_leisure_park_clifton_way_cherry_hinton . their phone number is 01223_412430 ."
  },
  {
    "pre_ent": [
      "chiquito_restaurant_bar",
      "mexican",
      "portuguese"
    ],
    "gold_ent": [
      "chiquito_restaurant_bar"
    ],
    "id": 1466,
    "template": "@name is a @pricerange restaurant serving @food food .",
    "response": "chiquito_restaurant_bar is a portuguese restaurant serving mexican food ."
  },
  {
    "pre_ent": [],
    "gold_ent": [],
    "id": 1594,
    "template": "there are three chinese restaurants in the north part of town . what price range would you like ?",
    "response": "there are three chinese restaurants in the north part of town . what price range would you like ?"
  },
  {
    "pre_ent": [],
    "gold_ent": [],
    "id": 1593,
    "template": "there are no restaurants serving serve food food in the north part of town .",
    "response": "there are no restaurants serving serve food food in the north part of town ."
  },
  {
    "pre_ent": [],
    "gold_ent": [],
    "id": 86,
    "template": "api_call dontcare south moderate",
    "response": "api_call dontcare south moderate"
  },
  {
    "pre_ent": [],
    "gold_ent": [],
    "id": 1841,
    "template": "api_call asian_oriental dontcare expensive",
    "response": "api_call asian_oriental dontcare expensive"
  },
  {
    "pre_ent": [
      "restaurant_two_two",
      "01223_351880"
    ],
    "gold_ent": [
      "01223_351880",
      "restaurant_two_two"
    ],
    "id": 1260,
    "template": "@name 's phone number is @phone .",
    "response": "restaurant_two_two 's phone number is 01223_351880 ."
  },
  {
    "pre_ent": [
      "la_mimosa",
      "thompsons_lane_fen_ditton",
      "01223_362525"
    ],
    "gold_ent": [
      "01223_362525",
      "thompsons_lane_fen_ditton"
    ],
    "id": 1953,
    "template": "@name is located at @address and their phone number is @phone .",
    "response": "la_mimosa is located at thompsons_lane_fen_ditton and their phone number is 01223_362525 ."
  },
  {
    "pre_ent": [],
    "gold_ent": [],
    "id": 15,
    "template": "thank you for using the cambridge restaurant system . goodbye .",
    "response": "thank you for using the cambridge restaurant system . goodbye ."
  },
  {
    "pre_ent": [],
    "gold_ent": [],
    "id": 1235,
    "template": "goodbye .",
    "response": "goodbye ."
  },
  {
    "pre_ent": [],
    "gold_ent": [],
    "id": 2052,
    "template": "thank you for using the cambridge restaurant system . goodbye .",
    "response": "thank you for using the cambridge restaurant system . goodbye ."
  },
  {
    "pre_ent": [
      "north",
      "golden_wok",
      "chinese"
    ],
    "gold_ent": [
      "the_nirala",
      "north",
      "indian"
    ],
    "id": 1106,
    "template": "@name is a @food restaurant in the @area part of town .",
    "response": "golden_wok is a chinese restaurant in the north part of town ."
  },
  {
    "pre_ent": [],
    "gold_ent": [],
    "id": 31,
    "template": "i 'm sorry , there are no restaurants matching your request . would you like to try something else ?",
    "response": "i 'm sorry , there are no restaurants matching your request . would you like to try something else ?"
  },
  {
    "pre_ent": [],
    "gold_ent": [],
    "id": 369,
    "template": "goodbye .",
    "response": "goodbye ."
  },
  {
    "pre_ent": [],
    "gold_ent": [],
    "id": 352,
    "template": "thank you .",
    "response": "thank you ."
  },
  {
    "pre_ent": [
      "the_nirala",
      "191_histon_road_chesterton"
    ],
    "gold_ent": [
      "191_histon_road_chesterton",
      "01223_350688",
      "the_nirala",
      "golden_wok",
      "7_milton_road_chesterton"
    ],
    "id": 282,
    "template": "@name is located at @address .",
    "response": "the_nirala is located at 191_histon_road_chesterton ."
  },
  {
    "pre_ent": [
      "pizza_hut_cherry_hinton",
      "south",
      "italian"
    ],
    "gold_ent": [
      "south",
      "italian",
      "moderate",
      "pizza_hut_cherry_hinton"
    ],
    "id": 1564,
    "template": "@name is a @food restaurant in the @area part of town .",
    "response": "pizza_hut_cherry_hinton is a italian restaurant in the south part of town ."
  },
  {
    "pre_ent": [],
    "gold_ent": [],
    "id": 377,
    "template": "i 'm sorry , there are no restaurants serving cantonese food . would you like to try something else ?",
    "response": "i 'm sorry , there are no restaurants serving cantonese food . would you like to try something else ?"
  },
  {
    "pre_ent": [],
    "gold_ent": [],
    "id": 1534,
    "template": "there are no restaurants serving your request . would you like to try something else ?",
    "response": "there are no restaurants serving your request . would you like to try something else ?"
  },
  {
    "pre_ent": [
      "pizza_hut_fen_ditton",
      "cambridge_retail_park_newmarket_road_fen_ditton",
      "east",
      "italian"
    ],
    "gold_ent": [
      "pizza_hut_fen_ditton",
      "east",
      "italian",
      "cambridge_retail_park_newmarket_road_fen_ditton"
    ],
    "id": 255,
    "template": "@name is a @food restaurant in the @area part of town . their address is @address .",
    "response": "pizza_hut_fen_ditton is a italian restaurant in the east part of town . their address is cambridge_retail_park_newmarket_road_fen_ditton ."
  },
  {
    "pre_ent": [],
    "gold_ent": [],
    "id": 1044,
    "template": "api_call international dontcare dontcare",
    "response": "api_call international dontcare dontcare"
  },
  {
    "pre_ent": [
      "north",
      "golden_wok",
      "chinese"
    ],
    "gold_ent": [
      "chinese",
      "golden_wok",
      "north",
      "moderate"
    ],
    "id": 1406,
    "template": "@name is a @food restaurant in the @area part of town .",
    "response": "golden_wok is a chinese restaurant in the north part of town ."
  },
  {
    "pre_ent": [],
    "gold_ent": [],
    "id": 510,
    "template": "there are two cheap restaurants in the east part of town .",
    "response": "there are two cheap restaurants in the east part of town ."
  },
  {
    "pre_ent": [],
    "gold_ent": [],
    "id": 1744,
    "template": "there are two restaurants in the north part of town . which kind of food would you like ?",
    "response": "there are two restaurants in the north part of town . which kind of food would you like ?"
  },
  {
    "pre_ent": [],
    "gold_ent": [],
    "id": 1732,
    "template": "api_call dontcare south cheap",
    "response": "api_call dontcare south cheap"
  },
  {
    "pre_ent": [
      "little_seoul",
      "cb21dp"
    ],
    "gold_ent": [],
    "id": 156,
    "template": "@name is located at 108 @hist .",
    "response": "little_seoul is located at 108 cb21dp ."
  },
  {
    "pre_ent": [],
    "gold_ent": [],
    "id": 1125,
    "template": "api_call european dontcare dontcare",
    "response": "api_call european dontcare dontcare"
  },
  {
    "pre_ent": [
      "la_tasca",
      "14_-16_bridge_street",
      "cb21uf"
    ],
    "gold_ent": [
      "cb21uf",
      "01223_464630"
    ],
    "id": 235,
    "template": "@name 's address is @address , @postcode . their address is @postcode , and the postcode is @postcode .",
    "response": "la_tasca 's address is 14_-16_bridge_street , cb21uf . their address is 14_-16_bridge_street , and the postcode is cb21uf ."
  },
  {
    "pre_ent": [
      "the_cow_pizza_kitchen_and_bar",
      "centre",
      "gastropub"
    ],
    "gold_ent": [
      "the_cow_pizza_kitchen_and_bar",
      "gastropub",
      "centre"
    ],
    "id": 1721,
    "template": "@name is a @food restaurant in the @area part of town .",
    "response": "the_cow_pizza_kitchen_and_bar is a gastropub restaurant in the centre part of town ."
  },
  {
    "pre_ent": [],
    "gold_ent": [],
    "id": 1541,
    "template": "api_call international dontcare dontcare",
    "response": "api_call international dontcare dontcare"
  },
  {
    "pre_ent": [],
    "gold_ent": [],
    "id": 359,
    "template": "thank you for using the cambridge restaurant system . goodbye .",
    "response": "thank you for using the cambridge restaurant system . goodbye ."
  },
  {
    "pre_ent": [],
    "gold_ent": [],
    "id": 38,
    "template": "api_call chinese south dontcare",
    "response": "api_call chinese south dontcare"
  },
  {
    "pre_ent": [],
    "gold_ent": [],
    "id": 843,
    "template": "thank you , goodbye .",
    "response": "thank you , goodbye ."
  },
  {
    "pre_ent": [],
    "gold_ent": [],
    "id": 1019,
    "template": "api_call international dontcare dontcare",
    "response": "api_call international dontcare dontcare"
  },
  {
    "pre_ent": [],
    "gold_ent": [],
    "id": 187,
    "template": "thank you for using the cambridge restaurant system . goodbye .",
    "response": "thank you for using the cambridge restaurant system . goodbye ."
  },
  {
    "pre_ent": [
      "01223_727410"
    ],
    "gold_ent": [
      "01223_727410"
    ],
    "id": 344,
    "template": "the phone number is @phone .",
    "response": "the phone number is 01223_727410 ."
  },
  {
    "pre_ent": [
      "eraina",
      "centre",
      "european"
    ],
    "gold_ent": [
      "modern_european",
      "centre",
      "darrys_cookhouse_and_wine_shop"
    ],
    "id": 1727,
    "template": "@name is a @food restaurant in the @area part of town .",
    "response": "eraina is a european restaurant in the centre part of town ."
  },
  {
    "pre_ent": [
      "centre",
      "spanish",
      "la_raza"
    ],
    "gold_ent": [
      "spanish",
      "cheap",
      "centre",
      "la_raza"
    ],
    "id": 1389,
    "template": "@name is a @food restaurant in the @area part of town .",
    "response": "la_raza is a spanish restaurant in the centre part of town ."
  },
  {
    "pre_ent": [],
    "gold_ent": [],
    "id": 7,
    "template": "api_call british dontcare expensive",
    "response": "api_call british dontcare expensive"
  },
  {
    "pre_ent": [],
    "gold_ent": [],
    "id": 1525,
    "template": "there are no bbq places in the centre part of town . would you like to try something else ?",
    "response": "there are no bbq places in the centre part of town . would you like to try something else ?"
  },
  {
    "pre_ent": [],
    "gold_ent": [],
    "id": 537,
    "template": "api_call thai centre dontcare",
    "response": "api_call thai centre dontcare"
  },
  {
    "pre_ent": [],
    "gold_ent": [],
    "id": 830,
    "template": "api_call mediterranean dontcare dontcare",
    "response": "api_call mediterranean dontcare dontcare"
  },
  {
    "pre_ent": [],
    "gold_ent": [],
    "id": 50,
    "template": "there are four options in centre . which area would you like ?",
    "response": "there are four options in centre . which area would you like ?"
  },
  {
    "pre_ent": [],
    "gold_ent": [],
    "id": 576,
    "template": "api_call dontcare north cheap",
    "response": "api_call dontcare north cheap"
  },
  {
    "pre_ent": [
      "01223_356555",
      "kymmoy"
    ],
    "gold_ent": [
      "01223_311911",
      "kymmoy"
    ],
    "id": 1880,
    "template": "@name 's phone number is @phone .",
    "response": "kymmoy 's phone number is 01223_356555 ."
  },
  {
    "pre_ent": [
      "west",
      "moderate",
      "meghna"
    ],
    "gold_ent": [
      "italian",
      "west",
      "moderate",
      "prezzo"
    ],
    "id": 870,
    "template": "@name is a moderately priced restaurant in the @area part of town .",
    "response": "meghna is a moderately priced restaurant in the west part of town ."
  },
  {
    "pre_ent": [],
    "gold_ent": [],
    "id": 1673,
    "template": "thank you , goodbye .",
    "response": "thank you , goodbye ."
  },
  {
    "pre_ent": [],
    "gold_ent": [],
    "id": 1486,
    "template": "thank you for using the cambridge restaurant system . goodbye .",
    "response": "thank you for using the cambridge restaurant system . goodbye ."
  },
  {
    "pre_ent": [],
    "gold_ent": [],
    "id": 832,
    "template": "thank you , goodbye .",
    "response": "thank you , goodbye ."
  },
  {
    "pre_ent": [
      "451_newmarket_road_fen_ditton",
      "newmarket_road_fen_ditton"
    ],
    "gold_ent": [
      "curry_prince",
      "451_newmarket_road_fen_ditton"
    ],
    "id": 1369,
    "template": "the address is @address .",
    "response": "the address is 451_newmarket_road_fen_ditton ."
  },
  {
    "pre_ent": [],
    "gold_ent": [],
    "id": 405,
    "template": "thank you for using the cambridge restaurant system . goodbye .",
    "response": "thank you for using the cambridge restaurant system . goodbye ."
  },
  {
    "pre_ent": [],
    "gold_ent": [],
    "id": 1579,
    "template": "thank you for using the cambridge restaurant system . goodbye .",
    "response": "thank you for using the cambridge restaurant system . goodbye ."
  },
  {
    "pre_ent": [
      "east",
      "moderate",
      "pizza_hut_fen_ditton"
    ],
    "gold_ent": [
      "pizza_hut_fen_ditton",
      "east",
      "italian"
    ],
    "id": 1838,
    "template": "@name is a moderately priced restaurant in the @area part of town .",
    "response": "pizza_hut_fen_ditton is a moderately priced restaurant in the east part of town ."
  },
  {
    "pre_ent": [],
    "gold_ent": [],
    "id": 627,
    "template": "api_call dontcare south cheap",
    "response": "api_call dontcare south cheap"
  },
  {
    "pre_ent": [
      "indian",
      "north",
      "meghna"
    ],
    "gold_ent": [
      "east",
      "curry_prince",
      "indian"
    ],
    "id": 1435,
    "template": "@name is a @food restaurant in the @area part of town .",
    "response": "meghna is a indian restaurant in the north part of town ."
  },
  {
    "pre_ent": [
      "the_nirala",
      "indian"
    ],
    "gold_ent": [
      "the_nirala",
      "indian"
    ],
    "id": 795,
    "template": "yes , there is @name , @name , @name , which is @food food .",
    "response": "yes , there is the_nirala , the_nirala , the_nirala , which is indian food ."
  },
  {
    "pre_ent": [],
    "gold_ent": [],
    "id": 1157,
    "template": "api_call dontcare east moderate",
    "response": "api_call dontcare east moderate"
  },
  {
    "pre_ent": [
      "thanh_binh",
      "01223_362456"
    ],
    "gold_ent": [
      "01223_362456"
    ],
    "id": 1931,
    "template": "@name 's phone number is @phone .",
    "response": "thanh_binh 's phone number is 01223_362456 ."
  },
  {
    "pre_ent": [
      "east",
      "expensive",
      "grafton_hotel_restaurant"
    ],
    "gold_ent": [
      "01223247877",
      "expensive",
      "east",
      "royal_standard",
      "gastropub"
    ],
    "id": 375,
    "template": "@name is an @food restaurant in the @area part of town .",
    "response": "grafton_hotel_restaurant is an expensive restaurant in the east part of town ."
  },
  {
    "pre_ent": [
      "sala_thong",
      "west",
      "01223_323178"
    ],
    "gold_ent": [
      "expensive",
      "sala_thong",
      "01223_323178",
      "35_newnham_road_newnham"
    ],
    "id": 593,
    "template": "@name is in the @area part of town and the phone number is @phone .",
    "response": "sala_thong is in the west part of town and the phone number is 01223_323178 ."
  },
  {
    "pre_ent": [],
    "gold_ent": [],
    "id": 1220,
    "template": "there are no restaurants serving australian food in the expensive price range .",
    "response": "there are no restaurants serving australian food in the expensive price range ."
  },
  {
    "pre_ent": [],
    "gold_ent": [],
    "id": 861,
    "template": "thank you .",
    "response": "thank you ."
  },
  {
    "pre_ent": [],
    "gold_ent": [],
    "id": 1398,
    "template": "api_call dontcare south expensive",
    "response": "api_call dontcare south expensive"
  },
  {
    "pre_ent": [],
    "gold_ent": [],
    "id": 1165,
    "template": "there are two restaurants in the north part of town . what kind of food would you like ?",
    "response": "there are two restaurants in the north part of town . what kind of food would you like ?"
  },
  {
    "pre_ent": [],
    "gold_ent": [],
    "id": 1649,
    "template": "there is no international restaurant in the north part of town . do you have a preference for a different restaurant ?",
    "response": "there is no international restaurant in the north part of town . do you have a preference for a different restaurant ?"
  },
  {
    "pre_ent": [
      "chinese"
    ],
    "gold_ent": [
      "chinese"
    ],
    "id": 993,
    "template": "they serve @food food .",
    "response": "they serve chinese food ."
  },
  {
    "pre_ent": [],
    "gold_ent": [],
    "id": 1929,
    "template": "api_call vietnamese dontcare dontcare",
    "response": "api_call vietnamese dontcare dontcare"
  },
  {
    "pre_ent": [
      "expensive",
      "chiquito_restaurant_bar",
      "2g_cambridge_leisure_park_cherry_hinton_road_cherry_hinton",
      "01223_400170"
    ],
    "gold_ent": [
      "frankie_and_bennys",
      "expensive",
      "south",
      "01223_412430",
      "cambridge_leisure_park_clifton_way"
    ],
    "id": 875,
    "template": "@name is an @food restaurant located at @address and their phone number is @phone .",
    "response": "chiquito_restaurant_bar is an expensive restaurant located at 2g_cambridge_leisure_park_cherry_hinton_road_cherry_hinton and their phone number is 01223_400170 ."
  },
  {
    "pre_ent": [],
    "gold_ent": [],
    "id": 1070,
    "template": "api_call dontcare south dontcare",
    "response": "api_call dontcare south dontcare"
  },
  {
    "pre_ent": [],
    "gold_ent": [],
    "id": 141,
    "template": "there are two restaurants in the north part of town . what kind of food are you looking for ?",
    "response": "there are two restaurants in the north part of town . what kind of food are you looking for ?"
  },
  {
    "pre_ent": [],
    "gold_ent": [],
    "id": 1123,
    "template": "thank you for using the cambridge restaurant system . goodbye .",
    "response": "thank you for using the cambridge restaurant system . goodbye ."
  },
  {
    "pre_ent": [
      "golden_wok",
      "191_histon_road_chesterton",
      "01223_350688"
    ],
    "gold_ent": [
      "chinese",
      "golden_wok",
      "01223_350688",
      "cb43hl"
    ],
    "id": 736,
    "template": "@name is located at @address , and their phone number is @phone .",
    "response": "golden_wok is located at 191_histon_road_chesterton , and their phone number is 01223_350688 ."
  },
  {
    "pre_ent": [],
    "gold_ent": [],
    "id": 1053,
    "template": "goodbye .",
    "response": "goodbye ."
  },
  {
    "pre_ent": [
      "bloomsbury_restaurant",
      "crowne_plaza_hotel_20_downing_street"
    ],
    "gold_ent": [
      "crowne_plaza_hotel_20_downing_street",
      "bloomsbury_restaurant"
    ],
    "id": 1039,
    "template": "@name is located at @address . can i help you with anything else ?",
    "response": "bloomsbury_restaurant is located at crowne_plaza_hotel_20_downing_street . can i help you with anything else ?"
  },
  {
    "pre_ent": [
      "west",
      "graffiti"
    ],
    "gold_ent": [
      "west"
    ],
    "id": 1941,
    "template": "@name is located in the @area part of town",
    "response": "graffiti is located in the west part of town"
  },
  {
    "pre_ent": [
      "european",
      "cambridge_lodge_restaurant"
    ],
    "gold_ent": [
      "galleria",
      "moderate",
      "european",
      "centre"
    ],
    "id": 1126,
    "template": "@name is a @pricerange restaurant serving @food food .",
    "response": "cambridge_lodge_restaurant is a european restaurant serving european food ."
  },
  {
    "pre_ent": [],
    "gold_ent": [],
    "id": 171,
    "template": "api_call dontcare north cheap",
    "response": "api_call dontcare north cheap"
  },
  {
    "pre_ent": [],
    "gold_ent": [],
    "id": 233,
    "template": "there are no restaurants that serve international food . would you like a different restaurant ?",
    "response": "there are no restaurants that serve international food . would you like a different restaurant ?"
  },
  {
    "pre_ent": [
      "north",
      "golden_wok",
      "chinese"
    ],
    "gold_ent": [
      "the_nirala",
      "north",
      "moderate"
    ],
    "id": 200,
    "template": "@name is a @food restaurant in the @area part of town .",
    "response": "golden_wok is a chinese restaurant in the north part of town ."
  },
  {
    "pre_ent": [
      "little_seoul",
      "centre",
      "korean"
    ],
    "gold_ent": [
      "expensive",
      "little_seoul",
      "centre",
      "korean"
    ],
[truncated: 155,387 more chars]
