# Supplementary material for: PluDG: enhancing task-oriented dialogue system with knowledge graph plug-in module
Source: PeerJ Comput Sci. 2023 Nov 24;9:e1707. doi: 10.7717/peerj-cs.1707 (PMC10703105; doi:10.7717/peerj-cs.1707)
Supplement: Supplemental Information 1 [file peerj-cs-09-1707-s001.zip › decoder/data/camrest/gcn_cam_val.json]

[
  {
    "pre_ent": [],
    "gold_ent": [],
    "id": 0,
    "template": "there are two restaurants in the east part of town . what price range would you like ?",
    "response": "there are two restaurants in the east part of town . what price range would you like ?"
  },
  {
    "pre_ent": [],
    "gold_ent": [],
    "id": 1,
    "template": "api_call dontcare south moderate",
    "response": "api_call dontcare south moderate"
  },
  {
    "pre_ent": [],
    "gold_ent": [],
    "id": 2,
    "template": "api_call british south dontcare",
    "response": "api_call british south dontcare"
  },
  {
    "pre_ent": [
      "saint_johns_chop_house",
      "west",
      "british"
    ],
    "gold_ent": [
      "expensive",
      "west",
      "british",
      "graffiti"
    ],
    "id": 3,
    "template": "@name is a @food restaurant in the @area part of town .",
    "response": "saint_johns_chop_house is a british restaurant in the west part of town ."
  },
  {
    "pre_ent": [
      "graffiti",
      "hotel_felix_whitehouse_lane_huntingdon_road"
    ],
    "gold_ent": [
      "01223_277977",
      "hotel_felix_whitehouse_lane_huntingdon_road",
      "graffiti"
    ],
    "id": 4,
    "template": "@name is located at @address . can i help you with anything else ?",
    "response": "graffiti is located at hotel_felix_whitehouse_lane_huntingdon_road . can i help you with anything else ?"
  },
  {
    "pre_ent": [
      "graffiti",
      "hotel_felix_whitehouse_lane_huntingdon_road"
    ],
    "gold_ent": [
      "hotel_felix_whitehouse_lane_huntingdon_road"
    ],
    "id": 5,
    "template": "the address for @name is @address . can i help you with anything else ?",
    "response": "the address for graffiti is hotel_felix_whitehouse_lane_huntingdon_road . can i help you with anything else ?"
  },
  {
    "pre_ent": [],
    "gold_ent": [],
    "id": 6,
    "template": "thank you , goodbye .",
    "response": "thank you , goodbye ."
  },
  {
    "pre_ent": [],
    "gold_ent": [],
    "id": 7,
    "template": "api_call korean dontcare expensive",
    "response": "api_call korean dontcare expensive"
  },
  {
    "pre_ent": [
      "little_seoul",
      "centre",
      "expensive"
    ],
    "gold_ent": [
      "regent_street_city_centre",
      "little_seoul"
    ],
    "id": 8,
    "template": "@name is an @food restaurant in the @area part of town .",
    "response": "little_seoul is an expensive restaurant in the centre part of town ."
  },
  {
    "pre_ent": [],
    "gold_ent": [],
    "id": 9,
    "template": "thank you .",
    "response": "thank you ."
  },
  {
    "pre_ent": [],
    "gold_ent": [],
    "id": 10,
    "template": "thank you for using the cambridge restaurant system . goodbye .",
    "response": "thank you for using the cambridge restaurant system . goodbye ."
  },
  {
    "pre_ent": [],
    "gold_ent": [],
    "id": 11,
    "template": "api_call dontcare north moderate",
    "response": "api_call dontcare north moderate"
  },
  {
    "pre_ent": [
      "north",
      "golden_wok",
      "chinese"
    ],
    "gold_ent": [
      "north",
      "golden_wok",
      "chinese"
    ],
    "id": 12,
    "template": "@name is a @food restaurant in the @area part of town .",
    "response": "golden_wok is a chinese restaurant in the north part of town ."
  },
  {
    "pre_ent": [
      "golden_wok",
      "191_histon_road_chesterton"
    ],
    "gold_ent": [
      "golden_wok",
      "191_histon_road_chesterton"
    ],
    "id": 13,
    "template": "@name is located at @address .",
    "response": "golden_wok is located at 191_histon_road_chesterton ."
  },
  {
    "pre_ent": [],
    "gold_ent": [],
    "id": 14,
    "template": "thank you , goodbye .",
    "response": "thank you , goodbye ."
  },
  {
    "pre_ent": [],
    "gold_ent": [],
    "id": 15,
    "template": "there are no restaurants matching your request . would you like me to check for a different restaurant ?",
    "response": "there are no restaurants matching your request . would you like me to check for a different restaurant ?"
  },
  {
    "pre_ent": [],
    "gold_ent": [],
    "id": 16,
    "template": "api_call chinese south dontcare",
    "response": "api_call chinese south dontcare"
  },
  {
    "pre_ent": [
      "taj_tandoori",
      "south",
      "indian"
    ],
    "gold_ent": [
      "south",
      "taj_tandoori"
    ],
    "id": 17,
    "template": "@name is a @food restaurant in the @area part of town .",
    "response": "taj_tandoori is a indian restaurant in the south part of town ."
  },
  {
    "pre_ent": [
      "01223_412299"
    ],
    "gold_ent": [
      "01223_412299",
      "taj_tandoori"
    ],
    "id": 18,
    "template": "the phone number is @phone .",
    "response": "the phone number is 01223_412299 ."
  },
  {
    "pre_ent": [],
    "gold_ent": [],
    "id": 19,
    "template": "thank you for using the cambridge restaurant system . goodbye .",
    "response": "thank you for using the cambridge restaurant system . goodbye ."
  },
  {
    "pre_ent": [],
    "gold_ent": [],
    "id": 20,
    "template": "there are no restaurants serving singaporean food in the east part of town .",
    "response": "there are no restaurants serving singaporean food in the east part of town ."
  },
  {
    "pre_ent": [],
    "gold_ent": [],
    "id": 21,
    "template": "api_call korean dontcare dontcare",
    "response": "api_call korean dontcare dontcare"
  },
  {
    "pre_ent": [
      "gourmet_burger_kitchen",
      "centre",
      "expensive",
      "cb21ab"
    ],
    "gold_ent": [
      "expensive",
      "01223_312598",
      "regent_street_city_centre",
      "gourmet_burger_kitchen"
    ],
    "id": 22,
    "template": "@name is an @food restaurant in the @area part of town . their address is 32 @hist .",
    "response": "gourmet_burger_kitchen is an expensive restaurant in the centre part of town . their address is 32 cb21ab ."
  },
  {
    "pre_ent": [],
    "gold_ent": [],
    "id": 23,
    "template": "thank you , goodbye .",
    "response": "thank you , goodbye ."
  },
  {
    "pre_ent": [],
    "gold_ent": [],
    "id": 24,
    "template": "there are two cheap restaurants in the east part of town . do you have a preference for the type of food ?",
    "response": "there are two cheap restaurants in the east part of town . do you have a preference for the type of food ?"
  },
  {
    "pre_ent": [],
    "gold_ent": [],
    "id": 25,
    "template": "api_call vietnamese west dontcare",
    "response": "api_call vietnamese west dontcare"
  },
  {
    "pre_ent": [
      "thanh_binh",
      "west",
      "vietnamese",
      "01223_362456"
    ],
    "gold_ent": [
      "thanh_binh",
      "vietnamese",
      "01223_362456"
    ],
    "id": 26,
    "template": "@name is a @food restaurant in the @area part of town . their phone number is @phone .",
    "response": "thanh_binh is a vietnamese restaurant in the west part of town . their phone number is 01223_362456 ."
  },
  {
    "pre_ent": [
      "thanh_binh",
      "17_magdalene_street_city_centre"
    ],
    "gold_ent": [
      "thanh_binh",
      "17_magdalene_street_city_centre"
    ],
    "id": 27,
    "template": "@name is located at @address . can i help you with anything else ?",
    "response": "thanh_binh is located at 17_magdalene_street_city_centre . can i help you with anything else ?"
  },
  {
    "pre_ent": [],
    "gold_ent": [],
    "id": 28,
    "template": "thank you for using the cambridge restaurant system . goodbye .",
    "response": "thank you for using the cambridge restaurant system . goodbye ."
  },
  {
    "pre_ent": [],
    "gold_ent": [],
    "id": 29,
    "template": "there are no restaurants in the east part of town . would you like something else ?",
    "response": "there are no restaurants in the east part of town . would you like something else ?"
  },
  {
    "pre_ent": [],
    "gold_ent": [],
    "id": 30,
    "template": "there are two restaurants in the centre part of town . would you like a different restaurant ?",
    "response": "there are two restaurants in the centre part of town . would you like a different restaurant ?"
  },
  {
    "pre_ent": [],
    "gold_ent": [],
    "id": 31,
    "template": "api_call portuguese centre dontcare",
    "response": "api_call portuguese centre dontcare"
  },
  {
    "pre_ent": [
      "nandos",
      "south",
      "portuguese"
    ],
    "gold_ent": [
      "south",
      "cambridge_leisure_park_clifton_way",
      "nandos",
      "01223_327908"
    ],
    "id": 32,
    "template": "@name is a @food restaurant in the @area part of town .",
    "response": "nandos is a portuguese restaurant in the south part of town ."
  },
  {
    "pre_ent": [
      "nandos",
      "01223_327908"
    ],
    "gold_ent": [],
    "id": 33,
    "template": "@name 's phone number is @phone .",
    "response": "nandos 's phone number is 01223_327908 ."
  },
  {
    "pre_ent": [],
    "gold_ent": [],
    "id": 34,
    "template": "there are two restaurants that serve portuguese food . do you have a preference for the price",
    "response": "there are two restaurants that serve portuguese food . do you have a preference for the price"
  },
  {
    "pre_ent": [
      "nandos",
      "south",
      "portuguese"
    ],
    "gold_ent": [
      "south",
      "portuguese",
      "nandos"
    ],
    "id": 35,
    "template": "@name is a @food restaurant in the @area part of town .",
    "response": "nandos is a portuguese restaurant in the south part of town ."
  },
  {
    "pre_ent": [
      "nandos",
      "cambridge_leisure_park_clifton_way",
      "01223_327908"
    ],
    "gold_ent": [
      "cambridge_leisure_park_clifton_way",
      "01223_327908"
    ],
    "id": 36,
    "template": "@name 's phone number is @phone and the address is @address .",
    "response": "nandos 's phone number is 01223_327908 and the address is cambridge_leisure_park_clifton_way ."
  },
  {
    "pre_ent": [],
    "gold_ent": [],
    "id": 37,
    "template": "thank you .",
    "response": "thank you ."
  },
  {
    "pre_ent": [],
    "gold_ent": [],
    "id": 38,
    "template": "there are five restaurants in the east part of town . what price range would you like",
    "response": "there are five restaurants in the east part of town . what price range would you like"
  },
  {
    "pre_ent": [],
    "gold_ent": [],
    "id": 39,
    "template": "api_call dontcare south expensive",
    "response": "api_call dontcare south expensive"
  },
  {
    "pre_ent": [
      "chiquito_restaurant_bar",
      "south",
      "mexican"
    ],
    "gold_ent": [
      "expensive",
      "south",
      "chiquito_restaurant_bar",
      "mexican"
    ],
    "id": 40,
    "template": "@name is a @food restaurant in the @area part of town .",
    "response": "chiquito_restaurant_bar is a mexican restaurant in the south part of town ."
  },
  {
    "pre_ent": [
      "chiquito_restaurant_bar",
      "01223_400170",
      "cb17dy"
    ],
    "gold_ent": [
      "01223_400170"
    ],
    "id": 41,
    "template": "@name 's phone number is @phone and the postcode is @postcode .",
    "response": "chiquito_restaurant_bar 's phone number is 01223_400170 and the postcode is cb17dy ."
  },
  {
    "pre_ent": [],
    "gold_ent": [],
    "id": 42,
    "template": "thank you , goodbye .",
    "response": "thank you , goodbye ."
  },
  {
    "pre_ent": [],
    "gold_ent": [],
    "id": 43,
    "template": "api_call european dontcare moderate",
    "response": "api_call european dontcare moderate"
  },
  {
    "pre_ent": [],
    "gold_ent": [],
    "id": 44,
    "template": "api_call international dontcare dontcare",
    "response": "api_call international dontcare dontcare"
  },
  {
    "pre_ent": [
      "centre",
      "european",
      "galleria"
    ],
    "gold_ent": [
      "hotel_du_vin_and_bistro"
    ],
    "id": 45,
    "template": "@name is a @food restaurant in the @area part of town .",
    "response": "galleria is a european restaurant in the centre part of town ."
  },
  {
    "pre_ent": [
      "galleria",
      "33_bridge_street",
      "01223_362054"
    ],
    "gold_ent": [
      "15_-_19_trumpington_street",
      "01223_227330"
    ],
    "id": 46,
    "template": "@name is located at @address and their phone number is @phone .",
    "response": "galleria is located at 33_bridge_street and their phone number is 01223_362054 ."
  },
  {
    "pre_ent": [],
    "gold_ent": [],
    "id": 47,
    "template": "thank you .",
    "response": "thank you ."
  },
  {
    "pre_ent": [],
    "gold_ent": [],
    "id": 48,
    "template": "api_call dontcare south cheap",
    "response": "api_call dontcare south cheap"
  },
  {
    "pre_ent": [],
    "gold_ent": [],
    "id": 49,
    "template": "api_call dontcare south dontcare",
    "response": "api_call dontcare south dontcare"
  },
  {
    "pre_ent": [
      "nandos",
      "south",
      "portuguese"
    ],
    "gold_ent": [
      "south",
      "portuguese",
      "nandos",
      "cheap"
    ],
    "id": 50,
    "template": "@name is a @food restaurant in the @area part of town .",
    "response": "nandos is a portuguese restaurant in the south part of town ."
  },
  {
    "pre_ent": [
      "south",
      "cheap",
      "the_lucky_star"
    ],
    "gold_ent": [
      "south",
      "the_lucky_star",
      "cheap",
      "chinese"
    ],
    "id": 51,
    "template": "@name is a @food restaurant in the @area part of town .",
    "response": "the_lucky_star is a cheap restaurant in the south part of town ."
  },
  {
    "pre_ent": [
      "cambridge_leisure_park_clifton_way",
      "the_lucky_star"
    ],
    "gold_ent": [
      "cambridge_leisure_park_clifton_way",
      "the_lucky_star"
    ],
    "id": 52,
    "template": "@name is at @address .",
    "response": "the_lucky_star is at cambridge_leisure_park_clifton_way ."
  },
  {
    "pre_ent": [],
    "gold_ent": [],
    "id": 53,
    "template": "thank you , goodbye .",
    "response": "thank you , goodbye ."
  },
  {
    "pre_ent": [],
    "gold_ent": [],
    "id": 54,
    "template": "no records found no restaurants matching your request . is there anything else i can help you find ?",
    "response": "no records found no restaurants matching your request . is there anything else i can help you find ?"
  },
  {
    "pre_ent": [
      "bedouin",
      "african"
    ],
    "gold_ent": [
      "centre",
      "african",
      "bedouin"
    ],
    "id": 55,
    "template": "there is @name , a @pricerange restaurant serving @food food .",
    "response": "there is bedouin , a african restaurant serving african food ."
  },
  {
    "pre_ent": [
      "bedouin",
      "cb12bd"
    ],
    "gold_ent": [
      "cb12bd",
      "mill_road_city_centre",
      "bedouin"
    ],
    "id": 56,
    "template": "@name is located at @address , and the postcode is @postcode .",
    "response": "bedouin is located at bedouin , and the postcode is cb12bd ."
  },
  {
    "pre_ent": [],
    "gold_ent": [],
    "id": 57,
    "template": "thank you .",
    "response": "thank you ."
  },
  {
    "pre_ent": [],
    "gold_ent": [],
    "id": 58,
    "template": "there are no restaurants that serve cantonese food . would you like something else ?",
    "response": "there are no restaurants that serve cantonese food . would you like something else ?"
  },
  {
    "pre_ent": [],
    "gold_ent": [],
    "id": 59,
    "template": "there are three chinese restaurants . do you have a preference on the area or price range ?",
    "response": "there are three chinese restaurants . do you have a preference on the area or price range ?"
  },
  {
    "pre_ent": [
      "chinese",
      "the_lucky_star",
      "south"
    ],
    "gold_ent": [
      "chinese",
      "charlie_chan",
      "south",
      "centre",
      "cheap"
    ],
    "id": 60,
    "template": "@name is a @food restaurant in the @area part of town .",
    "response": "the_lucky_star is a chinese restaurant in the south part of town ."
  },
  {
    "pre_ent": [
      "charlie_chan",
      "regent_street_city_centre",
      "centre",
      "01223_361763"
    ],
    "gold_ent": [
      "regent_street_city_centre",
      "charlie_chan",
      "01223_361763"
    ],
    "id": 61,
    "template": "@name is located at @address and their phone number is @phone .",
    "response": "charlie_chan is located at regent_street_city_centre and their phone number is 01223_361763 ."
  },
  {
    "pre_ent": [],
    "gold_ent": [],
    "id": 62,
    "template": "thank you for using the cambridge restaurant system . goodbye .",
    "response": "thank you for using the cambridge restaurant system . goodbye ."
  },
  {
    "pre_ent": [],
    "gold_ent": [],
    "id": 63,
    "template": "api_call european dontcare dontcare",
    "response": "api_call european dontcare dontcare"
  },
  {
    "pre_ent": [
      "centre",
      "european",
      "cambridge_lodge_restaurant"
    ],
    "gold_ent": [
      "european"
    ],
    "id": 64,
    "template": "@name is a @food restaurant in the @area part of town .",
    "response": "cambridge_lodge_restaurant is a european restaurant in the centre part of town ."
  },
  {
    "pre_ent": [
      "eraina",
      "west"
    ],
    "gold_ent": [
      "cambridge_lodge_restaurant",
      "cambridge_lodge_hotel_139_huntingdon_road_city_centre",
      "european"
    ],
    "id": 65,
    "template": "@name is located in the @area part of town .",
    "response": "eraina is located in the west part of town ."
  },
  {
    "pre_ent": [],
    "gold_ent": [],
    "id": 66,
    "template": "thank you for using the cambridge restaurant system . goodbye .",
    "response": "thank you for using the cambridge restaurant system . goodbye ."
  },
  {
    "pre_ent": [],
    "gold_ent": [],
    "id": 67,
    "template": "there are two restaurants in the east part of town . would you like to try something else ?",
    "response": "there are two restaurants in the east part of town . would you like to try something else ?"
  },
  {
    "pre_ent": [],
    "gold_ent": [],
    "id": 68,
    "template": "api_call italian south dontcare",
    "response": "api_call italian south dontcare"
  },
  {
    "pre_ent": [
      "west",
      "italian",
      "la_margherita"
    ],
    "gold_ent": [
      "italian",
      "prezzo",
      "cheap",
      "la_margherita",
      "west",
      "moderate"
    ],
    "id": 69,
    "template": "@name is a @food restaurant in the @area part of town .",
    "response": "la_margherita is a italian restaurant in the west part of town ."
  },
  {
    "pre_ent": [
      "prezzo",
      "01799_521260"
    ],
    "gold_ent": [
      "01799_521260",
      "prezzo"
    ],
    "id": 70,
    "template": "@name 's phone number is @phone .",
    "response": "prezzo 's phone number is 01799_521260 ."
  },
  {
    "pre_ent": [],
    "gold_ent": [],
    "id": 71,
    "template": "thank you for using the cambridge restaurant system . goodbye .",
    "response": "thank you for using the cambridge restaurant system . goodbye ."
  },
  {
    "pre_ent": [],
    "gold_ent": [],
    "id": 72,
    "template": "there are no restaurants serving cantonese food . would you like a different restaurant ?",
    "response": "there are no restaurants serving cantonese food . would you like a different restaurant ?"
  },
  {
    "pre_ent": [],
    "gold_ent": [],
    "id": 73,
    "template": "there are four results in the centre part of town in the expensive price range . what price range would you like ?",
    "response": "there are four results in the centre part of town in the expensive price range . what price range would you like ?"
  },
  {
    "pre_ent": [],
    "gold_ent": [],
    "id": 74,
    "template": "api_call european dontcare dontcare",
    "response": "api_call european dontcare dontcare"
  },
  {
    "pre_ent": [
      "centre",
      "european",
      "cambridge_lodge_restaurant"
    ],
    "gold_ent": [
      "cambridge_lodge_restaurant",
      "01223_355166",
      "cambridge_lodge_hotel_139_huntingdon_road_city_centre",
      "european"
    ],
    "id": 75,
    "template": "@name is a @food restaurant in the @area part of town .",
    "response": "cambridge_lodge_restaurant is a european restaurant in the centre part of town ."
  },
  {
    "pre_ent": [],
    "gold_ent": [],
    "id": 76,
    "template": "thank you for using the cambridge restaurant system . goodbye .",
    "response": "thank you for using the cambridge restaurant system . goodbye ."
  },
  {
    "pre_ent": [],
    "gold_ent": [],
    "id": 77,
    "template": "there are two restaurants in the north part of town . what kind of food would you like ?",
    "response": "there are two restaurants in the north part of town . what kind of food would you like ?"
  },
  {
    "pre_ent": [
      "north",
      "city_stop_restaurant",
      "asian_oriental"
    ],
    "gold_ent": [
      "north",
      "golden_wok",
      "city_stop_restaurant"
    ],
    "id": 78,
    "template": "@name is a @food restaurant in the @area part of town .",
    "response": "city_stop_restaurant is a asian_oriental restaurant in the north part of town ."
  },
  {
    "pre_ent": [
      "north"
    ],
    "gold_ent": [
      "north",
      "golden_wok"
    ],
    "id": 79,
    "template": "there are two restaurants in the @area part of town .",
    "response": "there are two restaurants in the north part of town ."
  },
  {
    "pre_ent": [
      "golden_wok",
      "191_histon_road_chesterton",
      "01223_350688"
    ],
    "gold_ent": [
      "golden_wok",
      "01223_350688",
      "191_histon_road_chesterton"
    ],
    "id": 80,
    "template": "@name is located at @address and their phone number is @phone .",
    "response": "golden_wok is located at 191_histon_road_chesterton and their phone number is 01223_350688 ."
  },
  {
    "pre_ent": [],
    "gold_ent": [],
    "id": 81,
    "template": "thank you , goodbye !",
    "response": "thank you , goodbye !"
  },
  {
    "pre_ent": [],
    "gold_ent": [],
    "id": 82,
    "template": "api_call dontcare west dontcare",
    "response": "api_call dontcare west dontcare"
  },
  {
    "pre_ent": [],
    "gold_ent": [],
    "id": 83,
    "template": "api_call dontcare south dontcare",
    "response": "api_call dontcare south dontcare"
  },
  {
    "pre_ent": [],
    "gold_ent": [],
    "id": 84,
    "template": "api_call thai centre dontcare",
    "response": "api_call thai centre dontcare"
  },
  {
    "pre_ent": [],
    "gold_ent": [],
    "id": 85,
    "template": "api_call indian north dontcare",
    "response": "api_call indian north dontcare"
  },
  {
    "pre_ent": [],
    "gold_ent": [],
    "id": 86,
    "template": "there are no restaurants serving singaporean food in the centre part of town .",
    "response": "there are no restaurants serving singaporean food in the centre part of town ."
  },
  {
    "pre_ent": [
      "ali_baba",
      "centre",
      "lebanese"
    ],
    "gold_ent": [
      "lebanese",
      "ali_baba",
      "moderate"
    ],
    "id": 87,
    "template": "@name is a @food restaurant in the @area part of town .",
    "response": "ali_baba is a lebanese restaurant in the centre part of town ."
  },
  {
    "pre_ent": [
      "ali_baba",
      "59_hills_road_city_centre",
      "centre",
      "01462_432565"
    ],
    "gold_ent": [
      "59_hills_road_city_centre",
      "01462_432565"
    ],
    "id": 88,
    "template": "@name is located at @address and their phone number is @phone .",
    "response": "ali_baba is located at 59_hills_road_city_centre and their phone number is 01462_432565 ."
  },
  {
    "pre_ent": [],
    "gold_ent": [],
    "id": 89,
    "template": "thank you , goodbye .",
    "response": "thank you , goodbye ."
  },
  {
    "pre_ent": [],
    "gold_ent": [],
    "id": 90,
    "template": "there are two restaurants in the east part of town . what price range would you like ?",
    "response": "there are two restaurants in the east part of town . what price range would you like ?"
  },
  {
    "pre_ent": [],
    "gold_ent": [],
    "id": 91,
    "template": "there are no restaurants serving christmas food .",
    "response": "there are no restaurants serving christmas food ."
  },
  {
    "pre_ent": [],
    "gold_ent": [],
    "id": 92,
    "template": "api_call british south dontcare",
    "response": "api_call british south dontcare"
  },
  {
    "pre_ent": [],
    "gold_ent": [],
    "id": 93,
    "template": "api_call chinese south dontcare",
    "response": "api_call chinese south dontcare"
  },
  {
    "pre_ent": [
      "saint_johns_chop_house",
      "west",
      "british"
    ],
    "gold_ent": [
      "expensive",
      "west",
      "british",
      "graffiti"
    ],
    "id": 94,
    "template": "@name is a @food restaurant in the @area part of town .",
    "response": "saint_johns_chop_house is a british restaurant in the west part of town ."
  },
  {
    "pre_ent": [
      "graffiti",
      "hotel_felix_whitehouse_lane_huntingdon_road",
      "01223_277977"
    ],
    "gold_ent": [
      "01223_277977",
      "hotel_felix_whitehouse_lane_huntingdon_road"
    ],
    "id": 95,
    "template": "@name is located at @address and their phone number is @phone .",
    "response": "graffiti is located at hotel_felix_whitehouse_lane_huntingdon_road and their phone number is 01223_277977 ."
  },
  {
    "pre_ent": [],
    "gold_ent": [],
    "id": 96,
    "template": "thank you , goodbye .",
    "response": "thank you , goodbye ."
  },
  {
    "pre_ent": [],
    "gold_ent": [],
    "id": 97,
    "template": "api_call international dontcare dontcare",
    "response": "api_call international dontcare dontcare"
  },
  {
    "pre_ent": [
      "chiquito_restaurant_bar",
      "south",
      "mexican"
    ],
    "gold_ent": [
      "chiquito_restaurant_bar",
      "mexican"
    ],
    "id": 98,
    "template": "@name is a @food restaurant in the @area part of town .",
    "response": "chiquito_restaurant_bar is a mexican restaurant in the south part of town ."
  },
  {
    "pre_ent": [
      "chiquito_restaurant_bar",
      "mexican",
      "expensive"
    ],
    "gold_ent": [
      "centre",
      "asian_oriental"
    ],
    "id": 99,
    "template": "@name serves @food food and is in the @area part of town .",
    "response": "chiquito_restaurant_bar serves mexican food and is in the expensive part of town ."
  },
  {
    "pre_ent": [
      "chiquito_restaurant_bar",
      "south"
    ],
    "gold_ent": [
      "centre",
      "cheap",
      "dojo_noodle_bar",
      "asian_oriental"
    ],
    "id": 100,
    "template": "@name is in the @area part of town .",
    "response": "chiquito_restaurant_bar is in the south part of town ."
  },
  {
    "pre_ent": [
      "south"
    ],
    "gold_ent": [
      "01223_363471",
      "dojo_noodle_bar"
    ],
    "id": 101,
    "template": "the phone number is @phone .",
    "response": "the phone number is south ."
  },
  {
    "pre_ent": [],
    "gold_ent": [],
    "id": 102,
    "template": "thank you for using the cambridge restaurant system . goodbye .",
    "response": "thank you for using the cambridge restaurant system . goodbye ."
  },
  {
    "pre_ent": [],
    "gold_ent": [],
    "id": 103,
    "template": "no restaurants matching your request . would you like to try something else ?",
    "response": "no restaurants matching your request . would you like to try something else ?"
  },
  {
    "pre_ent": [],
    "gold_ent": [],
    "id": 104,
    "template": "there are two restaurants that serve portuguese food . would you like to try something else ?",
    "response": "there are two restaurants that serve portuguese food . would you like to try something else ?"
  },
  {
    "pre_ent": [
      "nandos",
      "south",
      "cheap"
    ],
    "gold_ent": [
      "south",
      "centre",
      "nandos",
      "nandos_city_centre"
    ],
    "id": 105,
    "template": "@name is a @food restaurant in the @area part of town .",
    "response": "nandos is a cheap restaurant in the south part of town ."
  },
  {
    "pre_ent": [
      "nandos",
      "south"
    ],
    "gold_ent": [
      "cambridge_leisure_park_clifton_way",
      "nandos",
      "cheap"
    ],
    "id": 106,
    "template": "@name is in the @area part of town .",
    "response": "nandos is in the south part of town ."
  },
  {
    "pre_ent": [
      "nandos",
      "cambridge_leisure_park_clifton_way"
    ],
    "gold_ent": [
      "cambridge_leisure_park_clifton_way",
      "cb17dy"
    ],
    "id": 107,
    "template": "@name is located at @address .",
    "response": "nandos is located at cambridge_leisure_park_clifton_way ."
  },
  {
    "pre_ent": [],
    "gold_ent": [],
    "id": 108,
    "template": "thank you for using the cambridge restaurant system . goodbye .",
    "response": "thank you for using the cambridge restaurant system . goodbye ."
  },
  {
    "pre_ent": [],
    "gold_ent": [],
    "id": 109,
    "template": "api_call european dontcare moderate",
    "response": "api_call european dontcare moderate"
  },
  {
    "pre_ent": [
      "centre",
      "european",
      "galleria"
    ],
    "gold_ent": [
      "centre",
      "de_luca_cucina_and_bar",
      "moderate"
    ],
    "id": 110,
    "template": "@name is a @food restaurant in the @area part of town .",
    "response": "galleria is a european restaurant in the centre part of town ."
  },
  {
    "pre_ent": [
      "european",
      "galleria",
      "33_bridge_street"
    ],
    "gold_ent": [
      "expensive",
      "cambridge_lodge_hotel_139_huntingdon_road_city_centre",
      "european",
      "cambridge_lodge_restaurant",
      "cb30dq",
      "centre"
    ],
    "id": 111,
    "template": "@name is a @food restaurant located at @address , and the address is @address .",
    "response": "galleria is a european restaurant located at 33_bridge_street , and the address is 33_bridge_street ."
  },
  {
    "pre_ent": [
      "centre",
      "galleria"
    ],
    "gold_ent": [
      "01223_355166"
    ],
    "id": 112,
    "template": "@name 's phone number is @phone .",
    "response": "galleria 's phone number is centre ."
  },
  {
    "pre_ent": [],
    "gold_ent": [],
    "id": 113,
    "template": "thank you for using the cambridge restaurant system . goodbye .",
    "response": "thank you for using the cambridge restaurant system . goodbye ."
  },
  {
    "pre_ent": [],
    "gold_ent": [],
    "id": 114,
    "template": "thank you for using the cambridge restaurant system . goodbye .",
    "response": "thank you for using the cambridge restaurant system . goodbye ."
  },
  {
    "pre_ent": [],
    "gold_ent": [],
    "id": 115,
    "template": "there are three restaurants in the north part of town . what price range would you like ?",
    "response": "there are three restaurants in the north part of town . what price range would you like ?"
  },
  {
    "pre_ent": [
      "restaurant_two_two",
      "north",
      "french"
    ],
    "gold_ent": [
      "north",
      "restaurant_two_two",
      "french"
    ],
    "id": 116,
    "template": "@name is a @food restaurant in the @area part of town .",
    "response": "restaurant_two_two is a french restaurant in the north part of town ."
  },
  {
    "pre_ent": [
      "restaurant_two_two",
      "22_chesterton_road_chesterton",
      "north",
      "french"
    ],
    "gold_ent": [
      "expensive",
      "01223_351880",
      "22_chesterton_road_chesterton",
      "restaurant_two_two"
    ],
    "id": 117,
    "template": "@name is a @pricerange restaurant on the @area part of town . the address is @address .",
    "response": "restaurant_two_two is a french restaurant on the north part of town . the address is 22_chesterton_road_chesterton ."
  },
  {
    "pre_ent": [],
    "gold_ent": [],
    "id": 118,
    "template": "thank you , goodbye .",
    "response": "thank you , goodbye ."
  },
  {
    "pre_ent": [],
    "gold_ent": [],
    "id": 119,
    "template": "api_call international dontcare expensive",
    "response": "api_call international dontcare expensive"
  },
  {
    "pre_ent": [],
    "gold_ent": [],
    "id": 120,
    "template": "api_call british dontcare expensive",
    "response": "api_call british dontcare expensive"
  },
  {
    "pre_ent": [
      "fitzbillies_restaurant",
      "centre",
      "expensive"
    ],
    "gold_ent": [
      "expensive",
      "centre",
      "fitzbillies_restaurant",
      "british"
    ],
    "id": 121,
    "template": "@name is a @food restaurant in the @area part of town .",
    "response": "fitzbillies_restaurant is a expensive restaurant in the centre part of town ."
  },
  {
    "pre_ent": [
      "01223_352500"
    ],
    "gold_ent": [],
    "id": 122,
    "template": "the phone number is @phone .",
    "response": "the phone number is 01223_352500 ."
  },
  {
    "pre_ent": [],
    "gold_ent": [],
    "id": 123,
    "template": "thank you .",
    "response": "thank you ."
  },
  {
    "pre_ent": [],
    "gold_ent": [],
    "id": 124,
    "template": "i 'm sorry , there are no restaurants serving scottish food in the east part of town .",
    "response": "i 'm sorry , there are no restaurants serving scottish food in the east part of town ."
  },
  {
    "pre_ent": [],
    "gold_ent": [],
    "id": 125,
    "template": "api_call chinese south dontcare",
    "response": "api_call chinese south dontcare"
  },
  {
    "pre_ent": [],
    "gold_ent": [],
    "id": 126,
    "template": "api_call chinese south dontcare",
    "response": "api_call chinese south dontcare"
  },
  {
    "pre_ent": [
      "yu_garden",
      "east",
      "chinese"
    ],
    "gold_ent": [
      "yu_garden",
      "chinese",
      "east"
    ],
    "id": 127,
    "template": "@name is a @food restaurant in the @area part of town .",
    "response": "yu_garden is a chinese restaurant in the east part of town ."
  },
  {
    "pre_ent": [
      "yu_garden",
      "01223_248882",
      "cb58pa"
    ],
    "gold_ent": [
      "529_newmarket_road_fen_ditton",
      "cb58pa",
      "01223_248882"
    ],
    "id": 128,
    "template": "@name 's phone number is @phone and address is @postcode .",
    "response": "yu_garden 's phone number is 01223_248882 and address is cb58pa ."
  },
  {
    "pre_ent": [],
    "gold_ent": [],
    "id": 129,
    "template": "thank you , goodbye .",
    "response": "thank you , goodbye ."
  },
  {
    "pre_ent": [],
    "gold_ent": [],
    "id": 130,
    "template": "api_call dontcare south moderate",
    "response": "api_call dontcare south moderate"
  },
  {
    "pre_ent": [
      "pizza_hut_cherry_hinton",
      "south",
      "italian"
    ],
    "gold_ent": [
      "south",
      "pizza_hut_cherry_hinton"
    ],
    "id": 131,
    "template": "@name is a @food restaurant in the @area part of town .",
    "response": "pizza_hut_cherry_hinton is a italian restaurant in the south part of town ."
  },
  {
    "pre_ent": [
      "south",
      "italian",
      "restaurant_alimentum"
    ],
    "gold_ent": [
      "south",
      "restaurant_alimentum"
    ],
    "id": 132,
    "template": "@name is a @food restaurant in the @area part of town .",
    "response": "restaurant_alimentum is a italian restaurant in the south part of town ."
  },
  {
    "pre_ent": [
      "152_-_154_hills_road"
    ],
    "gold_ent": [
      "152_-_154_hills_road"
    ],
    "id": 133,
    "template": "the address is @address .",
    "response": "the address is 152_-_154_hills_road ."
  },
  {
    "pre_ent": [
      "01223_413000"
    ],
    "gold_ent": [
      "01223_413000",
      "restaurant_alimentum"
    ],
    "id": 134,
    "template": "the phone number is @phone .",
    "response": "the phone number is 01223_413000 ."
  },
  {
    "pre_ent": [],
    "gold_ent": [],
    "id": 135,
    "template": "thank you , goodbye .",
    "response": "thank you , goodbye ."
  },
  {
    "pre_ent": [],
    "gold_ent": [],
    "id": 136,
    "template": "api_call dontcare east moderate",
    "response": "api_call dontcare east moderate"
  },
  {
    "pre_ent": [
      "curry_prince",
      "east",
      "moderate"
    ],
    "gold_ent": [
      "moderate",
      "indian",
      "east",
      "curry_prince"
    ],
    "id": 137,
    "template": "@name is a moderately priced restaurant in the @area part of town .",
    "response": "curry_prince is a moderately priced restaurant in the east part of town ."
  },
  {
    "pre_ent": [
      "curry_prince",
      "451_newmarket_road_fen_ditton",
      "indian"
    ],
    "gold_ent": [],
    "id": 138,
    "template": "@name serves @food food and is located at @address .",
    "response": "curry_prince serves indian food and is located at 451_newmarket_road_fen_ditton ."
  },
  {
    "pre_ent": [
      "east",
      "pizza_hut_fen_ditton"
    ],
    "gold_ent": [
      "pizza_hut_fen_ditton",
      "italian",
      "rajmahal",
      "indian"
    ],
    "id": 139,
    "template": "@name is in the @area part of town .",
    "response": "pizza_hut_fen_ditton is in the east part of town ."
  },
  {
    "pre_ent": [
      "pizza_hut_fen_ditton",
      "cambridge_retail_park_newmarket_road_fen_ditton"
    ],
    "gold_ent": [
      "cambridge_retail_park_newmarket_road_fen_ditton"
    ],
    "id": 140,
    "template": "@name is located at @address .",
    "response": "pizza_hut_fen_ditton is located at cambridge_retail_park_newmarket_road_fen_ditton ."
  },
  {
    "pre_ent": [],
    "gold_ent": [],
    "id": 141,
    "template": "thank you , goodbye .",
    "response": "thank you , goodbye ."
  },
  {
    "pre_ent": [],
    "gold_ent": [],
    "id": 142,
    "template": "api_call italian east dontcare",
    "response": "api_call italian east dontcare"
  },
  {
    "pre_ent": [
      "pizza_hut_fen_ditton",
      "east",
      "italian"
    ],
    "gold_ent": [
      "pizza_hut_fen_ditton",
      "italian",
      "east"
    ],
    "id": 143,
    "template": "@name is a @food restaurant in the @area part of town .",
    "response": "pizza_hut_fen_ditton is a italian restaurant in the east part of town ."
  },
  {
    "pre_ent": [
      "pizza_hut_fen_ditton",
      "cambridge_retail_park_newmarket_road_fen_ditton"
    ],
    "gold_ent": [
      "pizza_hut_fen_ditton",
      "cambridge_retail_park_newmarket_road_fen_ditton"
    ],
    "id": 144,
    "template": "@name is located at @address .",
    "response": "pizza_hut_fen_ditton is located at cambridge_retail_park_newmarket_road_fen_ditton ."
  },
  {
    "pre_ent": [],
    "gold_ent": [],
    "id": 145,
    "template": "thank you , goodbye !",
    "response": "thank you , goodbye !"
  },
  {
    "pre_ent": [],
    "gold_ent": [],
    "id": 146,
    "template": "there are no restaurants serving australian food in the expensive price range .",
    "response": "there are no restaurants serving australian food in the expensive price range ."
  },
  {
    "pre_ent": [],
    "gold_ent": [],
    "id": 147,
    "template": "api_call british dontcare expensive",
    "response": "api_call british dontcare expensive"
  },
  {
    "pre_ent": [
      "fitzbillies_restaurant",
      "british",
      "east"
    ],
    "gold_ent": [
      "expensive",
      "british",
      "graffiti"
    ],
    "id": 148,
    "template": "@name is a @pricerange restaurant serving @food food in the @area part of town .",
    "response": "fitzbillies_restaurant is a british restaurant serving british food in the east part of town ."
  },
  {
    "pre_ent": [
      "graffiti",
      "01223_277977"
    ],
    "gold_ent": [
      "01223_277977"
    ],
    "id": 149,
    "template": "@name 's phone number is @phone .",
    "response": "graffiti 's phone number is 01223_277977 ."
  },
  {
    "pre_ent": [],
    "gold_ent": [],
    "id": 150,
    "template": "thank you for using the cambridge restaurant system . goodbye .",
    "response": "thank you for using the cambridge restaurant system . goodbye ."
  },
  {
    "pre_ent": [],
    "gold_ent": [],
    "id": 151,
    "template": "api_call dontcare south moderate",
    "response": "api_call dontcare south moderate"
  },
  {
    "pre_ent": [
      "pizza_hut_cherry_hinton",
      "south",
      "italian"
    ],
    "gold_ent": [
      "south",
      "pizza_hut_cherry_hinton",
      "moderate"
    ],
    "id": 152,
    "template": "@name is a @food restaurant in the @area part of town .",
    "response": "pizza_hut_cherry_hinton is a italian restaurant in the south part of town ."
  },
  {
    "pre_ent": [
      "pizza_hut_cherry_hinton",
      "g4_cambridge_leisure_park_clifton_way_cherry_hinton",
      "cb17dy"
    ],
    "gold_ent": [
      "g4_cambridge_leisure_park_clifton_way_cherry_hinton",
      "cb17dy"
    ],
    "id": 153,
    "template": "@name is located at @address , their postcode is @postcode .",
    "response": "pizza_hut_cherry_hinton is located at g4_cambridge_leisure_park_clifton_way_cherry_hinton , their postcode is cb17dy ."
  },
  {
    "pre_ent": [],
    "gold_ent": [],
    "id": 154,
    "template": "thank you , goodbye .",
    "response": "thank you , goodbye ."
  },
  {
    "pre_ent": [],
    "gold_ent": [],
    "id": 155,
    "template": "i 'm sorry , there are no restaurants serving cantonese food serving australian food . would you like to try something else ?",
    "response": "i 'm sorry , there are no restaurants serving cantonese food serving australian food . would you like to try something else ?"
  },
  {
    "pre_ent": [],
    "gold_ent": [],
    "id": 156,
    "template": "api_call mediterranean dontcare expensive",
    "response": "api_call mediterranean dontcare expensive"
  },
  {
    "pre_ent": [
      "la_mimosa",
      "mediterranean",
      "expensive"
    ],
    "gold_ent": [
      "expensive",
      "mediterranean",
      "la_mimosa",
      "shiraz_restaurant"
    ],
    "id": 157,
    "template": "@name is an @pricerange restaurant serving @food food .",
    "response": "la_mimosa is an expensive restaurant serving mediterranean food ."
  },
  {
    "pre_ent": [
      "thompsons_lane_fen_ditton",
      "shiraz_restaurant",
      "01223_307581"
    ],
    "gold_ent": [
      "la_mimosa",
      "01223362525",
      "thompsons_lane_fen_ditton"
    ],
    "id": 158,
    "template": "@name is located at @address and phone number is @phone .",
    "response": "shiraz_restaurant is located at thompsons_lane_fen_ditton and phone number is 01223_307581 ."
  },
  {
    "pre_ent": [],
    "gold_ent": [],
    "id": 159,
    "template": "thank you for using the cambridge restaurant system . goodbye .",
    "response": "thank you for using the cambridge restaurant system . goodbye ."
  },
  {
    "pre_ent": [],
    "gold_ent": [],
    "id": 160,
    "template": "there are four options in the centre of town . what price range would you like ?",
    "response": "there are four options in the centre of town . what price range would you like ?"
  },
  {
    "pre_ent": [],
    "gold_ent": [],
    "id": 161,
    "template": "api_call french dontcare dontcare",
    "response": "api_call french dontcare dontcare"
  },
  {
    "pre_ent": [
      "french",
      "cote",
      "centre"
    ],
    "gold_ent": [
      "expensive",
      "centre",
      "cote",
      "french"
    ],
    "id": 162,
    "template": "@name is a @food restaurant in the @area part of town .",
    "response": "cote is a french restaurant in the centre part of town ."
  },
  {
    "pre_ent": [
      "cote",
      "bridge_street_city_centre",
      "centre",
      "01223_311053"
    ],
    "gold_ent": [
      "01223_311053",
      "cote",
      "bridge_street_city_centre"
    ],
    "id": 163,
    "template": "@name is located at @address and their phone number is @phone .",
    "response": "cote is located at bridge_street_city_centre and their phone number is 01223_311053 ."
  },
  {
    "pre_ent": [],
    "gold_ent": [],
    "id": 164,
    "template": "thank you .",
    "response": "thank you ."
  },
  {
    "pre_ent": [],
    "gold_ent": [],
    "id": 165,
    "template": "api_call dontcare north cheap",
    "response": "api_call dontcare north cheap"
  },
  {
    "pre_ent": [],
    "gold_ent": [],
    "id": 166,
    "template": "api_call dontcare south cheap",
    "response": "api_call dontcare south cheap"
  },
  {
    "pre_ent": [
      "da_vinci_pizzeria",
      "north",
      "cheap"
    ],
    "gold_ent": [
      "north",
      "italian",
      "da_vinci_pizzeria",
      "cheap"
    ],
    "id": 167,
    "template": "@name is a @food restaurant in the @area part of town .",
    "response": "da_vinci_pizzeria is a cheap restaurant in the north part of town ."
  },
  {
    "pre_ent": [
      "north",
      "cheap",
      "royal_spice",
      "indian"
    ],
    "gold_ent": [
      "north",
      "cheap",
      "indian",
      "royal_spice"
    ],
    "id": 168,
    "template": "@name is a @pricerange @food restaurant in the @area part of town .",
    "response": "royal_spice is a cheap indian restaurant in the north part of town ."
  },
  {
    "pre_ent": [
      "victoria_avenue_chesterton"
    ],
    "gold_ent": [
      "victoria_avenue_chesterton",
      "royal_spice"
    ],
    "id": 169,
    "template": "the address is @address cherry hinton .",
    "response": "the address is victoria_avenue_chesterton cherry hinton ."
  },
  {
    "pre_ent": [],
    "gold_ent": [],
    "id": 170,
    "template": "thank you , goodbye .",
    "response": "thank you , goodbye ."
  },
  {
    "pre_ent": [],
    "gold_ent": [],
    "id": 171,
    "template": "i 'm sorry , there are no restaurants serving scottish food .",
    "response": "i 'm sorry , there are no restaurants serving scottish food ."
  },
  {
    "pre_ent": [],
    "gold_ent": [],
    "id": 172,
    "template": "api_call italian south dontcare",
    "response": "api_call italian south dontcare"
  },
  {
    "pre_ent": [
      "da_vinci_pizzeria",
      "north",
      "italian"
    ],
    "gold_ent": [
      "north",
      "da_vinci_pizzeria"
    ],
    "id": 173,
    "template": "@name is a @food restaurant in the @area part of town .",
    "response": "da_vinci_pizzeria is a italian restaurant in the north part of town ."
  },
  {
    "pre_ent": [],
    "gold_ent": [
      "20_milton_road_chesterton",
      "da_vinci_pizzeria",
      "01223_351707"
    ],
    "id": 174,
    "template": "thank you .",
    "response": "thank you ."
  },
  {
    "pre_ent": [],
    "gold_ent": [],
    "id": 175,
    "template": "thank you for using the cambridge restaurant system . goodbye .",
    "response": "thank you for using the cambridge restaurant system . goodbye ."
  },
  {
    "pre_ent": [],
    "gold_ent": [],
    "id": 176,
    "template": "goodbye .",
    "response": "goodbye ."
  },
  {
    "pre_ent": [],
    "gold_ent": [],
    "id": 177,
    "template": "api_call mediterranean dontcare cheap",
    "response": "api_call mediterranean dontcare cheap"
  },
  {
    "pre_ent": [
      "the_gardenia",
      "centre",
      "cheap"
    ],
    "gold_ent": [
      "centre",
      "the_gardenia",
      "mediterranean",
      "cheap"
    ],
    "id": 178,
    "template": "@name is an @pricerange restaurant in the @area part of town .",
    "response": "the_gardenia is an cheap restaurant in the centre part of town ."
  },
  {
    "pre_ent": [
      "the_gardenia",
      "2_rose_crescent_city_centre",
      "centre",
      "01223_356354"
    ],
    "gold_ent": [
      "the_gardenia",
      "01223_356354",
      "2_rose_crescent_city_centre"
    ],
    "id": 179,
    "template": "@name is located at @address and their phone number is @phone .",
    "response": "the_gardenia is located at 2_rose_crescent_city_centre and their phone number is 01223_356354 ."
  },
  {
    "pre_ent": [
      "the_gardenia",
      "2_rose_crescent_city_centre",
      "centre"
    ],
    "gold_ent": [],
    "id": 180,
    "template": "@name is located at @address .",
    "response": "the_gardenia is located at 2_rose_crescent_city_centre ."
  },
  {
    "pre_ent": [],
    "gold_ent": [],
    "id": 181,
    "template": "api_call dontcare north cheap",
    "response": "api_call dontcare north cheap"
  },
  {
    "pre_ent": [],
    "gold_ent": [],
    "id": 182,
    "template": "api_call dontcare south cheap",
    "response": "api_call dontcare south cheap"
  },
  {
    "pre_ent": [
      "da_vinci_pizzeria",
      "north",
      "cheap"
    ],
    "gold_ent": [
      "north",
      "cheap",
      "da_vinci_pizzeria"
    ],
    "id": 183,
    "template": "@name is a @food restaurant in the @area part of town .",
    "response": "da_vinci_pizzeria is a cheap restaurant in the north part of town ."
  },
  {
    "pre_ent": [],
    "gold_ent": [],
    "id": 184,
    "template": "api_call dontcare south expensive",
    "response": "api_call dontcare south expensive"
  },
  {
    "pre_ent": [
      "south",
      "expensive",
      "chiquito_restaurant_bar"
    ],
    "gold_ent": [
      "expensive",
      "indian",
      "italian",
      "chinese",
      "south",
      "mexican"
    ],
    "id": 185,
    "template": "@name is an @food restaurant in the @area part of town , and is in the @pricerange price range .",
    "response": "chiquito_restaurant_bar is an expensive restaurant in the south part of town , and is in the expensive price range ."
  },
  {
    "pre_ent": [
      "chiquito_restaurant_bar",
      "2g_cambridge_leisure_park_cherry_hinton_road_cherry_hinton",
      "01223_400170"
    ],
    "gold_ent": [
      "expensive",
      "01223_400170",
      "chiquito_restaurant_bar",
      "2g_cambridge_leisure_park_cherry_hinton_road_cherry_hinton",
      "south",
      "mexican"
    ],
    "id": 186,
    "template": "@name is located at @address , and their phone number is @phone .",
    "response": "chiquito_restaurant_bar is located at 2g_cambridge_leisure_park_cherry_hinton_road_cherry_hinton , and their phone number is 01223_400170 ."
  },
  {
    "pre_ent": [],
    "gold_ent": [],
    "id": 187,
    "template": "thank you , goodbye !",
    "response": "thank you , goodbye !"
  },
  {
    "pre_ent": [],
    "gold_ent": [],
    "id": 188,
    "template": "api_call dontcare south moderate",
    "response": "api_call dontcare south moderate"
  },
  {
    "pre_ent": [],
    "gold_ent": [],
    "id": 189,
    "template": "there are three restaurants that serve italian food . what price range would you like ?",
    "response": "there are three restaurants that serve italian food . what price range would you like ?"
  },
  {
    "pre_ent": [
      "pizza_hut_cherry_hinton",
      "south",
      "italian"
    ],
    "gold_ent": [
      "south",
      "italian",
      "pizza_hut_cherry_hinton",
      "moderate"
    ],
    "id": 190,
    "template": "@name is a @food restaurant in the @area part of town .",
    "response": "pizza_hut_cherry_hinton is a italian restaurant in the south part of town ."
  },
  {
    "pre_ent": [
      "pizza_hut_cherry_hinton",
      "south",
      "italian"
    ],
    "gold_ent": [
      "south",
      "italian",
      "pizza_hut_cherry_hinton"
    ],
    "id": 191,
    "template": "@name is a @food restaurant in the @area part of town .",
    "response": "pizza_hut_cherry_hinton is a italian restaurant in the south part of town ."
  },
  {
    "pre_ent": [
      "pizza_hut_cherry_hinton",
      "g4_cambridge_leisure_park_clifton_way_cherry_hinton",
      "cb17dy"
    ],
    "gold_ent": [
      "g4_cambridge_leisure_park_clifton_way_cherry_hinton",
      "01223_323737",
      "pizza_hut_cherry_hinton",
      "cb17dy"
    ],
    "id": 192,
    "template": "@name 's address is @address , @postcode .",
    "response": "pizza_hut_cherry_hinton 's address is g4_cambridge_leisure_park_clifton_way_cherry_hinton , cb17dy ."
  },
  {
    "pre_ent": [],
    "gold_ent": [],
    "id": 193,
    "template": "thank you , goodbye .",
    "response": "thank you , goodbye ."
  },
  {
    "pre_ent": [],
    "gold_ent": [],
    "id": 194,
    "template": "i 'm sorry , there are no moderately priced restaurants in the north part of town . would you",
    "response": "i 'm sorry , there are no moderately priced restaurants in the north part of town . would you"
  },
  {
    "pre_ent": [
      "moderate",
      "centre"
    ],
    "gold_ent": [
      "modern_european",
      "centre",
      "de_luca_cucina_and_bar"
    ],
    "id": 195,
    "template": "there are two moderately priced restaurants in the @area part of town .",
    "response": "there are two moderately priced restaurants in the centre part of town ."
  },
  {
    "pre_ent": [
      "centre",
      "anatolia"
    ],
    "gold_ent": [
      "01223_566388",
      "451_newmarket_road_fen_ditton",
      "curry_prince"
    ],
    "id": 196,
    "template": "@name is located in the @area part of town .",
    "response": "anatolia is located in the centre part of town ."
  },
  {
    "pre_ent": [
      "01223_566388"
    ],
    "gold_ent": [
      "01223_566388",
      "curry_prince"
    ],
    "id": 197,
    "template": "the phone number is @phone .",
    "response": "the phone number is 01223_566388 ."
  },
  {
    "pre_ent": [],
    "gold_ent": [],
    "id": 198,
    "template": "thank you for using the cambridge restaurant system . goodbye .",
    "response": "thank you for using the cambridge restaurant system . goodbye ."
  },
  {
    "pre_ent": [],
    "gold_ent": [],
    "id": 199,
    "template": "api_call dontcare east cheap",
    "response": "api_call dontcare east cheap"
  },
  {
    "pre_ent": [
      "the_missing_sock",
      "finders_corner_newmarket_road",
      "01223_812660"
    ],
    "gold_ent": [
      "international",
      "finders_corner_newmarket_road",
      "cb259aq",
      "the_missing_sock"
    ],
    "id": 200,
    "template": "@name is located at @address , and the phone number is @phone .",
    "response": "the_missing_sock is located at finders_corner_newmarket_road , and the phone number is 01223_812660 ."
  },
  {
    "pre_ent": [],
    "gold_ent": [],
    "id": 201,
    "template": "thank you for using our system . good bye",
    "response": "thank you for using our system . good bye"
  },
  {
    "pre_ent": [],
    "gold_ent": [],
    "id": 202,
    "template": "there are no restaurants matching your request . would you like to try something else ?",
    "response": "there are no restaurants matching your request . would you like to try something else ?"
  },
  {
    "pre_ent": [],
    "gold_ent": [],
    "id": 203,
    "template": "api_call international dontcare dontcare",
    "response": "api_call international dontcare dontcare"
  },
  {
    "pre_ent": [
      "international",
      "centre",
      "bloomsbury_restaurant"
    ],
    "gold_ent": [
      "centre",
      "bloomsbury_restaurant",
      "international"
    ],
    "id": 204,
    "template": "@name is a @food restaurant in the @area part of town .",
    "response": "bloomsbury_restaurant is a international restaurant in the centre part of town ."
  },
  {
    "pre_ent": [
      "centre",
      "bloomsbury_restaurant"
    ],
    "gold_ent": [
      "the_missing_sock"
    ],
    "id": 205,
    "template": "@name is in the @area part of town .",
    "response": "bloomsbury_restaurant is in the centre part of town ."
  },
  {
    "pre_ent": [
      "the_missing_sock",
      "finders_corner_newmarket_road",
      "01223_812660"
    ],
    "gold_ent": [
      "finders_corner_newmarket_road",
      "01223_812660",
      "the_missing_sock"
    ],
    "id": 206,
    "template": "@name is located at @address . their phone number is @phone .",
    "response": "the_missing_sock is located at finders_corner_newmarket_road . their phone number is 01223_812660 ."
  },
  {
    "pre_ent": [],
    "gold_ent": [],
    "id": 207,
    "template": "thank you .",
    "response": "thank you ."
  },
  {
    "pre_ent": [],
    "gold_ent": [],
    "id": 208,
    "template": "thank you .",
    "response": "thank you ."
  },
  {
    "pre_ent": [],
    "gold_ent": [],
    "id": 209,
    "template": "there are four options in the centre part of town . what price range would you like ?",
    "response": "there are four options in the centre part of town . what price range would you like ?"
  },
  {
    "pre_ent": [
      "french",
      "cote",
      "centre"
    ],
    "gold_ent": [
      "expensive",
      "centre",
      "cote",
      "french"
    ],
    "id": 210,
    "template": "@name is a @food restaurant in the @area part of town .",
    "response": "cote is a french restaurant in the centre part of town ."
  },
  {
    "pre_ent": [
      "restaurant_two_two",
      "french",
      "centre"
    ],
    "gold_ent": [
      "restaurant_two_two"
    ],
    "id": 211,
    "template": "@name is a @pricerange restaurant in the @area part of town .",
    "response": "restaurant_two_two is a french restaurant in the centre part of town ."
  },
  {
    "pre_ent": [
      "restaurant_two_two",
      "01223_351880",
      "cb43ax"
    ],
    "gold_ent": [
      "01223_351880",
      "cb43ax"
    ],
    "id": 212,
    "template": "@name 's phone number is @phone and the postcode is @postcode .",
    "response": "restaurant_two_two 's phone number is 01223_351880 and the postcode is cb43ax ."
  },
  {
    "pre_ent": [],
    "gold_ent": [],
    "id": 213,
    "template": "thank you for using our system . good bye",
    "response": "thank you for using our system . good bye"
  },
  {
    "pre_ent": [],
    "gold_ent": [],
    "id": 214,
    "template": "thank you .",
    "response": "thank you ."
  },
  {
    "pre_ent": [],
    "gold_ent": [],
    "id": 215,
    "template": "api_call dontcare south expensive",
    "response": "api_call dontcare south expensive"
  },
  {
    "pre_ent": [],
    "gold_ent": [],
    "id": 216,
    "template": "api_call dontcare south expensive",
    "response": "api_call dontcare south expensive"
  },
  {
    "pre_ent": [
      "south",
      "expensive",
      "chiquito_restaurant_bar"
    ],
    "gold_ent": [
      "south",
      "chiquito_restaurant_bar",
      "expensive"
    ],
    "id": 217,
    "template": "@name is an @pricerange restaurant in the @area part of town .",
    "response": "chiquito_restaurant_bar is an expensive restaurant in the south part of town ."
  },
  {
    "pre_ent": [
      "chiquito_restaurant_bar",
      "01223_400170"
    ],
    "gold_ent": [
      "01223_400170"
    ],
    "id": 218,
    "template": "@name 's phone number is @phone .",
    "response": "chiquito_restaurant_bar 's phone number is 01223_400170 ."
  },
  {
    "pre_ent": [],
    "gold_ent": [],
    "id": 219,
    "template": "goodbye .",
    "response": "goodbye ."
  },
  {
    "pre_ent": [],
    "gold_ent": [],
    "id": 220,
    "template": "api_call dontcare south expensive",
    "response": "api_call dontcare south expensive"
  },
  {
    "pre_ent": [
      "nandos",
      "cambridge_leisure_park_clifton_way",
      "01223_327908"
    ],
    "gold_ent": [
      "south",
      "portuguese",
      "cheap",
      "chinese"
    ],
    "id": 221,
    "template": "@name is located at @address , and the phone number is @phone .",
    "response": "nandos is located at cambridge_leisure_park_clifton_way , and the phone number is 01223_327908 ."
  },
  {
    "pre_ent": [
      "nandos",
      "south",
      "cheap"
    ],
    "gold_ent": [
      "chinese",
      "the_lucky_star"
    ],
    "id": 222,
    "template": "@name is located in the @area part of town and is in the @pricerange price range .",
    "response": "nandos is located in the south part of town and is in the cheap price range ."
  },
  {
    "pre_ent": [
      "cambridge_leisure_park_clifton_way",
      "the_lucky_star"
    ],
    "gold_ent": [
      "cambridge_leisure_park_clifton_way",
      "the_lucky_star"
    ],
    "id": 223,
    "template": "@name is located at @address . can i help you with anything else ?",
    "response": "the_lucky_star is located at cambridge_leisure_park_clifton_way . can i help you with anything else ?"
  },
  {
    "pre_ent": [],
    "gold_ent": [],
    "id": 224,
    "template": "thank you , goodbye !",
    "response": "thank you , goodbye !"
  },
  {
    "pre_ent": [],
    "gold_ent": [],
    "id": 225,
    "template": "there are two restaurants in the east part of town . which kind of food would you like ?",
    "response": "there are two restaurants in the east part of town . which kind of food would you like ?"
  },
  {
    "pre_ent": [
      "pizza_hut_cherry_hinton",
      "south",
      "italian"
    ],
    "gold_ent": [
      "restaurant_alimentum",
      "pizza_hut_cherry_hinton"
    ],
    "id": 226,
    "template": "@name is a @food restaurant in the @area part of town .",
    "response": "pizza_hut_cherry_hinton is a italian restaurant in the south part of town ."
  },
  {
    "pre_ent": [
      "pizza_hut_cherry_hinton",
      "g4_cambridge_leisure_park_clifton_way_cherry_hinton",
      "italian"
    ],
    "gold_ent": [
      "restaurant_alimentum",
      "modern_european",
      "italian",
      "pizza_hut_cherry_hinton"
    ],
    "id": 227,
    "template": "@name serves @food food and is located at @address .",
    "response": "pizza_hut_cherry_hinton serves italian food and is located at g4_cambridge_leisure_park_clifton_way_cherry_hinton ."
  },
  {
    "pre_ent": [
      "pizza_hut_cherry_hinton",
      "g4_cambridge_leisure_park_clifton_way_cherry_hinton",
      "01223_323737"
    ],
    "gold_ent": [
      "g4_cambridge_leisure_park_clifton_way_cherry_hinton",
      "01223_323737",
      "pizza_hut_cherry_hinton"
    ],
    "id": 228,
    "template": "@name is located at @address and their phone number is @phone .",
    "response": "pizza_hut_cherry_hinton is located at g4_cambridge_leisure_park_clifton_way_cherry_hinton and their phone number is 01223_323737 ."
  },
  {
    "pre_ent": [
      "italian"
    ],
    "gold_ent": [
      "italian"
    ],
    "id": 229,
    "template": "they serve @food food .",
    "response": "they serve italian food ."
  },
  {
    "pre_ent": [],
    "gold_ent": [],
    "id": 230,
    "template": "thank you for using the cambridge restaurant system . goodbye .",
    "response": "thank you for using the cambridge restaurant system . goodbye ."
  },
  {
    "pre_ent": [],
    "gold_ent": [],
    "id": 231,
    "template": "goodbye .",
    "response": "goodbye ."
  },
  {
    "pre_ent": [],
    "gold_ent": [],
    "id": 232,
    "template": "api_call dontcare south moderate",
    "response": "api_call dontcare south moderate"
  },
  {
    "pre_ent": [
      "pizza_hut_cherry_hinton",
      "south",
      "italian"
    ],
    "gold_ent": [
      "south",
      "pizza_hut_cherry_hinton"
    ],
    "id": 233,
    "template": "@name is a @food restaurant in the @area part of town .",
    "response": "pizza_hut_cherry_hinton is a italian restaurant in the south part of town ."
  },
  {
    "pre_ent": [
      "pizza_hut_cherry_hinton",
      "g4_cambridge_leisure_park_clifton_way_cherry_hinton",
      "01223_323737"
    ],
    "gold_ent": [
      "g4_cambridge_leisure_park_clifton_way_cherry_hinton",
      "01223_323737",
      "pizza_hut_cherry_hinton"
    ],
    "id": 234,
    "template": "the phone number for @name is @phone and they are located at @address .",
    "response": "the phone number for pizza_hut_cherry_hinton is 01223_323737 and they are located at g4_cambridge_leisure_park_clifton_way_cherry_hinton ."
  },
  {
    "pre_ent": [],
    "gold_ent": [],
    "id": 235,
    "template": "thank you , goodbye !",
    "response": "thank you , goodbye !"
  },
  {
    "pre_ent": [],
    "gold_ent": [],
    "id": 236,
    "template": "api_call thai dontcare dontcare",
    "response": "api_call thai dontcare dontcare"
  },
  {
    "pre_ent": [
      "thai",
      "bangkok_city",
      "centre"
    ],
    "gold_ent": [
      "expensive",
      "bangkok_city",
      "centre",
      "thai"
    ],
    "id": 237,
    "template": "@name is a @food restaurant in the @area part of town .",
    "response": "bangkok_city is a thai restaurant in the centre part of town ."
  },
  {
    "pre_ent": [
      "bangkok_city",
      "01223_354382"
    ],
    "gold_ent": [
      "bangkok_city",
      "01223_354382",
      "cb23jx"
    ],
    "id": 238,
    "template": "@name 's phone number is @phone and postcode is @postcode .",
    "response": "bangkok_city 's phone number is 01223_354382 and postcode is 01223_354382 ."
  },
  {
    "pre_ent": [],
    "gold_ent": [],
    "id": 239,
    "template": "thank you , goodbye .",
    "response": "thank you , goodbye ."
  },
  {
    "pre_ent": [],
    "gold_ent": [],
    "id": 240,
    "template": "there are no restaurants serving australian food .",
    "response": "there are no restaurants serving australian food ."
  },
  {
    "pre_ent": [],
    "gold_ent": [],
    "id": 241,
    "template": "api_call korean dontcare dontcare",
    "response": "api_call korean dontcare dontcare"
  },
  {
    "pre_ent": [
      "little_seoul",
      "korean",
      "expensive"
    ],
    "gold_ent": [
      "expensive",
      "little_seoul",
      "korean"
    ],
    "id": 242,
    "template": "@name is an @pricerange restaurant serving @food food .",
    "response": "little_seoul is an expensive restaurant serving korean food ."
  },
  {
    "pre_ent": [
      "little_seoul",
      "centre"
    ],
    "gold_ent": [
      "regent_street_city_centre",
      "centre",
      "little_seoul"
    ],
    "id": 243,
    "template": "@name is located at 108 @hist .",
    "response": "little_seoul is located at 108 centre ."
  },
  {
    "pre_ent": [],
    "gold_ent": [],
    "id": 244,
    "template": "thank you for using the cambridge restaurant system . goodbye .",
    "response": "thank you for using the cambridge restaurant system . goodbye ."
  },
  {
    "pre_ent": [],
    "gold_ent": [],
    "id": 245,
    "template": "there are no restaurants serving serve food food in the centre part of town . is there anything else i can help you with ?",
    "response": "there are no restaurants serving serve food food in the centre part of town . is there anything else i can help you with ?"
  },
  {
    "pre_ent": [],
    "gold_ent": [],
    "id": 246,
    "template": "api_call dontcare south cheap",
    "response": "api_call dontcare south cheap"
  },
  {
    "pre_ent": [],
    "gold_ent": [],
    "id": 247,
    "template": "api_call korean centre dontcare",
    "response": "api_call korean centre dontcare"
  },
  {
    "pre_ent": [
      "gourmet_burger_kitchen",
      "centre",
      "expensive"
    ],
    "gold_ent": [
      "north_american",
      "centre",
      "gourmet_burger_kitchen"
    ],
    "id": 248,
    "template": "@name is an @food restaurant in the @area part of town .",
    "response": "gourmet_burger_kitchen is an expensive restaurant in the centre part of town ."
  },
  {
    "pre_ent": [
      "gourmet_burger_kitchen",
      "01223_312598"
    ],
    "gold_ent": [
      "01223_312598",
      "gourmet_burger_kitchen"
    ],
    "id": 249,
    "template": "@name 's phone number is @phone .",
    "response": "gourmet_burger_kitchen 's phone number is 01223_312598 ."
  },
  {
    "pre_ent": [],
    "gold_ent": [],
    "id": 250,
    "template": "thank you , goodbye .",
    "response": "thank you , goodbye ."
  },
  {
    "pre_ent": [],
    "gold_ent": [],
    "id": 251,
    "template": "there are no restaurants matching your request . would you like me to check for a different restaurant ?",
    "response": "there are no restaurants matching your request . would you like me to check for a different restaurant ?"
  },
  {
    "pre_ent": [],
    "gold_ent": [],
    "id": 252,
    "template": "api_call asian_oriental dontcare expensive",
    "response": "api_call asian_oriental dontcare expensive"
  },
  {
    "pre_ent": [
      "centre",
      "asian_oriental",
      "yippee_noodle_bar"
    ],
    "gold_ent": [
      "centre",
      "dojo_noodle_bar",
      "asian_oriental"
    ],
    "id": 253,
    "template": "@name is a @food restaurant in the @area part of town .",
    "response": "yippee_noodle_bar is a asian_oriental restaurant in the centre part of town ."
  },
  {
    "pre_ent": [
      "01223_363471"
    ],
    "gold_ent": [
      "01223_363471",
      "dojo_noodle_bar"
    ],
    "id": 254,
    "template": "the phone number is @phone .",
    "response": "the phone number is 01223_363471 ."
  },
  {
    "pre_ent": [],
    "gold_ent": [],
    "id": 255,
    "template": "thank you , goodbye .",
    "response": "thank you , goodbye ."
  },
  {
    "pre_ent": [],
    "gold_ent": [],
    "id": 256,
    "template": "there are no restaurants matching your request . would you like me to check for a different restaurant ?",
    "response": "there are no restaurants matching your request . would you like me to check for a different restaurant ?"
  },
  {
    "pre_ent": [],
    "gold_ent": [],
    "id": 257,
    "template": "api_call chinese south dontcare",
    "response": "api_call chinese south dontcare"
  },
  {
    "pre_ent": [
      "curry_prince",
      "451_newmarket_road_fen_ditton",
      "east",
      "indian",
      "newmarket_road_fen_ditton"
    ],
    "gold_ent": [
      "indian",
      "east"
    ],
    "id": 258,
    "template": "@name is a @food restaurant in the @area part of town . their address is @address .",
    "response": "curry_prince is a indian restaurant in the east part of town . their address is 451_newmarket_road_fen_ditton ."
  },
  {
    "pre_ent": [
      "curry_prince",
      "451_newmarket_road_fen_ditton",
      "01223_566388",
      "newmarket_road_fen_ditton"
    ],
    "gold_ent": [
      "indian",
      "east",
      "curry_prince"
    ],
    "id": 259,
    "template": "@name is located at @address . their phone number is @phone .",
    "response": "curry_prince is located at 451_newmarket_road_fen_ditton . their phone number is 01223_566388 ."
  },
  {
    "pre_ent": [
      "01223_566388"
    ],
    "gold_ent": [
      "01223_566388",
      "curry_prince"
    ],
    "id": 260,
    "template": "the phone number is @phone .",
    "response": "the phone number is 01223_566388 ."
  },
  {
    "pre_ent": [
      "451_newmarket_road_fen_ditton",
      "newmarket_road_fen_ditton"
    ],
    "gold_ent": [
      "cb58jj",
      "451_newmarket_road_fen_ditton"
    ],
    "id": 261,
    "template": "the address is @address .",
    "response": "the address is 451_newmarket_road_fen_ditton ."
  },
  {
    "pre_ent": [],
    "gold_ent": [],
    "id": 262,
    "template": "thank you for using the cambridge restaurant system . goodbye .",
    "response": "thank you for using the cambridge restaurant system . goodbye ."
  },
  {
    "pre_ent": [],
    "gold_ent": [],
    "id": 263,
    "template": "there are three chinese restaurants in the east part of town . what price range would you like ?",
    "response": "there are three chinese restaurants in the east part of town . what price range would you like ?"
  },
  {
    "pre_ent": [],
    "gold_ent": [],
    "id": 264,
    "template": "thank you for using the cambridge restaurant system . goodbye .",
    "response": "thank you for using the cambridge restaurant system . goodbye ."
  },
  {
    "pre_ent": [],
    "gold_ent": [],
    "id": 265,
    "template": "i 'm sorry , there are no restaurants serving australasian food . can i help you find a different restaurant ?",
    "response": "i 'm sorry , there are no restaurants serving australasian food . can i help you find a different restaurant ?"
  },
  {
    "pre_ent": [],
    "gold_ent": [],
    "id": 266,
    "template": "api_call indian south dontcare",
    "response": "api_call indian south dontcare"
  },
  {
    "pre_ent": [],
    "gold_ent": [],
    "id": 267,
    "template": "api_call chinese south dontcare",
    "response": "api_call chinese south dontcare"
  },
  {
    "pre_ent": [
      "the_nirala",
      "north",
      "indian"
    ],
    "gold_ent": [
      "cheap"
    ],
    "id": 268,
    "template": "@name is a @food restaurant in the @area part of town .",
    "response": "the_nirala is a indian restaurant in the north part of town ."
  },
  {
    "pre_ent": [
      "the_nirala",
      "7_milton_road_chesterton"
    ],
    "gold_ent": [
      "the_nirala"
    ],
    "id": 269,
    "template": "@name is located at @address . can i help you with anything else ?",
    "response": "the_nirala is located at 7_milton_road_chesterton . can i help you with anything else ?"
  },
  {
    "pre_ent": [
      "the_nirala",
      "01223_360966"
    ],
    "gold_ent": [
      "01223_360966",
      "the_nirala"
    ],
    "id": 270,
    "template": "@name 's phone number is @phone .",
    "response": "the_nirala 's phone number is 01223_360966 ."
  },
  {
    "pre_ent": [],
    "gold_ent": [],
    "id": 271,
    "template": "thank you , goodbye .",
    "response": "thank you , goodbye ."
  },
  {
    "pre_ent": [],
    "gold_ent": [],
    "id": 272,
    "template": "api_call dontcare south moderate",
    "response": "api_call dontcare south moderate"
  },
  {
    "pre_ent": [],
    "gold_ent": [],
    "id": 273,
    "template": "api_call dontcare south moderate",
    "response": "api_call dontcare south moderate"
  },
  {
    "pre_ent": [
      "west",
      "meghna",
      "indian"
    ],
    "gold_ent": [
      "moderate",
      "meghna",
      "indian",
      "west"
    ],
    "id": 274,
    "template": "@name is a @food restaurant in the @area part of town .",
    "response": "meghna is a indian restaurant in the west part of town ."
  },
  {
    "pre_ent": [
      "meghna",
      "205_victoria_road_chesterton",
      "cb43lf"
    ],
    "gold_ent": [
      "meghna",
      "cb43lf",
      "205_victoria_road_chesterton"
    ],
    "id": 275,
    "template": "@name is located at @address , @postcode .",
    "response": "meghna is located at 205_victoria_road_chesterton , cb43lf ."
  },
  {
    "pre_ent": [],
    "gold_ent": [],
    "id": 276,
    "template": "thank you , goodbye !",
    "response": "thank you , goodbye !"
  },
  {
    "pre_ent": [],
    "gold_ent": [],
    "id": 277,
    "template": "there are no restaurants serving australian food in the expensive price range . would you like to try something else ?",
    "response": "there are no restaurants serving australian food in the expensive price range . would you like to try something else ?"
  },
  {
    "pre_ent": [],
    "gold_ent": [],
    "id": 278,
    "template": "api_call british dontcare expensive",
    "response": "api_call british dontcare expensive"
  },
  {
    "pre_ent": [],
    "gold_ent": [],
    "id": 279,
    "template": "api_call international dontcare dontcare",
    "response": "api_call international dontcare dontcare"
  },
  {
    "pre_ent": [
      "fitzbillies_restaurant",
      "british",
      "expensive",
      "east"
    ],
    "gold_ent": [
      "graffiti"
    ],
    "id": 280,
    "template": "@name is an @pricerange restaurant serving @food food in the @area part of town .",
    "response": "fitzbillies_restaurant is an expensive restaurant serving british food in the east part of town ."
  },
  {
    "pre_ent": [
      "graffiti",
      "01223_277977"
    ],
    "gold_ent": [
      "01223_277977"
    ],
    "id": 281,
    "template": "@name 's phone number is @phone .",
    "response": "graffiti 's phone number is 01223_277977 ."
  },
  {
    "pre_ent": [],
    "gold_ent": [],
    "id": 282,
    "template": "thank you for using the cambridge restaurant system . goodbye .",
    "response": "thank you for using the cambridge restaurant system . goodbye ."
  },
  {
    "pre_ent": [],
    "gold_ent": [],
    "id": 283,
    "template": "api_call dontcare south moderate",
    "response": "api_call dontcare south moderate"
  },
  {
    "pre_ent": [
      "pizza_hut_cherry_hinton",
      "south",
      "italian"
    ],
    "gold_ent": [
      "south",
      "pizza_hut_cherry_hinton"
    ],
    "id": 284,
    "template": "@name is a @food restaurant in the @area part of town .",
    "response": "pizza_hut_cherry_hinton is a italian restaurant in the south part of town ."
  },
  {
    "pre_ent": [
      "01223_323737"
    ],
    "gold_ent": [
      "01223_323737",
      "pizza_hut_cherry_hinton"
    ],
    "id": 285,
    "template": "the phone number is @phone .",
    "response": "the phone number is 01223_323737 ."
  },
  {
    "pre_ent": [
      "pizza_hut_cherry_hinton",
      "01223_323737"
    ],
    "gold_ent": [
      "152_-_154_hills_road",
      "cb28pb",
      "01223_413000",
      "restaurant_alimentum"
    ],
    "id": 286,
    "template": "the phone number for @name is @phone .",
    "response": "the phone number for pizza_hut_cherry_hinton is 01223_323737 ."
  },
  {
    "pre_ent": [],
    "gold_ent": [],
    "id": 287,
    "template": "there are no restaurants serving serve food food in the east part of town .",
    "response": "there are no restaurants serving serve food food in the east part of town ."
  },
  {
    "pre_ent": [],
    "gold_ent": [],
    "id": 288,
    "template": "api_call thai west dontcare",
    "response": "api_call thai west dontcare"
  },
  {
    "pre_ent": [],
    "gold_ent": [],
    "id": 289,
    "template": "api_call italian south expensive",
    "response": "api_call italian south expensive"
  },
  {
    "pre_ent": [
      "bangkok_city",
      "centre",
      "thai"
    ],
    "gold_ent": [
      "expensive",
      "bangkok_city"
    ],
    "id": 290,
    "template": "@name is a @food restaurant in the @area part of town .",
    "response": "bangkok_city is a thai restaurant in the centre part of town ."
  },
  {
    "pre_ent": [
      "bangkok_city",
      "24_green_street_city_centre",
      "centre",
      "01223_354382"
    ],
    "gold_ent": [
      "bangkok_city",
      "01223_354382"
    ],
    "id": 291,
    "template": "@name is located at @address and their phone number is @phone .",
    "response": "bangkok_city is located at 24_green_street_city_centre and their phone number is 01223_354382 ."
  },
  {
    "pre_ent": [],
    "gold_ent": [],
    "id": 292,
    "template": "thank you , goodbye .",
    "response": "thank you , goodbye ."
  },
  {
    "pre_ent": [],
    "gold_ent": [],
    "id": 293,
    "template": "i 'm sorry , there are no restaurants serving christmas food .",
    "response": "i 'm sorry , there are no restaurants serving christmas food ."
  },
  {
    "pre_ent": [],
    "gold_ent": [],
    "id": 294,
    "template": "api_call korean dontcare dontcare",
    "response": "api_call korean dontcare dontcare"
  },
  {
    "pre_ent": [
      "little_seoul",
      "centre",
      "korean"
    ],
    "gold_ent": [
      "korean",
      "little_seoul"
    ],
    "id": 295,
    "template": "@name is a @food restaurant in the @area part of town .",
    "response": "little_seoul is a korean restaurant in the centre part of town ."
  },
  {
    "pre_ent": [
      "little_seoul",
      "01223_308681"
    ],
    "gold_ent": [
      "01223308681"
    ],
    "id": 296,
    "template": "@name 's phone number is @phone .",
    "response": "little_seoul 's phone number is 01223_308681 ."
  },
  {
    "pre_ent": [],
    "gold_ent": [],
    "id": 297,
    "template": "thank you for using the cambridge restaurant system . goodbye .",
    "response": "thank you for using the cambridge restaurant system . goodbye ."
  },
  {
    "pre_ent": [],
    "gold_ent": [],
    "id": 298,
    "template": "api_call dontcare north cheap",
    "response": "api_call dontcare north cheap"
  },
  {
    "pre_ent": [],
    "gold_ent": [],
    "id": 299,
    "template": "api_call dontcare south dontcare",
    "response": "api_call dontcare south dontcare"
  },
  {
    "pre_ent": [
      "da_vinci_pizzeria",
      "north",
      "cheap"
    ],
    "gold_ent": [
      "north",
      "cheap",
      "da_vinci_pizzeria",
      "royal_spice"
    ],
    "id": 300,
    "template": "@name is a @food restaurant in the @area part of town .",
    "response": "da_vinci_pizzeria is a cheap restaurant in the north part of town ."
  },
  {
    "pre_ent": [
      "da_vinci_pizzeria",
      "01223_351707"
    ],
    "gold_ent": [
      "01733_553355",
      "da_vinci_pizzeria",
      "01223_351707",
      "royal_spice"
    ],
    "id": 301,
    "template": "@name 's phone number is @phone .",
    "response": "da_vinci_pizzeria 's phone number is 01223_351707 ."
  },
  {
    "pre_ent": [],
    "gold_ent": [],
    "id": 302,
    "template": "thank you for using the cambridge restaurant system . goodbye .",
    "response": "thank you for using the cambridge restaurant system . goodbye ."
  },
  {
    "pre_ent": [],
    "gold_ent": [],
    "id": 303,
    "template": "there are no restaurants matching your request . would you like to try something else ?",
    "response": "there are no restaurants matching your request . would you like to try something else ?"
  },
  {
    "pre_ent": [],
    "gold_ent": [],
    "id": 304,
    "template": "api_call british dontcare expensive",
    "response": "api_call british dontcare expensive"
  },
  {
    "pre_ent": [
      "fitzbillies_restaurant",
      "centre",
      "british",
      "01223_241387"
    ],
    "gold_ent": [
      "expensive",
      "01223_352500",
      "british",
      "graffiti"
    ],
    "id": 305,
    "template": "@name serves @food food , is located in the @area part of town . their phone number is @phone .",
    "response": "fitzbillies_restaurant serves british food , is located in the centre part of town . their phone number is 01223_241387 ."
  },
  {
    "pre_ent": [
      "fitzbillies_restaurant"
    ],
    "gold_ent": [],
    "id": 306,
    "template": "@name is a restaurant serving restaurant .",
    "response": "fitzbillies_restaurant is a restaurant serving restaurant ."
  },
  {
    "pre_ent": [],
    "gold_ent": [],
    "id": 307,
    "template": "there are three restaurants matching your request . would you like me to check for a different restaurant ?",
    "response": "there are three restaurants matching your request . would you like me to check for a different restaurant ?"
  },
  {
    "pre_ent": [],
    "gold_ent": [],
    "id": 308,
    "template": "api_call chinese south dontcare",
    "response": "api_call chinese south dontcare"
  },
  {
    "pre_ent": [
      "south",
      "chinese",
      "the_lucky_star"
    ],
    "gold_ent": [
      "expensive",
      "the_good_luck_chinese_food_takeaway",
      "peking_restaurant",
      "the_lucky_star",
      "cheap"
    ],
    "id": 309,
    "template": "@name is a @food restaurant in the @area part of town .",
    "response": "the_lucky_star is a chinese restaurant in the south part of town ."
  },
  {
    "pre_ent": [
      "peking_restaurant",
      "10_homerton_street_city_centre"
    ],
    "gold_ent": [
      "cambridge_leisure_park_clifton_way",
      "01223_244277"
    ],
    "id": 310,
    "template": "@name is located at @address .",
    "response": "peking_restaurant is located at 10_homerton_street_city_centre ."
  },
  {
    "pre_ent": [],
    "gold_ent": [],
    "id": 311,
    "template": "thank you .",
    "response": "thank you ."
  },
  {
    "pre_ent": [],
    "gold_ent": [],
    "id": 312,
    "template": "there are no moderately priced restaurants in the north part of town .",
    "response": "there are no moderately priced restaurants in the north part of town ."
  },
  {
    "pre_ent": [],
    "gold_ent": [],
    "id": 313,
    "template": "there are four options , one in the centre of town . do you have a preference on the area ?",
    "response": "there are four options , one in the centre of town . do you have a preference on the area ?"
  },
  {
    "pre_ent": [
      "anatolia",
      "centre",
      "turkish"
    ],
    "gold_ent": [
      "turkish",
      "anatolia",
      "efes_restaurant",
      "moderate"
    ],
    "id": 314,
    "template": "@name is a @food restaurant in the @area part of town .",
    "response": "anatolia is a turkish restaurant in the centre part of town ."
  },
  {
    "pre_ent": [
      "anatolia",
      "30_bridge_street_city_centre",
      "centre"
    ],
    "gold_ent": [
      "anatolia",
      "30_bridge_street_city_centre"
    ],
    "id": 315,
    "template": "@name is located at @address . can i help you with anything else ?",
    "response": "anatolia is located at 30_bridge_street_city_centre . can i help you with anything else ?"
  },
  {
    "pre_ent": [],
    "gold_ent": [],
    "id": 316,
    "template": "thank you .",
    "response": "thank you ."
  },
  {
    "pre_ent": [],
    "gold_ent": [],
    "id": 317,
    "template": "i 'm sorry , there are no restaurants serving singaporean food in the south part of town . would you like to try something else ?",
    "response": "i 'm sorry , there are no restaurants serving singaporean food in the south part of town . would you like to try something else ?"
  },
  {
    "pre_ent": [],
    "gold_ent": [],
    "id": 318,
    "template": "api_call asian_oriental dontcare dontcare",
    "response": "api_call asian_oriental dontcare dontcare"
  },
  {
    "pre_ent": [
      "asian_oriental",
      "yippee_noodle_bar",
      "north"
    ],
    "gold_ent": [
      "centre",
      "dojo_noodle_bar",
      "asian_oriental"
    ],
    "id": 319,
    "template": "@name is a @food restaurant in the @area part of town .",
    "response": "yippee_noodle_bar is a asian_oriental restaurant in the north part of town ."
  },
  {
    "pre_ent": [
      "dojo_noodle_bar",
      "40210_millers_yard_city_centre",
      "centre"
    ],
    "gold_ent": [
      "cb21rq",
      "dojo_noodle_bar",
      "40210_millers_yard_city_centre"
    ],
    "id": 320,
    "template": "the address for @name is @hist and the postcode is @postcode .",
    "response": "the address for dojo_noodle_bar is 40210_millers_yard_city_centre and the postcode is 40210_millers_yard_city_centre ."
  },
  {
    "pre_ent": [],
    "gold_ent": [],
    "id": 321,
    "template": "thank you , goodbye .",
    "response": "thank you , goodbye ."
  },
  {
    "pre_ent": [],
    "gold_ent": [],
    "id": 322,
    "template": "api_call dontcare south dontcare",
    "response": "api_call dontcare south dontcare"
  },
  {
    "pre_ent": [],
    "gold_ent": [],
    "id": 323,
    "template": "api_call dontcare south dontcare",
    "response": "api_call dontcare south dontcare"
  },
  {
    "pre_ent": [
      "west",
      "moderate",
      "meghna"
    ],
    "gold_ent": [
      "meghna",
      "indian",
      "west"
    ],
    "id": 324,
    "template": "@name is a moderately priced restaurant in the @area part of town .",
    "response": "meghna is a moderately priced restaurant in the west part of town ."
  },
  {
    "pre_ent": [
      "meghna",
      "205_victoria_road_chesterton",
      "01223_727410"
    ],
    "gold_ent": [
      "01223_727410",
      "meghna",
      "205_victoria_road_chesterton"
    ],
    "id": 325,
    "template": "@name is located at @address and their phone number is @phone .",
    "response": "meghna is located at 205_victoria_road_chesterton and their phone number is 01223_727410 ."
  },
  {
    "pre_ent": [],
    "gold_ent": [],
    "id": 326,
    "template": "goodbye .",
    "response": "goodbye ."
  },
  {
    "pre_ent": [],
    "gold_ent": [],
    "id": 327,
    "template": "there are two restaurants in the north part of town . would you like to try something else ?",
    "response": "there are two restaurants in the north part of town . would you like to try something else ?"
  },
  {
    "pre_ent": [],
    "gold_ent": [],
    "id": 328,
    "template": "api_call asian_oriental north dontcare",
    "response": "api_call asian_oriental north dontcare"
  },
  {
    "pre_ent": [
      "saigon_city",
      "north",
      "asian_oriental"
    ],
    "gold_ent": [
      "north",
      "saigon_city",
      "asian_oriental"
    ],
    "id": 329,
    "template": "@name is a @food restaurant in the @area part of town .",
    "response": "saigon_city is a asian_oriental restaurant in the north part of town ."
  },
  {
    "pre_ent": [
      "saigon_city",
      "169_high_street_chesterton_chesterton",
      "01223_356555"
    ],
    "gold_ent": [
      "saigon_city",
      "169_high_street_chesterton_chesterton",
      "01223_356555"
    ],
    "id": 330,
    "template": "@name is located at @address and their phone number is @phone .",
    "response": "saigon_city is located at 169_high_street_chesterton_chesterton and their phone number is 01223_356555 ."
  },
  {
    "pre_ent": [],
    "gold_ent": [],
    "id": 331,
    "template": "thank you for using the cambridge restaurant system . goodbye .",
    "response": "thank you for using the cambridge restaurant system . goodbye ."
  },
  {
    "pre_ent": [],
    "gold_ent": [],
    "id": 332,
    "template": "i 'm sorry , there are no restaurants serving catalan food in the south part of town .",
    "response": "i 'm sorry , there are no restaurants serving catalan food in the south part of town ."
  },
  {
    "pre_ent": [],
    "gold_ent": [],
    "id": 333,
    "template": "api_call chinese south dontcare",
    "response": "api_call chinese south dontcare"
  },
  {
    "pre_ent": [
      "yu_garden",
      "east",
      "chinese"
    ],
    "gold_ent": [
      "yu_garden",
      "chinese",
      "east"
    ],
    "id": 334,
    "template": "@name is a @food restaurant in the @area part of town .",
    "response": "yu_garden is a chinese restaurant in the east part of town ."
  },
  {
    "pre_ent": [
      "yu_garden",
      "529_newmarket_road_fen_ditton",
      "cb58pa"
    ],
    "gold_ent": [
      "yu_garden",
      "529_newmarket_road_fen_ditton",
      "cb58pa",
      "01223_248882"
    ],
    "id": 335,
    "template": "@name is located at @address , @postcode , @postcode .",
    "response": "yu_garden is located at 529_newmarket_road_fen_ditton , cb58pa , cb58pa ."
  },
  {
    "pre_ent": [],
    "gold_ent": [],
    "id": 336,
    "template": "thank you , goodbye .",
    "response": "thank you , goodbye ."
  },
  {
    "pre_ent": [],
    "gold_ent": [],
    "id": 337,
    "template": "goodbye .",
    "response": "goodbye ."
  },
  {
    "pre_ent": [],
    "gold_ent": [],
    "id": 338,
    "template": "i 'm sorry , there are no restaurants matching your request . would you like me to check for a different restaurant ?",
    "response": "i 'm sorry , there are no restaurants matching your request . would you like me to check for a different restaurant ?"
  },
  {
    "pre_ent": [],
    "gold_ent": [],
    "id": 339,
    "template": "api_call thai centre dontcare",
    "response": "api_call thai centre dontcare"
  },
  {
    "pre_ent": [],
    "gold_ent": [],
    "id": 340,
    "template": "api_call dontcare south dontcare",
    "response": "api_call dontcare south dontcare"
  },
  {
    "pre_ent": [
      "bangkok_city",
      "centre",
      "thai"
    ],
    "gold_ent": [
      "bangkok_city",
      "centre",
      "thai"
    ],
    "id": 341,
    "template": "@name is a @food restaurant in the @area part of town .",
    "response": "bangkok_city is a thai restaurant in the centre part of town ."
  },
  {
    "pre_ent": [
      "bangkok_city",
      "24_green_street_city_centre",
      "centre",
      "01223_354382"
    ],
    "gold_ent": [
      "bangkok_city",
      "01223_354382",
      "24_green_street_city_centre"
    ],
    "id": 342,
    "template": "@name is located at @address . their phone number is @phone .",
    "response": "bangkok_city is located at 24_green_street_city_centre . their phone number is 01223_354382 ."
  },
  {
    "pre_ent": [],
    "gold_ent": [],
    "id": 343,
    "template": "thank you , goodbye .",
    "response": "thank you , goodbye ."
  },
  {
    "pre_ent": [],
    "gold_ent": [],
    "id": 344,
    "template": "api_call dontcare south cheap",
    "response": "api_call dontcare south cheap"
  },
  {
    "pre_ent": [
      "thanh_binh",
      "west",
      "cheap",
      "italian"
    ],
    "gold_ent": [
      "17_magdalene_street_city_centre",
      "01223_362456",
      "vietnamese",
      "01223_315232",
      "15_magdalene_street_city_centre",
      "la_margherita"
    ],
    "id": 345,
    "template": "@name is a @food restaurant in the @area part of town and is in the @pricerange price range .",
    "response": "thanh_binh is a italian restaurant in the west part of town and is in the cheap price range ."
  },
  {
    "pre_ent": [
      "la_margherita",
      "15_magdalene_street_city_centre",
      "01223_315232"
    ],
    "gold_ent": [
      "west"
    ],
    "id": 346,
    "template": "@name is located at @address and their phone number is @phone .",
    "response": "la_margherita is located at 15_magdalene_street_city_centre and their phone number is 01223_315232 ."
  },
  {
    "pre_ent": [],
    "gold_ent": [],
    "id": 347,
    "template": "thank you .",
    "response": "thank you ."
  },
  {
    "pre_ent": [],
    "gold_ent": [],
    "id": 348,
    "template": "thank you , goodbye .",
    "response": "thank you , goodbye ."
  },
  {
    "pre_ent": [],
    "gold_ent": [],
    "id": 349,
    "template": "there are no moderately priced restaurants in the north part of town . what price range would you like ?",
    "response": "there are no moderately priced restaurants in the north part of town . what price range would you like ?"
  },
  {
    "pre_ent": [
      "ali_baba",
      "centre",
      "lebanese"
    ],
    "gold_ent": [
      "ali_baba"
    ],
    "id": 350,
    "template": "@name is a @food restaurant in the @area part of town .",
    "response": "ali_baba is a lebanese restaurant in the centre part of town ."
  },
  {
    "pre_ent": [
      "ali_baba",
      "59_hills_road_city_centre",
      "centre",
      "01462_432565"
    ],
    "gold_ent": [
      "59_hills_road_city_centre",
      "01462_432565"
    ],
    "id": 351,
    "template": "@name is located at @address and their phone number is @phone .",
    "response": "ali_baba is located at 59_hills_road_city_centre and their phone number is 01462_432565 ."
  },
  {
    "pre_ent": [],
    "gold_ent": [],
    "id": 352,
    "template": "thank you for using the cambridge restaurant system . goodbye .",
    "response": "thank you for using the cambridge restaurant system . goodbye ."
  },
  {
    "pre_ent": [],
    "gold_ent": [],
    "id": 353,
    "template": "api_call chinese south dontcare",
    "response": "api_call chinese south dontcare"
  },
  {
    "pre_ent": [],
    "gold_ent": [],
    "id": 354,
    "template": "api_call dontcare south dontcare",
    "response": "api_call dontcare south dontcare"
  },
  {
    "pre_ent": [
      "taj_tandoori",
      "south",
      "indian"
    ],
    "gold_ent": [
      "taj_tandoori"
    ],
    "id": 355,
    "template": "@name is a @food restaurant in the @area part of town .",
    "response": "taj_tandoori is a indian restaurant in the south part of town ."
  },
  {
    "pre_ent": [
      "taj_tandoori",
      "01223_412299"
    ],
    "gold_ent": [
      "01223_412299",
      "64_cherry_hinton_road_cherry_hinton"
    ],
    "id": 356,
    "template": "@name 's phone number is @phone .",
    "response": "taj_tandoori 's phone number is 01223_412299 ."
  },
  {
    "pre_ent": [],
    "gold_ent": [],
    "id": 357,
    "template": "thank you , goodbye .",
    "response": "thank you , goodbye ."
  },
  {
    "pre_ent": [],
    "gold_ent": [],
    "id": 358,
    "template": "there are no moderately priced restaurants in the north part of town",
    "response": "there are no moderately priced restaurants in the north part of town"
  },
  {
    "pre_ent": [],
    "gold_ent": [],
    "id": 359,
    "template": "api_call dontcare north moderate",
    "response": "api_call dontcare north moderate"
  },
  {
    "pre_ent": [
      "north",
      "golden_wok",
      "chinese"
    ],
    "gold_ent": [
      "north",
      "golden_wok",
      "chinese"
    ],
    "id": 360,
    "template": "@name is a @food restaurant in the @area part of town .",
    "response": "golden_wok is a chinese restaurant in the north part of town ."
  },
  {
    "pre_ent": [
      "the_nirala",
      "north",
      "indian"
    ],
    "gold_ent": [
      "moderate",
      "north",
      "indian",
      "the_nirala"
    ],
    "id": 361,
    "template": "@name is a @pricerange @food restaurant in the @area part of town .",
    "response": "the_nirala is a indian indian restaurant in the north part of town ."
  },
  {
    "pre_ent": [
      "01223_360966"
    ],
    "gold_ent": [
      "01223_360966"
    ],
    "id": 362,
    "template": "the phone number is @phone .",
    "response": "the phone number is 01223_360966 ."
  },
  {
    "pre_ent": [],
    "gold_ent": [],
    "id": 363,
    "template": "thank you , goodbye .",
    "response": "thank you , goodbye ."
  },
  {
    "pre_ent": [],
    "gold_ent": [],
    "id": 364,
    "template": "api_call dontcare north moderate",
    "response": "api_call dontcare north moderate"
  },
  {
    "pre_ent": [
      "north",
      "moderate",
      "golden_wok",
      "chinese"
    ],
    "gold_ent": [
      "golden_wok",
      "191_histon_road_chesterton",
      "01223350688"
    ],
    "id": 365,
    "template": "@name is a @food restaurant in the @area part of town and is in the @pricerange price range . their",
    "response": "golden_wok is a chinese restaurant in the north part of town and is in the moderate price range . their"
  },
  {
    "pre_ent": [],
    "gold_ent": [],
    "id": 366,
    "template": "thank you , goodbye !",
    "response": "thank you , goodbye !"
  },
  {
    "pre_ent": [],
    "gold_ent": [],
    "id": 367,
    "template": "api_call dontcare south expensive",
    "response": "api_call dontcare south expensive"
  },
  {
    "pre_ent": [],
    "gold_ent": [],
    "id": 368,
    "template": "api_call dontcare south expensive",
    "response": "api_call dontcare south expensive"
  },
  {
    "pre_ent": [
      "south",
      "expensive",
      "chiquito_restaurant_bar"
    ],
    "gold_ent": [
      "south",
      "chiquito_restaurant_bar",
      "expensive",
      "mexican"
    ],
    "id": 369,
    "template": "@name is a @pricerange restaurant in the @area part of town .",
    "response": "chiquito_restaurant_bar is a expensive restaurant in the south part of town ."
  },
  {
    "pre_ent": [
      "chiquito_restaurant_bar",
      "2g_cambridge_leisure_park_cherry_hinton_road_cherry_hinton",
      "01223_400170"
    ],
    "gold_ent": [
      "01223_400170",
      "chiquito_restaurant_bar",
      "2g_cambridge_leisure_park_cherry_hinton_road_cherry_hinton"
    ],
    "id": 370,
    "template": "@name is located at @address and their phone number is @phone .",
    "response": "chiquito_restaurant_bar is located at 2g_cambridge_leisure_park_cherry_hinton_road_cherry_hinton and their phone number is 01223_400170 ."
  },
  {
    "pre_ent": [],
    "gold_ent": [],
    "id": 371,
    "template": "thank you . goodbye .",
    "response": "thank you . goodbye ."
  },
  {
    "pre_ent": [],
    "gold_ent": [],
    "id": 372,
    "template": "there are two cheap restaurants in the east part of town .",
    "response": "there are two cheap restaurants in the east part of town ."
  },
  {
    "pre_ent": [
      "nandos",
      "south",
      "portuguese"
    ],
    "gold_ent": [
      "south",
      "portuguese",
      "nandos"
    ],
    "id": 373,
    "template": "@name is a @food restaurant in the @area part of town .",
    "response": "nandos is a portuguese restaurant in the south part of town ."
  },
  {
    "pre_ent": [
      "cheap",
      "the_lucky_star"
    ],
    "gold_ent": [
      "nandos",
      "cheap"
    ],
    "id": 374,
    "template": "@name is in the @pricerange price range .",
    "response": "the_lucky_star is in the cheap price range ."
  },
  {
    "pre_ent": [
      "nandos",
      "cambridge_leisure_park_clifton_way",
      "01223_327908"
    ],
    "gold_ent": [
      "cambridge_leisure_park_clifton_way",
      "01223_327908"
    ],
    "id": 375,
    "template": "@name 's phone number is @phone and address is @address .",
    "response": "nandos 's phone number is 01223_327908 and address is cambridge_leisure_park_clifton_way ."
  },
  {
    "pre_ent": [],
    "gold_ent": [],
    "id": 376,
    "template": "thank you , goodbye .",
    "response": "thank you , goodbye ."
  },
  {
    "pre_ent": [],
    "gold_ent": [],
    "id": 377,
    "template": "i 'm sorry , there are no cantonese restaurants in the east part of town . would you like to try something else ?",
    "response": "i 'm sorry , there are no cantonese restaurants in the east part of town . would you like to try something else ?"
  },
  {
    "pre_ent": [],
    "gold_ent": [],
    "id": 378,
    "template": "api_call portuguese dontcare dontcare",
    "response": "api_call portuguese dontcare dontcare"
  },
  {
    "pre_ent": [
      "nandos",
      "south",
      "portuguese"
    ],
    "gold_ent": [
      "south",
      "nandos",
      "nandos_city_centre"
    ],
    "id": 379,
    "template": "@name is a @food restaurant in the @area part of town .",
    "response": "nandos is a portuguese restaurant in the south part of town ."
  },
  {
    "pre_ent": [
      "nandos",
      "cambridge_leisure_park_clifton_way"
    ],
    "gold_ent": [
      "cambridge_leisure_park_clifton_way",
      "01223_327908"
    ],
    "id": 380,
    "template": "@name is located at @address . can i help you with anything else ?",
    "response": "nandos is located at cambridge_leisure_park_clifton_way . can i help you with anything else ?"
  },
  {
    "pre_ent": [],
    "gold_ent": [],
    "id": 381,
    "template": "thank you for using the cambridge restaurant system . goodbye .",
    "response": "thank you for using the cambridge restaurant system . goodbye ."
  },
  {
    "pre_ent": [],
    "gold_ent": [],
    "id": 382,
    "template": "there are no restaurants serving international food . would you like to try something else ?",
    "response": "there are no restaurants serving international food . would you like to try something else ?"
  },
  {
    "pre_ent": [
      "ali_baba",
      "centre",
      "lebanese"
    ],
    "gold_ent": [
      "centre",
      "lebanese",
      "ali_baba"
    ],
    "id": 383,
    "template": "@name is a @food restaurant in the @area part of town .",
    "response": "ali_baba is a lebanese restaurant in the centre part of town ."
  },
  {
    "pre_ent": [
      "ali_baba",
      "01462_432565"
    ],
    "gold_ent": [
      "01462_432565"
    ],
    "id": 384,
    "template": "@name 's phone number is @phone .",
    "response": "ali_baba 's phone number is 01462_432565 ."
  },
  {
    "pre_ent": [],
    "gold_ent": [],
    "id": 385,
    "template": "thank you , goodbye .",
    "response": "thank you , goodbye ."
  },
  {
    "pre_ent": [],
    "gold_ent": [],
    "id": 386,
    "template": "there are three restaurants serving international food in the east part of town . what price range would",
    "response": "there are three restaurants serving international food in the east part of town . what price range would"
  },
  {
    "pre_ent": [],
    "gold_ent": [],
    "id": 387,
    "template": "api_call international east dontcare",
    "response": "api_call international east dontcare"
  },
  {
    "pre_ent": [
      "the_missing_sock",
      "east",
      "international"
    ],
    "gold_ent": [
      "international",
      "east",
      "the_missing_sock"
    ],
    "id": 388,
    "template": "@name is a @food restaurant in the @area part of town .",
    "response": "the_missing_sock is a international restaurant in the east part of town ."
  },
  {
    "pre_ent": [
      "the_missing_sock",
      "01223_812660"
    ],
    "gold_ent": [
      "01223812660"
    ],
    "id": 389,
    "template": "@name 's phone number is @phone .",
    "response": "the_missing_sock 's phone number is 01223_812660 ."
  },
  {
    "pre_ent": [],
    "gold_ent": [],
    "id": 390,
    "template": "thank you .",
    "response": "thank you ."
  },
  {
    "pre_ent": [],
    "gold_ent": [],
    "id": 391,
    "template": "there are no restaurants in the east part of town . would you like to try something else",
    "response": "there are no restaurants in the east part of town . would you like to try something else"
  },
  {
    "pre_ent": [],
    "gold_ent": [],
    "id": 392,
    "template": "api_call indian south dontcare",
    "response": "api_call indian south dontcare"
  },
  {
    "pre_ent": [
      "east",
      "indian",
      "pipasha_restaurant"
    ],
    "gold_ent": [
      "indian",
      "east",
      "curry_prince"
    ],
    "id": 393,
    "template": "@name is a @food restaurant in the @area part of town .",
    "response": "pipasha_restaurant is a indian restaurant in the east part of town ."
  },
  {
    "pre_ent": [
      "451_newmarket_road_fen_ditton",
      "01223_566388",
      "newmarket_road_fen_ditton"
    ],
    "gold_ent": [
      "451_newmarket_road_fen_ditton",
      "01223_566388",
      "curry_prince"
    ],
    "id": 394,
    "template": "the address is @address and the phone number is @phone .",
    "response": "the address is 451_newmarket_road_fen_ditton and the phone number is 01223_566388 ."
  },
  {
    "pre_ent": [],
    "gold_ent": [],
    "id": 395,
    "template": "thank you for using the cambridge restaurant system . goodbye .",
    "response": "thank you for using the cambridge restaurant system . goodbye ."
  },
  {
    "pre_ent": [],
    "gold_ent": [],
    "id": 396,
    "template": "api_call dontcare north moderate",
    "response": "api_call dontcare north moderate"
  },
  {
    "pre_ent": [
      "north",
      "golden_wok",
      "chinese"
    ],
    "gold_ent": [
      "north",
      "golden_wok",
      "moderate"
    ],
    "id": 397,
    "template": "@name is a @food restaurant in the @area part of town .",
    "response": "golden_wok is a chinese restaurant in the north part of town ."
  },
  {
    "pre_ent": [
      "the_nirala",
      "north",
      "indian"
    ],
    "gold_ent": [
      "north",
      "indian",
      "the_nirala"
    ],
    "id": 398,
    "template": "@name is a @food restaurant in the @area part of town .",
    "response": "the_nirala is a indian restaurant in the north part of town ."
  },
  {
    "pre_ent": [
      "the_nirala",
      "01223_360966",
      "cb41uy"
    ],
    "gold_ent": [
      "01223_360966",
      "7_milton_road_chesterton",
      "cb41uy",
      "the_nirala"
    ],
    "id": 399,
    "template": "@name 's phone number is @phone and the postcode is @postcode .",
    "response": "the_nirala 's phone number is 01223_360966 and the postcode is cb41uy ."
  },
  {
    "pre_ent": [],
    "gold_ent": [],
    "id": 400,
    "template": "thank you .",
    "response": "thank you ."
  },
  {
    "pre_ent": [],
    "gold_ent": [],
    "id": 401,
    "template": "thank you .",
    "response": "thank you ."
  },
  {
    "pre_ent": [],
    "gold_ent": [],
    "id": 402,
    "template": "there are two restaurants in the north part of town . what price range would you like ?",
    "response": "there are two restaurants in the north part of town . what price range would you like ?"
  },
  {
    "pre_ent": [],
    "gold_ent": [],
    "id": 403,
    "template": "api_call chinese north dontcare",
    "response": "api_call chinese north dontcare"
  },
  {
    "pre_ent": [
      "the_nirala",
      "7_milton_road_chesterton",
      "north",
      "indian"
    ],
    "gold_ent": [
      "01223_360966",
      "indian",
      "7_milton_road_chesterton"
    ],
    "id": 404,
    "template": "@name is a @food restaurant in the @area part of town . their address is @address .",
    "response": "the_nirala is a indian restaurant in the north part of town . their address is 7_milton_road_chesterton ."
  },
  {
    "pre_ent": [],
    "gold_ent": [],
    "id": 405,
    "template": "thank you .",
    "response": "thank you ."
  },
  {
    "pre_ent": [],
    "gold_ent": [],
    "id": 406,
    "template": "there are two restaurants in the north part of town . what price range would you like ?",
    "response": "there are two restaurants in the north part of town . what price range would you like ?"
  },
  {
    "pre_ent": [
      "da_vinci_pizzeria",
      "north",
      "cheap"
    ],
    "gold_ent": [
      "north",
      "cheap",
      "royal_spice"
    ],
    "id": 407,
    "template": "@name is a @food restaurant in the @area part of town .",
    "response": "da_vinci_pizzeria is a cheap restaurant in the north part of town ."
  },
  {
    "pre_ent": [
      "da_vinci_pizzeria",
      "north",
      "italian"
    ],
    "gold_ent": [
      "north",
      "cheap",
      "da_vinci_pizzeria"
    ],
    "id": 408,
    "template": "@name is a @food restaurant in the @area part of town .",
    "response": "da_vinci_pizzeria is a italian restaurant in the north part of town ."
  },
  {
    "pre_ent": [
      "da_vinci_pizzeria",
      "20_milton_road_chesterton"
    ],
    "gold_ent": [
      "20_milton_road_chesterton"
    ],
    "id": 409,
    "template": "@name is at @address .",
    "response": "da_vinci_pizzeria is at 20_milton_road_chesterton ."
  },
  {
    "pre_ent": [],
    "gold_ent": [],
    "id": 410,
    "template": "thank you , goodbye .",
    "response": "thank you , goodbye ."
  },
  {
    "pre_ent": [],
    "gold_ent": [],
    "id": 411,
    "template": "api_call dontcare north moderate",
    "response": "api_call dontcare north moderate"
  },
  {
    "pre_ent": [
      "north",
      "golden_wok",
      "chinese"
    ],
    "gold_ent": [
      "north",
      "golden_wok",
      "moderate"
    ],
    "id": 412,
    "template": "@name is a @food restaurant in the @area part of town .",
    "response": "golden_wok is a chinese restaurant in the north part of town ."
  },
  {
    "pre_ent": [
      "the_nirala",
      "north",
      "indian"
    ],
    "gold_ent": [
      "expensive",
      "restaurant_two_two",
      "french"
    ],
    "id": 413,
    "template": "@name is a @food restaurant in the @area part of town .",
    "response": "the_nirala is a indian restaurant in the north part of town ."
  },
  {
    "pre_ent": [
      "01223_360966",
      "golden_wok"
    ],
    "gold_ent": [
      "01223_351880"
    ],
    "id": 414,
    "template": "@name 's phone number is @phone .",
    "response": "golden_wok 's phone number is 01223_360966 ."
  },
  {
    "pre_ent": [
      "the_nirala"
    ],
    "gold_ent": [
      "01223_351880",
      "restaurant_two_two"
    ],
    "id": 415,
    "template": "the phone number is @phone .",
    "response": "the phone number is the_nirala ."
  },
  {
    "pre_ent": [],
    "gold_ent": [],
    "id": 416,
    "template": "thank you .",
    "response": "thank you ."
  },
  {
    "pre_ent": [],
    "gold_ent": [],
    "id": 417,
    "template": "there are no restaurants serving singaporean food in the centre part of town . would you like to try something else ?",
    "response": "there are no restaurants serving singaporean food in the centre part of town . would you like to try something else ?"
  },
  {
    "pre_ent": [],
    "gold_ent": [],
    "id": 418,
    "template": "api_call gastropub dontcare dontcare",
    "response": "api_call gastropub dontcare dontcare"
  },
  {
    "pre_ent": [],
    "gold_ent": [],
    "id": 419,
    "template": "api_call international dontcare dontcare",
    "response": "api_call international dontcare dontcare"
  },
  {
    "pre_ent": [],
    "gold_ent": [],
    "id": 420,
    "template": "api_call mediterranean dontcare dontcare",
    "response": "api_call mediterranean dontcare dontcare"
  },
  {
    "pre_ent": [
      "backstreet_bistro",
      "centre",
      "gastropub"
    ],
    "gold_ent": [
      "the_slug_and_lettuce",
      "royal_standard",
      "backstreet_bistro",
      "the_cow_pizza_kitchen_and_bar"
    ],
    "id": 421,
    "template": "@name is a @food restaurant in the @area part of town .",
    "response": "backstreet_bistro is a gastropub restaurant in the centre part of town ."
  },
  {
    "pre_ent": [
      "2_sturton_street_city_centre",
      "centre"
    ],
    "gold_ent": [
      "2_sturton_street_city_centre",
      "backstreet_bistro",
      "cb12qa",
      "01223_306306"
    ],
    "id": 422,
    "template": "the address is @hist cherry hinton .",
    "response": "the address is 2_sturton_street_city_centre cherry hinton ."
  },
  {
    "pre_ent": [],
    "gold_ent": [],
    "id": 423,
    "template": "thank you for using the cambridge restaurant system . goodbye .",
    "response": "thank you for using the cambridge restaurant system . goodbye ."
  },
  {
    "pre_ent": [],
    "gold_ent": [],
    "id": 424,
    "template": "i 'm sorry , there are no restaurants serving singaporean food in the north part of town . can i help you find a",
    "response": "i 'm sorry , there are no restaurants serving singaporean food in the north part of town . can i help you find a"
  },
  {
    "pre_ent": [],
    "gold_ent": [],
    "id": 425,
    "template": "api_call asian_oriental centre dontcare",
    "response": "api_call asian_oriental centre dontcare"
  },
  {
    "pre_ent": [
      "saigon_city",
      "north",
      "asian_oriental"
    ],
    "gold_ent": [
      "north",
      "saigon_city",
      "expensive",
      "asian_oriental"
    ],
    "id": 426,
    "template": "@name is a @food restaurant in the @area part of town .",
    "response": "saigon_city is a asian_oriental restaurant in the north part of town ."
  },
  {
    "pre_ent": [
      "saigon_city",
      "169_high_street_chesterton_chesterton",
      "01223_356555"
    ],
    "gold_ent": [
      "saigon_city",
      "169_high_street_chesterton_chesterton",
      "01223_356555"
    ],
    "id": 427,
    "template": "@name is located at @address and their phone number is @phone .",
    "response": "saigon_city is located at 169_high_street_chesterton_chesterton and their phone number is 01223_356555 ."
  },
  {
    "pre_ent": [],
    "gold_ent": [],
    "id": 428,
    "template": "thank you , goodbye .",
    "response": "thank you , goodbye ."
  },
  {
    "pre_ent": [],
    "gold_ent": [],
    "id": 429,
    "template": "there are two restaurants in the south part of town .",
    "response": "there are two restaurants in the south part of town ."
  },
  {
    "pre_ent": [],
    "gold_ent": [],
    "id": 430,
    "template": "api_call italian south dontcare",
    "response": "api_call italian south dontcare"
  },
  {
    "pre_ent": [],
    "gold_ent": [],
    "id": 431,
    "template": "api_call british south dontcare",
    "response": "api_call british south dontcare"
  },
  {
    "pre_ent": [
      "nandos",
      "south",
      "portuguese"
    ],
    "gold_ent": [
      "south",
      "portuguese",
      "nandos",
      "cheap"
    ],
    "id": 432,
    "template": "@name is a @food restaurant in the @area part of town .",
    "response": "nandos is a portuguese restaurant in the south part of town ."
  },
  {
    "pre_ent": [
      "nandos",
      "cambridge_leisure_park_clifton_way"
    ],
    "gold_ent": [
      "cambridge_leisure_park_clifton_way"
    ],
    "id": 433,
    "template": "@name is located at @address .",
    "response": "nandos is located at cambridge_leisure_park_clifton_way ."
  },
  {
    "pre_ent": [
      "nandos",
      "01223_327908"
    ],
    "gold_ent": [
      "nandos",
      "01223_327908"
    ],
    "id": 434,
    "template": "@name 's phone number is @phone .",
    "response": "nandos 's phone number is 01223_327908 ."
  },
  {
    "pre_ent": [],
    "gold_ent": [],
    "id": 435,
    "template": "thank you .",
    "response": "thank you ."
  },
  {
    "pre_ent": [],
    "gold_ent": [],
    "id": 436,
    "template": "i 'm sorry , there are no restaurants serving catalan food in the centre part of town .",
    "response": "i 'm sorry , there are no restaurants serving catalan food in the centre part of town ."
  },
  {
    "pre_ent": [],
    "gold_ent": [],
    "id": 437,
    "template": "there are two restaurants in the east part of town . would you like to try something else ?",
    "response": "there are two restaurants in the east part of town . would you like to try something else ?"
  },
  {
    "pre_ent": [],
    "gold_ent": [],
    "id": 438,
    "template": "api_call italian south dontcare",
    "response": "api_call italian south dontcare"
  },
  {
    "pre_ent": [
      "west",
      "italian",
      "la_margherita",
      "01223_315232"
    ],
    "gold_ent": [
      "01799_521260",
      "italian",
      "prezzo",
      "west"
    ],
    "id": 439,
    "template": "@name is a @food restaurant in the @area part of town . their phone number is @phone .",
    "response": "la_margherita is a italian restaurant in the west part of town . their phone number is 01223_315232 ."
  },
  {
    "pre_ent": [],
    "gold_ent": [],
    "id": 440,
    "template": "thank you for using the cambridge restaurant system . goodbye .",
    "response": "thank you for using the cambridge restaurant system . goodbye ."
  },
  {
    "pre_ent": [],
    "gold_ent": [],
    "id": 441,
    "template": "there are no moderately priced restaurants in the north part of town . would you like me to check for a different restaurant ?",
    "response": "there are no moderately priced restaurants in the north part of town . would you like me to check for a different restaurant ?"
  },
  {
    "pre_ent": [],
    "gold_ent": [],
    "id": 442,
    "template": "there are two restaurants in the east part of town . what price range would you like ?",
    "response": "there are two restaurants in the east part of town . what price range would you like ?"
  },
  {
    "pre_ent": [],
    "gold_ent": [],
    "id": 443,
    "template": "api_call italian south dontcare",
    "response": "api_call italian south dontcare"
  },
  {
    "pre_ent": [
      "curry_prince",
      "451_newmarket_road_fen_ditton",
      "01223_566388"
    ],
    "gold_ent": [
      "cb58jj",
      "01223_566388",
      "451_newmarket_road_fen_ditton",
      "curry_prince"
    ],
    "id": 444,
    "template": "@name is located at @address , and their phone number is @phone .",
    "response": "curry_prince is located at 451_newmarket_road_fen_ditton , and their phone number is 01223_566388 ."
  },
  {
    "pre_ent": [],
    "gold_ent": [],
    "id": 445,
    "template": "thank you .",
    "response": "thank you ."
  },
  {
    "pre_ent": [],
    "gold_ent": [],
    "id": 446,
    "template": "thank you for using the cambridge restaurant system . goodbye .",
    "response": "thank you for using the cambridge restaurant system . goodbye ."
  },
  {
    "pre_ent": [],
    "gold_ent": [],
    "id": 447,
    "template": "api_call korean dontcare dontcare",
    "response": "api_call korean dontcare dontcare"
  },
  {
    "pre_ent": [
      "little_seoul",
      "centre",
      "expensive"
    ],
    "gold_ent": [
      "centre",
      "little_seoul"
    ],
    "id": 448,
    "template": "@name is an @food restaurant in the @area part of town .",
    "response": "little_seoul is an expensive restaurant in the centre part of town ."
  },
  {
    "pre_ent": [
      "little_seoul",
      "01223_308681",
      "cb21dp"
    ],
    "gold_ent": [
      "regent_street_city_centre",
      "cb21dp",
      "01223_308681",
      "little_seoul"
    ],
    "id": 449,
    "template": "@name is located at @address , their postcode is @postcode .",
    "response": "little_seoul is located at 01223_308681 , their postcode is cb21dp ."
  },
  {
    "pre_ent": [],
    "gold_ent": [],
    "id": 450,
    "template": "thank you , goodbye .",
    "response": "thank you , goodbye ."
  },
  {
    "pre_ent": [],
    "gold_ent": [],
    "id": 451,
    "template": "api_call dontcare north moderate",
    "response": "api_call dontcare north moderate"
  },
  {
    "pre_ent": [
      "golden_wok",
      "191_histon_road_chesterton",
      "chinese"
    ],
    "gold_ent": [
      "north",
      "191_histon_road_chesterton",
      "indian",
      "the_nirala"
    ],
    "id": 452,
    "template": "@name is a @food restaurant located at @address .",
    "response": "golden_wok is a chinese restaurant located at 191_histon_road_chesterton ."
  },
  {
    "pre_ent": [],
    "gold_ent": [],
    "id": 453,
    "template": "thank you for using the cambridge restaurant system . goodbye .",
    "response": "thank you for using the cambridge restaurant system . goodbye ."
  },
  {
    "pre_ent": [],
    "gold_ent": [],
    "id": 454,
    "template": "there are two restaurants in the east part of town . would you like to try something else ?",
    "response": "there are two restaurants in the east part of town . would you like to try something else ?"
  },
  {
    "pre_ent": [],
    "gold_ent": [],
    "id": 455,
    "template": "api_call dontcare south dontcare",
    "response": "api_call dontcare south dontcare"
  },
  {
    "pre_ent": [],
    "gold_ent": [],
    "id": 456,
    "template": "api_call dontcare west moderate",
    "response": "api_call dontcare west moderate"
  },
  {
    "pre_ent": [],
    "gold_ent": [],
    "id": 457,
    "template": "api_call dontcare south moderate",
    "response": "api_call dontcare south moderate"
  },
  {
    "pre_ent": [
      "west",
      "moderate",
      "meghna"
    ],
    "gold_ent": [
      "italian",
      "prezzo",
      "west"
    ],
    "id": 458,
    "template": "@name is a moderately priced restaurant in the @area part of town .",
    "response": "meghna is a moderately priced restaurant in the west part of town ."
  },
  {
    "pre_ent": [
      "prezzo",
      "21_-_24_northampton_road",
      "01799_521260"
    ],
    "gold_ent": [
      "01799_521260",
      "prezzo",
      "21_-_24_northampton_road"
    ],
    "id": 459,
    "template": "@name is located at grafton hotel 619 @address and their phone number is @phone .",
    "response": "prezzo is located at grafton hotel 619 21_-_24_northampton_road and their phone number is 01799_521260 ."
  },
  {
    "pre_ent": [],
    "gold_ent": [],
    "id": 460,
    "template": "thank you , goodbye .",
    "response": "thank you , goodbye ."
  },
  {
    "pre_ent": [],
    "gold_ent": [],
    "id": 461,
    "template": "api_call dontcare south expensive",
    "response": "api_call dontcare south expensive"
  },
  {
    "pre_ent": [
      "chiquito_restaurant_bar",
      "south",
      "mexican"
    ],
    "gold_ent": [
      "south",
      "chiquito_restaurant_bar",
      "expensive"
    ],
    "id": 462,
    "template": "@name is a @food restaurant in the @area part of town .",
    "response": "chiquito_restaurant_bar is a mexican restaurant in the south part of town ."
  },
  {
    "pre_ent": [
      "chiquito_restaurant_bar",
      "south",
      "01223_400170"
    ],
    "gold_ent": [
      "expensive",
      "chiquito_restaurant_bar",
      "01223_400170"
    ],
    "id": 463,
    "template": "@name is in the @area part of town and the phone number is @phone .",
    "response": "chiquito_restaurant_bar is in the south part of town and the phone number is 01223_400170 ."
  },
  {
    "pre_ent": [
      "chiquito_restaurant_bar",
      "2g_cambridge_leisure_park_cherry_hinton_road_cherry_hinton"
    ],
    "gold_ent": [
      "2g_cambridge_leisure_park_cherry_hinton_road_cherry_hinton"
    ],
    "id": 464,
    "template": "@name is located at @address . can i help you with anything else ?",
    "response": "chiquito_restaurant_bar is located at 2g_cambridge_leisure_park_cherry_hinton_road_cherry_hinton . can i help you with anything else ?"
  },
  {
    "pre_ent": [],
    "gold_ent": [],
    "id": 465,
    "template": "thank you .",
    "response": "thank you ."
  },
  {
    "pre_ent": [],
    "gold_ent": [],
    "id": 466,
    "template": "there are no restaurants serving singaporean food in the centre part of town . would you like me to check for",
    "response": "there are no restaurants serving singaporean food in the centre part of town . would you like me to check for"
  },
  {
    "pre_ent": [],
    "gold_ent": [],
    "id": 467,
    "template": "there are three chinese restaurants in the centre of town . what price range would you like ?",
    "response": "there are three chinese restaurants in the centre of town . what price range would you like ?"
  },
  {
    "pre_ent": [],
    "gold_ent": [],
    "id": 468,
    "template": "there are no restaurants matching your criteria . would you like me to check for a different restaurant ?",
    "response": "there are no restaurants matching your criteria . would you like me to check for a different restaurant ?"
  },
  {
    "pre_ent": [
      "the_cow_pizza_kitchen_and_bar",
      "centre",
      "gastropub"
    ],
    "gold_ent": [
      "moderate",
      "gastropub",
      "the_cow_pizza_kitchen_and_bar"
    ],
    "id": 469,
    "template": "@name is a @food restaurant in the @area part of town .",
    "response": "the_cow_pizza_kitchen_and_bar is a gastropub restaurant in the centre part of town ."
  },
  {
    "pre_ent": [
      "the_cow_pizza_kitchen_and_bar",
      "01223_308871"
    ],
    "gold_ent": [
      "01223_308871"
    ],
    "id": 470,
    "template": "@name 's phone number is @phone .",
    "response": "the_cow_pizza_kitchen_and_bar 's phone number is 01223_308871 ."
  },
  {
    "pre_ent": [],
    "gold_ent": [],
    "id": 471,
    "template": "thank you .",
    "response": "thank you ."
  },
  {
    "pre_ent": [],
    "gold_ent": [],
    "id": 472,
    "template": "there are two restaurants in the centre part of town . would you like me to check for a different type of food ?",
    "response": "there are two restaurants in the centre part of town . would you like me to check for a different type of food ?"
  },
  {
    "pre_ent": [
      "west",
      "meghna",
      "indian"
    ],
    "gold_ent": [
      "saint_johns_chop_house"
    ],
    "id": 473,
    "template": "@name is a @food restaurant in the @area part of town .",
    "response": "meghna is a indian restaurant in the west part of town ."
  },
  {
    "pre_ent": [
      "west",
      "meghna",
      "indian"
    ],
    "gold_ent": [
      "21_-_24_northampton_street"
    ],
    "id": 474,
    "template": "@name is a @food restaurant in the @area part of town .",
    "response": "meghna is a indian restaurant in the west part of town ."
  },
  {
    "pre_ent": [
      "saint_johns_chop_house",
      "21_-_24_northampton_street"
    ],
    "gold_ent": [
      "west",
      "01223_353110",
      "saint_johns_chop_house"
    ],
    "id": 475,
    "template": "@name is located at @address . can i help you with anything else ?",
    "response": "saint_johns_chop_house is located at 21_-_24_northampton_street . can i help you with anything else ?"
  },
  {
    "pre_ent": [
      "west",
      "meghna",
      "indian"
    ],
    "gold_ent": [
      "west",
      "british",
      "saint_johns_chop_house"
    ],
    "id": 476,
    "template": "@name is a @food restaurant in the @area part of town .",
    "response": "meghna is a indian restaurant in the west part of town ."
  },
  {
    "pre_ent": [],
    "gold_ent": [],
    "id": 477,
    "template": "thank you for using the cambridge restaurant system . goodbye .",
    "response": "thank you for using the cambridge restaurant system . goodbye ."
  },
  {
    "pre_ent": [],
    "gold_ent": [],
    "id": 478,
    "template": "api_call dontcare south expensive",
    "response": "api_call dontcare south expensive"
  },
  {
    "pre_ent": [],
    "gold_ent": [],
    "id": 479,
    "template": "api_call dontcare south expensive",
    "response": "api_call dontcare south expensive"
  },
  {
    "pre_ent": [
      "south",
      "chiquito_restaurant_bar",
      "mexican"
    ],
    "gold_ent": [
      "south",
      "chiquito_restaurant_bar",
      "expensive",
      "mexican"
    ],
    "id": 480,
    "template": "@name is a @pricerange restaurant in the @area part of town .",
    "response": "chiquito_restaurant_bar is a mexican restaurant in the south part of town ."
  },
  {
    "pre_ent": [
      "chiquito_restaurant_bar",
      "2g_cambridge_leisure_park_cherry_hinton_road_cherry_hinton",
      "01223_400170"
    ],
    "gold_ent": [
      "01223_400170",
      "chiquito_restaurant_bar",
      "2g_cambridge_leisure_park_cherry_hinton_road_cherry_hinton"
    ],
    "id": 481,
    "template": "@name is located at @address and their phone number is @phone .",
    "response": "chiquito_restaurant_bar is located at 2g_cambridge_leisure_park_cherry_hinton_road_cherry_hinton and their phone number is 01223_400170 ."
  },
  {
    "pre_ent": [],
    "gold_ent": [],
    "id": 482,
    "template": "thank you , goodbye !",
    "response": "thank you , goodbye !"
  },
  {
    "pre_ent": [],
    "gold_ent": [],
    "id": 483,
    "template": "api_call dontcare south cheap",
    "response": "api_call dontcare south cheap"
  },
  {
    "pre_ent": [],
    "gold_ent": [],
    "id": 484,
    "template": "there are three restaurants that serve british food . would you like to try something else ?",
    "response": "there are three restaurants that serve british food . would you like to try something else ?"
  },
  {
    "pre_ent": [],
    "gold_ent": [],
    "id": 485,
    "template": "api_call chinese south cheap",
    "response": "api_call chinese south cheap"
  },
  {
    "pre_ent": [
      "thanh_binh",
      "west",
      "vietnamese"
    ],
    "gold_ent": [
      "la_margherita",
      "italian"
    ],
    "id": 486,
    "template": "@name is a @food restaurant in the @area part of town .",
    "response": "thanh_binh is a vietnamese restaurant in the west part of town ."
  },
  {
    "pre_ent": [
      "thanh_binh",
      "west",
      "cheap"
    ],
    "gold_ent": [
      "thanh_binh",
      "west",
      "cheap"
    ],
    "id": 487,
    "template": "@name is a @food restaurant in the @area part of town .",
    "response": "thanh_binh is a cheap restaurant in the west part of town ."
  },
  {
    "pre_ent": [
      "thanh_binh",
      "17_magdalene_street_city_centre",
      "01223_362456"
    ],
    "gold_ent": [
      "thanh_binh",
      "17_magdalene_street_city_centre"
    ],
    "id": 488,
    "template": "@name is located at @address and their phone number is @phone .",
    "response": "thanh_binh is located at 17_magdalene_street_city_centre and their phone number is 01223_362456 ."
  },
  {
    "pre_ent": [],
    "gold_ent": [],
    "id": 489,
    "template": "thank you .",
    "response": "thank you ."
  },
  {
    "pre_ent": [],
    "gold_ent": [],
    "id": 490,
    "template": "api_call dontcare south moderate",
    "response": "api_call dontcare south moderate"
  },
  {
    "pre_ent": [
      "curry_prince",
      "east",
      "indian"
    ],
    "gold_ent": [
      "moderate",
      "east",
      "curry_prince"
    ],
    "id": 491,
    "template": "@name is a @food restaurant in the @area part of town .",
    "response": "curry_prince is a indian restaurant in the east part of town ."
  },
  {
    "pre_ent": [
      "curry_prince",
      "451_newmarket_road_fen_ditton",
      "cb58jj"
    ],
    "gold_ent": [
      "451_newmarket_road_fen_ditton",
      "cb58jj",
      "01223_566388"
    ],
    "id": 492,
    "template": "@name is located at @address , @postcode . can i help you with anything else ?",
    "response": "curry_prince is located at 451_newmarket_road_fen_ditton , cb58jj . can i help you with anything else ?"
  },
  {
    "pre_ent": [],
    "gold_ent": [],
    "id": 493,
    "template": "thank you , goodbye !",
    "response": "thank you , goodbye !"
  },
  {
    "pre_ent": [],
    "gold_ent": [],
    "id": 494,
    "template": "there are no expensive restaurants in the expensive price range . would you like to try something else ?",
    "response": "there are no expensive restaurants in the expensive price range . would you like to try something else ?"
  },
  {
    "pre_ent": [],
    "gold_ent": [],
    "id": 495,
    "template": "api_call african dontcare dontcare",
    "response": "api_call african dontcare dontcare"
  },
  {
    "pre_ent": [
      "gourmet_burger_kitchen",
      "north_american",
      "expensive"
    ],
    "gold_ent": [
      "north_american",
      "centre",
      "expensive",
      "gourmet_burger_kitchen"
    ],
    "id": 496,
    "template": "@name is an @pricerange restaurant serving @food food .",
    "response": "gourmet_burger_kitchen is an expensive restaurant serving north_american food ."
  },
  {
    "pre_ent": [
      "gourmet_burger_kitchen",
      "01223_312598",
      "cb21ab"
    ],
    "gold_ent": [
      "01223_312598",
      "cb21ab",
      "gourmet_burger_kitchen"
    ],
    "id": 497,
    "template": "@name 's phone number is @phone , and the postcode is @postcode .",
    "response": "gourmet_burger_kitchen 's phone number is 01223_312598 , and the postcode is cb21ab ."
  },
  {
    "pre_ent": [],
    "gold_ent": [],
    "id": 498,
    "template": "thank you , goodbye .",
    "response": "thank you , goodbye ."
  },
  {
    "pre_ent": [],
    "gold_ent": [],
    "id": 499,
    "template": "there are no restaurants serving your request . would you like to try something else ?",
    "response": "there are no restaurants serving your request . would you like to try something else ?"
  },
  {
    "pre_ent": [],
    "gold_ent": [],
    "id": 500,
    "template": "there are no restaurants serving your query . would you like to try something else ?",
    "response": "there are no restaurants serving your query . would you like to try something else ?"
  },
  {
    "pre_ent": [],
    "gold_ent": [],
    "id": 501,
    "template": "api_call dontcare south moderate",
    "response": "api_call dontcare south moderate"
  },
  {
    "pre_ent": [],
    "gold_ent": [],
    "id": 502,
    "template": "api_call chinese south dontcare",
    "response": "api_call chinese south dontcare"
  },
  {
    "pre_ent": [],
    "gold_ent": [],
    "id": 503,
    "template": "api_call british dontcare moderate",
    "response": "api_call british dontcare moderate"
  },
  {
    "pre_ent": [
      "centre",
      "turkish",
      "anatolia"
    ],
    "gold_ent": [
      "anatolia"
    ],
    "id": 504,
    "template": "@name is a @food restaurant in the @area part of town .",
    "response": "anatolia is a turkish restaurant in the centre part of town ."
  },
  {
    "pre_ent": [
      "centre",
      "anatolia",
      "30_bridge_street_city_centre"
    ],
    "gold_ent": [
      "30_bridge_street_city_centre",
      "anatolia",
      "moderate"
    ],
    "id": 505,
    "template": "@name is at @address .",
    "response": "anatolia is at 30_bridge_street_city_centre ."
  },
  {
    "pre_ent": [],
    "gold_ent": [],
    "id": 506,
    "template": "thank you for using the cambridge restaurant system . goodbye .",
    "response": "thank you for using the cambridge restaurant system . goodbye ."
  },
  {
    "pre_ent": [],
    "gold_ent": [],
    "id": 507,
    "template": "there are three chinese restaurants in the south part of town . what price range would you like ?",
    "response": "there are three chinese restaurants in the south part of town . what price range would you like ?"
  },
  {
    "pre_ent": [],
    "gold_ent": [],
    "id": 508,
    "template": "api_call italian dontcare dontcare",
    "response": "api_call italian dontcare dontcare"
  },
  {
    "pre_ent": [
      "yu_garden",
      "529_newmarket_road_fen_ditton",
      "01223_248882"
    ],
    "gold_ent": [
      "yu_garden",
      "529_newmarket_road_fen_ditton",
      "expensive",
      "chinese"
    ],
    "id": 509,
    "template": "@name is located at @address , and the phone number is @phone .",
    "response": "yu_garden is located at 529_newmarket_road_fen_ditton , and the phone number is 01223_248882 ."
  },
  {
    "pre_ent": [],
    "gold_ent": [],
    "id": 510,
    "template": "thank you for using the cambridge restaurant system . goodbye .",
    "response": "thank you for using the cambridge restaurant system . goodbye ."
  },
  {
    "pre_ent": [],
    "gold_ent": [],
    "id": 511,
    "template": "api_call dontcare south expensive",
    "response": "api_call dontcare south expensive"
  },
  {
    "pre_ent": [
      "ali_baba",
      "59_hills_road_city_centre",
      "centre",
      "01462_432565"
    ],
    "gold_ent": [
      "centre",
      "lebanese",
      "ali_baba",
      "01462_432565"
    ],
    "id": 512,
    "template": "@name is located at @address , and the phone number is @phone .",
    "response": "ali_baba is located at 59_hills_road_city_centre , and the phone number is 01462_432565 ."
  },
  {
    "pre_ent": [],
    "gold_ent": [],
    "id": 513,
    "template": "thank you , goodbye !",
    "response": "thank you , goodbye !"
  },
  {
    "pre_ent": [],
    "gold_ent": [],
    "id": 514,
    "template": "api_call european dontcare dontcare",
    "response": "api_call european dontcare dontcare"
  },
  {
    "pre_ent": [],
    "gold_ent": [],
    "id": 515,
    "template": "api_call asian_oriental dontcare expensive",
    "response": "api_call asian_oriental dontcare expensive"
  },
  {
    "pre_ent": [],
    "gold_ent": [],
    "id": 516,
    "template": "api_call italian dontcare cheap",
    "response": "api_call italian dontcare cheap"
  },
  {
    "pre_ent": [
      "centre",
      "european",
      "cambridge_lodge_restaurant"
    ],
    "gold_ent": [
      "cambridge_lodge_restaurant",
      "european"
    ],
    "id": 517,
    "template": "@name is a @food restaurant in the @area part of town .",
    "response": "cambridge_lodge_restaurant is a european restaurant in the centre part of town ."
  },
  {
    "pre_ent": [
      "cambridge_lodge_restaurant",
      "01223_355166",
      "cb30dq"
    ],
    "gold_ent": [
      "cb30dq",
      "01223_355166"
    ],
    "id": 518,
    "template": "@name 's phone number is @phone , and the postcode is @postcode .",
    "response": "cambridge_lodge_restaurant 's phone number is 01223_355166 , and the postcode is cb30dq ."
  },
  {
    "pre_ent": [],
    "gold_ent": [],
    "id": 519,
    "template": "thank you .",
    "response": "thank you ."
  },
  {
    "pre_ent": [],
    "gold_ent": [],
    "id": 520,
    "template": "there are two restaurants in the east part of town . which kind of food would you like ?",
    "response": "there are two restaurants in the east part of town . which kind of food would you like ?"
  },
  {
    "pre_ent": [
      "pizza_hut_cherry_hinton",
      "south",
      "italian"
    ],
    "gold_ent": [
      "south",
      "italian",
      "pizza_hut_cherry_hinton",
      "moderate"
    ],
    "id": 521,
    "template": "@name is a @food restaurant in the @area part of town .",
    "response": "pizza_hut_cherry_hinton is a italian restaurant in the south part of town ."
  },
  {
    "pre_ent": [
      "pizza_hut_cherry_hinton",
      "g4_cambridge_leisure_park_clifton_way_cherry_hinton",
      "italian"
    ],
    "gold_ent": [
      "italian",
      "g4_cambridge_leisure_park_clifton_way_cherry_hinton"
    ],
    "id": 522,
    "template": "@name serves @food food and is located at @address .",
    "response": "pizza_hut_cherry_hinton serves italian food and is located at g4_cambridge_leisure_park_clifton_way_cherry_hinton ."
  },
  {
    "pre_ent": [],
    "gold_ent": [],
    "id": 523,
    "template": "thank you for using the cambridge restaurant system . goodbye .",
    "response": "thank you for using the cambridge restaurant system . goodbye ."
  },
  {
    "pre_ent": [],
    "gold_ent": [],
    "id": 524,
    "template": "there are two restaurants in the north part of town . what kind of food would you like ?",
    "response": "there are two restaurants in the north part of town . what kind of food would you like ?"
  },
  {
    "pre_ent": [],
    "gold_ent": [],
    "id": 525,
    "template": "api_call dontcare south dontcare",
    "response": "api_call dontcare south dontcare"
  },
  {
    "pre_ent": [
      "west",
      "meghna",
      "indian"
    ],
    "gold_ent": [
      "moderate",
      "meghna",
      "italian",
      "west"
    ],
    "id": 526,
    "template": "@name is a @food restaurant in the @area part of town .",
    "response": "meghna is a indian restaurant in the west part of town ."
  },
  {
    "pre_ent": [
      "meghna",
      "01223_727410"
    ],
    "gold_ent": [
      "01223_727410",
      "meghna"
    ],
    "id": 527,
    "template": "@name 's phone number is @phone .",
    "response": "meghna 's phone number is 01223_727410 ."
  },
  {
    "pre_ent": [],
    "gold_ent": [],
    "id": 528,
    "template": "thank you , goodbye .",
    "response": "thank you , goodbye ."
  },
  {
    "pre_ent": [],
    "gold_ent": [],
    "id": 529,
    "template": "api_call dontcare north cheap",
    "response": "api_call dontcare north cheap"
  },
  {
    "pre_ent": [
      "da_vinci_pizzeria",
      "north",
      "cheap"
    ],
    "gold_ent": [
      "north",
      "cheap",
      "da_vinci_pizzeria"
    ],
    "id": 530,
    "template": "@name is a @food restaurant in the @area part of town .",
    "response": "da_vinci_pizzeria is a cheap restaurant in the north part of town ."
  },
  {
    "pre_ent": [
      "da_vinci_pizzeria",
      "20_milton_road_chesterton"
    ],
    "gold_ent": [
      "20_milton_road_chesterton"
    ],
    "id": 531,
    "template": "@name is located at @address .",
    "response": "da_vinci_pizzeria is located at 20_milton_road_chesterton ."
  },
  {
    "pre_ent": [
      "da_vinci_pizzeria"
    ],
    "gold_ent": [
      "cb41jy"
    ],
    "id": 532,
    "template": "the postcode is @hist .",
    "response": "the postcode is da_vinci_pizzeria ."
  },
  {
    "pre_ent": [],
    "gold_ent": [],
    "id": 533,
    "template": "thank you , goodbye .",
    "response": "thank you , goodbye ."
  },
  {
    "pre_ent": [],
    "gold_ent": [],
    "id": 534,
    "template": "api_call dontcare south moderate",
    "response": "api_call dontcare south moderate"
  },
  {
    "pre_ent": [],
    "gold_ent": [],
    "id": 535,
    "template": "api_call dontcare south moderate",
    "response": "api_call dontcare south moderate"
  },
  {
    "pre_ent": [
      "pizza_hut_cherry_hinton",
      "south",
      "italian",
      "01223_323737"
    ],
    "gold_ent": [
      "south",
      "01223_323737",
      "pizza_hut_cherry_hinton",
      "moderate"
    ],
    "id": 536,
    "template": "@name is a @food restaurant in the @area part of town . their phone number is @phone .",
    "response": "pizza_hut_cherry_hinton is a italian restaurant in the south part of town . their phone number is 01223_323737 ."
  },
  {
    "pre_ent": [],
    "gold_ent": [],
    "id": 537,
    "template": "thank you for using the cambridge restaurant system . goodbye .",
    "response": "thank you for using the cambridge restaurant system . goodbye ."
  },
  {
    "pre_ent": [],
    "gold_ent": [],
    "id": 538,
    "template": "api_call european dontcare expensive",
    "response": "api_call european dontcare expensive"
  },
  {
    "pre_ent": [
      "centre",
      "expensive",
      "cambridge_lodge_restaurant",
      "cambridge_lodge_hotel_139_huntingdon_road_city_centre",
      "01223_355166"
    ],
    "gold_ent": [
      "eraina",
      "european",
      "01223_355166",
      "st._michael's_church_trinity_street_city_centre", "centre"], "id": 539, "template": "@name is an @food restaurant in the @area part of town . their address is @address , and the phone number is @phone .", "response": "cambridge_lodge_restaurant is an expensive restaurant in the centre part of town . their address is cambridge_lodge_hotel_139_huntingdon_road_city_centre , and the phone number is 01223_355166 ."},{"pre_ent": [],"gold_ent": [],
      "id": 540,
      "template": "thank you , goodbye .",
      "response": "thank you , goodbye ."
    },
    {
      "pre_ent": [],
      "gold_ent": [],
      "id": 541,
      "template": "there are two restaurants in the east part of town . what price range would you like ?",
      "response": "there are two restaurants in the east part of town . what price range would you like ?"
    },
    {
      "pre_ent": [
        "west",
        "moderate",
        "meghna"
      ],
      "gold_ent": [
        "cambridge_lodge_restaurant",
        "west",
        "european"
      ],
      "id": 542,
      "template": "@name is a moderately priced restaurant in the @area part of town .",
      "response": "meghna is a moderately priced restaurant in the west part of town ."
    },
    {
      "pre_ent": [
        "cambridge_lodge_hotel_139_huntingdon_road_city_centre",
        "huntingdon_road_city_centre"
      ],
      "gold_ent": [
        "huntingdon_road_city_centre"
      ],
      "id": 543,
      "template": "the address is @address .",
      "response": "the address is cambridge_lodge_hotel_139_huntingdon_road_city_centre ."
    },
    {
      "pre_ent": [
        "meghna",
        "01223_355166"
      ],
      "gold_ent": [
        "expensive",
        "cambridge_lodge_restaurant",
        "01223_355166"
      ],
      "id": 544,
      "template": "the phone number for @name is @phone .",
      "response": "the phone number for meghna is 01223_355166 ."
    },
    {
      "pre_ent": [],
      "gold_ent": [],
      "id": 545,
      "template": "thank you for using the cambridge restaurant system . goodbye .",
      "response": "thank you for using the cambridge restaurant system . goodbye ."
    },
    {
      "pre_ent": [],
      "gold_ent": [],
      "id": 546,
      "template": "goodbye",
      "response": "goodbye"
    },
    {
      "pre_ent": [],
      "gold_ent": [],
      "id": 547,
      "template": "there are no restaurants matching your request . would you like to try something else ?",
      "response": "there are no restaurants matching your request . would you like to try something else ?"
    },
    {
      "pre_ent": [],
      "gold_ent": [],
      "id": 548,
      "template": "api_call european dontcare dontcare",
      "response": "api_call european dontcare dontcare"
    },
    {
      "pre_ent": [
        "eraina",
        "centre",
        "european",
        "expensive"
      ],
      "gold_ent": [
        "cambridge_lodge_restaurant",
        "west",
        "european"
      ],
      "id": 549,
      "template": "@name is a @pricerange restaurant serving @food food in the @area part of town .",
      "response": "eraina is a expensive restaurant serving european food in the centre part of town ."
    },
    {
      "pre_ent": [
        "centre",
        "cambridge_lodge_restaurant",
        "cambridge_lodge_hotel_139_huntingdon_road_city_centre",
        "01223_355166"
      ],
      "gold_ent": [
        "cambridge_lodge_restaurant",
        "cambridge_lodge_hotel_139_huntingdon_road_city_centre",
        "01223_355166"
      ],
      "id": 550,
      "template": "@name is located at @address . their phone number is @phone .",
      "response": "cambridge_lodge_restaurant is located at cambridge_lodge_hotel_139_huntingdon_road_city_centre . their phone number is 01223_355166 ."
    },
    {
      "pre_ent": [],
      "gold_ent": [],
      "id": 551,
      "template": "thank you , goodbye .",
      "response": "thank you , goodbye ."
    },
    {
      "pre_ent": [],
      "gold_ent": [],
      "id": 552,
      "template": "i 'm sorry , there are no restaurants serving singaporean food in the south part of town .",
      "response": "i 'm sorry , there are no restaurants serving singaporean food in the south part of town ."
    },
    {
      "pre_ent": [],
      "gold_ent": [],
      "id": 553,
      "template": "api_call italian dontcare expensive",
      "response": "api_call italian dontcare expensive"
    },
    {
      "pre_ent": [
        "centre",
        "expensive",
        "caffe_uno",
        "01223_448620"
      ],
      "gold_ent": [
        "bridge_street_city_centre",
        "caffe_uno",
        "01223_448620"
      ],
      "id": 554,
      "template": "@name is an @pricerange restaurant in the @area part of town . their address is 32 @hist .",
      "response": "caffe_uno is an expensive restaurant in the centre part of town . their address is 32 01223_448620 ."
    },
    {
      "pre_ent": [],
      "gold_ent": [],
      "id": 555,
      "template": "thank you , goodbye .",
      "response": "thank you , goodbye ."
    },
    {
      "pre_ent": [],
      "gold_ent": [],
      "id": 556,
      "template": "api_call chinese east dontcare",
      "response": "api_call chinese east dontcare"
    },
    {
      "pre_ent": [
        "south",
        "chinese",
        "peking_restaurant"
      ],
      "gold_ent": [
        "expensive",
        "chinese",
        "peking_restaurant",
        "10_homerton_street_city_centre",
        "south"
      ],
      "id": 557,
      "template": "@name is a @food restaurant in the @area part of town .",
      "response": "peking_restaurant is a chinese restaurant in the south part of town ."
    },
    {
      "pre_ent": [],
      "gold_ent": [],
      "id": 558,
      "template": "thank you , goodbye !",
      "response": "thank you , goodbye !"
    },
    {
      "pre_ent": [],
      "gold_ent": [],
      "id": 559,
      "template": "thank you for using the cambridge restaurant system . goodbye .",
      "response": "thank you for using the cambridge restaurant system . goodbye ."
    },
    {
      "pre_ent": [],
      "gold_ent": [],
      "id": 560,
      "template": "there are two restaurants in the north part of town . would you prefer italian or indian food ?",
      "response": "there are two restaurants in the north part of town . would you prefer italian or indian food ?"
    },
    {
      "pre_ent": [],
      "gold_ent": [],
      "id": 561,
      "template": "api_call indian south dontcare",
      "response": "api_call indian south dontcare"
    },
    {
      "pre_ent": [
        "the_nirala",
        "north",
        "indian"
      ],
      "gold_ent": [
        "north",
        "cheap",
        "indian",
        "royal_spice"
      ],
      "id": 562,
      "template": "@name is a @food restaurant in the @area part of town .",
      "response": "the_nirala is a indian restaurant in the north part of town ."
    },
    {
      "pre_ent": [
        "royal_spice",
        "victoria_avenue_chesterton",
        "01733_553355"
      ],
      "gold_ent": [
        "01223_360966",
        "victoria_avenue_chesterton",
        "royal_spice"
      ],
      "id": 563,
      "template": "@name is located at @address and their phone number is @phone .",
      "response": "royal_spice is located at victoria_avenue_chesterton and their phone number is 01733_553355 ."
    },
    {
      "pre_ent": [],
      "gold_ent": [],
      "id": 564,
      "template": "thank you .",
      "response": "thank you ."
    },
    {
      "pre_ent": [],
      "gold_ent": [],
      "id": 565,
      "template": "api_call dontcare south cheap",
      "response": "api_call dontcare south cheap"
    },
    {
      "pre_ent": [
        "the_missing_sock",
        "east",
        "cheap"
      ],
      "gold_ent": [
        "cheap",
        "east",
        "the_missing_sock"
      ],
      "id": 566,
      "template": "@name is a @food restaurant in the @area part of town .",
      "response": "the_missing_sock is a cheap restaurant in the east part of town ."
    },
    {
      "pre_ent": [
        "the_missing_sock",
        "finders_corner_newmarket_road",
        "01223_812660"
      ],
      "gold_ent": [
        "finders_corner_newmarket_road",
        "01223_812660",
        "the_missing_sock"
      ],
      "id": 567,
      "template": "@name is located at @address and their phone number is @phone .",
      "response": "the_missing_sock is located at finders_corner_newmarket_road and their phone number is 01223_812660 ."
    },
    {
      "pre_ent": [],
      "gold_ent": [],
      "id": 568,
      "template": "thank you , goodbye .",
      "response": "thank you , goodbye ."
    },
    {
      "pre_ent": [],
      "gold_ent": [],
      "id": 569,
      "template": "thank you . good bye",
      "response": "thank you . good bye"
    },
    {
      "pre_ent": [],
      "gold_ent": [],
      "id": 570,
      "template": "api_call dontcare south moderate",
      "response": "api_call dontcare south moderate"
    },
    {
      "pre_ent": [
        "pizza_hut_cherry_hinton",
        "south",
        "italian",
        "01223_323737"
      ],
      "gold_ent": [
        "01223_413000",
        "restaurant_alimentum"
      ],
      "id": 571,
      "template": "@name is a @food restaurant in the @area part of town . their phone number is @phone .",
      "response": "pizza_hut_cherry_hinton is a italian restaurant in the south part of town . their phone number is 01223_323737 ."
    },
    {
      "pre_ent": [
        "restaurant_alimentum",
        "modern_european"
      ],
      "gold_ent": [
        "modern_european",
        "restaurant_alimentum"
      ],
      "id": 572,
      "template": "@name serves @food food .",
      "response": "restaurant_alimentum serves modern_european food ."
    },
    {
      "pre_ent": [],
      "gold_ent": [],
      "id": 573,
      "template": "thank you for using the cambridge restaurant system . goodbye .",
      "response": "thank you for using the cambridge restaurant system . goodbye ."
    },
    {
      "pre_ent": [],
      "gold_ent": [],
      "id": 574,
      "template": "api_call international dontcare dontcare",
      "response": "api_call international dontcare dontcare"
    },
    {
      "pre_ent": [
        "cote",
        "bridge_street_city_centre",
        "centre",
        "01223_311053"
      ],
      "gold_ent": [
        "french"
      ],
      "id": 575,
      "template": "@name is located at @address . their phone number is @phone .",
      "response": "cote is located at bridge_street_city_centre . their phone number is 01223_311053 ."
    },
    {
      "pre_ent": [
        "french",
        "cote",
        "bridge_street_city_centre",
        "centre",
        "cb21uf"
      ],
      "gold_ent": [
        "01223_351880",
        "cb43ax",
        "french",
        "22_chesterton_road_chesterton",
        "cote",
        "01223_311053",
        "restaurant_two_two",
        "bridge_street_city_centre"
      ],
      "id": 576,
      "template": "@name serves @food food , their address is @address , and their postcode is @postcode .",
      "response": "cote serves french food , their address is bridge_street_city_centre , and their postcode is cb21uf ."
    },
    {
      "pre_ent": [],
      "gold_ent": [],
      "id": 577,
      "template": "thank you , goodbye !",
      "response": "thank you , goodbye !"
    },
    {
      "pre_ent": [],
      "gold_ent": [],
      "id": 578,
      "template": "there are no restaurants that serve australian food . would you like to try something else ?",
      "response": "there are no restaurants that serve australian food . would you like to try something else ?"
    },
    {
      "pre_ent": [],
      "gold_ent": [],
      "id": 579,
      "template": "api_call italian dontcare expensive",
      "response": "api_call italian dontcare expensive"
    },
    {
      "pre_ent": [
        "centre",
        "italian",
        "ask",
        "15_magdalene_street_city_centre"
      ],
      "gold_ent": [
        "italian",
        "north",
        "west",
        "centre",
        "cheap"
      ],
      "id": 580,
      "template": "@name is a @food restaurant in the @area part of town . their address is @address .",
      "response": "ask is a italian restaurant in the centre part of town . their address is 15_magdalene_street_city_centre ."
    },
    {
      "pre_ent": [
        "centre",
        "ask",
        "12_bridge_street_city_centre"
      ],
      "gold_ent": [
        "20_milton_road_chesterton",
        "da_vinci_pizzeria",
        "01223_351707"
      ],
      "id": 581,
      "template": "@name is located at @address .",
      "response": "ask is located at 12_bridge_street_city_centre ."
    },
    {
      "pre_ent": [],
      "gold_ent": [],
      "id": 582,
      "template": "thank you for using the cambridge restaurant system . goodbye .",
      "response": "thank you for using the cambridge restaurant system . goodbye ."
    },
    {
      "pre_ent": [],
      "gold_ent": [],
      "id": 583,
      "template": "there are two restaurants in the north part of town . which kind of food would you like ?",
      "response": "there are two restaurants in the north part of town . which kind of food would you like ?"
    },
    {
      "pre_ent": [
        "north",
        "golden_wok",
        "chinese"
      ],
      "gold_ent": [
        "north",
        "golden_wok",
        "moderate"
      ],
      "id": 584,
      "template": "@name is a @food restaurant in the @area part of town .",
      "response": "golden_wok is a chinese restaurant in the north part of town ."
    },
    {
      "pre_ent": [
        "golden_wok",
        "01223_350688"
      ],
      "gold_ent": [
        "golden_wok",
        "191_histon_road_chesterton"
      ],
      "id": 585,
      "template": "@name 's phone number is @phone .",
      "response": "golden_wok 's phone number is 01223_350688 ."
    },
    {
      "pre_ent": [
        "01223_350688"
      ],
      "gold_ent": [
        "golden_wok",
        "01223_350688"
      ],
      "id": 586,
      "template": "the phone number is @phone .",
      "response": "the phone number is 01223_350688 ."
    },
    {
      "pre_ent": [],
      "gold_ent": [],
      "id": 587,
      "template": "thank you , goodbye .",
      "response": "thank you , goodbye ."
    },
    {
      "pre_ent": [],
      "gold_ent": [],
      "id": 588,
      "template": "api_call vietnamese dontcare dontcare",
      "response": "api_call vietnamese dontcare dontcare"
    },
    {
      "pre_ent": [],
      "gold_ent": [],
      "id": 589,
      "template": "there are four chinese restaurants in the centre of town . what price range would you like ?",
      "response": "there are four chinese restaurants in the centre of town . what price range would you like ?"
    },
    {
      "pre_ent": [
        "south",
        "chinese",
        "hakka"
      ],
      "gold_ent": [
        "centre",
        "charlie_chan"
      ],
      "id": 590,
      "template": "@name is a @food restaurant in the @area part of town .",
      "response": "hakka is a chinese restaurant in the south part of town ."
    },
    {
      "pre_ent": [
        "chinese",
        "charlie_chan",
        "centre",
        "01223_361763"
      ],
      "gold_ent": [
        "regent_street_city_centre",
        "cb21db",
        "01223_361763"
      ],
      "id": 591,
      "template": "@name is a @pricerange restaurant on the @area part of town and the phone number is @phone .",
      "response": "charlie_chan is a chinese restaurant on the centre part of town and the phone number is 01223_361763 ."
    },
    {
      "pre_ent": [],
      "gold_ent": [],
      "id": 592,
      "template": "thank you for using the cambridge restaurant system . goodbye .",
      "response": "thank you for using the cambridge restaurant system . goodbye ."
    },
    {
      "pre_ent": [],
      "gold_ent": [],
      "id": 593,
      "template": "there are no restaurants matching your request . would you like to try something else ?",
      "response": "there are no restaurants matching your request . would you like to try something else ?"
    },
    {
      "pre_ent": [],
      "gold_ent": [],
      "id": 594,
      "template": "api_call french dontcare dontcare",
      "response": "api_call french dontcare dontcare"
    },
    {
      "pre_ent": [
        "french",
        "cote",
        "centre"
      ],
      "gold_ent": [
        "restaurant_two_two",
        "french"
      ],
      "id": 595,
      "template": "@name is a @food restaurant in the @area part of town .",
      "response": "cote is a french restaurant in the centre part of town ."
    },
    {
      "pre_ent": [
        "22_chesterton_road_chesterton",
        "01223_351880",
        "cote"
      ],
      "gold_ent": [
        "01223_351880",
        "restaurant_two_two"
      ],
      "id": 596,
      "template": "@name is located at @address . their phone number is @phone .",
      "response": "cote is located at 22_chesterton_road_chesterton . their phone number is 01223_351880 ."
    },
    {
      "pre_ent": [],
      "gold_ent": [],
      "id": 597,
      "template": "thank you , goodbye .",
      "response": "thank you , goodbye ."
    },
    {
      "pre_ent": [],
      "gold_ent": [],
      "id": 598,
      "template": "there are five restaurants serving international food . would you like me to check for a different restaurant ?",
      "response": "there are five restaurants serving international food . would you like me to check for a different restaurant ?"
    },
    {
      "pre_ent": [],
      "gold_ent": [],
      "id": 599,
      "template": "api_call italian dontcare dontcare",
      "response": "api_call italian dontcare dontcare"
    },
    {
      "pre_ent": [
        "centre",
        "anatolia",
        "30_bridge_street_city_centre",
        "01223_362372"
      ],
      "gold_ent": [
        "cb21uj",
        "anatolia",
        "turkish",
        "30_bridge_street_city_centre"
      ],
      "id": 600,
      "template": "@name is located at @address . their phone number is @phone .",
      "response": "anatolia is located at 30_bridge_street_city_centre . their phone number is 01223_362372 ."
    },
    {
      "pre_ent": [],
      "gold_ent": [],
      "id": 601,
      "template": "thank you for using the cambridge restaurant system . goodbye .",
      "response": "thank you for using the cambridge restaurant system . goodbye ."
    },
    {
      "pre_ent": [],
      "gold_ent": [],
      "id": 602,
      "template": "there are no cheap restaurants in the south part of town .",
      "response": "there are no cheap restaurants in the south part of town ."
    },
    {
      "pre_ent": [],
      "gold_ent": [],
      "id": 603,
      "template": "there are four options in the centre of town . what price range would you like ?",
      "response": "there are four options in the centre of town . what price range would you like ?"
    },
    {
      "pre_ent": [],
      "gold_ent": [],
      "id": 604,
      "template": "api_call italian dontcare cheap",
      "response": "api_call italian dontcare cheap"
    },
    {
      "pre_ent": [],
      "gold_ent": [],
      "id": 605,
      "template": "api_call italian dontcare moderate",
      "response": "api_call italian dontcare moderate"
    },
    {
      "pre_ent": [],
      "gold_ent": [],
      "id": 606,
      "template": "thank you for using the cambridge restaurant system . goodbye .",
      "response": "thank you for using the cambridge restaurant system . goodbye ."
    },
    {
      "pre_ent": [],
      "gold_ent": [],
      "id": 607,
      "template": "api_call spanish dontcare dontcare",
      "response": "api_call spanish dontcare dontcare"
    },
    {
      "pre_ent": [],
      "gold_ent": [],
      "id": 608,
      "template": "api_call mediterranean dontcare dontcare",
      "response": "api_call mediterranean dontcare dontcare"
    },
    {
      "pre_ent": [
        "ali_baba",
        "centre",
        "lebanese"
      ],
      "gold_ent": [
        "lebanese",
        "ali_baba"
      ],
      "id": 609,
      "template": "@name is a @food restaurant in the @area part of town .",
      "response": "ali_baba is a lebanese restaurant in the centre part of town ."
    },
    {
      "pre_ent": [
        "ali_baba",
        "59_hills_road_city_centre",
        "centre",
        "01462_432565"
      ],
      "gold_ent": [
        "59_hills_road_city_centre",
        "ali_baba",
        "01462_432565"
      ],
      "id": 610,
      "template": "@name is located at @address and their phone number is @phone .",
      "response": "ali_baba is located at 59_hills_road_city_centre and their phone number is 01462_432565 ."
    },
    {
      "pre_ent": [],
      "gold_ent": [],
      "id": 611,
      "template": "thank you for using the cambridge restaurant system . goodbye .",
      "response": "thank you for using the cambridge restaurant system . goodbye ."
    },
    {
      "pre_ent": [],
      "gold_ent": [],
      "id": 612,
      "template": "there are no restaurants serving danish food in the south part of town .",
      "response": "there are no restaurants serving danish food in the south part of town ."
    },
    {
      "pre_ent": [],
      "gold_ent": [],
      "id": 613,
      "template": "api_call african dontcare dontcare",
      "response": "api_call african dontcare dontcare"
    },
    {
      "pre_ent": [
        "gourmet_burger_kitchen",
        "north_american",
        "expensive"
      ],
      "gold_ent": [
        "north_american",
        "centre",
        "gourmet_burger_kitchen"
      ],
      "id": 614,
      "template": "@name is an @pricerange restaurant serving @food food .",
      "response": "gourmet_burger_kitchen is an expensive restaurant serving north_american food ."
    },
    {
      "pre_ent": [
        "gourmet_burger_kitchen",
        "01223_312598",
        "cb21ab"
      ],
      "gold_ent": [
        "01223_312598",
        "cb21ab"
      ],
      "id": 615,
      "template": "@name 's phone number is @phone and the postcode is @postcode .",
      "response": "gourmet_burger_kitchen 's phone number is 01223_312598 and the postcode is cb21ab ."
    },
    {
      "pre_ent": [
        "gourmet_burger_kitchen",
        "centre"
      ],
      "gold_ent": [
        "north_american"
      ],
      "id": 616,
      "template": "@name is in the @area part of town .",
      "response": "gourmet_burger_kitchen is in the centre part of town ."
    },
    {
      "pre_ent": [
        "gourmet_burger_kitchen",
        "01223_312598",
        "cb21ab"
      ],
      "gold_ent": [
        "01223_312598",
        "cb21ab"
      ],
      "id": 617,
      "template": "@name 's phone number is @phone , and the postcode is @postcode .",
      "response": "gourmet_burger_kitchen 's phone number is 01223_312598 , and the postcode is cb21ab ."
    },
    {
      "pre_ent": [],
      "gold_ent": [],
      "id": 618,
      "template": "thank you , goodbye .",
      "response": "thank you , goodbye ."
    },
    {
      "pre_ent": [],
      "gold_ent": [],
      "id": 619,
      "template": "api_call dontcare south cheap",
      "response": "api_call dontcare south cheap"
    },
    {
      "pre_ent": [
        "the_missing_sock",
        "east",
        "cheap"
      ],
      "gold_ent": [
        "international",
        "cheap",
        "east",
        "the_missing_sock"
      ],
      "id": 620,
      "template": "@name is a @food restaurant in the @area part of town .",
      "response": "the_missing_sock is a cheap restaurant in the east part of town ."
    },
    {
      "pre_ent": [
        "the_missing_sock",
        "finders_corner_newmarket_road",
        "01223_812660"
      ],
      "gold_ent": [
        "01223_812660",
        "finders_corner_newmarket_road"
      ],
      "id": 621,
      "template": "@name is located at @address and their phone number is @phone .",
      "response": "the_missing_sock is located at finders_corner_newmarket_road and their phone number is 01223_812660 ."
    },
    {
      "pre_ent": [],
      "gold_ent": [],
      "id": 622,
      "template": "thank you , goodbye !",
      "response": "thank you , goodbye !"
    },
    {
      "pre_ent": [],
      "gold_ent": [],
      "id": 623,
      "template": "there are two restaurants in the north part of town . which kind of food would you like ?",
      "response": "there are two restaurants in the north part of town . which kind of food would you like ?"
    },
    {
      "pre_ent": [],
      "gold_ent": [],
      "id": 624,
      "template": "api_call italian south dontcare",
      "response": "api_call italian south dontcare"
    },
    {
      "pre_ent": [
        "prezzo",
        "21_-_24_northampton_road"
      ],
      "gold_ent": [
        "01799_521260",
        "prezzo"
      ],
      "id": 625,
      "template": "@name is located at @address .",
      "response": "prezzo is located at 21_-_24_northampton_road ."
    },
    {
      "pre_ent": [],
      "gold_ent": [],
      "id": 626,
      "template": "thank you for using our system . good bye",
      "response": "thank you for using our system . good bye"
    },
    {
      "pre_ent": [],
      "gold_ent": [],
      "id": 627,
      "template": "there are no restaurants serving australian food in the expensive price range .",
      "response": "there are no restaurants serving australian food in the expensive price range ."
    },
    {
      "pre_ent": [],
      "gold_ent": [],
      "id": 628,
      "template": "api_call korean dontcare expensive",
      "response": "api_call korean dontcare expensive"
    },
    {
      "pre_ent": [
        "little_seoul",
        "korean",
        "expensive"
      ],
      "gold_ent": [
        "korean",
        "little_seoul",
        "expensive"
      ],
      "id": 629,
      "template": "@name is an @pricerange restaurant serving @food food .",
      "response": "little_seoul is an expensive restaurant serving korean food ."
    },
    {
      "pre_ent": [
        "little_seoul",
        "centre"
      ],
      "gold_ent": [
        "regent_street_city_centre",
        "little_seoul"
      ],
      "id": 630,
      "template": "@name is located at 108 @hist .",
      "response": "little_seoul is located at 108 centre ."
    },
    {
      "pre_ent": [],
      "gold_ent": [],
      "id": 631,
      "template": "thank you for using the cambridge restaurant system . goodbye .",
      "response": "thank you for using the cambridge restaurant system . goodbye ."
    },
    {
      "pre_ent": [],
      "gold_ent": [],
      "id": 632,
      "template": "api_call dontcare south moderate",
      "response": "api_call dontcare south moderate"
    },
    {
      "pre_ent": [],
      "gold_ent": [],
      "id": 633,
      "template": "api_call dontcare south moderate",
      "response": "api_call dontcare south moderate"
    },
    {
      "pre_ent": [
        "pizza_hut_cherry_hinton",
        "g4_cambridge_leisure_park_clifton_way_cherry_hinton",
        "01223_323737"
      ],
      "gold_ent": [
        "g4_cambridge_leisure_park_clifton_way_cherry_hinton",
        "01223_323737",
        "pizza_hut_cherry_hinton"
      ],
      "id": 634,
      "template": "@name is located at @address , and their phone number is @phone .",
      "response": "pizza_hut_cherry_hinton is located at g4_cambridge_leisure_park_clifton_way_cherry_hinton , and their phone number is 01223_323737 ."
    },
    {
      "pre_ent": [],
      "gold_ent": [],
      "id": 635,
      "template": "thank you for using the cambridge restaurant system . goodbye .",
      "response": "thank you for using the cambridge restaurant system . goodbye ."
    },
    {
      "pre_ent": [],
      "gold_ent": [],
      "id": 636,
      "template": "there are five restaurants serving expensive food in the expensive price range .",
      "response": "there are five restaurants serving expensive food in the expensive price range ."
    },
    {
      "pre_ent": [],
      "gold_ent": [],
      "id": 637,
      "template": "there are no restaurants serving international food in the north part of town . would you like a different",
      "response": "there are no restaurants serving international food in the north part of town . would you like a different"
    },
    {
      "pre_ent": [],
      "gold_ent": [],
      "id": 638,
      "template": "there are no restaurants serving international food . would you like a different restaurant ?",
      "response": "there are no restaurants serving international food . would you like a different restaurant ?"
    },
    {
      "pre_ent": [],
      "gold_ent": [],
      "id": 639,
      "template": "api_call italian dontcare dontcare",
      "response": "api_call italian dontcare dontcare"
    },
    {
      "pre_ent": [
        "pizza_hut_cherry_hinton",
        "italian",
        "centre"
      ],
      "gold_ent": [
        "italian",
        "prezzo",
        "moderate"
      ],
      "id": 640,
      "template": "@name is a @food restaurant in the @area part of town .",
      "response": "pizza_hut_cherry_hinton is a italian restaurant in the centre part of town ."
    },
    {
      "pre_ent": [
        "prezzo",
        "21_-_24_northampton_road",
        "01799_521260"
      ],
      "gold_ent": [
        "west",
        "prezzo",
        "01799521260"
      ],
      "id": 641,
      "template": "@name is located at grafton hotel 619 @hist , their phone number is @phone .",
      "response": "prezzo is located at grafton hotel 619 21_-_24_northampton_road , their phone number is 01799_521260 ."
    },
    {
      "pre_ent": [],
      "gold_ent": [],
      "id": 642,
      "template": "thank you for using the cambridge restaurant system . goodbye .",
      "response": "thank you for using the cambridge restaurant system . goodbye ."
    },
    {
      "pre_ent": [],
      "gold_ent": [],
      "id": 643,
      "template": "api_call dontcare north moderate",
      "response": "api_call dontcare north moderate"
    },
    {
      "pre_ent": [
        "north",
        "golden_wok",
        "chinese",
        "01223_350688"
      ],
      "gold_ent": [
        "golden_wok",
        "01223_350688"
      ],
      "id": 644,
      "template": "@name is a @food restaurant in the @area part of town . their phone number is @phone .",
      "response": "golden_wok is a chinese restaurant in the north part of town . their phone number is 01223_350688 ."
    },
    {
      "pre_ent": [
        "north",
        "moderate",
        "golden_wok"
      ],
      "gold_ent": [
        "north",
        "indian",
        "the_nirala"
      ],
      "id": 645,
      "template": "@name is a moderately priced restaurant in the @area part of town .",
      "response": "golden_wok is a moderately priced restaurant in the north part of town ."
    },
    {
      "pre_ent": [
        "the_nirala",
        "01223_360966"
      ],
      "gold_ent": [
        "cb41uy",
        "01223_360966"
      ],
      "id": 646,
      "template": "@name 's phone number is @phone , and their phone number is @phone .",
      "response": "the_nirala 's phone number is 01223_360966 , and their phone number is 01223_360966 ."
    },
    {
      "pre_ent": [],
      "gold_ent": [],
      "id": 647,
      "template": "thank you , goodbye .",
      "response": "thank you , goodbye ."
    },
    {
      "pre_ent": [],
      "gold_ent": [],
      "id": 648,
      "template": "there are two cheap restaurants matching your request . would you like me to check for a different restaurant ?",
      "response": "there are two cheap restaurants matching your request . would you like me to check for a different restaurant ?"
    },
    {
      "pre_ent": [
        "nandos",
        "south",
        "portuguese"
      ],
      "gold_ent": [
        "south",
        "portuguese",
        "nandos"
      ],
      "id": 649,
      "template": "@name is a @food restaurant in the @area part of town .",
      "response": "nandos is a portuguese restaurant in the south part of town ."
    },
    {
      "pre_ent": [
        "nandos",
        "cambridge_leisure_park_clifton_way",
        "01223_327908"
      ],
      "gold_ent": [
        "01223_327908",
        "cb17dy"
      ],
      "id": 650,
      "template": "@name is located at @address , and the phone number is @phone .",
      "response": "nandos is located at cambridge_leisure_park_clifton_way , and the phone number is 01223_327908 ."
    },
    {
      "pre_ent": [],
      "gold_ent": [],
      "id": 651,
      "template": "thank you , goodbye .",
      "response": "thank you , goodbye ."
    },
    {
      "pre_ent": [],
      "gold_ent": [],
      "id": 652,
      "template": "i 'm sorry , there are no restaurants matching your request . would you like to try something else ?",
      "response": "i 'm sorry , there are no restaurants matching your request . would you like to try something else ?"
    },
    {
      "pre_ent": [],
      "gold_ent": [],
      "id": 653,
      "template": "api_call italian south dontcare",
      "response": "api_call italian south dontcare"
    },
    {
      "pre_ent": [],
      "gold_ent": [],
      "id": 654,
      "template": "api_call italian south dontcare",
      "response": "api_call italian south dontcare"
    },
    {
      "pre_ent": [
        "pizza_hut_cherry_hinton",
        "south",
        "italian"
      ],
      "gold_ent": [
        "south",
        "italian",
        "pizza_hut_cherry_hinton",
        "moderate"
      ],
      "id": 655,
      "template": "@name is a @food restaurant in the @area part of town .",
      "response": "pizza_hut_cherry_hinton is a italian restaurant in the south part of town ."
    },
    {
      "pre_ent": [
        "cb17dy"
      ],
      "gold_ent": [
        "g4_cambridge_leisure_park_clifton_way_cherry_hinton",
        "01223_323737",
        "cb17dy"
      ],
      "id": 656,
      "template": "the postcode is @hist .",
      "response": "the postcode is cb17dy ."
    },
    {
      "pre_ent": [],
      "gold_ent": [],
      "id": 657,
      "template": "thank you .",
      "response": "thank you ."
    },
    {
      "pre_ent": [],
      "gold_ent": [],
      "id": 658,
      "template": "there are no restaurants serving singaporean food in the north part of town . would you like to try something",
      "response": "there are no restaurants serving singaporean food in the north part of town . would you like to try something"
    },
    {
      "pre_ent": [],
      "gold_ent": [],
      "id": 659,
      "template": "there are no restaurants serving catalan food in the north part of town .",
      "response": "there are no restaurants serving catalan food in the north part of town ."
    },
    {
      "pre_ent": [],
      "gold_ent": [],
      "id": 660,
      "template": "there are four options in the centre of town . what price range would you like ?",
      "response": "there are four options in the centre of town . what price range would you like ?"
    },
    {
      "pre_ent": [
        "anatolia",
        "centre",
        "turkish"
      ],
      "gold_ent": [
        "anatolia",
        "turkish"
      ],
      "id": 661,
      "template": "@name is a @food restaurant in the @area part of town .",
      "response": "anatolia is a turkish restaurant in the centre part of town ."
    },
    {
      "pre_ent": [
        "anatolia",
        "30_bridge_street_city_centre",
        "centre"
      ],
      "gold_ent": [
        "30_bridge_street_city_centre"
      ],
      "id": 662,
      "template": "@name is located at @address . can i help you with anything else ?",
      "response": "anatolia is located at 30_bridge_street_city_centre . can i help you with anything else ?"
    },
    {
      "pre_ent": [],
      "gold_ent": [],
      "id": 663,
      "template": "thank you for using the cambridge restaurant system . goodbye .",
      "response": "thank you for using the cambridge restaurant system . goodbye ."
    },
    {
      "pre_ent": [],
      "gold_ent": [],
      "id": 664,
      "template": "there are five restaurants in the east part of town .",
      "response": "there are five restaurants in the east part of town ."
    },
    {
      "pre_ent": [],
      "gold_ent": [],
      "id": 665,
      "template": "api_call portuguese centre dontcare",
      "response": "api_call portuguese centre dontcare"
    },
    {
      "pre_ent": [
        "nandos",
        "south",
        "portuguese"
      ],
      "gold_ent": [
        "south",
        "portuguese",
        "nandos"
      ],
      "id": 666,
      "template": "@name is a @food restaurant in the @area part of town .",
      "response": "nandos is a portuguese restaurant in the south part of town ."
    },
    {
      "pre_ent": [],
      "gold_ent": [],
      "id": 667,
      "template": "thank you .",
      "response": "thank you ."
    },
    {
      "pre_ent": [],
      "gold_ent": [],
      "id": 668,
      "template": "goodbye .",
      "response": "goodbye ."
    },
    {
      "pre_ent": [],
      "gold_ent": [],
      "id": 669,
      "template": "i 'm sorry , there are no cantonese restaurants in the north part of town . would you like me to check for a different restaurant ?",
      "response": "i 'm sorry , there are no cantonese restaurants in the north part of town . would you like me to check for a different restaurant ?"
    },
    {
      "pre_ent": [],
      "gold_ent": [],
      "id": 670,
      "template": "there are three restaurants that serve italian food . what price range would you like ?",
      "response": "there are three restaurants that serve italian food . what price range would you like ?"
    },
    {
      "pre_ent": [
        "da_vinci_pizzeria",
        "north",
        "italian"
      ],
      "gold_ent": [
        "north",
        "italian",
        "da_vinci_pizzeria"
      ],
      "id": 671,
      "template": "@name is a @food restaurant in the @area part of town .",
      "response": "da_vinci_pizzeria is a italian restaurant in the north part of town ."
    },
    {
      "pre_ent": [
        "da_vinci_pizzeria",
        "20_milton_road_chesterton",
        "01223_351707"
      ],
      "gold_ent": [
        "20_milton_road_chesterton",
        "01223_351707"
      ],
      "id": 672,
      "template": "@name is located at @address and their phone number is @phone .",
      "response": "da_vinci_pizzeria is located at 20_milton_road_chesterton and their phone number is 01223_351707 ."
    },
    {
      "pre_ent": [],
      "gold_ent": [],
      "id": 673,
      "template": "thank you , goodbye .",
      "response": "thank you , goodbye ."
    },
    {
      "pre_ent": [],
      "gold_ent": [],
      "id": 674,
      "template": "thank you .",
      "response": "thank you ."
    }
  ]
