# Supplementary material for: PluDG: enhancing task-oriented dialogue system with knowledge graph plug-in module
Source: PeerJ Comput Sci. 2023 Nov 24;9:e1707. doi: 10.7717/peerj-cs.1707 (PMC10703105; doi:10.7717/peerj-cs.1707)
Supplement: Supplemental Information 1 [file peerj-cs-09-1707-s001.zip › decoder/data/camrest/gin_cam_test.json]

[{"pre_ent": [], "gold_ent": [], "id": 1, "template": "api_call dontcare south expensive", "response": "api_call dontcare south expensive"}, {"pre_ent": [], "gold_ent": [], "id": 1, "template": "api_call dontcare south moderate", "response": "api_call dontcare south moderate"}, {"pre_ent": ["south", "expensive", "chiquito_restaurant_bar", "mexican"], "gold_ent": ["chiquito_restaurant_bar", "south", "mexican"], "id": 1, "template": "@name is an @pricerange @food restaurant in the @area part of town .", "response": "chiquito_restaurant_bar is an expensive mexican restaurant in the south part of town ."}, {"pre_ent": ["2g_cambridge_leisure_park_cherry_hinton_road_cherry_hinton"], "gold_ent": ["2g_cambridge_leisure_park_cherry_hinton_road_cherry_hinton"], "id": 1, "template": "the address is @address . is there anything else i can help you with ?", "response": "the address is 2g_cambridge_leisure_park_cherry_hinton_road_cherry_hinton . is there anything else i can help you with ?"}, {"pre_ent": ["italian"], "gold_ent": ["mexican"], "id": 1, "template": "they serve @food food .", "response": "they serve italian food ."}, {"pre_ent": [], "gold_ent": [], "id": 1, "template": "thank you , goodbye .", "response": "thank you , goodbye ."}, {"pre_ent": [], "gold_ent": [], "id": 1, "template": "there are no restaurants serving international food . would you like something else ?", "response": "there are no restaurants serving international food . would you like something else ?"}, {"pre_ent": [], "gold_ent": [], "id": 1, "template": "api_call asian_oriental dontcare expensive", "response": "api_call asian_oriental dontcare expensive"}, {"pre_ent": [], "gold_ent": [], "id": 1, "template": "api_call european dontcare dontcare", "response": "api_call european dontcare dontcare"}, {"pre_ent": ["asian_oriental", "yippee_noodle_bar", "01223_518111"], "gold_ent": ["01223_363471", "dojo_noodle_bar", "40210_millers_yard_city_centre", "asian_oriental"], "id": 1, "template": "@name is a nice restaurant that serves @food food . their phone number is @phone .", "response": "yippee_noodle_bar is a nice restaurant that serves asian_oriental food . their phone number is 01223_518111 ."}, {"pre_ent": [], "gold_ent": [], "id": 1, "template": "thank you , goodbye .", "response": "thank you , goodbye ."}, {"pre_ent": [], "gold_ent": [], "id": 1, "template": "api_call chinese dontcare moderate", "response": "api_call chinese dontcare moderate"}, {"pre_ent": ["moderate", "golden_wok", "north"], "gold_ent": ["north", "chinese", "golden_wok"], "id": 1, "template": "@name is a moderately priced restaurant in the @area part of town .", "response": "golden_wok is a moderately priced restaurant in the north part of town ."}, {"pre_ent": ["golden_wok", "191_histon_road_chesterton", "01223_350688"], "gold_ent": ["191_histon_road_chesterton", "cb43hl", "golden_wok", "01223_350688"], "id": 1, "template": "@name is located at @address , their phone number is @phone .", "response": "golden_wok is located at 191_histon_road_chesterton , their phone number is 01223_350688 ."}, {"pre_ent": [], "gold_ent": [], "id": 1, "template": "you 're welcome . good bye .", "response": "you 're welcome . good bye ."}, {"pre_ent": [], "gold_ent": [], "id": 1, "template": "i 'm sorry , there are no swiss restaurants in the centre . can i offer you something else", "response": "i 'm sorry , there are no swiss restaurants in the centre . can i offer you something else"}, {"pre_ent": [], "gold_ent": [], "id": 1, "template": "api_call vietnamese dontcare dontcare", "response": "api_call vietnamese dontcare dontcare"}, {"pre_ent": ["thanh_binh", "west", "vietnamese"], "gold_ent": ["vietnamese", "thanh_binh"], "id": 1, "template": "@name is a @food restaurant , and @name serves @food food and is in the @pricerange price range .", "response": "thanh_binh is a vietnamese restaurant , and thanh_binh serves vietnamese food and is in the west price range ."}, {"pre_ent": ["thanh_binh", "17_magdalene_street_city_centre"], "gold_ent": ["thanh_binh", "17_magdalene_street_city_centre"], "id": 1, "template": "@name is located at @address .", "response": "thanh_binh is located at 17_magdalene_street_city_centre ."}, {"pre_ent": [], "gold_ent": [], "id": 1, "template": "thank you . goodbye .", "response": "thank you . goodbye ."}, {"pre_ent": [], "gold_ent": [], "id": 1, "template": "no restaurants serving scottish food . can i help you something else ?", "response": "no restaurants serving scottish food . can i help you something else ?"}, {"pre_ent": [], "gold_ent": [], "id": 1, "template": "api_call spanish dontcare moderate", "response": "api_call spanish dontcare moderate"}, {"pre_ent": ["la_tasca", "centre", "spanish"], "gold_ent": ["moderate", "la_tasca", "spanish"], "id": 1, "template": "@name is a @food restaurant in the @area part of town .", "response": "la_tasca is a spanish restaurant in the centre part of town ."}, {"pre_ent": ["la_tasca", "14_-16_bridge_street", "01223_464630", "cb21uf"], "gold_ent": ["14_-16_bridge_street", "cb21uf", "la_tasca"], "id": 1, "template": "@name is located at @address , their phone number is @phone and the postcode is @postcode .", "response": "la_tasca is located at 14_-16_bridge_street , their phone number is 01223_464630 and the postcode is cb21uf ."}, {"pre_ent": [], "gold_ent": [], "id": 1, "template": "you 're welcome . good bye .", "response": "you 're welcome . good bye ."}, {"pre_ent": [], "gold_ent": [], "id": 1, "template": "there are no restaurants serving scottish food . would you like to try something else ?", "response": "there are no restaurants serving scottish food . would you like to try something else ?"}, {"pre_ent": [], "gold_ent": [], "id": 1, "template": "api_call dontcare dontcare cheap", "response": "api_call dontcare dontcare cheap"}, {"pre_ent": ["gourmet_burger_kitchen", "centre", "01223_312598", "expensive"], "gold_ent": ["north_american", "centre", "expensive"], "id": 1, "template": "@name is an @food restaurant in the @area part of town . their phone number is @phone .", "response": "gourmet_burger_kitchen is an expensive restaurant in the centre part of town . their phone number is 01223_312598 ."}, {"pre_ent": ["gourmet_burger_kitchen", "centre"], "gold_ent": ["01223_312598", "regent_street_city_centre", "gourmet_burger_kitchen"], "id": 1, "template": "@name is located at @hist , and @hist , @hist , @hist , @hist , @hist , @hist , @hist ,", "response": "gourmet_burger_kitchen is located at centre , and gourmet_burger_kitchen , gourmet_burger_kitchen , gourmet_burger_kitchen , gourmet_burger_kitchen , gourmet_burger_kitchen , gourmet_burger_kitchen , gourmet_burger_kitchen ,"}, {"pre_ent": [], "gold_ent": [], "id": 1, "template": "thank you , goodbye .", "response": "thank you , goodbye ."}, {"pre_ent": [], "gold_ent": [], "id": 1, "template": "api_call spanish centre dontcare", "response": "api_call spanish centre dontcare"}, {"pre_ent": ["centre", "spanish", "la_raza", "cheap"], "gold_ent": ["cheap", "la_raza", "centre", "spanish"], "id": 1, "template": "@name is a @food restaurant in the @area part of town and is in the @pricerange price range .", "response": "la_raza is a spanish restaurant in the centre part of town and is in the cheap price range ."}, {"pre_ent": ["la_raza", "01223_464550", "cb23ll"], "gold_ent": ["01223_464550", "la_raza", "cb23ll"], "id": 1, "template": "the phone number for @name is @phone and the postcode is @postcode .", "response": "the phone number for la_raza is 01223_464550 and the postcode is cb23ll ."}, {"pre_ent": [], "gold_ent": [], "id": 1, "template": "thank you , goodbye .", "response": "thank you , goodbye ."}, {"pre_ent": [], "gold_ent": [], "id": 1, "template": "thank you . goodbye .", "response": "thank you . goodbye ."}, {"pre_ent": [], "gold_ent": [], "id": 1, "template": "what price range would you like ?", "response": "what price range would you like ?"}, {"pre_ent": [], "gold_ent": [], "id": 1, "template": "api_call british dontcare dontcare", "response": "api_call british dontcare dontcare"}, {"pre_ent": [], "gold_ent": [], "id": 1, "template": "api_call british west dontcare", "response": "api_call british west dontcare"}, {"pre_ent": ["west", "moderate", "graffiti"], "gold_ent": ["west", "graffiti", "british", "expensive"], "id": 1, "template": "@name is a moderately priced restaurant in the @area part of town .", "response": "graffiti is a moderately priced restaurant in the west part of town ."}, {"pre_ent": ["graffiti", "hotel_felix_whitehouse_lane_huntingdon_road", "01223_277977"], "gold_ent": ["hotel_felix_whitehouse_lane_huntingdon_road", "01223_277977"], "id": 1, "template": "@name is located at @address and their phone number is @phone .", "response": "graffiti is located at hotel_felix_whitehouse_lane_huntingdon_road and their phone number is 01223_277977 ."}, {"pre_ent": ["west"], "gold_ent": ["expensive"], "id": 1, "template": "they are in the @pricerange price range .", "response": "they are in the west price range ."}, {"pre_ent": [], "gold_ent": [], "id": 1, "template": "thank you . goodbye .", "response": "thank you . goodbye ."}, {"pre_ent": [], "gold_ent": [], "id": 1, "template": "api_call dontcare west moderate", "response": "api_call dontcare west moderate"}, {"pre_ent": ["west", "indian"], "gold_ent": ["meghna", "205_victoria_road_chesterton"], "id": 1, "template": "i have two restaurants that serve @food food in the @pricerange price range and in the @area part of town . would", "response": "i have two restaurants that serve indian food in the west price range and in the west part of town . would"}, {"pre_ent": [], "gold_ent": [], "id": 1, "template": "thank you , goodbye !", "response": "thank you , goodbye !"}, {"pre_ent": [], "gold_ent": [], "id": 1, "template": "what area would you like ?", "response": "what area would you like ?"}, {"pre_ent": [], "gold_ent": [], "id": 1, "template": "there are three restaurants serving chinese food in the moderate price range . would you like something else ?", "response": "there are three restaurants serving chinese food in the moderate price range . would you like something else ?"}, {"pre_ent": [], "gold_ent": [], "id": 1, "template": "api_call italian dontcare moderate", "response": "api_call italian dontcare moderate"}, {"pre_ent": ["chinese", "moderate", "golden_wok"], "gold_ent": ["north", "golden_wok"], "id": 1, "template": "@name is a nice restaurant that serves @food food and is in the @pricerange price range .", "response": "golden_wok is a nice restaurant that serves chinese food and is in the moderate price range ."}, {"pre_ent": ["01223_350688"], "gold_ent": ["golden_wok", "01223_350688"], "id": 1, "template": "the phone number is @phone .", "response": "the phone number is 01223_350688 ."}, {"pre_ent": ["golden_wok", "north"], "gold_ent": [], "id": 1, "template": "the @name is located in the @area part of town .", "response": "the golden_wok is located in the north part of town ."}, {"pre_ent": [], "gold_ent": [], "id": 1, "template": "enjoy your meal !", "response": "enjoy your meal !"}, {"pre_ent": [], "gold_ent": [], "id": 1, "template": "api_call italian west dontcare", "response": "api_call italian west dontcare"}, {"pre_ent": ["west", "moderate", "la_margherita"], "gold_ent": ["prezzo", "la_margherita"], "id": 1, "template": "@name is a moderately priced restaurant in the @area part of town . the @area part of town . would you like their phone number ?", "response": "la_margherita is a moderately priced restaurant in the west part of town . the west part of town . would you like their phone number ?"}, {"pre_ent": [], "gold_ent": ["west", "prezzo", "moderate", "21_-_24_northampton_road", "01799_521260", "italian"], "id": 1, "template": "i 'm sorry , there are no restaurants serving . would you like to try something else ?", "response": "i 'm sorry , there are no restaurants serving . would you like to try something else ?"}, {"pre_ent": [], "gold_ent": [], "id": 1, "template": "thank you , goodbye !", "response": "thank you , goodbye !"}, {"pre_ent": [], "gold_ent": [], "id": 1, "template": "api_call mediterranean centre dontcare", "response": "api_call mediterranean centre dontcare"}, {"pre_ent": [], "gold_ent": [], "id": 1, "template": "api_call european dontcare dontcare", "response": "api_call european dontcare dontcare"}, {"pre_ent": ["centre", "mediterranean", "la_mimosa", "expensive"], "gold_ent": ["la_mimosa", "mediterranean", "centre"], "id": 1, "template": "@name is an @pricerange restaurant serving @food food in the @area part of town .", "response": "la_mimosa is an expensive restaurant serving mediterranean food in the centre part of town ."}, {"pre_ent": ["01223_362525"], "gold_ent": ["la_mimosa", "01223_362525"], "id": 1, "template": "their phone number is @phone .", "response": "their phone number is 01223_362525 ."}, {"pre_ent": [], "gold_ent": [], "id": 1, "template": "thank you for using our system . good bye", "response": "thank you for using our system . good bye"}, {"pre_ent": [], "gold_ent": [], "id": 1, "template": "there are several restaurants in the north part of town . do you have a preference on the area ?", "response": "there are several restaurants in the north part of town . do you have a preference on the area ?"}, {"pre_ent": ["da_vinci_pizzeria", "north", "italian"], "gold_ent": ["italian", "da_vinci_pizzeria", "north"], "id": 1, "template": "@name is a @food restaurant in the @area part of town .", "response": "da_vinci_pizzeria is a italian restaurant in the north part of town ."}, {"pre_ent": ["20_milton_road_chesterton", "01223_351707"], "gold_ent": ["20_milton_road_chesterton", "da_vinci_pizzeria", "01223_351707"], "id": 1, "template": "the address is @address , and the phone number is @phone .", "response": "the address is 20_milton_road_chesterton , and the phone number is 01223_351707 ."}, {"pre_ent": [], "gold_ent": [], "id": 1, "template": "thank you , goodbye .", "response": "thank you , goodbye ."}, {"pre_ent": [], "gold_ent": [], "id": 1, "template": "api_call mediterranean dontcare dontcare", "response": "api_call mediterranean dontcare dontcare"}, {"pre_ent": ["centre", "mediterranean", "la_mimosa"], "gold_ent": ["la_mimosa", "mediterranean", "centre"], "id": 1, "template": "@name is a @food restaurant , it is in the @pricerange price range and in the @area part of", "response": "la_mimosa is a mediterranean restaurant , it is in the centre price range and in the centre part of"}, {"pre_ent": ["thompsons_lane_fen_ditton", "01223_362525"], "gold_ent": ["01223_362525", "thompsons_lane_fen_ditton"], "id": 1, "template": "the address is @address . the phone number is @phone .", "response": "the address is thompsons_lane_fen_ditton . the phone number is 01223_362525 ."}, {"pre_ent": [], "gold_ent": [], "id": 1, "template": "thank you , goodbye .", "response": "thank you , goodbye ."}, {"pre_ent": [], "gold_ent": [], "id": 1, "template": "i 'm sorry , there are no restaurants serving catalan food in the expensive price range . would you", "response": "i 'm sorry , there are no restaurants serving catalan food in the expensive price range . would you"}, {"pre_ent": [], "gold_ent": [], "id": 1, "template": "api_call dontcare east dontcare", "response": "api_call dontcare east dontcare"}, {"pre_ent": [], "gold_ent": [], "id": 1, "template": "thank you , goodbye", "response": "thank you , goodbye"}, {"pre_ent": [], "gold_ent": [], "id": 1, "template": "there 'm sorry , there are no hungarian restaurants . can i offer you something else ?", "response": "there 'm sorry , there are no hungarian restaurants . can i offer you something else ?"}, {"pre_ent": [], "gold_ent": [], "id": 1, "template": "api_call indian dontcare moderate", "response": "api_call indian dontcare moderate"}, {"pre_ent": ["indian", "south", "cheap", "01223_577786"], "gold_ent": ["indian", "cocum", "01223_366668", "71_castle_street_city_centre"], "id": 1, "template": "there is an @food restaurant , it is in the @area part of town and in the @pricerange price range . their phone number is @phone and", "response": "there is an indian restaurant , it is in the south part of town and in the cheap price range . their phone number is 01223_577786 and"}, {"pre_ent": [], "gold_ent": [], "id": 1, "template": "have a nice day ! goodbye .", "response": "have a nice day ! goodbye ."}, {"pre_ent": [], "gold_ent": [], "id": 1, "template": "api_call korean dontcare dontcare", "response": "api_call korean dontcare dontcare"}, {"pre_ent": ["little_seoul", "centre", "korean"], "gold_ent": ["little_seoul", "centre", "korean"], "id": 1, "template": "@name is a @food restaurant in the @area of town .", "response": "little_seoul is a korean restaurant in the centre of town ."}, {"pre_ent": ["little_seoul", "01223_308681"], "gold_ent": ["01223_308681"], "id": 1, "template": "the phone number for @name is @phone and is there anything else i can help you with ?", "response": "the phone number for little_seoul is 01223_308681 and is there anything else i can help you with ?"}, {"pre_ent": ["little_seoul"], "gold_ent": ["little_seoul", "regent_street_city_centre"], "id": 1, "template": "@name address is 108 @hist .", "response": "little_seoul address is 108 little_seoul ."}, {"pre_ent": [], "gold_ent": [], "id": 1, "template": "thank you , goodbye .", "response": "thank you , goodbye ."}, {"pre_ent": [], "gold_ent": [], "id": 1, "template": "i 'm sorry but there is not cantonese restaurants in the east side of town .", "response": "i 'm sorry but there is not cantonese restaurants in the east side of town ."}, {"pre_ent": [], "gold_ent": [], "id": 1, "template": "api_call chinese south dontcare", "response": "api_call chinese south dontcare"}, {"pre_ent": ["yu_garden", "east", "chinese"], "gold_ent": ["east", "chinese", "yu_garden"], "id": 1, "template": "@name is a @food restaurant in the @area part of town .", "response": "yu_garden is a chinese restaurant in the east part of town ."}, {"pre_ent": ["yu_garden", "529_newmarket_road_fen_ditton", "cb58pa"], "gold_ent": ["01223_248882", "529_newmarket_road_fen_ditton", "cb58pa"], "id": 1, "template": "the address for @name is @address and the postcode is @postcode . is there anything else i can help you with ?", "response": "the address for yu_garden is 529_newmarket_road_fen_ditton and the postcode is cb58pa . is there anything else i can help you with ?"}, {"pre_ent": [], "gold_ent": [], "id": 1, "template": "you 're welcome . goodbye .", "response": "you 're welcome . goodbye ."}, {"pre_ent": [], "gold_ent": [], "id": 1, "template": "what area would you like ?", "response": "what area would you like ?"}, {"pre_ent": [], "gold_ent": [], "id": 1, "template": "what area would you like ?", "response": "what area would you like ?"}, {"pre_ent": [], "gold_ent": [], "id": 1, "template": "there are no restaurants that serve fusion food in the moderate price range . would you like more information for ?", "response": "there are no restaurants that serve fusion food in the moderate price range . would you like more information for ?"}, {"pre_ent": [], "gold_ent": [], "id": 1, "template": "api_call italian dontcare moderate", "response": "api_call italian dontcare moderate"}, {"pre_ent": [], "gold_ent": [], "id": 1, "template": "you 're welcome . goodbye .", "response": "you 're welcome . goodbye ."}, {"pre_ent": [], "gold_ent": [], "id": 1, "template": "there are no restaurants matching your request . would you like to look for a different type of food ?", "response": "there are no restaurants matching your request . would you like to look for a different type of food ?"}, {"pre_ent": [], "gold_ent": [], "id": 1, "template": "api_call european dontcare dontcare", "response": "api_call european dontcare dontcare"}, {"pre_ent": [], "gold_ent": [], "id": 1, "template": "api_call korean dontcare expensive", "response": "api_call korean dontcare expensive"}, {"pre_ent": [], "gold_ent": [], "id": 1, "template": "api_call european dontcare dontcare", "response": "api_call european dontcare dontcare"}, {"pre_ent": ["little_seoul", "centre", "expensive"], "gold_ent": ["little_seoul", "regent_street_city_centre", "korean", "cb21dp"], "id": 1, "template": "@name is a @food restaurant in the @area of town .", "response": "little_seoul is a expensive restaurant in the centre of town ."}, {"pre_ent": [], "gold_ent": [], "id": 1, "template": "thank you , goodbye !", "response": "thank you , goodbye !"}, {"pre_ent": [], "gold_ent": [], "id": 1, "template": "api_call thai dontcare dontcare", "response": "api_call thai dontcare dontcare"}, {"pre_ent": [], "gold_ent": [], "id": 1, "template": "api_call indian dontcare dontcare", "response": "api_call indian dontcare dontcare"}, {"pre_ent": ["thai", "expensive", "bangkok_city", "centre"], "gold_ent": ["centre", "thai", "bangkok_city"], "id": 1, "template": "@name is a @food restaurant in the @area of town and is in the @pricerange price range .", "response": "bangkok_city is a thai restaurant in the centre of town and is in the expensive price range ."}, {"pre_ent": ["bangkok_city"], "gold_ent": ["west", "01223_323178", "35_newnham_road_newnham", "sala_thong"], "id": 1, "template": "there is @name ?", "response": "there is bangkok_city ?"}, {"pre_ent": [], "gold_ent": ["thai"], "id": 1, "template": "thank you . good bye .", "response": "thank you . good bye ."}, {"pre_ent": [], "gold_ent": [], "id": 1, "template": "there are no restaurants matching your request . would you like something else ?", "response": "there are no restaurants matching your request . would you like something else ?"}, {"pre_ent": [], "gold_ent": [], "id": 1, "template": "api_call spanish dontcare moderate", "response": "api_call spanish dontcare moderate"}, {"pre_ent": ["centre", "spanish", "la_raza"], "gold_ent": ["la_raza", "la_tasca", "14_-16_bridge_street", "4_-_6_rose_crescent", "cheap", "spanish"], "id": 1, "template": "@name is a @food restaurant in the @area part of town .", "response": "la_raza is a spanish restaurant in the centre part of town ."}, {"pre_ent": [], "gold_ent": [], "id": 1, "template": "thank you , goodbye !", "response": "thank you , goodbye !"}, {"pre_ent": [], "gold_ent": [], "id": 1, "template": "what type of food would you like ?", "response": "what type of food would you like ?"}, {"pre_ent": [], "gold_ent": [], "id": 1, "template": "api_call thai west dontcare", "response": "api_call thai west dontcare"}, {"pre_ent": ["sala_thong", "west", "thai"], "gold_ent": ["west", "thai", "sala_thong"], "id": 1, "template": "@name is a @food restaurant in the @area of town .", "response": "sala_thong is a thai restaurant in the west of town ."}, {"pre_ent": ["sala_thong", "35_newnham_road_newnham", "01223_323178"], "gold_ent": ["01223_323178", "35_newnham_road_newnham", "expensive", "sala_thong"], "id": 1, "template": "@name is at @address and the phone number is @phone .", "response": "sala_thong is at 35_newnham_road_newnham and the phone number is 01223_323178 ."}, {"pre_ent": [], "gold_ent": [], "id": 1, "template": "thank you . goodbye .", "response": "thank you . goodbye ."}, {"pre_ent": [], "gold_ent": [], "id": 1, "template": "api_call french dontcare expensive", "response": "api_call french dontcare expensive"}, {"pre_ent": ["french", "expensive", "cote", "centre"], "gold_ent": ["restaurant_two_two", "cote", "french"], "id": 1, "template": "@name is a @food restaurant in the @area part of town and is in the @pricerange price range .", "response": "cote is a french restaurant in the centre part of town and is in the expensive price range ."}, {"pre_ent": ["north", "expensive", "cote"], "gold_ent": ["centre", "north"], "id": 1, "template": "@name is also @name , and @name is a @pricerange restaurant in the @area part of town .", "response": "cote is also cote , and cote is a expensive restaurant in the north part of town ."}, {"pre_ent": ["north", "expensive", "cote"], "gold_ent": ["french"], "id": 1, "template": "@name is a @food restaurant in the @area part of town .", "response": "cote is a expensive restaurant in the north part of town ."}, {"pre_ent": ["french", "cote"], "gold_ent": ["bridge_street_city_centre", "restaurant_two_two", "cote", "22_chesterton_road_chesterton"], "id": 1, "template": "@name is a nice restaurant that serves @food food .", "response": "cote is a nice restaurant that serves french food ."}, {"pre_ent": [], "gold_ent": [], "id": 1, "template": "you 're welcome . have a good day !", "response": "you 're welcome . have a good day !"}, {"pre_ent": [], "gold_ent": [], "id": 1, "template": "api_call thai centre dontcare", "response": "api_call thai centre dontcare"}, {"pre_ent": ["wagamama", "centre", "japanese"], "gold_ent": ["japanese", "wagamama", "36_saint_andrews_street"], "id": 1, "template": "@name is a @food restaurant in the @area part of town .", "response": "wagamama is a japanese restaurant in the centre part of town ."}, {"pre_ent": [], "gold_ent": [], "id": 1, "template": "thank you . good bye .", "response": "thank you . good bye ."}, {"pre_ent": [], "gold_ent": [], "id": 1, "template": "thank you .", "response": "thank you ."}, {"pre_ent": [], "gold_ent": [], "id": 1, "template": "no restaurants serving eritrean food . would you like to try something else ?", "response": "no restaurants serving eritrean food . would you like to try something else ?"}, {"pre_ent": [], "gold_ent": [], "id": 1, "template": "api_call gastropub dontcare expensive", "response": "api_call gastropub dontcare expensive"}, {"pre_ent": ["backstreet_bistro", "centre", "gastropub"], "gold_ent": ["gastropub", "the_cow_pizza_kitchen_and_bar"], "id": 1, "template": "@name is a nice restaurant that serves @food food in the @pricerange price range .", "response": "backstreet_bistro is a nice restaurant that serves gastropub food in the centre price range ."}, {"pre_ent": ["the_cow_pizza_kitchen_and_bar", "corn_exchange_street", "01223_308871"], "gold_ent": ["01223_308871", "corn_exchange_street"], "id": 1, "template": "@name is located at @address and their phone number is @phone .", "response": "the_cow_pizza_kitchen_and_bar is located at corn_exchange_street and their phone number is 01223_308871 ."}, {"pre_ent": [], "gold_ent": [], "id": 1, "template": "you 're welcome . goodbye .", "response": "you 're welcome . goodbye ."}, {"pre_ent": [], "gold_ent": [], "id": 1, "template": "what type of food are you looking for ?", "response": "what type of food are you looking for ?"}, {"pre_ent": [], "gold_ent": [], "id": 1, "template": "api_call asian_oriental north dontcare", "response": "api_call asian_oriental north dontcare"}, {"pre_ent": ["saigon_city", "north", "asian_oriental"], "gold_ent": ["north", "saigon_city", "expensive", "asian_oriental"], "id": 1, "template": "@name is a @food restaurant in the @area part of town .", "response": "saigon_city is a asian_oriental restaurant in the north part of town ."}, {"pre_ent": ["saigon_city", "169_high_street_chesterton_chesterton", "01223_356555"], "gold_ent": ["01223_356555", "169_high_street_chesterton_chesterton"], "id": 1, "template": "the address for @name is @address and the phone number is @phone .", "response": "the address for saigon_city is 169_high_street_chesterton_chesterton and the phone number is 01223_356555 ."}, {"pre_ent": [], "gold_ent": [], "id": 1, "template": "you 're welcome . goodbye .", "response": "you 're welcome . goodbye ."}, {"pre_ent": [], "gold_ent": [], "id": 1, "template": "api_call japanese dontcare dontcare", "response": "api_call japanese dontcare dontcare"}, {"pre_ent": ["wagamama", "centre", "japanese"], "gold_ent": ["japanese", "centre", "wagamama"], "id": 1, "template": "@name is a @food restaurant in the @area part of town .", "response": "wagamama is a japanese restaurant in the centre part of town ."}, {"pre_ent": ["36_saint_andrews_street", "01223_462354"], "gold_ent": ["36_saint_andrews_street", "01223_462354"], "id": 1, "template": "the address is @address and the phone number is @phone .", "response": "the address is 36_saint_andrews_street and the phone number is 01223_462354 ."}, {"pre_ent": [], "gold_ent": [], "id": 1, "template": "thank you . goodbye .", "response": "thank you . goodbye ."}, {"pre_ent": [], "gold_ent": [], "id": 1, "template": "api_call dontcare west cheap", "response": "api_call dontcare west cheap"}, {"pre_ent": ["west", "cheap", "la_margherita", "italian"], "gold_ent": ["italian", "01223_315232", "15_magdalene_street_city_centre", "la_margherita"], "id": 1, "template": "@name is a @food restaurant in the @area part of town and is in the @pricerange price range .", "response": "la_margherita is a italian restaurant in the west part of town and is in the cheap price range ."}, {"pre_ent": [], "gold_ent": [], "id": 1, "template": "thank you .", "response": "thank you ."}, {"pre_ent": [], "gold_ent": [], "id": 1, "template": "i 'm sorry but there are no restaurants serving restaurants serving serve food food . would you like to search for another type of food", "response": "i 'm sorry but there are no restaurants serving restaurants serving serve food food . would you like to search for another type of food"}, {"pre_ent": [], "gold_ent": [], "id": 1, "template": "api_call thai dontcare dontcare", "response": "api_call thai dontcare dontcare"}, {"pre_ent": ["west", "thai", "expensive", "bangkok_city"], "gold_ent": ["centre", "thai", "expensive", "bangkok_city"], "id": 1, "template": "@name is a @pricerange @food restaurant in the @area of town .", "response": "bangkok_city is a expensive thai restaurant in the west of town ."}, {"pre_ent": ["bangkok_city", "24_green_street_city_centre", "centre", "01223_354382"], "gold_ent": ["24_green_street_city_centre", "01223_354382", "bangkok_city"], "id": 1, "template": "@name is located at @address and their phone number is @phone .", "response": "bangkok_city is located at 24_green_street_city_centre and their phone number is 01223_354382 ."}, {"pre_ent": ["thai"], "gold_ent": ["thai"], "id": 1, "template": "they serve @food food .", "response": "they serve thai food ."}, {"pre_ent": [], "gold_ent": [], "id": 1, "template": "thank you for using our system . good bye", "response": "thank you for using our system . good bye"}, {"pre_ent": [], "gold_ent": [], "id": 1, "template": "there are no restaurants serving scottish food . can i look for something else ?", "response": "there are no restaurants serving scottish food . can i look for something else ?"}, {"pre_ent": [], "gold_ent": [], "id": 1, "template": "api_call mediterranean dontcare dontcare", "response": "api_call mediterranean dontcare dontcare"}, {"pre_ent": [], "gold_ent": [], "id": 1, "template": "api_call turkish centre expensive", "response": "api_call turkish centre expensive"}, {"pre_ent": ["la_mimosa", "centre", "expensive"], "gold_ent": ["expensive", "la_mimosa", "01223_362525", "thompsons_lane_fen_ditton", "mediterranean"], "id": 1, "template": "@name is a @pricerange restaurant in the @area part of town .", "response": "la_mimosa is a expensive restaurant in the centre part of town ."}, {"pre_ent": [], "gold_ent": [], "id": 1, "template": "thank you , goodbye !", "response": "thank you , goodbye !"}, {"pre_ent": [], "gold_ent": [], "id": 1, "template": "api_call dontcare north moderate", "response": "api_call dontcare north moderate"}, {"pre_ent": ["north", "moderate", "golden_wok"], "gold_ent": ["moderate", "north", "chinese", "golden_wok"], "id": 1, "template": "@name is a moderately priced restaurant in the @area part of town .", "response": "golden_wok is a moderately priced restaurant in the north part of town ."}, {"pre_ent": ["golden_wok", "191_histon_road_chesterton", "01223_350688"], "gold_ent": ["191_histon_road_chesterton", "01223_350688"], "id": 1, "template": "the phone number for @name is @phone and they are located at @address .", "response": "the phone number for golden_wok is 01223_350688 and they are located at 191_histon_road_chesterton ."}, {"pre_ent": [], "gold_ent": [], "id": 1, "template": "thank you , goodbye .", "response": "thank you , goodbye ."}, {"pre_ent": [], "gold_ent": [], "id": 1, "template": "api_call japanese centre dontcare", "response": "api_call japanese centre dontcare"}, {"pre_ent": [], "gold_ent": [], "id": 1, "template": "api_call dontcare south cheap", "response": "api_call dontcare south cheap"}, {"pre_ent": ["wagamama", "centre"], "gold_ent": [], "id": 1, "template": "@name is a nice restaurant in the @area part of town .", "response": "wagamama is a nice restaurant in the centre part of town ."}, {"pre_ent": [], "gold_ent": [], "id": 1, "template": "thank you and goodbye .", "response": "thank you and goodbye ."}, {"pre_ent": [], "gold_ent": [], "id": 1, "template": "there are two restaurants restaurants in the north part of town . do you have a preference of area ?", "response": "there are two restaurants restaurants in the north part of town . do you have a preference of area ?"}, {"pre_ent": ["french", "cote", "centre"], "gold_ent": ["cote", "centre", "french", "expensive"], "id": 1, "template": "@name is a @food restaurant in the @area part of town .", "response": "cote is a french restaurant in the centre part of town ."}, {"pre_ent": ["cote", "bridge_street_city_centre", "centre", "01223_311053"], "gold_ent": ["bridge_street_city_centre", "01223_311053", "cote"], "id": 1, "template": "@name is located at @address and the phone number is @phone .", "response": "cote is located at bridge_street_city_centre and the phone number is 01223_311053 ."}, {"pre_ent": [], "gold_ent": [], "id": 1, "template": "you 're welcome . good bye .", "response": "you 're welcome . good bye ."}, {"pre_ent": [], "gold_ent": [], "id": 1, "template": "i 'm sorry , there are no restaurants serving scottish food . can i help you with anything else ?", "response": "i 'm sorry , there are no restaurants serving scottish food . can i help you with anything else ?"}, {"pre_ent": [], "gold_ent": [], "id": 1, "template": "api_call international centre dontcare", "response": "api_call international centre dontcare"}, {"pre_ent": [], "gold_ent": [], "id": 1, "template": "api_call indian south dontcare", "response": "api_call indian south dontcare"}, {"pre_ent": ["centre", "international", "moderate", "bloomsbury_restaurant"], "gold_ent": ["bloomsbury_restaurant", "centre", "international"], "id": 1, "template": "@name is a @food restaurant in the @area of town and is in the @pricerange price range . their phone number is", "response": "bloomsbury_restaurant is a international restaurant in the centre of town and is in the moderate price range . their phone number is"}, {"pre_ent": ["moderate", "0871_942_9180"], "gold_ent": ["bloomsbury_restaurant", "0871_942_9180"], "id": 1, "template": "the phone number is @phone and it is in the @pricerange price range .", "response": "the phone number is 0871_942_9180 and it is in the moderate price range ."}, {"pre_ent": [], "gold_ent": [], "id": 1, "template": "thank you , goodbye !", "response": "thank you , goodbye !"}, {"pre_ent": [], "gold_ent": [], "id": 1, "template": "thank you . goodbye !", "response": "thank you . goodbye !"}, {"pre_ent": [], "gold_ent": [], "id": 1, "template": "sorry , there are no welsh restaurants listed . can i offer you something else ?", "response": "sorry , there are no welsh restaurants listed . can i offer you something else ?"}, {"pre_ent": [], "gold_ent": [], "id": 1, "template": "api_call portuguese dontcare dontcare", "response": "api_call portuguese dontcare dontcare"}, {"pre_ent": [], "gold_ent": [], "id": 1, "template": "there are two restaurants that serve portuguese food . what area would you like to go ?", "response": "there are two restaurants that serve portuguese food . what area would you like to go ?"}, {"pre_ent": ["nandos", "south", "portuguese"], "gold_ent": ["nandos", "south", "portuguese"], "id": 1, "template": "@name is a @food restaurant in the @area part of town .", "response": "nandos is a portuguese restaurant in the south part of town ."}, {"pre_ent": ["nandos", "cambridge_leisure_park_clifton_way", "01223_327908"], "gold_ent": ["33-34_saint_andrews_street", "01223_327908", "nandos"], "id": 1, "template": "@name is located at @address and its phone number is @phone .", "response": "nandos is located at cambridge_leisure_park_clifton_way and its phone number is 01223_327908 ."}, {"pre_ent": [], "gold_ent": [], "id": 1, "template": "thank you , goodbye .", "response": "thank you , goodbye ."}, {"pre_ent": [], "gold_ent": [], "id": 1, "template": "api_call thai centre dontcare", "response": "api_call thai centre dontcare"}, {"pre_ent": [], "gold_ent": [], "id": 1, "template": "api_call indian north dontcare", "response": "api_call indian north dontcare"}, {"pre_ent": ["bangkok_city", "centre", "thai"], "gold_ent": ["24_green_street_city_centre"], "id": 1, "template": "@name is a @food restaurant in the @area of town .", "response": "bangkok_city is a thai restaurant in the centre of town ."}, {"pre_ent": ["24_green_street_city_centre", "centre"], "gold_ent": ["01223_354382", "expensive", "bangkok_city"], "id": 1, "template": "the phone number is @phone .", "response": "the phone number is 24_green_street_city_centre ."}, {"pre_ent": [], "gold_ent": [], "id": 1, "template": "thank you for using our system . good bye", "response": "thank you for using our system . good bye"}, {"pre_ent": [], "gold_ent": [], "id": 1, "template": "api_call spanish dontcare dontcare", "response": "api_call spanish dontcare dontcare"}, {"pre_ent": [], "gold_ent": [], "id": 1, "template": "api_call french dontcare dontcare", "response": "api_call french dontcare dontcare"}, {"pre_ent": ["centre", "spanish", "la_raza", "cheap"], "gold_ent": ["centre", "la_raza", "la_tasca"], "id": 1, "template": "@name is a @food restaurant in the @area part of town and is in the @pricerange price range .", "response": "la_raza is a spanish restaurant in the centre part of town and is in the cheap price range ."}, {"pre_ent": ["01223_464630", "la_raza", "4_-_6_rose_crescent"], "gold_ent": ["la_raza", "4_-_6_rose_crescent"], "id": 1, "template": "@name is located at @address . the phone number is @phone .", "response": "la_raza is located at 4_-_6_rose_crescent . the phone number is 01223_464630 ."}, {"pre_ent": [], "gold_ent": [], "id": 1, "template": "thank you , goodbye .", "response": "thank you , goodbye ."}, {"pre_ent": [], "gold_ent": [], "id": 1, "template": "i 'm sorry , there are no lebanese restaurants in the expensive price range .", "response": "i 'm sorry , there are no lebanese restaurants in the expensive price range ."}, {"pre_ent": ["ali_baba", "lebanese", "moderate"], "gold_ent": ["ali_baba", "centre", "lebanese"], "id": 1, "template": "@name is a restaurant serving @food food in the @area part of town .", "response": "ali_baba is a restaurant serving lebanese food in the moderate part of town ."}, {"pre_ent": ["ali_baba", "01462_432565", "cb21nt"], "gold_ent": ["cb21nt", "01462_432565"], "id": 1, "template": "the phone number for @name is @phone and the postcode is @postcode .", "response": "the phone number for ali_baba is 01462_432565 and the postcode is cb21nt ."}, {"pre_ent": [], "gold_ent": [], "id": 1, "template": "thank you , goodbye .", "response": "thank you , goodbye ."}, {"pre_ent": [], "gold_ent": [], "id": 1, "template": "have a nice day and enjoy your food .", "response": "have a nice day and enjoy your food ."}, {"pre_ent": [], "gold_ent": [], "id": 1, "template": "there are no restaurants serving danish food in the area . would you like to try something else ?", "response": "there are no restaurants serving danish food in the area . would you like to try something else ?"}, {"pre_ent": [], "gold_ent": [], "id": 1, "template": "api_call french dontcare moderate", "response": "api_call french dontcare moderate"}, {"pre_ent": ["french", "cote", "bridge_street_city_centre", "centre"], "gold_ent": ["north", "centre", "french"], "id": 1, "template": "@name is a moderately priced restaurant serving @food food in the @area part of town . their address is @address", "response": "cote is a moderately priced restaurant serving french food in the centre part of town . their address is bridge_street_city_centre"}, {"pre_ent": ["expensive", "cote", "centre", "01223_311053"], "gold_ent": [], "id": 1, "template": "@name is located in the @area part of town and is in the @pricerange price range . their phone number is @phone .", "response": "cote is located in the centre part of town and is in the expensive price range . their phone number is 01223_311053 ."}, {"pre_ent": ["expensive", "cote", "bridge_street_city_centre", "centre"], "gold_ent": ["bridge_street_city_centre", "cote", "french"], "id": 1, "template": "@name is an @food restaurant in the @area part of town . their address is @address .", "response": "cote is an expensive restaurant in the centre part of town . their address is bridge_street_city_centre ."}, {"pre_ent": [], "gold_ent": [], "id": 1, "template": "you 're welcome . good bye .", "response": "you 're welcome . good bye ."}, {"pre_ent": [], "gold_ent": [], "id": 1, "template": "sorry , there are no restaurants serving catalan food . would you like something else ?", "response": "sorry , there are no restaurants serving catalan food . would you like something else ?"}, {"pre_ent": [], "gold_ent": [], "id": 1, "template": "there are two restaurants that serve portuguese food . what area would you like to look for ?", "response": "there are two restaurants that serve portuguese food . what area would you like to look for ?"}, {"pre_ent": ["nandos", "south", "portuguese"], "gold_ent": ["cheap", "south", "nandos_city_centre", "portuguese"], "id": 1, "template": "@name is a @food restaurant in the @area part of town .", "response": "nandos is a portuguese restaurant in the south part of town ."}, {"pre_ent": ["nandos", "cambridge_leisure_park_clifton_way", "01223_327908"], "gold_ent": ["01223_327908", "nandos", "cambridge_leisure_park_clifton_way"], "id": 1, "template": "@name is located at @address and their phone number is @phone .", "response": "nandos is located at cambridge_leisure_park_clifton_way and their phone number is 01223_327908 ."}, {"pre_ent": [], "gold_ent": [], "id": 1, "template": "you 're welcome . goodbye .", "response": "you 're welcome . goodbye ."}, {"pre_ent": [], "gold_ent": [], "id": 1, "template": "there are no restaurants that serve australian food in the west part of town . would you like to try something else", "response": "there are no restaurants that serve australian food in the west part of town . would you like to try something else"}, {"pre_ent": [], "gold_ent": [], "id": 1, "template": "api_call indian north dontcare", "response": "api_call indian north dontcare"}, {"pre_ent": [], "gold_ent": [], "id": 1, "template": "api_call chinese east dontcare", "response": "api_call chinese east dontcare"}, {"pre_ent": [], "gold_ent": [], "id": 1, "template": "api_call modern_european centre dontcare", "response": "api_call modern_european centre dontcare"}, {"pre_ent": ["west", "01223_366668", "meghna"], "gold_ent": ["cocum", "expensive", "01223_366668", "71_castle_street_city_centre"], "id": 1, "template": "@name is a nice restaurant in the @area part of town . the phone number is @phone .", "response": "meghna is a nice restaurant in the west part of town . the phone number is 01223_366668 ."}, {"pre_ent": [], "gold_ent": [], "id": 1, "template": "thank you . good bye .", "response": "thank you . good bye ."}, {"pre_ent": [], "gold_ent": [], "id": 1, "template": "thank you , goodbye .", "response": "thank you , goodbye ."}, {"pre_ent": [], "gold_ent": [], "id": 1, "template": "api_call french dontcare expensive", "response": "api_call french dontcare expensive"}, {"pre_ent": ["french", "expensive", "cote", "centre"], "gold_ent": ["expensive", "french", "restaurant_two_two", "cote", "north"], "id": 1, "template": "@name is a @food restaurant in the @area part of town and is in the @pricerange price range .", "response": "cote is a french restaurant in the centre part of town and is in the expensive price range ."}, {"pre_ent": ["restaurant_two_two", "french", "expensive", "centre"], "gold_ent": ["french", "expensive"], "id": 1, "template": "@name is a @food place in the @area part of town and is in the @pricerange price range .", "response": "restaurant_two_two is a french place in the centre part of town and is in the expensive price range ."}, {"pre_ent": ["north", "expensive", "cote"], "gold_ent": ["restaurant_two_two", "french", "expensive"], "id": 1, "template": "yes , @name is also only @pricerange restaurant in the @area part of town . it is in the @pricerange price range .", "response": "yes , cote is also only expensive restaurant in the north part of town . it is in the expensive price range ."}, {"pre_ent": ["01223_351880", "cote"], "gold_ent": ["01223_311053"], "id": 1, "template": "the phone number for @name is @phone .", "response": "the phone number for cote is 01223_351880 ."}, {"pre_ent": [], "gold_ent": [], "id": 1, "template": "you 're welcome . goodbye .", "response": "you 're welcome . goodbye ."}, {"pre_ent": [], "gold_ent": [], "id": 1, "template": "api_call dontcare east cheap", "response": "api_call dontcare east cheap"}, {"pre_ent": ["the_missing_sock", "east", "cheap"], "gold_ent": ["the_missing_sock", "cheap", "east"], "id": 1, "template": "@name is a @food restaurant in the @area part of town .", "response": "the_missing_sock is a cheap restaurant in the east part of town ."}, {"pre_ent": ["the_missing_sock", "finders_corner_newmarket_road", "01223_812660"], "gold_ent": ["01223_812660", "finders_corner_newmarket_road"], "id": 1, "template": "the address of @name is @address and its phone number is @phone .", "response": "the address of the_missing_sock is finders_corner_newmarket_road and its phone number is 01223_812660 ."}, {"pre_ent": [], "gold_ent": [], "id": 1, "template": "you 're welcome . goodbye .", "response": "you 're welcome . goodbye ."}, {"pre_ent": [], "gold_ent": [], "id": 1, "template": "api_call dontcare west moderate", "response": "api_call dontcare west moderate"}, {"pre_ent": ["west", "moderate", "la_margherita"], "gold_ent": ["01799_521260", "italian", "prezzo", "west"], "id": 1, "template": "@name is a moderately priced restaurant in the @area part of town .", "response": "la_margherita is a moderately priced restaurant in the west part of town ."}, {"pre_ent": [], "gold_ent": [], "id": 1, "template": "thank you , goodbye .", "response": "thank you , goodbye ."}, {"pre_ent": [], "gold_ent": [], "id": 1, "template": "there are several restaurants in the north part of town . do you have a preference on the price range ?", "response": "there are several restaurants in the north part of town . do you have a preference on the price range ?"}, {"pre_ent": [], "gold_ent": [], "id": 1, "template": "api_call italian north dontcare", "response": "api_call italian north dontcare"}, {"pre_ent": ["the_nirala", "north", "indian", "01223_360966", "cheap"], "gold_ent": ["victoria_avenue_chesterton", "indian", "royal_spice", "cheap", "01733_553355"], "id": 1, "template": "@name is a @food restaurant in the @area part of town , and it is in the @pricerange price range . their phone number is @phone .", "response": "the_nirala is a indian restaurant in the north part of town , and it is in the cheap price range . their phone number is 01223_360966 ."}, {"pre_ent": [], "gold_ent": [], "id": 1, "template": "thank you , goodbye !", "response": "thank you , goodbye !"}, {"pre_ent": [], "gold_ent": [], "id": 1, "template": "api_call dontcare east cheap", "response": "api_call dontcare east cheap"}, {"pre_ent": ["the_missing_sock", "east", "cheap"], "gold_ent": ["the_missing_sock", "cheap", "east"], "id": 1, "template": "@name is a @food restaurant in the @area part of town .", "response": "the_missing_sock is a cheap restaurant in the east part of town ."}, {"pre_ent": ["the_missing_sock", "finders_corner_newmarket_road", "01223_812660"], "gold_ent": ["01223_812660", "finders_corner_newmarket_road"], "id": 1, "template": "the address for @name is @address and the phone number is @phone .", "response": "the address for the_missing_sock is finders_corner_newmarket_road and the phone number is 01223_812660 ."}, {"pre_ent": [], "gold_ent": [], "id": 1, "template": "thank you for using the cambridge restaurant system . good bye .", "response": "thank you for using the cambridge restaurant system . good bye ."}, {"pre_ent": [], "gold_ent": [], "id": 1, "template": "api_call mediterranean dontcare expensive", "response": "api_call mediterranean dontcare expensive"}, {"pre_ent": ["la_mimosa", "centre", "expensive"], "gold_ent": ["centre", "shiraz_restaurant", "expensive", "la_mimosa", "mediterranean"], "id": 1, "template": "@name is an @pricerange restaurant in the @area part of town .", "response": "la_mimosa is an expensive restaurant in the centre part of town ."}, {"pre_ent": ["centre", "expensive"], "gold_ent": [], "id": 1, "template": "yes , there is also only @pricerange restaurant in the @area part of town .", "response": "yes , there is also only expensive restaurant in the centre part of town ."}, {"pre_ent": [], "gold_ent": [], "id": 1, "template": "thank you . goodbye !", "response": "thank you . goodbye !"}, {"pre_ent": [], "gold_ent": [], "id": 1, "template": "sorry , no records match your request . would you like something different restaurant ?", "response": "sorry , no records match your request . would you like something different restaurant ?"}, {"pre_ent": [], "gold_ent": [], "id": 1, "template": "api_call chinese dontcare moderate", "response": "api_call chinese dontcare moderate"}, {"pre_ent": ["peking_restaurant"], "gold_ent": ["chinese"], "id": 1, "template": "@name is a nice place that fits your requirement", "response": "peking_restaurant is a nice place that fits your requirement"}, {"pre_ent": ["north", "golden_wok", "01223_350688"], "gold_ent": ["01842_753771", "golden_house", "01223_361763"], "id": 1, "template": "@name is a nice restaurant restaurant in the @area part of town . the phone number is @phone .", "response": "golden_wok is a nice restaurant restaurant in the north part of town . the phone number is 01223_350688 ."}, {"pre_ent": [], "gold_ent": [], "id": 1, "template": "have a nice day .", "response": "have a nice day ."}, {"pre_ent": [], "gold_ent": [], "id": 1, "template": "i 'm sorry , there are no restaurants serving scottish food . would you like to try something else", "response": "i 'm sorry , there are no restaurants serving scottish food . would you like to try something else"}, {"pre_ent": [], "gold_ent": [], "id": 1, "template": "there are no restaurants serving singaporean food in the east part of town .", "response": "there are no restaurants serving singaporean food in the east part of town ."}, {"pre_ent": [], "gold_ent": [], "id": 1, "template": "api_call british dontcare dontcare", "response": "api_call british dontcare dontcare"}, {"pre_ent": ["centre", "british"], "gold_ent": ["moderate", "cotto", "centre", "british"], "id": 1, "template": "there are two restaurants that serve @food food in the @pricerange price range and in the @area part of town .", "response": "there are two restaurants that serve british food in the centre price range and in the centre part of town ."}, {"pre_ent": ["cotto", "01223_302010"], "gold_ent": ["01223_302010", "cotto"], "id": 1, "template": "the phone number for @name is @phone .", "response": "the phone number for cotto is 01223_302010 ."}, {"pre_ent": [], "gold_ent": [], "id": 1, "template": "thank you , goodbye .", "response": "thank you , goodbye ."}, {"pre_ent": [], "gold_ent": [], "id": 1, "template": "api_call dontcare south moderate", "response": "api_call dontcare south moderate"}, {"pre_ent": [], "gold_ent": [], "id": 1, "template": "api_call dontcare east moderate", "response": "api_call dontcare east moderate"}, {"pre_ent": ["pizza_hut_cherry_hinton", "south", "italian", "moderate"], "gold_ent": ["moderate", "modern_european", "south", "restaurant_alimentum"], "id": 1, "template": "@name is a @food restaurant in the @area part of town and is in the @pricerange price range .", "response": "pizza_hut_cherry_hinton is a italian restaurant in the south part of town and is in the moderate price range ."}, {"pre_ent": ["152_-_154_hills_road"], "gold_ent": ["152_-_154_hills_road"], "id": 1, "template": "the address is @address .", "response": "the address is 152_-_154_hills_road ."}, {"pre_ent": [], "gold_ent": [], "id": 1, "template": "thank you for using our system . good bye", "response": "thank you for using our system . good bye"}, {"pre_ent": [], "gold_ent": [], "id": 1, "template": "api_call thai dontcare expensive", "response": "api_call thai dontcare expensive"}, {"pre_ent": ["thai", "bangkok_city", "centre"], "gold_ent": ["centre", "thai", "west"], "id": 1, "template": "@name is a @food restaurant in the @area part of town . would you like their address and phone number ?", "response": "bangkok_city is a thai restaurant in the centre part of town . would you like their address and phone number ?"}, {"pre_ent": ["expensive", "bangkok_city"], "gold_ent": ["west", "thai", "expensive", "sala_thong"], "id": 1, "template": "@name is in the @area part of town and is in the @pricerange price range .", "response": "bangkok_city is in the expensive part of town and is in the expensive price range ."}, {"pre_ent": ["sala_thong", "35_newnham_road_newnham", "01223_323178"], "gold_ent": ["01223_323178", "35_newnham_road_newnham", "sala_thong"], "id": 1, "template": "@name is located at @address and their phone number is @phone .", "response": "sala_thong is located at 35_newnham_road_newnham and their phone number is 01223_323178 ."}, {"pre_ent": [], "gold_ent": [], "id": 1, "template": "thank you for using the cambridge restaurant system . goodbye .", "response": "thank you for using the cambridge restaurant system . goodbye ."}, {"pre_ent": [], "gold_ent": [], "id": 1, "template": "there are no restaurants serving halal food . would you like something else ?", "response": "there are no restaurants serving halal food . would you like something else ?"}, {"pre_ent": [], "gold_ent": [], "id": 1, "template": "there are four listings for the provided criteria . do you have a preference on the area of town ?", "response": "there are four listings for the provided criteria . do you have a preference on the area of town ?"}, {"pre_ent": ["centre", "indian", "kohinoor"], "gold_ent": ["indian", "cocum"], "id": 1, "template": "@name is a nice restaurant that serves @food food and it is in the @pricerange price range .", "response": "kohinoor is a nice restaurant that serves indian food and it is in the centre price range ."}, {"pre_ent": ["centre", "71_castle_street_city_centre", "01223_366668"], "gold_ent": ["01223_366668", "71_castle_street_city_centre"], "id": 1, "template": "the address is @address and the phone number is @phone .", "response": "the address is 71_castle_street_city_centre and the phone number is 01223_366668 ."}, {"pre_ent": [], "gold_ent": ["indian", "cocum", "east", "west"], "id": 1, "template": "it is in the great restaurant .", "response": "it is in the great restaurant ."}, {"pre_ent": ["indian", "meghna"], "gold_ent": ["curry_prince", "sitar_tandoori", "east", "indian", "rajmahal"], "id": 1, "template": "the @name is a restaurant serving @food food . is there anything else i can help you with ?", "response": "the meghna is a restaurant serving indian food . is there anything else i can help you with ?"}, {"pre_ent": [], "gold_ent": [], "id": 1, "template": "there are no restaurants matching your request . would you like to search for another type of food ?", "response": "there are no restaurants matching your request . would you like to search for another type of food ?"}, {"pre_ent": [], "gold_ent": [], "id": 1, "template": "api_call european dontcare expensive", "response": "api_call european dontcare expensive"}, {"pre_ent": [], "gold_ent": [], "id": 1, "template": "api_call european dontcare expensive", "response": "api_call european dontcare expensive"}, {"pre_ent": ["european", "expensive", "cambridge_lodge_restaurant"], "gold_ent": ["st._michael's_church_trinity_street_city_centre", "michaelhouse_cafe"], "id": 1, "template": "@name serves @food food and is in the @pricerange price range .", "response": "cambridge_lodge_restaurant serves european food and is in the expensive price range ."}, {"pre_ent": ["cambridge_lodge_restaurant"], "gold_ent": ["01223_309147"], "id": 1, "template": "@name 's phone number is 01223302010. is there anything else i can help you with ?", "response": "cambridge_lodge_restaurant 's phone number is 01223302010. is there anything else i can help you with ?"}, {"pre_ent": [], "gold_ent": ["centre"], "id": 1, "template": "you 're welcome .", "response": "you 're welcome ."}, {"pre_ent": [], "gold_ent": [], "id": 1, "template": "thank you , goodbye .", "response": "thank you , goodbye ."}, {"pre_ent": [], "gold_ent": [], "id": 1, "template": "thank you , goodbye .", "response": "thank you , goodbye ."}, {"pre_ent": [], "gold_ent": [], "id": 1, "template": "api_call british west dontcare", "response": "api_call british west dontcare"}, {"pre_ent": [], "gold_ent": [], "id": 1, "template": "api_call dontcare east moderate", "response": "api_call dontcare east moderate"}, {"pre_ent": ["centre", "british", "fitzbillies_restaurant", "51_trumpington_street_city_centre", "01223_352500"], "gold_ent": ["centre", "british", "moderate", "183_east_road_city_centre", "cotto", "01223_302010"], "id": 1, "template": "@name is a @food restaurant in the @area part of town . their address is @address . the phone number is @phone .", "response": "fitzbillies_restaurant is a british restaurant in the centre part of town . their address is 51_trumpington_street_city_centre . the phone number is 01223_352500 ."}, {"pre_ent": [], "gold_ent": [], "id": 1, "template": "you 're welcome . good bye .", "response": "you 're welcome . good bye ."}, {"pre_ent": [], "gold_ent": [], "id": 1, "template": "there are no restaurants serving international food . is there another type of food you would like ?", "response": "there are no restaurants serving international food . is there another type of food you would like ?"}, {"pre_ent": [], "gold_ent": [], "id": 1, "template": "there are four restaurants that serve european food . do you have a area of area ?", "response": "there are four restaurants that serve european food . do you have a area of area ?"}, {"pre_ent": ["european", "moderate", "galleria"], "gold_ent": ["de_luca_cucina_and_bar", "modern_european"], "id": 1, "template": "@name serves @food food and is in the @pricerange price range .", "response": "galleria serves european food and is in the moderate price range ."}, {"pre_ent": ["33_bridge_street", "cb21uw"], "gold_ent": ["cb21aw", "83_regent_street"], "id": 1, "template": "@name is located at @hist , and the postcode is @hist .", "response": "33_bridge_street is located at 33_bridge_street , and the postcode is cb21uw ."}, {"pre_ent": [], "gold_ent": [], "id": 1, "template": "there are no restaurants serving scottish food . would you like to try something else ?", "response": "there are no restaurants serving scottish food . would you like to try something else ?"}, {"pre_ent": [], "gold_ent": [], "id": 1, "template": "api_call vietnamese dontcare dontcare", "response": "api_call vietnamese dontcare dontcare"}, {"pre_ent": ["thanh_binh", "west", "vietnamese"], "gold_ent": ["vietnamese", "thanh_binh", "west", "cheap"], "id": 1, "template": "@name is a @food restaurant in the @area part of town .", "response": "thanh_binh is a vietnamese restaurant in the west part of town ."}, {"pre_ent": ["thanh_binh", "17_magdalene_street_city_centre"], "gold_ent": ["17_magdalene_street_city_centre"], "id": 1, "template": "@name is located at @address . can i help you with anything else ?", "response": "thanh_binh is located at 17_magdalene_street_city_centre . can i help you with anything else ?"}, {"pre_ent": [], "gold_ent": [], "id": 1, "template": "thank you .", "response": "thank you ."}, {"pre_ent": [], "gold_ent": [], "id": 1, "template": "api_call dontcare west moderate", "response": "api_call dontcare west moderate"}, {"pre_ent": ["west", "moderate", "meghna", "indian"], "gold_ent": ["indian", "british", "italian"], "id": 1, "template": "@name is an @food restaurant in the @area part of town and in the @pricerange price range . would you like their phone number ?", "response": "meghna is an indian restaurant in the west part of town and in the moderate price range . would you like their phone number ?"}, {"pre_ent": ["west", "moderate", "meghna"], "gold_ent": ["meghna", "01223_727410", "205_victoria_road_chesterton"], "id": 1, "template": "@name is a moderately priced restaurant in the @area part of town .", "response": "meghna is a moderately priced restaurant in the west part of town ."}, {"pre_ent": [], "gold_ent": [], "id": 1, "template": "you 're welcome . good bye .", "response": "you 're welcome . good bye ."}, {"pre_ent": [], "gold_ent": [], "id": 1, "template": "i 'm sorry , there are no restaurants in the east part of town . what price range would you like ?", "response": "i 'm sorry , there are no restaurants in the east part of town . what price range would you like ?"}, {"pre_ent": [], "gold_ent": [], "id": 1, "template": "api_call indian east dontcare", "response": "api_call indian east dontcare"}, {"pre_ent": ["taj_tandoori", "64_cherry_hinton_road_cherry_hinton", "south", "indian"], "gold_ent": ["01223_412299", "indian", "south", "taj_tandoori"], "id": 1, "template": "@name is a @food restaurant in the @area part of town . the address is @address .", "response": "taj_tandoori is a indian restaurant in the south part of town . the address is 64_cherry_hinton_road_cherry_hinton ."}, {"pre_ent": [], "gold_ent": [], "id": 1, "template": "thank you , goodbye .", "response": "thank you , goodbye ."}, {"pre_ent": [], "gold_ent": [], "id": 1, "template": "api_call vietnamese dontcare moderate", "response": "api_call vietnamese dontcare moderate"}, {"pre_ent": [], "gold_ent": [], "id": 1, "template": "api_call international dontcare moderate", "response": "api_call international dontcare moderate"}, {"pre_ent": ["the_varsity_restaurant", "centre", "international"], "gold_ent": ["bloomsbury_restaurant", "centre", "international"], "id": 1, "template": "@name is a @food restaurant in the @area part of town . would you like their information ?", "response": "the_varsity_restaurant is a international restaurant in the centre part of town . would you like their information ?"}, {"pre_ent": ["bloomsbury_restaurant", "crowne_plaza_hotel_20_downing_street", "cb23dt"], "gold_ent": ["cb23dt", "crowne_plaza_hotel_20_downing_street"], "id": 1, "template": "@name is located at @address and their postcode is @postcode .", "response": "bloomsbury_restaurant is located at crowne_plaza_hotel_20_downing_street and their postcode is cb23dt ."}, {"pre_ent": [], "gold_ent": [], "id": 1, "template": "you 're welcome . good bye .", "response": "you 're welcome . good bye ."}, {"pre_ent": [], "gold_ent": [], "id": 1, "template": "thank you . goodbye .", "response": "thank you . goodbye ."}, {"pre_ent": [], "gold_ent": [], "id": 1, "template": "there are no restaurants serving scottish food . can i help you find something different ?", "response": "there are no restaurants serving scottish food . can i help you find something different ?"}, {"pre_ent": [], "gold_ent": [], "id": 1, "template": "api_call modern_european dontcare dontcare", "response": "api_call modern_european dontcare dontcare"}, {"pre_ent": [], "gold_ent": [], "id": 1, "template": "api_call european dontcare dontcare", "response": "api_call european dontcare dontcare"}, {"pre_ent": ["darrys_cookhouse_and_wine_shop", "expensive", "cheap"], "gold_ent": ["darrys_cookhouse_and_wine_shop"], "id": 1, "template": "@name is a nice restaurant that serves @food food and is in the @pricerange price range .", "response": "darrys_cookhouse_and_wine_shop is a nice restaurant that serves cheap food and is in the expensive price range ."}, {"pre_ent": ["darrys_cookhouse_and_wine_shop", "01223_505015"], "gold_ent": ["01223_505015"], "id": 1, "template": "the phone number for @name is @phone .", "response": "the phone number for darrys_cookhouse_and_wine_shop is 01223_505015 ."}, {"pre_ent": [], "gold_ent": [], "id": 1, "template": "you 're welcome . goodbye .", "response": "you 're welcome . goodbye ."}, {"pre_ent": [], "gold_ent": [], "id": 1, "template": "no results . have been found .", "response": "no results . have been found ."}, {"pre_ent": [], "gold_ent": [], "id": 1, "template": "api_call vietnamese dontcare dontcare", "response": "api_call vietnamese dontcare dontcare"}, {"pre_ent": ["thanh_binh", "west", "vietnamese"], "gold_ent": ["vietnamese", "thanh_binh", "cheap", "west"], "id": 1, "template": "@name is a @food restaurant in the @area part of town .", "response": "thanh_binh is a vietnamese restaurant in the west part of town ."}, {"pre_ent": ["thanh_binh", "17_magdalene_street_city_centre", "01223_362456"], "gold_ent": ["01223_362456"], "id": 1, "template": "@name is located at @address and their phone number is @phone .", "response": "thanh_binh is located at 17_magdalene_street_city_centre and their phone number is 01223_362456 ."}, {"pre_ent": ["thanh_binh", "17_magdalene_street_city_centre"], "gold_ent": ["17_magdalene_street_city_centre"], "id": 1, "template": "@name is located at @address . is there anything else i can help you with ?", "response": "thanh_binh is located at 17_magdalene_street_city_centre . is there anything else i can help you with ?"}, {"pre_ent": [], "gold_ent": [], "id": 1, "template": "thank you . goodbye .", "response": "thank you . goodbye ."}, {"pre_ent": [], "gold_ent": [], "id": 1, "template": "api_call dontcare south cheap", "response": "api_call dontcare south cheap"}, {"pre_ent": [], "gold_ent": [], "id": 1, "template": "api_call dontcare south expensive", "response": "api_call dontcare south expensive"}, {"pre_ent": ["nandos", "south", "01223_327908", "cheap", "chinese"], "gold_ent": ["01223_327908", "nandos", "cambridge_leisure_park_clifton_way"], "id": 1, "template": "@name is a @food restaurant in the @area part of town and is in the @pricerange price range . their phone number is @phone .", "response": "nandos is a chinese restaurant in the south part of town and is in the cheap price range . their phone number is 01223_327908 ."}, {"pre_ent": [], "gold_ent": [], "id": 1, "template": "thank you , goodbye .", "response": "thank you , goodbye ."}, {"pre_ent": [], "gold_ent": [], "id": 1, "template": "there are several restaurants in the centre . would you prefer one in the centre or centre part of town ?", "response": "there are several restaurants in the centre . would you prefer one in the centre or centre part of town ?"}, {"pre_ent": [], "gold_ent": [], "id": 1, "template": "api_call dontcare dontcare cheap", "response": "api_call dontcare dontcare cheap"}, {"pre_ent": [], "gold_ent": [], "id": 1, "template": "api_call are no restaurants in the centre of town . would you like to try something else ?", "response": "api_call are no restaurants in the centre of town . would you like to try something else ?"}, {"pre_ent": [], "gold_ent": [], "id": 1, "template": "api_call turkish dontcare moderate", "response": "api_call turkish dontcare moderate"}, {"pre_ent": ["turkish", "anatolia", "moderate"], "gold_ent": ["efes_restaurant", "expensive", "anatolia", "meze_bar_restaurant"], "id": 1, "template": "@name is a nice restaurant that serves @food food and is in the @pricerange price range .", "response": "anatolia is a nice restaurant that serves turkish food and is in the moderate price range ."}, {"pre_ent": ["centre", "30_bridge_street_city_centre"], "gold_ent": [], "id": 1, "template": "the address is @address .", "response": "the address is 30_bridge_street_city_centre ."}, {"pre_ent": ["centre", "anatolia", "30_bridge_street_city_centre"], "gold_ent": ["30_bridge_street_city_centre", "anatolia"], "id": 1, "template": "the address for @name is @address .", "response": "the address for anatolia is 30_bridge_street_city_centre ."}, {"pre_ent": [], "gold_ent": [], "id": 1, "template": "thank you , goodbye .", "response": "thank you , goodbye ."}, {"pre_ent": [], "gold_ent": [], "id": 1, "template": "there are several restaurants that serve portuguese food . what area would you like ?", "response": "there are several restaurants that serve portuguese food . what area would you like ?"}, {"pre_ent": ["nandos", "south", "portuguese"], "gold_ent": ["cheap", "centre", "nandos_city_centre", "portuguese"], "id": 1, "template": "@name is a @food restaurant in the @area part of town .", "response": "nandos is a portuguese restaurant in the south part of town ."}, {"pre_ent": ["nandos", "33-34_saint_andrews_street"], "gold_ent": ["33-34_saint_andrews_street", "nandos_city_centre"], "id": 1, "template": "@name is located at @address . is there anything else i can help you with ?", "response": "nandos is located at 33-34_saint_andrews_street . is there anything else i can help you with ?"}, {"pre_ent": [], "gold_ent": [], "id": 1, "template": "thank you .", "response": "thank you ."}, {"pre_ent": [], "gold_ent": [], "id": 1, "template": "i 'm sorry , there are no restaurants matching serve english food .", "response": "i 'm sorry , there are no restaurants matching serve english food ."}, {"pre_ent": [], "gold_ent": [], "id": 1, "template": "there are several restaurants serving international food . what price range would you like ?", "response": "there are several restaurants serving international food . what price range would you like ?"}, {"pre_ent": [], "gold_ent": [], "id": 1, "template": "there are 15 cheap restaurants that serve italian food . what area of town would you like ?", "response": "there are 15 cheap restaurants that serve italian food . what area of town would you like ?"}, {"pre_ent": ["centre", "italian", "cheap", "ask"], "gold_ent": ["italian", "da_vinci_pizzeria", "centre", "cheap"], "id": 1, "template": "@name is a @pricerange @food restaurant in the @area part of town .", "response": "ask is a cheap italian restaurant in the centre part of town ."}, {"pre_ent": [], "gold_ent": [], "id": 1, "template": "api_call british dontcare moderate", "response": "api_call british dontcare moderate"}, {"pre_ent": ["centre", "moderate", "cotto", "01223_302010", "21_-_24_northampton_street"], "gold_ent": ["british"], "id": 1, "template": "@name is a moderately priced restaurant in the @area part of town . their address is @address , and the phone number is @phone", "response": "cotto is a moderately priced restaurant in the centre part of town . their address is 21_-_24_northampton_street , and the phone number is 01223_302010"}, {"pre_ent": ["centre", "british", "moderate", "cotto"], "gold_ent": ["saint_johns_chop_house", "moderate", "british", "west"], "id": 1, "template": "@name is a @pricerange @food restaurant in the @area part of town . it is in the @pricerange price range . their address is", "response": "cotto is a british british restaurant in the centre part of town . it is in the moderate price range . their address is"}, {"pre_ent": ["saint_johns_chop_house", "21_-_24_northampton_street", "01223_353110"], "gold_ent": ["01223353110"], "id": 1, "template": "@name is located at @address and their phone number is @phone .", "response": "saint_johns_chop_house is located at 21_-_24_northampton_street and their phone number is 01223_353110 ."}, {"pre_ent": [], "gold_ent": [], "id": 1, "template": "you 're welcome . good bye .", "response": "you 're welcome . good bye ."}, {"pre_ent": [], "gold_ent": [], "id": 1, "template": "api_call chinese south dontcare", "response": "api_call chinese south dontcare"}, {"pre_ent": ["nandos", "cambridge_leisure_park_clifton_way", "south", "portuguese", "01223_327908"], "gold_ent": ["portuguese", "01223_327908", "south", "cambridge_leisure_park_clifton_way", "nandos"], "id": 1, "template": "@name is a @food restaurant in the @area part of town . the address is @address , and the phone number is @phone", "response": "nandos is a portuguese restaurant in the south part of town . the address is cambridge_leisure_park_clifton_way , and the phone number is 01223_327908"}, {"pre_ent": [], "gold_ent": [], "id": 1, "template": "thank you , goodbye .", "response": "thank you , goodbye ."}, {"pre_ent": [], "gold_ent": [], "id": 1, "template": "thank you , goodbye .", "response": "thank you , goodbye ."}, {"pre_ent": [], "gold_ent": [], "id": 1, "template": "api_call italian south dontcare", "response": "api_call italian south dontcare"}, {"pre_ent": [], "gold_ent": [], "id": 1, "template": "api_call italian south cheap", "response": "api_call italian south cheap"}, {"pre_ent": ["pizza_hut_cherry_hinton", "g4_cambridge_leisure_park_clifton_way_cherry_hinton", "01223_323737"], "gold_ent": ["g4_cambridge_leisure_park_clifton_way_cherry_hinton", "pizza_hut_cherry_hinton", "cb17dy"], "id": 1, "template": "@name is located at @address , their phone number is @phone .", "response": "pizza_hut_cherry_hinton is located at g4_cambridge_leisure_park_clifton_way_cherry_hinton , their phone number is 01223_323737 ."}, {"pre_ent": [], "gold_ent": [], "id": 1, "template": "thank you , goodbye !", "response": "thank you , goodbye !"}, {"pre_ent": [], "gold_ent": [], "id": 1, "template": "there are no danish restaurants in the south .", "response": "there are no danish restaurants in the south ."}, {"pre_ent": [], "gold_ent": [], "id": 1, "template": "api_call dontcare south cheap", "response": "api_call dontcare south cheap"}, {"pre_ent": ["nandos", "south", "01223_327908", "cheap"], "gold_ent": ["portuguese", "01223_327908", "south", "cheap", "cambridge_leisure_park_clifton_way", "nandos"], "id": 1, "template": "@name is located in the @area part of town and in the @pricerange price range . their phone number is @phone . can i help you with anything else", "response": "nandos is located in the south part of town and in the cheap price range . their phone number is 01223_327908 . can i help you with anything else"}, {"pre_ent": [], "gold_ent": [], "id": 1, "template": "thank you , goodbye .", "response": "thank you , goodbye ."}, {"pre_ent": [], "gold_ent": [], "id": 1, "template": "i 'm sorry , there are no restaurants serving australian food .", "response": "i 'm sorry , there are no restaurants serving australian food ."}, {"pre_ent": [], "gold_ent": [], "id": 1, "template": "api_call turkish dontcare moderate", "response": "api_call turkish dontcare moderate"}, {"pre_ent": ["meze_bar_restaurant", "centre", "turkish"], "gold_ent": ["turkish", "meze_bar_restaurant", "expensive"], "id": 1, "template": "@name is a @food restaurant in the @area part of town .", "response": "meze_bar_restaurant is a turkish restaurant in the centre part of town ."}, {"pre_ent": ["turkish"], "gold_ent": ["centre", "mill_road_city_centre"], "id": 1, "template": "@name is a nice restaurant restaurant .", "response": "turkish is a nice restaurant restaurant ."}, {"pre_ent": [], "gold_ent": [], "id": 1, "template": "thank you , goodbye .", "response": "thank you , goodbye ."}, {"pre_ent": [], "gold_ent": [], "id": 1, "template": "there are several restaurants that serve expensive price food . would you like to try something else ?", "response": "there are several restaurants that serve expensive price food . would you like to try something else ?"}, {"pre_ent": [], "gold_ent": [], "id": 1, "template": "api_call turkish dontcare moderate", "response": "api_call turkish dontcare moderate"}, {"pre_ent": ["anatolia", "centre", "turkish"], "gold_ent": ["turkish", "efes_restaurant", "centre", "anatolia"], "id": 1, "template": "@name is a @food restaurant in the @area part of town .", "response": "anatolia is a turkish restaurant in the centre part of town ."}, {"pre_ent": ["anatolia", "30_bridge_street_city_centre", "centre", "01223_362372"], "gold_ent": ["30_bridge_street_city_centre", "01223_362372", "anatolia"], "id": 1, "template": "@name is located at @address and their phone number is @phone .", "response": "anatolia is located at 30_bridge_street_city_centre and their phone number is 01223_362372 ."}, {"pre_ent": ["anatolia"], "gold_ent": ["cb21uj", "anatolia"], "id": 1, "template": "the postcode is @hist", "response": "the postcode is anatolia"}, {"pre_ent": [], "gold_ent": [], "id": 1, "template": "thank you , goodbye .", "response": "thank you , goodbye ."}, {"pre_ent": [], "gold_ent": [], "id": 1, "template": "there are no restaurants in the west . would you like to try something else ?", "response": "there are no restaurants in the west . would you like to try something else ?"}, {"pre_ent": [], "gold_ent": [], "id": 1, "template": "i 'm sorry , there are no restaurants serving christmas food .", "response": "i 'm sorry , there are no restaurants serving christmas food ."}, {"pre_ent": [], "gold_ent": [], "id": 1, "template": "api_call mediterranean dontcare dontcare", "response": "api_call mediterranean dontcare dontcare"}, {"pre_ent": ["the_gardenia", "01223_356354", "expensive"], "gold_ent": ["la_mimosa", "mediterranean", "centre", "expensive"], "id": 1, "template": "@name is a @food restaurant , it is in the @pricerange price range . their phone number is @phone .", "response": "the_gardenia is a expensive restaurant , it is in the expensive price range . their phone number is 01223_356354 ."}, {"pre_ent": ["la_mimosa", "thompsons_lane_fen_ditton", "01223_362525", "cb58aq"], "gold_ent": ["la_mimosa", "01223_362525", "cb58aq", "thompsons_lane_fen_ditton"], "id": 1, "template": "@name is located at @address , their phone number is @phone and their postcode is @postcode .", "response": "la_mimosa is located at thompsons_lane_fen_ditton , their phone number is 01223_362525 and their postcode is cb58aq ."}, {"pre_ent": [], "gold_ent": [], "id": 1, "template": "you 're welcome . goodbye .", "response": "you 're welcome . goodbye ."}, {"pre_ent": [], "gold_ent": [], "id": 1, "template": "what area do you want ?", "response": "what area do you want ?"}, {"pre_ent": [], "gold_ent": [], "id": 1, "template": "api_call dontcare south expensive", "response": "api_call dontcare south expensive"}, {"pre_ent": ["south", "expensive", "chiquito_restaurant_bar", "mexican"], "gold_ent": ["10_homerton_street_city_centre", "01223_354755", "chinese", "peking_restaurant"], "id": 1, "template": "@name is an @pricerange @food restaurant in the @area part of town .", "response": "chiquito_restaurant_bar is an expensive mexican restaurant in the south part of town ."}, {"pre_ent": [], "gold_ent": [], "id": 1, "template": "thank you , goodbye !", "response": "thank you , goodbye !"}, {"pre_ent": [], "gold_ent": [], "id": 1, "template": "api_call european dontcare expensive", "response": "api_call european dontcare expensive"}, {"pre_ent": ["eraina", "centre"], "gold_ent": ["cambridge_lodge_restaurant", "01223_355166", "west"], "id": 1, "template": "@name is a nice restaurant in the @area part of town .", "response": "eraina is a nice restaurant in the centre part of town ."}, {"pre_ent": [], "gold_ent": [], "id": 1, "template": "thank you .", "response": "thank you ."}, {"pre_ent": [], "gold_ent": [], "id": 1, "template": "there are no restaurants serving christmas food .", "response": "there are no restaurants serving christmas food ."}, {"pre_ent": [], "gold_ent": [], "id": 1, "template": "there are four listings for the provided criteria . do you have a preference on the area of town ?", "response": "there are four listings for the provided criteria . do you have a preference on the area of town ?"}, {"pre_ent": ["centre", "indian", "curry_prince"], "gold_ent": ["indian", "west", "cocum", "expensive"], "id": 1, "template": "@name is a nice restaurant that serves @food food in the @pricerange price range .", "response": "curry_prince is a nice restaurant that serves indian food in the centre price range ."}, {"pre_ent": ["centre", "71_castle_street_city_centre"], "gold_ent": ["cocum", "71_castle_street_city_centre"], "id": 1, "template": "the address is @address cherry hinton . can i help you with anything else ?", "response": "the address is 71_castle_street_city_centre cherry hinton . can i help you with anything else ?"}, {"pre_ent": [], "gold_ent": [], "id": 1, "template": "have a wonderful day !", "response": "have a wonderful day !"}, {"pre_ent": [], "gold_ent": [], "id": 1, "template": "there are no restaurants that serve chinese food in the south part of town . what price range would you like ?", "response": "there are no restaurants that serve chinese food in the south part of town . what price range would you like ?"}, {"pre_ent": ["nandos", "south", "portuguese"], "gold_ent": ["cheap", "nandos", "south", "portuguese"], "id": 1, "template": "@name is a @food restaurant in the @area part of town .", "response": "nandos is a portuguese restaurant in the south part of town ."}, {"pre_ent": ["nandos", "cambridge_leisure_park_clifton_way"], "gold_ent": ["cambridge_leisure_park_clifton_way"], "id": 1, "template": "@name is located at @address . is there anything else i can help you with ?", "response": "nandos is located at cambridge_leisure_park_clifton_way . is there anything else i can help you with ?"}, {"pre_ent": [], "gold_ent": [], "id": 1, "template": "thank you , goodbye .", "response": "thank you , goodbye ."}, {"pre_ent": [], "gold_ent": [], "id": 1, "template": "goodbye .", "response": "goodbye ."}, {"pre_ent": [], "gold_ent": [], "id": 1, "template": "api_call dontcare west cheap", "response": "api_call dontcare west cheap"}, {"pre_ent": ["west", "cheap", "la_margherita", "italian"], "gold_ent": ["15_magdalene_street_city_centre", "west", "cheap", "la_margherita", "italian"], "id": 1, "template": "@name is a @food restaurant in the @area part of town and is in the @pricerange price range . would you like their", "response": "la_margherita is a italian restaurant in the west part of town and is in the cheap price range . would you like their"}, {"pre_ent": [], "gold_ent": [], "id": 1, "template": "thank you , goodbye", "response": "thank you , goodbye"}, {"pre_ent": [], "gold_ent": [], "id": 1, "template": "i 'm sorry , there are no restaurants serving scottish food . would you like me to try something else ?", "response": "i 'm sorry , there are no restaurants serving scottish food . would you like me to try something else ?"}, {"pre_ent": [], "gold_ent": [], "id": 1, "template": "api_call asian_oriental north dontcare", "response": "api_call asian_oriental north dontcare"}, {"pre_ent": ["saigon_city", "north", "asian_oriental"], "gold_ent": ["north", "saigon_city", "asian_oriental"], "id": 1, "template": "@name is a @food restaurant in the @area of town and is in the @pricerange price range .", "response": "saigon_city is a asian_oriental restaurant in the north of town and is in the north price range ."}, {"pre_ent": ["saigon_city", "169_high_street_chesterton_chesterton", "01223_356555"], "gold_ent": ["01223_356555", "169_high_street_chesterton_chesterton"], "id": 1, "template": "@name is located at @address . their phone number is @phone .", "response": "saigon_city is located at 169_high_street_chesterton_chesterton . their phone number is 01223_356555 ."}, {"pre_ent": [], "gold_ent": [], "id": 1, "template": "thank you for using the cambridge restaurant system . goodbye .", "response": "thank you for using the cambridge restaurant system . goodbye ."}, {"pre_ent": [], "gold_ent": [], "id": 1, "template": "there are no portuguese restaurants in town .", "response": "there are no portuguese restaurants in town ."}, {"pre_ent": [], "gold_ent": [], "id": 1, "template": "api_call british centre dontcare", "response": "api_call british centre dontcare"}, {"pre_ent": ["nandos_city_centre", "centre", "portuguese", "01223_327908"], "gold_ent": ["33-34_saint_andrews_street", "centre", "nandos", "portuguese"], "id": 1, "template": "@name is a @food restaurant in the @area part of town . their phone number is @phone .", "response": "nandos_city_centre is a portuguese restaurant in the centre part of town . their phone number is 01223_327908 ."}, {"pre_ent": [], "gold_ent": [], "id": 1, "template": "thank you , goodbye .", "response": "thank you , goodbye ."}, {"pre_ent": [], "gold_ent": [], "id": 1, "template": "api_call european dontcare dontcare", "response": "api_call european dontcare dontcare"}, {"pre_ent": ["centre", "01462_432565", "moderate"], "gold_ent": ["centre", "01462_432565", "ali_baba", "cb21nt", "lebanese"], "id": 1, "template": "i 'm sorry , there is not moderately priced restaurant in the @area part of town . their phone number is @hist", "response": "i 'm sorry , there is not moderately priced restaurant in the centre part of town . their phone number is 01462_432565"}, {"pre_ent": [], "gold_ent": [], "id": 1, "template": "you 're welcome . good bye .", "response": "you 're welcome . good bye ."}, {"pre_ent": [], "gold_ent": [], "id": 1, "template": "thank you for using the cambridge restaurant system . goodbye .", "response": "thank you for using the cambridge restaurant system . goodbye ."}, {"pre_ent": [], "gold_ent": [], "id": 1, "template": "there are no moderately priced restaurants in the area . would you like to try a different food ?", "response": "there are no moderately priced restaurants in the area . would you like to try a different food ?"}, {"pre_ent": [], "gold_ent": [], "id": 1, "template": "api_call british dontcare moderate", "response": "api_call british dontcare moderate"}, {"pre_ent": ["moderate", "cotto", "west"], "gold_ent": ["british", "fitzbillies_restaurant"], "id": 1, "template": "@name is a moderately priced restaurant in the @area part of town .", "response": "cotto is a moderately priced restaurant in the west part of town ."}, {"pre_ent": ["centre", "21_-_24_northampton_street"], "gold_ent": ["01223_352500", "fitzbillies_restaurant"], "id": 1, "template": "the phone number is @hist is @hist .", "response": "the phone number is 21_-_24_northampton_street is centre ."}, {"pre_ent": [], "gold_ent": [], "id": 1, "template": "thank you , goodbye .", "response": "thank you , goodbye ."}, {"pre_ent": [], "gold_ent": [], "id": 1, "template": "goodbye .", "response": "goodbye ."}, {"pre_ent": [], "gold_ent": [], "id": 1, "template": "there are several restaurants that serve expensive food in the expensive price range . would you like to look for a restaurant restaurant ?", "response": "there are several restaurants that serve expensive food in the expensive price range . would you like to look for a restaurant restaurant ?"}, {"pre_ent": ["chiquito_restaurant_bar", "south", "mexican"], "gold_ent": ["chiquito_restaurant_bar", "south", "mexican"], "id": 1, "template": "@name is a @food restaurant in the @area part of town .", "response": "chiquito_restaurant_bar is a mexican restaurant in the south part of town ."}, {"pre_ent": ["chiquito_restaurant_bar", "2g_cambridge_leisure_park_cherry_hinton_road_cherry_hinton", "01223_400170"], "gold_ent": ["chiquito_restaurant_bar", "cb17dy", "01223400170", "cambridge_leisure_park_clifton_way"], "id": 1, "template": "@name is located at @address , and the phone number is @phone .", "response": "chiquito_restaurant_bar is located at 2g_cambridge_leisure_park_cherry_hinton_road_cherry_hinton , and the phone number is 01223_400170 ."}, {"pre_ent": [], "gold_ent": [], "id": 1, "template": "you 're welcome . goodbye .", "response": "you 're welcome . goodbye ."}, {"pre_ent": [], "gold_ent": [], "id": 1, "template": "there are several restaurants serving international food . would you like to try something else ?", "response": "there are several restaurants serving international food . would you like to try something else ?"}, {"pre_ent": [], "gold_ent": [], "id": 1, "template": "api_call dontcare dontcare cheap", "response": "api_call dontcare dontcare cheap"}, {"pre_ent": ["international", "centre", "moderate", "bloomsbury_restaurant"], "gold_ent": ["bloomsbury_restaurant", "international"], "id": 1, "template": "@name is a @food restaurant in the @area part of town and is in the @pricerange price range .", "response": "bloomsbury_restaurant is a international restaurant in the centre part of town and is in the moderate price range ."}, {"pre_ent": ["bloomsbury_restaurant", "crowne_plaza_hotel_20_downing_street", "0871_942_9180"], "gold_ent": ["bloomsbury_restaurant", "0871_942_9180", "crowne_plaza_hotel_20_downing_street"], "id": 1, "template": "@name is located at @address and their phone number is @phone .", "response": "bloomsbury_restaurant is located at crowne_plaza_hotel_20_downing_street and their phone number is 0871_942_9180 ."}, {"pre_ent": [], "gold_ent": ["moderate", "bloomsbury_restaurant"], "id": 1, "template": "you 're welcome .", "response": "you 're welcome ."}, {"pre_ent": ["bloomsbury_restaurant"], "gold_ent": ["cb23dt", "bloomsbury_restaurant"], "id": 1, "template": "the postcode is @postcode", "response": "the postcode is bloomsbury_restaurant"}, {"pre_ent": ["bloomsbury_restaurant", "crowne_plaza_hotel_20_downing_street", "0871_942_9180"], "gold_ent": ["bloomsbury_restaurant", "0871_942_9180", "crowne_plaza_hotel_20_downing_street"], "id": 1, "template": "the address for @name is @address and the phone number is @phone .", "response": "the address for bloomsbury_restaurant is crowne_plaza_hotel_20_downing_street and the phone number is 0871_942_9180 ."}, {"pre_ent": [], "gold_ent": [], "id": 1, "template": "you 're welcome .", "response": "you 're welcome ."}, {"pre_ent": [], "gold_ent": [], "id": 1, "template": "i can not find any malaysian restaurants in the north part of town . can i help you with something else ?", "response": "i can not find any malaysian restaurants in the north part of town . can i help you with something else ?"}, {"pre_ent": [], "gold_ent": [], "id": 1, "template": "api_call french north dontcare", "response": "api_call french north dontcare"}, {"pre_ent": ["restaurant_two_two", "north", "french"], "gold_ent": ["restaurant_two_two", "22_chesterton_road_chesterton"], "id": 1, "template": "@name is a @food restaurant in the @area part of town .", "response": "restaurant_two_two is a french restaurant in the north part of town ."}, {"pre_ent": ["restaurant_two_two", "01223_351880"], "gold_ent": ["01223_351880"], "id": 1, "template": "the phone number for @name is @phone .", "response": "the phone number for restaurant_two_two is 01223_351880 ."}, {"pre_ent": [], "gold_ent": [], "id": 1, "template": "thank you . goodbye .", "response": "thank you . goodbye ."}, {"pre_ent": [], "gold_ent": [], "id": 1, "template": "i 'm sorry , there are no restaurants restaurants in the area . would you like something else ?", "response": "i 'm sorry , there are no restaurants restaurants in the area . would you like something else ?"}, {"pre_ent": [], "gold_ent": [], "id": 1, "template": "api_call spanish centre dontcare", "response": "api_call spanish centre dontcare"}, {"pre_ent": [], "gold_ent": [], "id": 1, "template": "api_call indian centre dontcare", "response": "api_call indian centre dontcare"}, {"pre_ent": ["centre", "spanish", "la_raza", "cheap"], "gold_ent": ["centre", "la_raza", "cheap"], "id": 1, "template": "@name is a @food restaurant in the @area of town and is in the @pricerange price range .", "response": "la_raza is a spanish restaurant in the centre of town and is in the cheap price range ."}, {"pre_ent": ["la_raza", "01223_464550", "cb23ll"], "gold_ent": ["01223_464550", "cb23ll"], "id": 1, "template": "the postcode of @name is @postcode and the postcode is @postcode .", "response": "the postcode of la_raza is 01223_464550 and the postcode is cb23ll ."}, {"pre_ent": [], "gold_ent": [], "id": 1, "template": "thank you , goodbye .", "response": "thank you , goodbye ."}, {"pre_ent": [], "gold_ent": [], "id": 1, "template": "good bye .", "response": "good bye ."}, {"pre_ent": [], "gold_ent": [], "id": 1, "template": "i 'm sorry , there are no danish restaurants in the area .", "response": "i 'm sorry , there are no danish restaurants in the area ."}, {"pre_ent": [], "gold_ent": [], "id": 1, "template": "api_call thai dontcare dontcare", "response": "api_call thai dontcare dontcare"}, {"pre_ent": [], "gold_ent": [], "id": 1, "template": "api_call european dontcare dontcare", "response": "api_call european dontcare dontcare"}, {"pre_ent": ["thai", "bangkok_city", "centre"], "gold_ent": ["thai", "expensive", "bangkok_city"], "id": 1, "template": "@name is a nice restaurant that serves @food food and is in the @area of town .", "response": "bangkok_city is a nice restaurant that serves thai food and is in the centre of town ."}, {"pre_ent": ["bangkok_city", "centre"], "gold_ent": ["centre", "bangkok_city"], "id": 1, "template": "@name is located in the @area part of town .", "response": "bangkok_city is located in the centre part of town ."}, {"pre_ent": ["bangkok_city", "24_green_street_city_centre", "centre", "01223_354382"], "gold_ent": ["24_green_street_city_centre", "01223_354382"], "id": 1, "template": "@name is located at @address . the phone number is @phone .", "response": "bangkok_city is located at 24_green_street_city_centre . the phone number is 01223_354382 ."}, {"pre_ent": [], "gold_ent": [], "id": 1, "template": "thank you .", "response": "thank you ."}, {"pre_ent": [], "gold_ent": [], "id": 1, "template": "goodbye .", "response": "goodbye ."}, {"pre_ent": [], "gold_ent": [], "id": 1, "template": "there are no restaurants serving scottish food . would you like to search for something else ?", "response": "there are no restaurants serving scottish food . would you like to search for something else ?"}, {"pre_ent": [], "gold_ent": [], "id": 1, "template": "api_call asian_oriental dontcare cheap", "response": "api_call asian_oriental dontcare cheap"}, {"pre_ent": ["centre", "cheap", "yippee_noodle_bar"], "gold_ent": ["dojo_noodle_bar", "asian_oriental"], "id": 1, "template": "@name is a @food restaurant in the @area part of town .", "response": "yippee_noodle_bar is a cheap restaurant in the centre part of town ."}, {"pre_ent": ["dojo_noodle_bar", "north"], "gold_ent": ["dojo_noodle_bar", "40210_millers_yard_city_centre"], "id": 1, "template": "@name is located at 21-24 northampton road .", "response": "dojo_noodle_bar is located at 21-24 northampton road ."}, {"pre_ent": ["cheap"], "gold_ent": ["dojo_noodle_bar", "cb21rq"], "id": 1, "template": "the postcode is @hist .", "response": "the postcode is cheap ."}, {"pre_ent": [], "gold_ent": [], "id": 1, "template": "enjoy your meal !", "response": "enjoy your meal !"}, {"pre_ent": [], "gold_ent": [], "id": 1, "template": "api_call dontcare south moderate", "response": "api_call dontcare south moderate"}, {"pre_ent": ["south", "moderate", "restaurant_alimentum"], "gold_ent": ["152_-_154_hills_road", "south", "01223_413000", "restaurant_alimentum"], "id": 1, "template": "@name is a moderately priced restaurant in the @area part of town and is in the @pricerange price range . would you like their phone", "response": "restaurant_alimentum is a moderately priced restaurant in the south part of town and is in the south price range . would you like their phone"}, {"pre_ent": [], "gold_ent": [], "id": 1, "template": "have a nice day !", "response": "have a nice day !"}, {"pre_ent": [], "gold_ent": [], "id": 1, "template": "api_call dontcare west moderate", "response": "api_call dontcare west moderate"}, {"pre_ent": [], "gold_ent": [], "id": 1, "template": "api_call indian east moderate", "response": "api_call indian east moderate"}, {"pre_ent": ["meghna", "west", "indian"], "gold_ent": ["meghna", "indian"], "id": 1, "template": "@name is a @food restaurant in the @area part of town .", "response": "meghna is a indian restaurant in the west part of town ."}, {"pre_ent": ["meghna", "205_victoria_road_chesterton"], "gold_ent": ["01223_727410", "205_victoria_road_chesterton"], "id": 1, "template": "the address for @name is @address . is there anything else i can do for you ?", "response": "the address for meghna is 205_victoria_road_chesterton . is there anything else i can do for you ?"}, {"pre_ent": [], "gold_ent": [], "id": 1, "template": "you 're welcome . goodbye .", "response": "you 're welcome . goodbye ."}, {"pre_ent": [], "gold_ent": [], "id": 1, "template": "api_call indian south dontcare", "response": "api_call indian south dontcare"}, {"pre_ent": ["taj_tandoori", "64_cherry_hinton_road_cherry_hinton", "south", "indian"], "gold_ent": ["01223_412299", "taj_tandoori"], "id": 1, "template": "@name is an @food restaurant in the @area part of town . the address is @address ,", "response": "taj_tandoori is an indian restaurant in the south part of town . the address is 64_cherry_hinton_road_cherry_hinton ,"}, {"pre_ent": ["64_cherry_hinton_road_cherry_hinton", "south"], "gold_ent": ["64_cherry_hinton_road_cherry_hinton", "expensive"], "id": 1, "template": "they are in the @pricerange price range and the address is @address .", "response": "they are in the south price range and the address is 64_cherry_hinton_road_cherry_hinton ."}, {"pre_ent": [], "gold_ent": [], "id": 1, "template": "thank you . goodbye .", "response": "thank you . goodbye ."}, {"pre_ent": [], "gold_ent": [], "id": 1, "template": "api_call international dontcare moderate", "response": "api_call international dontcare moderate"}, {"pre_ent": ["centre", "international", "moderate", "bloomsbury_restaurant"], "gold_ent": ["cb23ar", "01223_356060", "35_saint_andrews_street_city_centre", "the_varsity_restaurant"], "id": 1, "template": "@name is a @food restaurant in the @area part of town and is in the @pricerange price range .", "response": "bloomsbury_restaurant is a international restaurant in the centre part of town and is in the moderate price range ."}, {"pre_ent": [], "gold_ent": [], "id": 1, "template": "you 're welcome . goodbye .", "response": "you 're welcome . goodbye ."}, {"pre_ent": [], "gold_ent": [], "id": 1, "template": "api_call dontcare west moderate", "response": "api_call dontcare west moderate"}, {"pre_ent": [], "gold_ent": [], "id": 1, "template": "api_call dontcare south dontcare", "response": "api_call dontcare south dontcare"}, {"pre_ent": [], "gold_ent": [], "id": 1, "template": "we have no restaurants that serve irish food .", "response": "we have no restaurants that serve irish food ."}, {"pre_ent": [], "gold_ent": [], "id": 1, "template": "api_call chinese south dontcare", "response": "api_call chinese south dontcare"}, {"pre_ent": [], "gold_ent": [], "id": 1, "template": "api_call dontcare east moderate", "response": "api_call dontcare east moderate"}, {"pre_ent": [], "gold_ent": [], "id": 1, "template": "you 're welcome . enjoy your food .", "response": "you 're welcome . enjoy your food ."}, {"pre_ent": [], "gold_ent": [], "id": 1, "template": "api_call british north dontcare", "response": "api_call british north dontcare"}, {"pre_ent": [], "gold_ent": [], "id": 1, "template": "api_call indian north moderate", "response": "api_call indian north moderate"}, {"pre_ent": ["the_nirala", "7_milton_road_chesterton", "north", "indian"], "gold_ent": ["royal_spice", "indian", "north", "cheap"], "id": 1, "template": "@name is a @food restaurant in the @area part of town . the address is @address .", "response": "the_nirala is a indian restaurant in the north part of town . the address is 7_milton_road_chesterton ."}, {"pre_ent": ["royal_spice", "victoria_avenue_chesterton"], "gold_ent": ["cb41eh", "victoria_avenue_chesterton"], "id": 1, "template": "@name is at @address .", "response": "royal_spice is at victoria_avenue_chesterton ."}, {"pre_ent": [], "gold_ent": [], "id": 1, "template": "thank you . goodbye .", "response": "thank you . goodbye ."}, {"pre_ent": [], "gold_ent": [], "id": 1, "template": "api_call dontcare north moderate", "response": "api_call dontcare north moderate"}, {"pre_ent": [], "gold_ent": [], "id": 1, "template": "api_call chinese south moderate", "response": "api_call chinese south moderate"}, {"pre_ent": ["golden_wok", "191_histon_road_chesterton", "north", "chinese"], "gold_ent": ["191_histon_road_chesterton", "north", "chinese", "golden_wok"], "id": 1, "template": "@name is a @food restaurant in the @area part of town . the address is @address .", "response": "golden_wok is a chinese restaurant in the north part of town . the address is 191_histon_road_chesterton ."}, {"pre_ent": [], "gold_ent": [], "id": 1, "template": "you 're welcome . goodbye .", "response": "you 're welcome . goodbye ."}, {"pre_ent": [], "gold_ent": [], "id": 1, "template": "api_call british dontcare dontcare", "response": "api_call british dontcare dontcare"}, {"pre_ent": [], "gold_ent": [], "id": 1, "template": "api_call chinese dontcare moderate", "response": "api_call chinese dontcare moderate"}, {"pre_ent": [], "gold_ent": [], "id": 1, "template": "api_call european dontcare moderate", "response": "api_call european dontcare moderate"}, {"pre_ent": [], "gold_ent": [], "id": 1, "template": "api_call italian east dontcare", "response": "api_call italian east dontcare"}, {"pre_ent": [], "gold_ent": [], "id": 1, "template": "api_call international dontcare dontcare", "response": "api_call international dontcare dontcare"}, {"pre_ent": [], "gold_ent": [], "id": 1, "template": "api_call british dontcare dontcare", "response": "api_call british dontcare dontcare"}, {"pre_ent": [], "gold_ent": [], "id": 1, "template": "you 're welcome . have a good evening .", "response": "you 're welcome . have a good evening ."}, {"pre_ent": [], "gold_ent": [], "id": 1, "template": "api_call dontcare dontcare dontcare", "response": "api_call dontcare dontcare dontcare"}, {"pre_ent": ["gourmet_burger_kitchen", "centre", "north_american"], "gold_ent": ["01223_312598", "north_american", "regent_street_city_centre", "expensive", "gourmet_burger_kitchen"], "id": 1, "template": "@name is a @food restaurant in the @area part of town .", "response": "gourmet_burger_kitchen is a north_american restaurant in the centre part of town ."}, {"pre_ent": [], "gold_ent": [], "id": 1, "template": "have a good day !", "response": "have a good day !"}, {"pre_ent": [], "gold_ent": [], "id": 1, "template": "goodbye .", "response": "goodbye ."}, {"pre_ent": [], "gold_ent": [], "id": 1, "template": "api_call european centre dontcare", "response": "api_call european centre dontcare"}, {"pre_ent": ["eraina", "centre", "european", "expensive"], "gold_ent": ["eraina"], "id": 1, "template": "@name is an @food restaurant in the @area part of town and is in the @pricerange price range .", "response": "eraina is an european restaurant in the centre part of town and is in the expensive price range ."}, {"pre_ent": ["free_school_lane_city_centre", "centre", "01223_368786"], "gold_ent": ["free_school_lane_city_centre", "01223_368786", "expensive"], "id": 1, "template": "the address is @address and their phone number is @phone .", "response": "the address is free_school_lane_city_centre and their phone number is 01223_368786 ."}, {"pre_ent": [], "gold_ent": [], "id": 1, "template": "thank you , goodbye !", "response": "thank you , goodbye !"}, {"pre_ent": [], "gold_ent": [], "id": 1, "template": "api_call portuguese dontcare cheap", "response": "api_call portuguese dontcare cheap"}, {"pre_ent": ["nandos", "south", "33-34_saint_andrews_street"], "gold_ent": ["portuguese", "01223_327908", "south", "cheap", "cambridge_leisure_park_clifton_way", "nandos"], "id": 1, "template": "@name is a @food restaurant in the @area part of town . would you like their phone number ?", "response": "nandos is a 33-34_saint_andrews_street restaurant in the south part of town . would you like their phone number ?"}, {"pre_ent": [], "gold_ent": [], "id": 1, "template": "you 're welcome . goodbye .", "response": "you 're welcome . goodbye ."}, {"pre_ent": [], "gold_ent": [], "id": 1, "template": "api_call thai dontcare dontcare", "response": "api_call thai dontcare dontcare"}, {"pre_ent": ["wagamama", "centre", "japanese"], "gold_ent": ["japanese", "centre", "wagamama"], "id": 1, "template": "@name is a @food restaurant in the @area part of town .", "response": "wagamama is a japanese restaurant in the centre part of town ."}, {"pre_ent": ["wagamama", "36_saint_andrews_street", "01223_462354"], "gold_ent": ["36_saint_andrews_street", "01223_462354"], "id": 1, "template": "@name is located at @address and its phone number is @phone .", "response": "wagamama is located at 36_saint_andrews_street and its phone number is 01223_462354 ."}, {"pre_ent": [], "gold_ent": [], "id": 1, "template": "thank you . goodbye .", "response": "thank you . goodbye ."}, {"pre_ent": [], "gold_ent": [], "id": 1, "template": "what area are you looking for ?", "response": "what area are you looking for ?"}, {"pre_ent": [], "gold_ent": [], "id": 1, "template": "api_call international dontcare moderate", "response": "api_call international dontcare moderate"}, {"pre_ent": ["thanh_binh", "west", "vietnamese", "cheap"], "gold_ent": ["01223_362456", "thanh_binh", "17_magdalene_street_city_centre"], "id": 1, "template": "@name is a @food restaurant in the @area part of town and is in the @pricerange price range .", "response": "thanh_binh is a vietnamese restaurant in the west part of town and is in the cheap price range ."}, {"pre_ent": [], "gold_ent": [], "id": 1, "template": "there are no restaurants matching your request . would you like something else ?", "response": "there are no restaurants matching your request . would you like something else ?"}, {"pre_ent": [], "gold_ent": [], "id": 1, "template": "there are no portuguese restaurants in town . what area would you like to look ?", "response": "there are no portuguese restaurants in town . what area would you like to look ?"}, {"pre_ent": ["nandos", "south", "portuguese"], "gold_ent": ["cheap", "nandos", "south", "portuguese"], "id": 1, "template": "@name is a @food restaurant in the @area part of town .", "response": "nandos is a portuguese restaurant in the south part of town ."}, {"pre_ent": ["nandos", "cambridge_leisure_park_clifton_way", "01223_327908"], "gold_ent": ["01223_327908", "cambridge_leisure_park_clifton_way"], "id": 1, "template": "@name is located at @address and its phone number is @phone .", "response": "nandos is located at cambridge_leisure_park_clifton_way and its phone number is 01223_327908 ."}, {"pre_ent": [], "gold_ent": [], "id": 1, "template": "thank you , goodbye .", "response": "thank you , goodbye ."}, {"pre_ent": [], "gold_ent": [], "id": 1, "template": "api_call spanish dontcare dontcare", "response": "api_call spanish dontcare dontcare"}, {"pre_ent": ["centre", "spanish", "la_raza", "cheap"], "gold_ent": ["centre", "la_tasca", "spanish"], "id": 1, "template": "@name is a @food restaurant in the @area part of town and is in the @pricerange price range .", "response": "la_raza is a spanish restaurant in the centre part of town and is in the cheap price range ."}, {"pre_ent": ["la_tasca", "14_-16_bridge_street", "cb21uf"], "gold_ent": ["cb21uf", "14_-16_bridge_street"], "id": 1, "template": "@name is located at @address and their postcode is @postcode .", "response": "la_tasca is located at 14_-16_bridge_street and their postcode is cb21uf ."}, {"pre_ent": [], "gold_ent": [], "id": 1, "template": "you 're welcome . goodbye .", "response": "you 're welcome . goodbye ."}, {"pre_ent": [], "gold_ent": [], "id": 1, "template": "api_call dontcare east cheap", "response": "api_call dontcare east cheap"}, {"pre_ent": ["the_missing_sock", "east", "cheap"], "gold_ent": ["the_missing_sock", "finders_corner_newmarket_road"], "id": 1, "template": "@name is a @food restaurant in the @area part of town .", "response": "the_missing_sock is a cheap restaurant in the east part of town ."}, {"pre_ent": ["the_missing_sock", "01223_812660", "cb259aq"], "gold_ent": ["01223_812660", "cb259aq"], "id": 1, "template": "the phone number for @name is @phone and the postcode is @postcode .", "response": "the phone number for the_missing_sock is 01223_812660 and the postcode is cb259aq ."}, {"pre_ent": [], "gold_ent": [], "id": 1, "template": "api_call spanish dontcare dontcare", "response": "api_call spanish dontcare dontcare"}, {"pre_ent": ["centre", "spanish", "la_raza", "cheap"], "gold_ent": ["la_raza", "centre", "4_-_6_rose_crescent", "01223_464550", "cheap", "spanish"], "id": 1, "template": "@name is a @food restaurant in the @area part of town and is in the @pricerange price range . their phone number", "response": "la_raza is a spanish restaurant in the centre part of town and is in the cheap price range . their phone number"}, {"pre_ent": [], "gold_ent": [], "id": 1, "template": "you 're welcome . good bye .", "response": "you 're welcome . good bye ."}, {"pre_ent": [], "gold_ent": [], "id": 1, "template": "goodbye .", "response": "goodbye ."}, {"pre_ent": [], "gold_ent": [], "id": 1, "template": "what type of food would you like ?", "response": "what type of food would you like ?"}, {"pre_ent": ["west", "moderate", "meghna"], "gold_ent": ["italian", "prezzo", "west"], "id": 1, "template": "@name is a moderately priced restaurant in the @area part of town .", "response": "meghna is a moderately priced restaurant in the west part of town ."}, {"pre_ent": ["prezzo", "21_-_24_northampton_road"], "gold_ent": ["01799_521260", "21_-_24_northampton_road"], "id": 1, "template": "the @name is located at @address .", "response": "the prezzo is located at 21_-_24_northampton_road ."}, {"pre_ent": [], "gold_ent": [], "id": 1, "template": "there are no restaurants that serve australian food .", "response": "there are no restaurants that serve australian food ."}, {"pre_ent": [], "gold_ent": [], "id": 1, "template": "there are two italian restaurants . do you have a preference of area ?", "response": "there are two italian restaurants . do you have a preference of area ?"}, {"pre_ent": [], "gold_ent": [], "id": 1, "template": "api_call italian east dontcare", "response": "api_call italian east dontcare"}, {"pre_ent": [], "gold_ent": [], "id": 1, "template": "api_call chinese dontcare cheap", "response": "api_call chinese dontcare cheap"}, {"pre_ent": [], "gold_ent": [], "id": 1, "template": "api_call italian east dontcare", "response": "api_call italian east dontcare"}, {"pre_ent": [], "gold_ent": [], "id": 1, "template": "you 're welcome . good bye .", "response": "you 're welcome . good bye ."}, {"pre_ent": [], "gold_ent": [], "id": 1, "template": "there are several cheap restaurants that serve chinese food . would you prefer any certain area of town ?", "response": "there are several cheap restaurants that serve chinese food . would you prefer any certain area of town ?"}, {"pre_ent": [], "gold_ent": [], "id": 1, "template": "api_call dontcare dontcare moderate", "response": "api_call dontcare dontcare moderate"}, {"pre_ent": [], "gold_ent": [], "id": 1, "template": "api_call indian dontcare moderate", "response": "api_call indian dontcare moderate"}, {"pre_ent": ["chinese", "cheap", "01223_244277", "golden_house"], "gold_ent": ["charlie_chan", "regent_street_city_centre", "01223_361763"], "id": 1, "template": "@name is a nice restaurant that serves @food food and is in the @pricerange price range . their phone number is @phone .", "response": "golden_house is a nice restaurant that serves chinese food and is in the cheap price range . their phone number is 01223_244277 ."}, {"pre_ent": [], "gold_ent": [], "id": 1, "template": "have a nice day .", "response": "have a nice day ."}, {"pre_ent": [], "gold_ent": [], "id": 1, "template": "api_call dontcare east expensive", "response": "api_call dontcare east expensive"}, {"pre_ent": [], "gold_ent": [], "id": 1, "template": "api_call dontcare east moderate", "response": "api_call dontcare east moderate"}, {"pre_ent": ["newmarket_road_fen_ditton", "grafton_hotel_restaurant", "01223_241387"], "gold_ent": ["01223_249955", "sitar_tandoori", "43_high_street_cherry_hinton_cherry_hinton", "cb19hx"], "id": 1, "template": "the @name is located at 100 @hist . their phone number is @phone", "response": "the grafton_hotel_restaurant is located at 100 newmarket_road_fen_ditton . their phone number is 01223_241387"}, {"pre_ent": ["indian"], "gold_ent": ["indian"], "id": 1, "template": "they serve @food food .", "response": "they serve indian food ."}, {"pre_ent": [], "gold_ent": [], "id": 1, "template": "you 're welcome . goodbye .", "response": "you 're welcome . goodbye ."}, {"pre_ent": [], "gold_ent": [], "id": 1, "template": "goodbye .", "response": "goodbye ."}, {"pre_ent": [], "gold_ent": [], "id": 1, "template": "i 'm sorry , there is no locations places that fits your request . can i help you something else ?", "response": "i 'm sorry , there is no locations places that fits your request . can i help you something else ?"}, {"pre_ent": [], "gold_ent": [], "id": 1, "template": "api_call dontcare south dontcare", "response": "api_call dontcare south dontcare"}, {"pre_ent": [], "gold_ent": [], "id": 1, "template": "api_call indian east dontcare", "response": "api_call indian east dontcare"}, {"pre_ent": [], "gold_ent": [], "id": 1, "template": "api_call dontcare west moderate", "response": "api_call dontcare west moderate"}, {"pre_ent": [], "gold_ent": [], "id": 1, "template": "you 're welcome . have a good evening .", "response": "you 're welcome . have a good evening ."}, {"pre_ent": [], "gold_ent": [], "id": 1, "template": "api_call european dontcare dontcare", "response": "api_call european dontcare dontcare"}, {"pre_ent": ["chiquito_restaurant_bar", "2g_cambridge_leisure_park_cherry_hinton_road_cherry_hinton", "south", "mexican", "01223_400170"], "gold_ent": ["chiquito_restaurant_bar", "2g_cambridge_leisure_park_cherry_hinton_road_cherry_hinton", "01223_400170"], "id": 1, "template": "@name is a @food restaurant in the @area part of town . their phone number is @phone and the address is @address .", "response": "chiquito_restaurant_bar is a mexican restaurant in the south part of town . their phone number is 01223_400170 and the address is 2g_cambridge_leisure_park_cherry_hinton_road_cherry_hinton ."}, {"pre_ent": [], "gold_ent": [], "id": 1, "template": "you 're welcome . goodbye .", "response": "you 're welcome . goodbye ."}, {"pre_ent": [], "gold_ent": [], "id": 1, "template": "what part of town would you like ?", "response": "what part of town would you like ?"}, {"pre_ent": [], "gold_ent": [], "id": 1, "template": "there are three restaurants in the south part of town and one in the moderate price range . what price range would you like ?", "response": "there are three restaurants in the south part of town and one in the moderate price range . what price range would you like ?"}, {"pre_ent": [], "gold_ent": [], "id": 1, "template": "api_call indian north moderate", "response": "api_call indian north moderate"}, {"pre_ent": ["golden_wok", "north", "chinese", "01223_350688", "moderate"], "gold_ent": ["191_histon_road_chesterton", "north", "golden_wok", "01223_350688"], "id": 1, "template": "@name is a @food restaurant in the @area part of town and is in the @pricerange price range . their phone number is @phone .", "response": "golden_wok is a chinese restaurant in the north part of town and is in the moderate price range . their phone number is 01223_350688 ."}, {"pre_ent": [], "gold_ent": [], "id": 1, "template": "thank you , goodbye .", "response": "thank you , goodbye ."}, {"pre_ent": [], "gold_ent": [], "id": 1, "template": "there are no restaurants serving fusion food in the area . would you like to try something else ?", "response": "there are no restaurants serving fusion food in the area . would you like to try something else ?"}, {"pre_ent": [], "gold_ent": [], "id": 1, "template": "there are no restaurants serving modern_european food in the center of town . what price range would you like ?", "response": "there are no restaurants serving modern_european food in the center of town . what price range would you like ?"}, {"pre_ent": [], "gold_ent": [], "id": 1, "template": "api_call vietnamese dontcare dontcare", "response": "api_call vietnamese dontcare dontcare"}, {"pre_ent": ["thanh_binh", "west", "vietnamese"], "gold_ent": ["01223_362456", "thanh_binh", "17_magdalene_street_city_centre", "west"], "id": 1, "template": "@name is a @food restaurant in the @area of town .", "response": "thanh_binh is a vietnamese restaurant in the west of town ."}, {"pre_ent": [], "gold_ent": [], "id": 1, "template": "what area are you looking for ?", "response": "what area are you looking for ?"}, {"pre_ent": [], "gold_ent": [], "id": 1, "template": "api_call vietnamese dontcare expensive", "response": "api_call vietnamese dontcare expensive"}, {"pre_ent": ["thanh_binh", "west", "vietnamese", "cheap"], "gold_ent": ["vietnamese", "thanh_binh", "17_magdalene_street_city_centre"], "id": 1, "template": "@name is a @food restaurant in the @area part of town and is in the @pricerange price range .", "response": "thanh_binh is a vietnamese restaurant in the west part of town and is in the cheap price range ."}, {"pre_ent": [], "gold_ent": [], "id": 1, "template": "you 're welcome .", "response": "you 're welcome ."}, {"pre_ent": [], "gold_ent": [], "id": 1, "template": "goodbye .", "response": "goodbye ."}, {"pre_ent": [], "gold_ent": [], "id": 1, "template": "api_call dontcare south expensive", "response": "api_call dontcare south expensive"}, {"pre_ent": ["south", "expensive", "chiquito_restaurant_bar"], "gold_ent": [], "id": 1, "template": "@name is an @pricerange restaurant in the @area part of town .", "response": "chiquito_restaurant_bar is an expensive restaurant in the south part of town ."}, {"pre_ent": ["italian"], "gold_ent": ["expensive", "chiquito_restaurant_bar", "south", "mexican", "2g_cambridge_leisure_park_cherry_hinton_road_cherry_hinton"], "id": 1, "template": "i 'm sorry , there is no few diverse , if you want @food .", "response": "i 'm sorry , there is no few diverse , if you want italian ."}, {"pre_ent": [], "gold_ent": [], "id": 1, "template": "have a nice day !", "response": "have a nice day !"}, {"pre_ent": [], "gold_ent": [], "id": 1, "template": "have a good day !", "response": "have a good day !"}, {"pre_ent": [], "gold_ent": [], "id": 1, "template": "api_call international dontcare cheap", "response": "api_call international dontcare cheap"}, {"pre_ent": ["the_missing_sock", "finders_corner_newmarket_road", "east", "international", "01223_812660", "cheap"], "gold_ent": ["the_missing_sock", "01223_812660", "finders_corner_newmarket_road", "cb259aq"], "id": 1, "template": "@name is a @food restaurant in the @area part of town and is in the @pricerange price range . their address is @address and their phone number is @phone", "response": "the_missing_sock is a international restaurant in the east part of town and is in the cheap price range . their address is finders_corner_newmarket_road and their phone number is 01223_812660"}, {"pre_ent": [], "gold_ent": [], "id": 1, "template": "you 're welcome . good bye .", "response": "you 're welcome . good bye ."}, {"pre_ent": [], "gold_ent": [], "id": 1, "template": "there are several british restaurants in the expensive price range and one in the expensive price range . do you have a preference on area ?", "response": "there are several british restaurants in the expensive price range and one in the expensive price range . do you have a preference on area ?"}, {"pre_ent": [], "gold_ent": [], "id": 1, "template": "api_call chinese south dontcare", "response": "api_call chinese south dontcare"}, {"pre_ent": [], "gold_ent": [], "id": 1, "template": "api_call indian dontcare moderate", "response": "api_call indian dontcare moderate"}, {"pre_ent": ["chinese", "expensive", "01223_244277", "peking_restaurant"], "gold_ent": ["10_homerton_street_city_centre", "chinese", "peking_restaurant", "expensive"], "id": 1, "template": "@name is a nice restaurant that serves @food food in the @pricerange price range . their phone number is @phone .", "response": "peking_restaurant is a nice restaurant that serves chinese food in the expensive price range . their phone number is 01223_244277 ."}, {"pre_ent": [], "gold_ent": [], "id": 1, "template": "thank you , goodbye !", "response": "thank you , goodbye !"}, {"pre_ent": [], "gold_ent": [], "id": 1, "template": "i 'm sorry , there are no expensive restaurants in the expensive price range . would you like to look for a different area ?", "response": "i 'm sorry , there are no expensive restaurants in the expensive price range . would you like to look for a different area ?"}, {"pre_ent": [], "gold_ent": [], "id": 1, "template": "api_call european dontcare dontcare", "response": "api_call european dontcare dontcare"}, {"pre_ent": [], "gold_ent": [], "id": 1, "template": "api_call british dontcare expensive", "response": "api_call british dontcare expensive"}, {"pre_ent": ["centre", "expensive", "cambridge_lodge_restaurant"], "gold_ent": ["cambridge_lodge_restaurant", "west", "european"], "id": 1, "template": "@name is a @food restaurant in the @area part of town and is in the @pricerange price range .", "response": "cambridge_lodge_restaurant is a expensive restaurant in the centre part of town and is in the expensive price range ."}, {"pre_ent": ["centre", "cambridge_lodge_restaurant", "cambridge_lodge_hotel_139_huntingdon_road_city_centre"], "gold_ent": ["01223_355166", "huntingdon_road_city_centre"], "id": 1, "template": "@name is located at @address . is there anything else i can help you with ?", "response": "cambridge_lodge_restaurant is located at cambridge_lodge_hotel_139_huntingdon_road_city_centre . is there anything else i can help you with ?"}, {"pre_ent": [], "gold_ent": [], "id": 1, "template": "you 're welcome . goodbye .", "response": "you 're welcome . goodbye ."}, {"pre_ent": [], "gold_ent": [], "id": 1, "template": "api_call gastropub dontcare dontcare", "response": "api_call gastropub dontcare dontcare"}, {"pre_ent": [], "gold_ent": [], "id": 1, "template": "api_call dontcare dontcare cheap", "response": "api_call dontcare dontcare cheap"}, {"pre_ent": [], "gold_ent": [], "id": 1, "template": "api_call thai dontcare dontcare", "response": "api_call thai dontcare dontcare"}, {"pre_ent": [], "gold_ent": [], "id": 1, "template": "you 're welcome . have a good evening .", "response": "you 're welcome . have a good evening ."}, {"pre_ent": [], "gold_ent": [], "id": 1, "template": "what price range would you like ?", "response": "what price range would you like ?"}, {"pre_ent": [], "gold_ent": [], "id": 1, "template": "there are several cheap restaurants . do you have a area ?", "response": "there are several cheap restaurants . do you have a area ?"}, {"pre_ent": [], "gold_ent": [], "id": 1, "template": "api_call indian dontcare moderate", "response": "api_call indian dontcare moderate"}, {"pre_ent": [], "gold_ent": [], "id": 1, "template": "api_call indian dontcare moderate", "response": "api_call indian dontcare moderate"}, {"pre_ent": ["the_cow_pizza_kitchen_and_bar", "centre", "gastropub", "01223_308871", "moderate"], "gold_ent": ["01223_308871", "corn_exchange_street", "centre", "the_cow_pizza_kitchen_and_bar"], "id": 1, "template": "@name is a @food restaurant in the @area part of town and in the @pricerange price range . their phone number is @phone .", "response": "the_cow_pizza_kitchen_and_bar is a gastropub restaurant in the centre part of town and in the moderate price range . their phone number is 01223_308871 ."}, {"pre_ent": [], "gold_ent": [], "id": 1, "template": "you 're welcome . good bye .", "response": "you 're welcome . good bye ."}, {"pre_ent": [], "gold_ent": [], "id": 1, "template": "i can not find any restaurants serving scottish food . can i help you with something else ?", "response": "i can not find any restaurants serving scottish food . can i help you with something else ?"}, {"pre_ent": [], "gold_ent": [], "id": 1, "template": "there are several restaurants serving international food . what area would you like to search ?", "response": "there are several restaurants serving international food . what area would you like to search ?"}, {"pre_ent": ["the_cow_pizza_kitchen_and_bar", "centre", "gastropub"], "gold_ent": ["centre", "gastropub", "the_cow_pizza_kitchen_and_bar"], "id": 1, "template": "@name is a @food restaurant in the @area part of town .", "response": "the_cow_pizza_kitchen_and_bar is a gastropub restaurant in the centre part of town ."}, {"pre_ent": ["the_cow_pizza_kitchen_and_bar", "corn_exchange_street", "01223_308871"], "gold_ent": ["01223_308871", "corn_exchange_street"], "id": 1, "template": "@name is located at @address and their phone number is @phone . can i help you with anything else ?", "response": "the_cow_pizza_kitchen_and_bar is located at corn_exchange_street and their phone number is 01223_308871 . can i help you with anything else ?"}, {"pre_ent": [], "gold_ent": [], "id": 1, "template": "you 're welcome . goodbye .", "response": "you 're welcome . goodbye ."}, {"pre_ent": [], "gold_ent": [], "id": 1, "template": "api_call french west dontcare", "response": "api_call french west dontcare"}, {"pre_ent": ["cote", "centre", "french", "expensive"], "gold_ent": ["01223311053", "cote", "bridge_street_city_centre"], "id": 1, "template": "@name is a @food restaurant in the @area part of town and is in the @pricerange price range . would you like their address and phone number ?", "response": "cote is a french restaurant in the centre part of town and is in the expensive price range . would you like their address and phone number ?"}, {"pre_ent": [], "gold_ent": [], "id": 1, "template": "you 're welcome . goodbye .", "response": "you 're welcome . goodbye ."}, {"pre_ent": [], "gold_ent": [], "id": 1, "template": "api_call dontcare west cheap", "response": "api_call dontcare west cheap"}, {"pre_ent": [], "gold_ent": [], "id": 1, "template": "api_call dontcare south cheap", "response": "api_call dontcare south cheap"}, {"pre_ent": ["west", "cheap", "la_margherita", "italian"], "gold_ent": ["01799_521260", "italian", "21_-_24_northampton_road", "prezzo"], "id": 1, "template": "@name is a @food restaurant in the @area part of town and is in the @pricerange price range .", "response": "la_margherita is a italian restaurant in the west part of town and is in the cheap price range ."}, {"pre_ent": [], "gold_ent": [], "id": 1, "template": "api_call dontcare north cheap", "response": "api_call dontcare north cheap"}, {"pre_ent": ["da_vinci_pizzeria", "north", "01223_351707", "cheap"], "gold_ent": ["cb41eh", "victoria_avenue_chesterton", "royal_spice", "cheap", "north"], "id": 1, "template": "@name is an @food restaurant , it is in the @area part of town and is in the @pricerange price range . their phone number is @phone and the address", "response": "da_vinci_pizzeria is an cheap restaurant , it is in the north part of town and is in the cheap price range . their phone number is 01223_351707 and the address"}, {"pre_ent": ["da_vinci_pizzeria", "01223_351707", "victoria_avenue_chesterton"], "gold_ent": [], "id": 1, "template": "@name is located at @address and its phone number is @phone .", "response": "da_vinci_pizzeria is located at victoria_avenue_chesterton and its phone number is 01223_351707 ."}, {"pre_ent": [], "gold_ent": [], "id": 1, "template": "api_call dontcare east cheap", "response": "api_call dontcare east cheap"}, {"pre_ent": ["the_missing_sock", "finders_corner_newmarket_road", "east", "01223_812660", "cheap"], "gold_ent": ["the_missing_sock", "finders_corner_newmarket_road"], "id": 1, "template": "@name is an @food restaurant in the @area part of town and is in the @pricerange price range . their address is @address and the phone number is @phone", "response": "the_missing_sock is an cheap restaurant in the east part of town and is in the cheap price range . their address is finders_corner_newmarket_road and the phone number is 01223_812660"}, {"pre_ent": [], "gold_ent": [], "id": 1, "template": "thank you , goodbye !", "response": "thank you , goodbye !"}, {"pre_ent": [], "gold_ent": [], "id": 1, "template": "api_call portuguese dontcare dontcare", "response": "api_call portuguese dontcare dontcare"}, {"pre_ent": ["nandos", "cambridge_leisure_park_clifton_way", "south", "portuguese", "01223_327908"], "gold_ent": ["portuguese", "01223_327908", "south", "cheap", "cambridge_leisure_park_clifton_way", "nandos"], "id": 1, "template": "@name is a @food restaurant in the @area part of town . their address is @address , and the phone number is @phone", "response": "nandos is a portuguese restaurant in the south part of town . their address is cambridge_leisure_park_clifton_way , and the phone number is 01223_327908"}, {"pre_ent": [], "gold_ent": [], "id": 1, "template": "you 're welcome . good bye .", "response": "you 're welcome . good bye ."}, {"pre_ent": [], "gold_ent": [], "id": 1, "template": "there are no restaurants serving scottish food . would you like something else ?", "response": "there are no restaurants serving scottish food . would you like something else ?"}, {"pre_ent": [], "gold_ent": [], "id": 1, "template": "there are two portuguese restaurants in town . what price range would you like ?", "response": "there are two portuguese restaurants in town . what price range would you like ?"}, {"pre_ent": ["nandos", "south", "portuguese"], "gold_ent": ["cheap", "nandos", "south", "portuguese"], "id": 1, "template": "@name serves @food food and is in the @pricerange price range .", "response": "nandos serves portuguese food and is in the south price range ."}, {"pre_ent": ["nandos", "cambridge_leisure_park_clifton_way", "01223_327908"], "gold_ent": ["01223327908", "cambridge_leisure_park_clifton_way"], "id": 1, "template": "@name is located at @address . its phone number is @phone .", "response": "nandos is located at cambridge_leisure_park_clifton_way . its phone number is 01223_327908 ."}, {"pre_ent": [], "gold_ent": [], "id": 1, "template": "you 're welcome . good bye .", "response": "you 're welcome . good bye ."}, {"pre_ent": [], "gold_ent": [], "id": 1, "template": "goodbye .", "response": "goodbye ."}, {"pre_ent": [], "gold_ent": [], "id": 1, "template": "i 'm sorry but there are no swiss restaurants in the west . can i offer you something else ?", "response": "i 'm sorry but there are no swiss restaurants in the west . can i offer you something else ?"}, {"pre_ent": [], "gold_ent": [], "id": 1, "template": "api_call vietnamese dontcare dontcare", "response": "api_call vietnamese dontcare dontcare"}, {"pre_ent": ["thanh_binh", "west", "vietnamese"], "gold_ent": ["vietnamese", "thanh_binh", "cheap"], "id": 1, "template": "@name is a @food restaurant , it is in the @area part of town and is in the @pricerange price range .", "response": "thanh_binh is a vietnamese restaurant , it is in the west part of town and is in the west price range ."}, {"pre_ent": ["thanh_binh", "17_magdalene_street_city_centre"], "gold_ent": ["17_magdalene_street_city_centre"], "id": 1, "template": "@name address is @address .", "response": "thanh_binh address is 17_magdalene_street_city_centre ."}, {"pre_ent": [], "gold_ent": [], "id": 1, "template": "thank you . goodbye .", "response": "thank you . goodbye ."}, {"pre_ent": [], "gold_ent": [], "id": 1, "template": "api_call spanish dontcare moderate", "response": "api_call spanish dontcare moderate"}, {"pre_ent": ["la_tasca", "centre", "spanish", "moderate"], "gold_ent": ["moderate", "centre", "la_tasca", "spanish"], "id": 1, "template": "@name is a @food restaurant in the @area part of town and is in the @pricerange price range .", "response": "la_tasca is a spanish restaurant in the centre part of town and is in the moderate price range ."}, {"pre_ent": ["la_tasca", "14_-16_bridge_street", "01223_464630"], "gold_ent": ["centre", "14_-16_bridge_street", "01223_464630"], "id": 1, "template": "@name is located at @address and their number is @phone .", "response": "la_tasca is located at 14_-16_bridge_street and their number is 01223_464630 ."}, {"pre_ent": [], "gold_ent": [], "id": 1, "template": "you 're welcome . good bye .", "response": "you 're welcome . good bye ."}, {"pre_ent": [], "gold_ent": [], "id": 1, "template": "thank you . goodbye .", "response": "thank you . goodbye ."}, {"pre_ent": [], "gold_ent": [], "id": 1, "template": "there are no restaurants serving danish food in the expensive price range . would you like something different restaurant ?", "response": "there are no restaurants serving danish food in the expensive price range . would you like something different restaurant ?"}, {"pre_ent": [], "gold_ent": [], "id": 1, "template": "there are no restaurants serving catalan food in the expensive price range . would you like to try something else ?", "response": "there are no restaurants serving catalan food in the expensive price range . would you like to try something else ?"}, {"pre_ent": [], "gold_ent": [], "id": 1, "template": "api_call is no jamaican restaurant , their phone number is 01223_362456 .", "response": "api_call is no jamaican restaurant , their phone number is 01223_362456 ."}, {"pre_ent": ["gourmet_burger_kitchen", "centre", "north_american", "01223_312598"], "gold_ent": ["01223_312598", "cb21ab", "regent_street_city_centre", "gourmet_burger_kitchen"], "id": 1, "template": "@name is a @food restaurant in the @area part of town . their phone number is @phone .", "response": "gourmet_burger_kitchen is a north_american restaurant in the centre part of town . their phone number is 01223_312598 ."}, {"pre_ent": [], "gold_ent": [], "id": 1, "template": "you 're welcome , have a good day .", "response": "you 're welcome , have a good day ."}, {"pre_ent": [], "gold_ent": [], "id": 1, "template": "api_call dontcare dontcare moderate", "response": "api_call dontcare dontcare moderate"}, {"pre_ent": [], "gold_ent": [], "id": 1, "template": "api_call modern_european dontcare moderate", "response": "api_call modern_european dontcare moderate"}, {"pre_ent": [], "gold_ent": [], "id": 1, "template": "api_call italian dontcare cheap", "response": "api_call italian dontcare cheap"}, {"pre_ent": ["restaurant_alimentum", "modern_european", "centre"], "gold_ent": ["01223_356666", "de_luca_cucina_and_bar", "moderate", "modern_european", "83_regent_street"], "id": 1, "template": "@name is a nice restaurant that serves @food food and is in the @area part of town .", "response": "restaurant_alimentum is a nice restaurant that serves modern_european food and is in the centre part of town ."}, {"pre_ent": [], "gold_ent": [], "id": 1, "template": "thank you , goodbye !", "response": "thank you , goodbye !"}, {"pre_ent": [], "gold_ent": [], "id": 1, "template": "api_call japanese centre dontcare", "response": "api_call japanese centre dontcare"}, {"pre_ent": [], "gold_ent": [], "id": 1, "template": "api_call modern_european centre dontcare", "response": "api_call modern_european centre dontcare"}, {"pre_ent": ["sala_thong", "west", "thai"], "gold_ent": ["thai", "west", "expensive", "sala_thong", "01223323178", "35_newnham_road_newnham"], "id": 1, "template": "@name is a @food restaurant in the @area part of town .", "response": "sala_thong is a thai restaurant in the west part of town ."}, {"pre_ent": [], "gold_ent": [], "id": 1, "template": "thank you for using our system . good bye", "response": "thank you for using our system . good bye"}, {"pre_ent": [], "gold_ent": [], "id": 1, "template": "i 'm sorry but there are no swiss restaurants in the centre of town . can i offer you something else ?", "response": "i 'm sorry but there are no swiss restaurants in the centre of town . can i offer you something else ?"}, {"pre_ent": [], "gold_ent": [], "id": 1, "template": "api_call british dontcare dontcare", "response": "api_call british dontcare dontcare"}, {"pre_ent": ["centre", "british", "fitzbillies_restaurant"], "gold_ent": ["moderate", "cotto", "183_east_road_city_centre", "british"], "id": 1, "template": "@name is a nice restaurant that serves @food food and it is in the @area part of town .", "response": "fitzbillies_restaurant is a nice restaurant that serves british food and it is in the centre part of town ."}, {"pre_ent": ["01223_302010"], "gold_ent": ["01223_302010"], "id": 1, "template": "the phone number is @phone .", "response": "the phone number is 01223_302010 ."}, {"pre_ent": [], "gold_ent": [], "id": 1, "template": "enjoy your meal .", "response": "enjoy your meal ."}, {"pre_ent": [], "gold_ent": [], "id": 1, "template": "api_call gastropub dontcare dontcare", "response": "api_call gastropub dontcare dontcare"}, {"pre_ent": ["centre", "gastropub", "the_cow_pizza_kitchen_and_bar"], "gold_ent": ["gastropub", "backstreet_bistro"], "id": 1, "template": "@name is a @food restaurant in the @area part of town .", "response": "the_cow_pizza_kitchen_and_bar is a gastropub restaurant in the centre part of town ."}, {"pre_ent": ["2_sturton_street_city_centre", "centre", "cb12qa"], "gold_ent": ["2_sturton_street_city_centre"], "id": 1, "template": "the address is @hist , their postcode is @address .", "response": "the address is 2_sturton_street_city_centre , their postcode is cb12qa ."}, {"pre_ent": [], "gold_ent": [], "id": 1, "template": "have a nice day and enjoy your meal .", "response": "have a nice day and enjoy your meal ."}, {"pre_ent": [], "gold_ent": [], "id": 1, "template": "api_call dontcare north moderate", "response": "api_call dontcare north moderate"}, {"pre_ent": [], "gold_ent": [], "id": 1, "template": "api_call dontcare north moderate", "response": "api_call dontcare north moderate"}, {"pre_ent": ["north", "moderate", "golden_wok", "chinese"], "gold_ent": ["191_histon_road_chesterton", "north", "chinese", "golden_wok"], "id": 1, "template": "@name is a @food restaurant in the @area part of town and is in the @pricerange price range . their phone number is", "response": "golden_wok is a chinese restaurant in the north part of town and is in the moderate price range . their phone number is"}, {"pre_ent": [], "gold_ent": [], "id": 1, "template": "you 're welcome .", "response": "you 're welcome ."}, {"pre_ent": [], "gold_ent": [], "id": 1, "template": "goodbye .", "response": "goodbye ."}]
