# Supplementary material for: PluDG: enhancing task-oriented dialogue system with knowledge graph plug-in module
Source: PeerJ Comput Sci. 2023 Nov 24;9:e1707. doi: 10.7717/peerj-cs.1707 (PMC10703105; doi:10.7717/peerj-cs.1707)
Supplement: Supplemental Information 1 [file peerj-cs-09-1707-s001.zip › decoder/data/camrest/gse_cam_test.json]

[{"pre_ent": [], "gold_ent": [], "id": 1, "template": "what type of food are you looking for ?", "response": "what type of food are you looking for ?"}, {"pre_ent": [], "gold_ent": [], "id": 1, "template": "api_call dontcare east expensive", "response": "api_call dontcare east expensive"}, {"pre_ent": ["south", "expensive", "chiquito_restaurant_bar", "mexican"], "gold_ent": ["south", "chiquito_restaurant_bar", "mexican"], "id": 1, "template": "@name is a @pricerange @food restaurant in the @area part of town .", "response": "chiquito_restaurant_bar is a expensive mexican restaurant in the south part of town ."}, {"pre_ent": ["chiquito_restaurant_bar", "2g_cambridge_leisure_park_cherry_hinton_road_cherry_hinton"], "gold_ent": ["2g_cambridge_leisure_park_cherry_hinton_road_cherry_hinton"], "id": 1, "template": "@name is located at @address . is there anything else i can help you with ?", "response": "chiquito_restaurant_bar is located at 2g_cambridge_leisure_park_cherry_hinton_road_cherry_hinton . is there anything else i can help you with ?"}, {"pre_ent": ["mexican"], "gold_ent": ["mexican"], "id": 1, "template": "they serve @food food .", "response": "they serve mexican food ."}, {"pre_ent": [], "gold_ent": [], "id": 1, "template": "you 're welcome . good bye .", "response": "you 're welcome . good bye ."}, {"pre_ent": [], "gold_ent": [], "id": 1, "template": "what area would you like ?", "response": "what area would you like ?"}, {"pre_ent": [], "gold_ent": [], "id": 1, "template": "i 'm sorry there is there a specific price range you are you in ?", "response": "i 'm sorry there is there a specific price range you are you in ?"}, {"pre_ent": [], "gold_ent": [], "id": 1, "template": "api_call european dontcare dontcare", "response": "api_call european dontcare dontcare"}, {"pre_ent": ["cheap", "yippee_noodle_bar", "north", "01223_311911"], "gold_ent": ["40210_millers_yard_city_centre", "asian_oriental", "dojo_noodle_bar", "01223_363471"], "id": 1, "template": "@name is a @food restaurant in the @area of town . their phone number is @phone .", "response": "yippee_noodle_bar is a cheap restaurant in the north of town . their phone number is 01223_311911 ."}, {"pre_ent": [], "gold_ent": [], "id": 1, "template": "thank you , goodbye !", "response": "thank you , goodbye !"}, {"pre_ent": [], "gold_ent": [], "id": 1, "template": "api_call chinese dontcare moderate", "response": "api_call chinese dontcare moderate"}, {"pre_ent": ["moderate", "golden_wok", "north"], "gold_ent": ["chinese", "north", "golden_wok"], "id": 1, "template": "@name is a moderately priced restaurant in the @area part of town .", "response": "golden_wok is a moderately priced restaurant in the north part of town ."}, {"pre_ent": ["golden_wok", "191_histon_road_chesterton", "01223_350688"], "gold_ent": ["cb43hl", "191_histon_road_chesterton", "01223_350688", "golden_wok"], "id": 1, "template": "@name is located at @address and their phone number is @phone .", "response": "golden_wok is located at 191_histon_road_chesterton and their phone number is 01223_350688 ."}, {"pre_ent": [], "gold_ent": [], "id": 1, "template": "you 're welcome .", "response": "you 're welcome ."}, {"pre_ent": [], "gold_ent": [], "id": 1, "template": "i 'm sorry , there are no swiss restaurants in town . can i offer you something else ?", "response": "i 'm sorry , there are no swiss restaurants in town . can i offer you something else ?"}, {"pre_ent": [], "gold_ent": [], "id": 1, "template": "api_call vietnamese dontcare dontcare", "response": "api_call vietnamese dontcare dontcare"}, {"pre_ent": ["thanh_binh", "west", "vietnamese"], "gold_ent": ["thanh_binh", "vietnamese"], "id": 1, "template": "@name is a @food restaurant in the @area of town .", "response": "thanh_binh is a vietnamese restaurant in the west of town ."}, {"pre_ent": ["thanh_binh", "17_magdalene_street_city_centre"], "gold_ent": ["thanh_binh", "17_magdalene_street_city_centre"], "id": 1, "template": "@name is located at @address .", "response": "thanh_binh is located at 17_magdalene_street_city_centre ."}, {"pre_ent": [], "gold_ent": [], "id": 1, "template": "thank you for using our system . good bye", "response": "thank you for using our system . good bye"}, {"pre_ent": [], "gold_ent": [], "id": 1, "template": "no matches found . would you like something else ?", "response": "no matches found . would you like something else ?"}, {"pre_ent": [], "gold_ent": [], "id": 1, "template": "api_call spanish dontcare dontcare", "response": "api_call spanish dontcare dontcare"}, {"pre_ent": ["la_tasca", "centre", "moderate"], "gold_ent": ["spanish", "la_tasca", "moderate"], "id": 1, "template": "@name is a moderately priced restaurant in the @area part of town .", "response": "la_tasca is a moderately priced restaurant in the centre part of town ."}, {"pre_ent": ["la_tasca", "14_-16_bridge_street", "01223_464630"], "gold_ent": ["cb21uf", "14_-16_bridge_street", "la_tasca"], "id": 1, "template": "@name 's address is @address , and the phone number is @phone .", "response": "la_tasca 's address is 14_-16_bridge_street , and the phone number is 01223_464630 ."}, {"pre_ent": [], "gold_ent": [], "id": 1, "template": "you 're welcome . good bye .", "response": "you 're welcome . good bye ."}, {"pre_ent": [], "gold_ent": [], "id": 1, "template": "there are no restaurants matching your request . would you like to try something else ?", "response": "there are no restaurants matching your request . would you like to try something else ?"}, {"pre_ent": [], "gold_ent": [], "id": 1, "template": "api_call african dontcare cheap", "response": "api_call african dontcare cheap"}, {"pre_ent": ["gourmet_burger_kitchen", "north_american", "01223_312598"], "gold_ent": ["north_american", "centre", "expensive"], "id": 1, "template": "@name is a @food restaurant in the city city city @postcode . their phone number is @phone .", "response": "gourmet_burger_kitchen is a north_american restaurant in the city city city gourmet_burger_kitchen . their phone number is 01223_312598 ."}, {"pre_ent": ["gourmet_burger_kitchen", "cb21ab"], "gold_ent": ["regent_street_city_centre", "gourmet_burger_kitchen", "01223_312598"], "id": 1, "template": "@name 's address is grafton hotel 619 @address , @postcode and postcode is @postcode .", "response": "gourmet_burger_kitchen 's address is grafton hotel 619 cb21ab , cb21ab and postcode is cb21ab ."}, {"pre_ent": [], "gold_ent": [], "id": 1, "template": "you 're welcome . good bye .", "response": "you 're welcome . good bye ."}, {"pre_ent": [], "gold_ent": [], "id": 1, "template": "api_call spanish centre dontcare", "response": "api_call spanish centre dontcare"}, {"pre_ent": ["la_tasca", "centre", "spanish"], "gold_ent": ["spanish", "centre", "cheap", "la_raza"], "id": 1, "template": "@name is a @food restaurant in the @area part of town .", "response": "la_tasca is a spanish restaurant in the centre part of town ."}, {"pre_ent": ["la_raza", "01223_464550", "cb23ll"], "gold_ent": ["01223_464550", "la_raza", "cb23ll"], "id": 1, "template": "@name 's phone number is @phone and postcode is @postcode .", "response": "la_raza 's phone number is 01223_464550 and postcode is cb23ll ."}, {"pre_ent": [], "gold_ent": [], "id": 1, "template": "thank you for using the cambridge restaurant system . good bye .", "response": "thank you for using the cambridge restaurant system . good bye ."}, {"pre_ent": [], "gold_ent": [], "id": 1, "template": "thank you for using our system . good bye", "response": "thank you for using our system . good bye"}, {"pre_ent": [], "gold_ent": [], "id": 1, "template": "i 'm sorry , there are no restaurants that is in the city . is there another type of food you would", "response": "i 'm sorry , there are no restaurants that is in the city . is there another type of food you would"}, {"pre_ent": [], "gold_ent": [], "id": 1, "template": "there are several restaurants that serve british food in the moderate price range . do you have a preference on the area", "response": "there are several restaurants that serve british food in the moderate price range . do you have a preference on the area"}, {"pre_ent": [], "gold_ent": [], "id": 1, "template": "api_call turkish dontcare dontcare", "response": "api_call turkish dontcare dontcare"}, {"pre_ent": ["west", "british", "graffiti", "expensive"], "gold_ent": ["british", "graffiti", "west", "expensive"], "id": 1, "template": "@name is a @food restaurant in the @area of town and is in the @pricerange price range . would you like their", "response": "graffiti is a british restaurant in the west of town and is in the expensive price range . would you like their"}, {"pre_ent": ["graffiti", "hotel_felix_whitehouse_lane_huntingdon_road", "01223_277977"], "gold_ent": ["hotel_felix_whitehouse_lane_huntingdon_road", "01223_277977"], "id": 1, "template": "@name is located at @address and their phone number is @phone .", "response": "graffiti is located at hotel_felix_whitehouse_lane_huntingdon_road and their phone number is 01223_277977 ."}, {"pre_ent": ["expensive"], "gold_ent": ["expensive"], "id": 1, "template": "they are in the @pricerange price range .", "response": "they are in the expensive price range ."}, {"pre_ent": [], "gold_ent": [], "id": 1, "template": "thank you . good bye", "response": "thank you . good bye"}, {"pre_ent": [], "gold_ent": [], "id": 1, "template": "api_call dontcare west moderate", "response": "api_call dontcare west moderate"}, {"pre_ent": ["west", "moderate", "meghna"], "gold_ent": ["205_victoria_road_chesterton", "meghna"], "id": 1, "template": "@name is a moderately priced restaurant in the @area part of town .", "response": "meghna is a moderately priced restaurant in the west part of town ."}, {"pre_ent": [], "gold_ent": [], "id": 1, "template": "thank you for using the cambridge restaurant system . goodbye .", "response": "thank you for using the cambridge restaurant system . goodbye ."}, {"pre_ent": [], "gold_ent": [], "id": 1, "template": "sorry , i 'm sorry , there are no tuscan restaurants in the north part of town .", "response": "sorry , i 'm sorry , there are no tuscan restaurants in the north part of town ."}, {"pre_ent": [], "gold_ent": [], "id": 1, "template": "there are two chinese restaurants . would you prefer chinese or indian food ?", "response": "there are two chinese restaurants . would you prefer chinese or indian food ?"}, {"pre_ent": [], "gold_ent": [], "id": 1, "template": "api_call chinese dontcare cheap", "response": "api_call chinese dontcare cheap"}, {"pre_ent": ["chinese", "moderate", "golden_wok"], "gold_ent": ["north", "golden_wok"], "id": 1, "template": "@name is a nice restaurant that serves @food food and is in the @pricerange price range .", "response": "golden_wok is a nice restaurant that serves chinese food and is in the moderate price range ."}, {"pre_ent": ["golden_wok", "01223_350688"], "gold_ent": ["01223_350688", "golden_wok"], "id": 1, "template": "@name 's phone number is @phone .", "response": "golden_wok 's phone number is 01223_350688 ."}, {"pre_ent": [], "gold_ent": [], "id": 1, "template": "there are no swedish restaurant .", "response": "there are no swedish restaurant ."}, {"pre_ent": [], "gold_ent": [], "id": 1, "template": "good bye .", "response": "good bye ."}, {"pre_ent": [], "gold_ent": [], "id": 1, "template": "api_call italian west dontcare", "response": "api_call italian west dontcare"}, {"pre_ent": ["west", "italian", "la_margherita", "01223_315232"], "gold_ent": ["la_margherita", "prezzo"], "id": 1, "template": "@name is a @food restaurant in the @area part of town . their phone number is @phone .", "response": "la_margherita is a italian restaurant in the west part of town . their phone number is 01223_315232 ."}, {"pre_ent": ["15_magdalene_street_city_centre"], "gold_ent": ["prezzo", "west", "italian", "01799_521260", "21_-_24_northampton_road", "moderate"], "id": 1, "template": "you is located at @address .", "response": "you is located at 15_magdalene_street_city_centre ."}, {"pre_ent": [], "gold_ent": [], "id": 1, "template": "you 're welcome .", "response": "you 're welcome ."}, {"pre_ent": [], "gold_ent": [], "id": 1, "template": "api_call mediterranean dontcare dontcare", "response": "api_call mediterranean dontcare dontcare"}, {"pre_ent": [], "gold_ent": [], "id": 1, "template": "api_call european dontcare dontcare", "response": "api_call european dontcare dontcare"}, {"pre_ent": ["the_gardenia", "centre", "mediterranean", "expensive"], "gold_ent": ["centre", "mediterranean", "la_mimosa"], "id": 1, "template": "@name is a @pricerange @food restaurant in the @area of town .", "response": "the_gardenia is a expensive mediterranean restaurant in the centre of town ."}, {"pre_ent": ["01223_362525"], "gold_ent": ["01223_362525", "la_mimosa"], "id": 1, "template": "the phone number is @phone .", "response": "the phone number is 01223_362525 ."}, {"pre_ent": [], "gold_ent": [], "id": 1, "template": "thank you for using our system . good bye", "response": "thank you for using our system . good bye"}, {"pre_ent": [], "gold_ent": [], "id": 1, "template": "there are five restaurants that serve italian food . what area would you like ?", "response": "there are five restaurants that serve italian food . what area would you like ?"}, {"pre_ent": ["da_vinci_pizzeria", "north", "italian"], "gold_ent": ["italian", "da_vinci_pizzeria", "north"], "id": 1, "template": "@name is a @food restaurant in the @area part of town . would you like their location ?", "response": "da_vinci_pizzeria is a italian restaurant in the north part of town . would you like their location ?"}, {"pre_ent": ["da_vinci_pizzeria", "20_milton_road_chesterton", "01223_351707"], "gold_ent": ["20_milton_road_chesterton", "da_vinci_pizzeria", "01223_351707"], "id": 1, "template": "@name address is @address and the phone number is @phone .", "response": "da_vinci_pizzeria address is 20_milton_road_chesterton and the phone number is 01223_351707 ."}, {"pre_ent": [], "gold_ent": [], "id": 1, "template": "thank you for using our system . good bye", "response": "thank you for using our system . good bye"}, {"pre_ent": [], "gold_ent": [], "id": 1, "template": "api_call mediterranean dontcare dontcare", "response": "api_call mediterranean dontcare dontcare"}, {"pre_ent": ["centre", "mediterranean", "la_mimosa"], "gold_ent": ["centre", "mediterranean", "la_mimosa"], "id": 1, "template": "@name is a restaurant that serves @food food and is in the @pricerange price range . would you like", "response": "la_mimosa is a restaurant that serves mediterranean food and is in the centre price range . would you like"}, {"pre_ent": ["la_mimosa", "thompsons_lane_fen_ditton", "01223_362525"], "gold_ent": ["01223_362525", "thompsons_lane_fen_ditton"], "id": 1, "template": "@name is located at @address and their phone number is @phone .", "response": "la_mimosa is located at thompsons_lane_fen_ditton and their phone number is 01223_362525 ."}, {"pre_ent": [], "gold_ent": [], "id": 1, "template": "thank you for using the cambridge restaurant system . good bye .", "response": "thank you for using the cambridge restaurant system . good bye ."}, {"pre_ent": [], "gold_ent": [], "id": 1, "template": "i 'm sorry , there are no restaurants matching that fits your request . would you like a different", "response": "i 'm sorry , there are no restaurants matching that fits your request . would you like a different"}, {"pre_ent": [], "gold_ent": [], "id": 1, "template": "api_call dontcare east dontcare", "response": "api_call dontcare east dontcare"}, {"pre_ent": [], "gold_ent": [], "id": 1, "template": "you are welcome , enjoy your food .", "response": "you are welcome , enjoy your food ."}, {"pre_ent": [], "gold_ent": [], "id": 1, "template": "i 'm sorry there are no swiss restaurants in the area . can i help you with something else ?", "response": "i 'm sorry there are no swiss restaurants in the area . can i help you with something else ?"}, {"pre_ent": [], "gold_ent": [], "id": 1, "template": "api_call indian dontcare dontcare", "response": "api_call indian dontcare dontcare"}, {"pre_ent": ["indian", "curry_prince", "east", "01223_727410"], "gold_ent": ["indian", "cocum", "71_castle_street_city_centre", "01223_366668"], "id": 1, "template": "@name is a @food restaurant in the @area of town . their phone number is @phone .", "response": "curry_prince is a indian restaurant in the east of town . their phone number is 01223_727410 ."}, {"pre_ent": [], "gold_ent": [], "id": 1, "template": "thank you for using our system . good bye", "response": "thank you for using our system . good bye"}, {"pre_ent": [], "gold_ent": [], "id": 1, "template": "api_call korean dontcare dontcare", "response": "api_call korean dontcare dontcare"}, {"pre_ent": ["little_seoul", "centre", "korean"], "gold_ent": ["korean", "centre", "little_seoul"], "id": 1, "template": "@name is a @food restaurant in the city @area .", "response": "little_seoul is a korean restaurant in the city centre ."}, {"pre_ent": ["little_seoul", "01223_308681"], "gold_ent": ["01223_308681"], "id": 1, "template": "@name 's phone number is @phone .", "response": "little_seoul 's phone number is 01223_308681 ."}, {"pre_ent": ["little_seoul"], "gold_ent": ["regent_street_city_centre", "little_seoul"], "id": 1, "template": "@name 's address is 108 @hist .", "response": "little_seoul 's address is 108 little_seoul ."}, {"pre_ent": [], "gold_ent": [], "id": 1, "template": "thank you , goodbye !", "response": "thank you , goodbye !"}, {"pre_ent": [], "gold_ent": [], "id": 1, "template": "i 'm sorry but there are no austrian restaurants in the east part of town .", "response": "i 'm sorry but there are no austrian restaurants in the east part of town ."}, {"pre_ent": [], "gold_ent": [], "id": 1, "template": "api_call chinese south dontcare", "response": "api_call chinese south dontcare"}, {"pre_ent": ["yu_garden", "east", "chinese"], "gold_ent": ["chinese", "yu_garden", "east"], "id": 1, "template": "@name is a @food restaurant in the @area part of town .", "response": "yu_garden is a chinese restaurant in the east part of town ."}, {"pre_ent": ["yu_garden", "529_newmarket_road_fen_ditton", "01223_248882"], "gold_ent": ["01223_248882", "cb58pa", "529_newmarket_road_fen_ditton"], "id": 1, "template": "@name is located at @address , and the postcode is @postcode .", "response": "yu_garden is located at 529_newmarket_road_fen_ditton , and the postcode is 01223_248882 ."}, {"pre_ent": [], "gold_ent": [], "id": 1, "template": "thank you for using our system . good bye", "response": "thank you for using our system . good bye"}, {"pre_ent": [], "gold_ent": [], "id": 1, "template": "i 'm sorry . can i help you with something else ?", "response": "i 'm sorry . can i help you with something else ?"}, {"pre_ent": [], "gold_ent": [], "id": 1, "template": "i 'm sorry , but our only price range would you like to change your query ?", "response": "i 'm sorry , but our only price range would you like to change your query ?"}, {"pre_ent": [], "gold_ent": [], "id": 1, "template": "api_call turkish dontcare dontcare", "response": "api_call turkish dontcare dontcare"}, {"pre_ent": [], "gold_ent": [], "id": 1, "template": "api_call italian dontcare cheap", "response": "api_call italian dontcare cheap"}, {"pre_ent": [], "gold_ent": [], "id": 1, "template": "you 're welcome . goodbye .", "response": "you 're welcome . goodbye ."}, {"pre_ent": [], "gold_ent": [], "id": 1, "template": "there are no restaurants matching your request . would you like a different type of food ?", "response": "there are no restaurants matching your request . would you like a different type of food ?"}, {"pre_ent": [], "gold_ent": [], "id": 1, "template": "api_call dontcare dontcare moderate", "response": "api_call dontcare dontcare moderate"}, {"pre_ent": [], "gold_ent": [], "id": 1, "template": "api_call korean dontcare expensive", "response": "api_call korean dontcare expensive"}, {"pre_ent": [], "gold_ent": [], "id": 1, "template": "api_call korean dontcare dontcare", "response": "api_call korean dontcare dontcare"}, {"pre_ent": ["little_seoul", "centre", "korean"], "gold_ent": ["korean", "regent_street_city_centre", "cb21dp", "little_seoul"], "id": 1, "template": "@name serves @food food in the city @area .", "response": "little_seoul serves korean food in the city centre ."}, {"pre_ent": [], "gold_ent": [], "id": 1, "template": "thank you .", "response": "thank you ."}, {"pre_ent": [], "gold_ent": [], "id": 1, "template": "api_call thai dontcare dontcare", "response": "api_call thai dontcare dontcare"}, {"pre_ent": [], "gold_ent": [], "id": 1, "template": "api_call dontcare dontcare expensive", "response": "api_call dontcare dontcare expensive"}, {"pre_ent": ["thai", "bangkok_city", "centre"], "gold_ent": ["centre", "thai", "bangkok_city"], "id": 1, "template": "@name is a @food restaurant in the @area of town .", "response": "bangkok_city is a thai restaurant in the centre of town ."}, {"pre_ent": ["thai", "bangkok_city"], "gold_ent": ["35_newnham_road_newnham", "01223_323178", "sala_thong", "west"], "id": 1, "template": "there is also @name , which is @food food .", "response": "there is also bangkok_city , which is thai food ."}, {"pre_ent": [], "gold_ent": ["thai"], "id": 1, "template": "thank you . good bye", "response": "thank you . good bye"}, {"pre_ent": [], "gold_ent": [], "id": 1, "template": "there is not a restaurant serving irish food in the area of town .", "response": "there is not a restaurant serving irish food in the area of town ."}, {"pre_ent": [], "gold_ent": [], "id": 1, "template": "api_call spanish dontcare dontcare", "response": "api_call spanish dontcare dontcare"}, {"pre_ent": ["la_tasca", "centre", "spanish"], "gold_ent": ["la_raza", "spanish", "4_-_6_rose_crescent", "cheap", "la_tasca", "14_-16_bridge_street"], "id": 1, "template": "@name is a @food restaurant in the @area part of town .", "response": "la_tasca is a spanish restaurant in the centre part of town ."}, {"pre_ent": [], "gold_ent": [], "id": 1, "template": "you 're welcome .", "response": "you 're welcome ."}, {"pre_ent": [], "gold_ent": [], "id": 1, "template": "there are no lebanese restaurants in the west part of town . can i help you find something else ?", "response": "there are no lebanese restaurants in the west part of town . can i help you find something else ?"}, {"pre_ent": [], "gold_ent": [], "id": 1, "template": "api_call thai centre dontcare", "response": "api_call thai centre dontcare"}, {"pre_ent": ["sala_thong", "west", "thai"], "gold_ent": ["thai", "sala_thong", "west"], "id": 1, "template": "@name is a @food restaurant in the @area part of town .", "response": "sala_thong is a thai restaurant in the west part of town ."}, {"pre_ent": ["sala_thong", "35_newnham_road_newnham", "01223_323178"], "gold_ent": ["35_newnham_road_newnham", "01223_323178", "sala_thong", "expensive"], "id": 1, "template": "@name is located at @address and their phone number is @phone .", "response": "sala_thong is located at 35_newnham_road_newnham and their phone number is 01223_323178 ."}, {"pre_ent": [], "gold_ent": [], "id": 1, "template": "thank you for using the cambridge restaurant system . good bye .", "response": "thank you for using the cambridge restaurant system . good bye ."}, {"pre_ent": [], "gold_ent": [], "id": 1, "template": "api_call french dontcare expensive", "response": "api_call french dontcare expensive"}, {"pre_ent": ["north", "french", "expensive", "cote"], "gold_ent": ["cote", "french", "restaurant_two_two"], "id": 1, "template": "@name is a @food restaurant in the @area part of town and is in the @pricerange price range . would", "response": "cote is a french restaurant in the north part of town and is in the expensive price range . would"}, {"pre_ent": ["north", "cote"], "gold_ent": ["centre", "north"], "id": 1, "template": "@name is located in the @area part of town .", "response": "cote is located in the north part of town ."}, {"pre_ent": ["french"], "gold_ent": ["french"], "id": 1, "template": "they serve @food food .", "response": "they serve french food ."}, {"pre_ent": ["cote"], "gold_ent": ["cote", "22_chesterton_road_chesterton", "bridge_street_city_centre", "restaurant_two_two"], "id": 1, "template": "@name is a very very very very very very very very very very very very very very very very very", "response": "cote is a very very very very very very very very very very very very very very very very very"}, {"pre_ent": [], "gold_ent": [], "id": 1, "template": "you 're welcome .", "response": "you 're welcome ."}, {"pre_ent": [], "gold_ent": [], "id": 1, "template": "api_call japanese centre dontcare", "response": "api_call japanese centre dontcare"}, {"pre_ent": ["wagamama", "centre", "japanese"], "gold_ent": ["japanese", "wagamama", "36_saint_andrews_street"], "id": 1, "template": "@name is a @food restaurant in the @area part of town .", "response": "wagamama is a japanese restaurant in the centre part of town ."}, {"pre_ent": [], "gold_ent": [], "id": 1, "template": "you 're welcome . good bye .", "response": "you 're welcome . good bye ."}, {"pre_ent": [], "gold_ent": [], "id": 1, "template": "thank you .", "response": "thank you ."}, {"pre_ent": [], "gold_ent": [], "id": 1, "template": "there is not a restaurant that fits your request . would you like something else ?", "response": "there is not a restaurant that fits your request . would you like something else ?"}, {"pre_ent": [], "gold_ent": [], "id": 1, "template": "api_call gastropub dontcare moderate", "response": "api_call gastropub dontcare moderate"}, {"pre_ent": ["backstreet_bistro", "centre", "gastropub"], "gold_ent": ["gastropub", "the_cow_pizza_kitchen_and_bar"], "id": 1, "template": "@name is a @food restaurant in the @area part of town .", "response": "backstreet_bistro is a gastropub restaurant in the centre part of town ."}, {"pre_ent": ["the_cow_pizza_kitchen_and_bar", "corn_exchange_street", "01223_308871"], "gold_ent": ["01223_308871", "corn_exchange_street"], "id": 1, "template": "@name is located at @address and the phone number is @phone .", "response": "the_cow_pizza_kitchen_and_bar is located at corn_exchange_street and the phone number is 01223_308871 ."}, {"pre_ent": [], "gold_ent": [], "id": 1, "template": "you 're welcome . good bye .", "response": "you 're welcome . good bye ."}, {"pre_ent": [], "gold_ent": [], "id": 1, "template": "what price range would you like ?", "response": "what price range would you like ?"}, {"pre_ent": [], "gold_ent": [], "id": 1, "template": "api_call asian_oriental north dontcare", "response": "api_call asian_oriental north dontcare"}, {"pre_ent": ["saigon_city", "north", "asian_oriental"], "gold_ent": ["asian_oriental", "north", "saigon_city", "expensive"], "id": 1, "template": "@name is a @food restaurant in the @area part of town .", "response": "saigon_city is a asian_oriental restaurant in the north part of town ."}, {"pre_ent": ["saigon_city", "169_high_street_chesterton_chesterton", "01223_356555"], "gold_ent": ["01223_356555", "169_high_street_chesterton_chesterton"], "id": 1, "template": "@name is located at @address and the phone number is @phone .", "response": "saigon_city is located at 169_high_street_chesterton_chesterton and the phone number is 01223_356555 ."}, {"pre_ent": [], "gold_ent": [], "id": 1, "template": "you 're welcome . goodbye .", "response": "you 're welcome . goodbye ."}, {"pre_ent": [], "gold_ent": [], "id": 1, "template": "api_call japanese dontcare dontcare", "response": "api_call japanese dontcare dontcare"}, {"pre_ent": ["centre", "japanese"], "gold_ent": ["japanese", "wagamama", "centre"], "id": 1, "template": "there is a @food restaurant in the @area part of town .", "response": "there is a japanese restaurant in the centre part of town ."}, {"pre_ent": ["wagamama", "36_saint_andrews_street", "01223_462354"], "gold_ent": ["36_saint_andrews_street", "01223_462354"], "id": 1, "template": "@name 's phone number is @phone and the address is @address .", "response": "wagamama 's phone number is 01223_462354 and the address is 36_saint_andrews_street ."}, {"pre_ent": [], "gold_ent": [], "id": 1, "template": "thank you and have a great day !", "response": "thank you and have a great day !"}, {"pre_ent": [], "gold_ent": [], "id": 1, "template": "api_call dontcare west cheap", "response": "api_call dontcare west cheap"}, {"pre_ent": ["west", "cheap", "la_margherita"], "gold_ent": ["italian", "la_margherita", "15_magdalene_street_city_centre", "01223_315232"], "id": 1, "template": "@name is a @food restaurant in the @area part of town and is in the @pricerange price range .", "response": "la_margherita is a cheap restaurant in the west part of town and is in the cheap price range ."}, {"pre_ent": [], "gold_ent": [], "id": 1, "template": "thank you . good bye", "response": "thank you . good bye"}, {"pre_ent": [], "gold_ent": [], "id": 1, "template": "there are no matching matching your request . would you like to search for a different type of food ?", "response": "there are no matching matching your request . would you like to search for a different type of food ?"}, {"pre_ent": [], "gold_ent": [], "id": 1, "template": "api_call thai dontcare dontcare", "response": "api_call thai dontcare dontcare"}, {"pre_ent": ["thai", "bangkok_city", "centre"], "gold_ent": ["centre", "thai", "bangkok_city", "expensive"], "id": 1, "template": "there are two @food restaurants in the @area area . @name is in the @area part of town .", "response": "there are two thai restaurants in the centre area . bangkok_city is in the centre part of town ."}, {"pre_ent": ["bangkok_city", "24_green_street_city_centre", "centre", "01223_354382"], "gold_ent": ["24_green_street_city_centre", "01223_354382", "bangkok_city"], "id": 1, "template": "@name is located at @address and their phone number is @phone .", "response": "bangkok_city is located at 24_green_street_city_centre and their phone number is 01223_354382 ."}, {"pre_ent": ["thai"], "gold_ent": ["thai"], "id": 1, "template": "they serve @food food .", "response": "they serve thai food ."}, {"pre_ent": [], "gold_ent": [], "id": 1, "template": "thank you .", "response": "thank you ."}, {"pre_ent": [], "gold_ent": [], "id": 1, "template": "i 'm sorry , there are no restaurants matching your request . would you like a different restaurant ?", "response": "i 'm sorry , there are no restaurants matching your request . would you like a different restaurant ?"}, {"pre_ent": [], "gold_ent": [], "id": 1, "template": "api_call mediterranean dontcare cheap", "response": "api_call mediterranean dontcare cheap"}, {"pre_ent": [], "gold_ent": [], "id": 1, "template": "api_call chinese dontcare moderate", "response": "api_call chinese dontcare moderate"}, {"pre_ent": ["la_mimosa", "centre", "mediterranean"], "gold_ent": ["thompsons_lane_fen_ditton", "01223_362525", "la_mimosa", "mediterranean", "expensive"], "id": 1, "template": "@name serves @food food and is located in the @area part of town .", "response": "la_mimosa serves mediterranean food and is located in the centre part of town ."}, {"pre_ent": [], "gold_ent": [], "id": 1, "template": "thank you for using our system . good bye", "response": "thank you for using our system . good bye"}, {"pre_ent": [], "gold_ent": [], "id": 1, "template": "api_call dontcare north moderate", "response": "api_call dontcare north moderate"}, {"pre_ent": ["north", "moderate", "golden_wok"], "gold_ent": ["chinese", "north", "moderate", "golden_wok"], "id": 1, "template": "@name is a moderately priced restaurant in the @area part of town .", "response": "golden_wok is a moderately priced restaurant in the north part of town ."}, {"pre_ent": ["golden_wok", "191_histon_road_chesterton", "01223_350688"], "gold_ent": ["01223_350688", "191_histon_road_chesterton"], "id": 1, "template": "@name is located at @address and its phone number is @phone . is there anything else i can help you with ?", "response": "golden_wok is located at 191_histon_road_chesterton and its phone number is 01223_350688 . is there anything else i can help you with ?"}, {"pre_ent": [], "gold_ent": [], "id": 1, "template": "thank you for using our system . good bye", "response": "thank you for using our system . good bye"}, {"pre_ent": [], "gold_ent": [], "id": 1, "template": "api_call japanese centre dontcare", "response": "api_call japanese centre dontcare"}, {"pre_ent": [], "gold_ent": [], "id": 1, "template": "api_call indian north dontcare", "response": "api_call indian north dontcare"}, {"pre_ent": ["wagamama", "36_saint_andrews_street", "centre", "japanese"], "gold_ent": [], "id": 1, "template": "@name is a @food restaurant in the @area part of town . their phone number is @phone .", "response": "wagamama is a japanese restaurant in the centre part of town . their phone number is 36_saint_andrews_street ."}, {"pre_ent": [], "gold_ent": [], "id": 1, "template": "thank you . good bye .", "response": "thank you . good bye ."}, {"pre_ent": [], "gold_ent": [], "id": 1, "template": "there are four french restaurants in the north part of town . do you have a preference of area or price range ?", "response": "there are four french restaurants in the north part of town . do you have a preference of area or price range ?"}, {"pre_ent": ["north", "french", "cote"], "gold_ent": ["cote", "centre", "french", "expensive"], "id": 1, "template": "@name is a @food restaurant in the @area part of town .", "response": "cote is a french restaurant in the north part of town ."}, {"pre_ent": ["cote", "bridge_street_city_centre", "centre", "01223_311053"], "gold_ent": ["cote", "01223_311053", "bridge_street_city_centre"], "id": 1, "template": "@name is located at @address and the phone number is @phone .", "response": "cote is located at bridge_street_city_centre and the phone number is 01223_311053 ."}, {"pre_ent": [], "gold_ent": [], "id": 1, "template": "you 're welcome . good bye .", "response": "you 're welcome . good bye ."}, {"pre_ent": [], "gold_ent": [], "id": 1, "template": "there are no jamaican restaurants in the centre of town . would you like something else ?", "response": "there are no jamaican restaurants in the centre of town . would you like something else ?"}, {"pre_ent": [], "gold_ent": [], "id": 1, "template": "api_call international centre dontcare", "response": "api_call international centre dontcare"}, {"pre_ent": [], "gold_ent": [], "id": 1, "template": "api_call dontcare north dontcare", "response": "api_call dontcare north dontcare"}, {"pre_ent": ["international", "01223_356060", "bloomsbury_restaurant", "crowne_plaza_hotel_20_downing_street"], "gold_ent": ["bloomsbury_restaurant", "centre", "international"], "id": 1, "template": "@name serves @food food and is located at @address . their phone number is @phone .", "response": "bloomsbury_restaurant serves international food and is located at crowne_plaza_hotel_20_downing_street . their phone number is 01223_356060 ."}, {"pre_ent": ["moderate", "bloomsbury_restaurant", "0871_942_9180"], "gold_ent": ["bloomsbury_restaurant", "0871_942_9180"], "id": 1, "template": "the phone number for @name is @phone and is is in the @pricerange price range .", "response": "the phone number for bloomsbury_restaurant is 0871_942_9180 and is is in the moderate price range ."}, {"pre_ent": [], "gold_ent": [], "id": 1, "template": "thank you for using our system . good bye", "response": "thank you for using our system . good bye"}, {"pre_ent": [], "gold_ent": [], "id": 1, "template": "thank you for using the cambridge restaurant system . goodbye .", "response": "thank you for using the cambridge restaurant system . goodbye ."}, {"pre_ent": [], "gold_ent": [], "id": 1, "template": "i 'm sorry , i ca n't find any malaysian restaurants listed .", "response": "i 'm sorry , i ca n't find any malaysian restaurants listed ."}, {"pre_ent": [], "gold_ent": [], "id": 1, "template": "api_call portuguese dontcare dontcare", "response": "api_call portuguese dontcare dontcare"}, {"pre_ent": [], "gold_ent": [], "id": 1, "template": "api_call portuguese dontcare dontcare", "response": "api_call portuguese dontcare dontcare"}, {"pre_ent": ["nandos", "south", "portuguese"], "gold_ent": ["portuguese", "nandos", "south"], "id": 1, "template": "@name is a @food restaurant in the @area part of town .", "response": "nandos is a portuguese restaurant in the south part of town ."}, {"pre_ent": ["nandos", "cambridge_leisure_park_clifton_way", "01223_327908"], "gold_ent": ["nandos", "01223_327908", "33-34_saint_andrews_street"], "id": 1, "template": "@name is located at @address and its phone number is @phone . is there anything else i can help you with ?", "response": "nandos is located at cambridge_leisure_park_clifton_way and its phone number is 01223_327908 . is there anything else i can help you with ?"}, {"pre_ent": [], "gold_ent": [], "id": 1, "template": "thank you for using our system . good bye", "response": "thank you for using our system . good bye"}, {"pre_ent": [], "gold_ent": [], "id": 1, "template": "api_call thai centre dontcare", "response": "api_call thai centre dontcare"}, {"pre_ent": [], "gold_ent": [], "id": 1, "template": "api_call dontcare south dontcare", "response": "api_call dontcare south dontcare"}, {"pre_ent": ["bangkok_city", "centre", "01223_354382"], "gold_ent": ["24_green_street_city_centre"], "id": 1, "template": "@name is located in the @area part of town . their phone number is @phone .", "response": "bangkok_city is located in the centre part of town . their phone number is 01223_354382 ."}, {"pre_ent": ["bangkok_city", "centre", "01223_354382"], "gold_ent": ["01223_354382", "bangkok_city", "expensive"], "id": 1, "template": "the phone number for @name is @phone and is located in the @area part of town .", "response": "the phone number for bangkok_city is 01223_354382 and is located in the centre part of town ."}, {"pre_ent": [], "gold_ent": [], "id": 1, "template": "thank you for using our system . good bye", "response": "thank you for using our system . good bye"}, {"pre_ent": [], "gold_ent": [], "id": 1, "template": "api_call spanish dontcare dontcare", "response": "api_call spanish dontcare dontcare"}, {"pre_ent": [], "gold_ent": [], "id": 1, "template": "api_call turkish dontcare dontcare", "response": "api_call turkish dontcare dontcare"}, {"pre_ent": ["la_tasca", "centre", "spanish", "cheap"], "gold_ent": ["centre", "la_raza", "la_tasca"], "id": 1, "template": "@name is a @food restaurant in the @area part of town and is in the @pricerange price range .", "response": "la_tasca is a spanish restaurant in the centre part of town and is in the cheap price range ."}, {"pre_ent": ["01223_464630", "la_raza", "4_-_6_rose_crescent"], "gold_ent": ["4_-_6_rose_crescent", "la_raza"], "id": 1, "template": "@name is located at @address . the phone number is @phone .", "response": "la_raza is located at 4_-_6_rose_crescent . the phone number is 01223_464630 ."}, {"pre_ent": [], "gold_ent": [], "id": 1, "template": "thank you for using our system . good bye", "response": "thank you for using our system . good bye"}, {"pre_ent": [], "gold_ent": [], "id": 1, "template": "i 'm sorry , but i can not find any lebanese restaurants .", "response": "i 'm sorry , but i can not find any lebanese restaurants ."}, {"pre_ent": ["ali_baba", "centre", "lebanese"], "gold_ent": ["ali_baba", "centre", "lebanese"], "id": 1, "template": "@name is a @food restaurant in the @area part of town .", "response": "ali_baba is a lebanese restaurant in the centre part of town ."}, {"pre_ent": ["ali_baba", "01462_432565", "cb21nt"], "gold_ent": ["01462_432565", "cb21nt"], "id": 1, "template": "@name 's phone number is @phone and postcode is @postcode .", "response": "ali_baba 's phone number is 01462_432565 and postcode is cb21nt ."}, {"pre_ent": [], "gold_ent": [], "id": 1, "template": "you 're welcome . goodbye .", "response": "you 're welcome . goodbye ."}, {"pre_ent": [], "gold_ent": [], "id": 1, "template": "thank you for using our system . good bye", "response": "thank you for using our system . good bye"}, {"pre_ent": [], "gold_ent": [], "id": 1, "template": "there are no restaurants matching that description . would you like to find a different type of food ?", "response": "there are no restaurants matching that description . would you like to find a different type of food ?"}, {"pre_ent": [], "gold_ent": [], "id": 1, "template": "api_call french dontcare dontcare", "response": "api_call french dontcare dontcare"}, {"pre_ent": ["french", "cote", "bridge_street_city_centre", "centre", "01223_311053"], "gold_ent": ["centre", "french", "north"], "id": 1, "template": "@name is a @food restaurant in the @area area . their address is @address and the phone number is @phone .", "response": "cote is a french restaurant in the centre area . their address is bridge_street_city_centre and the phone number is 01223_311053 ."}, {"pre_ent": ["cote", "bridge_street_city_centre", "centre", "01223_311053"], "gold_ent": [], "id": 1, "template": "@name is located at @address and its phone number is @phone .", "response": "cote is located at bridge_street_city_centre and its phone number is 01223_311053 ."}, {"pre_ent": ["north", "expensive", "cote", "bridge_street_city_centre", "centre", "01223_311053"], "gold_ent": ["cote", "french", "bridge_street_city_centre"], "id": 1, "template": "@name is located in the @area part of town and is in the @pricerange price range . their phone number is @phone and they are located at @address .", "response": "cote is located in the north part of town and is in the expensive price range . their phone number is 01223_311053 and they are located at bridge_street_city_centre ."}, {"pre_ent": [], "gold_ent": [], "id": 1, "template": "you 're welcome . good bye .", "response": "you 're welcome . good bye ."}, {"pre_ent": [], "gold_ent": [], "id": 1, "template": "sorry , there are no cantonese restaurants in the area . would you like something else ?", "response": "sorry , there are no cantonese restaurants in the area . would you like something else ?"}, {"pre_ent": [], "gold_ent": [], "id": 1, "template": "there are two cheap restaurants that serve portuguese food . what area would you like to look in ?", "response": "there are two cheap restaurants that serve portuguese food . what area would you like to look in ?"}, {"pre_ent": ["nandos", "south", "portuguese"], "gold_ent": ["portuguese", "south", "cheap", "nandos_city_centre"], "id": 1, "template": "@name is a @food restaurant in the @area part of town .", "response": "nandos is a portuguese restaurant in the south part of town ."}, {"pre_ent": ["nandos", "cambridge_leisure_park_clifton_way", "01223_327908"], "gold_ent": ["nandos", "01223_327908", "cambridge_leisure_park_clifton_way"], "id": 1, "template": "@name is located at @address and its phone number is @phone .", "response": "nandos is located at cambridge_leisure_park_clifton_way and its phone number is 01223_327908 ."}, {"pre_ent": [], "gold_ent": [], "id": 1, "template": "you 're welcome . good bye .", "response": "you 're welcome . good bye ."}, {"pre_ent": [], "gold_ent": [], "id": 1, "template": "there are no restaurants matching your request . would you like to try something else ?", "response": "there are no restaurants matching your request . would you like to try something else ?"}, {"pre_ent": [], "gold_ent": [], "id": 1, "template": "api_call indian west dontcare", "response": "api_call indian west dontcare"}, {"pre_ent": [], "gold_ent": [], "id": 1, "template": "api_call indian east dontcare", "response": "api_call indian east dontcare"}, {"pre_ent": [], "gold_ent": [], "id": 1, "template": "api_call dontcare east moderate", "response": "api_call dontcare east moderate"}, {"pre_ent": ["west", "indian", "meghna"], "gold_ent": ["cocum", "71_castle_street_city_centre", "01223_366668", "expensive"], "id": 1, "template": "@name serves @food food in the @pricerange price range and in the @area part of town .", "response": "meghna serves indian food in the west price range and in the west part of town ."}, {"pre_ent": [], "gold_ent": [], "id": 1, "template": "thank you . good bye", "response": "thank you . good bye"}, {"pre_ent": [], "gold_ent": [], "id": 1, "template": "thank you . good bye .", "response": "thank you . good bye ."}, {"pre_ent": [], "gold_ent": [], "id": 1, "template": "api_call french dontcare expensive", "response": "api_call french dontcare expensive"}, {"pre_ent": ["north", "french", "expensive", "cote"], "gold_ent": ["cote", "french", "restaurant_two_two", "expensive", "north"], "id": 1, "template": "@name is a @food restaurant in the @area part of town and is in the @pricerange price range . would you like more information for them ?", "response": "cote is a french restaurant in the north part of town and is in the expensive price range . would you like more information for them ?"}, {"pre_ent": ["restaurant_two_two", "north", "expensive"], "gold_ent": ["french", "expensive"], "id": 1, "template": "@name is a @pricerange restaurant in the @area part of town in the @pricerange price range .", "response": "restaurant_two_two is a expensive restaurant in the north part of town in the expensive price range ."}, {"pre_ent": ["restaurant_two_two", "north", "expensive"], "gold_ent": ["french", "restaurant_two_two", "expensive"], "id": 1, "template": "@name is a @pricerange restaurant that serves @food food and is located in the @area part of town .", "response": "restaurant_two_two is a expensive restaurant that serves expensive food and is located in the north part of town ."}, {"pre_ent": ["restaurant_two_two", "01223_351880"], "gold_ent": ["01223_311053"], "id": 1, "template": "the phone number for @name is @phone .", "response": "the phone number for restaurant_two_two is 01223_351880 ."}, {"pre_ent": [], "gold_ent": [], "id": 1, "template": "thank you . goodbye .", "response": "thank you . goodbye ."}, {"pre_ent": [], "gold_ent": [], "id": 1, "template": "api_call dontcare east cheap", "response": "api_call dontcare east cheap"}, {"pre_ent": ["the_missing_sock", "east", "cheap"], "gold_ent": ["cheap", "the_missing_sock", "east"], "id": 1, "template": "@name is a @food restaurant in the @area part of town .", "response": "the_missing_sock is a cheap restaurant in the east part of town ."}, {"pre_ent": ["the_missing_sock", "finders_corner_newmarket_road", "01223_812660"], "gold_ent": ["01223_812660", "finders_corner_newmarket_road"], "id": 1, "template": "@name 's phone number is @phone and address is @address .", "response": "the_missing_sock 's phone number is 01223_812660 and address is finders_corner_newmarket_road ."}, {"pre_ent": [], "gold_ent": [], "id": 1, "template": "you 're welcome . good bye .", "response": "you 're welcome . good bye ."}, {"pre_ent": [], "gold_ent": [], "id": 1, "template": "api_call italian east dontcare", "response": "api_call italian east dontcare"}, {"pre_ent": ["west", "italian", "la_margherita"], "gold_ent": ["italian", "prezzo", "west", "01799_521260"], "id": 1, "template": "@name is a @food restaurant in the @area part of town . would you like the phone number ?", "response": "la_margherita is a italian restaurant in the west part of town . would you like the phone number ?"}, {"pre_ent": [], "gold_ent": [], "id": 1, "template": "you 're welcome . good bye .", "response": "you 're welcome . good bye ."}, {"pre_ent": [], "gold_ent": [], "id": 1, "template": "what price range would you like ?", "response": "what price range would you like ?"}, {"pre_ent": [], "gold_ent": [], "id": 1, "template": "api_call british centre dontcare", "response": "api_call british centre dontcare"}, {"pre_ent": ["the_nirala", "north", "indian", "01223_360966"], "gold_ent": ["01733_553355", "indian", "victoria_avenue_chesterton", "cheap", "royal_spice"], "id": 1, "template": "@name is a @food restaurant in the @area part of town . their phone number is @phone .", "response": "the_nirala is a indian restaurant in the north part of town . their phone number is 01223_360966 ."}, {"pre_ent": [], "gold_ent": [], "id": 1, "template": "thank you for using our system . good bye", "response": "thank you for using our system . good bye"}, {"pre_ent": [], "gold_ent": [], "id": 1, "template": "api_call dontcare east cheap", "response": "api_call dontcare east cheap"}, {"pre_ent": ["the_missing_sock", "east", "cheap"], "gold_ent": ["cheap", "the_missing_sock", "east"], "id": 1, "template": "@name is a @food restaurant in the @area part of town .", "response": "the_missing_sock is a cheap restaurant in the east part of town ."}, {"pre_ent": ["the_missing_sock", "finders_corner_newmarket_road", "01223_812660"], "gold_ent": ["01223_812660", "finders_corner_newmarket_road"], "id": 1, "template": "the address for @name is @address and the phone number is @phone .", "response": "the address for the_missing_sock is finders_corner_newmarket_road and the phone number is 01223_812660 ."}, {"pre_ent": [], "gold_ent": [], "id": 1, "template": "you 're welcome .", "response": "you 're welcome ."}, {"pre_ent": [], "gold_ent": [], "id": 1, "template": "api_call mediterranean dontcare expensive", "response": "api_call mediterranean dontcare expensive"}, {"pre_ent": ["la_mimosa", "centre", "mediterranean", "expensive"], "gold_ent": ["centre", "shiraz_restaurant", "la_mimosa", "mediterranean", "expensive"], "id": 1, "template": "@name is a @pricerange @food restaurant in the @area of town .", "response": "la_mimosa is a expensive mediterranean restaurant in the centre of town ."}, {"pre_ent": ["la_mimosa", "centre", "mediterranean", "expensive"], "gold_ent": [], "id": 1, "template": "@name is a @pricerange restaurant that serves @pricerange @food restaurant in the @area of town .", "response": "la_mimosa is a expensive restaurant that serves expensive mediterranean restaurant in the centre of town ."}, {"pre_ent": [], "gold_ent": [], "id": 1, "template": "thank you , goodbye !", "response": "thank you , goodbye !"}, {"pre_ent": [], "gold_ent": [], "id": 1, "template": "i 'm sorry , there are no irish restaurants in the area . would you like something else ?", "response": "i 'm sorry , there are no irish restaurants in the area . would you like something else ?"}, {"pre_ent": [], "gold_ent": [], "id": 1, "template": "api_call chinese dontcare cheap", "response": "api_call chinese dontcare cheap"}, {"pre_ent": ["chinese", "east", "hakka", "01223_354755"], "gold_ent": ["chinese"], "id": 1, "template": "@name is a @food restaurant in the @area part of town . their phone number is @phone .", "response": "hakka is a chinese restaurant in the east part of town . their phone number is 01223_354755 ."}, {"pre_ent": ["chinese", "hakka"], "gold_ent": ["golden_house", "01842_753771", "01223_361763"], "id": 1, "template": "@name is a restaurant restaurant that serves @food food .", "response": "hakka is a restaurant restaurant that serves chinese food ."}, {"pre_ent": [], "gold_ent": [], "id": 1, "template": "thank you for using the cambridge restaurant system . good bye .", "response": "thank you for using the cambridge restaurant system . good bye ."}, {"pre_ent": [], "gold_ent": [], "id": 1, "template": "there are n't any restaurants that you . would you like to try something else ?", "response": "there are n't any restaurants that you . would you like to try something else ?"}, {"pre_ent": [], "gold_ent": [], "id": 1, "template": "there are no restaurants matching your request .", "response": "there are no restaurants matching your request ."}, {"pre_ent": [], "gold_ent": [], "id": 1, "template": "api_call british west dontcare", "response": "api_call british west dontcare"}, {"pre_ent": ["centre", "british", "fitzbillies_restaurant"], "gold_ent": ["moderate", "british", "centre", "cotto"], "id": 1, "template": "@name is a @food restaurant in the @area part of town .", "response": "fitzbillies_restaurant is a british restaurant in the centre part of town ."}, {"pre_ent": ["cotto", "01223_302010"], "gold_ent": ["01223_302010", "cotto"], "id": 1, "template": "@name 's phone number is @phone .", "response": "cotto 's phone number is 01223_302010 ."}, {"pre_ent": [], "gold_ent": [], "id": 1, "template": "thank you for using the cambridge restaurant system . good bye .", "response": "thank you for using the cambridge restaurant system . good bye ."}, {"pre_ent": [], "gold_ent": [], "id": 1, "template": "what type of food would you like ?", "response": "what type of food would you like ?"}, {"pre_ent": [], "gold_ent": [], "id": 1, "template": "api_call dontcare east moderate", "response": "api_call dontcare east moderate"}, {"pre_ent": ["pizza_hut_cherry_hinton", "south", "italian", "moderate"], "gold_ent": ["modern_european", "south", "restaurant_alimentum", "moderate"], "id": 1, "template": "@name is a @food restaurant in the @area part of town and is in the @pricerange price range . would you", "response": "pizza_hut_cherry_hinton is a italian restaurant in the south part of town and is in the moderate price range . would you"}, {"pre_ent": ["restaurant_alimentum", "152_-_154_hills_road", "01223_413000"], "gold_ent": ["152_-_154_hills_road"], "id": 1, "template": "@name is located at @address . its phone number is @phone .", "response": "restaurant_alimentum is located at 152_-_154_hills_road . its phone number is 01223_413000 ."}, {"pre_ent": [], "gold_ent": [], "id": 1, "template": "thank you for using our system . good bye", "response": "thank you for using our system . good bye"}, {"pre_ent": [], "gold_ent": [], "id": 1, "template": "api_call thai dontcare expensive", "response": "api_call thai dontcare expensive"}, {"pre_ent": ["35_newnham_road_newnham", "thai", "bangkok_city", "centre"], "gold_ent": ["centre", "thai", "west"], "id": 1, "template": "@name is a @food restaurant in the @area part of town . their address is @address .", "response": "bangkok_city is a thai restaurant in the centre part of town . their address is 35_newnham_road_newnham ."}, {"pre_ent": ["sala_thong", "24_green_street_city_centre", "centre", "01223_354382"], "gold_ent": ["thai", "west", "sala_thong", "expensive"], "id": 1, "template": "@name is located at @address and their phone number is @phone .", "response": "sala_thong is located at 24_green_street_city_centre and their phone number is 01223_354382 ."}, {"pre_ent": ["sala_thong", "35_newnham_road_newnham", "01223_323178"], "gold_ent": ["35_newnham_road_newnham", "01223_323178", "sala_thong"], "id": 1, "template": "@name 's address is @address and the phone number is @phone .", "response": "sala_thong 's address is 35_newnham_road_newnham and the phone number is 01223_323178 ."}, {"pre_ent": [], "gold_ent": [], "id": 1, "template": "thank you for using the cambridge restaurant system . good bye", "response": "thank you for using the cambridge restaurant system . good bye"}, {"pre_ent": [], "gold_ent": [], "id": 1, "template": "i 'm sorry , there are no restaurants matching that description . would you like to try something else ?", "response": "i 'm sorry , there are no restaurants matching that description . would you like to try something else ?"}, {"pre_ent": [], "gold_ent": [], "id": 1, "template": "api_call indian dontcare cheap", "response": "api_call indian dontcare cheap"}, {"pre_ent": ["indian", "east", "meghna"], "gold_ent": ["indian", "cocum"], "id": 1, "template": "@name is a @food restaurant in the @area of town .", "response": "meghna is a indian restaurant in the east of town ."}, {"pre_ent": ["centre", "cocum", "71_castle_street_city_centre", "01223_366668"], "gold_ent": ["01223_366668", "71_castle_street_city_centre"], "id": 1, "template": "@name is located at @address and the phone number is @phone .", "response": "cocum is located at 71_castle_street_city_centre and the phone number is 01223_366668 ."}, {"pre_ent": ["east"], "gold_ent": ["indian", "cocum", "west", "east"], "id": 1, "template": "you are a nice restaurants in the @area part of town .", "response": "you are a nice restaurants in the east part of town ."}, {"pre_ent": [], "gold_ent": ["curry_prince", "indian", "east", "rajmahal", "sitar_tandoori"], "id": 1, "template": "there is a nice restaurant that you want the phone number ?", "response": "there is a nice restaurant that you want the phone number ?"}, {"pre_ent": [], "gold_ent": [], "id": 1, "template": "there are no restaurants matching your request . would you like to try something else ?", "response": "there are no restaurants matching your request . would you like to try something else ?"}, {"pre_ent": [], "gold_ent": [], "id": 1, "template": "api_call european dontcare expensive", "response": "api_call european dontcare expensive"}, {"pre_ent": [], "gold_ent": [], "id": 1, "template": "api_call mediterranean dontcare moderate", "response": "api_call mediterranean dontcare moderate"}, {"pre_ent": ["centre", "expensive", "cambridge_lodge_restaurant", "cambridge_lodge_hotel_139_huntingdon_road_city_centre"], "gold_ent": ["st._michael's_church_trinity_street_city_centre", "michaelhouse_cafe"], "id": 1, "template": "@name is a @food restaurant in the @area part of town . their address is @address .", "response": "cambridge_lodge_restaurant is a expensive restaurant in the centre part of town . their address is cambridge_lodge_hotel_139_huntingdon_road_city_centre ."}, {"pre_ent": ["cambridge_lodge_restaurant", "01223_355166"], "gold_ent": ["01223_309147"], "id": 1, "template": "@name 's phone number is @phone .", "response": "cambridge_lodge_restaurant 's phone number is 01223_355166 ."}, {"pre_ent": [], "gold_ent": ["centre"], "id": 1, "template": "you are welcome . is there anything else i can do for you ?", "response": "you are welcome . is there anything else i can do for you ?"}, {"pre_ent": [], "gold_ent": [], "id": 1, "template": "thank you .", "response": "thank you ."}, {"pre_ent": [], "gold_ent": [], "id": 1, "template": "thank you for using our system . good bye", "response": "thank you for using our system . good bye"}, {"pre_ent": [], "gold_ent": [], "id": 1, "template": "api_call british centre dontcare", "response": "api_call british centre dontcare"}, {"pre_ent": [], "gold_ent": [], "id": 1, "template": "api_call dontcare south moderate", "response": "api_call dontcare south moderate"}, {"pre_ent": ["centre", "british", "fitzbillies_restaurant", "01223_352500"], "gold_ent": ["01223_302010", "centre", "cotto", "183_east_road_city_centre", "moderate", "british"], "id": 1, "template": "@name is a @food restaurant in the city @area that serves @food food . their phone number is @phone .", "response": "fitzbillies_restaurant is a british restaurant in the city centre that serves british food . their phone number is 01223_352500 ."}, {"pre_ent": [], "gold_ent": [], "id": 1, "template": "thank you . good bye .", "response": "thank you . good bye ."}, {"pre_ent": [], "gold_ent": [], "id": 1, "template": "there is expensive chinese restaurants . is there is the south part of town .", "response": "there is expensive chinese restaurants . is there is the south part of town ."}, {"pre_ent": [], "gold_ent": [], "id": 1, "template": "api_call european dontcare dontcare", "response": "api_call european dontcare dontcare"}, {"pre_ent": ["centre", "european", "galleria"], "gold_ent": ["modern_european", "de_luca_cucina_and_bar"], "id": 1, "template": "@name is a @food restaurant in the @area part of town .", "response": "galleria is a european restaurant in the centre part of town ."}, {"pre_ent": ["centre", "cb21uw"], "gold_ent": ["83_regent_street", "cb21aw"], "id": 1, "template": "the address for @name is @hist , postcode @postcode .", "response": "the address for centre is cb21uw , postcode cb21uw ."}, {"pre_ent": [], "gold_ent": [], "id": 1, "template": "there are n't any restaurants serving halal food . would you like to try something else ?", "response": "there are n't any restaurants serving halal food . would you like to try something else ?"}, {"pre_ent": [], "gold_ent": [], "id": 1, "template": "api_call vietnamese dontcare dontcare", "response": "api_call vietnamese dontcare dontcare"}, {"pre_ent": ["thanh_binh", "west", "vietnamese"], "gold_ent": ["thanh_binh", "vietnamese", "cheap", "west"], "id": 1, "template": "@name is a @food restaurant in the @area part of town .", "response": "thanh_binh is a vietnamese restaurant in the west part of town ."}, {"pre_ent": ["thanh_binh", "17_magdalene_street_city_centre"], "gold_ent": ["17_magdalene_street_city_centre"], "id": 1, "template": "@name 's address is @address .", "response": "thanh_binh 's address is 17_magdalene_street_city_centre ."}, {"pre_ent": [], "gold_ent": [], "id": 1, "template": "thank you .", "response": "thank you ."}, {"pre_ent": [], "gold_ent": [], "id": 1, "template": "api_call dontcare west moderate", "response": "api_call dontcare west moderate"}, {"pre_ent": ["west", "meghna", "indian", "01223_727410"], "gold_ent": ["italian", "indian", "british"], "id": 1, "template": "@name is a @food restaurant in the @area part of town . their phone number is @phone and postcode is @postcode .", "response": "meghna is a indian restaurant in the west part of town . their phone number is 01223_727410 and postcode is 01223_727410 ."}, {"pre_ent": ["west", "meghna", "205_victoria_road_chesterton", "indian", "01223_727410"], "gold_ent": ["205_victoria_road_chesterton", "meghna", "01223_727410"], "id": 1, "template": "@name is a @food restaurant in the @area part of town . the address is @address and the phone number is @phone .", "response": "meghna is a indian restaurant in the west part of town . the address is 205_victoria_road_chesterton and the phone number is 01223_727410 ."}, {"pre_ent": [], "gold_ent": [], "id": 1, "template": "thank you for using our system . good bye", "response": "thank you for using our system . good bye"}, {"pre_ent": [], "gold_ent": [], "id": 1, "template": "i 'm sorry , there are no restaurants serving scottish food in the south part of town .", "response": "i 'm sorry , there are no restaurants serving scottish food in the south part of town ."}, {"pre_ent": [], "gold_ent": [], "id": 1, "template": "api_call indian north dontcare", "response": "api_call indian north dontcare"}, {"pre_ent": ["taj_tandoori", "south", "indian", "01223_412299"], "gold_ent": ["indian", "south", "01223_412299", "taj_tandoori"], "id": 1, "template": "@name is a @food restaurant in the @area part of town . their phone number is @phone .", "response": "taj_tandoori is a indian restaurant in the south part of town . their phone number is 01223_412299 ."}, {"pre_ent": [], "gold_ent": [], "id": 1, "template": "thank you for using our system . good bye", "response": "thank you for using our system . good bye"}, {"pre_ent": [], "gold_ent": [], "id": 1, "template": "api_call chinese dontcare moderate", "response": "api_call chinese dontcare moderate"}, {"pre_ent": [], "gold_ent": [], "id": 1, "template": "there are three restaurants that serve international food . would you prefer one in the south or south part of town", "response": "there are three restaurants that serve international food . would you prefer one in the south or south part of town"}, {"pre_ent": ["centre", "moderate", "bloomsbury_restaurant"], "gold_ent": ["bloomsbury_restaurant", "centre", "international"], "id": 1, "template": "@name is a moderately priced restaurant in the @area part of town .", "response": "bloomsbury_restaurant is a moderately priced restaurant in the centre part of town ."}, {"pre_ent": ["bloomsbury_restaurant", "crowne_plaza_hotel_20_downing_street", "cb23dt"], "gold_ent": ["cb23dt", "crowne_plaza_hotel_20_downing_street"], "id": 1, "template": "@name is located at @address and their postcode is @postcode .", "response": "bloomsbury_restaurant is located at crowne_plaza_hotel_20_downing_street and their postcode is cb23dt ."}, {"pre_ent": [], "gold_ent": [], "id": 1, "template": "you 're welcome . good bye .", "response": "you 're welcome . good bye ."}, {"pre_ent": [], "gold_ent": [], "id": 1, "template": "thank you for using our system . good bye", "response": "thank you for using our system . good bye"}, {"pre_ent": [], "gold_ent": [], "id": 1, "template": "i 'm sorry , there are no restaurants serving australasian food can be found . may i help you find something", "response": "i 'm sorry , there are no restaurants serving australasian food can be found . may i help you find something"}, {"pre_ent": [], "gold_ent": [], "id": 1, "template": "api_call modern_european dontcare dontcare", "response": "api_call modern_european dontcare dontcare"}, {"pre_ent": [], "gold_ent": [], "id": 1, "template": "api_call turkish dontcare dontcare", "response": "api_call turkish dontcare dontcare"}, {"pre_ent": ["centre", "expensive", "the_river_bar_steakhouse_and_grill"], "gold_ent": ["darrys_cookhouse_and_wine_shop"], "id": 1, "template": "@name is a nice restaurant that serves @food food and is in the @area of town .", "response": "the_river_bar_steakhouse_and_grill is a nice restaurant that serves expensive food and is in the centre of town ."}, {"pre_ent": ["01223_505015"], "gold_ent": ["01223_505015"], "id": 1, "template": "the phone number is @phone .", "response": "the phone number is 01223_505015 ."}, {"pre_ent": [], "gold_ent": [], "id": 1, "template": "you 're welcome .", "response": "you 're welcome ."}, {"pre_ent": [], "gold_ent": [], "id": 1, "template": "no restaurants matching your criteria . would you like something else ?", "response": "no restaurants matching your criteria . would you like something else ?"}, {"pre_ent": [], "gold_ent": [], "id": 1, "template": "api_call vietnamese dontcare dontcare", "response": "api_call vietnamese dontcare dontcare"}, {"pre_ent": ["thanh_binh", "west", "vietnamese"], "gold_ent": ["thanh_binh", "vietnamese", "cheap", "west"], "id": 1, "template": "@name is a @food restaurant in the @area part of town .", "response": "thanh_binh is a vietnamese restaurant in the west part of town ."}, {"pre_ent": ["thanh_binh", "17_magdalene_street_city_centre", "01223_362456"], "gold_ent": ["01223_362456"], "id": 1, "template": "@name is located at @address and their phone number is @phone .", "response": "thanh_binh is located at 17_magdalene_street_city_centre and their phone number is 01223_362456 ."}, {"pre_ent": ["thanh_binh", "17_magdalene_street_city_centre"], "gold_ent": ["17_magdalene_street_city_centre"], "id": 1, "template": "@name is located at @address . is there anything else i can help you with ?", "response": "thanh_binh is located at 17_magdalene_street_city_centre . is there anything else i can help you with ?"}, {"pre_ent": [], "gold_ent": [], "id": 1, "template": "thank you for using our system . good bye", "response": "thank you for using our system . good bye"}, {"pre_ent": [], "gold_ent": [], "id": 1, "template": "what type of food would you like ?", "response": "what type of food would you like ?"}, {"pre_ent": [], "gold_ent": [], "id": 1, "template": "api_call dontcare south cheap", "response": "api_call dontcare south cheap"}, {"pre_ent": ["nandos", "south", "portuguese", "01223_327908", "cheap"], "gold_ent": ["nandos", "01223_327908", "cambridge_leisure_park_clifton_way"], "id": 1, "template": "@name is a @food restaurant in the @area part of town and is in the @pricerange price range . their phone number is @phone .", "response": "nandos is a portuguese restaurant in the south part of town and is in the cheap price range . their phone number is 01223_327908 ."}, {"pre_ent": [], "gold_ent": [], "id": 1, "template": "thank you for using the cambridge restaurant system . good bye .", "response": "thank you for using the cambridge restaurant system . good bye ."}, {"pre_ent": [], "gold_ent": [], "id": 1, "template": "there are two restaurants that serve turkish food . do you have a preference of area ?", "response": "there are two restaurants that serve turkish food . do you have a preference of area ?"}, {"pre_ent": [], "gold_ent": [], "id": 1, "template": "there are two other restaurants that serve turkish food in the east part of town . would you like to try something else ?", "response": "there are two other restaurants that serve turkish food in the east part of town . would you like to try something else ?"}, {"pre_ent": [], "gold_ent": [], "id": 1, "template": "api_call turkish dontcare dontcare", "response": "api_call turkish dontcare dontcare"}, {"pre_ent": [], "gold_ent": [], "id": 1, "template": "api_call turkish centre dontcare", "response": "api_call turkish centre dontcare"}, {"pre_ent": ["centre", "turkish", "anatolia"], "gold_ent": ["anatolia", "efes_restaurant", "expensive", "meze_bar_restaurant"], "id": 1, "template": "@name is a @food restaurant in the @area of town .", "response": "anatolia is a turkish restaurant in the centre of town ."}, {"pre_ent": ["centre", "anatolia", "30_bridge_street_city_centre"], "gold_ent": [], "id": 1, "template": "@name is located at @address . is there anything else i can help you with ?", "response": "anatolia is located at 30_bridge_street_city_centre . is there anything else i can help you with ?"}, {"pre_ent": ["centre", "anatolia", "30_bridge_street_city_centre"], "gold_ent": ["anatolia", "30_bridge_street_city_centre"], "id": 1, "template": "@name is located at @address . can i help you with anything else ?", "response": "anatolia is located at 30_bridge_street_city_centre . can i help you with anything else ?"}, {"pre_ent": [], "gold_ent": [], "id": 1, "template": "thank you for using the cambridge restaurant system . goodbye .", "response": "thank you for using the cambridge restaurant system . goodbye ."}, {"pre_ent": [], "gold_ent": [], "id": 1, "template": "there are two cheap restaurants that are cheap , what area of town would you like ?", "response": "there are two cheap restaurants that are cheap , what area of town would you like ?"}, {"pre_ent": ["nandos", "south", "portuguese"], "gold_ent": ["portuguese", "centre", "cheap", "nandos_city_centre"], "id": 1, "template": "@name is a @food restaurant in the @area part of town .", "response": "nandos is a portuguese restaurant in the south part of town ."}, {"pre_ent": ["nandos", "nandos_city_centre", "33-34_saint_andrews_street", "centre"], "gold_ent": ["33-34_saint_andrews_street", "nandos_city_centre"], "id": 1, "template": "@name is located at @address . is there anything else i can help you with today ?", "response": "nandos_city_centre is located at 33-34_saint_andrews_street . is there anything else i can help you with today ?"}, {"pre_ent": [], "gold_ent": [], "id": 1, "template": "you 're very welcome .", "response": "you 're very welcome ."}, {"pre_ent": [], "gold_ent": [], "id": 1, "template": "i 'm sorry , there are no german restaurants in the area . would you like a different restaurant ?", "response": "i 'm sorry , there are no german restaurants in the area . would you like a different restaurant ?"}, {"pre_ent": [], "gold_ent": [], "id": 1, "template": "there are several restaurants serving international food .", "response": "there are several restaurants serving international food ."}, {"pre_ent": [], "gold_ent": [], "id": 1, "template": "there are 5 italian restaurants in the south of town that serve italian food . what area would you like to look in ?", "response": "there are 5 italian restaurants in the south of town that serve italian food . what area would you like to look in ?"}, {"pre_ent": ["centre", "italian", "cheap", "ask"], "gold_ent": ["italian", "centre", "da_vinci_pizzeria", "cheap"], "id": 1, "template": "@name is a @pricerange @food restaurant in the @area part of town .", "response": "ask is a cheap italian restaurant in the centre part of town ."}, {"pre_ent": [], "gold_ent": [], "id": 1, "template": "api_call british dontcare moderate", "response": "api_call british dontcare moderate"}, {"pre_ent": ["british", "cotto", "west", "01223_353110"], "gold_ent": ["british"], "id": 1, "template": "@name is a @food restaurant in the @area part of town . their phone number is @phone .", "response": "cotto is a british restaurant in the west part of town . their phone number is 01223_353110 ."}, {"pre_ent": ["de_vere_university_arms_regent_street_city_centre", "centre", "cotto", "01223_353110"], "gold_ent": ["moderate", "british", "saint_johns_chop_house", "west"], "id": 1, "template": "@name is located at @address and its phone number is @phone .", "response": "cotto is located at de_vere_university_arms_regent_street_city_centre and its phone number is 01223_353110 ."}, {"pre_ent": ["saint_johns_chop_house", "21_-_24_northampton_street", "01223_353110"], "gold_ent": ["01223353110"], "id": 1, "template": "@name 's address is @address and the phone number is @phone .", "response": "saint_johns_chop_house 's address is 21_-_24_northampton_street and the phone number is 01223_353110 ."}, {"pre_ent": [], "gold_ent": [], "id": 1, "template": "you 're welcome . good bye .", "response": "you 're welcome . good bye ."}, {"pre_ent": [], "gold_ent": [], "id": 1, "template": "api_call portuguese south dontcare", "response": "api_call portuguese south dontcare"}, {"pre_ent": ["nandos", "south", "portuguese", "01223_327908"], "gold_ent": ["nandos", "portuguese", "south", "cambridge_leisure_park_clifton_way", "01223_327908"], "id": 1, "template": "@name is a @food restaurant in the @area part of town . their phone number is @phone .", "response": "nandos is a portuguese restaurant in the south part of town . their phone number is 01223_327908 ."}, {"pre_ent": [], "gold_ent": [], "id": 1, "template": "thank you , goodbye .", "response": "thank you , goodbye ."}, {"pre_ent": [], "gold_ent": [], "id": 1, "template": "thank you for using our system . good bye", "response": "thank you for using our system . good bye"}, {"pre_ent": [], "gold_ent": [], "id": 1, "template": "there are five restaurants in the south part of town that serve italian food . what area would you like to try something else", "response": "there are five restaurants in the south part of town that serve italian food . what area would you like to try something else"}, {"pre_ent": [], "gold_ent": [], "id": 1, "template": "api_call mexican east expensive", "response": "api_call mexican east expensive"}, {"pre_ent": ["pizza_hut_cherry_hinton", "g4_cambridge_leisure_park_clifton_way_cherry_hinton", "01223_323737"], "gold_ent": ["cb17dy", "pizza_hut_cherry_hinton", "g4_cambridge_leisure_park_clifton_way_cherry_hinton"], "id": 1, "template": "@name is located at @address and their phone number is @phone .", "response": "pizza_hut_cherry_hinton is located at g4_cambridge_leisure_park_clifton_way_cherry_hinton and their phone number is 01223_323737 ."}, {"pre_ent": [], "gold_ent": [], "id": 1, "template": "you 're welcome , enjoy your meal !", "response": "you 're welcome , enjoy your meal !"}, {"pre_ent": [], "gold_ent": [], "id": 1, "template": "there are no restaurants matching your request . can i help you find a different type of food you are looking for ?", "response": "there are no restaurants matching your request . can i help you find a different type of food you are looking for ?"}, {"pre_ent": [], "gold_ent": [], "id": 1, "template": "api_call chinese south dontcare", "response": "api_call chinese south dontcare"}, {"pre_ent": ["nandos", "cambridge_leisure_park_clifton_way", "01223_327908"], "gold_ent": ["nandos", "portuguese", "south", "cheap", "cambridge_leisure_park_clifton_way", "01223_327908"], "id": 1, "template": "@name is located at @address and their phone number is @phone .", "response": "nandos is located at cambridge_leisure_park_clifton_way and their phone number is 01223_327908 ."}, {"pre_ent": [], "gold_ent": [], "id": 1, "template": "thank you , goodbye .", "response": "thank you , goodbye ."}, {"pre_ent": [], "gold_ent": [], "id": 1, "template": "i 'm sorry , there are no expensive restaurants in the expensive price range .", "response": "i 'm sorry , there are no expensive restaurants in the expensive price range ."}, {"pre_ent": [], "gold_ent": [], "id": 1, "template": "api_call turkish dontcare dontcare", "response": "api_call turkish dontcare dontcare"}, {"pre_ent": ["meze_bar_restaurant", "centre", "turkish"], "gold_ent": ["meze_bar_restaurant", "turkish", "expensive"], "id": 1, "template": "@name is a @food restaurant in the @area part of town .", "response": "meze_bar_restaurant is a turkish restaurant in the centre part of town ."}, {"pre_ent": ["centre"], "gold_ent": ["mill_road_city_centre", "centre"], "id": 1, "template": "@name is located in the @area part of town .", "response": "centre is located in the centre part of town ."}, {"pre_ent": [], "gold_ent": [], "id": 1, "template": "thank you for using the cambridge restaurant system . goodbye .", "response": "thank you for using the cambridge restaurant system . goodbye ."}, {"pre_ent": [], "gold_ent": [], "id": 1, "template": "there are two restaurants that turkish food in the expensive price range . do you want to try something else ?", "response": "there are two restaurants that turkish food in the expensive price range . do you want to try something else ?"}, {"pre_ent": [], "gold_ent": [], "id": 1, "template": "api_call turkish dontcare moderate", "response": "api_call turkish dontcare moderate"}, {"pre_ent": ["anatolia", "turkish", "moderate"], "gold_ent": ["anatolia", "efes_restaurant", "turkish", "centre"], "id": 1, "template": "@name is a @food restaurant in the @area of town .", "response": "anatolia is a turkish restaurant in the moderate of town ."}, {"pre_ent": ["anatolia", "30_bridge_street_city_centre", "centre", "01223_362372"], "gold_ent": ["anatolia", "30_bridge_street_city_centre", "01223_362372"], "id": 1, "template": "@name is located at @address and the phone number is @phone .", "response": "anatolia is located at 30_bridge_street_city_centre and the phone number is 01223_362372 ."}, {"pre_ent": ["anatolia", "01223_362372"], "gold_ent": ["anatolia", "cb21uj"], "id": 1, "template": "the postcode for @name is @postcode", "response": "the postcode for anatolia is 01223_362372"}, {"pre_ent": [], "gold_ent": [], "id": 1, "template": "you 're welcome . goodbye .", "response": "you 're welcome . goodbye ."}, {"pre_ent": [], "gold_ent": [], "id": 1, "template": "there is no moroccan restaurant in the north part of town . would you like to try something else ?", "response": "there is no moroccan restaurant in the north part of town . would you like to try something else ?"}, {"pre_ent": [], "gold_ent": [], "id": 1, "template": "i 'm sorry , but our system does not show any restaurants serving vegetarian food .", "response": "i 'm sorry , but our system does not show any restaurants serving vegetarian food ."}, {"pre_ent": [], "gold_ent": [], "id": 1, "template": "api_call mediterranean dontcare cheap", "response": "api_call mediterranean dontcare cheap"}, {"pre_ent": ["the_gardenia", "mediterranean", "01223_356354", "expensive"], "gold_ent": ["centre", "expensive", "mediterranean", "la_mimosa"], "id": 1, "template": "@name is a @pricerange restaurant that serves @food food . their phone number is @phone .", "response": "the_gardenia is a expensive restaurant that serves mediterranean food . their phone number is 01223_356354 ."}, {"pre_ent": ["thompsons_lane_fen_ditton", "01223_362525", "cb58aq"], "gold_ent": ["thompsons_lane_fen_ditton", "cb58aq", "01223_362525", "la_mimosa"], "id": 1, "template": "phone number is @phone and they are located at @address . their phone number is @phone .", "response": "phone number is cb58aq and they are located at thompsons_lane_fen_ditton . their phone number is 01223_362525 ."}, {"pre_ent": [], "gold_ent": [], "id": 1, "template": "you 're welcome . good bye .", "response": "you 're welcome . good bye ."}, {"pre_ent": [], "gold_ent": [], "id": 1, "template": "what kind of food do you want ?", "response": "what kind of food do you want ?"}, {"pre_ent": [], "gold_ent": [], "id": 1, "template": "api_call dontcare south expensive", "response": "api_call dontcare south expensive"}, {"pre_ent": ["south", "expensive", "chiquito_restaurant_bar", "mexican"], "gold_ent": ["chinese", "peking_restaurant", "01223_354755", "10_homerton_street_city_centre"], "id": 1, "template": "@name is a @pricerange @food restaurant in the @area part of town .", "response": "chiquito_restaurant_bar is a expensive mexican restaurant in the south part of town ."}, {"pre_ent": [], "gold_ent": [], "id": 1, "template": "thank you , goodbye !", "response": "thank you , goodbye !"}, {"pre_ent": [], "gold_ent": [], "id": 1, "template": "api_call european dontcare expensive", "response": "api_call european dontcare expensive"}, {"pre_ent": ["european", "expensive"], "gold_ent": ["cambridge_lodge_restaurant", "west", "01223_355166"], "id": 1, "template": "there are two @food restaurants that serve @food food in the @pricerange price range . would you like their phone number ?", "response": "there are two european restaurants that serve european food in the expensive price range . would you like their phone number ?"}, {"pre_ent": [], "gold_ent": [], "id": 1, "template": "you 're welcome .", "response": "you 're welcome ."}, {"pre_ent": [], "gold_ent": [], "id": 1, "template": "there are no restaurants serving christmas food .", "response": "there are no restaurants serving christmas food ."}, {"pre_ent": [], "gold_ent": [], "id": 1, "template": "api_call indian dontcare cheap", "response": "api_call indian dontcare cheap"}, {"pre_ent": ["indian", "curry_prince", "east"], "gold_ent": ["indian", "cocum", "west", "expensive"], "id": 1, "template": "@name is a @food restaurant in the @area part of town .", "response": "curry_prince is a indian restaurant in the east part of town ."}, {"pre_ent": ["centre", "cocum", "71_castle_street_city_centre"], "gold_ent": ["cocum", "71_castle_street_city_centre"], "id": 1, "template": "@name address is @address . is there anything else i can help you with ?", "response": "cocum address is 71_castle_street_city_centre . is there anything else i can help you with ?"}, {"pre_ent": [], "gold_ent": [], "id": 1, "template": "thank you for using our system . good bye", "response": "thank you for using our system . good bye"}, {"pre_ent": [], "gold_ent": [], "id": 1, "template": "there are two cheap restaurants that serve portuguese food . do you have a preference on the area of town ?", "response": "there are two cheap restaurants that serve portuguese food . do you have a preference on the area of town ?"}, {"pre_ent": ["nandos", "south", "portuguese"], "gold_ent": ["portuguese", "nandos", "south", "cheap"], "id": 1, "template": "@name is a @food restaurant in the @area part of town .", "response": "nandos is a portuguese restaurant in the south part of town ."}, {"pre_ent": ["nandos", "cambridge_leisure_park_clifton_way"], "gold_ent": ["cambridge_leisure_park_clifton_way"], "id": 1, "template": "@name is located at @address . is there anything else i can help you with today ?", "response": "nandos is located at cambridge_leisure_park_clifton_way . is there anything else i can help you with today ?"}, {"pre_ent": [], "gold_ent": [], "id": 1, "template": "thank you for using our system . good bye", "response": "thank you for using our system . good bye"}, {"pre_ent": [], "gold_ent": [], "id": 1, "template": "thank you .", "response": "thank you ."}, {"pre_ent": [], "gold_ent": [], "id": 1, "template": "api_call dontcare west cheap", "response": "api_call dontcare west cheap"}, {"pre_ent": ["la_margherita", "15_magdalene_street_city_centre", "01223_315232"], "gold_ent": ["15_magdalene_street_city_centre", "west", "italian", "la_margherita", "cheap"], "id": 1, "template": "@name is located at @address and its phone number is @phone and address is @address .", "response": "la_margherita is located at 15_magdalene_street_city_centre and its phone number is 01223_315232 and address is 15_magdalene_street_city_centre ."}, {"pre_ent": [], "gold_ent": [], "id": 1, "template": "thank you for using our system . good bye", "response": "thank you for using our system . good bye"}, {"pre_ent": [], "gold_ent": [], "id": 1, "template": "there are no restaurants matching that description . would you like to try something else ?", "response": "there are no restaurants matching that description . would you like to try something else ?"}, {"pre_ent": [], "gold_ent": [], "id": 1, "template": "api_call asian_oriental north dontcare", "response": "api_call asian_oriental north dontcare"}, {"pre_ent": ["saigon_city", "north", "asian_oriental"], "gold_ent": ["asian_oriental", "north", "saigon_city"], "id": 1, "template": "@name is a @food restaurant in the @area of town .", "response": "saigon_city is a asian_oriental restaurant in the north of town ."}, {"pre_ent": ["saigon_city", "north"], "gold_ent": ["01223_356555", "169_high_street_chesterton_chesterton"], "id": 1, "template": "@name is located in the @area part of town .", "response": "saigon_city is located in the north part of town ."}, {"pre_ent": [], "gold_ent": [], "id": 1, "template": "thank you for using our system . goodbye .", "response": "thank you for using our system . goodbye ."}, {"pre_ent": [], "gold_ent": [], "id": 1, "template": "api_call portuguese dontcare cheap", "response": "api_call portuguese dontcare cheap"}, {"pre_ent": [], "gold_ent": [], "id": 1, "template": "api_call italian dontcare cheap", "response": "api_call italian dontcare cheap"}, {"pre_ent": ["nandos_city_centre", "33-34_saint_andrews_street", "centre", "01223_327908"], "gold_ent": ["portuguese", "nandos", "centre", "33-34_saint_andrews_street"], "id": 1, "template": "@name is located at @address . their phone number is @phone .", "response": "nandos_city_centre is located at 33-34_saint_andrews_street . their phone number is 01223_327908 ."}, {"pre_ent": [], "gold_ent": [], "id": 1, "template": "you 're welcome . good bye .", "response": "you 're welcome . good bye ."}, {"pre_ent": [], "gold_ent": [], "id": 1, "template": "api_call mediterranean dontcare cheap", "response": "api_call mediterranean dontcare cheap"}, {"pre_ent": ["ali_baba", "lebanese", "01462_432565", "moderate"], "gold_ent": ["centre", "ali_baba", "cb21nt", "01462_432565", "lebanese"], "id": 1, "template": "@name is a @food restaurant in the @area part of town . their phone number is @phone .", "response": "ali_baba is a lebanese restaurant in the moderate part of town . their phone number is 01462_432565 ."}, {"pre_ent": [], "gold_ent": [], "id": 1, "template": "you 're welcome , goodbye .", "response": "you 're welcome , goodbye ."}, {"pre_ent": [], "gold_ent": [], "id": 1, "template": "thank you for using the cambridge restaurant system . good bye .", "response": "thank you for using the cambridge restaurant system . good bye ."}, {"pre_ent": [], "gold_ent": [], "id": 1, "template": "there are no restaurants that fit your request . is there anything else i can help you with ?", "response": "there are no restaurants that fit your request . is there anything else i can help you with ?"}, {"pre_ent": [], "gold_ent": [], "id": 1, "template": "api_call british dontcare moderate", "response": "api_call british dontcare moderate"}, {"pre_ent": ["moderate", "cotto", "west"], "gold_ent": ["british", "fitzbillies_restaurant"], "id": 1, "template": "@name is a moderately priced restaurant in the @area part of town .", "response": "cotto is a moderately priced restaurant in the west part of town ."}, {"pre_ent": ["cotto"], "gold_ent": ["fitzbillies_restaurant", "01223_352500"], "id": 1, "template": "@name 's phone number is @hist is there anything else i can help you with ?", "response": "cotto 's phone number is cotto is there anything else i can help you with ?"}, {"pre_ent": [], "gold_ent": [], "id": 1, "template": "thank you . good bye", "response": "thank you . good bye"}, {"pre_ent": [], "gold_ent": [], "id": 1, "template": "good bye .", "response": "good bye ."}, {"pre_ent": [], "gold_ent": [], "id": 1, "template": "there are five restaurants that serve chinese food . what area of town would you like ?", "response": "there are five restaurants that serve chinese food . what area of town would you like ?"}, {"pre_ent": ["chiquito_restaurant_bar", "south", "mexican"], "gold_ent": ["south", "chiquito_restaurant_bar", "mexican"], "id": 1, "template": "@name is a @food restaurant in the @area part of town .", "response": "chiquito_restaurant_bar is a mexican restaurant in the south part of town ."}, {"pre_ent": ["chiquito_restaurant_bar", "2g_cambridge_leisure_park_cherry_hinton_road_cherry_hinton", "cb17dy"], "gold_ent": ["cambridge_leisure_park_clifton_way", "01223400170", "chiquito_restaurant_bar", "cb17dy"], "id": 1, "template": "@name is located at @address , their postcode is @postcode .", "response": "chiquito_restaurant_bar is located at 2g_cambridge_leisure_park_cherry_hinton_road_cherry_hinton , their postcode is cb17dy ."}, {"pre_ent": [], "gold_ent": [], "id": 1, "template": "you 're welcome , enjoy your meal !", "response": "you 're welcome , enjoy your meal !"}, {"pre_ent": [], "gold_ent": [], "id": 1, "template": "there are three restaurants serving international food . would you like to try something else ?", "response": "there are three restaurants serving international food . would you like to try something else ?"}, {"pre_ent": [], "gold_ent": [], "id": 1, "template": "api_call dontcare dontcare cheap", "response": "api_call dontcare dontcare cheap"}, {"pre_ent": ["international", "centre", "bloomsbury_restaurant"], "gold_ent": ["bloomsbury_restaurant", "international"], "id": 1, "template": "@name is a nice restaurant that serves @food food and is in the @pricerange price range .", "response": "bloomsbury_restaurant is a nice restaurant that serves international food and is in the centre price range ."}, {"pre_ent": ["bloomsbury_restaurant", "crowne_plaza_hotel_20_downing_street", "0871_942_9180"], "gold_ent": ["bloomsbury_restaurant", "crowne_plaza_hotel_20_downing_street", "0871_942_9180"], "id": 1, "template": "@name 's address is @address and the phone number is @phone .", "response": "bloomsbury_restaurant 's address is crowne_plaza_hotel_20_downing_street and the phone number is 0871_942_9180 ."}, {"pre_ent": ["crowne_plaza_hotel_20_downing_street"], "gold_ent": ["moderate", "bloomsbury_restaurant"], "id": 1, "template": "they are located at @address .", "response": "they are located at crowne_plaza_hotel_20_downing_street ."}, {"pre_ent": ["cb23dt"], "gold_ent": ["bloomsbury_restaurant", "cb23dt"], "id": 1, "template": "the postcode is @postcode .", "response": "the postcode is cb23dt ."}, {"pre_ent": ["bloomsbury_restaurant", "crowne_plaza_hotel_20_downing_street", "0871_942_9180"], "gold_ent": ["bloomsbury_restaurant", "crowne_plaza_hotel_20_downing_street", "0871_942_9180"], "id": 1, "template": "the address for @name is @address and the phone number is @phone .", "response": "the address for bloomsbury_restaurant is crowne_plaza_hotel_20_downing_street and the phone number is 0871_942_9180 ."}, {"pre_ent": [], "gold_ent": [], "id": 1, "template": "thank you for using our system . good bye", "response": "thank you for using our system . good bye"}, {"pre_ent": [], "gold_ent": [], "id": 1, "template": "there are no malasian resturants in the north part of town . would you like a different type of food ?", "response": "there are no malasian resturants in the north part of town . would you like a different type of food ?"}, {"pre_ent": [], "gold_ent": [], "id": 1, "template": "api_call french centre dontcare", "response": "api_call french centre dontcare"}, {"pre_ent": ["restaurant_two_two", "north", "french"], "gold_ent": ["22_chesterton_road_chesterton", "restaurant_two_two"], "id": 1, "template": "@name is a restaurant that serves @food food in the @area part of town .", "response": "restaurant_two_two is a restaurant that serves french food in the north part of town ."}, {"pre_ent": ["restaurant_two_two", "01223_351880"], "gold_ent": ["01223_351880"], "id": 1, "template": "@name 's phone number is @phone .", "response": "restaurant_two_two 's phone number is 01223_351880 ."}, {"pre_ent": [], "gold_ent": [], "id": 1, "template": "thank you . goodbye .", "response": "thank you . goodbye ."}, {"pre_ent": [], "gold_ent": [], "id": 1, "template": "i 'm sorry , there is no restaurants serving scottish food . would you like to try something else ?", "response": "i 'm sorry , there is no restaurants serving scottish food . would you like to try something else ?"}, {"pre_ent": [], "gold_ent": [], "id": 1, "template": "api_call spanish centre dontcare", "response": "api_call spanish centre dontcare"}, {"pre_ent": [], "gold_ent": [], "id": 1, "template": "api_call indian north dontcare", "response": "api_call indian north dontcare"}, {"pre_ent": ["la_tasca", "centre", "spanish"], "gold_ent": ["centre", "cheap", "la_raza"], "id": 1, "template": "@name serves @food food in the @area part of town .", "response": "la_tasca serves spanish food in the centre part of town ."}, {"pre_ent": ["la_raza", "01223_464550", "cb23ll"], "gold_ent": ["01223_464550", "cb23ll"], "id": 1, "template": "the phone number for @name is @phone and the postcode is @postcode .", "response": "the phone number for la_raza is 01223_464550 and the postcode is cb23ll ."}, {"pre_ent": [], "gold_ent": [], "id": 1, "template": "thank you for using our system . good bye", "response": "thank you for using our system . good bye"}, {"pre_ent": [], "gold_ent": [], "id": 1, "template": "good bye .", "response": "good bye ."}, {"pre_ent": [], "gold_ent": [], "id": 1, "template": "i 'm sorry , there are no danish restaurants in the area .", "response": "i 'm sorry , there are no danish restaurants in the area ."}, {"pre_ent": [], "gold_ent": [], "id": 1, "template": "api_call thai dontcare expensive", "response": "api_call thai dontcare expensive"}, {"pre_ent": [], "gold_ent": [], "id": 1, "template": "api_call asian_oriental dontcare dontcare", "response": "api_call asian_oriental dontcare dontcare"}, {"pre_ent": ["thai", "bangkok_city", "centre"], "gold_ent": ["thai", "bangkok_city", "expensive"], "id": 1, "template": "@name is a @food restaurant in the @area of town .", "response": "bangkok_city is a thai restaurant in the centre of town ."}, {"pre_ent": ["thai", "bangkok_city", "centre"], "gold_ent": ["centre", "bangkok_city"], "id": 1, "template": "@name serves @food food in the @area of town . would you like their phone number ?", "response": "bangkok_city serves thai food in the centre of town . would you like their phone number ?"}, {"pre_ent": ["bangkok_city", "24_green_street_city_centre", "centre", "01223_354382"], "gold_ent": ["01223_354382", "24_green_street_city_centre"], "id": 1, "template": "@name is located at @address and the phone number is @phone .", "response": "bangkok_city is located at 24_green_street_city_centre and the phone number is 01223_354382 ."}, {"pre_ent": [], "gold_ent": [], "id": 1, "template": "thank you , goodbye .", "response": "thank you , goodbye ."}, {"pre_ent": [], "gold_ent": [], "id": 1, "template": "thank you for using the cambridge restaurant system . good bye", "response": "thank you for using the cambridge restaurant system . good bye"}, {"pre_ent": [], "gold_ent": [], "id": 1, "template": "there is no moroccan restaurant in the area . would you like to try something else ?", "response": "there is no moroccan restaurant in the area . would you like to try something else ?"}, {"pre_ent": [], "gold_ent": [], "id": 1, "template": "api_call asian_oriental dontcare expensive", "response": "api_call asian_oriental dontcare expensive"}, {"pre_ent": ["asian_oriental", "cheap", "yippee_noodle_bar", "north"], "gold_ent": ["asian_oriental", "dojo_noodle_bar"], "id": 1, "template": "@name is a @pricerange @food restaurant in the @area of town .", "response": "yippee_noodle_bar is a cheap asian_oriental restaurant in the north of town ."}, {"pre_ent": ["dojo_noodle_bar", "40210_millers_yard_city_centre", "centre"], "gold_ent": ["40210_millers_yard_city_centre", "dojo_noodle_bar"], "id": 1, "template": "@name is located at @address . can i help you with anything else ?", "response": "dojo_noodle_bar is located at 40210_millers_yard_city_centre . can i help you with anything else ?"}, {"pre_ent": ["01223_363471"], "gold_ent": ["dojo_noodle_bar", "cb21rq"], "id": 1, "template": "the postcode is @hist .", "response": "the postcode is 01223_363471 ."}, {"pre_ent": [], "gold_ent": [], "id": 1, "template": "thank you for using the cambridge restaurant system . good bye", "response": "thank you for using the cambridge restaurant system . good bye"}, {"pre_ent": [], "gold_ent": [], "id": 1, "template": "api_call dontcare south moderate", "response": "api_call dontcare south moderate"}, {"pre_ent": ["pizza_hut_cherry_hinton", "south", "01223_323737", "moderate", "modern_european"], "gold_ent": ["01223_413000", "south", "restaurant_alimentum", "152_-_154_hills_road"], "id": 1, "template": "@name is a @food restaurant in the @area part of town and in the @pricerange price range . their phone number is @phone and the", "response": "pizza_hut_cherry_hinton is a modern_european restaurant in the south part of town and in the moderate price range . their phone number is 01223_323737 and the"}, {"pre_ent": [], "gold_ent": [], "id": 1, "template": "thank you for using our system . good bye", "response": "thank you for using our system . good bye"}, {"pre_ent": [], "gold_ent": [], "id": 1, "template": "api_call dontcare west moderate", "response": "api_call dontcare west moderate"}, {"pre_ent": [], "gold_ent": [], "id": 1, "template": "api_call indian north moderate", "response": "api_call indian north moderate"}, {"pre_ent": ["meghna", "west", "moderate"], "gold_ent": ["indian", "meghna"], "id": 1, "template": "@name is a moderately priced restaurant in the @area part of town .", "response": "meghna is a moderately priced restaurant in the west part of town ."}, {"pre_ent": ["meghna", "205_victoria_road_chesterton", "01223_727410"], "gold_ent": ["205_victoria_road_chesterton", "01223_727410"], "id": 1, "template": "the address for @name is @address and the phone number is @phone .", "response": "the address for meghna is 205_victoria_road_chesterton and the phone number is 01223_727410 ."}, {"pre_ent": [], "gold_ent": [], "id": 1, "template": "you 're welcome . good bye .", "response": "you 're welcome . good bye ."}, {"pre_ent": [], "gold_ent": [], "id": 1, "template": "api_call indian south dontcare", "response": "api_call indian south dontcare"}, {"pre_ent": ["taj_tandoori", "south", "indian"], "gold_ent": ["01223_412299", "taj_tandoori"], "id": 1, "template": "@name is a @food restaurant in the @area part of town . would you like their location", "response": "taj_tandoori is a indian restaurant in the south part of town . would you like their location"}, {"pre_ent": ["taj_tandoori", "expensive"], "gold_ent": ["64_cherry_hinton_road_cherry_hinton", "expensive"], "id": 1, "template": "@name is at @address . is there anything else i can help you with ?", "response": "taj_tandoori is at expensive . is there anything else i can help you with ?"}, {"pre_ent": [], "gold_ent": [], "id": 1, "template": "thank you for using our system . good bye", "response": "thank you for using our system . good bye"}, {"pre_ent": [], "gold_ent": [], "id": 1, "template": "api_call international dontcare moderate", "response": "api_call international dontcare moderate"}, {"pre_ent": ["centre", "international", "bloomsbury_restaurant", "0871_942_9180"], "gold_ent": ["35_saint_andrews_street_city_centre", "01223_356060", "the_varsity_restaurant", "cb23ar"], "id": 1, "template": "@name is a @food restaurant in the @area part of town . their phone number is @phone .", "response": "bloomsbury_restaurant is a international restaurant in the centre part of town . their phone number is 0871_942_9180 ."}, {"pre_ent": [], "gold_ent": [], "id": 1, "template": "you 're welcome . goodbye .", "response": "you 're welcome . goodbye ."}, {"pre_ent": [], "gold_ent": [], "id": 1, "template": "api_call are no restaurants that serve cantonese food . is there a second restaurant you would you like ?", "response": "api_call are no restaurants that serve cantonese food . is there a second restaurant you would you like ?"}, {"pre_ent": [], "gold_ent": [], "id": 1, "template": "api_call indian east dontcare", "response": "api_call indian east dontcare"}, {"pre_ent": [], "gold_ent": [], "id": 1, "template": "api_call indian east dontcare", "response": "api_call indian east dontcare"}, {"pre_ent": [], "gold_ent": [], "id": 1, "template": "api_call chinese north dontcare", "response": "api_call chinese north dontcare"}, {"pre_ent": [], "gold_ent": [], "id": 1, "template": "api_call italian south dontcare", "response": "api_call italian south dontcare"}, {"pre_ent": [], "gold_ent": [], "id": 1, "template": "you 're welcome . goodbye .", "response": "you 're welcome . goodbye ."}, {"pre_ent": [], "gold_ent": [], "id": 1, "template": "api_call british north dontcare", "response": "api_call british north dontcare"}, {"pre_ent": [], "gold_ent": [], "id": 1, "template": "api_call modern_european centre dontcare", "response": "api_call modern_european centre dontcare"}, {"pre_ent": ["the_nirala", "north", "indian", "01223_360966"], "gold_ent": ["indian", "royal_spice", "north", "cheap"], "id": 1, "template": "@name is a @food restaurant in the @area part of town . their phone number is @phone .", "response": "the_nirala is a indian restaurant in the north part of town . their phone number is 01223_360966 ."}, {"pre_ent": ["royal_spice", "victoria_avenue_chesterton", "01733_553355"], "gold_ent": ["cb41eh", "victoria_avenue_chesterton"], "id": 1, "template": "@name is located at @address . their phone number is @phone .", "response": "royal_spice is located at victoria_avenue_chesterton . their phone number is 01733_553355 ."}, {"pre_ent": [], "gold_ent": [], "id": 1, "template": "you 're welcome . good bye .", "response": "you 're welcome . good bye ."}, {"pre_ent": [], "gold_ent": [], "id": 1, "template": "api_call dontcare north moderate", "response": "api_call dontcare north moderate"}, {"pre_ent": [], "gold_ent": [], "id": 1, "template": "api_call chinese south moderate", "response": "api_call chinese south moderate"}, {"pre_ent": ["golden_wok", "191_histon_road_chesterton", "01223_350688"], "gold_ent": ["chinese", "north", "191_histon_road_chesterton", "golden_wok"], "id": 1, "template": "@name is located at @address and its phone number is @phone .", "response": "golden_wok is located at 191_histon_road_chesterton and its phone number is 01223_350688 ."}, {"pre_ent": [], "gold_ent": [], "id": 1, "template": "you 're welcome . goodbye .", "response": "you 're welcome . goodbye ."}, {"pre_ent": [], "gold_ent": [], "id": 1, "template": "there are no restaurants that serve modern_european food . would you like something else ?", "response": "there are no restaurants that serve modern_european food . would you like something else ?"}, {"pre_ent": [], "gold_ent": [], "id": 1, "template": "api_call british dontcare moderate", "response": "api_call british dontcare moderate"}, {"pre_ent": [], "gold_ent": [], "id": 1, "template": "api_call british dontcare moderate", "response": "api_call british dontcare moderate"}, {"pre_ent": [], "gold_ent": [], "id": 1, "template": "api_call chinese south dontcare", "response": "api_call chinese south dontcare"}, {"pre_ent": [], "gold_ent": [], "id": 1, "template": "api_call indian dontcare moderate", "response": "api_call indian dontcare moderate"}, {"pre_ent": [], "gold_ent": [], "id": 1, "template": "api_call portuguese dontcare dontcare", "response": "api_call portuguese dontcare dontcare"}, {"pre_ent": [], "gold_ent": [], "id": 1, "template": "you 're welcome . goodbye .", "response": "you 're welcome . goodbye ."}, {"pre_ent": [], "gold_ent": [], "id": 1, "template": "api_call african dontcare dontcare", "response": "api_call african dontcare dontcare"}, {"pre_ent": ["gourmet_burger_kitchen", "centre", "north_american"], "gold_ent": ["expensive", "regent_street_city_centre", "gourmet_burger_kitchen", "01223_312598", "north_american"], "id": 1, "template": "@name is a @food restaurant in the city @area .", "response": "gourmet_burger_kitchen is a north_american restaurant in the city centre ."}, {"pre_ent": [], "gold_ent": [], "id": 1, "template": "thank you for using our system . good bye", "response": "thank you for using our system . good bye"}, {"pre_ent": [], "gold_ent": [], "id": 1, "template": "good bye .", "response": "good bye ."}, {"pre_ent": [], "gold_ent": [], "id": 1, "template": "api_call european dontcare dontcare", "response": "api_call european dontcare dontcare"}, {"pre_ent": ["european", "galleria"], "gold_ent": ["eraina"], "id": 1, "template": "@name is a nice restaurant that serves @food food .", "response": "galleria is a nice restaurant that serves european food ."}, {"pre_ent": ["eraina", "free_school_lane_city_centre", "centre", "01223_368786"], "gold_ent": ["01223_368786", "free_school_lane_city_centre", "expensive"], "id": 1, "template": "@name is located at @address and the phone number is @phone .", "response": "eraina is located at free_school_lane_city_centre and the phone number is 01223_368786 ."}, {"pre_ent": [], "gold_ent": [], "id": 1, "template": "you 're welcome . good bye .", "response": "you 're welcome . good bye ."}, {"pre_ent": [], "gold_ent": [], "id": 1, "template": "api_call portuguese dontcare cheap", "response": "api_call portuguese dontcare cheap"}, {"pre_ent": ["nandos", "south", "portuguese", "01223_327908"], "gold_ent": ["nandos", "portuguese", "south", "cheap", "cambridge_leisure_park_clifton_way", "01223_327908"], "id": 1, "template": "@name is a @food restaurant in the @area part of town . their phone number is @phone .", "response": "nandos is a portuguese restaurant in the south part of town . their phone number is 01223_327908 ."}, {"pre_ent": [], "gold_ent": [], "id": 1, "template": "thank you for using our system . good bye", "response": "thank you for using our system . good bye"}, {"pre_ent": [], "gold_ent": [], "id": 1, "template": "api_call african dontcare dontcare", "response": "api_call african dontcare dontcare"}, {"pre_ent": ["centre", "japanese"], "gold_ent": ["japanese", "wagamama", "centre"], "id": 1, "template": "there is a @food restaurant in the @area part of town .", "response": "there is a japanese restaurant in the centre part of town ."}, {"pre_ent": ["wagamama", "36_saint_andrews_street", "01223_462354"], "gold_ent": ["01223_462354", "36_saint_andrews_street"], "id": 1, "template": "@name 's phone number is @phone and they are located at @address . is there anything else i can help you with ?", "response": "wagamama 's phone number is 01223_462354 and they are located at 36_saint_andrews_street . is there anything else i can help you with ?"}, {"pre_ent": [], "gold_ent": [], "id": 1, "template": "thank you for using the cambridge restaurant system . enjoy your meal !", "response": "thank you for using the cambridge restaurant system . enjoy your meal !"}, {"pre_ent": [], "gold_ent": [], "id": 1, "template": "i 'm sorry , there are no restaurants in the area . would you like a different area ?", "response": "i 'm sorry , there are no restaurants in the area . would you like a different area ?"}, {"pre_ent": [], "gold_ent": [], "id": 1, "template": "api_call vietnamese dontcare dontcare", "response": "api_call vietnamese dontcare dontcare"}, {"pre_ent": ["thanh_binh", "west", "vietnamese", "01223_362456"], "gold_ent": ["thanh_binh", "01223_362456", "17_magdalene_street_city_centre"], "id": 1, "template": "@name is a @food restaurant in the @area part of town . their phone number is @phone .", "response": "thanh_binh is a vietnamese restaurant in the west part of town . their phone number is 01223_362456 ."}, {"pre_ent": [], "gold_ent": [], "id": 1, "template": "i 'm sorry but there are no irish restaurants in town . would you like something different type of food ?", "response": "i 'm sorry but there are no irish restaurants in town . would you like something different type of food ?"}, {"pre_ent": [], "gold_ent": [], "id": 1, "template": "api_call portuguese dontcare dontcare", "response": "api_call portuguese dontcare dontcare"}, {"pre_ent": ["nandos", "south", "portuguese"], "gold_ent": ["portuguese", "nandos", "south", "cheap"], "id": 1, "template": "@name is a @food restaurant in the @area part of town .", "response": "nandos is a portuguese restaurant in the south part of town ."}, {"pre_ent": ["nandos", "cambridge_leisure_park_clifton_way", "01223_327908"], "gold_ent": ["cambridge_leisure_park_clifton_way", "01223_327908"], "id": 1, "template": "@name 's phone number is @phone and the address is @address .", "response": "nandos 's phone number is 01223_327908 and the address is cambridge_leisure_park_clifton_way ."}, {"pre_ent": [], "gold_ent": [], "id": 1, "template": "thank you for using our system . good bye", "response": "thank you for using our system . good bye"}, {"pre_ent": [], "gold_ent": [], "id": 1, "template": "api_call spanish dontcare dontcare", "response": "api_call spanish dontcare dontcare"}, {"pre_ent": ["la_tasca", "centre", "spanish"], "gold_ent": ["spanish", "centre", "la_tasca"], "id": 1, "template": "@name is a @food restaurant in the @area part of town .", "response": "la_tasca is a spanish restaurant in the centre part of town ."}, {"pre_ent": ["la_tasca", "14_-16_bridge_street", "cb21uf"], "gold_ent": ["cb21uf", "14_-16_bridge_street"], "id": 1, "template": "@name is located at @address and their postcode is @postcode .", "response": "la_tasca is located at 14_-16_bridge_street and their postcode is cb21uf ."}, {"pre_ent": [], "gold_ent": [], "id": 1, "template": "thank you for using our system . good bye", "response": "thank you for using our system . good bye"}, {"pre_ent": [], "gold_ent": [], "id": 1, "template": "api_call dontcare east dontcare", "response": "api_call dontcare east dontcare"}, {"pre_ent": ["the_missing_sock", "east"], "gold_ent": ["finders_corner_newmarket_road", "the_missing_sock"], "id": 1, "template": "@name is a nice restaurant in the @area part of town .", "response": "the_missing_sock is a nice restaurant in the east part of town ."}, {"pre_ent": ["the_missing_sock", "01223_812660"], "gold_ent": ["01223_812660", "cb259aq"], "id": 1, "template": "@name 's phone number is @phone and postcode is @postcode .", "response": "the_missing_sock 's phone number is 01223_812660 and postcode is 01223_812660 ."}, {"pre_ent": [], "gold_ent": [], "id": 1, "template": "api_call spanish dontcare dontcare", "response": "api_call spanish dontcare dontcare"}, {"pre_ent": ["la_tasca", "centre", "spanish", "01223_464630"], "gold_ent": ["centre", "la_raza", "spanish", "4_-_6_rose_crescent", "cheap", "01223_464550"], "id": 1, "template": "@name is a @food restaurant in the @area part of town . their phone number is @phone .", "response": "la_tasca is a spanish restaurant in the centre part of town . their phone number is 01223_464630 ."}, {"pre_ent": [], "gold_ent": [], "id": 1, "template": "thank you , goodbye .", "response": "thank you , goodbye ."}, {"pre_ent": [], "gold_ent": [], "id": 1, "template": "good bye .", "response": "good bye ."}, {"pre_ent": [], "gold_ent": [], "id": 1, "template": "what type of food are you looking for ?", "response": "what type of food are you looking for ?"}, {"pre_ent": ["west", "moderate", "meghna"], "gold_ent": ["italian", "prezzo", "west"], "id": 1, "template": "@name is a moderately priced restaurant in the @area part of town .", "response": "meghna is a moderately priced restaurant in the west part of town ."}, {"pre_ent": ["prezzo", "21_-_24_northampton_road", "01799_521260"], "gold_ent": ["01799_521260", "21_-_24_northampton_road"], "id": 1, "template": "@name is located at @address and the phone number is @phone .", "response": "prezzo is located at 21_-_24_northampton_road and the phone number is 01799_521260 ."}, {"pre_ent": [], "gold_ent": [], "id": 1, "template": "there are no restaurants that serve irish food .", "response": "there are no restaurants that serve irish food ."}, {"pre_ent": [], "gold_ent": [], "id": 1, "template": "api_call european dontcare expensive", "response": "api_call european dontcare expensive"}, {"pre_ent": [], "gold_ent": [], "id": 1, "template": "api_call italian dontcare moderate", "response": "api_call italian dontcare moderate"}, {"pre_ent": [], "gold_ent": [], "id": 1, "template": "api_call indian dontcare moderate", "response": "api_call indian dontcare moderate"}, {"pre_ent": [], "gold_ent": [], "id": 1, "template": "api_call italian dontcare moderate", "response": "api_call italian dontcare moderate"}, {"pre_ent": [], "gold_ent": [], "id": 1, "template": "you 're welcome . goodbye .", "response": "you 're welcome . goodbye ."}, {"pre_ent": [], "gold_ent": [], "id": 1, "template": "there are two cheap chinese restaurants in the south part of town . what area would you prefer ?", "response": "there are two cheap chinese restaurants in the south part of town . what area would you prefer ?"}, {"pre_ent": [], "gold_ent": [], "id": 1, "template": "api_call chinese dontcare cheap", "response": "api_call chinese dontcare cheap"}, {"pre_ent": [], "gold_ent": [], "id": 1, "template": "api_call indian dontcare cheap", "response": "api_call indian dontcare cheap"}, {"pre_ent": ["chinese", "cheap", "the_lucky_star", "south"], "gold_ent": ["charlie_chan", "regent_street_city_centre", "01223_361763"], "id": 1, "template": "@name serves @food food , is located in the @area part of town and is in the @pricerange price range . their phone", "response": "the_lucky_star serves chinese food , is located in the south part of town and is in the cheap price range . their phone"}, {"pre_ent": [], "gold_ent": [], "id": 1, "template": "thank you for using the cambridge restaurant system . good bye .", "response": "thank you for using the cambridge restaurant system . good bye ."}, {"pre_ent": [], "gold_ent": [], "id": 1, "template": "api_call dontcare east expensive", "response": "api_call dontcare east expensive"}, {"pre_ent": [], "gold_ent": [], "id": 1, "template": "api_call dontcare east moderate", "response": "api_call dontcare east moderate"}, {"pre_ent": ["east", "cb58pa", "grafton_hotel_restaurant", "british", "01223_241387"], "gold_ent": ["43_high_street_cherry_hinton_cherry_hinton", "01223_249955", "cb19hx", "sitar_tandoori"], "id": 1, "template": "@name is a @food restaurant in the @area part of town . their phone number is @phone and the postcode is @postcode .", "response": "grafton_hotel_restaurant is a british restaurant in the east part of town . their phone number is 01223_241387 and the postcode is cb58pa ."}, {"pre_ent": ["british"], "gold_ent": ["indian"], "id": 1, "template": "they serve @food food .", "response": "they serve british food ."}, {"pre_ent": [], "gold_ent": [], "id": 1, "template": "you 're welcome . good bye .", "response": "you 're welcome . good bye ."}, {"pre_ent": [], "gold_ent": [], "id": 1, "template": "goodbye .", "response": "goodbye ."}, {"pre_ent": [], "gold_ent": [], "id": 1, "template": "api_call is not matching that is matching that is matching that description . would you like to try something else ?", "response": "api_call is not matching that is matching that is matching that description . would you like to try something else ?"}, {"pre_ent": [], "gold_ent": [], "id": 1, "template": "api_call indian north dontcare", "response": "api_call indian north dontcare"}, {"pre_ent": [], "gold_ent": [], "id": 1, "template": "api_call indian north dontcare", "response": "api_call indian north dontcare"}, {"pre_ent": [], "gold_ent": [], "id": 1, "template": "api_call dontcare west cheap", "response": "api_call dontcare west cheap"}, {"pre_ent": [], "gold_ent": [], "id": 1, "template": "you 're welcome . have a restaurant .", "response": "you 're welcome . have a restaurant ."}, {"pre_ent": [], "gold_ent": [], "id": 1, "template": "api_call dontcare west cheap", "response": "api_call dontcare west cheap"}, {"pre_ent": ["chiquito_restaurant_bar", "south", "mexican", "01223_400170"], "gold_ent": ["01223_400170", "2g_cambridge_leisure_park_cherry_hinton_road_cherry_hinton", "chiquito_restaurant_bar"], "id": 1, "template": "@name is a @food restaurant in the @area part of town . their phone number is @phone .", "response": "chiquito_restaurant_bar is a mexican restaurant in the south part of town . their phone number is 01223_400170 ."}, {"pre_ent": [], "gold_ent": [], "id": 1, "template": "you 're welcome . goodbye .", "response": "you 're welcome . goodbye ."}, {"pre_ent": [], "gold_ent": [], "id": 1, "template": "what part of town would you like ?", "response": "what part of town would you like ?"}, {"pre_ent": [], "gold_ent": [], "id": 1, "template": "there are two restaurants chinese in the south part of town . what area would you like ?", "response": "there are two restaurants chinese in the south part of town . what area would you like ?"}, {"pre_ent": [], "gold_ent": [], "id": 1, "template": "api_call chinese north moderate", "response": "api_call chinese north moderate"}, {"pre_ent": ["golden_wok", "north", "chinese"], "gold_ent": ["01223_350688", "north", "191_histon_road_chesterton", "golden_wok"], "id": 1, "template": "@name is a @food restaurant in the @area part of town . would you like their phone number ?", "response": "golden_wok is a chinese restaurant in the north part of town . would you like their phone number ?"}, {"pre_ent": [], "gold_ent": [], "id": 1, "template": "you 're welcome . good bye .", "response": "you 're welcome . good bye ."}, {"pre_ent": [], "gold_ent": [], "id": 1, "template": "what area would you like ?", "response": "what area would you like ?"}, {"pre_ent": [], "gold_ent": [], "id": 1, "template": "i 'm sorry , but there are no restaurants serving vegetarian food in the north part of town .", "response": "i 'm sorry , but there are no restaurants serving vegetarian food in the north part of town ."}, {"pre_ent": [], "gold_ent": [], "id": 1, "template": "api_call vietnamese dontcare dontcare", "response": "api_call vietnamese dontcare dontcare"}, {"pre_ent": ["thanh_binh", "west", "vietnamese"], "gold_ent": ["thanh_binh", "west", "01223_362456", "17_magdalene_street_city_centre"], "id": 1, "template": "@name is a @food restaurant in the @area part of town .", "response": "thanh_binh is a vietnamese restaurant in the west part of town ."}, {"pre_ent": [], "gold_ent": [], "id": 1, "template": "i 'm sorry , but i 'm sorry , but i 'm sorry , but i 'm sorry ,", "response": "i 'm sorry , but i 'm sorry , but i 'm sorry , but i 'm sorry ,"}, {"pre_ent": [], "gold_ent": [], "id": 1, "template": "api_call vietnamese dontcare dontcare", "response": "api_call vietnamese dontcare dontcare"}, {"pre_ent": ["thanh_binh", "west", "vietnamese"], "gold_ent": ["thanh_binh", "vietnamese", "17_magdalene_street_city_centre"], "id": 1, "template": "@name is a @food restaurant in the @area part of town .", "response": "thanh_binh is a vietnamese restaurant in the west part of town ."}, {"pre_ent": [], "gold_ent": [], "id": 1, "template": "thank you .", "response": "thank you ."}, {"pre_ent": [], "gold_ent": [], "id": 1, "template": "good bye .", "response": "good bye ."}, {"pre_ent": [], "gold_ent": [], "id": 1, "template": "api_call dontcare south expensive", "response": "api_call dontcare south expensive"}, {"pre_ent": ["chiquito_restaurant_bar", "2g_cambridge_leisure_park_cherry_hinton_road_cherry_hinton", "01223_400170"], "gold_ent": [], "id": 1, "template": "@name is located at @address and its phone number is @phone .", "response": "chiquito_restaurant_bar is located at 2g_cambridge_leisure_park_cherry_hinton_road_cherry_hinton and its phone number is 01223_400170 ."}, {"pre_ent": ["mexican"], "gold_ent": ["chiquito_restaurant_bar", "south", "mexican", "expensive", "2g_cambridge_leisure_park_cherry_hinton_road_cherry_hinton"], "id": 1, "template": "they serve @food food .", "response": "they serve mexican food ."}, {"pre_ent": [], "gold_ent": [], "id": 1, "template": "thank you .", "response": "thank you ."}, {"pre_ent": [], "gold_ent": [], "id": 1, "template": "goodbye .", "response": "goodbye ."}, {"pre_ent": [], "gold_ent": [], "id": 1, "template": "api_call international dontcare cheap", "response": "api_call international dontcare cheap"}, {"pre_ent": ["the_missing_sock", "finders_corner_newmarket_road", "east", "international"], "gold_ent": ["01223_812660", "cb259aq", "finders_corner_newmarket_road", "the_missing_sock"], "id": 1, "template": "@name is a @food restaurant in the @area part of town . their address is @address .", "response": "the_missing_sock is a international restaurant in the east part of town . their address is finders_corner_newmarket_road ."}, {"pre_ent": [], "gold_ent": [], "id": 1, "template": "you 're welcome . good bye .", "response": "you 're welcome . good bye ."}, {"pre_ent": [], "gold_ent": [], "id": 1, "template": "there are several restaurants that serve british food . do you have a preference on the area of town ?", "response": "there are several restaurants that serve british food . do you have a preference on the area of town ?"}, {"pre_ent": [], "gold_ent": [], "id": 1, "template": "api_call chinese south dontcare", "response": "api_call chinese south dontcare"}, {"pre_ent": [], "gold_ent": [], "id": 1, "template": "api_call turkish dontcare dontcare", "response": "api_call turkish dontcare dontcare"}, {"pre_ent": ["south", "expensive", "peking_restaurant", "10_homerton_street_city_centre"], "gold_ent": ["chinese", "peking_restaurant", "10_homerton_street_city_centre", "expensive"], "id": 1, "template": "@name is a @food restaurant in the @area part of town , their address is @address .", "response": "peking_restaurant is a expensive restaurant in the south part of town , their address is 10_homerton_street_city_centre ."}, {"pre_ent": [], "gold_ent": [], "id": 1, "template": "you 're welcome . good bye .", "response": "you 're welcome . good bye ."}, {"pre_ent": [], "gold_ent": [], "id": 1, "template": "there are no restaurants matching your request . would you like to try something else ?", "response": "there are no restaurants matching your request . would you like to try something else ?"}, {"pre_ent": [], "gold_ent": [], "id": 1, "template": "there are five restaurants that serve european food . what area of town would you like ?", "response": "there are five restaurants that serve european food . what area of town would you like ?"}, {"pre_ent": [], "gold_ent": [], "id": 1, "template": "api_call european dontcare dontcare", "response": "api_call european dontcare dontcare"}, {"pre_ent": ["centre", "expensive", "cambridge_lodge_restaurant"], "gold_ent": ["cambridge_lodge_restaurant", "european", "west"], "id": 1, "template": "@name is a @food restaurant in the @area part of town .", "response": "cambridge_lodge_restaurant is a expensive restaurant in the centre part of town ."}, {"pre_ent": ["centre", "cambridge_lodge_restaurant", "cambridge_lodge_hotel_139_huntingdon_road_city_centre", "01223_355166"], "gold_ent": ["01223_355166", "huntingdon_road_city_centre"], "id": 1, "template": "@name is located at @address . the phone number is @phone .", "response": "cambridge_lodge_restaurant is located at cambridge_lodge_hotel_139_huntingdon_road_city_centre . the phone number is 01223_355166 ."}, {"pre_ent": [], "gold_ent": [], "id": 1, "template": "thank you for using our system . good bye", "response": "thank you for using our system . good bye"}, {"pre_ent": [], "gold_ent": [], "id": 1, "template": "api_call mediterranean dontcare cheap", "response": "api_call mediterranean dontcare cheap"}, {"pre_ent": [], "gold_ent": [], "id": 1, "template": "there are no restaurants that serve italian food in the north part of town . would you like a", "response": "there are no restaurants that serve italian food in the north part of town . would you like a"}, {"pre_ent": [], "gold_ent": [], "id": 1, "template": "api_call thai dontcare expensive", "response": "api_call thai dontcare expensive"}, {"pre_ent": [], "gold_ent": [], "id": 1, "template": "you 're welcome . have a nice day and enjoy your food .", "response": "you 're welcome . have a nice day and enjoy your food ."}, {"pre_ent": [], "gold_ent": [], "id": 1, "template": "i 'm sorry , there are no restaurants that fit your criteria . would you like a different restaurant", "response": "i 'm sorry , there are no restaurants that fit your criteria . would you like a different restaurant"}, {"pre_ent": [], "gold_ent": [], "id": 1, "template": "api_call gastropub dontcare moderate", "response": "api_call gastropub dontcare moderate"}, {"pre_ent": [], "gold_ent": [], "id": 1, "template": "api_call european dontcare dontcare", "response": "api_call european dontcare dontcare"}, {"pre_ent": [], "gold_ent": [], "id": 1, "template": "api_call chinese dontcare moderate", "response": "api_call chinese dontcare moderate"}, {"pre_ent": ["the_cow_pizza_kitchen_and_bar", "centre", "gastropub", "01223_308871", "moderate"], "gold_ent": ["centre", "01223_308871", "corn_exchange_street", "the_cow_pizza_kitchen_and_bar"], "id": 1, "template": "@name is a @food restaurant in the @area part of town and is in the @pricerange price range . their phone number is @phone", "response": "the_cow_pizza_kitchen_and_bar is a gastropub restaurant in the centre part of town and is in the moderate price range . their phone number is 01223_308871"}, {"pre_ent": [], "gold_ent": [], "id": 1, "template": "you 're welcome . good bye .", "response": "you 're welcome . good bye ."}, {"pre_ent": [], "gold_ent": [], "id": 1, "template": "there is not a restaurant that suits you . would you like a different type of food ?", "response": "there is not a restaurant that suits you . would you like a different type of food ?"}, {"pre_ent": [], "gold_ent": [], "id": 1, "template": "api_call gastropub dontcare moderate", "response": "api_call gastropub dontcare moderate"}, {"pre_ent": ["the_cow_pizza_kitchen_and_bar", "centre", "gastropub"], "gold_ent": ["gastropub", "centre", "the_cow_pizza_kitchen_and_bar"], "id": 1, "template": "@name is a @food restaurant in the @area part of town .", "response": "the_cow_pizza_kitchen_and_bar is a gastropub restaurant in the centre part of town ."}, {"pre_ent": ["the_cow_pizza_kitchen_and_bar", "corn_exchange_street", "01223_308871"], "gold_ent": ["01223_308871", "corn_exchange_street"], "id": 1, "template": "@name is located at @address and the phone number is @phone .", "response": "the_cow_pizza_kitchen_and_bar is located at corn_exchange_street and the phone number is 01223_308871 ."}, {"pre_ent": [], "gold_ent": [], "id": 1, "template": "you 're welcome . good bye .", "response": "you 're welcome . good bye ."}, {"pre_ent": [], "gold_ent": [], "id": 1, "template": "api_call french centre dontcare", "response": "api_call french centre dontcare"}, {"pre_ent": ["cote", "bridge_street_city_centre", "centre", "01223_311053"], "gold_ent": ["cote", "01223311053", "bridge_street_city_centre"], "id": 1, "template": "@name is located at @address and its phone number is @phone .", "response": "cote is located at bridge_street_city_centre and its phone number is 01223_311053 ."}, {"pre_ent": [], "gold_ent": [], "id": 1, "template": "you 're welcome . good bye .", "response": "you 're welcome . good bye ."}, {"pre_ent": [], "gold_ent": [], "id": 1, "template": "api_call dontcare west cheap", "response": "api_call dontcare west cheap"}, {"pre_ent": [], "gold_ent": [], "id": 1, "template": "api_call dontcare south expensive", "response": "api_call dontcare south expensive"}, {"pre_ent": ["west", "cheap", "la_margherita", "italian"], "gold_ent": ["italian", "prezzo", "01799_521260", "21_-_24_northampton_road"], "id": 1, "template": "@name is a @food restaurant in the @area part of town and is in the @pricerange price range . would you like their location ?", "response": "la_margherita is a italian restaurant in the west part of town and is in the cheap price range . would you like their location ?"}, {"pre_ent": [], "gold_ent": [], "id": 1, "template": "api_call dontcare north cheap", "response": "api_call dontcare north cheap"}, {"pre_ent": ["da_vinci_pizzeria", "20_milton_road_chesterton", "01223_351707"], "gold_ent": ["victoria_avenue_chesterton", "cheap", "royal_spice", "cb41eh", "north"], "id": 1, "template": "@name is located at @address and their postcode is @postcode . is there anything else i can help you with ?", "response": "da_vinci_pizzeria is located at 20_milton_road_chesterton and their postcode is 01223_351707 . is there anything else i can help you with ?"}, {"pre_ent": ["victoria_avenue_chesterton", "cb41eh"], "gold_ent": [], "id": 1, "template": "the address is @address and postcode @postcode .", "response": "the address is victoria_avenue_chesterton and postcode cb41eh ."}, {"pre_ent": [], "gold_ent": [], "id": 1, "template": "api_call dontcare east cheap", "response": "api_call dontcare east cheap"}, {"pre_ent": ["the_missing_sock", "finders_corner_newmarket_road", "east", "international"], "gold_ent": ["finders_corner_newmarket_road", "the_missing_sock"], "id": 1, "template": "@name is a @food restaurant in the @area part of town . their address is @address .", "response": "the_missing_sock is a international restaurant in the east part of town . their address is finders_corner_newmarket_road ."}, {"pre_ent": [], "gold_ent": [], "id": 1, "template": "thank you for using our system . good bye", "response": "thank you for using our system . good bye"}, {"pre_ent": [], "gold_ent": [], "id": 1, "template": "api_call portuguese dontcare dontcare", "response": "api_call portuguese dontcare dontcare"}, {"pre_ent": ["nandos", "01223_327908", "33-34_saint_andrews_street"], "gold_ent": ["nandos", "portuguese", "south", "cheap", "cambridge_leisure_park_clifton_way", "01223_327908"], "id": 1, "template": "@name is located at @address and their phone number is @phone .", "response": "nandos is located at 33-34_saint_andrews_street and their phone number is 01223_327908 ."}, {"pre_ent": [], "gold_ent": [], "id": 1, "template": "thank you for using our system . good bye", "response": "thank you for using our system . good bye"}, {"pre_ent": [], "gold_ent": [], "id": 1, "template": "i 'm sorry , there are no restaurants serving halal food . can i help you find something else ?", "response": "i 'm sorry , there are no restaurants serving halal food . can i help you find something else ?"}, {"pre_ent": [], "gold_ent": [], "id": 1, "template": "api_call portuguese dontcare dontcare", "response": "api_call portuguese dontcare dontcare"}, {"pre_ent": ["nandos", "south", "portuguese"], "gold_ent": ["portuguese", "nandos", "south", "cheap"], "id": 1, "template": "@name is a @food restaurant in the @area part of town .", "response": "nandos is a portuguese restaurant in the south part of town ."}, {"pre_ent": ["nandos", "cambridge_leisure_park_clifton_way", "01223_327908"], "gold_ent": ["cambridge_leisure_park_clifton_way", "01223327908"], "id": 1, "template": "@name 's phone number is @phone and they are located at @address .", "response": "nandos 's phone number is 01223_327908 and they are located at cambridge_leisure_park_clifton_way ."}, {"pre_ent": [], "gold_ent": [], "id": 1, "template": "you 're welcome . thank you for calling us . goodbye .", "response": "you 're welcome . thank you for calling us . goodbye ."}, {"pre_ent": [], "gold_ent": [], "id": 1, "template": "good bye .", "response": "good bye ."}, {"pre_ent": [], "gold_ent": [], "id": 1, "template": "i 'm sorry , there are no swiss restaurants in town . can i offer you something else ?", "response": "i 'm sorry , there are no swiss restaurants in town . can i offer you something else ?"}, {"pre_ent": [], "gold_ent": [], "id": 1, "template": "api_call vietnamese dontcare dontcare", "response": "api_call vietnamese dontcare dontcare"}, {"pre_ent": ["thanh_binh", "west", "vietnamese"], "gold_ent": ["thanh_binh", "vietnamese", "cheap"], "id": 1, "template": "@name is a @food restaurant in the @area part of town .", "response": "thanh_binh is a vietnamese restaurant in the west part of town ."}, {"pre_ent": ["thanh_binh", "17_magdalene_street_city_centre"], "gold_ent": ["17_magdalene_street_city_centre"], "id": 1, "template": "@name 's address is @address .", "response": "thanh_binh 's address is 17_magdalene_street_city_centre ."}, {"pre_ent": [], "gold_ent": [], "id": 1, "template": "thank you .", "response": "thank you ."}, {"pre_ent": [], "gold_ent": [], "id": 1, "template": "api_call spanish dontcare moderate", "response": "api_call spanish dontcare moderate"}, {"pre_ent": ["la_tasca", "centre", "spanish", "01223_464630"], "gold_ent": ["spanish", "centre", "la_tasca", "moderate"], "id": 1, "template": "@name is a @food restaurant in the @area part of town . their phone number is @phone .", "response": "la_tasca is a spanish restaurant in the centre part of town . their phone number is 01223_464630 ."}, {"pre_ent": ["la_tasca", "14_-16_bridge_street", "01223_464630"], "gold_ent": ["01223_464630", "centre", "14_-16_bridge_street"], "id": 1, "template": "@name is located at @address and its phone number is @phone .", "response": "la_tasca is located at 14_-16_bridge_street and its phone number is 01223_464630 ."}, {"pre_ent": [], "gold_ent": [], "id": 1, "template": "you 're welcome . good bye .", "response": "you 're welcome . good bye ."}, {"pre_ent": [], "gold_ent": [], "id": 1, "template": "thank you .", "response": "thank you ."}, {"pre_ent": [], "gold_ent": [], "id": 1, "template": "there is not a restaurant that fits your request . would you like a different type of food ?", "response": "there is not a restaurant that fits your request . would you like a different type of food ?"}, {"pre_ent": [], "gold_ent": [], "id": 1, "template": "i 'm sorry , but there are no mediterranean restaurants in the north part of town .", "response": "i 'm sorry , but there are no mediterranean restaurants in the north part of town ."}, {"pre_ent": [], "gold_ent": [], "id": 1, "template": "api_call north_american dontcare expensive", "response": "api_call north_american dontcare expensive"}, {"pre_ent": ["gourmet_burger_kitchen", "centre", "north_american", "01223_312598", "cb21ab"], "gold_ent": ["regent_street_city_centre", "01223_312598", "gourmet_burger_kitchen", "cb21ab"], "id": 1, "template": "@name is a @food restaurant in the city @area . their phone number is @phone and postcode is @postcode .", "response": "gourmet_burger_kitchen is a north_american restaurant in the city centre . their phone number is 01223_312598 and postcode is cb21ab ."}, {"pre_ent": [], "gold_ent": [], "id": 1, "template": "thank you , goodbye !", "response": "thank you , goodbye !"}, {"pre_ent": [], "gold_ent": [], "id": 1, "template": "api_call spanish dontcare moderate", "response": "api_call spanish dontcare moderate"}, {"pre_ent": [], "gold_ent": [], "id": 1, "template": "api_call modern_european dontcare expensive", "response": "api_call modern_european dontcare expensive"}, {"pre_ent": [], "gold_ent": [], "id": 1, "template": "api_call italian dontcare moderate", "response": "api_call italian dontcare moderate"}, {"pre_ent": ["restaurant_alimentum", "south", "moderate"], "gold_ent": ["de_luca_cucina_and_bar", "83_regent_street", "modern_european", "01223_356666", "moderate"], "id": 1, "template": "@name is a @food restaurant in the @area of town and is in the @pricerange price range .", "response": "restaurant_alimentum is a moderate restaurant in the south of town and is in the moderate price range ."}, {"pre_ent": [], "gold_ent": [], "id": 1, "template": "you 're welcome . good bye .", "response": "you 're welcome . good bye ."}, {"pre_ent": [], "gold_ent": [], "id": 1, "template": "api_call thai north dontcare", "response": "api_call thai north dontcare"}, {"pre_ent": [], "gold_ent": [], "id": 1, "template": "api_call dontcare west dontcare", "response": "api_call dontcare west dontcare"}, {"pre_ent": ["sala_thong", "35_newnham_road_newnham", "west"], "gold_ent": ["thai", "west", "sala_thong", "35_newnham_road_newnham", "expensive", "01223323178"], "id": 1, "template": "@name is located in the @area part of town . their address is @address .", "response": "sala_thong is located in the west part of town . their address is 35_newnham_road_newnham ."}, {"pre_ent": [], "gold_ent": [], "id": 1, "template": "you 're welcome . good bye .", "response": "you 're welcome . good bye ."}, {"pre_ent": [], "gold_ent": [], "id": 1, "template": "i 'm sorry , there are no swiss restaurants in town . can i offer you something else ?", "response": "i 'm sorry , there are no swiss restaurants in town . can i offer you something else ?"}, {"pre_ent": [], "gold_ent": [], "id": 1, "template": "api_call british dontcare expensive", "response": "api_call british dontcare expensive"}, {"pre_ent": ["centre", "british", "fitzbillies_restaurant"], "gold_ent": ["moderate", "183_east_road_city_centre", "british", "cotto"], "id": 1, "template": "@name is a @food restaurant in the @area of town .", "response": "fitzbillies_restaurant is a british restaurant in the centre of town ."}, {"pre_ent": ["cotto", "01223_302010"], "gold_ent": ["01223_302010"], "id": 1, "template": "@name 's phone number is @hist .", "response": "cotto 's phone number is 01223_302010 ."}, {"pre_ent": [], "gold_ent": [], "id": 1, "template": "thank you . good bye", "response": "thank you . good bye"}, {"pre_ent": [], "gold_ent": [], "id": 1, "template": "api_call gastropub dontcare dontcare", "response": "api_call gastropub dontcare dontcare"}, {"pre_ent": ["backstreet_bistro", "centre", "gastropub"], "gold_ent": ["gastropub", "backstreet_bistro"], "id": 1, "template": "@name is a @food restaurant in the @area part of town .", "response": "backstreet_bistro is a gastropub restaurant in the centre part of town ."}, {"pre_ent": ["2_sturton_street_city_centre", "centre", "cb12qa"], "gold_ent": ["2_sturton_street_city_centre"], "id": 1, "template": "the address of @name is @address and postcode @postcode .", "response": "the address of cb12qa is 2_sturton_street_city_centre and postcode cb12qa ."}, {"pre_ent": [], "gold_ent": [], "id": 1, "template": "you 're welcome . good bye .", "response": "you 're welcome . good bye ."}, {"pre_ent": [], "gold_ent": [], "id": 1, "template": "api_call dontcare north moderate", "response": "api_call dontcare north moderate"}, {"pre_ent": [], "gold_ent": [], "id": 1, "template": "api_call dontcare west moderate", "response": "api_call dontcare west moderate"}, {"pre_ent": ["golden_wok", "191_histon_road_chesterton", "01223_350688"], "gold_ent": ["chinese", "north", "191_histon_road_chesterton", "golden_wok"], "id": 1, "template": "@name is located at @address and its phone number is @phone .", "response": "golden_wok is located at 191_histon_road_chesterton and its phone number is 01223_350688 ."}, {"pre_ent": [], "gold_ent": [], "id": 1, "template": "you 're welcome .", "response": "you 're welcome ."}, {"pre_ent": [], "gold_ent": [], "id": 1, "template": "thank you for using the cambridge restaurant system . good bye .", "response": "thank you for using the cambridge restaurant system . good bye ."}]
