# Supplementary material for: PluDG: enhancing task-oriented dialogue system with knowledge graph plug-in module
Source: PeerJ Comput Sci. 2023 Nov 24;9:e1707. doi: 10.7717/peerj-cs.1707 (PMC10703105; doi:10.7717/peerj-cs.1707)
Supplement: Supplemental Information 1 [file peerj-cs-09-1707-s001.zip › decoder/data/camrest/raw/entities.json]

{
  "all_entities_list": [
    "cb21uj",
    "king_street_city_centre",
    "39_burleigh_street_city_centre",
    "backstreet_bistro",
    "35_saint_andrews_street_city_centre",
    "the_cow_pizza_kitchen_and_bar",
    "centre",
    "01223_362433",
    "01223_364917",
    "01223_363270",
    "grafton_hotel_restaurant",
    "grafton_hotel_619_newmarket_road_fen_ditton",
    "88_mill_road_city_centre",
    "cb58rg",
    "korean",
    "01223_241387",
    "hotel_du_vin_and_bistro",
    "01223_308681",
    "j_restaurant",
    "01223_324033",
    "the_hotpot",
    "5_jordans_yard_bridge_street_city_centre",
    "01223_354382",
    "anatolia",
    "51_trumpington_street_city_centre",
    "01223_400170",
    "cb21su",
    "frankie_and_bennys",
    "the_little_rose_37_trumpington_street",
    "66_chesterton_road_chesterton",
    "cb21ug",
    "2g_cambridge_leisure_park_cherry_hinton_road_cherry_hinton",
    "17_hills_road_city_centre",
    "01223_276182",
    "the_oak_bistro",
    "15_-_19_trumpington_street",
    "caffe_uno",
    "01223_244277",
    "fitzbillies_restaurant",
    "saint_johns_chop_house",
    "01223_307030",
    "01223_247877",
    "84_regent_street_city_centre",
    "ali_baba",
    "01223_360409",
    "cb30df",
    "cocum",
    "pizza_hut_fen_ditton",
    "yu_garden",
    "24_green_street_city_centre",
    "cb12az",
    "47-53_regent_street",
    "la_raza",
    "01223_227330",
    "cb41nl",
    "cambridge_retail_park_newmarket_road_fen_ditton",
    "01223_323178",
    "hakka",
    "cb58jj",
    "market_hill_city_centre",
    "midsummer_house_restaurant",
    "01223_355909",
    "451_newmarket_road_fen_ditton",
    "free_school_lane_city_centre",
    "corn_exchange_street",
    "city_stop_restaurant",
    "cb21aw",
    "taj_tandoori",
    "riverside_brasserie",
    "bloomsbury_restaurant",
    "stazione_restaurant_and_coffee_bar",
    "turkish",
    "01223_366552",
    "the_golden_curry",
    "82_cherry_hinton_road_cherry_hinton",
    "bangkok_city",
    "01223_448620",
    "cb41jy",
    "gastropub",
    "zizzi_cambridge",
    "regent_street_city_centre",
    "64_cherry_hinton_road_cherry_hinton",
    "cb43le",
    "cb39ey",
    "1_kings_parade",
    "11_peas_hill_city_centre",
    "35_newnham_road_newnham",
    "british",
    "01223_244955",
    "cb23nj",
    "34_-_35_green_street",
    "21_-_24_northampton_road",
    "cb43hl",
    "12_lensfield_road_city_centre",
    "01799_521260",
    "bridge_street_city_centre",
    "royal_standard",
    "01223_353942",
    "68_histon_road_chesterton",
    "01223_367755",
    "01223_566388",
    "cb23dt",
    "21_burleigh_street_city_centre",
    "01223_323639",
    "01462_432565",
    "portuguese",
    "6_lensfield_road",
    "01223_327908",
    "01223_369299",
    "kohinoor",
    "cb12bd",
    "crowne_plaza_hotel_20_downing_street",
    "restaurant_one_seven",
    "cb23qf",
    "mediterranean",
    "african",
    "40428_king_street_city_centre",
    "ugly_duckling",
    "cb11dg",
    "22_chesterton_road_chesterton",
    "the_varsity_restaurant",
    "2_rose_crescent_city_centre",
    "74_mill_road_city_centre",
    "cb21uw",
    "huntingdon_road_city_centre",
    "india_house",
    "196_mill_road_city_centre",
    "the_lucky_star",
    "205_victoria_road_chesterton",
    "12_market_hill_city_centre",
    "cote",
    "spanish",
    "french",
    "panahar",
    "napier_street_city_centre",
    "01223_412299",
    "01223_577786",
    "kymmoy",
    "cb21qa",
    "21_-_24_northampton_street",
    "japanese",
    "cb28pb",
    "7_milton_road_chesterton",
    "cb41uy",
    "01223_356666",
    "01223_309147",
    "chinese",
    "asian_oriental",
    "183_east_road_city_centre",
    "290_mill_road_city_centre",
    "12_st._johns_street_city_centre",
    "cb21nt",
    "cb21rq",
    "106_regent_street_city_centre",
    "01223_277977",
    "thai",
    "01223_355711",
    "cb23rh",
    "43_high_street_cherry_hinton_cherry_hinton",
    "01223_356060",
    "travellers_rest",
    "cb23ll",
    "tang_chinese",
    "michaelhouse_cafe",
    "7_barnwell_road_fen_ditton",
    "529_newmarket_road_fen_ditton",
    "tandoori_palace",
    "clowns_cafe",
    "33_bridge_street",
    "01223_351880",
    "graffiti",
    "cb21sj",
    "cotto",
    "rajmahal",
    "cb21db",
    "maharajah_tandoori_restaurant",
    "quayside_off_bridge_street",
    "01223_351027",
    "hk_fusion",
    "la_margherita",
    "eraina",
    "32_bridge_street_city_centre",
    "the_slug_and_lettuce",
    "01223_506055",
    "the_copper_kettle",
    "01223_365068",
    "golden_wok",
    "83_regent_street",
    "01223_358399",
    "2_sturton_street_city_centre",
    "01223_302330",
    "cb58pa",
    "cb30ah",
    "01223_249955",
    "midsummer_common",
    "cb21dp",
    "01223_812660",
    "cb11lh",
    "ask",
    "curry_king",
    "mexican",
    "01223_505015",
    "g4_cambridge_leisure_park_clifton_way_cherry_hinton",
    "169_high_street_chesterton_chesterton",
    "14_-16_bridge_street",
    "indian",
    "cb12as",
    "chiquito_restaurant_bar",
    "01223_352607",
    "01223_350106",
    "01223_359506",
    "east",
    "01733_553355",
    "01223_324351",
    "hills_road_city_centre",
    "cb21eg",
    "the_missing_sock",
    "little_seoul",
    "sitar_tandoori",
    "jesus_lane_fen_ditton",
    "01223_358899",
    "01223_352500",
    "sesame_restaurant_and_bar",
    "jinling_noodle_bar",
    "33-34_saint_andrews_street",
    "54_king_street_city_centre",
    "cb30ad",
    "the_gardenia",
    "milton_road_chesterton",
    "cb21nw",
    "cb23ju",
    "01223_360966",
    "italian",
    "01223_350420",
    "cb21qy",
    "4_kings_parade_city_centre",
    "01223_368786",
    "efes_restaurant",
    "de_luca_cucina_and_bar",
    "01223_357187",
    "31_newnham_road_newnham",
    "loch_fyne",
    "cb13nl",
    "01223_323737",
    "mahal_of_cambridge",
    "cb43lf",
    "expensive",
    "12_norfolk_street_city_centre",
    "bedouin",
    "152_-_154_hills_road",
    "modern_european",
    "royal_spice",
    "01223_356354",
    "01223_362054",
    "cb21rt",
    "01223_362372",
    "wagamama",
    "01223_306306",
    "01223_412430",
    "01223_464550",
    "south",
    "37_newnham_road_newnham",
    "cb28nx",
    "cambridge_city_football_club_milton_road_chesterton",
    "cb17dy",
    "01223_363471",
    "108_regent_street_city_centre",
    "cb259aq",
    "newmarket_road_fen_ditton",
    "mill_road_city_centre",
    "saigon_city",
    "galleria",
    "01223_500005",
    "cb11bg",
    "dojo_noodle_bar",
    "thompsons_lane_fen_ditton",
    "pizza_express",
    "cb58wr",
    "pizza_hut_cherry_hinton",
    "cb23jx",
    "71_castle_street_city_centre",
    "3_-_5_millers_yard_mill_lane",
    "cb41eh",
    "01223_354679",
    "sala_thong",
    "01223_727410",
    "la_mimosa",
    "pipasha_restaurant",
    "yippee_noodle_bar",
    "cb41ha",
    "30_bridge_street_city_centre",
    "doubletree_by_hilton_cambridge_granta_place_mill_lane",
    "cb21tw",
    "01223_413000",
    "106_mill_road_city_centre",
    "cb13nf",
    "01223_354755",
    "cambridge_lodge_hotel_139_huntingdon_road_city_centre",
    "darrys_cookhouse_and_wine_shop",
    "west",
    "cb21ab",
    "cb11ln",
    "north_american",
    "4_-_6_rose_crescent",
    "charlie_chan",
    "01223_353110",
    "01223_355166",
    "01223_301761",
    "the_nirala",
    "european",
    "cb19hx",
    "rice_boat",
    "cb30af",
    "shiraz_restaurant",
    "nandos_city_centre",
    "thanh_binh",
    "20_milton_road_chesterton",
    "01223_566188",
    "cambridge_leisure_park_clifton_way",
    "01223_366668",
    "the_good_luck_chinese_food_takeaway",
    "01223_337766",
    "golden_house",
    "01223_350688",
    "01223_312598",
    "01223_302800",
    "cb58ba",
    "36_saint_andrews_street",
    "lebanese",
    "the_gandhi",
    "01842_753771",
    "01223_329432",
    "40270_king_street_city_centre",
    "cb41ep",
    "curry_queen",
    "curry_prince",
    "01223_361763",
    "cb17aa",
    "the_cambridge_chop_house",
    "cb58aq",
    "cb21uf",
    "100_mill_road_city_centre",
    "saffron_brasserie",
    "01223_323361",
    "01223_311053",
    "restaurant_alimentum",
    "01223_464630",
    "cb21la",
    "vietnamese",
    "01223_248882",
    "cambridge_leisure_park_clifton_way_cherry_hinton",
    "cb21rg",
    "st._michael's_church_trinity_street_city_centre",
    "86_regent_street_city_centre",
    "01223_315232",
    "01223_356555",
    "cb17ag",
    "pizza_hut_city_centre",
    "moderate",
    "0871_942_9180",
    "meze_bar_restaurant",
    "17_magdalene_street_city_centre",
    "cb23ar",
    "cambridge_lodge_restaurant",
    "victoria_avenue_chesterton",
    "lan_hong_house",
    "cb23pp",
    "de_vere_university_arms_regent_street_city_centre",
    "cb12lf",
    "finders_corner_newmarket_road",
    "prezzo",
    "72_regent_street_city_centre",
    "cb11hr",
    "01223_462354",
    "15_magdalene_street_city_centre",
    "international",
    "8_norfolk_street_city_centre",
    "cb30dq",
    "cb30lx",
    "52_mill_road_city_centre",
    "01223_461661",
    "don_pasquale_pizzeria",
    "peking_restaurant",
    "01223_355012",
    "01223_362456",
    "shanghai_family_restaurant",
    "01223_351707",
    "01223_302010",
    "59_hills_road_city_centre",
    "the_river_bar_steakhouse_and_grill",
    "01223_307581",
    "cb12qa",
    "01223_259988",
    "curry_garden",
    "nandos",
    "hotel_felix_whitehouse_lane_huntingdon_road",
    "restaurant_two_two",
    "01223_365599",
    "191_histon_road_chesterton",
    "40210_millers_yard_city_centre",
    "cheap",
    "meghna",
    "north",
    "12_bridge_street_city_centre",
    "seafood",
    "rice_house",
    "01223_308871",
    "pizza_express_fen_ditton",
    "01223_518111",
    "cb43ax",
    "41518_castle_street_city_centre",
    "la_tasca",
    "10_homerton_street_city_centre",
    "01223_311911",
    "01223_367660",
    "da_vinci_pizzeria",
    "01223_362525",
    "gourmet_burger_kitchen",
    "01223_244149",
    "01223_568988"
  ],
  "all_entities": {
    "area": [
      "centre",
      "east",
      "south",
      "west",
      "north"
    ],
    "food": [
      "italian",
      "mexican",
      "french",
      "international",
      "north_american",
      "british",
      "vietnamese",
      "korean",
      "european",
      "modern_european",
      "portuguese",
      "thai",
      "japanese",
      "seafood",
      "asian_oriental",
      "chinese",
      "gastropub",
      "indian",
      "lebanese",
      "mediterranean",
      "spanish",
      "turkish",
      "african"
    ],
    "postcode": [
      "cb23nj",
      "cb23ll",
      "cb30df",
      "cb43ax",
      "cb17dy",
      "cb58pa",
      "cb21ug",
      "cb12as",
      "cb58ba",
      "cb23pp",
      "cb21qy",
      "cb23dt",
      "cb259aq",
      "cb11hr",
      "cb11dg",
      "cb43hl",
      "cb12qa",
      "cb12az",
      "cb41ep",
      "cb58jj",
      "cb30ah",
      "cb21nt",
      "cb23jx",
      "cb21su",
      "cb21la",
      "cb17aa",
      "cb23qf",
      "cb58aq",
      "cb21rt",
      "cb21uj",
      "cb30dq",
      "cb21uw",
      "cb39ey",
      "cb17ag",
      "cb21qa",
      "cb58rg",
      "cb43le",
      "cb43lf",
      "cb23ju",
      "cb21nw",
      "cb21sj",
      "cb21rg",
      "cb41jy",
      "cb11bg",
      "cb30ad",
      "cb23ar",
      "cb12bd",
      "cb19hx",
      "cb13nl",
      "cb21eg",
      "cb11ln",
      "cb28nx",
      "cb21tw",
      "cb30lx",
      "cb41eh",
      "cb23rh",
      "cb21aw",
      "cb21uf",
      "cb28pb",
      "cb21db",
      "cb30af",
      "cb41uy",
      "cb13nf",
      "cb41nl",
      "cb21rq",
      "cb21ab",
      "cb11lh",
      "cb21dp",
      "cb41ha",
      "cb58wr",
      "cb12lf"
    ],
    "address": [
      "84_regent_street_city_centre",
      "mill_road_city_centre",
      "free_school_lane_city_centre",
      "12_st._johns_street_city_centre",
      "152_-_154_hills_road",
      "cambridge_leisure_park_clifton_way",
      "victoria_avenue_chesterton",
      "191_histon_road_chesterton",
      "32_bridge_street_city_centre",
      "4_-_6_rose_crescent",
      "2g_cambridge_leisure_park_cherry_hinton_road_cherry_hinton",
      "grafton_hotel_619_newmarket_road_fen_ditton",
      "30_bridge_street_city_centre",
      "31_newnham_road_newnham",
      "thompsons_lane_fen_ditton",
      "12_lensfield_road_city_centre",
      "quayside_off_bridge_street",
      "82_cherry_hinton_road_cherry_hinton",
      "36_saint_andrews_street",
      "hills_road_city_centre",
      "4_kings_parade_city_centre",
      "king_street_city_centre",
      "529_newmarket_road_fen_ditton",
      "74_mill_road_city_centre",
      "corn_exchange_street",
      "54_king_street_city_centre",
      "106_mill_road_city_centre",
      "1_kings_parade",
      "41518_castle_street_city_centre",
      "hotel_felix_whitehouse_lane_huntingdon_road",
      "finders_corner_newmarket_road",
      "205_victoria_road_chesterton",
      "21_-_24_northampton_street",
      "21_-_24_northampton_road",
      "de_vere_university_arms_regent_street_city_centre",
      "86_regent_street_city_centre",
      "huntingdon_road_city_centre",
      "market_hill_city_centre",
      "24_green_street_city_centre",
      "doubletree_by_hilton_cambridge_granta_place_mill_lane",
      "47-53_regent_street",
      "22_chesterton_road_chesterton",
      "43_high_street_cherry_hinton_cherry_hinton",
      "2_rose_crescent_city_centre",
      "290_mill_road_city_centre",
      "2_sturton_street_city_centre",
      "169_high_street_chesterton_chesterton",
      "7_barnwell_road_fen_ditton",
      "12_market_hill_city_centre",
      "20_milton_road_chesterton",
      "100_mill_road_city_centre",
      "59_hills_road_city_centre",
      "35_saint_andrews_street_city_centre",
      "88_mill_road_city_centre",
      "8_norfolk_street_city_centre",
      "cambridge_leisure_park_clifton_way_cherry_hinton",
      "64_cherry_hinton_road_cherry_hinton",
      "crowne_plaza_hotel_20_downing_street",
      "34_-_35_green_street",
      "cambridge_city_football_club_milton_road_chesterton",
      "cambridge_retail_park_newmarket_road_fen_ditton",
      "451_newmarket_road_fen_ditton",
      "bridge_street_city_centre",
      "15_magdalene_street_city_centre",
      "35_newnham_road_newnham",
      "napier_street_city_centre",
      "12_bridge_street_city_centre",
      "12_norfolk_street_city_centre",
      "st._michael's_church_trinity_street_city_centre",
      "40210_millers_yard_city_centre",
      "66_chesterton_road_chesterton",
      "21_burleigh_street_city_centre",
      "jesus_lane_fen_ditton",
      "cambridge_lodge_hotel_139_huntingdon_road_city_centre",
      "14_-16_bridge_street",
      "196_mill_road_city_centre",
      "17_magdalene_street_city_centre",
      "37_newnham_road_newnham",
      "10_homerton_street_city_centre",
      "83_regent_street",
      "15_-_19_trumpington_street",
      "5_jordans_yard_bridge_street_city_centre",
      "108_regent_street_city_centre",
      "39_burleigh_street_city_centre",
      "33_bridge_street",
      "6_lensfield_road",
      "40428_king_street_city_centre",
      "106_regent_street_city_centre",
      "newmarket_road_fen_ditton",
      "g4_cambridge_leisure_park_clifton_way_cherry_hinton",
      "midsummer_common",
      "11_peas_hill_city_centre",
      "51_trumpington_street_city_centre",
      "40270_king_street_city_centre",
      "72_regent_street_city_centre",
      "regent_street_city_centre",
      "3_-_5_millers_yard_mill_lane",
      "milton_road_chesterton",
      "183_east_road_city_centre",
      "7_milton_road_chesterton",
      "68_histon_road_chesterton",
      "52_mill_road_city_centre",
      "33-34_saint_andrews_street",
      "71_castle_street_city_centre",
      "the_little_rose_37_trumpington_street",
      "17_hills_road_city_centre"
    ],
    "pricerange": [
      "expensive",
      "cheap",
      "moderate"
    ],
    "name": [
      "backstreet_bistro",
      "little_seoul",
      "taj_tandoori",
      "the_oak_bistro",
      "grafton_hotel_restaurant",
      "hotel_du_vin_and_bistro",
      "curry_king",
      "the_missing_sock",
      "cambridge_lodge_restaurant",
      "darrys_cookhouse_and_wine_shop",
      "sala_thong",
      "galleria",
      "panahar",
      "pipasha_restaurant",
      "shanghai_family_restaurant",
      "meze_bar_restaurant",
      "royal_spice",
      "pizza_hut_city_centre",
      "rice_house",
      "the_cambridge_chop_house",
      "restaurant_one_seven",
      "don_pasquale_pizzeria",
      "saffron_brasserie",
      "riverside_brasserie",
      "mahal_of_cambridge",
      "pizza_hut_cherry_hinton",
      "yu_garden",
      "michaelhouse_cafe",
      "the_varsity_restaurant",
      "curry_prince",
      "lan_hong_house",
      "city_stop_restaurant",
      "saigon_city",
      "travellers_rest",
      "golden_wok",
      "da_vinci_pizzeria",
      "efes_restaurant",
      "la_margherita",
      "the_good_luck_chinese_food_takeaway",
      "rajmahal",
      "the_hotpot",
      "the_river_bar_steakhouse_and_grill",
      "midsummer_house_restaurant",
      "the_slug_and_lettuce",
      "hakka",
      "curry_garden",
      "hk_fusion",
      "cocum",
      "la_tasca",
      "maharajah_tandoori_restaurant",
      "jinling_noodle_bar",
      "royal_standard",
      "stazione_restaurant_and_coffee_bar",
      "fitzbillies_restaurant",
      "clowns_cafe",
      "bangkok_city",
      "charlie_chan",
      "restaurant_alimentum",
      "de_luca_cucina_and_bar",
      "yippee_noodle_bar",
      "kohinoor",
      "ugly_duckling",
      "ask",
      "saint_johns_chop_house",
      "tandoori_palace",
      "sitar_tandoori",
      "anatolia",
      "gourmet_burger_kitchen",
      "golden_house",
      "prezzo",
      "caffe_uno",
      "dojo_noodle_bar",
      "nandos",
      "pizza_express_fen_ditton",
      "the_golden_curry",
      "loch_fyne",
      "rice_boat",
      "sesame_restaurant_and_bar",
      "the_copper_kettle",
      "ali_baba",
      "graffiti",
      "restaurant_two_two",
      "eraina",
      "wagamama",
      "bloomsbury_restaurant",
      "the_nirala",
      "cotto",
      "peking_restaurant",
      "cote",
      "tang_chinese",
      "thanh_binh",
      "chiquito_restaurant_bar",
      "la_raza",
      "pizza_hut_fen_ditton",
      "the_cow_pizza_kitchen_and_bar",
      "curry_queen",
      "nandos_city_centre",
      "la_mimosa",
      "the_lucky_star",
      "kymmoy",
      "the_gandhi",
      "zizzi_cambridge",
      "shiraz_restaurant",
      "meghna",
      "bedouin",
      "frankie_and_bennys",
      "pizza_express",
      "j_restaurant",
      "the_gardenia",
      "india_house"
    ],
    "phone": [
      "01223_412430",
      "01223_227330",
      "01223_337766",
      "01223_354755",
      "01223_302800",
      "01223_351880",
      "01223_351027",
      "01223_812660",
      "01223_362054",
      "01223_312598",
      "01223_324351",
      "01223_350106",
      "01223_277977",
      "01223_249955",
      "01223_355012",
      "01223_362525",
      "01223_350688",
      "01223_301761",
      "01223_462354",
      "01223_323361",
      "01223_323639",
      "01223_350420",
      "01223_366668",
      "0871_942_9180",
      "01223_356060",
      "01223_355909",
      "01223_244277",
      "01223_568988",
      "01223_354382",
      "01223_364917",
      "01223_302330",
      "01223_362372",
      "01223_276182",
      "01223_351707",
      "01223_352607",
      "01223_464630",
      "01223_362433",
      "01223_259988",
      "01223_362456",
      "01223_309147",
      "01223_461661",
      "01223_359506",
      "01223_361763",
      "01223_327908",
      "01223_360966",
      "01223_368786",
      "01733_553355",
      "01223_358899",
      "01223_506055",
      "01223_367755",
      "01223_566388",
      "01223_352500",
      "01223_355711",
      "01223_505015",
      "01799_521260",
      "01223_308871",
      "01223_329432",
      "01223_244149",
      "01223_358399",
      "01223_400170",
      "01223_315232",
      "01223_363270",
      "01223_412299",
      "01223_353942",
      "01223_307030",
      "01223_302010",
      "01223_353110",
      "01223_448620",
      "01223_356555",
      "01223_354679",
      "01223_311911",
      "01223_241387",
      "01223_365599",
      "01223_356354",
      "01223_566188",
      "01462_432565",
      "01223_360409",
      "01223_365068",
      "01223_248882",
      "01223_244955",
      "01223_324033",
      "01223_357187",
      "01223_369299",
      "01223_366552",
      "01223_500005",
      "01223_577786",
      "01223_518111",
      "01223_413000",
      "01223_311053",
      "01223_464550",
      "01223_727410",
      "01223_307581",
      "01223_363471",
      "01223_323178",
      "01223_367660",
      "01223_356666",
      "01223_247877",
      "01223_306306",
      "01223_355166",
      "01223_308681",
      "01223_323737",
      "01842_753771"
    ]
  }
}
