# Supplementary material for: PluDG: enhancing task-oriented dialogue system with knowledge graph plug-in module
Source: PeerJ Comput Sci. 2023 Nov 24;9:e1707. doi: 10.7717/peerj-cs.1707 (PMC10703105; doi:10.7717/peerj-cs.1707)
Supplement: Supplemental Information 1 [file peerj-cs-09-1707-s001.zip › decoder/data/camrest/raw/test.json]

[
 {
  "context": [
   "i need to find an expensive restauant that 's in the south section of the city ."
  ],
  "output": "there are several restaurants in the south part of town that serve expensive food . do you have a cuisine preference ?",
  "kb": [],
  "cusine": "dontcare",
  "dialogue_id": 0,
  "sketch_tags": [
   "null_tag",
   "null_tag",
   "null_tag",
   "null_tag",
   "null_tag",
   "null_tag",
   "south",
   "null_tag",
   "null_tag",
   "null_tag",
   "null_tag",
   "null_tag",
   "expensive",
   "null_tag",
   "null_tag",
   "null_tag",
   "null_tag",
   "null_tag",
   "null_tag",
   "null_tag",
   "null_tag",
   "null_tag"
  ],
  "sketch_outs": [
   "there",
   "are",
   "several",
   "restaurants",
   "in",
   "the",
   "sketch_area",
   "part",
   "of",
   "town",
   "that",
   "serve",
   "sketch_pricerange",
   "food",
   ".",
   "do",
   "you",
   "have",
   "a",
   "cuisine",
   "preference",
   "?"
  ],
  "gold_entities": [
   "south",
   "expensive"
  ],
  "did": 0,
  "kb_ptr": [],
  "key_ptr": []
 },
 {
  "context": [
   "i need to find an expensive restauant that 's in the south section of the city .",
   "there are several restaurants in the south part of town that serve expensive food . do you have a cuisine preference ?",
   "no i do n't care about the type of cuisine ."
  ],
  "output": "api_call dontcare south expensive",
  "kb": [],
  "cusine": "dontcare",
  "dialogue_id": 0,
  "sketch_tags": [
   "null_tag",
   "null_tag",
   "south",
   "expensive"
  ],
  "sketch_outs": [
   "api_call",
   "dontcare",
   "sketch_area",
   "sketch_pricerange"
  ],
  "gold_entities": [
   "south",
   "expensive"
  ],
  "did": 0,
  "kb_ptr": [],
  "key_ptr": []
 },
 {
  "context": [
   "i need to find an expensive restauant that 's in the south section of the city .",
   "there are several restaurants in the south part of town that serve expensive food . do you have a cuisine preference ?",
   "no i do n't care about the type of cuisine .",
   "api_call dontcare south expensive",
   "<silence>"
  ],
  "output": "chiquito_restaurant_bar is a mexican restaurant located in the south part of town .",
  "kb": [
   {
    "name": "the_good_luck_chinese_food_takeaway",
    "address": "82_cherry_hinton_road_cherry_hinton",
    "area": "south",
    "food": "chinese",
    "phone": "01223_244149",
    "pricerange": "expensive",
    "postcode": "cb17ag"
   },
   {
    "name": "taj_tandoori",
    "address": "64_cherry_hinton_road_cherry_hinton",
    "area": "south",
    "food": "indian",
    "phone": "01223_412299",
    "pricerange": "expensive",
    "postcode": "cb17aa"
   },
   {
    "name": "chiquito_restaurant_bar",
    "address": "2g_cambridge_leisure_park_cherry_hinton_road_cherry_hinton",
    "area": "south",
    "food": "mexican",
    "phone": "01223_400170",
    "pricerange": "expensive",
    "postcode": "cb17dy"
   },
   {
    "name": "peking_restaurant",
    "address": "10_homerton_street_city_centre",
    "area": "south",
    "food": "chinese",
    "phone": "01223_354755",
    "pricerange": "expensive",
    "postcode": "cb28nx"
   },
   {
    "name": "frankie_and_bennys",
    "address": "cambridge_leisure_park_clifton_way_cherry_hinton",
    "area": "south",
    "food": "italian",
    "phone": "01223_412430",
    "pricerange": "expensive",
    "postcode": "cb17dy"
   }
  ],
  "cusine": "dontcare",
  "dialogue_id": 0,
  "sketch_tags": [
   "chiquito_restaurant_bar",
   "null_tag",
   "null_tag",
   "mexican",
   "null_tag",
   "null_tag",
   "null_tag",
   "null_tag",
   "south",
   "null_tag",
   "null_tag",
   "null_tag",
   "null_tag"
  ],
  "sketch_outs": [
   "sketch_name",
   "is",
   "a",
   "sketch_food",
   "restaurant",
   "located",
   "in",
   "the",
   "sketch_area",
   "part",
   "of",
   "town",
   "."
  ],
  "gold_entities": [
   "chiquito_restaurant_bar",
   "mexican",
   "south"
  ],
  "did": 0,
  "key_ptr": [
   [
    1,
    0,
    1,
    1,
    0,
    0,
    0
   ],
   [
    1,
    0,
    1,
    1,
    0,
    0,
    0
   ],
   [
    1,
    0,
    1,
    1,
    0,
    0,
    0
   ],
   [
    1,
    0,
    1,
    1,
    0,
    0,
    0
   ],
   [
    1,
    0,
    1,
    1,
    0,
    0,
    0
   ]
  ],
  "kb_ptr": [
   0,
   0,
   1,
   0,
   0
  ]
 },
 {
  "context": [
   "i need to find an expensive restauant that 's in the south section of the city .",
   "there are several restaurants in the south part of town that serve expensive food . do you have a cuisine preference ?",
   "no i do n't care about the type of cuisine .",
   "api_call dontcare south expensive",
   "<silence>",
   "chiquito_restaurant_bar is a mexican restaurant located in the south part of town .",
   "what is their address ?"
  ],
  "output": "there address is 2g_cambridge_leisure_park_cherry_hinton_road_cherry_hinton , it there anything else i can help you with ?",
  "kb": [
   {
    "name": "the_good_luck_chinese_food_takeaway",
    "address": "82_cherry_hinton_road_cherry_hinton",
    "area": "south",
    "food": "chinese",
    "phone": "01223_244149",
    "pricerange": "expensive",
    "postcode": "cb17ag"
   },
   {
    "name": "taj_tandoori",
    "address": "64_cherry_hinton_road_cherry_hinton",
    "area": "south",
    "food": "indian",
    "phone": "01223_412299",
    "pricerange": "expensive",
    "postcode": "cb17aa"
   },
   {
    "name": "chiquito_restaurant_bar",
    "address": "2g_cambridge_leisure_park_cherry_hinton_road_cherry_hinton",
    "area": "south",
    "food": "mexican",
    "phone": "01223_400170",
    "pricerange": "expensive",
    "postcode": "cb17dy"
   },
   {
    "name": "peking_restaurant",
    "address": "10_homerton_street_city_centre",
    "area": "south",
    "food": "chinese",
    "phone": "01223_354755",
    "pricerange": "expensive",
    "postcode": "cb28nx"
   },
   {
    "name": "frankie_and_bennys",
    "address": "cambridge_leisure_park_clifton_way_cherry_hinton",
    "area": "south",
    "food": "italian",
    "phone": "01223_412430",
    "pricerange": "expensive",
    "postcode": "cb17dy"
   }
  ],
  "cusine": "dontcare",
  "dialogue_id": 0,
  "sketch_tags": [
   "null_tag",
   "null_tag",
   "null_tag",
   "2g_cambridge_leisure_park_cherry_hinton_road_cherry_hinton",
   "null_tag",
   "null_tag",
   "null_tag",
   "null_tag",
   "null_tag",
   "null_tag",
   "null_tag",
   "null_tag",
   "null_tag",
   "null_tag",
   "null_tag"
  ],
  "sketch_outs": [
   "there",
   "address",
   "is",
   "sketch_address",
   ",",
   "it",
   "there",
   "anything",
   "else",
   "i",
   "can",
   "help",
   "you",
   "with",
   "?"
  ],
  "gold_entities": [
   "2g_cambridge_leisure_park_cherry_hinton_road_cherry_hinton"
  ],
  "did": 0,
  "key_ptr": [
   [
    0,
    1,
    0,
    0,
    0,
    0,
    0
   ],
   [
    0,
    1,
    0,
    0,
    0,
    0,
    0
   ],
   [
    0,
    1,
    0,
    0,
    0,
    0,
    0
   ],
   [
    0,
    1,
    0,
    0,
    0,
    0,
    0
   ],
   [
    0,
    1,
    0,
    0,
    0,
    0,
    0
   ]
  ],
  "kb_ptr": [
   0,
   0,
   1,
   0,
   0
  ]
 },
 {
  "context": [
   "i need to find an expensive restauant that 's in the south section of the city .",
   "there are several restaurants in the south part of town that serve expensive food . do you have a cuisine preference ?",
   "no i do n't care about the type of cuisine .",
   "api_call dontcare south expensive",
   "<silence>",
   "chiquito_restaurant_bar is a mexican restaurant located in the south part of town .",
   "what is their address ?",
   "there address is 2g_cambridge_leisure_park_cherry_hinton_road_cherry_hinton , it there anything else i can help you with ?",
   "what is the food type they serve ?"
  ],
  "output": "they serve mexican food .",
  "kb": [
   {
    "name": "the_good_luck_chinese_food_takeaway",
    "address": "82_cherry_hinton_road_cherry_hinton",
    "area": "south",
    "food": "chinese",
    "phone": "01223_244149",
    "pricerange": "expensive",
    "postcode": "cb17ag"
   },
   {
    "name": "taj_tandoori",
    "address": "64_cherry_hinton_road_cherry_hinton",
    "area": "south",
    "food": "indian",
    "phone": "01223_412299",
    "pricerange": "expensive",
    "postcode": "cb17aa"
   },
   {
    "name": "chiquito_restaurant_bar",
    "address": "2g_cambridge_leisure_park_cherry_hinton_road_cherry_hinton",
    "area": "south",
    "food": "mexican",
    "phone": "01223_400170",
    "pricerange": "expensive",
    "postcode": "cb17dy"
   },
   {
    "name": "peking_restaurant",
    "address": "10_homerton_street_city_centre",
    "area": "south",
    "food": "chinese",
    "phone": "01223_354755",
    "pricerange": "expensive",
    "postcode": "cb28nx"
   },
   {
    "name": "frankie_and_bennys",
    "address": "cambridge_leisure_park_clifton_way_cherry_hinton",
    "area": "south",
    "food": "italian",
    "phone": "01223_412430",
    "pricerange": "expensive",
    "postcode": "cb17dy"
   }
  ],
  "cusine": "dontcare",
  "dialogue_id": 0,
  "sketch_tags": [
   "null_tag",
   "null_tag",
   "mexican",
   "null_tag",
   "null_tag"
  ],
  "sketch_outs": [
   "they",
   "serve",
   "sketch_food",
   "food",
   "."
  ],
  "gold_entities": [
   "mexican"
  ],
  "did": 0,
  "key_ptr": [
   [
    0,
    0,
    0,
    1,
    0,
    0,
    0
   ],
   [
    0,
    0,
    0,
    1,
    0,
    0,
    0
   ],
   [
    0,
    0,
    0,
    1,
    0,
    0,
    0
   ],
   [
    0,
    0,
    0,
    1,
    0,
    0,
    0
   ],
   [
    0,
    0,
    0,
    1,
    0,
    0,
    0
   ]
  ],
  "kb_ptr": [
   0,
   0,
   1,
   0,
   0
  ]
 },
 {
  "context": [
   "i need to find an expensive restauant that 's in the south section of the city .",
   "there are several restaurants in the south part of town that serve expensive food . do you have a cuisine preference ?",
   "no i do n't care about the type of cuisine .",
   "api_call dontcare south expensive",
   "<silence>",
   "chiquito_restaurant_bar is a mexican restaurant located in the south part of town .",
   "what is their address ?",
   "there address is 2g_cambridge_leisure_park_cherry_hinton_road_cherry_hinton , it there anything else i can help you with ?",
   "what is the food type they serve ?",
   "they serve mexican food .",
   "nope , that 's what i was looking for . thanks a lot !"
  ],
  "output": "thank you very much for using the cambridge restaurant system .",
  "kb": [
   {
    "name": "the_good_luck_chinese_food_takeaway",
    "address": "82_cherry_hinton_road_cherry_hinton",
    "area": "south",
    "food": "chinese",
    "phone": "01223_244149",
    "pricerange": "expensive",
    "postcode": "cb17ag"
   },
   {
    "name": "taj_tandoori",
    "address": "64_cherry_hinton_road_cherry_hinton",
    "area": "south",
    "food": "indian",
    "phone": "01223_412299",
    "pricerange": "expensive",
    "postcode": "cb17aa"
   },
   {
    "name": "chiquito_restaurant_bar",
    "address": "2g_cambridge_leisure_park_cherry_hinton_road_cherry_hinton",
    "area": "south",
    "food": "mexican",
    "phone": "01223_400170",
    "pricerange": "expensive",
    "postcode": "cb17dy"
   },
   {
    "name": "peking_restaurant",
    "address": "10_homerton_street_city_centre",
    "area": "south",
    "food": "chinese",
    "phone": "01223_354755",
    "pricerange": "expensive",
    "postcode": "cb28nx"
   },
   {
    "name": "frankie_and_bennys",
    "address": "cambridge_leisure_park_clifton_way_cherry_hinton",
    "area": "south",
    "food": "italian",
    "phone": "01223_412430",
    "pricerange": "expensive",
    "postcode": "cb17dy"
   }
  ],
  "cusine": "dontcare",
  "dialogue_id": 0,
  "sketch_tags": [
   "null_tag",
   "null_tag",
   "null_tag",
   "null_tag",
   "null_tag",
   "null_tag",
   "null_tag",
   "null_tag",
   "null_tag",
   "null_tag",
   "null_tag"
  ],
  "sketch_outs": [
   "thank",
   "you",
   "very",
   "much",
   "for",
   "using",
   "the",
   "cambridge",
   "restaurant",
   "system",
   "."
  ],
  "gold_entities": [],
  "did": 0,
  "key_ptr": [
   [
    0,
    0,
    0,
    0,
    0,
    0,
    0
   ],
   [
    0,
    0,
    0,
    0,
    0,
    0,
    0
   ],
   [
    0,
    0,
    0,
    0,
    0,
    0,
    0
   ],
   [
    0,
    0,
    0,
    0,
    0,
    0,
    0
   ],
   [
    0,
    0,
    0,
    0,
    0,
    0,
    0
   ]
  ],
  "kb_ptr": [
   0,
   0,
   1,
   0,
   0
  ]
 },
 {
  "context": [
   "i want somewhere that serves traditional food ."
  ],
  "output": "there are no traditional restaurants in the city . can i help you with a different type of cuisine ?",
  "kb": [],
  "cusine": "asian_oriental",
  "dialogue_id": 5,
  "sketch_tags": [
   "null_tag",
   "null_tag",
   "null_tag",
   "null_tag",
   "null_tag",
   "null_tag",
   "null_tag",
   "null_tag",
   "null_tag",
   "null_tag",
   "null_tag",
   "null_tag",
   "null_tag",
   "null_tag",
   "null_tag",
   "null_tag",
   "null_tag",
   "null_tag",
   "null_tag",
   "null_tag"
  ],
  "sketch_outs": [
   "there",
   "are",
   "no",
   "traditional",
   "restaurants",
   "in",
   "the",
   "city",
   ".",
   "can",
   "i",
   "help",
   "you",
   "with",
   "a",
   "different",
   "type",
   "of",
   "cuisine",
   "?"
  ],
  "gold_entities": [],
  "did": 5,
  "kb_ptr": [],
  "key_ptr": []
 },
 {
  "context": [
   "i want somewhere that serves traditional food .",
   "there are no traditional restaurants in the city . can i help you with a different type of cuisine ?",
   "how abou asian oriental food"
  ],
  "output": "there are 5 restaurants meeting your criteria . what area and price range did you have in mind ?",
  "kb": [],
  "cusine": "asian_oriental",
  "dialogue_id": 5,
  "sketch_tags": [
   "null_tag",
   "null_tag",
   "null_tag",
   "null_tag",
   "null_tag",
   "null_tag",
   "null_tag",
   "null_tag",
   "null_tag",
   "null_tag",
   "null_tag",
   "null_tag",
   "null_tag",
   "null_tag",
   "null_tag",
   "null_tag",
   "null_tag",
   "null_tag",
   "null_tag"
  ],
  "sketch_outs": [
   "there",
   "are",
   "5",
   "restaurants",
   "meeting",
   "your",
   "criteria",
   ".",
   "what",
   "area",
   "and",
   "price",
   "range",
   "did",
   "you",
   "have",
   "in",
   "mind",
   "?"
  ],
  "gold_entities": [],
  "did": 5,
  "kb_ptr": [],
  "key_ptr": []
 },
 {
  "context": [
   "i want somewhere that serves traditional food .",
   "there are no traditional restaurants in the city . can i help you with a different type of cuisine ?",
   "how abou asian oriental food",
   "there are 5 restaurants meeting your criteria . what area and price range did you have in mind ?",
   "what is the address and phone number ?"
  ],
  "output": "api_call asian_oriental dontcare dontcare",
  "kb": [],
  "cusine": "asian_oriental",
  "dialogue_id": 5,
  "sketch_tags": [
   "null_tag",
   "asian_oriental",
   "null_tag",
   "null_tag"
  ],
  "sketch_outs": [
   "api_call",
   "sketch_food",
   "dontcare",
   "dontcare"
  ],
  "gold_entities": [
   "asian_oriental"
  ],
  "did": 5,
  "kb_ptr": [],
  "key_ptr": []
 },
 {
  "context": [
   "i want somewhere that serves traditional food .",
   "there are no traditional restaurants in the city . can i help you with a different type of cuisine ?",
   "how abou asian oriental food",
   "there are 5 restaurants meeting your criteria . what area and price range did you have in mind ?",
   "what is the address and phone number ?",
   "api_call asian_oriental dontcare dontcare",
   "<silence>"
  ],
  "output": "the dojo_noodle_bar serves asian_oriental food . they are located at 40210_millers_yard_city_centre and their phone number is 01223_363471 .",
  "kb": [
   {
    "name": "dojo_noodle_bar",
    "address": "40210_millers_yard_city_centre",
    "area": "centre",
    "food": "asian_oriental",
    "phone": "01223_363471",
    "pricerange": "cheap",
    "postcode": "cb21rq"
   },
   {
    "name": "yippee_noodle_bar",
    "address": "40428_king_street_city_centre",
    "area": "centre",
    "food": "asian_oriental",
    "phone": "01223_518111",
    "pricerange": "moderate",
    "postcode": "cb11lh"
   },
   {
    "name": "j_restaurant",
    "address": "86_regent_street_city_centre",
    "area": "centre",
    "food": "asian_oriental",
    "phone": "01223_307581",
    "pricerange": "cheap",
    "postcode": "cb21dp"
   },
   {
    "name": "saigon_city",
    "address": "169_high_street_chesterton_chesterton",
    "area": "north",
    "food": "asian_oriental",
    "phone": "01223_356555",
    "pricerange": "expensive",
    "postcode": "cb41nl"
   },
   {
    "name": "kymmoy",
    "address": "52_mill_road_city_centre",
    "area": "centre",
    "food": "asian_oriental",
    "phone": "01223_311911",
    "pricerange": "expensive",
    "postcode": "cb12as"
   }
  ],
  "cusine": "asian_oriental",
  "dialogue_id": 5,
  "sketch_tags": [
   "null_tag",
   "dojo_noodle_bar",
   "null_tag",
   "asian_oriental",
   "null_tag",
   "null_tag",
   "null_tag",
   "null_tag",
   "null_tag",
   "null_tag",
   "40210_millers_yard_city_centre",
   "null_tag",
   "null_tag",
   "null_tag",
   "null_tag",
   "null_tag",
   "01223_363471",
   "null_tag"
  ],
  "sketch_outs": [
   "the",
   "sketch_name",
   "serves",
   "sketch_food",
   "food",
   ".",
   "they",
   "are",
   "located",
   "at",
   "sketch_address",
   "and",
   "their",
   "phone",
   "number",
   "is",
   "sketch_phone",
   "."
  ],
  "gold_entities": [
   "dojo_noodle_bar",
   "asian_oriental",
   "40210_millers_yard_city_centre",
   "01223_363471"
  ],
  "did": 5,
  "key_ptr": [
   [
    1,
    1,
    0,
    1,
    1,
    0,
    0
   ],
   [
    1,
    1,
    0,
    1,
    1,
    0,
    0
   ],
   [
    1,
    1,
    0,
    1,
    1,
    0,
    0
   ],
   [
    1,
    1,
    0,
    1,
    1,
    0,
    0
   ],
   [
    1,
    1,
    0,
    1,
    1,
    0,
    0
   ]
  ],
  "kb_ptr": [
   1,
   0,
   0,
   0,
   0
  ]
 },
 {
  "context": [
   "i want somewhere that serves traditional food .",
   "there are no traditional restaurants in the city . can i help you with a different type of cuisine ?",
   "how abou asian oriental food",
   "there are 5 restaurants meeting your criteria . what area and price range did you have in mind ?",
   "what is the address and phone number ?",
   "api_call asian_oriental dontcare dontcare",
   "<silence>",
   "the dojo_noodle_bar serves asian_oriental food . they are located at 40210_millers_yard_city_centre and their phone number is 01223_363471 .",
   "thank you . good bye ."
  ],
  "output": "good bye",
  "kb": [
   {
    "name": "dojo_noodle_bar",
    "address": "40210_millers_yard_city_centre",
    "area": "centre",
    "food": "asian_oriental",
    "phone": "01223_363471",
    "pricerange": "cheap",
    "postcode": "cb21rq"
   },
   {
    "name": "yippee_noodle_bar",
    "address": "40428_king_street_city_centre",
    "area": "centre",
    "food": "asian_oriental",
    "phone": "01223_518111",
    "pricerange": "moderate",
    "postcode": "cb11lh"
   },
   {
    "name": "j_restaurant",
    "address": "86_regent_street_city_centre",
    "area": "centre",
    "food": "asian_oriental",
    "phone": "01223_307581",
    "pricerange": "cheap",
    "postcode": "cb21dp"
   },
   {
    "name": "saigon_city",
    "address": "169_high_street_chesterton_chesterton",
    "area": "north",
    "food": "asian_oriental",
    "phone": "01223_356555",
    "pricerange": "expensive",
    "postcode": "cb41nl"
   },
   {
    "name": "kymmoy",
    "address": "52_mill_road_city_centre",
    "area": "centre",
    "food": "asian_oriental",
    "phone": "01223_311911",
    "pricerange": "expensive",
    "postcode": "cb12as"
   }
  ],
  "cusine": "asian_oriental",
  "dialogue_id": 5,
  "sketch_tags": [
   "null_tag",
   "null_tag"
  ],
  "sketch_outs": [
   "good",
   "bye"
  ],
  "gold_entities": [],
  "did": 5,
  "key_ptr": [
   [
    0,
    0,
    0,
    0,
    0,
    0,
    0
   ],
   [
    0,
    0,
    0,
    0,
    0,
    0,
    0
   ],
   [
    0,
    0,
    0,
    0,
    0,
    0,
    0
   ],
   [
    0,
    0,
    0,
    0,
    0,
    0,
    0
   ],
   [
    0,
    0,
    0,
    0,
    0,
    0,
    0
   ]
  ],
  "kb_ptr": [
   1,
   0,
   0,
   0,
   0
  ]
 },
 {
  "context": [
   "i 'd like to find a moderately priced chinese restaurant ."
  ],
  "output": "api_call chinese dontcare moderate",
  "kb": [],
  "cusine": "chinese",
  "dialogue_id": 9,
  "sketch_tags": [
   "null_tag",
   "chinese",
   "null_tag",
   "moderate"
  ],
  "sketch_outs": [
   "api_call",
   "sketch_food",
   "dontcare",
   "sketch_pricerange"
  ],
  "gold_entities": [
   "chinese",
   "moderate"
  ],
  "did": 9,
  "kb_ptr": [],
  "key_ptr": []
 },
 {
  "context": [
   "i 'd like to find a moderately priced chinese restaurant .",
   "api_call chinese dontcare moderate",
   "<silence>"
  ],
  "output": "golden_wok is a moderately priced chinese restaurant in north .",
  "kb": [
   {
    "name": "jinling_noodle_bar",
    "address": "11_peas_hill_city_centre",
    "area": "centre",
    "food": "chinese",
    "phone": "01223_566188",
    "pricerange": "moderate",
    "postcode": "cb23pp"
   },
   {
    "name": "lan_hong_house",
    "address": "12_norfolk_street_city_centre",
    "area": "centre",
    "food": "chinese",
    "phone": "01223_350420",
    "pricerange": "moderate",
    "postcode": "cb12lf"
   },
   {
    "name": "golden_wok",
    "address": "191_histon_road_chesterton",
    "area": "north",
    "food": "chinese",
    "phone": "01223_350688",
    "pricerange": "moderate",
    "postcode": "cb43hl"
   },
   {
    "name": "shanghai_family_restaurant",
    "address": "39_burleigh_street_city_centre",
    "area": "centre",
    "food": "chinese",
    "phone": "01223_301761",
    "pricerange": "moderate",
    "postcode": "cb11dg"
   }
  ],
  "cusine": "chinese",
  "dialogue_id": 9,
  "sketch_tags": [
   "golden_wok",
   "null_tag",
   "null_tag",
   "null_tag",
   "null_tag",
   "chinese",
   "null_tag",
   "null_tag",
   "north",
   "null_tag"
  ],
  "sketch_outs": [
   "sketch_name",
   "is",
   "a",
   "moderately",
   "priced",
   "sketch_food",
   "restaurant",
   "in",
   "sketch_area",
   "."
  ],
  "gold_entities": [
   "golden_wok",
   "chinese",
   "north"
  ],
  "did": 9,
  "key_ptr": [
   [
    1,
    0,
    1,
    1,
    0,
    0,
    0
   ],
   [
    1,
    0,
    1,
    1,
    0,
    0,
    0
   ],
   [
    1,
    0,
    1,
    1,
    0,
    0,
    0
   ],
   [
    1,
    0,
    1,
    1,
    0,
    0,
    0
   ]
  ],
  "kb_ptr": [
   0,
   0,
   1,
   0
  ]
 },
 {
  "context": [
   "i 'd like to find a moderately priced chinese restaurant .",
   "api_call chinese dontcare moderate",
   "<silence>",
   "golden_wok is a moderately priced chinese restaurant in north .",
   "can you give me the address , phone number , and area code ?"
  ],
  "output": "the golden_wok is at 191_histon_road_chesterton , post code cb43hl . the phone number is 01223_350688 .",
  "kb": [
   {
    "name": "jinling_noodle_bar",
    "address": "11_peas_hill_city_centre",
    "area": "centre",
    "food": "chinese",
    "phone": "01223_566188",
    "pricerange": "moderate",
    "postcode": "cb23pp"
   },
   {
    "name": "lan_hong_house",
    "address": "12_norfolk_street_city_centre",
    "area": "centre",
    "food": "chinese",
    "phone": "01223_350420",
    "pricerange": "moderate",
    "postcode": "cb12lf"
   },
   {
    "name": "golden_wok",
    "address": "191_histon_road_chesterton",
    "area": "north",
    "food": "chinese",
    "phone": "01223_350688",
    "pricerange": "moderate",
    "postcode": "cb43hl"
   },
   {
    "name": "shanghai_family_restaurant",
    "address": "39_burleigh_street_city_centre",
    "area": "centre",
    "food": "chinese",
    "phone": "01223_301761",
    "pricerange": "moderate",
    "postcode": "cb11dg"
   }
  ],
  "cusine": "chinese",
  "dialogue_id": 9,
  "sketch_tags": [
   "null_tag",
   "golden_wok",
   "null_tag",
   "null_tag",
   "191_histon_road_chesterton",
   "null_tag",
   "null_tag",
   "null_tag",
   "cb43hl",
   "null_tag",
   "null_tag",
   "null_tag",
   "null_tag",
   "null_tag",
   "01223_350688",
   "null_tag"
  ],
  "sketch_outs": [
   "the",
   "sketch_name",
   "is",
   "at",
   "sketch_address",
   ",",
   "post",
   "code",
   "sketch_postcode",
   ".",
   "the",
   "phone",
   "number",
   "is",
   "sketch_phone",
   "."
  ],
  "gold_entities": [
   "golden_wok",
   "191_histon_road_chesterton",
   "cb43hl",
   "01223_350688"
  ],
  "did": 9,
  "key_ptr": [
   [
    1,
    1,
    0,
    0,
    1,
    0,
    1
   ],
   [
    1,
    1,
    0,
    0,
    1,
    0,
    1
   ],
   [
    1,
    1,
    0,
    0,
    1,
    0,
    1
   ],
   [
    1,
    1,
    0,
    0,
    1,
    0,
    1
   ]
  ],
  "kb_ptr": [
   0,
   0,
   1,
   0
  ]
 },
 {
  "context": [
   "i 'd like to find a moderately priced chinese restaurant .",
   "api_call chinese dontcare moderate",
   "<silence>",
   "golden_wok is a moderately priced chinese restaurant in north .",
   "can you give me the address , phone number , and area code ?",
   "the golden_wok is at 191_histon_road_chesterton , post code cb43hl . the phone number is 01223_350688 .",
   "thank you very much for the address of the golden_wok !"
  ],
  "output": "you 're welcome . good bye !",
  "kb": [
   {
    "name": "jinling_noodle_bar",
    "address": "11_peas_hill_city_centre",
    "area": "centre",
    "food": "chinese",
    "phone": "01223_566188",
    "pricerange": "moderate",
    "postcode": "cb23pp"
   },
   {
    "name": "lan_hong_house",
    "address": "12_norfolk_street_city_centre",
    "area": "centre",
    "food": "chinese",
    "phone": "01223_350420",
    "pricerange": "moderate",
    "postcode": "cb12lf"
   },
   {
    "name": "golden_wok",
    "address": "191_histon_road_chesterton",
    "area": "north",
    "food": "chinese",
    "phone": "01223_350688",
    "pricerange": "moderate",
    "postcode": "cb43hl"
   },
   {
    "name": "shanghai_family_restaurant",
    "address": "39_burleigh_street_city_centre",
    "area": "centre",
    "food": "chinese",
    "phone": "01223_301761",
    "pricerange": "moderate",
    "postcode": "cb11dg"
   }
  ],
  "cusine": "chinese",
  "dialogue_id": 9,
  "sketch_tags": [
   "null_tag",
   "null_tag",
   "null_tag",
   "null_tag",
   "null_tag",
   "null_tag",
   "null_tag"
  ],
  "sketch_outs": [
   "you",
   "'re",
   "welcome",
   ".",
   "good",
   "bye",
   "!"
  ],
  "gold_entities": [],
  "did": 9,
  "key_ptr": [
   [
    0,
    0,
    0,
    0,
    0,
    0,
    0
   ],
   [
    0,
    0,
    0,
    0,
    0,
    0,
    0
   ],
   [
    0,
    0,
    0,
    0,
    0,
    0,
    0
   ],
   [
    0,
    0,
    0,
    0,
    0,
    0,
    0
   ]
  ],
  "kb_ptr": [
   0,
   0,
   1,
   0
  ]
 },
 {
  "context": [
   "i 'd like to find a restaurant that serves swiss food ."
  ],
  "output": "im sorry there are no restaurants offering swiss food in your area .",
  "kb": [],
  "cusine": "vietnamese",
  "dialogue_id": 13,
  "sketch_tags": [
   "null_tag",
   "null_tag",
   "null_tag",
   "null_tag",
   "null_tag",
   "null_tag",
   "null_tag",
   "null_tag",
   "null_tag",
   "null_tag",
   "null_tag",
   "null_tag",
   "null_tag"
  ],
  "sketch_outs": [
   "im",
   "sorry",
   "there",
   "are",
   "no",
   "restaurants",
   "offering",
   "swiss",
   "food",
   "in",
   "your",
   "area",
   "."
  ],
  "gold_entities": [],
  "did": 13,
  "kb_ptr": [],
  "key_ptr": []
 },
 {
  "context": [
   "i 'd like to find a restaurant that serves swiss food .",
   "im sorry there are no restaurants offering swiss food in your area .",
   "is there any restaurants that serve vietnamese food ?"
  ],
  "output": "api_call vietnamese dontcare dontcare",
  "kb": [],
  "cusine": "vietnamese",
  "dialogue_id": 13,
  "sketch_tags": [
   "null_tag",
   "vietnamese",
   "null_tag",
   "null_tag"
  ],
  "sketch_outs": [
   "api_call",
   "sketch_food",
   "dontcare",
   "dontcare"
  ],
  "gold_entities": [
   "vietnamese"
  ],
  "did": 13,
  "kb_ptr": [],
  "key_ptr": []
 },
 {
  "context": [
   "i 'd like to find a restaurant that serves swiss food .",
   "im sorry there are no restaurants offering swiss food in your area .",
   "is there any restaurants that serve vietnamese food ?",
   "api_call vietnamese dontcare dontcare",
   "<silence>"
  ],
  "output": "thanh_binh serves vietnamese food . is there anything else i can help you with ?",
  "kb": [
   {
    "name": "thanh_binh",
    "address": "17_magdalene_street_city_centre",
    "area": "west",
    "food": "vietnamese",
    "phone": "01223_362456",
    "pricerange": "cheap",
    "postcode": "cb30af"
   }
  ],
  "cusine": "vietnamese",
  "dialogue_id": 13,
  "sketch_tags": [
   "thanh_binh",
   "null_tag",
   "vietnamese",
   "null_tag",
   "null_tag",
   "null_tag",
   "null_tag",
   "null_tag",
   "null_tag",
   "null_tag",
   "null_tag",
   "null_tag",
   "null_tag",
   "null_tag",
   "null_tag"
  ],
  "sketch_outs": [
   "sketch_name",
   "serves",
   "sketch_food",
   "food",
   ".",
   "is",
   "there",
   "anything",
   "else",
   "i",
   "can",
   "help",
   "you",
   "with",
   "?"
  ],
  "gold_entities": [
   "thanh_binh",
   "vietnamese"
  ],
  "did": 13,
  "key_ptr": [
   [
    1,
    0,
    0,
    1,
    0,
    0,
    0
   ]
  ],
  "kb_ptr": [
   1
  ]
 },
 {
  "context": [
   "i 'd like to find a restaurant that serves swiss food .",
   "im sorry there are no restaurants offering swiss food in your area .",
   "is there any restaurants that serve vietnamese food ?",
   "api_call vietnamese dontcare dontcare",
   "<silence>",
   "thanh_binh serves vietnamese food . is there anything else i can help you with ?",
   "what 's the address ?"
  ],
  "output": "thanh_binh 's address is 17_magdalene_street_city_centre",
  "kb": [
   {
    "name": "thanh_binh",
    "address": "17_magdalene_street_city_centre",
    "area": "west",
    "food": "vietnamese",
    "phone": "01223_362456",
    "pricerange": "cheap",
    "postcode": "cb30af"
   }
  ],
  "cusine": "vietnamese",
  "dialogue_id": 13,
  "sketch_tags": [
   "thanh_binh",
   "null_tag",
   "null_tag",
   "null_tag",
   "17_magdalene_street_city_centre"
  ],
  "sketch_outs": [
   "sketch_name",
   "'s",
   "address",
   "is",
   "sketch_address"
  ],
  "gold_entities": [
   "thanh_binh",
   "17_magdalene_street_city_centre"
  ],
  "did": 13,
  "key_ptr": [
   [
    1,
    1,
    0,
    0,
    0,
    0,
    0
   ]
  ],
  "kb_ptr": [
   1
  ]
 },
 {
  "context": [
   "i 'd like to find a restaurant that serves swiss food .",
   "im sorry there are no restaurants offering swiss food in your area .",
   "is there any restaurants that serve vietnamese food ?",
   "api_call vietnamese dontcare dontcare",
   "<silence>",
   "thanh_binh serves vietnamese food . is there anything else i can help you with ?",
   "what 's the address ?",
   "thanh_binh 's address is 17_magdalene_street_city_centre",
   "thank you , goodbye ."
  ],
  "output": "thank you , goodbye .",
  "kb": [
   {
    "name": "thanh_binh",
    "address": "17_magdalene_street_city_centre",
    "area": "west",
    "food": "vietnamese",
    "phone": "01223_362456",
    "pricerange": "cheap",
    "postcode": "cb30af"
   }
  ],
  "cusine": "vietnamese",
  "dialogue_id": 13,
  "sketch_tags": [
   "null_tag",
   "null_tag",
   "null_tag",
   "null_tag",
   "null_tag"
  ],
  "sketch_outs": [
   "thank",
   "you",
   ",",
   "goodbye",
   "."
  ],
  "gold_entities": [],
  "did": 13,
  "key_ptr": [
   [
    0,
    0,
    0,
    0,
    0,
    0,
    0
   ]
  ],
  "kb_ptr": [
   1
  ]
 },
 {
  "context": [
   "i am looking for a restaurant that serves caribbean food and in the moderate price range ."
  ],
  "output": "there is not a caribbean restaurant in the moderate price range . would you like a different restaurant ?",
  "kb": [],
  "cusine": "spanish",
  "dialogue_id": 14,
  "sketch_tags": [
   "null_tag",
   "null_tag",
   "null_tag",
   "null_tag",
   "null_tag",
   "null_tag",
   "null_tag",
   "null_tag",
   "moderate",
   "null_tag",
   "null_tag",
   "null_tag",
   "null_tag",
   "null_tag",
   "null_tag",
   "null_tag",
   "null_tag",
   "null_tag",
   "null_tag"
  ],
  "sketch_outs": [
   "there",
   "is",
   "not",
   "a",
   "caribbean",
   "restaurant",
   "in",
   "the",
   "sketch_pricerange",
   "price",
   "range",
   ".",
   "would",
   "you",
   "like",
   "a",
   "different",
   "restaurant",
   "?"
  ],
  "gold_entities": [
   "moderate"
  ],
  "did": 14,
  "kb_ptr": [],
  "key_ptr": []
 },
 {
  "context": [
   "i am looking for a restaurant that serves caribbean food and in the moderate price range .",
   "there is not a caribbean restaurant in the moderate price range . would you like a different restaurant ?",
   "are there any spanish restaurants ?"
  ],
  "output": "api_call spanish dontcare moderate",
  "kb": [],
  "cusine": "spanish",
  "dialogue_id": 14,
  "sketch_tags": [
   "null_tag",
   "spanish",
   "null_tag",
   "moderate"
  ],
  "sketch_outs": [
   "api_call",
   "sketch_food",
   "dontcare",
   "sketch_pricerange"
  ],
  "gold_entities": [
   "spanish",
   "moderate"
  ],
  "did": 14,
  "kb_ptr": [],
  "key_ptr": []
 },
 {
  "context": [
   "i am looking for a restaurant that serves caribbean food and in the moderate price range .",
   "there is not a caribbean restaurant in the moderate price range . would you like a different restaurant ?",
   "are there any spanish restaurants ?",
   "api_call spanish dontcare moderate",
   "<silence>"
  ],
  "output": "yes . la_tasca is a nice spanish restaurant in the moderate price range .",
  "kb": [
   {
    "name": "la_tasca",
    "address": "14_-16_bridge_street",
    "area": "centre",
    "food": "spanish",
    "phone": "01223_464630",
    "pricerange": "moderate",
    "postcode": "cb21uf"
   }
  ],
  "cusine": "spanish",
  "dialogue_id": 14,
  "sketch_tags": [
   "null_tag",
   "null_tag",
   "la_tasca",
   "null_tag",
   "null_tag",
   "null_tag",
   "spanish",
   "null_tag",
   "null_tag",
   "null_tag",
   "moderate",
   "null_tag",
   "null_tag",
   "null_tag"
  ],
  "sketch_outs": [
   "yes",
   ".",
   "sketch_name",
   "is",
   "a",
   "nice",
   "sketch_food",
   "restaurant",
   "in",
   "the",
   "sketch_pricerange",
   "price",
   "range",
   "."
  ],
  "gold_entities": [
   "la_tasca",
   "spanish",
   "moderate"
  ],
  "did": 14,
  "key_ptr": [
   [
    1,
    0,
    0,
    1,
    0,
    1,
    0
   ]
  ],
  "kb_ptr": [
   1
  ]
 },
 {
  "context": [
   "i am looking for a restaurant that serves caribbean food and in the moderate price range .",
   "there is not a caribbean restaurant in the moderate price range . would you like a different restaurant ?",
   "are there any spanish restaurants ?",
   "api_call spanish dontcare moderate",
   "<silence>",
   "yes . la_tasca is a nice spanish restaurant in the moderate price range .",
   "what is the address , phone number , and postcode ?"
  ],
  "output": "la_tasca is located at 14_-16_bridge_street and the postcode is cb21uf . their phone number is 1223 464630. may i help you with anything else ?",
  "kb": [
   {
    "name": "la_tasca",
    "address": "14_-16_bridge_street",
    "area": "centre",
    "food": "spanish",
    "phone": "01223_464630",
    "pricerange": "moderate",
    "postcode": "cb21uf"
   }
  ],
  "cusine": "spanish",
  "dialogue_id": 14,
  "sketch_tags": [
   "la_tasca",
   "null_tag",
   "null_tag",
   "null_tag",
   "14_-16_bridge_street",
   "null_tag",
   "null_tag",
   "null_tag",
   "null_tag",
   "cb21uf",
   "null_tag",
   "null_tag",
   "null_tag",
   "null_tag",
   "null_tag",
   "null_tag",
   "null_tag",
   "null_tag",
   "null_tag",
   "null_tag",
   "null_tag",
   "null_tag",
   "null_tag",
   "null_tag",
   "null_tag"
  ],
  "sketch_outs": [
   "sketch_name",
   "is",
   "located",
   "at",
   "sketch_address",
   "and",
   "the",
   "postcode",
   "is",
   "sketch_postcode",
   ".",
   "their",
   "phone",
   "number",
   "is",
   "1223",
   "464630.",
   "may",
   "i",
   "help",
   "you",
   "with",
   "anything",
   "else",
   "?"
  ],
  "gold_entities": [
   "la_tasca",
   "14_-16_bridge_street",
   "cb21uf"
  ],
  "did": 14,
  "key_ptr": [
   [
    1,
    1,
    0,
    0,
    0,
    0,
    1
   ]
  ],
  "kb_ptr": [
   1
  ]
 },
 {
  "context": [
   "i am looking for a restaurant that serves caribbean food and in the moderate price range .",
   "there is not a caribbean restaurant in the moderate price range . would you like a different restaurant ?",
   "are there any spanish restaurants ?",
   "api_call spanish dontcare moderate",
   "<silence>",
   "yes . la_tasca is a nice spanish restaurant in the moderate price range .",
   "what is the address , phone number , and postcode ?",
   "la_tasca is located at 14_-16_bridge_street and the postcode is cb21uf . their phone number is 1223 464630. may i help you with anything else ?",
   "thank you good bye ."
  ],
  "output": "you 're welcome , goodbye .",
  "kb": [
   {
    "name": "la_tasca",
    "address": "14_-16_bridge_street",
    "area": "centre",
    "food": "spanish",
    "phone": "01223_464630",
    "pricerange": "moderate",
    "postcode": "cb21uf"
   }
  ],
  "cusine": "spanish",
  "dialogue_id": 14,
  "sketch_tags": [
   "null_tag",
   "null_tag",
   "null_tag",
   "null_tag",
   "null_tag",
   "null_tag"
  ],
  "sketch_outs": [
   "you",
   "'re",
   "welcome",
   ",",
   "goodbye",
   "."
  ],
  "gold_entities": [],
  "did": 14,
  "key_ptr": [
   [
    0,
    0,
    0,
    0,
    0,
    0,
    0
   ]
  ],
  "kb_ptr": [
   1
  ]
 },
 {
  "context": [
   "i 'm looking for a restaurant that serves swedish food"
  ],
  "output": "there are no restaurants that serve swedish food . are you interested in some other type of food ?",
  "kb": [],
  "cusine": "north_american",
  "dialogue_id": 15,
  "sketch_tags": [
   "null_tag",
   "null_tag",
   "null_tag",
   "null_tag",
   "null_tag",
   "null_tag",
   "null_tag",
   "null_tag",
   "null_tag",
   "null_tag",
   "null_tag",
   "null_tag",
   "null_tag",
   "null_tag",
   "null_tag",
   "null_tag",
   "null_tag",
   "null_tag",
   "null_tag"
  ],
  "sketch_outs": [
   "there",
   "are",
   "no",
   "restaurants",
   "that",
   "serve",
   "swedish",
   "food",
   ".",
   "are",
   "you",
   "interested",
   "in",
   "some",
   "other",
   "type",
   "of",
   "food",
   "?"
  ],
  "gold_entities": [],
  "did": 15,
  "kb_ptr": [],
  "key_ptr": []
 },
 {
  "context": [
   "i 'm looking for a restaurant that serves swedish food",
   "there are no restaurants that serve swedish food . are you interested in some other type of food ?",
   "yes , how about north american food . i will also need the address , phone number , and postcode ."
  ],
  "output": "api_call north_american dontcare dontcare",
  "kb": [],
  "cusine": "north_american",
  "dialogue_id": 15,
  "sketch_tags": [
   "null_tag",
   "north_american",
   "null_tag",
   "null_tag"
  ],
  "sketch_outs": [
   "api_call",
   "sketch_food",
   "dontcare",
   "dontcare"
  ],
  "gold_entities": [
   "north_american"
  ],
  "did": 15,
  "kb_ptr": [],
  "key_ptr": []
 },
 {
  "context": [
   "i 'm looking for a restaurant that serves swedish food",
   "there are no restaurants that serve swedish food . are you interested in some other type of food ?",
   "yes , how about north american food . i will also need the address , phone number , and postcode .",
   "api_call north_american dontcare dontcare",
   "<silence>"
  ],
  "output": "there is one location that servies north_american food . it is and expensive restaurant in the centre of town .",
  "kb": [
   {
    "name": "gourmet_burger_kitchen",
    "address": "regent_street_city_centre",
    "area": "centre",
    "food": "north_american",
    "phone": "01223_312598",
    "pricerange": "expensive",
    "postcode": "cb21ab"
   }
  ],
  "cusine": "north_american",
  "dialogue_id": 15,
  "sketch_tags": [
   "null_tag",
   "null_tag",
   "null_tag",
   "null_tag",
   "null_tag",
   "null_tag",
   "north_american",
   "null_tag",
   "null_tag",
   "null_tag",
   "null_tag",
   "null_tag",
   "expensive",
   "null_tag",
   "null_tag",
   "null_tag",
   "centre",
   "null_tag",
   "null_tag",
   "null_tag"
  ],
  "sketch_outs": [
   "there",
   "is",
   "one",
   "location",
   "that",
   "servies",
   "sketch_food",
   "food",
   ".",
   "it",
   "is",
   "and",
   "sketch_pricerange",
   "restaurant",
   "in",
   "the",
   "sketch_area",
   "of",
   "town",
   "."
  ],
  "gold_entities": [
   "north_american",
   "expensive",
   "centre"
  ],
  "did": 15,
  "key_ptr": [
   [
    0,
    0,
    1,
    1,
    0,
    1,
    0
   ]
  ],
  "kb_ptr": [
   1
  ]
 },
 {
  "context": [
   "i 'm looking for a restaurant that serves swedish food",
   "there are no restaurants that serve swedish food . are you interested in some other type of food ?",
   "yes , how about north american food . i will also need the address , phone number , and postcode .",
   "api_call north_american dontcare dontcare",
   "<silence>",
   "there is one location that servies north_american food . it is and expensive restaurant in the centre of town .",
   "what is the address , phone number , and postcode ?"
  ],
  "output": "the gourmet_burger_kitchen 's phone number is 01223_312598 , they are loated at regent_street_city_centre , and there post code is .cb21ab",
  "kb": [
   {
    "name": "gourmet_burger_kitchen",
    "address": "regent_street_city_centre",
    "area": "centre",
    "food": "north_american",
    "phone": "01223_312598",
    "pricerange": "expensive",
    "postcode": "cb21ab"
   }
  ],
  "cusine": "north_american",
  "dialogue_id": 15,
  "sketch_tags": [
   "null_tag",
   "gourmet_burger_kitchen",
   "null_tag",
   "null_tag",
   "null_tag",
   "null_tag",
   "01223_312598",
   "null_tag",
   "null_tag",
   "null_tag",
   "null_tag",
   "null_tag",
   "regent_street_city_centre",
   "null_tag",
   "null_tag",
   "null_tag",
   "null_tag",
   "null_tag",
   "null_tag",
   "null_tag"
  ],
  "sketch_outs": [
   "the",
   "sketch_name",
   "'s",
   "phone",
   "number",
   "is",
   "sketch_phone",
   ",",
   "they",
   "are",
   "loated",
   "at",
   "sketch_address",
   ",",
   "and",
   "there",
   "post",
   "code",
   "is",
   ".cb21ab"
  ],
  "gold_entities": [
   "gourmet_burger_kitchen",
   "01223_312598",
   "regent_street_city_centre"
  ],
  "did": 15,
  "key_ptr": [
   [
    1,
    1,
    0,
    0,
    1,
    0,
    0
   ]
  ],
  "kb_ptr": [
   1
  ]
 },
 {
  "context": [
   "i 'm looking for a restaurant that serves swedish food",
   "there are no restaurants that serve swedish food . are you interested in some other type of food ?",
   "yes , how about north american food . i will also need the address , phone number , and postcode .",
   "api_call north_american dontcare dontcare",
   "<silence>",
   "there is one location that servies north_american food . it is and expensive restaurant in the centre of town .",
   "what is the address , phone number , and postcode ?",
   "the gourmet_burger_kitchen 's phone number is 01223_312598 , they are loated at regent_street_city_centre , and there post code is .cb21ab",
   "thank you , goodbye ."
  ],
  "output": "thank you for using our system . good bye",
  "kb": [
   {
    "name": "gourmet_burger_kitchen",
    "address": "regent_street_city_centre",
    "area": "centre",
    "food": "north_american",
    "phone": "01223_312598",
    "pricerange": "expensive",
    "postcode": "cb21ab"
   }
  ],
  "cusine": "north_american",
  "dialogue_id": 15,
  "sketch_tags": [
   "null_tag",
   "null_tag",
   "null_tag",
   "null_tag",
   "null_tag",
   "null_tag",
   "null_tag",
   "null_tag",
   "null_tag"
  ],
  "sketch_outs": [
   "thank",
   "you",
   "for",
   "using",
   "our",
   "system",
   ".",
   "good",
   "bye"
  ],
  "gold_entities": [],
  "did": 15,
  "key_ptr": [
   [
    0,
    0,
    0,
    0,
    0,
    0,
    0
   ]
  ],
  "kb_ptr": [
   1
  ]
 },
 {
  "context": [
   "hello , i am looking for a restaurant that serves spanish food in the centre of town ."
  ],
  "output": "api_call spanish centre dontcare",
  "kb": [],
  "cusine": "spanish",
  "dialogue_id": 17,
  "sketch_tags": [
   "null_tag",
   "spanish",
   "centre",
   "null_tag"
  ],
  "sketch_outs": [
   "api_call",
   "sketch_food",
   "sketch_area",
   "dontcare"
  ],
  "gold_entities": [
   "spanish",
   "centre"
  ],
  "did": 17,
  "kb_ptr": [],
  "key_ptr": []
 },
 {
  "context": [
   "hello , i am looking for a restaurant that serves spanish food in the centre of town .",
   "api_call spanish centre dontcare",
   "<silence>"
  ],
  "output": "la_raza is a cheap spanish restaurant in the centre of town .",
  "kb": [
   {
    "name": "la_tasca",
    "address": "14_-16_bridge_street",
    "area": "centre",
    "food": "spanish",
    "phone": "01223_464630",
    "pricerange": "moderate",
    "postcode": "cb21uf"
   },
   {
    "name": "la_raza",
    "address": "4_-_6_rose_crescent",
    "area": "centre",
    "food": "spanish",
    "phone": "01223_464550",
    "pricerange": "cheap",
    "postcode": "cb23ll"
   }
  ],
  "cusine": "spanish",
  "dialogue_id": 17,
  "sketch_tags": [
   "la_raza",
   "null_tag",
   "null_tag",
   "cheap",
   "spanish",
   "null_tag",
   "null_tag",
   "null_tag",
   "centre",
   "null_tag",
   "null_tag",
   "null_tag"
  ],
  "sketch_outs": [
   "sketch_name",
   "is",
   "a",
   "sketch_pricerange",
   "sketch_food",
   "restaurant",
   "in",
   "the",
   "sketch_area",
   "of",
   "town",
   "."
  ],
  "gold_entities": [
   "la_raza",
   "cheap",
   "spanish",
   "centre"
  ],
  "did": 17,
  "key_ptr": [
   [
    1,
    0,
    1,
    1,
    0,
    1,
    0
   ],
   [
    1,
    0,
    1,
    1,
    0,
    1,
    0
   ]
  ],
  "kb_ptr": [
   0,
   1
  ]
 },
 {
  "context": [
   "hello , i am looking for a restaurant that serves spanish food in the centre of town .",
   "api_call spanish centre dontcare",
   "<silence>",
   "la_raza is a cheap spanish restaurant in the centre of town .",
   "what is the phone number and postcode ?"
  ],
  "output": "the phone number to la_raza is 01223_464550 and its postcode is cb23ll",
  "kb": [
   {
    "name": "la_tasca",
    "address": "14_-16_bridge_street",
    "area": "centre",
    "food": "spanish",
    "phone": "01223_464630",
    "pricerange": "moderate",
    "postcode": "cb21uf"
   },
   {
    "name": "la_raza",
    "address": "4_-_6_rose_crescent",
    "area": "centre",
    "food": "spanish",
    "phone": "01223_464550",
    "pricerange": "cheap",
    "postcode": "cb23ll"
   }
  ],
  "cusine": "spanish",
  "dialogue_id": 17,
  "sketch_tags": [
   "null_tag",
   "null_tag",
   "null_tag",
   "null_tag",
   "la_raza",
   "null_tag",
   "01223_464550",
   "null_tag",
   "null_tag",
   "null_tag",
   "null_tag",
   "cb23ll"
  ],
  "sketch_outs": [
   "the",
   "phone",
   "number",
   "to",
   "sketch_name",
   "is",
   "sketch_phone",
   "and",
   "its",
   "postcode",
   "is",
   "sketch_postcode"
  ],
  "gold_entities": [
   "la_raza",
   "01223_464550",
   "cb23ll"
  ],
  "did": 17,
  "key_ptr": [
   [
    1,
    0,
    0,
    0,
    1,
    0,
    1
   ],
   [
    1,
    0,
    0,
    0,
    1,
    0,
    1
   ]
  ],
  "kb_ptr": [
   0,
   1
  ]
 },
 {
  "context": [
   "hello , i am looking for a restaurant that serves spanish food in the centre of town .",
   "api_call spanish centre dontcare",
   "<silence>",
   "la_raza is a cheap spanish restaurant in the centre of town .",
   "what is the phone number and postcode ?",
   "the phone number to la_raza is 01223_464550 and its postcode is cb23ll",
   "okay . thank you , goodbye ."
  ],
  "output": "have a great day and enjoy your food .",
  "kb": [
   {
    "name": "la_tasca",
    "address": "14_-16_bridge_street",
    "area": "centre",
    "food": "spanish",
    "phone": "01223_464630",
    "pricerange": "moderate",
    "postcode": "cb21uf"
   },
   {
    "name": "la_raza",
    "address": "4_-_6_rose_crescent",
    "area": "centre",
    "food": "spanish",
    "phone": "01223_464550",
    "pricerange": "cheap",
    "postcode": "cb23ll"
   }
  ],
  "cusine": "spanish",
  "dialogue_id": 17,
  "sketch_tags": [
   "null_tag",
   "null_tag",
   "null_tag",
   "null_tag",
   "null_tag",
   "null_tag",
   "null_tag",
   "null_tag",
   "null_tag"
  ],
  "sketch_outs": [
   "have",
   "a",
   "great",
   "day",
   "and",
   "enjoy",
   "your",
   "food",
   "."
  ],
  "gold_entities": [],
  "did": 17,
  "key_ptr": [
   [
    0,
    0,
    0,
    0,
    0,
    0,
    0
   ],
   [
    0,
    0,
    0,
    0,
    0,
    0,
    0
   ]
  ],
  "kb_ptr": [
   0,
   1
  ]
 },
 {
  "context": [
   "hello , i am looking for a restaurant that serves spanish food in the centre of town .",
   "api_call spanish centre dontcare",
   "<silence>",
   "la_raza is a cheap spanish restaurant in the centre of town .",
   "what is the phone number and postcode ?",
   "the phone number to la_raza is 01223_464550 and its postcode is cb23ll",
   "okay . thank you , goodbye .",
   "have a great day and enjoy your food .",
   "thank you ."
  ],
  "output": "enjoy your day !",
  "kb": [
   {
    "name": "la_tasca",
    "address": "14_-16_bridge_street",
    "area": "centre",
    "food": "spanish",
    "phone": "01223_464630",
    "pricerange": "moderate",
    "postcode": "cb21uf"
   },
   {
    "name": "la_raza",
    "address": "4_-_6_rose_crescent",
    "area": "centre",
    "food": "spanish",
    "phone": "01223_464550",
    "pricerange": "cheap",
    "postcode": "cb23ll"
   }
  ],
  "cusine": "spanish",
  "dialogue_id": 17,
  "sketch_tags": [
   "null_tag",
   "null_tag",
   "null_tag",
   "null_tag"
  ],
  "sketch_outs": [
   "enjoy",
   "your",
   "day",
   "!"
  ],
  "gold_entities": [],
  "did": 17,
  "key_ptr": [
   [
    0,
    0,
    0,
    0,
    0,
    0,
    0
   ],
   [
    0,
    0,
    0,
    0,
    0,
    0,
    0
   ]
  ],
  "kb_ptr": [
   0,
   1
  ]
 },
 {
  "context": [
   "can you find me a corsica restaurant ?"
  ],
  "output": "i 'm sorry , i ca n't find any place with corsica food . do you have a second choice ?",
  "kb": [],
  "cusine": "british",
  "dialogue_id": 21,
  "sketch_tags": [
   "null_tag",
   "null_tag",
   "null_tag",
   "null_tag",
   "null_tag",
   "null_tag",
   "null_tag",
   "null_tag",
   "null_tag",
   "null_tag",
   "null_tag",
   "null_tag",
   "null_tag",
   "null_tag",
   "null_tag",
   "null_tag",
   "null_tag",
   "null_tag",
   "null_tag",
   "null_tag",
   "null_tag"
  ],
  "sketch_outs": [
   "i",
   "'m",
   "sorry",
   ",",
   "i",
   "ca",
   "n't",
   "find",
   "any",
   "place",
   "with",
   "corsica",
   "food",
   ".",
   "do",
   "you",
   "have",
   "a",
   "second",
   "choice",
   "?"
  ],
  "gold_entities": [],
  "did": 21,
  "kb_ptr": [],
  "key_ptr": []
 },
 {
  "context": [
   "can you find me a corsica restaurant ?",
   "i 'm sorry , i ca n't find any place with corsica food . do you have a second choice ?",
   "yes , a restaurant serving british food would be good ."
  ],
  "output": "there are 11 restaurants that serve british food . do you have an area or price range preference ?",
  "kb": [],
  "cusine": "british",
  "dialogue_id": 21,
  "sketch_tags": [
   "null_tag",
   "null_tag",
   "null_tag",
   "null_tag",
   "null_tag",
   "null_tag",
   "british",
   "null_tag",
   "null_tag",
   "null_tag",
   "null_tag",
   "null_tag",
   "null_tag",
   "null_tag",
   "null_tag",
   "null_tag",
   "null_tag",
   "null_tag",
   "null_tag"
  ],
  "sketch_outs": [
   "there",
   "are",
   "11",
   "restaurants",
   "that",
   "serve",
   "sketch_food",
   "food",
   ".",
   "do",
   "you",
   "have",
   "an",
   "area",
   "or",
   "price",
   "range",
   "preference",
   "?"
  ],
  "gold_entities": [
   "british"
  ],
  "did": 21,
  "kb_ptr": [],
  "key_ptr": []
 },
 {
  "context": [
   "can you find me a corsica restaurant ?",
   "i 'm sorry , i ca n't find any place with corsica food . do you have a second choice ?",
   "yes , a restaurant serving british food would be good .",
   "there are 11 restaurants that serve british food . do you have an area or price range preference ?",
   "i do not care about the price range , and would just like one in the west part of town ."
  ],
  "output": "api_call british west dontcare",
  "kb": [],
  "cusine": "british",
  "dialogue_id": 21,
  "sketch_tags": [
   "null_tag",
   "british",
   "west",
   "null_tag"
  ],
  "sketch_outs": [
   "api_call",
   "sketch_food",
   "sketch_area",
   "dontcare"
  ],
  "gold_entities": [
   "british",
   "west"
  ],
  "did": 21,
  "kb_ptr": [],
  "key_ptr": []
 },
 {
  "context": [
   "can you find me a corsica restaurant ?",
   "i 'm sorry , i ca n't find any place with corsica food . do you have a second choice ?",
   "yes , a restaurant serving british food would be good .",
   "there are 11 restaurants that serve british food . do you have an area or price range preference ?",
   "i do not care about the price range , and would just like one in the west part of town .",
   "api_call british west dontcare",
   "<silence>"
  ],
  "output": "graffiti is an expensive british restaurant in the west . would you like more information ?",
  "kb": [
   {
    "name": "saint_johns_chop_house",
    "address": "21_-_24_northampton_street",
    "area": "west",
    "food": "british",
    "phone": "01223_353110",
    "pricerange": "moderate",
    "postcode": "cb30ad"
   },
   {
    "name": "graffiti",
    "address": "hotel_felix_whitehouse_lane_huntingdon_road",
    "area": "west",
    "food": "british",
    "phone": "01223_277977",
    "pricerange": "expensive",
    "postcode": "cb30lx"
   },
   {
    "name": "travellers_rest",
    "address": "huntingdon_road_city_centre",
    "area": "west",
    "food": "british",
    "phone": "01223_276182",
    "pricerange": "expensive",
    "postcode": "cb30df"
   }
  ],
  "cusine": "british",
  "dialogue_id": 21,
  "sketch_tags": [
   "graffiti",
   "null_tag",
   "null_tag",
   "expensive",
   "british",
   "null_tag",
   "null_tag",
   "null_tag",
   "west",
   "null_tag",
   "null_tag",
   "null_tag",
   "null_tag",
   "null_tag",
   "null_tag",
   "null_tag"
  ],
  "sketch_outs": [
   "sketch_name",
   "is",
   "an",
   "sketch_pricerange",
   "sketch_food",
   "restaurant",
   "in",
   "the",
   "sketch_area",
   ".",
   "would",
   "you",
   "like",
   "more",
   "information",
   "?"
  ],
  "gold_entities": [
   "graffiti",
   "expensive",
   "british",
   "west"
  ],
  "did": 21,
  "key_ptr": [
   [
    1,
    0,
    1,
    1,
    0,
    1,
    0
   ],
   [
    1,
    0,
    1,
    1,
    0,
    1,
    0
   ],
   [
    1,
    0,
    1,
    1,
    0,
    1,
    0
   ]
  ],
  "kb_ptr": [
   0,
   1,
   0
  ]
 },
 {
  "context": [
   "can you find me a corsica restaurant ?",
   "i 'm sorry , i ca n't find any place with corsica food . do you have a second choice ?",
   "yes , a restaurant serving british food would be good .",
   "there are 11 restaurants that serve british food . do you have an area or price range preference ?",
   "i do not care about the price range , and would just like one in the west part of town .",
   "api_call british west dontcare",
   "<silence>",
   "graffiti is an expensive british restaurant in the west . would you like more information ?",
   "i 'd like their address and phone number please ."
  ],
  "output": "the address is hotel_felix_whitehouse_lane_huntingdon_road , and the phone number is 01223_277977 . can i find any further information for you ?",
  "kb": [
   {
    "name": "saint_johns_chop_house",
    "address": "21_-_24_northampton_street",
    "area": "west",
    "food": "british",
    "phone": "01223_353110",
    "pricerange": "moderate",
    "postcode": "cb30ad"
   },
   {
    "name": "graffiti",
    "address": "hotel_felix_whitehouse_lane_huntingdon_road",
    "area": "west",
    "food": "british",
    "phone": "01223_277977",
    "pricerange": "expensive",
    "postcode": "cb30lx"
   },
   {
    "name": "travellers_rest",
    "address": "huntingdon_road_city_centre",
    "area": "west",
    "food": "british",
    "phone": "01223_276182",
    "pricerange": "expensive",
    "postcode": "cb30df"
   }
  ],
  "cusine": "british",
  "dialogue_id": 21,
  "sketch_tags": [
   "null_tag",
   "null_tag",
   "null_tag",
   "hotel_felix_whitehouse_lane_huntingdon_road",
   "null_tag",
   "null_tag",
   "null_tag",
   "null_tag",
   "null_tag",
   "null_tag",
   "01223_277977",
   "null_tag",
   "null_tag",
   "null_tag",
   "null_tag",
   "null_tag",
   "null_tag",
   "null_tag",
   "null_tag",
   "null_tag",
   "null_tag"
  ],
  "sketch_outs": [
   "the",
   "address",
   "is",
   "sketch_address",
   ",",
   "and",
   "the",
   "phone",
   "number",
   "is",
   "sketch_phone",
   ".",
   "can",
   "i",
   "find",
   "any",
   "further",
   "information",
   "for",
   "you",
   "?"
  ],
  "gold_entities": [
   "hotel_felix_whitehouse_lane_huntingdon_road",
   "01223_277977"
  ],
  "did": 21,
  "key_ptr": [
   [
    0,
    1,
    0,
    0,
    1,
    0,
    0
   ],
   [
    0,
    1,
    0,
    0,
    1,
    0,
    0
   ],
   [
    0,
    1,
    0,
    0,
    1,
    0,
    0
   ]
  ],
  "kb_ptr": [
   0,
   1,
   0
  ]
 },
 {
  "context": [
   "can you find me a corsica restaurant ?",
   "i 'm sorry , i ca n't find any place with corsica food . do you have a second choice ?",
   "yes , a restaurant serving british food would be good .",
   "there are 11 restaurants that serve british food . do you have an area or price range preference ?",
   "i do not care about the price range , and would just like one in the west part of town .",
   "api_call british west dontcare",
   "<silence>",
   "graffiti is an expensive british restaurant in the west . would you like more information ?",
   "i 'd like their address and phone number please .",
   "the address is hotel_felix_whitehouse_lane_huntingdon_road , and the phone number is 01223_277977 . can i find any further information for you ?",
   "what is the price range ?"
  ],
  "output": "it is expensive .",
  "kb": [
   {
    "name": "saint_johns_chop_house",
    "address": "21_-_24_northampton_street",
    "area": "west",
    "food": "british",
    "phone": "01223_353110",
    "pricerange": "moderate",
    "postcode": "cb30ad"
   },
   {
    "name": "graffiti",
    "address": "hotel_felix_whitehouse_lane_huntingdon_road",
    "area": "west",
    "food": "british",
    "phone": "01223_277977",
    "pricerange": "expensive",
    "postcode": "cb30lx"
   },
   {
    "name": "travellers_rest",
    "address": "huntingdon_road_city_centre",
    "area": "west",
    "food": "british",
    "phone": "01223_276182",
    "pricerange": "expensive",
    "postcode": "cb30df"
   }
  ],
  "cusine": "british",
  "dialogue_id": 21,
  "sketch_tags": [
   "null_tag",
   "null_tag",
   "expensive",
   "null_tag"
  ],
  "sketch_outs": [
   "it",
   "is",
   "sketch_pricerange",
   "."
  ],
  "gold_entities": [
   "expensive"
  ],
  "did": 21,
  "key_ptr": [
   [
    0,
    0,
    0,
    0,
    0,
    1,
    0
   ],
   [
    0,
    0,
    0,
    0,
    0,
    1,
    0
   ],
   [
    0,
    0,
    0,
    0,
    0,
    1,
    0
   ]
  ],
  "kb_ptr": [
   0,
   1,
   0
  ]
 },
 {
  "context": [
   "can you find me a corsica restaurant ?",
   "i 'm sorry , i ca n't find any place with corsica food . do you have a second choice ?",
   "yes , a restaurant serving british food would be good .",
   "there are 11 restaurants that serve british food . do you have an area or price range preference ?",
   "i do not care about the price range , and would just like one in the west part of town .",
   "api_call british west dontcare",
   "<silence>",
   "graffiti is an expensive british restaurant in the west . would you like more information ?",
   "i 'd like their address and phone number please .",
   "the address is hotel_felix_whitehouse_lane_huntingdon_road , and the phone number is 01223_277977 . can i find any further information for you ?",
   "what is the price range ?",
   "it is expensive .",
   "that you , that 's all i need to know ."
  ],
  "output": "thank you , have a good day !",
  "kb": [
   {
    "name": "saint_johns_chop_house",
    "address": "21_-_24_northampton_street",
    "area": "west",
    "food": "british",
    "phone": "01223_353110",
    "pricerange": "moderate",
    "postcode": "cb30ad"
   },
   {
    "name": "graffiti",
    "address": "hotel_felix_whitehouse_lane_huntingdon_road",
    "area": "west",
    "food": "british",
    "phone": "01223_277977",
    "pricerange": "expensive",
    "postcode": "cb30lx"
   },
   {
    "name": "travellers_rest",
    "address": "huntingdon_road_city_centre",
    "area": "west",
    "food": "british",
    "phone": "01223_276182",
    "pricerange": "expensive",
    "postcode": "cb30df"
   }
  ],
  "cusine": "british",
  "dialogue_id": 21,
  "sketch_tags": [
   "null_tag",
   "null_tag",
   "null_tag",
   "null_tag",
   "null_tag",
   "null_tag",
   "null_tag",
   "null_tag"
  ],
  "sketch_outs": [
   "thank",
   "you",
   ",",
   "have",
   "a",
   "good",
   "day",
   "!"
  ],
  "gold_entities": [],
  "did": 21,
  "key_ptr": [
   [
    0,
    0,
    0,
    0,
    0,
    0,
    0
   ],
   [
    0,
    0,
    0,
    0,
    0,
    0,
    0
   ],
   [
    0,
    0,
    0,
    0,
    0,
    0,
    0
   ]
  ],
  "kb_ptr": [
   0,
   1,
   0
  ]
 },
 {
  "context": [
   "i 'm looking for something moderately priced in the west part of town , could you get me the number and full address please ?"
  ],
  "output": "api_call dontcare west moderate",
  "kb": [],
  "cusine": "dontcare",
  "dialogue_id": 24,
  "sketch_tags": [
   "null_tag",
   "null_tag",
   "west",
   "moderate"
  ],
  "sketch_outs": [
   "api_call",
   "dontcare",
   "sketch_area",
   "sketch_pricerange"
  ],
  "gold_entities": [
   "west",
   "moderate"
  ],
  "did": 24,
  "kb_ptr": [],
  "key_ptr": []
 },
 {
  "context": [
   "i 'm looking for something moderately priced in the west part of town , could you get me the number and full address please ?",
   "api_call dontcare west moderate",
   "<silence>"
  ],
  "output": "the phone number for meghna is 01223727410. it is located at 205_victoria_road_chesterton",
  "kb": [
   {
    "name": "prezzo",
    "address": "21_-_24_northampton_road",
    "area": "west",
    "food": "italian",
    "phone": "01799_521260",
    "pricerange": "moderate",
    "postcode": "cb30ad"
   },
   {
    "name": "saint_johns_chop_house",
    "address": "21_-_24_northampton_street",
    "area": "west",
    "food": "british",
    "phone": "01223_353110",
    "pricerange": "moderate",
    "postcode": "cb30ad"
   },
   {
    "name": "meghna",
    "address": "205_victoria_road_chesterton",
    "area": "west",
    "food": "indian",
    "phone": "01223_727410",
    "pricerange": "moderate",
    "postcode": "cb43lf"
   }
  ],
  "cusine": "dontcare",
  "dialogue_id": 24,
  "sketch_tags": [
   "null_tag",
   "null_tag",
   "null_tag",
   "null_tag",
   "meghna",
   "null_tag",
   "null_tag",
   "null_tag",
   "null_tag",
   "null_tag",
   "null_tag",
   "205_victoria_road_chesterton"
  ],
  "sketch_outs": [
   "the",
   "phone",
   "number",
   "for",
   "sketch_name",
   "is",
   "01223727410.",
   "it",
   "is",
   "located",
   "at",
   "sketch_address"
  ],
  "gold_entities": [
   "meghna",
   "205_victoria_road_chesterton"
  ],
  "did": 24,
  "key_ptr": [
   [
    1,
    1,
    0,
    0,
    0,
    0,
    0
   ],
   [
    1,
    1,
    0,
    0,
    0,
    0,
    0
   ],
   [
    1,
    1,
    0,
    0,
    0,
    0,
    0
   ]
  ],
  "kb_ptr": [
   0,
   0,
   1
  ]
 },
 {
  "context": [
   "i 'm looking for something moderately priced in the west part of town , could you get me the number and full address please ?",
   "api_call dontcare west moderate",
   "<silence>",
   "the phone number for meghna is 01223727410. it is located at 205_victoria_road_chesterton",
   "thank you goodbye ."
  ],
  "output": "enjoy your meal !",
  "kb": [
   {
    "name": "prezzo",
    "address": "21_-_24_northampton_road",
    "area": "west",
    "food": "italian",
    "phone": "01799_521260",
    "pricerange": "moderate",
    "postcode": "cb30ad"
   },
   {
    "name": "saint_johns_chop_house",
    "address": "21_-_24_northampton_street",
    "area": "west",
    "food": "british",
    "phone": "01223_353110",
    "pricerange": "moderate",
    "postcode": "cb30ad"
   },
   {
    "name": "meghna",
    "address": "205_victoria_road_chesterton",
    "area": "west",
    "food": "indian",
    "phone": "01223_727410",
    "pricerange": "moderate",
    "postcode": "cb43lf"
   }
  ],
  "cusine": "dontcare",
  "dialogue_id": 24,
  "sketch_tags": [
   "null_tag",
   "null_tag",
   "null_tag",
   "null_tag"
  ],
  "sketch_outs": [
   "enjoy",
   "your",
   "meal",
   "!"
  ],
  "gold_entities": [],
  "did": 24,
  "key_ptr": [
   [
    0,
    0,
    0,
    0,
    0,
    0,
    0
   ],
   [
    0,
    0,
    0,
    0,
    0,
    0,
    0
   ],
   [
    0,
    0,
    0,
    0,
    0,
    0,
    0
   ]
  ],
  "kb_ptr": [
   0,
   0,
   1
  ]
 },
 {
  "context": [
   "i want some welsh food . moderately priced please ."
  ],
  "output": "i 'm sorry i do not find any restaurants meeting those requirements",
  "kb": [],
  "cusine": "chinese",
  "dialogue_id": 28,
  "sketch_tags": [
   "null_tag",
   "null_tag",
   "null_tag",
   "null_tag",
   "null_tag",
   "null_tag",
   "null_tag",
   "null_tag",
   "null_tag",
   "null_tag",
   "null_tag",
   "null_tag"
  ],
  "sketch_outs": [
   "i",
   "'m",
   "sorry",
   "i",
   "do",
   "not",
   "find",
   "any",
   "restaurants",
   "meeting",
   "those",
   "requirements"
  ],
  "gold_entities": [],
  "did": 28,
  "kb_ptr": [],
  "key_ptr": []
 },
 {
  "context": [
   "i want some welsh food . moderately priced please .",
   "i 'm sorry i do not find any restaurants meeting those requirements",
   "i 'd like a chinese restaurant instead then ."
  ],
  "output": "there are several chinese restaurants in the moderate price range . would you prefer the north or centre of town ?",
  "kb": [],
  "cusine": "chinese",
  "dialogue_id": 28,
  "sketch_tags": [
   "null_tag",
   "null_tag",
   "null_tag",
   "chinese",
   "null_tag",
   "null_tag",
   "null_tag",
   "moderate",
   "null_tag",
   "null_tag",
   "null_tag",
   "null_tag",
   "null_tag",
   "null_tag",
   "null_tag",
   "north",
   "null_tag",
   "centre",
   "null_tag",
   "null_tag",
   "null_tag"
  ],
  "sketch_outs": [
   "there",
   "are",
   "several",
   "sketch_food",
   "restaurants",
   "in",
   "the",
   "sketch_pricerange",
   "price",
   "range",
   ".",
   "would",
   "you",
   "prefer",
   "the",
   "sketch_area",
   "or",
   "sketch_area",
   "of",
   "town",
   "?"
  ],
  "gold_entities": [
   "chinese",
   "moderate",
   "north",
   "centre"
  ],
  "did": 28,
  "kb_ptr": [],
  "key_ptr": []
 },
 {
  "context": [
   "i want some welsh food . moderately priced please .",
   "i 'm sorry i do not find any restaurants meeting those requirements",
   "i 'd like a chinese restaurant instead then .",
   "there are several chinese restaurants in the moderate price range . would you prefer the north or centre of town ?",
   "i do n't care ."
  ],
  "output": "api_call chinese dontcare moderate",
  "kb": [],
  "cusine": "chinese",
  "dialogue_id": 28,
  "sketch_tags": [
   "null_tag",
   "chinese",
   "null_tag",
   "moderate"
  ],
  "sketch_outs": [
   "api_call",
   "sketch_food",
   "dontcare",
   "sketch_pricerange"
  ],
  "gold_entities": [
   "chinese",
   "moderate"
  ],
  "did": 28,
  "kb_ptr": [],
  "key_ptr": []
 },
 {
  "context": [
   "i want some welsh food . moderately priced please .",
   "i 'm sorry i do not find any restaurants meeting those requirements",
   "i 'd like a chinese restaurant instead then .",
   "there are several chinese restaurants in the moderate price range . would you prefer the north or centre of town ?",
   "i do n't care .",
   "api_call chinese dontcare moderate",
   "<silence>"
  ],
  "output": "golden_wok is located in the north part of town . would you like their address and phone number ?",
  "kb": [
   {
    "name": "jinling_noodle_bar",
    "address": "11_peas_hill_city_centre",
    "area": "centre",
    "food": "chinese",
    "phone": "01223_566188",
    "pricerange": "moderate",
    "postcode": "cb23pp"
   },
   {
    "name": "lan_hong_house",
    "address": "12_norfolk_street_city_centre",
    "area": "centre",
    "food": "chinese",
    "phone": "01223_350420",
    "pricerange": "moderate",
    "postcode": "cb12lf"
   },
   {
    "name": "golden_wok",
    "address": "191_histon_road_chesterton",
    "area": "north",
    "food": "chinese",
    "phone": "01223_350688",
    "pricerange": "moderate",
    "postcode": "cb43hl"
   },
   {
    "name": "shanghai_family_restaurant",
    "address": "39_burleigh_street_city_centre",
    "area": "centre",
    "food": "chinese",
    "phone": "01223_301761",
    "pricerange": "moderate",
    "postcode": "cb11dg"
   }
  ],
  "cusine": "chinese",
  "dialogue_id": 28,
  "sketch_tags": [
   "golden_wok",
   "null_tag",
   "null_tag",
   "null_tag",
   "null_tag",
   "north",
   "null_tag",
   "null_tag",
   "null_tag",
   "null_tag",
   "null_tag",
   "null_tag",
   "null_tag",
   "null_tag",
   "null_tag",
   "null_tag",
   "null_tag",
   "null_tag",
   "null_tag"
  ],
  "sketch_outs": [
   "sketch_name",
   "is",
   "located",
   "in",
   "the",
   "sketch_area",
   "part",
   "of",
   "town",
   ".",
   "would",
   "you",
   "like",
   "their",
   "address",
   "and",
   "phone",
   "number",
   "?"
  ],
  "gold_entities": [
   "golden_wok",
   "north"
  ],
  "did": 28,
  "key_ptr": [
   [
    1,
    0,
    1,
    0,
    0,
    0,
    0
   ],
   [
    1,
    0,
    1,
    0,
    0,
    0,
    0
   ],
   [
    1,
    0,
    1,
    0,
    0,
    0,
    0
   ],
   [
    1,
    0,
    1,
    0,
    0,
    0,
    0
   ]
  ],
  "kb_ptr": [
   0,
   0,
   1,
   0
  ]
 },
 {
  "context": [
   "i want some welsh food . moderately priced please .",
   "i 'm sorry i do not find any restaurants meeting those requirements",
   "i 'd like a chinese restaurant instead then .",
   "there are several chinese restaurants in the moderate price range . would you prefer the north or centre of town ?",
   "i do n't care .",
   "api_call chinese dontcare moderate",
   "<silence>",
   "golden_wok is located in the north part of town . would you like their address and phone number ?",
   "i would like their phone number , please ."
  ],
  "output": "golden_wok 's phone number is 01223_350688",
  "kb": [
   {
    "name": "jinling_noodle_bar",
    "address": "11_peas_hill_city_centre",
    "area": "centre",
    "food": "chinese",
    "phone": "01223_566188",
    "pricerange": "moderate",
    "postcode": "cb23pp"
   },
   {
    "name": "lan_hong_house",
    "address": "12_norfolk_street_city_centre",
    "area": "centre",
    "food": "chinese",
    "phone": "01223_350420",
    "pricerange": "moderate",
    "postcode": "cb12lf"
   },
   {
    "name": "golden_wok",
    "address": "191_histon_road_chesterton",
    "area": "north",
    "food": "chinese",
    "phone": "01223_350688",
    "pricerange": "moderate",
    "postcode": "cb43hl"
   },
   {
    "name": "shanghai_family_restaurant",
    "address": "39_burleigh_street_city_centre",
    "area": "centre",
    "food": "chinese",
    "phone": "01223_301761",
    "pricerange": "moderate",
    "postcode": "cb11dg"
   }
  ],
  "cusine": "chinese",
  "dialogue_id": 28,
  "sketch_tags": [
   "golden_wok",
   "null_tag",
   "null_tag",
   "null_tag",
   "null_tag",
   "01223_350688"
  ],
  "sketch_outs": [
   "sketch_name",
   "'s",
   "phone",
   "number",
   "is",
   "sketch_phone"
  ],
  "gold_entities": [
   "golden_wok",
   "01223_350688"
  ],
  "did": 28,
  "key_ptr": [
   [
    1,
    0,
    0,
    0,
    1,
    0,
    0
   ],
   [
    1,
    0,
    0,
    0,
    1,
    0,
    0
   ],
   [
    1,
    0,
    0,
    0,
    1,
    0,
    0
   ],
   [
    1,
    0,
    0,
    0,
    1,
    0,
    0
   ]
  ],
  "kb_ptr": [
   0,
   0,
   1,
   0
  ]
 },
 {
  "context": [
   "i want some welsh food . moderately priced please .",
   "i 'm sorry i do not find any restaurants meeting those requirements",
   "i 'd like a chinese restaurant instead then .",
   "there are several chinese restaurants in the moderate price range . would you prefer the north or centre of town ?",
   "i do n't care .",
   "api_call chinese dontcare moderate",
   "<silence>",
   "golden_wok is located in the north part of town . would you like their address and phone number ?",
   "i would like their phone number , please .",
   "golden_wok 's phone number is 01223_350688",
   "is there any thing else i can help you with ?"
  ],
  "output": "i appreciate the offer , but it is my job to help you . is there anything else ?",
  "kb": [
   {
    "name": "jinling_noodle_bar",
    "address": "11_peas_hill_city_centre",
    "area": "centre",
    "food": "chinese",
    "phone": "01223_566188",
    "pricerange": "moderate",
    "postcode": "cb23pp"
   },
   {
    "name": "lan_hong_house",
    "address": "12_norfolk_street_city_centre",
    "area": "centre",
    "food": "chinese",
    "phone": "01223_350420",
    "pricerange": "moderate",
    "postcode": "cb12lf"
   },
   {
    "name": "golden_wok",
    "address": "191_histon_road_chesterton",
    "area": "north",
    "food": "chinese",
    "phone": "01223_350688",
    "pricerange": "moderate",
    "postcode": "cb43hl"
   },
   {
    "name": "shanghai_family_restaurant",
    "address": "39_burleigh_street_city_centre",
    "area": "centre",
    "food": "chinese",
    "phone": "01223_301761",
    "pricerange": "moderate",
    "postcode": "cb11dg"
   }
  ],
  "cusine": "chinese",
  "dialogue_id": 28,
  "sketch_tags": [
   "null_tag",
   "null_tag",
   "null_tag",
   "null_tag",
   "null_tag",
   "null_tag",
   "null_tag",
   "null_tag",
   "null_tag",
   "null_tag",
   "null_tag",
   "null_tag",
   "null_tag",
   "null_tag",
   "null_tag",
   "null_tag",
   "null_tag",
   "null_tag",
   "null_tag"
  ],
  "sketch_outs": [
   "i",
   "appreciate",
   "the",
   "offer",
   ",",
   "but",
   "it",
   "is",
   "my",
   "job",
   "to",
   "help",
   "you",
   ".",
   "is",
   "there",
   "anything",
   "else",
   "?"
  ],
  "gold_entities": [],
  "did": 28,
  "key_ptr": [
   [
    0,
    0,
    0,
    0,
    0,
    0,
    0
   ],
   [
    0,
    0,
    0,
    0,
    0,
    0,
    0
   ],
   [
    0,
    0,
    0,
    0,
    0,
    0,
    0
   ],
   [
    0,
    0,
    0,
    0,
    0,
    0,
    0
   ]
  ],
  "kb_ptr": [
   0,
   0,
   1,
   0
  ]
 },
 {
  "context": [
   "i want some welsh food . moderately priced please .",
   "i 'm sorry i do not find any restaurants meeting those requirements",
   "i 'd like a chinese restaurant instead then .",
   "there are several chinese restaurants in the moderate price range . would you prefer the north or centre of town ?",
   "i do n't care .",
   "api_call chinese dontcare moderate",
   "<silence>",
   "golden_wok is located in the north part of town . would you like their address and phone number ?",
   "i would like their phone number , please .",
   "golden_wok 's phone number is 01223_350688",
   "is there any thing else i can help you with ?",
   "i appreciate the offer , but it is my job to help you . is there anything else ?",
   "thank you , goodbye ."
  ],
  "output": "you 're welcome and good bye .",
  "kb": [
   {
    "name": "jinling_noodle_bar",
    "address": "11_peas_hill_city_centre",
    "area": "centre",
    "food": "chinese",
    "phone": "01223_566188",
    "pricerange": "moderate",
    "postcode": "cb23pp"
   },
   {
    "name": "lan_hong_house",
    "address": "12_norfolk_street_city_centre",
    "area": "centre",
    "food": "chinese",
    "phone": "01223_350420",
    "pricerange": "moderate",
    "postcode": "cb12lf"
   },
   {
    "name": "golden_wok",
    "address": "191_histon_road_chesterton",
    "area": "north",
    "food": "chinese",
    "phone": "01223_350688",
    "pricerange": "moderate",
    "postcode": "cb43hl"
   },
   {
    "name": "shanghai_family_restaurant",
    "address": "39_burleigh_street_city_centre",
    "area": "centre",
    "food": "chinese",
    "phone": "01223_301761",
    "pricerange": "moderate",
    "postcode": "cb11dg"
   }
  ],
  "cusine": "chinese",
  "dialogue_id": 28,
  "sketch_tags": [
   "null_tag",
   "null_tag",
   "null_tag",
   "null_tag",
   "null_tag",
   "null_tag",
   "null_tag"
  ],
  "sketch_outs": [
   "you",
   "'re",
   "welcome",
   "and",
   "good",
   "bye",
   "."
  ],
  "gold_entities": [],
  "did": 28,
  "key_ptr": [
   [
    0,
    0,
    0,
    0,
    0,
    0,
    0
   ],
   [
    0,
    0,
    0,
    0,
    0,
    0,
    0
   ],
   [
    0,
    0,
    0,
    0,
    0,
    0,
    0
   ],
   [
    0,
    0,
    0,
    0,
    0,
    0,
    0
   ]
  ],
  "kb_ptr": [
   0,
   0,
   1,
   0
  ]
 },
 {
  "context": [
   "i am looking for an italian restaurant in the west part of town . could i also get the phone number and address of the restaurant ?"
  ],
  "output": "api_call italian west dontcare",
  "kb": [],
  "cusine": "italian",
  "dialogue_id": 30,
  "sketch_tags": [
   "null_tag",
   "italian",
   "west",
   "null_tag"
  ],
  "sketch_outs": [
   "api_call",
   "sketch_food",
   "sketch_area",
   "dontcare"
  ],
  "gold_entities": [
   "italian",
   "west"
  ],
  "did": 30,
  "kb_ptr": [],
  "key_ptr": []
 },
 {
  "context": [
   "i am looking for an italian restaurant in the west part of town . could i also get the phone number and address of the restaurant ?",
   "api_call italian west dontcare",
   "<silence>"
  ],
  "output": "there is la_margherita and prezzo . which one were you looking for ?",
  "kb": [
   {
    "name": "prezzo",
    "address": "21_-_24_northampton_road",
    "area": "west",
    "food": "italian",
    "phone": "01799_521260",
    "pricerange": "moderate",
    "postcode": "cb30ad"
   },
   {
    "name": "la_margherita",
    "address": "15_magdalene_street_city_centre",
    "area": "west",
    "food": "italian",
    "phone": "01223_315232",
    "pricerange": "cheap",
    "postcode": "cb30af"
   }
  ],
  "cusine": "italian",
  "dialogue_id": 30,
  "sketch_tags": [
   "null_tag",
   "null_tag",
   "la_margherita",
   "null_tag",
   "prezzo",
   "null_tag",
   "null_tag",
   "null_tag",
   "null_tag",
   "null_tag",
   "null_tag",
   "null_tag",
   "null_tag"
  ],
  "sketch_outs": [
   "there",
   "is",
   "sketch_name",
   "and",
   "sketch_name",
   ".",
   "which",
   "one",
   "were",
   "you",
   "looking",
   "for",
   "?"
  ],
  "gold_entities": [
   "la_margherita",
   "prezzo"
  ],
  "did": 30,
  "key_ptr": [
   [
    1,
    0,
    0,
    0,
    0,
    0,
    0
   ],
   [
    1,
    0,
    0,
    0,
    0,
    0,
    0
   ]
  ],
  "kb_ptr": [
   1,
   1
  ]
 },
 {
  "context": [
   "i am looking for an italian restaurant in the west part of town . could i also get the phone number and address of the restaurant ?",
   "api_call italian west dontcare",
   "<silence>",
   "there is la_margherita and prezzo . which one were you looking for ?",
   "i dont care ."
  ],
  "output": "prezzo is an italian restaurant in the west of town , and is in the moderate price range . the address is 21_-_24_northampton_road and the phone number is 01799_521260 .",
  "kb": [
   {
    "name": "prezzo",
    "address": "21_-_24_northampton_road",
    "area": "west",
    "food": "italian",
    "phone": "01799_521260",
    "pricerange": "moderate",
    "postcode": "cb30ad"
   },
   {
    "name": "la_margherita",
    "address": "15_magdalene_street_city_centre",
    "area": "west",
    "food": "italian",
    "phone": "01223_315232",
    "pricerange": "cheap",
    "postcode": "cb30af"
   }
  ],
  "cusine": "italian",
  "dialogue_id": 30,
  "sketch_tags": [
   "prezzo",
   "null_tag",
   "null_tag",
   "italian",
   "null_tag",
   "null_tag",
   "null_tag",
   "west",
   "null_tag",
   "null_tag",
   "null_tag",
   "null_tag",
   "null_tag",
   "null_tag",
   "null_tag",
   "moderate",
   "null_tag",
   "null_tag",
   "null_tag",
   "null_tag",
   "null_tag",
   "null_tag",
   "21_-_24_northampton_road",
   "null_tag",
   "null_tag",
   "null_tag",
   "null_tag",
   "null_tag",
   "01799_521260",
   "null_tag"
  ],
  "sketch_outs": [
   "sketch_name",
   "is",
   "an",
   "sketch_food",
   "restaurant",
   "in",
   "the",
   "sketch_area",
   "of",
   "town",
   ",",
   "and",
   "is",
   "in",
   "the",
   "sketch_pricerange",
   "price",
   "range",
   ".",
   "the",
   "address",
   "is",
   "sketch_address",
   "and",
   "the",
   "phone",
   "number",
   "is",
   "sketch_phone",
   "."
  ],
  "gold_entities": [
   "prezzo",
   "italian",
   "west",
   "moderate",
   "21_-_24_northampton_road",
   "01799_521260"
  ],
  "did": 30,
  "key_ptr": [
   [
    1,
    1,
    1,
    1,
    1,
    1,
    0
   ],
   [
    1,
    1,
    1,
    1,
    1,
    1,
    0
   ]
  ],
  "kb_ptr": [
   1,
   1
  ]
 },
 {
  "context": [
   "i am looking for an italian restaurant in the west part of town . could i also get the phone number and address of the restaurant ?",
   "api_call italian west dontcare",
   "<silence>",
   "there is la_margherita and prezzo . which one were you looking for ?",
   "i dont care .",
   "prezzo is an italian restaurant in the west of town , and is in the moderate price range . the address is 21_-_24_northampton_road and the phone number is 01799_521260 .",
   "thank you ."
  ],
  "output": "you 're welcome . let us know if we can help you with anything else .",
  "kb": [
   {
    "name": "prezzo",
    "address": "21_-_24_northampton_road",
    "area": "west",
    "food": "italian",
    "phone": "01799_521260",
    "pricerange": "moderate",
    "postcode": "cb30ad"
   },
   {
    "name": "la_margherita",
    "address": "15_magdalene_street_city_centre",
    "area": "west",
    "food": "italian",
    "phone": "01223_315232",
    "pricerange": "cheap",
    "postcode": "cb30af"
   }
  ],
  "cusine": "italian",
  "dialogue_id": 30,
  "sketch_tags": [
   "null_tag",
   "null_tag",
   "null_tag",
   "null_tag",
   "null_tag",
   "null_tag",
   "null_tag",
   "null_tag",
   "null_tag",
   "null_tag",
   "null_tag",
   "null_tag",
   "null_tag",
   "null_tag",
   "null_tag",
   "null_tag"
  ],
  "sketch_outs": [
   "you",
   "'re",
   "welcome",
   ".",
   "let",
   "us",
   "know",
   "if",
   "we",
   "can",
   "help",
   "you",
   "with",
   "anything",
   "else",
   "."
  ],
  "gold_entities": [],
  "did": 30,
  "key_ptr": [
   [
    0,
    0,
    0,
    0,
    0,
    0,
    0
   ],
   [
    0,
    0,
    0,
    0,
    0,
    0,
    0
   ]
  ],
  "kb_ptr": [
   1,
   1
  ]
 },
 {
  "context": [
   "i would like a mediterranean restaurant , and i do n't care what part of town it is in ."
  ],
  "output": "are you looking for something more or less expensive ?",
  "kb": [],
  "cusine": "mediterranean",
  "dialogue_id": 34,
  "sketch_tags": [
   "null_tag",
   "null_tag",
   "null_tag",
   "null_tag",
   "null_tag",
   "null_tag",
   "null_tag",
   "null_tag",
   "expensive",
   "null_tag"
  ],
  "sketch_outs": [
   "are",
   "you",
   "looking",
   "for",
   "something",
   "more",
   "or",
   "less",
   "sketch_pricerange",
   "?"
  ],
  "gold_entities": [
   "expensive"
  ],
  "did": 34,
  "kb_ptr": [],
  "key_ptr": []
 },
 {
  "context": [
   "i would like a mediterranean restaurant , and i do n't care what part of town it is in .",
   "are you looking for something more or less expensive ?",
   "the price range does not matter ."
  ],
  "output": "api_call mediterranean dontcare dontcare",
  "kb": [],
  "cusine": "mediterranean",
  "dialogue_id": 34,
  "sketch_tags": [
   "null_tag",
   "mediterranean",
   "null_tag",
   "null_tag"
  ],
  "sketch_outs": [
   "api_call",
   "sketch_food",
   "dontcare",
   "dontcare"
  ],
  "gold_entities": [
   "mediterranean"
  ],
  "did": 34,
  "kb_ptr": [],
  "key_ptr": []
 },
 {
  "context": [
   "i would like a mediterranean restaurant , and i do n't care what part of town it is in .",
   "are you looking for something more or less expensive ?",
   "the price range does not matter .",
   "api_call mediterranean dontcare dontcare",
   "<silence>"
  ],
  "output": "la_mimosa is a nice mediterranean restaurant in the centre .",
  "kb": [
   {
    "name": "the_gardenia",
    "address": "2_rose_crescent_city_centre",
    "area": "centre",
    "food": "mediterranean",
    "phone": "01223_356354",
    "pricerange": "cheap",
    "postcode": "cb23ll"
   },
   {
    "name": "la_mimosa",
    "address": "thompsons_lane_fen_ditton",
    "area": "centre",
    "food": "mediterranean",
    "phone": "01223_362525",
    "pricerange": "expensive",
    "postcode": "cb58aq"
   },
   {
    "name": "shiraz_restaurant",
    "address": "84_regent_street_city_centre",
    "area": "centre",
    "food": "mediterranean",
    "phone": "01223_307581",
    "pricerange": "expensive",
    "postcode": "cb21dp"
   }
  ],
  "cusine": "mediterranean",
  "dialogue_id": 34,
  "sketch_tags": [
   "la_mimosa",
   "null_tag",
   "null_tag",
   "null_tag",
   "mediterranean",
   "null_tag",
   "null_tag",
   "null_tag",
   "centre",
   "null_tag"
  ],
  "sketch_outs": [
   "sketch_name",
   "is",
   "a",
   "nice",
   "sketch_food",
   "restaurant",
   "in",
   "the",
   "sketch_area",
   "."
  ],
  "gold_entities": [
   "la_mimosa",
   "mediterranean",
   "centre"
  ],
  "did": 34,
  "key_ptr": [
   [
    1,
    0,
    1,
    1,
    0,
    0,
    0
   ],
   [
    1,
    0,
    1,
    1,
    0,
    0,
    0
   ],
   [
    1,
    0,
    1,
    1,
    0,
    0,
    0
   ]
  ],
  "kb_ptr": [
   1,
   1,
   1
  ]
 },
 {
  "context": [
   "i would like a mediterranean restaurant , and i do n't care what part of town it is in .",
   "are you looking for something more or less expensive ?",
   "the price range does not matter .",
   "api_call mediterranean dontcare dontcare",
   "<silence>",
   "la_mimosa is a nice mediterranean restaurant in the centre .",
   "that sounds good . may i have their phone number ?"
  ],
  "output": "la_mimosa 's phone number is 01223_362525 . may i help you with anything else ?",
  "kb": [
   {
    "name": "the_gardenia",
    "address": "2_rose_crescent_city_centre",
    "area": "centre",
    "food": "mediterranean",
    "phone": "01223_356354",
    "pricerange": "cheap",
    "postcode": "cb23ll"
   },
   {
    "name": "la_mimosa",
    "address": "thompsons_lane_fen_ditton",
    "area": "centre",
    "food": "mediterranean",
    "phone": "01223_362525",
    "pricerange": "expensive",
    "postcode": "cb58aq"
   },
   {
    "name": "shiraz_restaurant",
    "address": "84_regent_street_city_centre",
    "area": "centre",
    "food": "mediterranean",
    "phone": "01223_307581",
    "pricerange": "expensive",
    "postcode": "cb21dp"
   }
  ],
  "cusine": "mediterranean",
  "dialogue_id": 34,
  "sketch_tags": [
   "la_mimosa",
   "null_tag",
   "null_tag",
   "null_tag",
   "null_tag",
   "01223_362525",
   "null_tag",
   "null_tag",
   "null_tag",
   "null_tag",
   "null_tag",
   "null_tag",
   "null_tag",
   "null_tag",
   "null_tag"
  ],
  "sketch_outs": [
   "sketch_name",
   "'s",
   "phone",
   "number",
   "is",
   "sketch_phone",
   ".",
   "may",
   "i",
   "help",
   "you",
   "with",
   "anything",
   "else",
   "?"
  ],
  "gold_entities": [
   "la_mimosa",
   "01223_362525"
  ],
  "did": 34,
  "key_ptr": [
   [
    1,
    0,
    0,
    0,
    1,
    0,
    0
   ],
   [
    1,
    0,
    0,
    0,
    1,
    0,
    0
   ],
   [
    1,
    0,
    0,
    0,
    1,
    0,
    0
   ]
  ],
  "kb_ptr": [
   1,
   1,
   1
  ]
 },
 {
  "context": [
   "i would like a mediterranean restaurant , and i do n't care what part of town it is in .",
   "are you looking for something more or less expensive ?",
   "the price range does not matter .",
   "api_call mediterranean dontcare dontcare",
   "<silence>",
   "la_mimosa is a nice mediterranean restaurant in the centre .",
   "that sounds good . may i have their phone number ?",
   "la_mimosa 's phone number is 01223_362525 . may i help you with anything else ?",
   "thank you goodbye ."
  ],
  "output": "you are very welcome . have a nice day , goodbye .",
  "kb": [
   {
    "name": "the_gardenia",
    "address": "2_rose_crescent_city_centre",
    "area": "centre",
    "food": "mediterranean",
    "phone": "01223_356354",
    "pricerange": "cheap",
    "postcode": "cb23ll"
   },
   {
    "name": "la_mimosa",
    "address": "thompsons_lane_fen_ditton",
    "area": "centre",
    "food": "mediterranean",
    "phone": "01223_362525",
    "pricerange": "expensive",
    "postcode": "cb58aq"
   },
   {
    "name": "shiraz_restaurant",
    "address": "84_regent_street_city_centre",
    "area": "centre",
    "food": "mediterranean",
    "phone": "01223_307581",
    "pricerange": "expensive",
    "postcode": "cb21dp"
   }
  ],
  "cusine": "mediterranean",
  "dialogue_id": 34,
  "sketch_tags": [
   "null_tag",
   "null_tag",
   "null_tag",
   "null_tag",
   "null_tag",
   "null_tag",
   "null_tag",
   "null_tag",
   "null_tag",
   "null_tag",
   "null_tag",
   "null_tag"
  ],
  "sketch_outs": [
   "you",
   "are",
   "very",
   "welcome",
   ".",
   "have",
   "a",
   "nice",
   "day",
   ",",
   "goodbye",
   "."
  ],
  "gold_entities": [],
  "did": 34,
  "key_ptr": [
   [
    0,
    0,
    0,
    0,
    0,
    0,
    0
   ],
   [
    0,
    0,
    0,
    0,
    0,
    0,
    0
   ],
   [
    0,
    0,
    0,
    0,
    0,
    0,
    0
   ]
  ],
  "kb_ptr": [
   1,
   1,
   1
  ]
 },
 {
  "context": [
   "i am looking for italian food in the north part of town ."
  ],
  "output": "api_call italian north dontcare",
  "kb": [],
  "cusine": "italian",
  "dialogue_id": 36,
  "sketch_tags": [
   "null_tag",
   "italian",
   "north",
   "null_tag"
  ],
  "sketch_outs": [
   "api_call",
   "sketch_food",
   "sketch_area",
   "dontcare"
  ],
  "gold_entities": [
   "italian",
   "north"
  ],
  "did": 36,
  "kb_ptr": [],
  "key_ptr": []
 },
 {
  "context": [
   "i am looking for italian food in the north part of town .",
   "api_call italian north dontcare",
   "<silence>"
  ],
  "output": "da_vinci_pizzeria is an italian restaurant located in the north part of town",
  "kb": [
   {
    "name": "da_vinci_pizzeria",
    "address": "20_milton_road_chesterton",
    "area": "north",
    "food": "italian",
    "phone": "01223_351707",
    "pricerange": "cheap",
    "postcode": "cb41jy"
   }
  ],
  "cusine": "italian",
  "dialogue_id": 36,
  "sketch_tags": [
   "da_vinci_pizzeria",
   "null_tag",
   "null_tag",
   "italian",
   "null_tag",
   "null_tag",
   "null_tag",
   "null_tag",
   "north",
   "null_tag",
   "null_tag",
   "null_tag"
  ],
  "sketch_outs": [
   "sketch_name",
   "is",
   "an",
   "sketch_food",
   "restaurant",
   "located",
   "in",
   "the",
   "sketch_area",
   "part",
   "of",
   "town"
  ],
  "gold_entities": [
   "da_vinci_pizzeria",
   "italian",
   "north"
  ],
  "did": 36,
  "key_ptr": [
   [
    1,
    0,
    1,
    1,
    0,
    0,
    0
   ]
  ],
  "kb_ptr": [
   1
  ]
 },
 {
  "context": [
   "i am looking for italian food in the north part of town .",
   "api_call italian north dontcare",
   "<silence>",
   "da_vinci_pizzeria is an italian restaurant located in the north part of town",
   "may i have the address and phone number of da_vinci_pizzeria ?"
  ],
  "output": "da_vinci_pizzeria is located at 20_milton_road_chesterton . their phone number is 01223_351707 . is there anything else i can help you with ?",
  "kb": [
   {
    "name": "da_vinci_pizzeria",
    "address": "20_milton_road_chesterton",
    "area": "north",
    "food": "italian",
    "phone": "01223_351707",
    "pricerange": "cheap",
    "postcode": "cb41jy"
   }
  ],
  "cusine": "italian",
  "dialogue_id": 36,
  "sketch_tags": [
   "da_vinci_pizzeria",
   "null_tag",
   "null_tag",
   "null_tag",
   "20_milton_road_chesterton",
   "null_tag",
   "null_tag",
   "null_tag",
   "null_tag",
   "null_tag",
   "01223_351707",
   "null_tag",
   "null_tag",
   "null_tag",
   "null_tag",
   "null_tag",
   "null_tag",
   "null_tag",
   "null_tag",
   "null_tag",
   "null_tag",
   "null_tag"
  ],
  "sketch_outs": [
   "sketch_name",
   "is",
   "located",
   "at",
   "sketch_address",
   ".",
   "their",
   "phone",
   "number",
   "is",
   "sketch_phone",
   ".",
   "is",
   "there",
   "anything",
   "else",
   "i",
   "can",
   "help",
   "you",
   "with",
   "?"
  ],
  "gold_entities": [
   "da_vinci_pizzeria",
   "20_milton_road_chesterton",
   "01223_351707"
  ],
  "did": 36,
  "key_ptr": [
   [
    1,
    1,
    0,
    0,
    1,
    0,
    0
   ]
  ],
  "kb_ptr": [
   1
  ]
 },
 {
  "context": [
   "i am looking for italian food in the north part of town .",
   "api_call italian north dontcare",
   "<silence>",
   "da_vinci_pizzeria is an italian restaurant located in the north part of town",
   "may i have the address and phone number of da_vinci_pizzeria ?",
   "da_vinci_pizzeria is located at 20_milton_road_chesterton . their phone number is 01223_351707 . is there anything else i can help you with ?",
   "thank you . goodbye ."
  ],
  "output": "you 're welcome . please enjoy your day .",
  "kb": [
   {
    "name": "da_vinci_pizzeria",
    "address": "20_milton_road_chesterton",
    "area": "north",
    "food": "italian",
    "phone": "01223_351707",
    "pricerange": "cheap",
    "postcode": "cb41jy"
   }
  ],
  "cusine": "italian",
  "dialogue_id": 36,
  "sketch_tags": [
   "null_tag",
   "null_tag",
   "null_tag",
   "null_tag",
   "null_tag",
   "null_tag",
   "null_tag",
   "null_tag",
   "null_tag"
  ],
  "sketch_outs": [
   "you",
   "'re",
   "welcome",
   ".",
   "please",
   "enjoy",
   "your",
   "day",
   "."
  ],
  "gold_entities": [],
  "did": 36,
  "key_ptr": [
   [
    0,
    0,
    0,
    0,
    0,
    0,
    0
   ]
  ],
  "kb_ptr": [
   1
  ]
 },
 {
  "context": [
   "looking for mediterranean food"
  ],
  "output": "api_call mediterranean dontcare dontcare",
  "kb": [],
  "cusine": "mediterranean",
  "dialogue_id": 37,
  "sketch_tags": [
   "null_tag",
   "mediterranean",
   "null_tag",
   "null_tag"
  ],
  "sketch_outs": [
   "api_call",
   "sketch_food",
   "dontcare",
   "dontcare"
  ],
  "gold_entities": [
   "mediterranean"
  ],
  "did": 37,
  "kb_ptr": [],
  "key_ptr": []
 },
 {
  "context": [
   "looking for mediterranean food",
   "api_call mediterranean dontcare dontcare",
   "<silence>"
  ],
  "output": "la_mimosa serves mediterranean food in the centre of town . would you like their information ?",
  "kb": [
   {
    "name": "the_gardenia",
    "address": "2_rose_crescent_city_centre",
    "area": "centre",
    "food": "mediterranean",
    "phone": "01223_356354",
    "pricerange": "cheap",
    "postcode": "cb23ll"
   },
   {
    "name": "la_mimosa",
    "address": "thompsons_lane_fen_ditton",
    "area": "centre",
    "food": "mediterranean",
    "phone": "01223_362525",
    "pricerange": "expensive",
    "postcode": "cb58aq"
   },
   {
    "name": "shiraz_restaurant",
    "address": "84_regent_street_city_centre",
    "area": "centre",
    "food": "mediterranean",
    "phone": "01223_307581",
    "pricerange": "expensive",
    "postcode": "cb21dp"
   }
  ],
  "cusine": "mediterranean",
  "dialogue_id": 37,
  "sketch_tags": [
   "la_mimosa",
   "null_tag",
   "mediterranean",
   "null_tag",
   "null_tag",
   "null_tag",
   "centre",
   "null_tag",
   "null_tag",
   "null_tag",
   "null_tag",
   "null_tag",
   "null_tag",
   "null_tag",
   "null_tag",
   "null_tag"
  ],
  "sketch_outs": [
   "sketch_name",
   "serves",
   "sketch_food",
   "food",
   "in",
   "the",
   "sketch_area",
   "of",
   "town",
   ".",
   "would",
   "you",
   "like",
   "their",
   "information",
   "?"
  ],
  "gold_entities": [
   "la_mimosa",
   "mediterranean",
   "centre"
  ],
  "did": 37,
  "key_ptr": [
   [
    1,
    0,
    1,
    1,
    0,
    0,
    0
   ],
   [
    1,
    0,
    1,
    1,
    0,
    0,
    0
   ],
   [
    1,
    0,
    1,
    1,
    0,
    0,
    0
   ]
  ],
  "kb_ptr": [
   1,
   1,
   1
  ]
 },
 {
  "context": [
   "looking for mediterranean food",
   "api_call mediterranean dontcare dontcare",
   "<silence>",
   "la_mimosa serves mediterranean food in the centre of town . would you like their information ?",
   "yes , i 'd like the address and phone number please ."
  ],
  "output": "it is located at thompsons_lane_fen_ditton and you can reach them at 01223_362525 .",
  "kb": [
   {
    "name": "the_gardenia",
    "address": "2_rose_crescent_city_centre",
    "area": "centre",
    "food": "mediterranean",
    "phone": "01223_356354",
    "pricerange": "cheap",
    "postcode": "cb23ll"
   },
   {
    "name": "la_mimosa",
    "address": "thompsons_lane_fen_ditton",
    "area": "centre",
    "food": "mediterranean",
    "phone": "01223_362525",
    "pricerange": "expensive",
    "postcode": "cb58aq"
   },
   {
    "name": "shiraz_restaurant",
    "address": "84_regent_street_city_centre",
    "area": "centre",
    "food": "mediterranean",
    "phone": "01223_307581",
    "pricerange": "expensive",
    "postcode": "cb21dp"
   }
  ],
  "cusine": "mediterranean",
  "dialogue_id": 37,
  "sketch_tags": [
   "null_tag",
   "null_tag",
   "null_tag",
   "null_tag",
   "thompsons_lane_fen_ditton",
   "null_tag",
   "null_tag",
   "null_tag",
   "null_tag",
   "null_tag",
   "null_tag",
   "01223_362525",
   "null_tag"
  ],
  "sketch_outs": [
   "it",
   "is",
   "located",
   "at",
   "sketch_address",
   "and",
   "you",
   "can",
   "reach",
   "them",
   "at",
   "sketch_phone",
   "."
  ],
  "gold_entities": [
   "thompsons_lane_fen_ditton",
   "01223_362525"
  ],
  "did": 37,
  "key_ptr": [
   [
    0,
    1,
    0,
    0,
    1,
    0,
    0
   ],
   [
    0,
    1,
    0,
    0,
    1,
    0,
    0
   ],
   [
    0,
    1,
    0,
    0,
    1,
    0,
    0
   ]
  ],
  "kb_ptr": [
   1,
   1,
   1
  ]
 },
 {
  "context": [
   "looking for mediterranean food",
   "api_call mediterranean dontcare dontcare",
   "<silence>",
   "la_mimosa serves mediterranean food in the centre of town . would you like their information ?",
   "yes , i 'd like the address and phone number please .",
   "it is located at thompsons_lane_fen_ditton and you can reach them at 01223_362525 .",
   "thank you ! goodbye ."
  ],
  "output": "you 're welcome , goodbye",
  "kb": [
   {
    "name": "the_gardenia",
    "address": "2_rose_crescent_city_centre",
    "area": "centre",
    "food": "mediterranean",
    "phone": "01223_356354",
    "pricerange": "cheap",
    "postcode": "cb23ll"
   },
   {
    "name": "la_mimosa",
    "address": "thompsons_lane_fen_ditton",
    "area": "centre",
    "food": "mediterranean",
    "phone": "01223_362525",
    "pricerange": "expensive",
    "postcode": "cb58aq"
   },
   {
    "name": "shiraz_restaurant",
    "address": "84_regent_street_city_centre",
    "area": "centre",
    "food": "mediterranean",
    "phone": "01223_307581",
    "pricerange": "expensive",
    "postcode": "cb21dp"
   }
  ],
  "cusine": "mediterranean",
  "dialogue_id": 37,
  "sketch_tags": [
   "null_tag",
   "null_tag",
   "null_tag",
   "null_tag",
   "null_tag"
  ],
  "sketch_outs": [
   "you",
   "'re",
   "welcome",
   ",",
   "goodbye"
  ],
  "gold_entities": [],
  "did": 37,
  "key_ptr": [
   [
    0,
    0,
    0,
    0,
    0,
    0,
    0
   ],
   [
    0,
    0,
    0,
    0,
    0,
    0,
    0
   ],
   [
    0,
    0,
    0,
    0,
    0,
    0,
    0
   ]
  ],
  "kb_ptr": [
   1,
   1,
   1
  ]
 },
 {
  "context": [
   "i am looking for a restaurant in the west part of town serving corsica food ."
  ],
  "output": "there are no such restaurants . would you like to make another query ?",
  "kb": [],
  "cusine": "",
  "dialogue_id": 39,
  "sketch_tags": [
   "null_tag",
   "null_tag",
   "null_tag",
   "null_tag",
   "null_tag",
   "null_tag",
   "null_tag",
   "null_tag",
   "null_tag",
   "null_tag",
   "null_tag",
   "null_tag",
   "null_tag",
   "null_tag"
  ],
  "sketch_outs": [
   "there",
   "are",
   "no",
   "such",
   "restaurants",
   ".",
   "would",
   "you",
   "like",
   "to",
   "make",
   "another",
   "query",
   "?"
  ],
  "gold_entities": [],
  "did": 39,
  "kb_ptr": [],
  "key_ptr": []
 },
 {
  "context": [
   "i am looking for a restaurant in the west part of town serving corsica food .",
   "there are no such restaurants . would you like to make another query ?",
   "no thank you"
  ],
  "output": "we have a couple of italian restaurants in the west . would you like information on those ?",
  "kb": [],
  "cusine": "",
  "dialogue_id": 39,
  "sketch_tags": [
   "null_tag",
   "null_tag",
   "null_tag",
   "null_tag",
   "null_tag",
   "italian",
   "null_tag",
   "null_tag",
   "null_tag",
   "west",
   "null_tag",
   "null_tag",
   "null_tag",
   "null_tag",
   "null_tag",
   "null_tag",
   "null_tag",
   "null_tag"
  ],
  "sketch_outs": [
   "we",
   "have",
   "a",
   "couple",
   "of",
   "sketch_food",
   "restaurants",
   "in",
   "the",
   "sketch_area",
   ".",
   "would",
   "you",
   "like",
   "information",
   "on",
   "those",
   "?"
  ],
  "gold_entities": [
   "italian",
   "west"
  ],
  "did": 39,
  "kb_ptr": [],
  "key_ptr": []
 },
 {
  "context": [
   "i am looking for a restaurant in the west part of town serving corsica food .",
   "there are no such restaurants . would you like to make another query ?",
   "no thank you",
   "we have a couple of italian restaurants in the west . would you like information on those ?",
   "thank you good bye ."
  ],
  "output": "thank you . good bye .",
  "kb": [],
  "cusine": "",
  "dialogue_id": 39,
  "sketch_tags": [
   "null_tag",
   "null_tag",
   "null_tag",
   "null_tag",
   "null_tag",
   "null_tag"
  ],
  "sketch_outs": [
   "thank",
   "you",
   ".",
   "good",
   "bye",
   "."
  ],
  "gold_entities": [],
  "did": 39,
  "kb_ptr": [],
  "key_ptr": []
 },
 {
  "context": [
   "where can i get swiss food in town ?"
  ],
  "output": "there are no venues serving swiss food .",
  "kb": [],
  "cusine": "indian",
  "dialogue_id": 41,
  "sketch_tags": [
   "null_tag",
   "null_tag",
   "null_tag",
   "null_tag",
   "null_tag",
   "null_tag",
   "null_tag",
   "null_tag"
  ],
  "sketch_outs": [
   "there",
   "are",
   "no",
   "venues",
   "serving",
   "swiss",
   "food",
   "."
  ],
  "gold_entities": [],
  "did": 41,
  "kb_ptr": [],
  "key_ptr": []
 },
 {
  "context": [
   "where can i get swiss food in town ?",
   "there are no venues serving swiss food .",
   "how about indian food ? can i have the address and phone number ?"
  ],
  "output": "api_call indian dontcare dontcare",
  "kb": [],
  "cusine": "indian",
  "dialogue_id": 41,
  "sketch_tags": [
   "null_tag",
   "indian",
   "null_tag",
   "null_tag"
  ],
  "sketch_outs": [
   "api_call",
   "sketch_food",
   "dontcare",
   "dontcare"
  ],
  "gold_entities": [
   "indian"
  ],
  "did": 41,
  "kb_ptr": [],
  "key_ptr": []
 },
 {
  "context": [
   "where can i get swiss food in town ?",
   "there are no venues serving swiss food .",
   "how about indian food ? can i have the address and phone number ?",
   "api_call indian dontcare dontcare",
   "<silence>"
  ],
  "output": "cocum serves indian food . its address is 71_castle_street_city_centre and the phone number is 01223_366668 , is there anything else i can help you with ?",
  "kb": [
   {
    "name": "curry_garden",
    "address": "106_regent_street_city_centre",
    "area": "centre",
    "food": "indian",
    "phone": "01223_302330",
    "pricerange": "expensive",
    "postcode": "cb21dp"
   },
   {
    "name": "taj_tandoori",
    "address": "64_cherry_hinton_road_cherry_hinton",
    "area": "south",
    "food": "indian",
    "phone": "01223_412299",
    "pricerange": "expensive",
    "postcode": "cb17aa"
   },
   {
    "name": "curry_prince",
    "address": "451_newmarket_road_fen_ditton",
    "area": "east",
    "food": "indian",
    "phone": "01223_566388",
    "pricerange": "moderate",
    "postcode": "cb58jj"
   },
   {
    "name": "tandoori_palace",
    "address": "68_histon_road_chesterton",
    "area": "west",
    "food": "indian",
    "phone": "01223_506055",
    "pricerange": "expensive",
    "postcode": "cb43le"
   },
   {
    "name": "kohinoor",
    "address": "74_mill_road_city_centre",
    "area": "centre",
    "food": "indian",
    "phone": "01223_323639",
    "pricerange": "cheap",
    "postcode": "cb12as"
   },
   {
    "name": "the_golden_curry",
    "address": "mill_road_city_centre",
    "area": "centre",
    "food": "indian",
    "phone": "01223_329432",
    "pricerange": "expensive",
    "postcode": "cb12az"
   },
   {
    "name": "cocum",
    "address": "71_castle_street_city_centre",
    "area": "west",
    "food": "indian",
    "phone": "01223_366668",
    "pricerange": "expensive",
    "postcode": "cb30ah"
   },
   {
    "name": "rice_boat",
    "address": "37_newnham_road_newnham",
    "area": "west",
    "food": "indian",
    "phone": "01223_302800",
    "pricerange": "expensive",
    "postcode": "cb39ey"
   },
   {
    "name": "maharajah_tandoori_restaurant",
    "address": "41518_castle_street_city_centre",
    "area": "west",
    "food": "indian",
    "phone": "01223_358399",
    "pricerange": "expensive",
    "postcode": "cb30ah"
   },
   {
    "name": "the_nirala",
    "address": "7_milton_road_chesterton",
    "area": "north",
    "food": "indian",
    "phone": "01223_360966",
    "pricerange": "moderate",
    "postcode": "cb41uy"
   },
   {
    "name": "pipasha_restaurant",
    "address": "newmarket_road_fen_ditton",
    "area": "east",
    "food": "indian",
    "phone": "01223_577786",
    "pricerange": "expensive",
    "postcode": "cb58pa"
   },
   {
    "name": "royal_spice",
    "address": "victoria_avenue_chesterton",
    "area": "north",
    "food": "indian",
    "phone": "01733_553355",
    "pricerange": "cheap",
    "postcode": "cb41eh"
   },
   {
    "name": "the_gandhi",
    "address": "72_regent_street_city_centre",
    "area": "centre",
    "food": "indian",
    "phone": "01223_353942",
    "pricerange": "cheap",
    "postcode": "cb21dp"
   },
   {
    "name": "meghna",
    "address": "205_victoria_road_chesterton",
    "area": "west",
    "food": "indian",
    "phone": "01223_727410",
    "pricerange": "moderate",
    "postcode": "cb43lf"
   },
   {
    "name": "saffron_brasserie",
    "address": "hills_road_city_centre",
    "area": "centre",
    "food": "indian",
    "phone": "01223_354679",
    "pricerange": "expensive",
    "postcode": "cb21la"
   },
   {
    "name": "mahal_of_cambridge",
    "address": "3_-_5_millers_yard_mill_lane",
    "area": "centre",
    "food": "indian",
    "phone": "01223_360409",
    "pricerange": "cheap",
    "postcode": "cb21rq"
   },
   {
    "name": "india_house",
    "address": "31_newnham_road_newnham",
    "area": "west",
    "food": "indian",
    "phone": "01223_461661",
    "pricerange": "expensive",
    "postcode": "cb39ey"
   },
   {
    "name": "panahar",
    "address": "8_norfolk_street_city_centre",
    "area": "centre",
    "food": "indian",
    "phone": "01223_355012",
    "pricerange": "expensive",
    "postcode": "cb12lf"
   },
   {
    "name": "curry_king",
    "address": "5_jordans_yard_bridge_street_city_centre",
    "area": "centre",
    "food": "indian",
    "phone": "01223_324351",
    "pricerange": "expensive",
    "postcode": "cb21ug"
   },
   {
    "name": "curry_queen",
    "address": "106_mill_road_city_centre",
    "area": "centre",
    "food": "indian",
    "phone": "01223_351027",
    "pricerange": "expensive",
    "postcode": "cb12bd"
   },
   {
    "name": "rajmahal",
    "address": "7_barnwell_road_fen_ditton",
    "area": "east",
    "food": "indian",
    "phone": "01223_244955",
    "pricerange": "moderate",
    "postcode": "cb58rg"
   },
   {
    "name": "sitar_tandoori",
    "address": "43_high_street_cherry_hinton_cherry_hinton",
    "area": "east",
    "food": "indian",
    "phone": "01223_249955",
    "pricerange": "expensive",
    "postcode": "cb19hx"
   }
  ],
  "cusine": "indian",
  "dialogue_id": 41,
  "sketch_tags": [
   "cocum",
   "null_tag",
   "indian",
   "null_tag",
   "null_tag",
   "null_tag",
   "null_tag",
   "null_tag",
   "71_castle_street_city_centre",
   "null_tag",
   "null_tag",
   "null_tag",
   "null_tag",
   "null_tag",
   "01223_366668",
   "null_tag",
   "null_tag",
   "null_tag",
   "null_tag",
   "null_tag",
   "null_tag",
   "null_tag",
   "null_tag",
   "null_tag",
   "null_tag",
   "null_tag"
  ],
  "sketch_outs": [
   "sketch_name",
   "serves",
   "sketch_food",
   "food",
   ".",
   "its",
   "address",
   "is",
   "sketch_address",
   "and",
   "the",
   "phone",
   "number",
   "is",
   "sketch_phone",
   ",",
   "is",
   "there",
   "anything",
   "else",
   "i",
   "can",
   "help",
   "you",
   "with",
   "?"
  ],
  "gold_entities": [
   "cocum",
   "indian",
   "71_castle_street_city_centre",
   "01223_366668"
  ],
  "did": 41,
  "key_ptr": [
   [
    1,
    1,
    0,
    1,
    1,
    0,
    0
   ],
   [
    1,
    1,
    0,
    1,
    1,
    0,
    0
   ],
   [
    1,
    1,
    0,
    1,
    1,
    0,
    0
   ],
   [
    1,
    1,
    0,
    1,
    1,
    0,
    0
   ],
   [
    1,
    1,
    0,
    1,
    1,
    0,
    0
   ],
   [
    1,
    1,
    0,
    1,
    1,
    0,
    0
   ],
   [
    1,
    1,
    0,
    1,
    1,
    0,
    0
   ],
   [
    1,
    1,
    0,
    1,
    1,
    0,
    0
   ],
   [
    1,
    1,
    0,
    1,
    1,
    0,
    0
   ],
   [
    1,
    1,
    0,
    1,
    1,
    0,
    0
   ],
   [
    1,
    1,
    0,
    1,
    1,
    0,
    0
   ],
   [
    1,
    1,
    0,
    1,
    1,
    0,
    0
   ],
   [
    1,
    1,
    0,
    1,
    1,
    0,
    0
   ],
   [
    1,
    1,
    0,
    1,
    1,
    0,
    0
   ],
   [
    1,
    1,
    0,
    1,
    1,
    0,
    0
   ],
   [
    1,
    1,
    0,
    1,
    1,
    0,
    0
   ],
   [
    1,
    1,
    0,
    1,
    1,
    0,
    0
   ],
   [
    1,
    1,
    0,
    1,
    1,
    0,
    0
   ],
   [
    1,
    1,
    0,
    1,
    1,
    0,
    0
   ],
   [
    1,
    1,
    0,
    1,
    1,
    0,
    0
   ],
   [
    1,
    1,
    0,
    1,
    1,
    0,
    0
   ],
   [
    1,
    1,
    0,
    1,
    1,
    0,
    0
   ]
  ],
  "kb_ptr": [
   0,
   0,
   0,
   0,
   0,
   0,
   1,
   0,
   0,
   0,
   0,
   0,
   0,
   0,
   0,
   0,
   0,
   0,
   0,
   0,
   0,
   0
  ]
 },
 {
  "context": [
   "where can i get swiss food in town ?",
   "there are no venues serving swiss food .",
   "how about indian food ? can i have the address and phone number ?",
   "api_call indian dontcare dontcare",
   "<silence>",
   "cocum serves indian food . its address is 71_castle_street_city_centre and the phone number is 01223_366668 , is there anything else i can help you with ?",
   "no . thank you , goodbye ."
  ],
  "output": "thank you , goodbye .",
  "kb": [
   {
    "name": "curry_garden",
    "address": "106_regent_street_city_centre",
    "area": "centre",
    "food": "indian",
    "phone": "01223_302330",
    "pricerange": "expensive",
    "postcode": "cb21dp"
   },
   {
    "name": "taj_tandoori",
    "address": "64_cherry_hinton_road_cherry_hinton",
    "area": "south",
    "food": "indian",
    "phone": "01223_412299",
    "pricerange": "expensive",
    "postcode": "cb17aa"
   },
   {
    "name": "curry_prince",
    "address": "451_newmarket_road_fen_ditton",
    "area": "east",
    "food": "indian",
    "phone": "01223_566388",
    "pricerange": "moderate",
    "postcode": "cb58jj"
   },
   {
    "name": "tandoori_palace",
    "address": "68_histon_road_chesterton",
    "area": "west",
    "food": "indian",
    "phone": "01223_506055",
    "pricerange": "expensive",
    "postcode": "cb43le"
   },
   {
    "name": "kohinoor",
    "address": "74_mill_road_city_centre",
    "area": "centre",
    "food": "indian",
    "phone": "01223_323639",
    "pricerange": "cheap",
    "postcode": "cb12as"
   },
   {
    "name": "the_golden_curry",
    "address": "mill_road_city_centre",
    "area": "centre",
    "food": "indian",
    "phone": "01223_329432",
    "pricerange": "expensive",
    "postcode": "cb12az"
   },
   {
    "name": "cocum",
    "address": "71_castle_street_city_centre",
    "area": "west",
    "food": "indian",
    "phone": "01223_366668",
    "pricerange": "expensive",
    "postcode": "cb30ah"
   },
   {
    "name": "rice_boat",
    "address": "37_newnham_road_newnham",
    "area": "west",
    "food": "indian",
    "phone": "01223_302800",
    "pricerange": "expensive",
    "postcode": "cb39ey"
   },
   {
    "name": "maharajah_tandoori_restaurant",
    "address": "41518_castle_street_city_centre",
    "area": "west",
    "food": "indian",
    "phone": "01223_358399",
    "pricerange": "expensive",
    "postcode": "cb30ah"
   },
   {
    "name": "the_nirala",
    "address": "7_milton_road_chesterton",
    "area": "north",
    "food": "indian",
    "phone": "01223_360966",
    "pricerange": "moderate",
    "postcode": "cb41uy"
   },
   {
    "name": "pipasha_restaurant",
    "address": "newmarket_road_fen_ditton",
    "area": "east",
    "food": "indian",
    "phone": "01223_577786",
    "pricerange": "expensive",
    "postcode": "cb58pa"
   },
   {
    "name": "royal_spice",
    "address": "victoria_avenue_chesterton",
    "area": "north",
    "food": "indian",
    "phone": "01733_553355",
    "pricerange": "cheap",
    "postcode": "cb41eh"
   },
   {
    "name": "the_gandhi",
    "address": "72_regent_street_city_centre",
    "area": "centre",
    "food": "indian",
    "phone": "01223_353942",
    "pricerange": "cheap",
    "postcode": "cb21dp"
   },
   {
    "name": "meghna",
    "address": "205_victoria_road_chesterton",
    "area": "west",
    "food": "indian",
    "phone": "01223_727410",
    "pricerange": "moderate",
    "postcode": "cb43lf"
   },
   {
    "name": "saffron_brasserie",
    "address": "hills_road_city_centre",
    "area": "centre",
    "food": "indian",
    "phone": "01223_354679",
    "pricerange": "expensive",
    "postcode": "cb21la"
   },
   {
    "name": "mahal_of_cambridge",
    "address": "3_-_5_millers_yard_mill_lane",
    "area": "centre",
    "food": "indian",
    "phone": "01223_360409",
    "pricerange": "cheap",
    "postcode": "cb21rq"
   },
   {
    "name": "india_house",
    "address": "31_newnham_road_newnham",
    "area": "west",
    "food": "indian",
    "phone": "01223_461661",
    "pricerange": "expensive",
    "postcode": "cb39ey"
   },
   {
    "name": "panahar",
    "address": "8_norfolk_street_city_centre",
    "area": "centre",
    "food": "indian",
    "phone": "01223_355012",
    "pricerange": "expensive",
    "postcode": "cb12lf"
   },
   {
    "name": "curry_king",
    "address": "5_jordans_yard_bridge_street_city_centre",
    "area": "centre",
    "food": "indian",
    "phone": "01223_324351",
    "pricerange": "expensive",
    "postcode": "cb21ug"
   },
   {
    "name": "curry_queen",
    "address": "106_mill_road_city_centre",
    "area": "centre",
    "food": "indian",
    "phone": "01223_351027",
    "pricerange": "expensive",
    "postcode": "cb12bd"
   },
   {
    "name": "rajmahal",
    "address": "7_barnwell_road_fen_ditton",
    "area": "east",
    "food": "indian",
    "phone": "01223_244955",
    "pricerange": "moderate",
    "postcode": "cb58rg"
   },
   {
    "name": "sitar_tandoori",
    "address": "43_high_street_cherry_hinton_cherry_hinton",
    "area": "east",
    "food": "indian",
    "phone": "01223_249955",
    "pricerange": "expensive",
    "postcode": "cb19hx"
   }
  ],
  "cusine": "indian",
  "dialogue_id": 41,
  "sketch_tags": [
   "null_tag",
   "null_tag",
   "null_tag",
   "null_tag",
   "null_tag"
  ],
  "sketch_outs": [
   "thank",
   "you",
   ",",
   "goodbye",
   "."
  ],
  "gold_entities": [],
  "did": 41,
  "key_ptr": [
   [
    0,
    0,
    0,
    0,
    0,
    0,
    0
   ],
   [
    0,
    0,
    0,
    0,
    0,
    0,
    0
   ],
   [
    0,
    0,
    0,
    0,
    0,
    0,
    0
   ],
   [
    0,
    0,
    0,
    0,
    0,
    0,
    0
   ],
   [
    0,
    0,
    0,
    0,
    0,
    0,
    0
   ],
   [
    0,
    0,
    0,
    0,
    0,
    0,
    0
   ],
   [
    0,
    0,
    0,
    0,
    0,
    0,
    0
   ],
   [
    0,
    0,
    0,
    0,
    0,
    0,
    0
   ],
   [
    0,
    0,
    0,
    0,
    0,
    0,
    0
   ],
   [
    0,
    0,
    0,
    0,
    0,
    0,
    0
   ],
   [
    0,
    0,
    0,
    0,
    0,
    0,
    0
   ],
   [
    0,
    0,
    0,
    0,
    0,
    0,
    0
   ],
   [
    0,
    0,
    0,
    0,
    0,
    0,
    0
   ],
   [
    0,
    0,
    0,
    0,
    0,
    0,
    0
   ],
   [
    0,
    0,
    0,
    0,
    0,
    0,
    0
   ],
   [
    0,
    0,
    0,
    0,
    0,
    0,
    0
   ],
   [
    0,
    0,
    0,
    0,
    0,
    0,
    0
   ],
   [
    0,
    0,
    0,
    0,
    0,
    0,
    0
   ],
   [
    0,
    0,
    0,
    0,
    0,
    0,
    0
   ],
   [
    0,
    0,
    0,
    0,
    0,
    0,
    0
   ],
   [
    0,
    0,
    0,
    0,
    0,
    0,
    0
   ],
   [
    0,
    0,
    0,
    0,
    0,
    0,
    0
   ]
  ],
  "kb_ptr": [
   0,
   0,
   0,
   0,
   0,
   0,
   1,
   0,
   0,
   0,
   0,
   0,
   0,
   0,
   0,
   0,
   0,
   0,
   0,
   0,
   0,
   0
  ]
 },
 {
  "context": [
   "hello . can you please recommend a korean restaurant for me ?"
  ],
  "output": "api_call korean dontcare dontcare",
  "kb": [],
  "cusine": "korean",
  "dialogue_id": 42,
  "sketch_tags": [
   "null_tag",
   "korean",
   "null_tag",
   "null_tag"
  ],
  "sketch_outs": [
   "api_call",
   "sketch_food",
   "dontcare",
   "dontcare"
  ],
  "gold_entities": [
   "korean"
  ],
  "did": 42,
  "kb_ptr": [],
  "key_ptr": []
 },
 {
  "context": [
   "hello . can you please recommend a korean restaurant for me ?",
   "api_call korean dontcare dontcare",
   "<silence>"
  ],
  "output": "little_seoul is a korean restaurant in the epensive price range . it is located in the centre area .",
  "kb": [
   {
    "name": "little_seoul",
    "address": "108_regent_street_city_centre",
    "area": "centre",
    "food": "korean",
    "phone": "01223_308681",
    "pricerange": "expensive",
    "postcode": "cb21dp"
   }
  ],
  "cusine": "korean",
  "dialogue_id": 42,
  "sketch_tags": [
   "little_seoul",
   "null_tag",
   "null_tag",
   "korean",
   "null_tag",
   "null_tag",
   "null_tag",
   "null_tag",
   "null_tag",
   "null_tag",
   "null_tag",
   "null_tag",
   "null_tag",
   "null_tag",
   "null_tag",
   "null_tag",
   "centre",
   "null_tag",
   "null_tag"
  ],
  "sketch_outs": [
   "sketch_name",
   "is",
   "a",
   "sketch_food",
   "restaurant",
   "in",
   "the",
   "epensive",
   "price",
   "range",
   ".",
   "it",
   "is",
   "located",
   "in",
   "the",
   "sketch_area",
   "area",
   "."
  ],
  "gold_entities": [
   "little_seoul",
   "korean",
   "centre"
  ],
  "did": 42,
  "key_ptr": [
   [
    1,
    0,
    1,
    1,
    0,
    0,
    0
   ]
  ],
  "kb_ptr": [
   1
  ]
 },
 {
  "context": [
   "hello . can you please recommend a korean restaurant for me ?",
   "api_call korean dontcare dontcare",
   "<silence>",
   "little_seoul is a korean restaurant in the epensive price range . it is located in the centre area .",
   "what is their phone number"
  ],
  "output": "the phone number is 01223_308681",
  "kb": [
   {
    "name": "little_seoul",
    "address": "108_regent_street_city_centre",
    "area": "centre",
    "food": "korean",
    "phone": "01223_308681",
    "pricerange": "expensive",
    "postcode": "cb21dp"
   }
  ],
  "cusine": "korean",
  "dialogue_id": 42,
  "sketch_tags": [
   "null_tag",
   "null_tag",
   "null_tag",
   "null_tag",
   "01223_308681"
  ],
  "sketch_outs": [
   "the",
   "phone",
   "number",
   "is",
   "sketch_phone"
  ],
  "gold_entities": [
   "01223_308681"
  ],
  "did": 42,
  "key_ptr": [
   [
    0,
    0,
    0,
    0,
    1,
    0,
    0
   ]
  ],
  "kb_ptr": [
   1
  ]
 },
 {
  "context": [
   "hello . can you please recommend a korean restaurant for me ?",
   "api_call korean dontcare dontcare",
   "<silence>",
   "little_seoul is a korean restaurant in the epensive price range . it is located in the centre area .",
   "what is their phone number",
   "the phone number is 01223_308681",
   "what is the address ?"
  ],
  "output": "little_seoul is located at 108 regent_street_city_centre . is there anything else i can do for you today ?",
  "kb": [
   {
    "name": "little_seoul",
    "address": "108_regent_street_city_centre",
    "area": "centre",
    "food": "korean",
    "phone": "01223_308681",
    "pricerange": "expensive",
    "postcode": "cb21dp"
   }
  ],
  "cusine": "korean",
  "dialogue_id": 42,
  "sketch_tags": [
   "little_seoul",
   "null_tag",
   "null_tag",
   "null_tag",
   "null_tag",
   "regent_street_city_centre",
   "null_tag",
   "null_tag",
   "null_tag",
   "null_tag",
   "null_tag",
   "null_tag",
   "null_tag",
   "null_tag",
   "null_tag",
   "null_tag",
   "null_tag",
   "null_tag"
  ],
  "sketch_outs": [
   "sketch_name",
   "is",
   "located",
   "at",
   "108",
   "sketch_address",
   ".",
   "is",
   "there",
   "anything",
   "else",
   "i",
   "can",
   "do",
   "for",
   "you",
   "today",
   "?"
  ],
  "gold_entities": [
   "little_seoul",
   "regent_street_city_centre"
  ],
  "did": 42,
  "key_ptr": [
   [
    1,
    1,
    0,
    0,
    0,
    0,
    0
   ]
  ],
  "kb_ptr": [
   1
  ]
 },
 {
  "context": [
   "hello . can you please recommend a korean restaurant for me ?",
   "api_call korean dontcare dontcare",
   "<silence>",
   "little_seoul is a korean restaurant in the epensive price range . it is located in the centre area .",
   "what is their phone number",
   "the phone number is 01223_308681",
   "what is the address ?",
   "little_seoul is located at 108 regent_street_city_centre . is there anything else i can do for you today ?",
   "thank you , goodbye ."
  ],
  "output": "goodbye !",
  "kb": [
   {
    "name": "little_seoul",
    "address": "108_regent_street_city_centre",
    "area": "centre",
    "food": "korean",
    "phone": "01223_308681",
    "pricerange": "expensive",
    "postcode": "cb21dp"
   }
  ],
  "cusine": "korean",
  "dialogue_id": 42,
  "sketch_tags": [
   "null_tag",
   "null_tag"
  ],
  "sketch_outs": [
   "goodbye",
   "!"
  ],
  "gold_entities": [],
  "did": 42,
  "key_ptr": [
   [
    0,
    0,
    0,
    0,
    0,
    0,
    0
   ]
  ],
  "kb_ptr": [
   1
  ]
 },
 {
  "context": [
   "i need a restaurant in the east part of town that serves world food ."
  ],
  "output": "i found no matching records for your requests . do you want to try something else ?",
  "kb": [],
  "cusine": "chinese",
  "dialogue_id": 43,
  "sketch_tags": [
   "null_tag",
   "null_tag",
   "null_tag",
   "null_tag",
   "null_tag",
   "null_tag",
   "null_tag",
   "null_tag",
   "null_tag",
   "null_tag",
   "null_tag",
   "null_tag",
   "null_tag",
   "null_tag",
   "null_tag",
   "null_tag",
   "null_tag"
  ],
  "sketch_outs": [
   "i",
   "found",
   "no",
   "matching",
   "records",
   "for",
   "your",
   "requests",
   ".",
   "do",
   "you",
   "want",
   "to",
   "try",
   "something",
   "else",
   "?"
  ],
  "gold_entities": [],
  "did": 43,
  "kb_ptr": [],
  "key_ptr": []
 },
 {
  "context": [
   "i need a restaurant in the east part of town that serves world food .",
   "i found no matching records for your requests . do you want to try something else ?",
   "how about chinese food ?"
  ],
  "output": "api_call chinese east dontcare",
  "kb": [],
  "cusine": "chinese",
  "dialogue_id": 43,
  "sketch_tags": [
   "null_tag",
   "chinese",
   "east",
   "null_tag"
  ],
  "sketch_outs": [
   "api_call",
   "sketch_food",
   "sketch_area",
   "dontcare"
  ],
  "gold_entities": [
   "chinese",
   "east"
  ],
  "did": 43,
  "kb_ptr": [],
  "key_ptr": []
 },
 {
  "context": [
   "i need a restaurant in the east part of town that serves world food .",
   "i found no matching records for your requests . do you want to try something else ?",
   "how about chinese food ?",
   "api_call chinese east dontcare",
   "<silence>"
  ],
  "output": "yu_garden is a great chinese restaraunt on the east side of town . should i get you their phone number ?",
  "kb": [
   {
    "name": "yu_garden",
    "address": "529_newmarket_road_fen_ditton",
    "area": "east",
    "food": "chinese",
    "phone": "01223_248882",
    "pricerange": "expensive",
    "postcode": "cb58pa"
   }
  ],
  "cusine": "chinese",
  "dialogue_id": 43,
  "sketch_tags": [
   "yu_garden",
   "null_tag",
   "null_tag",
   "null_tag",
   "chinese",
   "null_tag",
   "null_tag",
   "null_tag",
   "east",
   "null_tag",
   "null_tag",
   "null_tag",
   "null_tag",
   "null_tag",
   "null_tag",
   "null_tag",
   "null_tag",
   "null_tag",
   "null_tag",
   "null_tag",
   "null_tag"
  ],
  "sketch_outs": [
   "sketch_name",
   "is",
   "a",
   "great",
   "sketch_food",
   "restaraunt",
   "on",
   "the",
   "sketch_area",
   "side",
   "of",
   "town",
   ".",
   "should",
   "i",
   "get",
   "you",
   "their",
   "phone",
   "number",
   "?"
  ],
  "gold_entities": [
   "yu_garden",
   "chinese",
   "east"
  ],
  "did": 43,
  "key_ptr": [
   [
    1,
    0,
    1,
    1,
    0,
    0,
    0
   ]
  ],
  "kb_ptr": [
   1
  ]
 },
 {
  "context": [
   "i need a restaurant in the east part of town that serves world food .",
   "i found no matching records for your requests . do you want to try something else ?",
   "how about chinese food ?",
   "api_call chinese east dontcare",
   "<silence>",
   "yu_garden is a great chinese restaraunt on the east side of town . should i get you their phone number ?",
   "yes , please , and the address and postcode also ."
  ],
  "output": "the address is 529_newmarket_road_fen_ditton , the postcode is cb58pa , and the phone number is 01223_248882 .",
  "kb": [
   {
    "name": "yu_garden",
    "address": "529_newmarket_road_fen_ditton",
    "area": "east",
    "food": "chinese",
    "phone": "01223_248882",
    "pricerange": "expensive",
    "postcode": "cb58pa"
   }
  ],
  "cusine": "chinese",
  "dialogue_id": 43,
  "sketch_tags": [
   "null_tag",
   "null_tag",
   "null_tag",
   "529_newmarket_road_fen_ditton",
   "null_tag",
   "null_tag",
   "null_tag",
   "null_tag",
   "cb58pa",
   "null_tag",
   "null_tag",
   "null_tag",
   "null_tag",
   "null_tag",
   "null_tag",
   "01223_248882",
   "null_tag"
  ],
  "sketch_outs": [
   "the",
   "address",
   "is",
   "sketch_address",
   ",",
   "the",
   "postcode",
   "is",
   "sketch_postcode",
   ",",
   "and",
   "the",
   "phone",
   "number",
   "is",
   "sketch_phone",
   "."
  ],
  "gold_entities": [
   "529_newmarket_road_fen_ditton",
   "cb58pa",
   "01223_248882"
  ],
  "did": 43,
  "key_ptr": [
   [
    0,
    1,
    0,
    0,
    1,
    0,
    1
   ]
  ],
  "kb_ptr": [
   1
  ]
 },
 {
  "context": [
   "i need a restaurant in the east part of town that serves world food .",
   "i found no matching records for your requests . do you want to try something else ?",
   "how about chinese food ?",
   "api_call chinese east dontcare",
   "<silence>",
   "yu_garden is a great chinese restaraunt on the east side of town . should i get you their phone number ?",
   "yes , please , and the address and postcode also .",
   "the address is 529_newmarket_road_fen_ditton , the postcode is cb58pa , and the phone number is 01223_248882 .",
   "thank you , goodbye ."
  ],
  "output": "goodbye , and thank you for using the cambridge restaurant system .",
  "kb": [
   {
    "name": "yu_garden",
    "address": "529_newmarket_road_fen_ditton",
    "area": "east",
    "food": "chinese",
    "phone": "01223_248882",
    "pricerange": "expensive",
    "postcode": "cb58pa"
   }
  ],
  "cusine": "chinese",
  "dialogue_id": 43,
  "sketch_tags": [
   "null_tag",
   "null_tag",
   "null_tag",
   "null_tag",
   "null_tag",
   "null_tag",
   "null_tag",
   "null_tag",
   "null_tag",
   "null_tag",
   "null_tag",
   "null_tag"
  ],
  "sketch_outs": [
   "goodbye",
   ",",
   "and",
   "thank",
   "you",
   "for",
   "using",
   "the",
   "cambridge",
   "restaurant",
   "system",
   "."
  ],
  "gold_entities": [],
  "did": 43,
  "key_ptr": [
   [
    0,
    0,
    0,
    0,
    0,
    0,
    0
   ]
  ],
  "kb_ptr": [
   1
  ]
 },
 {
  "context": [
   "i want english food ."
  ],
  "output": "please tell me the price range you would like today .",
  "kb": [],
  "cusine": "english",
  "dialogue_id": 45,
  "sketch_tags": [
   "null_tag",
   "null_tag",
   "null_tag",
   "null_tag",
   "null_tag",
   "null_tag",
   "null_tag",
   "null_tag",
   "null_tag",
   "null_tag",
   "null_tag"
  ],
  "sketch_outs": [
   "please",
   "tell",
   "me",
   "the",
   "price",
   "range",
   "you",
   "would",
   "like",
   "today",
   "."
  ],
  "gold_entities": [],
  "did": 45,
  "kb_ptr": [],
  "key_ptr": []
 },
 {
  "context": [
   "i want english food .",
   "please tell me the price range you would like today .",
   "i do n't care ."
  ],
  "output": "api_call english dontcare dontcare",
  "kb": [],
  "cusine": "english",
  "dialogue_id": 45,
  "sketch_tags": [
   "null_tag",
   "null_tag",
   "null_tag",
   "null_tag"
  ],
  "sketch_outs": [
   "api_call",
   "english",
   "dontcare",
   "dontcare"
  ],
  "gold_entities": [],
  "did": 45,
  "kb_ptr": [],
  "key_ptr": []
 },
 {
  "context": [
   "i want english food .",
   "please tell me the price range you would like today .",
   "i do n't care .",
   "api_call english dontcare dontcare",
   "<silence>"
  ],
  "output": "i 'm sorry . there are no restaurants serving english food near your area .",
  "kb": [],
  "cusine": "english",
  "dialogue_id": 45,
  "sketch_tags": [
   "null_tag",
   "null_tag",
   "null_tag",
   "null_tag",
   "null_tag",
   "null_tag",
   "null_tag",
   "null_tag",
   "null_tag",
   "null_tag",
   "null_tag",
   "null_tag",
   "null_tag",
   "null_tag",
   "null_tag"
  ],
  "sketch_outs": [
   "i",
   "'m",
   "sorry",
   ".",
   "there",
   "are",
   "no",
   "restaurants",
   "serving",
   "english",
   "food",
   "near",
   "your",
   "area",
   "."
  ],
  "gold_entities": [],
  "did": 45,
  "kb_ptr": [],
  "key_ptr": []
 },
 {
  "context": [
   "i want english food .",
   "please tell me the price range you would like today .",
   "i do n't care .",
   "api_call english dontcare dontcare",
   "<silence>",
   "i 'm sorry . there are no restaurants serving english food near your area .",
   "how about italian food then . please give me phone number and postcode please ."
  ],
  "output": "ask serves italian food , is in the center of town and in the cheap price range . their phone number is 01223_364917 and their postcode is cb21uf .",
  "kb": [],
  "cusine": "english",
  "dialogue_id": 45,
  "sketch_tags": [
   "ask",
   "null_tag",
   "italian",
   "null_tag",
   "null_tag",
   "null_tag",
   "null_tag",
   "null_tag",
   "null_tag",
   "null_tag",
   "null_tag",
   "null_tag",
   "null_tag",
   "null_tag",
   "cheap",
   "null_tag",
   "null_tag",
   "null_tag",
   "null_tag",
   "null_tag",
   "null_tag",
   "null_tag",
   "01223_364917",
   "null_tag",
   "null_tag",
   "null_tag",
   "null_tag",
   "cb21uf",
   "null_tag"
  ],
  "sketch_outs": [
   "sketch_name",
   "serves",
   "sketch_food",
   "food",
   ",",
   "is",
   "in",
   "the",
   "center",
   "of",
   "town",
   "and",
   "in",
   "the",
   "sketch_pricerange",
   "price",
   "range",
   ".",
   "their",
   "phone",
   "number",
   "is",
   "sketch_phone",
   "and",
   "their",
   "postcode",
   "is",
   "sketch_postcode",
   "."
  ],
  "gold_entities": [
   "ask",
   "italian",
   "cheap",
   "01223_364917",
   "cb21uf"
  ],
  "did": 45,
  "kb_ptr": [],
  "key_ptr": []
 },
 {
  "context": [
   "i want english food .",
   "please tell me the price range you would like today .",
   "i do n't care .",
   "api_call english dontcare dontcare",
   "<silence>",
   "i 'm sorry . there are no restaurants serving english food near your area .",
   "how about italian food then . please give me phone number and postcode please .",
   "ask serves italian food , is in the center of town and in the cheap price range . their phone number is 01223_364917 and their postcode is cb21uf .",
   "thank you good bye"
  ],
  "output": "thank you and good bye",
  "kb": [],
  "cusine": "english",
  "dialogue_id": 45,
  "sketch_tags": [
   "null_tag",
   "null_tag",
   "null_tag",
   "null_tag",
   "null_tag"
  ],
  "sketch_outs": [
   "thank",
   "you",
   "and",
   "good",
   "bye"
  ],
  "gold_entities": [],
  "did": 45,
  "kb_ptr": [],
  "key_ptr": []
 },
 {
  "context": [
   "hi , i 'm looking for an expensive restaurant that serves kosher food ."
  ],
  "output": "in which area would you like to find a kosher restaurant in the expensive price range ?",
  "kb": [],
  "cusine": "korean",
  "dialogue_id": 46,
  "sketch_tags": [
   "null_tag",
   "null_tag",
   "null_tag",
   "null_tag",
   "null_tag",
   "null_tag",
   "null_tag",
   "null_tag",
   "null_tag",
   "null_tag",
   "null_tag",
   "null_tag",
   "null_tag",
   "expensive",
   "null_tag",
   "null_tag",
   "null_tag"
  ],
  "sketch_outs": [
   "in",
   "which",
   "area",
   "would",
   "you",
   "like",
   "to",
   "find",
   "a",
   "kosher",
   "restaurant",
   "in",
   "the",
   "sketch_pricerange",
   "price",
   "range",
   "?"
  ],
  "gold_entities": [
   "expensive"
  ],
  "did": 46,
  "kb_ptr": [],
  "key_ptr": []
 },
 {
  "context": [
   "hi , i 'm looking for an expensive restaurant that serves kosher food .",
   "in which area would you like to find a kosher restaurant in the expensive price range ?",
   "i do not care about the location ."
  ],
  "output": "there are no kosher restaurant in the expensive price range . is there another food type or price range that you would like ?",
  "kb": [],
  "cusine": "korean",
  "dialogue_id": 46,
  "sketch_tags": [
   "null_tag",
   "null_tag",
   "null_tag",
   "null_tag",
   "null_tag",
   "null_tag",
   "null_tag",
   "expensive",
   "null_tag",
   "null_tag",
   "null_tag",
   "null_tag",
   "null_tag",
   "null_tag",
   "null_tag",
   "null_tag",
   "null_tag",
   "null_tag",
   "null_tag",
   "null_tag",
   "null_tag",
   "null_tag",
   "null_tag",
   "null_tag"
  ],
  "sketch_outs": [
   "there",
   "are",
   "no",
   "kosher",
   "restaurant",
   "in",
   "the",
   "sketch_pricerange",
   "price",
   "range",
   ".",
   "is",
   "there",
   "another",
   "food",
   "type",
   "or",
   "price",
   "range",
   "that",
   "you",
   "would",
   "like",
   "?"
  ],
  "gold_entities": [
   "expensive"
  ],
  "did": 46,
  "kb_ptr": [],
  "key_ptr": []
 },
 {
  "context": [
   "hi , i 'm looking for an expensive restaurant that serves kosher food .",
   "in which area would you like to find a kosher restaurant in the expensive price range ?",
   "i do not care about the location .",
   "there are no kosher restaurant in the expensive price range . is there another food type or price range that you would like ?",
   "how about korean food in the expensive price range ?"
  ],
  "output": "there is a korean restaurant in the expensive price range in the centre area of town . would you like their information ?",
  "kb": [],
  "cusine": "korean",
  "dialogue_id": 46,
  "sketch_tags": [
   "null_tag",
   "null_tag",
   "null_tag",
   "korean",
   "null_tag",
   "null_tag",
   "null_tag",
   "expensive",
   "null_tag",
   "null_tag",
   "null_tag",
   "null_tag",
   "centre",
   "null_tag",
   "null_tag",
   "null_tag",
   "null_tag",
   "null_tag",
   "null_tag",
   "null_tag",
   "null_tag",
   "null_tag",
   "null_tag"
  ],
  "sketch_outs": [
   "there",
   "is",
   "a",
   "sketch_food",
   "restaurant",
   "in",
   "the",
   "sketch_pricerange",
   "price",
   "range",
   "in",
   "the",
   "sketch_area",
   "area",
   "of",
   "town",
   ".",
   "would",
   "you",
   "like",
   "their",
   "information",
   "?"
  ],
  "gold_entities": [
   "korean",
   "expensive",
   "centre"
  ],
  "did": 46,
  "kb_ptr": [],
  "key_ptr": []
 },
 {
  "context": [
   "hi , i 'm looking for an expensive restaurant that serves kosher food .",
   "in which area would you like to find a kosher restaurant in the expensive price range ?",
   "i do not care about the location .",
   "there are no kosher restaurant in the expensive price range . is there another food type or price range that you would like ?",
   "how about korean food in the expensive price range ?",
   "there is a korean restaurant in the expensive price range in the centre area of town . would you like their information ?",
   "yes , i would like their address please ."
  ],
  "output": "api_call korean dontcare expensive",
  "kb": [],
  "cusine": "korean",
  "dialogue_id": 46,
  "sketch_tags": [
   "null_tag",
   "korean",
   "null_tag",
   "expensive"
  ],
  "sketch_outs": [
   "api_call",
   "sketch_food",
   "dontcare",
   "sketch_pricerange"
  ],
  "gold_entities": [
   "korean",
   "expensive"
  ],
  "did": 46,
  "kb_ptr": [],
  "key_ptr": []
 },
 {
  "context": [
   "hi , i 'm looking for an expensive restaurant that serves kosher food .",
   "in which area would you like to find a kosher restaurant in the expensive price range ?",
   "i do not care about the location .",
   "there are no kosher restaurant in the expensive price range . is there another food type or price range that you would like ?",
   "how about korean food in the expensive price range ?",
   "there is a korean restaurant in the expensive price range in the centre area of town . would you like their information ?",
   "yes , i would like their address please .",
   "api_call korean dontcare expensive",
   "<silence>"
  ],
  "output": "the address of little_seoul korean restaurant is 108 regent_street_city_centre , postcode cb21dp",
  "kb": [
   {
    "name": "little_seoul",
    "address": "108_regent_street_city_centre",
    "area": "centre",
    "food": "korean",
    "phone": "01223_308681",
    "pricerange": "expensive",
    "postcode": "cb21dp"
   }
  ],
  "cusine": "korean",
  "dialogue_id": 46,
  "sketch_tags": [
   "null_tag",
   "null_tag",
   "null_tag",
   "little_seoul",
   "korean",
   "null_tag",
   "null_tag",
   "null_tag",
   "regent_street_city_centre",
   "null_tag",
   "null_tag",
   "cb21dp"
  ],
  "sketch_outs": [
   "the",
   "address",
   "of",
   "sketch_name",
   "sketch_food",
   "restaurant",
   "is",
   "108",
   "sketch_address",
   ",",
   "postcode",
   "sketch_postcode"
  ],
  "gold_entities": [
   "little_seoul",
   "korean",
   "regent_street_city_centre",
   "cb21dp"
  ],
  "did": 46,
  "key_ptr": [
   [
    1,
    1,
    0,
    1,
    0,
    0,
    1
   ]
  ],
  "kb_ptr": [
   1
  ]
 },
 {
  "context": [
   "hi , i 'm looking for an expensive restaurant that serves kosher food .",
   "in which area would you like to find a kosher restaurant in the expensive price range ?",
   "i do not care about the location .",
   "there are no kosher restaurant in the expensive price range . is there another food type or price range that you would like ?",
   "how about korean food in the expensive price range ?",
   "there is a korean restaurant in the expensive price range in the centre area of town . would you like their information ?",
   "yes , i would like their address please .",
   "api_call korean dontcare expensive",
   "<silence>",
   "the address of little_seoul korean restaurant is 108 regent_street_city_centre , postcode cb21dp",
   "thank you . that is all of the info that i needed . good bye ."
  ],
  "output": "you 're welcome . good bye .",
  "kb": [
   {
    "name": "little_seoul",
    "address": "108_regent_street_city_centre",
    "area": "centre",
    "food": "korean",
    "phone": "01223_308681",
    "pricerange": "expensive",
    "postcode": "cb21dp"
   }
  ],
  "cusine": "korean",
  "dialogue_id": 46,
  "sketch_tags": [
   "null_tag",
   "null_tag",
   "null_tag",
   "null_tag",
   "null_tag",
   "null_tag",
   "null_tag"
  ],
  "sketch_outs": [
   "you",
   "'re",
   "welcome",
   ".",
   "good",
   "bye",
   "."
  ],
  "gold_entities": [],
  "did": 46,
  "key_ptr": [
   [
    0,
    0,
    0,
    0,
    0,
    0,
    0
   ]
  ],
  "kb_ptr": [
   1
  ]
 },
 {
  "context": [
   "hello , i am looking for a restaurant that serves thai food ."
  ],
  "output": "would you prefer the centre or west part of town ?",
  "kb": [],
  "cusine": "thai",
  "dialogue_id": 48,
  "sketch_tags": [
   "null_tag",
   "null_tag",
   "null_tag",
   "null_tag",
   "centre",
   "null_tag",
   "west",
   "null_tag",
   "null_tag",
   "null_tag",
   "null_tag"
  ],
  "sketch_outs": [
   "would",
   "you",
   "prefer",
   "the",
   "sketch_area",
   "or",
   "sketch_area",
   "part",
   "of",
   "town",
   "?"
  ],
  "gold_entities": [
   "centre",
   "west"
  ],
  "did": 48,
  "kb_ptr": [],
  "key_ptr": []
 },
 {
  "context": [
   "hello , i am looking for a restaurant that serves thai food .",
   "would you prefer the centre or west part of town ?",
   "i do n't care"
  ],
  "output": "api_call thai dontcare dontcare",
  "kb": [],
  "cusine": "thai",
  "dialogue_id": 48,
  "sketch_tags": [
   "null_tag",
   "thai",
   "null_tag",
   "null_tag"
  ],
  "sketch_outs": [
   "api_call",
   "sketch_food",
   "dontcare",
   "dontcare"
  ],
  "gold_entities": [
   "thai"
  ],
  "did": 48,
  "kb_ptr": [],
  "key_ptr": []
 },
 {
  "context": [
   "hello , i am looking for a restaurant that serves thai food .",
   "would you prefer the centre or west part of town ?",
   "i do n't care",
   "api_call thai dontcare dontcare",
   "<silence>"
  ],
  "output": "bangkok_city is in the centre area and is serving thai food , is there anything i can help you with ?",
  "kb": [
   {
    "name": "sala_thong",
    "address": "35_newnham_road_newnham",
    "area": "west",
    "food": "thai",
    "phone": "01223_323178",
    "pricerange": "expensive",
    "postcode": "cb39ey"
   },
   {
    "name": "bangkok_city",
    "address": "24_green_street_city_centre",
    "area": "centre",
    "food": "thai",
    "phone": "01223_354382",
    "pricerange": "expensive",
    "postcode": "cb23jx"
   }
  ],
  "cusine": "thai",
  "dialogue_id": 48,
  "sketch_tags": [
   "bangkok_city",
   "null_tag",
   "null_tag",
   "null_tag",
   "centre",
   "null_tag",
   "null_tag",
   "null_tag",
   "null_tag",
   "thai",
   "null_tag",
   "null_tag",
   "null_tag",
   "null_tag",
   "null_tag",
   "null_tag",
   "null_tag",
   "null_tag",
   "null_tag",
   "null_tag",
   "null_tag"
  ],
  "sketch_outs": [
   "sketch_name",
   "is",
   "in",
   "the",
   "sketch_area",
   "area",
   "and",
   "is",
   "serving",
   "sketch_food",
   "food",
   ",",
   "is",
   "there",
   "anything",
   "i",
   "can",
   "help",
   "you",
   "with",
   "?"
  ],
  "gold_entities": [
   "bangkok_city",
   "centre",
   "thai"
  ],
  "did": 48,
  "key_ptr": [
   [
    1,
    0,
    1,
    1,
    0,
    0,
    0
   ],
   [
    1,
    0,
    1,
    1,
    0,
    0,
    0
   ]
  ],
  "kb_ptr": [
   0,
   1
  ]
 },
 {
  "context": [
   "hello , i am looking for a restaurant that serves thai food .",
   "would you prefer the centre or west part of town ?",
   "i do n't care",
   "api_call thai dontcare dontcare",
   "<silence>",
   "bangkok_city is in the centre area and is serving thai food , is there anything i can help you with ?",
   "are there any others ?"
  ],
  "output": "there 's also sala_thong in the west part of town . they 're located at 35_newnham_road_newnham and you can call them at 01223_323178 .",
  "kb": [
   {
    "name": "sala_thong",
    "address": "35_newnham_road_newnham",
    "area": "west",
    "food": "thai",
    "phone": "01223_323178",
    "pricerange": "expensive",
    "postcode": "cb39ey"
   },
   {
    "name": "bangkok_city",
    "address": "24_green_street_city_centre",
    "area": "centre",
    "food": "thai",
    "phone": "01223_354382",
    "pricerange": "expensive",
    "postcode": "cb23jx"
   }
  ],
  "cusine": "thai",
  "dialogue_id": 48,
  "sketch_tags": [
   "null_tag",
   "null_tag",
   "null_tag",
   "sala_thong",
   "null_tag",
   "null_tag",
   "west",
   "null_tag",
   "null_tag",
   "null_tag",
   "null_tag",
   "null_tag",
   "null_tag",
   "null_tag",
   "null_tag",
   "35_newnham_road_newnham",
   "null_tag",
   "null_tag",
   "null_tag",
   "null_tag",
   "null_tag",
   "null_tag",
   "01223_323178",
   "null_tag"
  ],
  "sketch_outs": [
   "there",
   "'s",
   "also",
   "sketch_name",
   "in",
   "the",
   "sketch_area",
   "part",
   "of",
   "town",
   ".",
   "they",
   "'re",
   "located",
   "at",
   "sketch_address",
   "and",
   "you",
   "can",
   "call",
   "them",
   "at",
   "sketch_phone",
   "."
  ],
  "gold_entities": [
   "sala_thong",
   "west",
   "35_newnham_road_newnham",
   "01223_323178"
  ],
  "did": 48,
  "key_ptr": [
   [
    1,
    1,
    1,
    0,
    1,
    0,
    0
   ],
   [
    1,
    1,
    1,
    0,
    1,
    0,
    0
   ]
  ],
  "kb_ptr": [
   1,
   1
  ]
 },
 {
  "context": [
   "hello , i am looking for a restaurant that serves thai food .",
   "would you prefer the centre or west part of town ?",
   "i do n't care",
   "api_call thai dontcare dontcare",
   "<silence>",
   "bangkok_city is in the centre area and is serving thai food , is there anything i can help you with ?",
   "are there any others ?",
   "there 's also sala_thong in the west part of town . they 're located at 35_newnham_road_newnham and you can call them at 01223_323178 .",
   "perfect . thank you very much !"
  ],
  "output": "i hope you enjoy your thai food . goodbye .",
  "kb": [
   {
    "name": "sala_thong",
    "address": "35_newnham_road_newnham",
    "area": "west",
    "food": "thai",
    "phone": "01223_323178",
    "pricerange": "expensive",
    "postcode": "cb39ey"
   },
   {
    "name": "bangkok_city",
    "address": "24_green_street_city_centre",
    "area": "centre",
    "food": "thai",
    "phone": "01223_354382",
    "pricerange": "expensive",
    "postcode": "cb23jx"
   }
  ],
  "cusine": "thai",
  "dialogue_id": 48,
  "sketch_tags": [
   "null_tag",
   "null_tag",
   "null_tag",
   "null_tag",
   "null_tag",
   "thai",
   "null_tag",
   "null_tag",
   "null_tag",
   "null_tag"
  ],
  "sketch_outs": [
   "i",
   "hope",
   "you",
   "enjoy",
   "your",
   "sketch_food",
   "food",
   ".",
   "goodbye",
   "."
  ],
  "gold_entities": [
   "thai"
  ],
  "did": 48,
  "key_ptr": [
   [
    0,
    0,
    0,
    1,
    0,
    0,
    0
   ],
   [
    0,
    0,
    0,
    1,
    0,
    0,
    0
   ]
  ],
  "kb_ptr": [
   1,
   1
  ]
 },
 {
  "context": [
   "i want a place with austrian food ."
  ],
  "output": "i 'm sorry , i do n't have a restaurant that serves austrian food . do you have a second choice ?",
  "kb": [],
  "cusine": "spanish",
  "dialogue_id": 49,
  "sketch_tags": [
   "null_tag",
   "null_tag",
   "null_tag",
   "null_tag",
   "null_tag",
   "null_tag",
   "null_tag",
   "null_tag",
   "null_tag",
   "null_tag",
   "null_tag",
   "null_tag",
   "null_tag",
   "null_tag",
   "null_tag",
   "null_tag",
   "null_tag",
   "null_tag",
   "null_tag",
   "null_tag",
   "null_tag",
   "null_tag"
  ],
  "sketch_outs": [
   "i",
   "'m",
   "sorry",
   ",",
   "i",
   "do",
   "n't",
   "have",
   "a",
   "restaurant",
   "that",
   "serves",
   "austrian",
   "food",
   ".",
   "do",
   "you",
   "have",
   "a",
   "second",
   "choice",
   "?"
  ],
  "gold_entities": [],
  "did": 49,
  "kb_ptr": [],
  "key_ptr": []
 },
 {
  "context": [
   "i want a place with austrian food .",
   "i 'm sorry , i do n't have a restaurant that serves austrian food . do you have a second choice ?",
   "ok , how about a place with spanish food ?"
  ],
  "output": "api_call spanish dontcare dontcare",
  "kb": [],
  "cusine": "spanish",
  "dialogue_id": 49,
  "sketch_tags": [
   "null_tag",
   "spanish",
   "null_tag",
   "null_tag"
  ],
  "sketch_outs": [
   "api_call",
   "sketch_food",
   "dontcare",
   "dontcare"
  ],
  "gold_entities": [
   "spanish"
  ],
  "did": 49,
  "kb_ptr": [],
  "key_ptr": []
 },
 {
  "context": [
   "i want a place with austrian food .",
   "i 'm sorry , i do n't have a restaurant that serves austrian food . do you have a second choice ?",
   "ok , how about a place with spanish food ?",
   "api_call spanish dontcare dontcare",
   "<silence>"
  ],
  "output": "there is la_raza , a cheap spanish restaurant located at 4_-_6_rose_crescent . there is also la_tasca , a moderately priced spanish restaurant located at 14_-16_bridge_street .",
  "kb": [
   {
    "name": "la_tasca",
    "address": "14_-16_bridge_street",
    "area": "centre",
    "food": "spanish",
    "phone": "01223_464630",
    "pricerange": "moderate",
    "postcode": "cb21uf"
   },
   {
    "name": "la_raza",
    "address": "4_-_6_rose_crescent",
    "area": "centre",
    "food": "spanish",
    "phone": "01223_464550",
    "pricerange": "cheap",
    "postcode": "cb23ll"
   }
  ],
  "cusine": "spanish",
  "dialogue_id": 49,
  "sketch_tags": [
   "null_tag",
   "null_tag",
   "la_raza",
   "null_tag",
   "null_tag",
   "cheap",
   "spanish",
   "null_tag",
   "null_tag",
   "null_tag",
   "4_-_6_rose_crescent",
   "null_tag",
   "null_tag",
   "null_tag",
   "null_tag",
   "la_tasca",
   "null_tag",
   "null_tag",
   "null_tag",
   "null_tag",
   "spanish",
   "null_tag",
   "null_tag",
   "null_tag",
   "14_-16_bridge_street",
   "null_tag"
  ],
  "sketch_outs": [
   "there",
   "is",
   "sketch_name",
   ",",
   "a",
   "sketch_pricerange",
   "sketch_food",
   "restaurant",
   "located",
   "at",
   "sketch_address",
   ".",
   "there",
   "is",
   "also",
   "sketch_name",
   ",",
   "a",
   "moderately",
   "priced",
   "sketch_food",
   "restaurant",
   "located",
   "at",
   "sketch_address",
   "."
  ],
  "gold_entities": [
   "la_raza",
   "cheap",
   "spanish",
   "4_-_6_rose_crescent",
   "la_tasca",
   "spanish",
   "14_-16_bridge_street"
  ],
  "did": 49,
  "key_ptr": [
   [
    1,
    1,
    0,
    1,
    0,
    1,
    0
   ],
   [
    1,
    1,
    0,
    1,
    0,
    1,
    0
   ]
  ],
  "kb_ptr": [
   1,
   1
  ]
 },
 {
  "context": [
   "i want a place with austrian food .",
   "i 'm sorry , i do n't have a restaurant that serves austrian food . do you have a second choice ?",
   "ok , how about a place with spanish food ?",
   "api_call spanish dontcare dontcare",
   "<silence>",
   "there is la_raza , a cheap spanish restaurant located at 4_-_6_rose_crescent . there is also la_tasca , a moderately priced spanish restaurant located at 14_-16_bridge_street .",
   "thanks for your help ! goodbye ."
  ],
  "output": "thank you for using our system . goodbye .",
  "kb": [
   {
    "name": "la_tasca",
    "address": "14_-16_bridge_street",
    "area": "centre",
    "food": "spanish",
    "phone": "01223_464630",
    "pricerange": "moderate",
    "postcode": "cb21uf"
   },
   {
    "name": "la_raza",
    "address": "4_-_6_rose_crescent",
    "area": "centre",
    "food": "spanish",
    "phone": "01223_464550",
    "pricerange": "cheap",
    "postcode": "cb23ll"
   }
  ],
  "cusine": "spanish",
  "dialogue_id": 49,
  "sketch_tags": [
   "null_tag",
   "null_tag",
   "null_tag",
   "null_tag",
   "null_tag",
   "null_tag",
   "null_tag",
   "null_tag",
   "null_tag"
  ],
  "sketch_outs": [
   "thank",
   "you",
   "for",
   "using",
   "our",
   "system",
   ".",
   "goodbye",
   "."
  ],
  "gold_entities": [],
  "did": 49,
  "key_ptr": [
   [
    0,
    0,
    0,
    0,
    0,
    0,
    0
   ],
   [
    0,
    0,
    0,
    0,
    0,
    0,
    0
   ]
  ],
  "kb_ptr": [
   1,
   1
  ]
 },
 {
  "context": [
   "i would like some lebanese food in the west part of town . are there any available ?"
  ],
  "output": "i 'm sorry we do n't have any lebanese restaurants located in the west part of town . would you like to try a different type of food ?",
  "kb": [],
  "cusine": "thai",
  "dialogue_id": 51,
  "sketch_tags": [
   "null_tag",
   "null_tag",
   "null_tag",
   "null_tag",
   "null_tag",
   "null_tag",
   "null_tag",
   "null_tag",
   "lebanese",
   "null_tag",
   "null_tag",
   "null_tag",
   "null_tag",
   "west",
   "null_tag",
   "null_tag",
   "null_tag",
   "null_tag",
   "null_tag",
   "null_tag",
   "null_tag",
   "null_tag",
   "null_tag",
   "null_tag",
   "null_tag",
   "null_tag",
   "null_tag",
   "null_tag",
   "null_tag"
  ],
  "sketch_outs": [
   "i",
   "'m",
   "sorry",
   "we",
   "do",
   "n't",
   "have",
   "any",
   "sketch_food",
   "restaurants",
   "located",
   "in",
   "the",
   "sketch_area",
   "part",
   "of",
   "town",
   ".",
   "would",
   "you",
   "like",
   "to",
   "try",
   "a",
   "different",
   "type",
   "of",
   "food",
   "?"
  ],
  "gold_entities": [
   "lebanese",
   "west"
  ],
  "did": 51,
  "kb_ptr": [],
  "key_ptr": []
 },
 {
  "context": [
   "i would like some lebanese food in the west part of town . are there any available ?",
   "i 'm sorry we do n't have any lebanese restaurants located in the west part of town . would you like to try a different type of food ?",
   "how about thai food ?"
  ],
  "output": "api_call thai west dontcare",
  "kb": [],
  "cusine": "thai",
  "dialogue_id": 51,
  "sketch_tags": [
   "null_tag",
   "thai",
   "west",
   "null_tag"
  ],
  "sketch_outs": [
   "api_call",
   "sketch_food",
   "sketch_area",
   "dontcare"
  ],
  "gold_entities": [
   "thai",
   "west"
  ],
  "did": 51,
  "kb_ptr": [],
  "key_ptr": []
 },
 {
  "context": [
   "i would like some lebanese food in the west part of town . are there any available ?",
   "i 'm sorry we do n't have any lebanese restaurants located in the west part of town . would you like to try a different type of food ?",
   "how about thai food ?",
   "api_call thai west dontcare",
   "<silence>"
  ],
  "output": "sala_thong serves thai food and is located in the west part of town . would you like more information for them ?",
  "kb": [
   {
    "name": "sala_thong",
    "address": "35_newnham_road_newnham",
    "area": "west",
    "food": "thai",
    "phone": "01223_323178",
    "pricerange": "expensive",
    "postcode": "cb39ey"
   }
  ],
  "cusine": "thai",
  "dialogue_id": 51,
  "sketch_tags": [
   "sala_thong",
   "null_tag",
   "thai",
   "null_tag",
   "null_tag",
   "null_tag",
   "null_tag",
   "null_tag",
   "null_tag",
   "west",
   "null_tag",
   "null_tag",
   "null_tag",
   "null_tag",
   "null_tag",
   "null_tag",
   "null_tag",
   "null_tag",
   "null_tag",
   "null_tag",
   "null_tag",
   "null_tag"
  ],
  "sketch_outs": [
   "sketch_name",
   "serves",
   "sketch_food",
   "food",
   "and",
   "is",
   "located",
   "in",
   "the",
   "sketch_area",
   "part",
   "of",
   "town",
   ".",
   "would",
   "you",
   "like",
   "more",
   "information",
   "for",
   "them",
   "?"
  ],
  "gold_entities": [
   "sala_thong",
   "thai",
   "west"
  ],
  "did": 51,
  "key_ptr": [
   [
    1,
    0,
    1,
    1,
    0,
    0,
    0
   ]
  ],
  "kb_ptr": [
   1
  ]
 },
 {
  "context": [
   "i would like some lebanese food in the west part of town . are there any available ?",
   "i 'm sorry we do n't have any lebanese restaurants located in the west part of town . would you like to try a different type of food ?",
   "how about thai food ?",
   "api_call thai west dontcare",
   "<silence>",
   "sala_thong serves thai food and is located in the west part of town . would you like more information for them ?",
   "yes , the address , phone number , and their price range please ."
  ],
  "output": "sala_thong is an expensive restaurant located at 35_newnham_road_newnham . the phone number is 01223_323178 .",
  "kb": [
   {
    "name": "sala_thong",
    "address": "35_newnham_road_newnham",
    "area": "west",
    "food": "thai",
    "phone": "01223_323178",
    "pricerange": "expensive",
    "postcode": "cb39ey"
   }
  ],
  "cusine": "thai",
  "dialogue_id": 51,
  "sketch_tags": [
   "sala_thong",
   "null_tag",
   "null_tag",
   "expensive",
   "null_tag",
   "null_tag",
   "null_tag",
   "35_newnham_road_newnham",
   "null_tag",
   "null_tag",
   "null_tag",
   "null_tag",
   "null_tag",
   "01223_323178",
   "null_tag"
  ],
  "sketch_outs": [
   "sketch_name",
   "is",
   "an",
   "sketch_pricerange",
   "restaurant",
   "located",
   "at",
   "sketch_address",
   ".",
   "the",
   "phone",
   "number",
   "is",
   "sketch_phone",
   "."
  ],
  "gold_entities": [
   "sala_thong",
   "expensive",
   "35_newnham_road_newnham",
   "01223_323178"
  ],
  "did": 51,
  "key_ptr": [
   [
    1,
    1,
    0,
    0,
    1,
    1,
    0
   ]
  ],
  "kb_ptr": [
   1
  ]
 },
 {
  "context": [
   "i would like some lebanese food in the west part of town . are there any available ?",
   "i 'm sorry we do n't have any lebanese restaurants located in the west part of town . would you like to try a different type of food ?",
   "how about thai food ?",
   "api_call thai west dontcare",
   "<silence>",
   "sala_thong serves thai food and is located in the west part of town . would you like more information for them ?",
   "yes , the address , phone number , and their price range please .",
   "sala_thong is an expensive restaurant located at 35_newnham_road_newnham . the phone number is 01223_323178 .",
   "thank you goodbye ."
  ],
  "output": "thank you and good bye",
  "kb": [
   {
    "name": "sala_thong",
    "address": "35_newnham_road_newnham",
    "area": "west",
    "food": "thai",
    "phone": "01223_323178",
    "pricerange": "expensive",
    "postcode": "cb39ey"
   }
  ],
  "cusine": "thai",
  "dialogue_id": 51,
  "sketch_tags": [
   "null_tag",
   "null_tag",
   "null_tag",
   "null_tag",
   "null_tag"
  ],
  "sketch_outs": [
   "thank",
   "you",
   "and",
   "good",
   "bye"
  ],
  "gold_entities": [],
  "did": 51,
  "key_ptr": [
   [
    0,
    0,
    0,
    0,
    0,
    0,
    0
   ]
  ],
  "kb_ptr": [
   1
  ]
 },
 {
  "context": [
   "is there an expensive french restaurant in town ?"
  ],
  "output": "api_call french dontcare expensive",
  "kb": [],
  "cusine": "french",
  "dialogue_id": 52,
  "sketch_tags": [
   "null_tag",
   "french",
   "null_tag",
   "expensive"
  ],
  "sketch_outs": [
   "api_call",
   "sketch_food",
   "dontcare",
   "sketch_pricerange"
  ],
  "gold_entities": [
   "french",
   "expensive"
  ],
  "did": 52,
  "kb_ptr": [],
  "key_ptr": []
 },
 {
  "context": [
   "is there an expensive french restaurant in town ?",
   "api_call french dontcare expensive",
   "<silence>"
  ],
  "output": "i show two french restaurants . cote and restaurant_two_two .",
  "kb": [
   {
    "name": "restaurant_two_two",
    "address": "22_chesterton_road_chesterton",
    "area": "north",
    "food": "french",
    "phone": "01223_351880",
    "pricerange": "expensive",
    "postcode": "cb43ax"
   },
   {
    "name": "cote",
    "address": "bridge_street_city_centre",
    "area": "centre",
    "food": "french",
    "phone": "01223_311053",
    "pricerange": "expensive",
    "postcode": "cb21uf"
   }
  ],
  "cusine": "french",
  "dialogue_id": 52,
  "sketch_tags": [
   "null_tag",
   "null_tag",
   "null_tag",
   "french",
   "null_tag",
   "null_tag",
   "cote",
   "null_tag",
   "restaurant_two_two",
   "null_tag"
  ],
  "sketch_outs": [
   "i",
   "show",
   "two",
   "sketch_food",
   "restaurants",
   ".",
   "sketch_name",
   "and",
   "sketch_name",
   "."
  ],
  "gold_entities": [
   "french",
   "cote",
   "restaurant_two_two"
  ],
  "did": 52,
  "key_ptr": [
   [
    1,
    0,
    0,
    1,
    0,
    0,
    0
   ],
   [
    1,
    0,
    0,
    1,
    0,
    0,
    0
   ]
  ],
  "kb_ptr": [
   1,
   1
  ]
 },
 {
  "context": [
   "is there an expensive french restaurant in town ?",
   "api_call french dontcare expensive",
   "<silence>",
   "i show two french restaurants . cote and restaurant_two_two .",
   "which is closest to me ?"
  ],
  "output": "what area is closer to you , north or centre ?",
  "kb": [
   {
    "name": "restaurant_two_two",
    "address": "22_chesterton_road_chesterton",
    "area": "north",
    "food": "french",
    "phone": "01223_351880",
    "pricerange": "expensive",
    "postcode": "cb43ax"
   },
   {
    "name": "cote",
    "address": "bridge_street_city_centre",
    "area": "centre",
    "food": "french",
    "phone": "01223_311053",
    "pricerange": "expensive",
    "postcode": "cb21uf"
   }
  ],
  "cusine": "french",
  "dialogue_id": 52,
  "sketch_tags": [
   "null_tag",
   "null_tag",
   "null_tag",
   "null_tag",
   "null_tag",
   "null_tag",
   "null_tag",
   "north",
   "null_tag",
   "centre",
   "null_tag"
  ],
  "sketch_outs": [
   "what",
   "area",
   "is",
   "closer",
   "to",
   "you",
   ",",
   "sketch_area",
   "or",
   "sketch_area",
   "?"
  ],
  "gold_entities": [
   "north",
   "centre"
  ],
  "did": 52,
  "key_ptr": [
   [
    0,
    0,
    1,
    0,
    0,
    0,
    0
   ],
   [
    0,
    0,
    1,
    0,
    0,
    0,
    0
   ]
  ],
  "kb_ptr": [
   1,
   1
  ]
 },
 {
  "context": [
   "is there an expensive french restaurant in town ?",
   "api_call french dontcare expensive",
   "<silence>",
   "i show two french restaurants . cote and restaurant_two_two .",
   "which is closest to me ?",
   "what area is closer to you , north or centre ?",
   "what is the food type they serve ?"
  ],
  "output": "they serve french food .",
  "kb": [
   {
    "name": "restaurant_two_two",
    "address": "22_chesterton_road_chesterton",
    "area": "north",
    "food": "french",
    "phone": "01223_351880",
    "pricerange": "expensive",
    "postcode": "cb43ax"
   },
   {
    "name": "cote",
    "address": "bridge_street_city_centre",
    "area": "centre",
    "food": "french",
    "phone": "01223_311053",
    "pricerange": "expensive",
    "postcode": "cb21uf"
   }
  ],
  "cusine": "french",
  "dialogue_id": 52,
  "sketch_tags": [
   "null_tag",
   "null_tag",
   "french",
   "null_tag",
   "null_tag"
  ],
  "sketch_outs": [
   "they",
   "serve",
   "sketch_food",
   "food",
   "."
  ],
  "gold_entities": [
   "french"
  ],
  "did": 52,
  "key_ptr": [
   [
    0,
    0,
    0,
    1,
    0,
    0,
    0
   ],
   [
    0,
    0,
    0,
    1,
    0,
    0,
    0
   ]
  ],
  "kb_ptr": [
   1,
   1
  ]
 },
 {
  "context": [
   "is there an expensive french restaurant in town ?",
   "api_call french dontcare expensive",
   "<silence>",
   "i show two french restaurants . cote and restaurant_two_two .",
   "which is closest to me ?",
   "what area is closer to you , north or centre ?",
   "what is the food type they serve ?",
   "they serve french food .",
   "i do n't know ."
  ],
  "output": "cote is located at bridge_street_city_centre , and restaurant_two_two is at 22_chesterton_road_chesterton . how else may i assist you ?",
  "kb": [
   {
    "name": "restaurant_two_two",
    "address": "22_chesterton_road_chesterton",
    "area": "north",
    "food": "french",
    "phone": "01223_351880",
    "pricerange": "expensive",
    "postcode": "cb43ax"
   },
   {
    "name": "cote",
    "address": "bridge_street_city_centre",
    "area": "centre",
    "food": "french",
    "phone": "01223_311053",
    "pricerange": "expensive",
    "postcode": "cb21uf"
   }
  ],
  "cusine": "french",
  "dialogue_id": 52,
  "sketch_tags": [
   "cote",
   "null_tag",
   "null_tag",
   "null_tag",
   "bridge_street_city_centre",
   "null_tag",
   "null_tag",
   "restaurant_two_two",
   "null_tag",
   "null_tag",
   "22_chesterton_road_chesterton",
   "null_tag",
   "null_tag",
   "null_tag",
   "null_tag",
   "null_tag",
   "null_tag",
   "null_tag",
   "null_tag"
  ],
  "sketch_outs": [
   "sketch_name",
   "is",
   "located",
   "at",
   "sketch_address",
   ",",
   "and",
   "sketch_name",
   "is",
   "at",
   "sketch_address",
   ".",
   "how",
   "else",
   "may",
   "i",
   "assist",
   "you",
   "?"
  ],
  "gold_entities": [
   "cote",
   "bridge_street_city_centre",
   "restaurant_two_two",
   "22_chesterton_road_chesterton"
  ],
  "did": 52,
  "key_ptr": [
   [
    1,
    1,
    0,
    0,
    0,
    0,
    0
   ],
   [
    1,
    1,
    0,
    0,
    0,
    0,
    0
   ]
  ],
  "kb_ptr": [
   1,
   1
  ]
 },
 {
  "context": [
   "is there an expensive french restaurant in town ?",
   "api_call french dontcare expensive",
   "<silence>",
   "i show two french restaurants . cote and restaurant_two_two .",
   "which is closest to me ?",
   "what area is closer to you , north or centre ?",
   "what is the food type they serve ?",
   "they serve french food .",
   "i do n't know .",
   "cote is located at bridge_street_city_centre , and restaurant_two_two is at 22_chesterton_road_chesterton . how else may i assist you ?",
   "thank you"
  ],
  "output": "thank you . good bye .",
  "kb": [
   {
    "name": "restaurant_two_two",
    "address": "22_chesterton_road_chesterton",
    "area": "north",
    "food": "french",
    "phone": "01223_351880",
    "pricerange": "expensive",
    "postcode": "cb43ax"
   },
   {
    "name": "cote",
    "address": "bridge_street_city_centre",
    "area": "centre",
    "food": "french",
    "phone": "01223_311053",
    "pricerange": "expensive",
    "postcode": "cb21uf"
   }
  ],
  "cusine": "french",
  "dialogue_id": 52,
  "sketch_tags": [
   "null_tag",
   "null_tag",
   "null_tag",
   "null_tag",
   "null_tag",
   "null_tag"
  ],
  "sketch_outs": [
   "thank",
   "you",
   ".",
   "good",
   "bye",
   "."
  ],
  "gold_entities": [],
  "did": 52,
  "key_ptr": [
   [
    0,
    0,
    0,
    0,
    0,
    0,
    0
   ],
   [
    0,
    0,
    0,
    0,
    0,
    0,
    0
   ]
  ],
  "kb_ptr": [
   1,
   1
  ]
 },
 {
  "context": [
   "i want a restaurant in the centre and serves japanese food . what is the address ?"
  ],
  "output": "api_call japanese centre dontcare",
  "kb": [],
  "cusine": "japanese",
  "dialogue_id": 53,
  "sketch_tags": [
   "null_tag",
   "japanese",
   "centre",
   "null_tag"
  ],
  "sketch_outs": [
   "api_call",
   "sketch_food",
   "sketch_area",
   "dontcare"
  ],
  "gold_entities": [
   "japanese",
   "centre"
  ],
  "did": 53,
  "kb_ptr": [],
  "key_ptr": []
 },
 {
  "context": [
   "i want a restaurant in the centre and serves japanese food . what is the address ?",
   "api_call japanese centre dontcare",
   "<silence>"
  ],
  "output": "wagamama serves japanese food and is in the center area of town . the address is 36_saint_andrews_street .",
  "kb": [
   {
    "name": "wagamama",
    "address": "36_saint_andrews_street",
    "area": "centre",
    "food": "japanese",
    "phone": "01223_462354",
    "pricerange": "expensive",
    "postcode": "cb23ar"
   }
  ],
  "cusine": "japanese",
  "dialogue_id": 53,
  "sketch_tags": [
   "wagamama",
   "null_tag",
   "japanese",
   "null_tag",
   "null_tag",
   "null_tag",
   "null_tag",
   "null_tag",
   "null_tag",
   "null_tag",
   "null_tag",
   "null_tag",
   "null_tag",
   "null_tag",
   "null_tag",
   "null_tag",
   "36_saint_andrews_street",
   "null_tag"
  ],
  "sketch_outs": [
   "sketch_name",
   "serves",
   "sketch_food",
   "food",
   "and",
   "is",
   "in",
   "the",
   "center",
   "area",
   "of",
   "town",
   ".",
   "the",
   "address",
   "is",
   "sketch_address",
   "."
  ],
  "gold_entities": [
   "wagamama",
   "japanese",
   "36_saint_andrews_street"
  ],
  "did": 53,
  "key_ptr": [
   [
    1,
    1,
    0,
    1,
    0,
    0,
    0
   ]
  ],
  "kb_ptr": [
   1
  ]
 },
 {
  "context": [
   "i want a restaurant in the centre and serves japanese food . what is the address ?",
   "api_call japanese centre dontcare",
   "<silence>",
   "wagamama serves japanese food and is in the center area of town . the address is 36_saint_andrews_street .",
   "thank you !"
  ],
  "output": "is there anything else i can help you with ?",
  "kb": [
   {
    "name": "wagamama",
    "address": "36_saint_andrews_street",
    "area": "centre",
    "food": "japanese",
    "phone": "01223_462354",
    "pricerange": "expensive",
    "postcode": "cb23ar"
   }
  ],
  "cusine": "japanese",
  "dialogue_id": 53,
  "sketch_tags": [
   "null_tag",
   "null_tag",
   "null_tag",
   "null_tag",
   "null_tag",
   "null_tag",
   "null_tag",
   "null_tag",
   "null_tag",
   "null_tag"
  ],
  "sketch_outs": [
   "is",
   "there",
   "anything",
   "else",
   "i",
   "can",
   "help",
   "you",
   "with",
   "?"
  ],
  "gold_entities": [],
  "did": 53,
  "key_ptr": [
   [
    0,
    0,
    0,
    0,
    0,
    0,
    0
   ]
  ],
  "kb_ptr": [
   1
  ]
 },
 {
  "context": [
   "i want a restaurant in the centre and serves japanese food . what is the address ?",
   "api_call japanese centre dontcare",
   "<silence>",
   "wagamama serves japanese food and is in the center area of town . the address is 36_saint_andrews_street .",
   "thank you !",
   "is there anything else i can help you with ?",
   "no thank you"
  ],
  "output": "have a great day . thank you for using the services",
  "kb": [
   {
    "name": "wagamama",
    "address": "36_saint_andrews_street",
    "area": "centre",
    "food": "japanese",
    "phone": "01223_462354",
    "pricerange": "expensive",
    "postcode": "cb23ar"
   }
  ],
  "cusine": "japanese",
  "dialogue_id": 53,
  "sketch_tags": [
   "null_tag",
   "null_tag",
   "null_tag",
   "null_tag",
   "null_tag",
   "null_tag",
   "null_tag",
   "null_tag",
   "null_tag",
   "null_tag",
   "null_tag"
  ],
  "sketch_outs": [
   "have",
   "a",
   "great",
   "day",
   ".",
   "thank",
   "you",
   "for",
   "using",
   "the",
   "services"
  ],
  "gold_entities": [],
  "did": 53,
  "key_ptr": [
   [
    0,
    0,
    0,
    0,
    0,
    0,
    0
   ]
  ],
  "kb_ptr": [
   1
  ]
 },
 {
  "context": [
   "looking for barbeque food ."
  ],
  "output": "there is not a barbeque restaurant listed . may i have you find a different restaurant ?",
  "kb": [],
  "cusine": "gastropub",
  "dialogue_id": 54,
  "sketch_tags": [
   "null_tag",
   "null_tag",
   "null_tag",
   "null_tag",
   "null_tag",
   "null_tag",
   "null_tag",
   "null_tag",
   "null_tag",
   "null_tag",
   "null_tag",
   "null_tag",
   "null_tag",
   "null_tag",
   "null_tag",
   "null_tag",
   "null_tag"
  ],
  "sketch_outs": [
   "there",
   "is",
   "not",
   "a",
   "barbeque",
   "restaurant",
   "listed",
   ".",
   "may",
   "i",
   "have",
   "you",
   "find",
   "a",
   "different",
   "restaurant",
   "?"
  ],
  "gold_entities": [],
  "did": 54,
  "kb_ptr": [],
  "key_ptr": []
 },
 {
  "context": [
   "looking for barbeque food .",
   "there is not a barbeque restaurant listed . may i have you find a different restaurant ?",
   "how about gastropub ?"
  ],
  "output": "api_call gastropub dontcare dontcare",
  "kb": [],
  "cusine": "gastropub",
  "dialogue_id": 54,
  "sketch_tags": [
   "null_tag",
   "gastropub",
   "null_tag",
   "null_tag"
  ],
  "sketch_outs": [
   "api_call",
   "sketch_food",
   "dontcare",
   "dontcare"
  ],
  "gold_entities": [
   "gastropub"
  ],
  "did": 54,
  "kb_ptr": [],
  "key_ptr": []
 },
 {
  "context": [
   "looking for barbeque food .",
   "there is not a barbeque restaurant listed . may i have you find a different restaurant ?",
   "how about gastropub ?",
   "api_call gastropub dontcare dontcare",
   "<silence>"
  ],
  "output": "there are four gastropub restaurants . i recommend the_cow_pizza_kitchen_and_bar which is in the center and moderately priced .",
  "kb": [
   {
    "name": "backstreet_bistro",
    "address": "2_sturton_street_city_centre",
    "area": "centre",
    "food": "gastropub",
    "phone": "01223_306306",
    "pricerange": "expensive",
    "postcode": "cb12qa"
   },
   {
    "name": "the_cow_pizza_kitchen_and_bar",
    "address": "corn_exchange_street",
    "area": "centre",
    "food": "gastropub",
    "phone": "01223_308871",
    "pricerange": "moderate",
    "postcode": "cb23qf"
   },
   {
    "name": "the_slug_and_lettuce",
    "address": "34_-_35_green_street",
    "area": "centre",
    "food": "gastropub",
    "pricerange": "expensive",
    "postcode": "cb23ju"
   },
   {
    "name": "royal_standard",
    "address": "290_mill_road_city_centre",
    "area": "east",
    "food": "gastropub",
    "phone": "01223_247877",
    "pricerange": "expensive",
    "postcode": "cb13nl"
   }
  ],
  "cusine": "gastropub",
  "dialogue_id": 54,
  "sketch_tags": [
   "null_tag",
   "null_tag",
   "null_tag",
   "gastropub",
   "null_tag",
   "null_tag",
   "null_tag",
   "null_tag",
   "the_cow_pizza_kitchen_and_bar",
   "null_tag",
   "null_tag",
   "null_tag",
   "null_tag",
   "null_tag",
   "null_tag",
   "null_tag",
   "null_tag",
   "null_tag"
  ],
  "sketch_outs": [
   "there",
   "are",
   "four",
   "sketch_food",
   "restaurants",
   ".",
   "i",
   "recommend",
   "sketch_name",
   "which",
   "is",
   "in",
   "the",
   "center",
   "and",
   "moderately",
   "priced",
   "."
  ],
  "gold_entities": [
   "gastropub",
   "the_cow_pizza_kitchen_and_bar"
  ],
  "did": 54,
  "key_ptr": [
   [
    1,
    0,
    0,
    1,
    0,
    0,
    0
   ],
   [
    1,
    0,
    0,
    1,
    0,
    0,
    0
   ],
   [
    1,
    0,
    0,
    1,
    0,
    0
   ],
   [
    1,
    0,
    0,
    1,
    0,
    0,
    0
   ]
  ],
  "kb_ptr": [
   0,
   1,
   0,
   0
  ]
 },
 {
  "context": [
   "looking for barbeque food .",
   "there is not a barbeque restaurant listed . may i have you find a different restaurant ?",
   "how about gastropub ?",
   "api_call gastropub dontcare dontcare",
   "<silence>",
   "there are four gastropub restaurants . i recommend the_cow_pizza_kitchen_and_bar which is in the center and moderately priced .",
   "what is the address and phone number ?"
  ],
  "output": "their address is corn_exchange_street and their phone number is 01223_308871 .",
  "kb": [
   {
    "name": "backstreet_bistro",
    "address": "2_sturton_street_city_centre",
    "area": "centre",
    "food": "gastropub",
    "phone": "01223_306306",
    "pricerange": "expensive",
    "postcode": "cb12qa"
   },
   {
    "name": "the_cow_pizza_kitchen_and_bar",
    "address": "corn_exchange_street",
    "area": "centre",
    "food": "gastropub",
    "phone": "01223_308871",
    "pricerange": "moderate",
    "postcode": "cb23qf"
   },
   {
    "name": "the_slug_and_lettuce",
    "address": "34_-_35_green_street",
    "area": "centre",
    "food": "gastropub",
    "pricerange": "expensive",
    "postcode": "cb23ju"
   },
   {
    "name": "royal_standard",
    "address": "290_mill_road_city_centre",
    "area": "east",
    "food": "gastropub",
    "phone": "01223_247877",
    "pricerange": "expensive",
    "postcode": "cb13nl"
   }
  ],
  "cusine": "gastropub",
  "dialogue_id": 54,
  "sketch_tags": [
   "null_tag",
   "null_tag",
   "null_tag",
   "corn_exchange_street",
   "null_tag",
   "null_tag",
   "null_tag",
   "null_tag",
   "null_tag",
   "01223_308871",
   "null_tag"
  ],
  "sketch_outs": [
   "their",
   "address",
   "is",
   "sketch_address",
   "and",
   "their",
   "phone",
   "number",
   "is",
   "sketch_phone",
   "."
  ],
  "gold_entities": [
   "corn_exchange_street",
   "01223_308871"
  ],
  "did": 54,
  "key_ptr": [
   [
    0,
    1,
    0,
    0,
    1,
    0,
    0
   ],
   [
    0,
    1,
    0,
    0,
    1,
    0,
    0
   ],
   [
    0,
    1,
    0,
    0,
    0,
    0
   ],
   [
    0,
    1,
    0,
    0,
    1,
    0,
    0
   ]
  ],
  "kb_ptr": [
   0,
   1,
   0,
   0
  ]
 },
 {
  "context": [
   "looking for barbeque food .",
   "there is not a barbeque restaurant listed . may i have you find a different restaurant ?",
   "how about gastropub ?",
   "api_call gastropub dontcare dontcare",
   "<silence>",
   "there are four gastropub restaurants . i recommend the_cow_pizza_kitchen_and_bar which is in the center and moderately priced .",
   "what is the address and phone number ?",
   "their address is corn_exchange_street and their phone number is 01223_308871 .",
   "thank you , goodbye ."
  ],
  "output": "goodbye .",
  "kb": [
   {
    "name": "backstreet_bistro",
    "address": "2_sturton_street_city_centre",
    "area": "centre",
    "food": "gastropub",
    "phone": "01223_306306",
    "pricerange": "expensive",
    "postcode": "cb12qa"
   },
   {
    "name": "the_cow_pizza_kitchen_and_bar",
    "address": "corn_exchange_street",
    "area": "centre",
    "food": "gastropub",
    "phone": "01223_308871",
    "pricerange": "moderate",
    "postcode": "cb23qf"
   },
   {
    "name": "the_slug_and_lettuce",
    "address": "34_-_35_green_street",
    "area": "centre",
    "food": "gastropub",
    "pricerange": "expensive",
    "postcode": "cb23ju"
   },
   {
    "name": "royal_standard",
    "address": "290_mill_road_city_centre",
    "area": "east",
    "food": "gastropub",
    "phone": "01223_247877",
    "pricerange": "expensive",
    "postcode": "cb13nl"
   }
  ],
  "cusine": "gastropub",
  "dialogue_id": 54,
  "sketch_tags": [
   "null_tag",
   "null_tag"
  ],
  "sketch_outs": [
   "goodbye",
   "."
  ],
  "gold_entities": [],
  "did": 54,
  "key_ptr": [
   [
    0,
    0,
    0,
    0,
    0,
    0,
    0
   ],
   [
    0,
    0,
    0,
    0,
    0,
    0,
    0
   ],
   [
    0,
    0,
    0,
    0,
    0,
    0
   ],
   [
    0,
    0,
    0,
    0,
    0,
    0,
    0
   ]
  ],
  "kb_ptr": [
   0,
   1,
   0,
   0
  ]
 },
 {
  "context": [
   "hi , i 'm looking for a persian restaurnt in the north part of the city ."
  ],
  "output": "unfortunately there are no persian restaurants in the city . would you like to try a different cuisine ?",
  "kb": [],
  "cusine": "asian_oriental",
  "dialogue_id": 55,
  "sketch_tags": [
   "null_tag",
   "null_tag",
   "null_tag",
   "null_tag",
   "null_tag",
   "null_tag",
   "null_tag",
   "null_tag",
   "null_tag",
   "null_tag",
   "null_tag",
   "null_tag",
   "null_tag",
   "null_tag",
   "null_tag",
   "null_tag",
   "null_tag",
   "null_tag",
   "null_tag"
  ],
  "sketch_outs": [
   "unfortunately",
   "there",
   "are",
   "no",
   "persian",
   "restaurants",
   "in",
   "the",
   "city",
   ".",
   "would",
   "you",
   "like",
   "to",
   "try",
   "a",
   "different",
   "cuisine",
   "?"
  ],
  "gold_entities": [],
  "did": 55,
  "kb_ptr": [],
  "key_ptr": []
 },
 {
  "context": [
   "hi , i 'm looking for a persian restaurnt in the north part of the city .",
   "unfortunately there are no persian restaurants in the city . would you like to try a different cuisine ?",
   "how about asian oriental food ?"
  ],
  "output": "api_call asian_oriental north dontcare",
  "kb": [],
  "cusine": "asian_oriental",
  "dialogue_id": 55,
  "sketch_tags": [
   "null_tag",
   "asian_oriental",
   "north",
   "null_tag"
  ],
  "sketch_outs": [
   "api_call",
   "sketch_food",
   "sketch_area",
   "dontcare"
  ],
  "gold_entities": [
   "asian_oriental",
   "north"
  ],
  "did": 55,
  "kb_ptr": [],
  "key_ptr": []
 },
 {
  "context": [
   "hi , i 'm looking for a persian restaurnt in the north part of the city .",
   "unfortunately there are no persian restaurants in the city . would you like to try a different cuisine ?",
   "how about asian oriental food ?",
   "api_call asian_oriental north dontcare",
   "<silence>"
  ],
  "output": "saigon_city serves asian_oriental food , is in the north part of town and in the expensive price range .",
  "kb": [
   {
    "name": "saigon_city",
    "address": "169_high_street_chesterton_chesterton",
    "area": "north",
    "food": "asian_oriental",
    "phone": "01223_356555",
    "pricerange": "expensive",
    "postcode": "cb41nl"
   }
  ],
  "cusine": "asian_oriental",
  "dialogue_id": 55,
  "sketch_tags": [
   "saigon_city",
   "null_tag",
   "asian_oriental",
   "null_tag",
   "null_tag",
   "null_tag",
   "null_tag",
   "null_tag",
   "north",
   "null_tag",
   "null_tag",
   "null_tag",
   "null_tag",
   "null_tag",
   "null_tag",
   "expensive",
   "null_tag",
   "null_tag",
   "null_tag"
  ],
  "sketch_outs": [
   "sketch_name",
   "serves",
   "sketch_food",
   "food",
   ",",
   "is",
   "in",
   "the",
   "sketch_area",
   "part",
   "of",
   "town",
   "and",
   "in",
   "the",
   "sketch_pricerange",
   "price",
   "range",
   "."
  ],
  "gold_entities": [
   "saigon_city",
   "asian_oriental",
   "north",
   "expensive"
  ],
  "did": 55,
  "key_ptr": [
   [
    1,
    0,
    1,
    1,
    0,
    1,
    0
   ]
  ],
  "kb_ptr": [
   1
  ]
 },
 {
  "context": [
   "hi , i 'm looking for a persian restaurnt in the north part of the city .",
   "unfortunately there are no persian restaurants in the city . would you like to try a different cuisine ?",
   "how about asian oriental food ?",
   "api_call asian_oriental north dontcare",
   "<silence>",
   "saigon_city serves asian_oriental food , is in the north part of town and in the expensive price range .",
   "could you tell me the address and phone number please ?"
  ],
  "output": "of course . their phone number is 01223_356555 and they are located at 169_high_street_chesterton_chesterton . is there anything else i can help you with ?",
  "kb": [
   {
    "name": "saigon_city",
    "address": "169_high_street_chesterton_chesterton",
    "area": "north",
    "food": "asian_oriental",
    "phone": "01223_356555",
    "pricerange": "expensive",
    "postcode": "cb41nl"
   }
  ],
  "cusine": "asian_oriental",
  "dialogue_id": 55,
  "sketch_tags": [
   "null_tag",
   "null_tag",
   "null_tag",
   "null_tag",
   "null_tag",
   "null_tag",
   "null_tag",
   "01223_356555",
   "null_tag",
   "null_tag",
   "null_tag",
   "null_tag",
   "null_tag",
   "169_high_street_chesterton_chesterton",
   "null_tag",
   "null_tag",
   "null_tag",
   "null_tag",
   "null_tag",
   "null_tag",
   "null_tag",
   "null_tag",
   "null_tag",
   "null_tag",
   "null_tag"
  ],
  "sketch_outs": [
   "of",
   "course",
   ".",
   "their",
   "phone",
   "number",
   "is",
   "sketch_phone",
   "and",
   "they",
   "are",
   "located",
   "at",
   "sketch_address",
   ".",
   "is",
   "there",
   "anything",
   "else",
   "i",
   "can",
   "help",
   "you",
   "with",
   "?"
  ],
  "gold_entities": [
   "01223_356555",
   "169_high_street_chesterton_chesterton"
  ],
  "did": 55,
  "key_ptr": [
   [
    0,
    1,
    0,
    0,
    1,
    0,
    0
   ]
  ],
  "kb_ptr": [
   1
  ]
 },
 {
  "context": [
   "hi , i 'm looking for a persian restaurnt in the north part of the city .",
   "unfortunately there are no persian restaurants in the city . would you like to try a different cuisine ?",
   "how about asian oriental food ?",
   "api_call asian_oriental north dontcare",
   "<silence>",
   "saigon_city serves asian_oriental food , is in the north part of town and in the expensive price range .",
   "could you tell me the address and phone number please ?",
   "of course . their phone number is 01223_356555 and they are located at 169_high_street_chesterton_chesterton . is there anything else i can help you with ?",
   "that 's it . thank you , goodbye"
  ],
  "output": "thank you for using the cambridge restaurant system , goodbye .",
  "kb": [
   {
    "name": "saigon_city",
    "address": "169_high_street_chesterton_chesterton",
    "area": "north",
    "food": "asian_oriental",
    "phone": "01223_356555",
    "pricerange": "expensive",
    "postcode": "cb41nl"
   }
  ],
  "cusine": "asian_oriental",
  "dialogue_id": 55,
  "sketch_tags": [
   "null_tag",
   "null_tag",
   "null_tag",
   "null_tag",
   "null_tag",
   "null_tag",
   "null_tag",
   "null_tag",
   "null_tag",
   "null_tag",
   "null_tag"
  ],
  "sketch_outs": [
   "thank",
   "you",
   "for",
   "using",
   "the",
   "cambridge",
   "restaurant",
   "system",
   ",",
   "goodbye",
   "."
  ],
  "gold_entities": [],
  "did": 55,
  "key_ptr": [
   [
    0,
    0,
    0,
    0,
    0,
    0,
    0
   ]
  ],
  "kb_ptr": [
   1
  ]
 },
 {
  "context": [
   "i 'm looking for a japanese restaurant in town ."
  ],
  "output": "api_call japanese dontcare dontcare",
  "kb": [],
  "cusine": "japanese",
  "dialogue_id": 56,
  "sketch_tags": [
   "null_tag",
   "japanese",
   "null_tag",
   "null_tag"
  ],
  "sketch_outs": [
   "api_call",
   "sketch_food",
   "dontcare",
   "dontcare"
  ],
  "gold_entities": [
   "japanese"
  ],
  "did": 56,
  "kb_ptr": [],
  "key_ptr": []
 },
 {
  "context": [
   "i 'm looking for a japanese restaurant in town .",
   "api_call japanese dontcare dontcare",
   "<silence>"
  ],
  "output": "wagamama is a japanese restaurant in the centre of town . would you like their location ?",
  "kb": [
   {
    "name": "wagamama",
    "address": "36_saint_andrews_street",
    "area": "centre",
    "food": "japanese",
    "phone": "01223_462354",
    "pricerange": "expensive",
    "postcode": "cb23ar"
   }
  ],
  "cusine": "japanese",
  "dialogue_id": 56,
  "sketch_tags": [
   "wagamama",
   "null_tag",
   "null_tag",
   "japanese",
   "null_tag",
   "null_tag",
   "null_tag",
   "centre",
   "null_tag",
   "null_tag",
   "null_tag",
   "null_tag",
   "null_tag",
   "null_tag",
   "null_tag",
   "null_tag",
   "null_tag"
  ],
  "sketch_outs": [
   "sketch_name",
   "is",
   "a",
   "sketch_food",
   "restaurant",
   "in",
   "the",
   "sketch_area",
   "of",
   "town",
   ".",
   "would",
   "you",
   "like",
   "their",
   "location",
   "?"
  ],
  "gold_entities": [
   "wagamama",
   "japanese",
   "centre"
  ],
  "did": 56,
  "key_ptr": [
   [
    1,
    0,
    1,
    1,
    0,
    0,
    0
   ]
  ],
  "kb_ptr": [
   1
  ]
 },
 {
  "context": [
   "i 'm looking for a japanese restaurant in town .",
   "api_call japanese dontcare dontcare",
   "<silence>",
   "wagamama is a japanese restaurant in the centre of town . would you like their location ?",
   "yes , what is their address and phone number ?"
  ],
  "output": "its address is 36_saint_andrews_street and phone number is 01223_462354",
  "kb": [
   {
    "name": "wagamama",
    "address": "36_saint_andrews_street",
    "area": "centre",
    "food": "japanese",
    "phone": "01223_462354",
    "pricerange": "expensive",
    "postcode": "cb23ar"
   }
  ],
  "cusine": "japanese",
  "dialogue_id": 56,
  "sketch_tags": [
   "null_tag",
   "null_tag",
   "null_tag",
   "36_saint_andrews_street",
   "null_tag",
   "null_tag",
   "null_tag",
   "null_tag",
   "01223_462354"
  ],
  "sketch_outs": [
   "its",
   "address",
   "is",
   "sketch_address",
   "and",
   "phone",
   "number",
   "is",
   "sketch_phone"
  ],
  "gold_entities": [
   "36_saint_andrews_street",
   "01223_462354"
  ],
  "did": 56,
  "key_ptr": [
   [
    0,
    1,
    0,
    0,
    1,
    0,
    0
   ]
  ],
  "kb_ptr": [
   1
  ]
 },
 {
  "context": [
   "i 'm looking for a japanese restaurant in town .",
   "api_call japanese dontcare dontcare",
   "<silence>",
   "wagamama is a japanese restaurant in the centre of town . would you like their location ?",
   "yes , what is their address and phone number ?",
   "its address is 36_saint_andrews_street and phone number is 01223_462354",
   "thank you good bye"
  ],
  "output": "you 're welcome . have a good day !",
  "kb": [
   {
    "name": "wagamama",
    "address": "36_saint_andrews_street",
    "area": "centre",
    "food": "japanese",
    "phone": "01223_462354",
    "pricerange": "expensive",
    "postcode": "cb23ar"
   }
  ],
  "cusine": "japanese",
  "dialogue_id": 56,
  "sketch_tags": [
   "null_tag",
   "null_tag",
   "null_tag",
   "null_tag",
   "null_tag",
   "null_tag",
   "null_tag",
   "null_tag",
   "null_tag"
  ],
  "sketch_outs": [
   "you",
   "'re",
   "welcome",
   ".",
   "have",
   "a",
   "good",
   "day",
   "!"
  ],
  "gold_entities": [],
  "did": 56,
  "key_ptr": [
   [
    0,
    0,
    0,
    0,
    0,
    0,
    0
   ]
  ],
  "kb_ptr": [
   1
  ]
 },
 {
  "context": [
   "can i please have a cheap restaurant in the west ?"
  ],
  "output": "api_call dontcare west cheap",
  "kb": [],
  "cusine": "dontcare",
  "dialogue_id": 58,
  "sketch_tags": [
   "null_tag",
   "null_tag",
   "west",
   "cheap"
  ],
  "sketch_outs": [
   "api_call",
   "dontcare",
   "sketch_area",
   "sketch_pricerange"
  ],
  "gold_entities": [
   "west",
   "cheap"
  ],
  "did": 58,
  "kb_ptr": [],
  "key_ptr": []
 },
 {
  "context": [
   "can i please have a cheap restaurant in the west ?",
   "api_call dontcare west cheap",
   "<silence>"
  ],
  "output": "la_margherita is an italian restaurant . it is located at 15_magdalene_street_city_centre . phone number is 01223_315232 .",
  "kb": [
   {
    "name": "thanh_binh",
    "address": "17_magdalene_street_city_centre",
    "area": "west",
    "food": "vietnamese",
    "phone": "01223_362456",
    "pricerange": "cheap",
    "postcode": "cb30af"
   },
   {
    "name": "la_margherita",
    "address": "15_magdalene_street_city_centre",
    "area": "west",
    "food": "italian",
    "phone": "01223_315232",
    "pricerange": "cheap",
    "postcode": "cb30af"
   }
  ],
  "cusine": "dontcare",
  "dialogue_id": 58,
  "sketch_tags": [
   "la_margherita",
   "null_tag",
   "null_tag",
   "italian",
   "null_tag",
   "null_tag",
   "null_tag",
   "null_tag",
   "null_tag",
   "null_tag",
   "15_magdalene_street_city_centre",
   "null_tag",
   "null_tag",
   "null_tag",
   "null_tag",
   "01223_315232",
   "null_tag"
  ],
  "sketch_outs": [
   "sketch_name",
   "is",
   "an",
   "sketch_food",
   "restaurant",
   ".",
   "it",
   "is",
   "located",
   "at",
   "sketch_address",
   ".",
   "phone",
   "number",
   "is",
   "sketch_phone",
   "."
  ],
  "gold_entities": [
   "la_margherita",
   "italian",
   "15_magdalene_street_city_centre",
   "01223_315232"
  ],
  "did": 58,
  "key_ptr": [
   [
    1,
    1,
    0,
    1,
    1,
    0,
    0
   ],
   [
    1,
    1,
    0,
    1,
    1,
    0,
    0
   ]
  ],
  "kb_ptr": [
   0,
   1
  ]
 },
 {
  "context": [
   "can i please have a cheap restaurant in the west ?",
   "api_call dontcare west cheap",
   "<silence>",
   "la_margherita is an italian restaurant . it is located at 15_magdalene_street_city_centre . phone number is 01223_315232 .",
   "thank you very much . bye ."
  ],
  "output": "thank you , goodbye .",
  "kb": [
   {
    "name": "thanh_binh",
    "address": "17_magdalene_street_city_centre",
    "area": "west",
    "food": "vietnamese",
    "phone": "01223_362456",
    "pricerange": "cheap",
    "postcode": "cb30af"
   },
   {
    "name": "la_margherita",
    "address": "15_magdalene_street_city_centre",
    "area": "west",
    "food": "italian",
    "phone": "01223_315232",
    "pricerange": "cheap",
    "postcode": "cb30af"
   }
  ],
  "cusine": "dontcare",
  "dialogue_id": 58,
  "sketch_tags": [
   "null_tag",
   "null_tag",
   "null_tag",
   "null_tag",
   "null_tag"
  ],
  "sketch_outs": [
   "thank",
   "you",
   ",",
   "goodbye",
   "."
  ],
  "gold_entities": [],
  "did": 58,
  "key_ptr": [
   [
    0,
    0,
    0,
    0,
    0,
    0,
    0
   ],
   [
    0,
    0,
    0,
    0,
    0,
    0,
    0
   ]
  ],
  "kb_ptr": [
   0,
   1
  ]
 },
 {
  "context": [
   "i am looking for an expensive restaurant that serves indonesian food ."
  ],
  "output": "i 'm sorry , there are no expensive restaurants that serve indonesian food . can i help you with something else ?",
  "kb": [],
  "cusine": "thai",
  "dialogue_id": 66,
  "sketch_tags": [
   "null_tag",
   "null_tag",
   "null_tag",
   "null_tag",
   "null_tag",
   "null_tag",
   "null_tag",
   "expensive",
   "null_tag",
   "null_tag",
   "null_tag",
   "null_tag",
   "null_tag",
   "null_tag",
   "null_tag",
   "null_tag",
   "null_tag",
   "null_tag",
   "null_tag",
   "null_tag",
   "null_tag",
   "null_tag"
  ],
  "sketch_outs": [
   "i",
   "'m",
   "sorry",
   ",",
   "there",
   "are",
   "no",
   "sketch_pricerange",
   "restaurants",
   "that",
   "serve",
   "indonesian",
   "food",
   ".",
   "can",
   "i",
   "help",
   "you",
   "with",
   "something",
   "else",
   "?"
  ],
  "gold_entities": [
   "expensive"
  ],
  "did": 66,
  "kb_ptr": [],
  "key_ptr": []
 },
 {
  "context": [
   "i am looking for an expensive restaurant that serves indonesian food .",
   "i 'm sorry , there are no expensive restaurants that serve indonesian food . can i help you with something else ?",
   "can i have a thai food instead ?"
  ],
  "output": "api_call thai dontcare expensive",
  "kb": [],
  "cusine": "thai",
  "dialogue_id": 66,
  "sketch_tags": [
   "null_tag",
   "thai",
   "null_tag",
   "expensive"
  ],
  "sketch_outs": [
   "api_call",
   "sketch_food",
   "dontcare",
   "sketch_pricerange"
  ],
  "gold_entities": [
   "thai",
   "expensive"
  ],
  "did": 66,
  "kb_ptr": [],
  "key_ptr": []
 },
 {
  "context": [
   "i am looking for an expensive restaurant that serves indonesian food .",
   "i 'm sorry , there are no expensive restaurants that serve indonesian food . can i help you with something else ?",
   "can i have a thai food instead ?",
   "api_call thai dontcare expensive",
   "<silence>"
  ],
  "output": "bangkok_city is thai restaurant in the expensive price range located in the centre city .",
  "kb": [
   {
    "name": "sala_thong",
    "address": "35_newnham_road_newnham",
    "area": "west",
    "food": "thai",
    "phone": "01223_323178",
    "pricerange": "expensive",
    "postcode": "cb39ey"
   },
   {
    "name": "bangkok_city",
    "address": "24_green_street_city_centre",
    "area": "centre",
    "food": "thai",
    "phone": "01223_354382",
    "pricerange": "expensive",
    "postcode": "cb23jx"
   }
  ],
  "cusine": "thai",
  "dialogue_id": 66,
  "sketch_tags": [
   "bangkok_city",
   "null_tag",
   "thai",
   "null_tag",
   "null_tag",
   "null_tag",
   "expensive",
   "null_tag",
   "null_tag",
   "null_tag",
   "null_tag",
   "null_tag",
   "centre",
   "null_tag",
   "null_tag"
  ],
  "sketch_outs": [
   "sketch_name",
   "is",
   "sketch_food",
   "restaurant",
   "in",
   "the",
   "sketch_pricerange",
   "price",
   "range",
   "located",
   "in",
   "the",
   "sketch_area",
   "city",
   "."
  ],
  "gold_entities": [
   "bangkok_city",
   "thai",
   "expensive",
   "centre"
  ],
  "did": 66,
  "key_ptr": [
   [
    1,
    0,
    1,
    1,
    0,
    1,
    0
   ],
   [
    1,
    0,
    1,
    1,
    0,
    1,
    0
   ]
  ],
  "kb_ptr": [
   0,
   1
  ]
 },
 {
  "context": [
   "i am looking for an expensive restaurant that serves indonesian food .",
   "i 'm sorry , there are no expensive restaurants that serve indonesian food . can i help you with something else ?",
   "can i have a thai food instead ?",
   "api_call thai dontcare expensive",
   "<silence>",
   "bangkok_city is thai restaurant in the expensive price range located in the centre city .",
   "address and phone number , please"
  ],
  "output": "sure , bangkok_city is located at 24_green_street_city_centre and its phone number is 01223_354382 . is there anything else i can help you with ?",
  "kb": [
   {
    "name": "sala_thong",
    "address": "35_newnham_road_newnham",
    "area": "west",
    "food": "thai",
    "phone": "01223_323178",
    "pricerange": "expensive",
    "postcode": "cb39ey"
   },
   {
    "name": "bangkok_city",
    "address": "24_green_street_city_centre",
    "area": "centre",
    "food": "thai",
    "phone": "01223_354382",
    "pricerange": "expensive",
    "postcode": "cb23jx"
   }
  ],
  "cusine": "thai",
  "dialogue_id": 66,
  "sketch_tags": [
   "null_tag",
   "null_tag",
   "bangkok_city",
   "null_tag",
   "null_tag",
   "null_tag",
   "24_green_street_city_centre",
   "null_tag",
   "null_tag",
   "null_tag",
   "null_tag",
   "null_tag",
   "01223_354382",
   "null_tag",
   "null_tag",
   "null_tag",
   "null_tag",
   "null_tag",
   "null_tag",
   "null_tag",
   "null_tag",
   "null_tag",
   "null_tag",
   "null_tag"
  ],
  "sketch_outs": [
   "sure",
   ",",
   "sketch_name",
   "is",
   "located",
   "at",
   "sketch_address",
   "and",
   "its",
   "phone",
   "number",
   "is",
   "sketch_phone",
   ".",
   "is",
   "there",
   "anything",
   "else",
   "i",
   "can",
   "help",
   "you",
   "with",
   "?"
  ],
  "gold_entities": [
   "bangkok_city",
   "24_green_street_city_centre",
   "01223_354382"
  ],
  "did": 66,
  "key_ptr": [
   [
    1,
    1,
    0,
    0,
    1,
    0,
    0
   ],
   [
    1,
    1,
    0,
    0,
    1,
    0,
    0
   ]
  ],
  "kb_ptr": [
   0,
   1
  ]
 },
 {
  "context": [
   "i am looking for an expensive restaurant that serves indonesian food .",
   "i 'm sorry , there are no expensive restaurants that serve indonesian food . can i help you with something else ?",
   "can i have a thai food instead ?",
   "api_call thai dontcare expensive",
   "<silence>",
   "bangkok_city is thai restaurant in the expensive price range located in the centre city .",
   "address and phone number , please",
   "sure , bangkok_city is located at 24_green_street_city_centre and its phone number is 01223_354382 . is there anything else i can help you with ?",
   "sorry what type of food do they serve ?"
  ],
  "output": "they serve thai food .",
  "kb": [
   {
    "name": "sala_thong",
    "address": "35_newnham_road_newnham",
    "area": "west",
    "food": "thai",
    "phone": "01223_323178",
    "pricerange": "expensive",
    "postcode": "cb39ey"
   },
   {
    "name": "bangkok_city",
    "address": "24_green_street_city_centre",
    "area": "centre",
    "food": "thai",
    "phone": "01223_354382",
    "pricerange": "expensive",
    "postcode": "cb23jx"
   }
  ],
  "cusine": "thai",
  "dialogue_id": 66,
  "sketch_tags": [
   "null_tag",
   "null_tag",
   "thai",
   "null_tag",
   "null_tag"
  ],
  "sketch_outs": [
   "they",
   "serve",
   "sketch_food",
   "food",
   "."
  ],
  "gold_entities": [
   "thai"
  ],
  "did": 66,
  "key_ptr": [
   [
    0,
    0,
    0,
    1,
    0,
    0,
    0
   ],
   [
    0,
    0,
    0,
    1,
    0,
    0,
    0
   ]
  ],
  "kb_ptr": [
   0,
   1
  ]
 },
 {
  "context": [
   "i am looking for an expensive restaurant that serves indonesian food .",
   "i 'm sorry , there are no expensive restaurants that serve indonesian food . can i help you with something else ?",
   "can i have a thai food instead ?",
   "api_call thai dontcare expensive",
   "<silence>",
   "bangkok_city is thai restaurant in the expensive price range located in the centre city .",
   "address and phone number , please",
   "sure , bangkok_city is located at 24_green_street_city_centre and its phone number is 01223_354382 . is there anything else i can help you with ?",
   "sorry what type of food do they serve ?",
   "they serve thai food .",
   "no , thank you ! i 've got all the info i needed . goodbye ."
  ],
  "output": "thank you .",
  "kb": [
   {
    "name": "sala_thong",
    "address": "35_newnham_road_newnham",
    "area": "west",
    "food": "thai",
    "phone": "01223_323178",
    "pricerange": "expensive",
    "postcode": "cb39ey"
   },
   {
    "name": "bangkok_city",
    "address": "24_green_street_city_centre",
    "area": "centre",
    "food": "thai",
    "phone": "01223_354382",
    "pricerange": "expensive",
    "postcode": "cb23jx"
   }
  ],
  "cusine": "thai",
  "dialogue_id": 66,
  "sketch_tags": [
   "null_tag",
   "null_tag",
   "null_tag"
  ],
  "sketch_outs": [
   "thank",
   "you",
   "."
  ],
  "gold_entities": [],
  "did": 66,
  "key_ptr": [
   [
    0,
    0,
    0,
    0,
    0,
    0,
    0
   ],
   [
    0,
    0,
    0,
    0,
    0,
    0,
    0
   ]
  ],
  "kb_ptr": [
   0,
   1
  ]
 },
 {
  "context": [
   "i 'm looking for a swedish restaurant , preferably in the expensive price range ."
  ],
  "output": "i am sorry . there are no swedish restaurants in this city . is there another type of restaurant you would like me to help you find ?",
  "kb": [],
  "cusine": "mediterranean",
  "dialogue_id": 70,
  "sketch_tags": [
   "null_tag",
   "null_tag",
   "null_tag",
   "null_tag",
   "null_tag",
   "null_tag",
   "null_tag",
   "null_tag",
   "null_tag",
   "null_tag",
   "null_tag",
   "null_tag",
   "null_tag",
   "null_tag",
   "null_tag",
   "null_tag",
   "null_tag",
   "null_tag",
   "null_tag",
   "null_tag",
   "null_tag",
   "null_tag",
   "null_tag",
   "null_tag",
   "null_tag",
   "null_tag",
   "null_tag",
   "null_tag"
  ],
  "sketch_outs": [
   "i",
   "am",
   "sorry",
   ".",
   "there",
   "are",
   "no",
   "swedish",
   "restaurants",
   "in",
   "this",
   "city",
   ".",
   "is",
   "there",
   "another",
   "type",
   "of",
   "restaurant",
   "you",
   "would",
   "like",
   "me",
   "to",
   "help",
   "you",
   "find",
   "?"
  ],
  "gold_entities": [],
  "did": 70,
  "kb_ptr": [],
  "key_ptr": []
 },
 {
  "context": [
   "i 'm looking for a swedish restaurant , preferably in the expensive price range .",
   "i am sorry . there are no swedish restaurants in this city . is there another type of restaurant you would like me to help you find ?",
   "mediterranean food ."
  ],
  "output": "there are 3 restaurants that serve mediterranean food . what price range are you looking for ?",
  "kb": [],
  "cusine": "mediterranean",
  "dialogue_id": 70,
  "sketch_tags": [
   "null_tag",
   "null_tag",
   "null_tag",
   "null_tag",
   "null_tag",
   "null_tag",
   "mediterranean",
   "null_tag",
   "null_tag",
   "null_tag",
   "null_tag",
   "null_tag",
   "null_tag",
   "null_tag",
   "null_tag",
   "null_tag",
   "null_tag"
  ],
  "sketch_outs": [
   "there",
   "are",
   "3",
   "restaurants",
   "that",
   "serve",
   "sketch_food",
   "food",
   ".",
   "what",
   "price",
   "range",
   "are",
   "you",
   "looking",
   "for",
   "?"
  ],
  "gold_entities": [
   "mediterranean"
  ],
  "did": 70,
  "kb_ptr": [],
  "key_ptr": []
 },
 {
  "context": [
   "i 'm looking for a swedish restaurant , preferably in the expensive price range .",
   "i am sorry . there are no swedish restaurants in this city . is there another type of restaurant you would like me to help you find ?",
   "mediterranean food .",
   "there are 3 restaurants that serve mediterranean food . what price range are you looking for ?",
   "i prefer the expensive price range ."
  ],
  "output": "api_call mediterranean dontcare expensive",
  "kb": [],
  "cusine": "mediterranean",
  "dialogue_id": 70,
  "sketch_tags": [
   "null_tag",
   "mediterranean",
   "null_tag",
   "expensive"
  ],
  "sketch_outs": [
   "api_call",
   "sketch_food",
   "dontcare",
   "sketch_pricerange"
  ],
  "gold_entities": [
   "mediterranean",
   "expensive"
  ],
  "did": 70,
  "kb_ptr": [],
  "key_ptr": []
 },
 {
  "context": [
   "i 'm looking for a swedish restaurant , preferably in the expensive price range .",
   "i am sorry . there are no swedish restaurants in this city . is there another type of restaurant you would like me to help you find ?",
   "mediterranean food .",
   "there are 3 restaurants that serve mediterranean food . what price range are you looking for ?",
   "i prefer the expensive price range .",
   "api_call mediterranean dontcare expensive",
   "<silence>"
  ],
  "output": "la_mimosa serves mediterranean food and is in the expensive price range . their phone number is 01223_362525 and they are located at thompsons_lane_fen_ditton .",
  "kb": [
   {
    "name": "la_mimosa",
    "address": "thompsons_lane_fen_ditton",
    "area": "centre",
    "food": "mediterranean",
    "phone": "01223_362525",
    "pricerange": "expensive",
    "postcode": "cb58aq"
   },
   {
    "name": "shiraz_restaurant",
    "address": "84_regent_street_city_centre",
    "area": "centre",
    "food": "mediterranean",
    "phone": "01223_307581",
    "pricerange": "expensive",
    "postcode": "cb21dp"
   }
  ],
  "cusine": "mediterranean",
  "dialogue_id": 70,
  "sketch_tags": [
   "la_mimosa",
   "null_tag",
   "mediterranean",
   "null_tag",
   "null_tag",
   "null_tag",
   "null_tag",
   "null_tag",
   "expensive",
   "null_tag",
   "null_tag",
   "null_tag",
   "null_tag",
   "null_tag",
   "null_tag",
   "null_tag",
   "01223_362525",
   "null_tag",
   "null_tag",
   "null_tag",
   "null_tag",
   "null_tag",
   "thompsons_lane_fen_ditton",
   "null_tag"
  ],
  "sketch_outs": [
   "sketch_name",
   "serves",
   "sketch_food",
   "food",
   "and",
   "is",
   "in",
   "the",
   "sketch_pricerange",
   "price",
   "range",
   ".",
   "their",
   "phone",
   "number",
   "is",
   "sketch_phone",
   "and",
   "they",
   "are",
   "located",
   "at",
   "sketch_address",
   "."
  ],
  "gold_entities": [
   "la_mimosa",
   "mediterranean",
   "expensive",
   "01223_362525",
   "thompsons_lane_fen_ditton"
  ],
  "did": 70,
  "key_ptr": [
   [
    1,
    1,
    0,
    1,
    1,
    1,
    0
   ],
   [
    1,
    1,
    0,
    1,
    1,
    1,
    0
   ]
  ],
  "kb_ptr": [
   1,
   0
  ]
 },
 {
  "context": [
   "i 'm looking for a swedish restaurant , preferably in the expensive price range .",
   "i am sorry . there are no swedish restaurants in this city . is there another type of restaurant you would like me to help you find ?",
   "mediterranean food .",
   "there are 3 restaurants that serve mediterranean food . what price range are you looking for ?",
   "i prefer the expensive price range .",
   "api_call mediterranean dontcare expensive",
   "<silence>",
   "la_mimosa serves mediterranean food and is in the expensive price range . their phone number is 01223_362525 and they are located at thompsons_lane_fen_ditton .",
   "thank you . goodbye ."
  ],
  "output": "you 're welcome , thank you for using this system . goodbye .",
  "kb": [
   {
    "name": "la_mimosa",
    "address": "thompsons_lane_fen_ditton",
    "area": "centre",
    "food": "mediterranean",
    "phone": "01223_362525",
    "pricerange": "expensive",
    "postcode": "cb58aq"
   },
   {
    "name": "shiraz_restaurant",
    "address": "84_regent_street_city_centre",
    "area": "centre",
    "food": "mediterranean",
    "phone": "01223_307581",
    "pricerange": "expensive",
    "postcode": "cb21dp"
   }
  ],
  "cusine": "mediterranean",
  "dialogue_id": 70,
  "sketch_tags": [
   "null_tag",
   "null_tag",
   "null_tag",
   "null_tag",
   "null_tag",
   "null_tag",
   "null_tag",
   "null_tag",
   "null_tag",
   "null_tag",
   "null_tag",
   "null_tag",
   "null_tag"
  ],
  "sketch_outs": [
   "you",
   "'re",
   "welcome",
   ",",
   "thank",
   "you",
   "for",
   "using",
   "this",
   "system",
   ".",
   "goodbye",
   "."
  ],
  "gold_entities": [],
  "did": 70,
  "key_ptr": [
   [
    0,
    0,
    0,
    0,
    0,
    0,
    0
   ],
   [
    0,
    0,
    0,
    0,
    0,
    0,
    0
   ]
  ],
  "kb_ptr": [
   1,
   0
  ]
 },
 {
  "context": [
   "i 'd like to find a moderately priced place located in the north part of town ."
  ],
  "output": "api_call dontcare north moderate",
  "kb": [],
  "cusine": "dontcare",
  "dialogue_id": 74,
  "sketch_tags": [
   "null_tag",
   "null_tag",
   "north",
   "moderate"
  ],
  "sketch_outs": [
   "api_call",
   "dontcare",
   "sketch_area",
   "sketch_pricerange"
  ],
  "gold_entities": [
   "north",
   "moderate"
  ],
  "did": 74,
  "kb_ptr": [],
  "key_ptr": []
 },
 {
  "context": [
   "i 'd like to find a moderately priced place located in the north part of town .",
   "api_call dontcare north moderate",
   "<silence>"
  ],
  "output": "golden_wok is a chinese restaurant in the north part of town in the moderate price range .",
  "kb": [
   {
    "name": "the_nirala",
    "address": "7_milton_road_chesterton",
    "area": "north",
    "food": "indian",
    "phone": "01223_360966",
    "pricerange": "moderate",
    "postcode": "cb41uy"
   },
   {
    "name": "golden_wok",
    "address": "191_histon_road_chesterton",
    "area": "north",
    "food": "chinese",
    "phone": "01223_350688",
    "pricerange": "moderate",
    "postcode": "cb43hl"
   }
  ],
  "cusine": "dontcare",
  "dialogue_id": 74,
  "sketch_tags": [
   "golden_wok",
   "null_tag",
   "null_tag",
   "chinese",
   "null_tag",
   "null_tag",
   "null_tag",
   "north",
   "null_tag",
   "null_tag",
   "null_tag",
   "null_tag",
   "null_tag",
   "moderate",
   "null_tag",
   "null_tag",
   "null_tag"
  ],
  "sketch_outs": [
   "sketch_name",
   "is",
   "a",
   "sketch_food",
   "restaurant",
   "in",
   "the",
   "sketch_area",
   "part",
   "of",
   "town",
   "in",
   "the",
   "sketch_pricerange",
   "price",
   "range",
   "."
  ],
  "gold_entities": [
   "golden_wok",
   "chinese",
   "north",
   "moderate"
  ],
  "did": 74,
  "key_ptr": [
   [
    1,
    0,
    1,
    1,
    0,
    1,
    0
   ],
   [
    1,
    0,
    1,
    1,
    0,
    1,
    0
   ]
  ],
  "kb_ptr": [
   0,
   1
  ]
 },
 {
  "context": [
   "i 'd like to find a moderately priced place located in the north part of town .",
   "api_call dontcare north moderate",
   "<silence>",
   "golden_wok is a chinese restaurant in the north part of town in the moderate price range .",
   "i 'd like to have their phone number and address ."
  ],
  "output": "their phone number is 01223_350688 and their address is 191_histon_road_chesterton",
  "kb": [
   {
    "name": "the_nirala",
    "address": "7_milton_road_chesterton",
    "area": "north",
    "food": "indian",
    "phone": "01223_360966",
    "pricerange": "moderate",
    "postcode": "cb41uy"
   },
   {
    "name": "golden_wok",
    "address": "191_histon_road_chesterton",
    "area": "north",
    "food": "chinese",
    "phone": "01223_350688",
    "pricerange": "moderate",
    "postcode": "cb43hl"
   }
  ],
  "cusine": "dontcare",
  "dialogue_id": 74,
  "sketch_tags": [
   "null_tag",
   "null_tag",
   "null_tag",
   "null_tag",
   "01223_350688",
   "null_tag",
   "null_tag",
   "null_tag",
   "null_tag",
   "191_histon_road_chesterton"
  ],
  "sketch_outs": [
   "their",
   "phone",
   "number",
   "is",
   "sketch_phone",
   "and",
   "their",
   "address",
   "is",
   "sketch_address"
  ],
  "gold_entities": [
   "01223_350688",
   "191_histon_road_chesterton"
  ],
  "did": 74,
  "key_ptr": [
   [
    0,
    1,
    0,
    0,
    1,
    0,
    0
   ],
   [
    0,
    1,
    0,
    0,
    1,
    0,
    0
   ]
  ],
  "kb_ptr": [
   0,
   1
  ]
 },
 {
  "context": [
   "i 'd like to find a moderately priced place located in the north part of town .",
   "api_call dontcare north moderate",
   "<silence>",
   "golden_wok is a chinese restaurant in the north part of town in the moderate price range .",
   "i 'd like to have their phone number and address .",
   "their phone number is 01223_350688 and their address is 191_histon_road_chesterton",
   "thank you . goodbye ."
  ],
  "output": "thank you goodbye",
  "kb": [
   {
    "name": "the_nirala",
    "address": "7_milton_road_chesterton",
    "area": "north",
    "food": "indian",
    "phone": "01223_360966",
    "pricerange": "moderate",
    "postcode": "cb41uy"
   },
   {
    "name": "golden_wok",
    "address": "191_histon_road_chesterton",
    "area": "north",
    "food": "chinese",
    "phone": "01223_350688",
    "pricerange": "moderate",
    "postcode": "cb43hl"
   }
  ],
  "cusine": "dontcare",
  "dialogue_id": 74,
  "sketch_tags": [
   "null_tag",
   "null_tag",
   "null_tag"
  ],
  "sketch_outs": [
   "thank",
   "you",
   "goodbye"
  ],
  "gold_entities": [],
  "did": 74,
  "key_ptr": [
   [
    0,
    0,
    0,
    0,
    0,
    0,
    0
   ],
   [
    0,
    0,
    0,
    0,
    0,
    0,
    0
   ]
  ],
  "kb_ptr": [
   0,
   1
  ]
 },
 {
  "context": [
   "i want to find a restaurant in the centre and serving japanese food ."
  ],
  "output": "there 's a very nice japanese restaurant in the center of town , it 's pretty expensive .",
  "kb": [],
  "cusine": "japanese",
  "dialogue_id": 76,
  "sketch_tags": [
   "null_tag",
   "null_tag",
   "null_tag",
   "null_tag",
   "null_tag",
   "japanese",
   "null_tag",
   "null_tag",
   "null_tag",
   "null_tag",
   "null_tag",
   "null_tag",
   "null_tag",
   "null_tag",
   "null_tag",
   "null_tag",
   "expensive",
   "null_tag"
  ],
  "sketch_outs": [
   "there",
   "'s",
   "a",
   "very",
   "nice",
   "sketch_food",
   "restaurant",
   "in",
   "the",
   "center",
   "of",
   "town",
   ",",
   "it",
   "'s",
   "pretty",
   "sketch_pricerange",
   "."
  ],
  "gold_entities": [
   "japanese",
   "expensive"
  ],
  "did": 76,
  "kb_ptr": [],
  "key_ptr": []
 },
 {
  "context": [
   "i want to find a restaurant in the centre and serving japanese food .",
   "there 's a very nice japanese restaurant in the center of town , it 's pretty expensive .",
   "that 's ok because it 's for a special occasion . can you give me the phone number ?"
  ],
  "output": "api_call japanese centre dontcare",
  "kb": [],
  "cusine": "japanese",
  "dialogue_id": 76,
  "sketch_tags": [
   "null_tag",
   "japanese",
   "centre",
   "null_tag"
  ],
  "sketch_outs": [
   "api_call",
   "sketch_food",
   "sketch_area",
   "dontcare"
  ],
  "gold_entities": [
   "japanese",
   "centre"
  ],
  "did": 76,
  "kb_ptr": [],
  "key_ptr": []
 },
 {
  "context": [
   "i want to find a restaurant in the centre and serving japanese food .",
   "there 's a very nice japanese restaurant in the center of town , it 's pretty expensive .",
   "that 's ok because it 's for a special occasion . can you give me the phone number ?",
   "api_call japanese centre dontcare",
   "<silence>"
  ],
  "output": "yes , it 's 01223462354. what else can i help you with ?",
  "kb": [
   {
    "name": "wagamama",
    "address": "36_saint_andrews_street",
    "area": "centre",
    "food": "japanese",
    "phone": "01223_462354",
    "pricerange": "expensive",
    "postcode": "cb23ar"
   }
  ],
  "cusine": "japanese",
  "dialogue_id": 76,
  "sketch_tags": [
   "null_tag",
   "null_tag",
   "null_tag",
   "null_tag",
   "null_tag",
   "null_tag",
   "null_tag",
   "null_tag",
   "null_tag",
   "null_tag",
   "null_tag",
   "null_tag",
   "null_tag"
  ],
  "sketch_outs": [
   "yes",
   ",",
   "it",
   "'s",
   "01223462354.",
   "what",
   "else",
   "can",
   "i",
   "help",
   "you",
   "with",
   "?"
  ],
  "gold_entities": [],
  "did": 76,
  "key_ptr": [
   [
    0,
    0,
    0,
    0,
    0,
    0,
    0
   ]
  ],
  "kb_ptr": [
   1
  ]
 },
 {
  "context": [
   "i want to find a restaurant in the centre and serving japanese food .",
   "there 's a very nice japanese restaurant in the center of town , it 's pretty expensive .",
   "that 's ok because it 's for a special occasion . can you give me the phone number ?",
   "api_call japanese centre dontcare",
   "<silence>",
   "yes , it 's 01223462354. what else can i help you with ?",
   "no thank you , goodbye"
  ],
  "output": "you 're welcome . good bye .",
  "kb": [
   {
    "name": "wagamama",
    "address": "36_saint_andrews_street",
    "area": "centre",
    "food": "japanese",
    "phone": "01223_462354",
    "pricerange": "expensive",
    "postcode": "cb23ar"
   }
  ],
  "cusine": "japanese",
  "dialogue_id": 76,
  "sketch_tags": [
   "null_tag",
   "null_tag",
   "null_tag",
   "null_tag",
   "null_tag",
   "null_tag",
   "null_tag"
  ],
  "sketch_outs": [
   "you",
   "'re",
   "welcome",
   ".",
   "good",
   "bye",
   "."
  ],
  "gold_entities": [],
  "did": 76,
  "key_ptr": [
   [
    0,
    0,
    0,
    0,
    0,
    0,
    0
   ]
  ],
  "kb_ptr": [
   1
  ]
 },
 {
  "context": [
   "hello , i need some french food . any price range is fine ."
  ],
  "output": "api_call french dontcare dontcare",
  "kb": [],
  "cusine": "french",
  "dialogue_id": 77,
  "sketch_tags": [
   "null_tag",
   "french",
   "null_tag",
   "null_tag"
  ],
  "sketch_outs": [
   "api_call",
   "sketch_food",
   "dontcare",
   "dontcare"
  ],
  "gold_entities": [
   "french"
  ],
  "did": 77,
  "kb_ptr": [],
  "key_ptr": []
 },
 {
  "context": [
   "hello , i need some french food . any price range is fine .",
   "api_call french dontcare dontcare",
   "<silence>"
  ],
  "output": "cote is an expensive french restaurant in the city centre .",
  "kb": [
   {
    "name": "restaurant_two_two",
    "address": "22_chesterton_road_chesterton",
    "area": "north",
    "food": "french",
    "phone": "01223_351880",
    "pricerange": "expensive",
    "postcode": "cb43ax"
   },
   {
    "name": "cote",
    "address": "bridge_street_city_centre",
    "area": "centre",
    "food": "french",
    "phone": "01223_311053",
    "pricerange": "expensive",
    "postcode": "cb21uf"
   }
  ],
  "cusine": "french",
  "dialogue_id": 77,
  "sketch_tags": [
   "cote",
   "null_tag",
   "null_tag",
   "expensive",
   "french",
   "null_tag",
   "null_tag",
   "null_tag",
   "null_tag",
   "centre",
   "null_tag"
  ],
  "sketch_outs": [
   "sketch_name",
   "is",
   "an",
   "sketch_pricerange",
   "sketch_food",
   "restaurant",
   "in",
   "the",
   "city",
   "sketch_area",
   "."
  ],
  "gold_entities": [
   "cote",
   "expensive",
   "french",
   "centre"
  ],
  "did": 77,
  "key_ptr": [
   [
    1,
    0,
    1,
    1,
    0,
    1,
    0
   ],
   [
    1,
    0,
    1,
    1,
    0,
    1,
    0
   ]
  ],
  "kb_ptr": [
   0,
   1
  ]
 },
 {
  "context": [
   "hello , i need some french food . any price range is fine .",
   "api_call french dontcare dontcare",
   "<silence>",
   "cote is an expensive french restaurant in the city centre .",
   "what is the address and phone number ?"
  ],
  "output": "cote is located on bridge_street_city_centre , and their phone number is 01223_311053 . is there anything else i can help you with ?",
  "kb": [
   {
    "name": "restaurant_two_two",
    "address": "22_chesterton_road_chesterton",
    "area": "north",
    "food": "french",
    "phone": "01223_351880",
    "pricerange": "expensive",
    "postcode": "cb43ax"
   },
   {
    "name": "cote",
    "address": "bridge_street_city_centre",
    "area": "centre",
    "food": "french",
    "phone": "01223_311053",
    "pricerange": "expensive",
    "postcode": "cb21uf"
   }
  ],
  "cusine": "french",
  "dialogue_id": 77,
  "sketch_tags": [
   "cote",
   "null_tag",
   "null_tag",
   "null_tag",
   "bridge_street_city_centre",
   "null_tag",
   "null_tag",
   "null_tag",
   "null_tag",
   "null_tag",
   "null_tag",
   "01223_311053",
   "null_tag",
   "null_tag",
   "null_tag",
   "null_tag",
   "null_tag",
   "null_tag",
   "null_tag",
   "null_tag",
   "null_tag",
   "null_tag",
   "null_tag"
  ],
  "sketch_outs": [
   "sketch_name",
   "is",
   "located",
   "on",
   "sketch_address",
   ",",
   "and",
   "their",
   "phone",
   "number",
   "is",
   "sketch_phone",
   ".",
   "is",
   "there",
   "anything",
   "else",
   "i",
   "can",
   "help",
   "you",
   "with",
   "?"
  ],
  "gold_entities": [
   "cote",
   "bridge_street_city_centre",
   "01223_311053"
  ],
  "did": 77,
  "key_ptr": [
   [
    1,
    1,
    0,
    0,
    1,
    0,
    0
   ],
   [
    1,
    1,
    0,
    0,
    1,
    0,
    0
   ]
  ],
  "kb_ptr": [
   0,
   1
  ]
 },
 {
  "context": [
   "hello , i need some french food . any price range is fine .",
   "api_call french dontcare dontcare",
   "<silence>",
   "cote is an expensive french restaurant in the city centre .",
   "what is the address and phone number ?",
   "cote is located on bridge_street_city_centre , and their phone number is 01223_311053 . is there anything else i can help you with ?",
   "thank you , goodbye ."
  ],
  "output": "thank you for calling the cambridge restaurant system . goodbye .",
  "kb": [
   {
    "name": "restaurant_two_two",
    "address": "22_chesterton_road_chesterton",
    "area": "north",
    "food": "french",
    "phone": "01223_351880",
    "pricerange": "expensive",
    "postcode": "cb43ax"
   },
   {
    "name": "cote",
    "address": "bridge_street_city_centre",
    "area": "centre",
    "food": "french",
    "phone": "01223_311053",
    "pricerange": "expensive",
    "postcode": "cb21uf"
   }
  ],
  "cusine": "french",
  "dialogue_id": 77,
  "sketch_tags": [
   "null_tag",
   "null_tag",
   "null_tag",
   "null_tag",
   "null_tag",
   "null_tag",
   "null_tag",
   "null_tag",
   "null_tag",
   "null_tag",
   "null_tag"
  ],
  "sketch_outs": [
   "thank",
   "you",
   "for",
   "calling",
   "the",
   "cambridge",
   "restaurant",
   "system",
   ".",
   "goodbye",
   "."
  ],
  "gold_entities": [],
  "did": 77,
  "key_ptr": [
   [
    0,
    0,
    0,
    0,
    0,
    0,
    0
   ],
   [
    0,
    0,
    0,
    0,
    0,
    0,
    0
   ]
  ],
  "kb_ptr": [
   0,
   1
  ]
 },
 {
  "context": [
   "i want a jamaican food restaurant in the centre part of town ."
  ],
  "output": "there are no jamaican restaurants in the center part of town . do you have another cuisine or area preference ?",
  "kb": [],
  "cusine": "international",
  "dialogue_id": 78,
  "sketch_tags": [
   "null_tag",
   "null_tag",
   "null_tag",
   "null_tag",
   "null_tag",
   "null_tag",
   "null_tag",
   "null_tag",
   "null_tag",
   "null_tag",
   "null_tag",
   "null_tag",
   "null_tag",
   "null_tag",
   "null_tag",
   "null_tag",
   "null_tag",
   "null_tag",
   "null_tag",
   "null_tag",
   "null_tag"
  ],
  "sketch_outs": [
   "there",
   "are",
   "no",
   "jamaican",
   "restaurants",
   "in",
   "the",
   "center",
   "part",
   "of",
   "town",
   ".",
   "do",
   "you",
   "have",
   "another",
   "cuisine",
   "or",
   "area",
   "preference",
   "?"
  ],
  "gold_entities": [],
  "did": 78,
  "kb_ptr": [],
  "key_ptr": []
 },
 {
  "context": [
   "i want a jamaican food restaurant in the centre part of town .",
   "there are no jamaican restaurants in the center part of town . do you have another cuisine or area preference ?",
   "are there any international restaurants in the centre ?"
  ],
  "output": "there are two international restaurants in the centre area , both moderately priced . would you like their addresses ?",
  "kb": [],
  "cusine": "international",
  "dialogue_id": 78,
  "sketch_tags": [
   "null_tag",
   "null_tag",
   "null_tag",
   "international",
   "null_tag",
   "null_tag",
   "null_tag",
   "centre",
   "null_tag",
   "null_tag",
   "null_tag",
   "null_tag",
   "null_tag",
   "null_tag",
   "null_tag",
   "null_tag",
   "null_tag",
   "null_tag",
   "null_tag",
   "null_tag"
  ],
  "sketch_outs": [
   "there",
   "are",
   "two",
   "sketch_food",
   "restaurants",
   "in",
   "the",
   "sketch_area",
   "area",
   ",",
   "both",
   "moderately",
   "priced",
   ".",
   "would",
   "you",
   "like",
   "their",
   "addresses",
   "?"
  ],
  "gold_entities": [
   "international",
   "centre"
  ],
  "did": 78,
  "kb_ptr": [],
  "key_ptr": []
 },
 {
  "context": [
   "i want a jamaican food restaurant in the centre part of town .",
   "there are no jamaican restaurants in the center part of town . do you have another cuisine or area preference ?",
   "are there any international restaurants in the centre ?",
   "there are two international restaurants in the centre area , both moderately priced . would you like their addresses ?",
   "i do n't care ."
  ],
  "output": "api_call international centre dontcare",
  "kb": [],
  "cusine": "international",
  "dialogue_id": 78,
  "sketch_tags": [
   "null_tag",
   "international",
   "centre",
   "null_tag"
  ],
  "sketch_outs": [
   "api_call",
   "sketch_food",
   "sketch_area",
   "dontcare"
  ],
  "gold_entities": [
   "international",
   "centre"
  ],
  "did": 78,
  "kb_ptr": [],
  "key_ptr": []
 },
 {
  "context": [
   "i want a jamaican food restaurant in the centre part of town .",
   "there are no jamaican restaurants in the center part of town . do you have another cuisine or area preference ?",
   "are there any international restaurants in the centre ?",
   "there are two international restaurants in the centre area , both moderately priced . would you like their addresses ?",
   "i do n't care .",
   "api_call international centre dontcare",
   "<silence>"
  ],
  "output": "may i recommend bloomsbury_restaurant which is an international restaurant in the centre and is moderately priced ?",
  "kb": [
   {
    "name": "the_varsity_restaurant",
    "address": "35_saint_andrews_street_city_centre",
    "area": "centre",
    "food": "international",
    "phone": "01223_356060",
    "pricerange": "moderate",
    "postcode": "cb23ar"
   },
   {
    "name": "bloomsbury_restaurant",
    "address": "crowne_plaza_hotel_20_downing_street",
    "area": "centre",
    "food": "international",
    "phone": "0871_942_9180",
    "pricerange": "moderate",
    "postcode": "cb23dt"
   }
  ],
  "cusine": "international",
  "dialogue_id": 78,
  "sketch_tags": [
   "null_tag",
   "null_tag",
   "null_tag",
   "bloomsbury_restaurant",
   "null_tag",
   "null_tag",
   "null_tag",
   "international",
   "null_tag",
   "null_tag",
   "null_tag",
   "centre",
   "null_tag",
   "null_tag",
   "null_tag",
   "null_tag",
   "null_tag"
  ],
  "sketch_outs": [
   "may",
   "i",
   "recommend",
   "sketch_name",
   "which",
   "is",
   "an",
   "sketch_food",
   "restaurant",
   "in",
   "the",
   "sketch_area",
   "and",
   "is",
   "moderately",
   "priced",
   "?"
  ],
  "gold_entities": [
   "bloomsbury_restaurant",
   "international",
   "centre"
  ],
  "did": 78,
  "key_ptr": [
   [
    1,
    0,
    1,
    1,
    0,
    0,
    0
   ],
   [
    1,
    0,
    1,
    1,
    0,
    0,
    0
   ]
  ],
  "kb_ptr": [
   1,
   1
  ]
 },
 {
  "context": [
   "i want a jamaican food restaurant in the centre part of town .",
   "there are no jamaican restaurants in the center part of town . do you have another cuisine or area preference ?",
   "are there any international restaurants in the centre ?",
   "there are two international restaurants in the centre area , both moderately priced . would you like their addresses ?",
   "i do n't care .",
   "api_call international centre dontcare",
   "<silence>",
   "may i recommend bloomsbury_restaurant which is an international restaurant in the centre and is moderately priced ?",
   "what is the phone number and price range ?"
  ],
  "output": "bloomsbury_restaurant is moderately priced , and you can reach them at 0871_942_9180 .",
  "kb": [
   {
    "name": "the_varsity_restaurant",
    "address": "35_saint_andrews_street_city_centre",
    "area": "centre",
    "food": "international",
    "phone": "01223_356060",
    "pricerange": "moderate",
    "postcode": "cb23ar"
   },
   {
    "name": "bloomsbury_restaurant",
    "address": "crowne_plaza_hotel_20_downing_street",
    "area": "centre",
    "food": "international",
    "phone": "0871_942_9180",
    "pricerange": "moderate",
    "postcode": "cb23dt"
   }
  ],
  "cusine": "international",
  "dialogue_id": 78,
  "sketch_tags": [
   "bloomsbury_restaurant",
   "null_tag",
   "null_tag",
   "null_tag",
   "null_tag",
   "null_tag",
   "null_tag",
   "null_tag",
   "null_tag",
   "null_tag",
   "null_tag",
   "0871_942_9180",
   "null_tag"
  ],
  "sketch_outs": [
   "sketch_name",
   "is",
   "moderately",
   "priced",
   ",",
   "and",
   "you",
   "can",
   "reach",
   "them",
   "at",
   "sketch_phone",
   "."
  ],
  "gold_entities": [
   "bloomsbury_restaurant",
   "0871_942_9180"
  ],
  "did": 78,
  "key_ptr": [
   [
    1,
    0,
    0,
    0,
    1,
    0,
    0
   ],
   [
    1,
    0,
    0,
    0,
    1,
    0,
    0
   ]
  ],
  "kb_ptr": [
   1,
   1
  ]
 },
 {
  "context": [
   "i want a jamaican food restaurant in the centre part of town .",
   "there are no jamaican restaurants in the center part of town . do you have another cuisine or area preference ?",
   "are there any international restaurants in the centre ?",
   "there are two international restaurants in the centre area , both moderately priced . would you like their addresses ?",
   "i do n't care .",
   "api_call international centre dontcare",
   "<silence>",
   "may i recommend bloomsbury_restaurant which is an international restaurant in the centre and is moderately priced ?",
   "what is the phone number and price range ?",
   "bloomsbury_restaurant is moderately priced , and you can reach them at 0871_942_9180 .",
   "thank you . that sounds good ."
  ],
  "output": "thank you for using our system . would you like anything else ?",
  "kb": [
   {
    "name": "the_varsity_restaurant",
    "address": "35_saint_andrews_street_city_centre",
    "area": "centre",
    "food": "international",
    "phone": "01223_356060",
    "pricerange": "moderate",
    "postcode": "cb23ar"
   },
   {
    "name": "bloomsbury_restaurant",
    "address": "crowne_plaza_hotel_20_downing_street",
    "area": "centre",
    "food": "international",
    "phone": "0871_942_9180",
    "pricerange": "moderate",
    "postcode": "cb23dt"
   }
  ],
  "cusine": "international",
  "dialogue_id": 78,
  "sketch_tags": [
   "null_tag",
   "null_tag",
   "null_tag",
   "null_tag",
   "null_tag",
   "null_tag",
   "null_tag",
   "null_tag",
   "null_tag",
   "null_tag",
   "null_tag",
   "null_tag",
   "null_tag"
  ],
  "sketch_outs": [
   "thank",
   "you",
   "for",
   "using",
   "our",
   "system",
   ".",
   "would",
   "you",
   "like",
   "anything",
   "else",
   "?"
  ],
  "gold_entities": [],
  "did": 78,
  "key_ptr": [
   [
    0,
    0,
    0,
    0,
    0,
    0,
    0
   ],
   [
    0,
    0,
    0,
    0,
    0,
    0,
    0
   ]
  ],
  "kb_ptr": [
   1,
   1
  ]
 },
 {
  "context": [
   "i want a jamaican food restaurant in the centre part of town .",
   "there are no jamaican restaurants in the center part of town . do you have another cuisine or area preference ?",
   "are there any international restaurants in the centre ?",
   "there are two international restaurants in the centre area , both moderately priced . would you like their addresses ?",
   "i do n't care .",
   "api_call international centre dontcare",
   "<silence>",
   "may i recommend bloomsbury_restaurant which is an international restaurant in the centre and is moderately priced ?",
   "what is the phone number and price range ?",
   "bloomsbury_restaurant is moderately priced , and you can reach them at 0871_942_9180 .",
   "thank you . that sounds good .",
   "thank you for using our system . would you like anything else ?",
   "thank you goodbye ."
  ],
  "output": "good bye .",
  "kb": [
   {
    "name": "the_varsity_restaurant",
    "address": "35_saint_andrews_street_city_centre",
    "area": "centre",
    "food": "international",
    "phone": "01223_356060",
    "pricerange": "moderate",
    "postcode": "cb23ar"
   },
   {
    "name": "bloomsbury_restaurant",
    "address": "crowne_plaza_hotel_20_downing_street",
    "area": "centre",
    "food": "international",
    "phone": "0871_942_9180",
    "pricerange": "moderate",
    "postcode": "cb23dt"
   }
  ],
  "cusine": "international",
  "dialogue_id": 78,
  "sketch_tags": [
   "null_tag",
   "null_tag",
   "null_tag"
  ],
  "sketch_outs": [
   "good",
   "bye",
   "."
  ],
  "gold_entities": [],
  "did": 78,
  "key_ptr": [
   [
    0,
    0,
    0,
    0,
    0,
    0,
    0
   ],
   [
    0,
    0,
    0,
    0,
    0,
    0,
    0
   ]
  ],
  "kb_ptr": [
   1,
   1
  ]
 },
 {
  "context": [
   "hi . i 'm trying to find a restaurant that serves welsh food . can you help me ?"
  ],
  "output": "no information found",
  "kb": [],
  "cusine": "portuguese",
  "dialogue_id": 79,
  "sketch_tags": [
   "null_tag",
   "null_tag",
   "null_tag"
  ],
  "sketch_outs": [
   "no",
   "information",
   "found"
  ],
  "gold_entities": [],
  "did": 79,
  "kb_ptr": [],
  "key_ptr": []
 },
 {
  "context": [
   "hi . i 'm trying to find a restaurant that serves welsh food . can you help me ?",
   "no information found",
   "how about portuguese food ? i do n't care about the price range ."
  ],
  "output": "which area of town would you prefer ?",
  "kb": [],
  "cusine": "portuguese",
  "dialogue_id": 79,
  "sketch_tags": [
   "null_tag",
   "null_tag",
   "null_tag",
   "null_tag",
   "null_tag",
   "null_tag",
   "null_tag",
   "null_tag"
  ],
  "sketch_outs": [
   "which",
   "area",
   "of",
   "town",
   "would",
   "you",
   "prefer",
   "?"
  ],
  "gold_entities": [],
  "did": 79,
  "kb_ptr": [],
  "key_ptr": []
 },
 {
  "context": [
   "hi . i 'm trying to find a restaurant that serves welsh food . can you help me ?",
   "no information found",
   "how about portuguese food ? i do n't care about the price range .",
   "which area of town would you prefer ?",
   "portuguese food in any area"
  ],
  "output": "api_call portuguese dontcare dontcare",
  "kb": [],
  "cusine": "portuguese",
  "dialogue_id": 79,
  "sketch_tags": [
   "null_tag",
   "portuguese",
   "null_tag",
   "null_tag"
  ],
  "sketch_outs": [
   "api_call",
   "sketch_food",
   "dontcare",
   "dontcare"
  ],
  "gold_entities": [
   "portuguese"
  ],
  "did": 79,
  "kb_ptr": [],
  "key_ptr": []
 },
 {
  "context": [
   "hi . i 'm trying to find a restaurant that serves welsh food . can you help me ?",
   "no information found",
   "how about portuguese food ? i do n't care about the price range .",
   "which area of town would you prefer ?",
   "portuguese food in any area",
   "api_call portuguese dontcare dontcare",
   "<silence>"
  ],
  "output": "there are two restaurants serving portuguese food . nandos in the south and nandos in city center . would you like further information on either of those ?",
  "kb": [
   {
    "name": "nandos",
    "address": "cambridge_leisure_park_clifton_way",
    "area": "south",
    "food": "portuguese",
    "phone": "01223_327908",
    "pricerange": "cheap",
    "postcode": "cb17dy"
   },
   {
    "name": "nandos_city_centre",
    "address": "33-34_saint_andrews_street",
    "area": "centre",
    "food": "portuguese",
    "phone": "01223_327908",
    "pricerange": "cheap",
    "postcode": "cb23ar"
   }
  ],
  "cusine": "portuguese",
  "dialogue_id": 79,
  "sketch_tags": [
   "null_tag",
   "null_tag",
   "null_tag",
   "null_tag",
   "null_tag",
   "portuguese",
   "null_tag",
   "null_tag",
   "nandos",
   "null_tag",
   "null_tag",
   "south",
   "null_tag",
   "nandos",
   "null_tag",
   "null_tag",
   "null_tag",
   "null_tag",
   "null_tag",
   "null_tag",
   "null_tag",
   "null_tag",
   "null_tag",
   "null_tag",
   "null_tag",
   "null_tag",
   "null_tag",
   "null_tag"
  ],
  "sketch_outs": [
   "there",
   "are",
   "two",
   "restaurants",
   "serving",
   "sketch_food",
   "food",
   ".",
   "sketch_name",
   "in",
   "the",
   "sketch_area",
   "and",
   "sketch_name",
   "in",
   "city",
   "center",
   ".",
   "would",
   "you",
   "like",
   "further",
   "information",
   "on",
   "either",
   "of",
   "those",
   "?"
  ],
  "gold_entities": [
   "portuguese",
   "nandos",
   "south",
   "nandos"
  ],
  "did": 79,
  "key_ptr": [
   [
    1,
    0,
    1,
    1,
    0,
    0,
    0
   ],
   [
    1,
    0,
    1,
    1,
    0,
    0,
    0
   ]
  ],
  "kb_ptr": [
   1,
   1
  ]
 },
 {
  "context": [
   "hi . i 'm trying to find a restaurant that serves welsh food . can you help me ?",
   "no information found",
   "how about portuguese food ? i do n't care about the price range .",
   "which area of town would you prefer ?",
   "portuguese food in any area",
   "api_call portuguese dontcare dontcare",
   "<silence>",
   "there are two restaurants serving portuguese food . nandos in the south and nandos in city center . would you like further information on either of those ?",
   "could you give me the phone number and address of the nandos in city center ?"
  ],
  "output": "nandos can be found at 33-34_saint_andrews_street and can be reached at 01223_327908 . can i assist you with anything else ?",
  "kb": [
   {
    "name": "nandos",
    "address": "cambridge_leisure_park_clifton_way",
    "area": "south",
    "food": "portuguese",
    "phone": "01223_327908",
    "pricerange": "cheap",
    "postcode": "cb17dy"
   },
   {
    "name": "nandos_city_centre",
    "address": "33-34_saint_andrews_street",
    "area": "centre",
    "food": "portuguese",
    "phone": "01223_327908",
    "pricerange": "cheap",
    "postcode": "cb23ar"
   }
  ],
  "cusine": "portuguese",
  "dialogue_id": 79,
  "sketch_tags": [
   "nandos",
   "null_tag",
   "null_tag",
   "null_tag",
   "null_tag",
   "33-34_saint_andrews_street",
   "null_tag",
   "null_tag",
   "null_tag",
   "null_tag",
   "null_tag",
   "01223_327908",
   "null_tag",
   "null_tag",
   "null_tag",
   "null_tag",
   "null_tag",
   "null_tag",
   "null_tag",
   "null_tag",
   "null_tag"
  ],
  "sketch_outs": [
   "sketch_name",
   "can",
   "be",
   "found",
   "at",
   "sketch_address",
   "and",
   "can",
   "be",
   "reached",
   "at",
   "sketch_phone",
   ".",
   "can",
   "i",
   "assist",
   "you",
   "with",
   "anything",
   "else",
   "?"
  ],
  "gold_entities": [
   "nandos",
   "33-34_saint_andrews_street",
   "01223_327908"
  ],
  "did": 79,
  "key_ptr": [
   [
    1,
    1,
    0,
    0,
    1,
    0,
    0
   ],
   [
    1,
    1,
    0,
    0,
    1,
    0,
    0
   ]
  ],
  "kb_ptr": [
   1,
   1
  ]
 },
 {
  "context": [
   "hi . i 'm trying to find a restaurant that serves welsh food . can you help me ?",
   "no information found",
   "how about portuguese food ? i do n't care about the price range .",
   "which area of town would you prefer ?",
   "portuguese food in any area",
   "api_call portuguese dontcare dontcare",
   "<silence>",
   "there are two restaurants serving portuguese food . nandos in the south and nandos in city center . would you like further information on either of those ?",
   "could you give me the phone number and address of the nandos in city center ?",
   "nandos can be found at 33-34_saint_andrews_street and can be reached at 01223_327908 . can i assist you with anything else ?",
   "no thanks , that is all . goodbye ."
  ],
  "output": "thank you and have a great day !",
  "kb": [
   {
    "name": "nandos",
    "address": "cambridge_leisure_park_clifton_way",
    "area": "south",
    "food": "portuguese",
    "phone": "01223_327908",
    "pricerange": "cheap",
    "postcode": "cb17dy"
   },
   {
    "name": "nandos_city_centre",
    "address": "33-34_saint_andrews_street",
    "area": "centre",
    "food": "portuguese",
    "phone": "01223_327908",
    "pricerange": "cheap",
    "postcode": "cb23ar"
   }
  ],
  "cusine": "portuguese",
  "dialogue_id": 79,
  "sketch_tags": [
   "null_tag",
   "null_tag",
   "null_tag",
   "null_tag",
   "null_tag",
   "null_tag",
   "null_tag",
   "null_tag"
  ],
  "sketch_outs": [
   "thank",
   "you",
   "and",
   "have",
   "a",
   "great",
   "day",
   "!"
  ],
  "gold_entities": [],
  "did": 79,
  "key_ptr": [
   [
    0,
    0,
    0,
    0,
    0,
    0,
    0
   ],
   [
    0,
    0,
    0,
    0,
    0,
    0,
    0
   ]
  ],
  "kb_ptr": [
   1,
   1
  ]
 },
 {
  "context": [
   "is there a thai restaurant in the centre of town ?"
  ],
  "output": "yes , there is one thai restaurant in that area . would you like more details on this restaurant ?",
  "kb": [],
  "cusine": "thai",
  "dialogue_id": 80,
  "sketch_tags": [
   "null_tag",
   "null_tag",
   "null_tag",
   "null_tag",
   "null_tag",
   "thai",
   "null_tag",
   "null_tag",
   "null_tag",
   "null_tag",
   "null_tag",
   "null_tag",
   "null_tag",
   "null_tag",
   "null_tag",
   "null_tag",
   "null_tag",
   "null_tag",
   "null_tag",
   "null_tag"
  ],
  "sketch_outs": [
   "yes",
   ",",
   "there",
   "is",
   "one",
   "sketch_food",
   "restaurant",
   "in",
   "that",
   "area",
   ".",
   "would",
   "you",
   "like",
   "more",
   "details",
   "on",
   "this",
   "restaurant",
   "?"
  ],
  "gold_entities": [
   "thai"
  ],
  "did": 80,
  "kb_ptr": [],
  "key_ptr": []
 },
 {
  "context": [
   "is there a thai restaurant in the centre of town ?",
   "yes , there is one thai restaurant in that area . would you like more details on this restaurant ?",
   "what is the address ?"
  ],
  "output": "api_call thai centre dontcare",
  "kb": [],
  "cusine": "thai",
  "dialogue_id": 80,
  "sketch_tags": [
   "null_tag",
   "thai",
   "centre",
   "null_tag"
  ],
  "sketch_outs": [
   "api_call",
   "sketch_food",
   "sketch_area",
   "dontcare"
  ],
  "gold_entities": [
   "thai",
   "centre"
  ],
  "did": 80,
  "kb_ptr": [],
  "key_ptr": []
 },
 {
  "context": [
   "is there a thai restaurant in the centre of town ?",
   "yes , there is one thai restaurant in that area . would you like more details on this restaurant ?",
   "what is the address ?",
   "api_call thai centre dontcare",
   "<silence>"
  ],
  "output": "the address is 24_green_street_city_centre",
  "kb": [
   {
    "name": "bangkok_city",
    "address": "24_green_street_city_centre",
    "area": "centre",
    "food": "thai",
    "phone": "01223_354382",
    "pricerange": "expensive",
    "postcode": "cb23jx"
   }
  ],
  "cusine": "thai",
  "dialogue_id": 80,
  "sketch_tags": [
   "null_tag",
   "null_tag",
   "null_tag",
   "24_green_street_city_centre"
  ],
  "sketch_outs": [
   "the",
   "address",
   "is",
   "sketch_address"
  ],
  "gold_entities": [
   "24_green_street_city_centre"
  ],
  "did": 80,
  "key_ptr": [
   [
    0,
    1,
    0,
    0,
    0,
    0,
    0
   ]
  ],
  "kb_ptr": [
   1
  ]
 },
 {
  "context": [
   "is there a thai restaurant in the centre of town ?",
   "yes , there is one thai restaurant in that area . would you like more details on this restaurant ?",
   "what is the address ?",
   "api_call thai centre dontcare",
   "<silence>",
   "the address is 24_green_street_city_centre",
   "what is the phone number and price range ?"
  ],
  "output": "bangkok_city is expensive . their phone number is 01223_354382 . is there anything else i can help you find ?",
  "kb": [
   {
    "name": "bangkok_city",
    "address": "24_green_street_city_centre",
    "area": "centre",
    "food": "thai",
    "phone": "01223_354382",
    "pricerange": "expensive",
    "postcode": "cb23jx"
   }
  ],
  "cusine": "thai",
  "dialogue_id": 80,
  "sketch_tags": [
   "bangkok_city",
   "null_tag",
   "expensive",
   "null_tag",
   "null_tag",
   "null_tag",
   "null_tag",
   "null_tag",
   "01223_354382",
   "null_tag",
   "null_tag",
   "null_tag",
   "null_tag",
   "null_tag",
   "null_tag",
   "null_tag",
   "null_tag",
   "null_tag",
   "null_tag",
   "null_tag"
  ],
  "sketch_outs": [
   "sketch_name",
   "is",
   "sketch_pricerange",
   ".",
   "their",
   "phone",
   "number",
   "is",
   "sketch_phone",
   ".",
   "is",
   "there",
   "anything",
   "else",
   "i",
   "can",
   "help",
   "you",
   "find",
   "?"
  ],
  "gold_entities": [
   "bangkok_city",
   "expensive",
   "01223_354382"
  ],
  "did": 80,
  "key_ptr": [
   [
    1,
    0,
    0,
    0,
    1,
    1,
    0
   ]
  ],
  "kb_ptr": [
   1
  ]
 },
 {
  "context": [
   "is there a thai restaurant in the centre of town ?",
   "yes , there is one thai restaurant in that area . would you like more details on this restaurant ?",
   "what is the address ?",
   "api_call thai centre dontcare",
   "<silence>",
   "the address is 24_green_street_city_centre",
   "what is the phone number and price range ?",
   "bangkok_city is expensive . their phone number is 01223_354382 . is there anything else i can help you find ?",
   "no , that 's all the information i needed . thank you . good bye ."
  ],
  "output": "thank you , goodbye !",
  "kb": [
   {
    "name": "bangkok_city",
    "address": "24_green_street_city_centre",
    "area": "centre",
    "food": "thai",
    "phone": "01223_354382",
    "pricerange": "expensive",
    "postcode": "cb23jx"
   }
  ],
  "cusine": "thai",
  "dialogue_id": 80,
  "sketch_tags": [
   "null_tag",
   "null_tag",
   "null_tag",
   "null_tag",
   "null_tag"
  ],
  "sketch_outs": [
   "thank",
   "you",
   ",",
   "goodbye",
   "!"
  ],
  "gold_entities": [],
  "did": 80,
  "key_ptr": [
   [
    0,
    0,
    0,
    0,
    0,
    0,
    0
   ]
  ],
  "kb_ptr": [
   1
  ]
 },
 {
  "context": [
   "i 'm looking for a restaurant the serves spanish food ."
  ],
  "output": "would you prefer cheap or moderate price range ?",
  "kb": [],
  "cusine": "spanish",
  "dialogue_id": 81,
  "sketch_tags": [
   "null_tag",
   "null_tag",
   "null_tag",
   "cheap",
   "null_tag",
   "moderate",
   "null_tag",
   "null_tag",
   "null_tag"
  ],
  "sketch_outs": [
   "would",
   "you",
   "prefer",
   "sketch_pricerange",
   "or",
   "sketch_pricerange",
   "price",
   "range",
   "?"
  ],
  "gold_entities": [
   "cheap",
   "moderate"
  ],
  "did": 81,
  "kb_ptr": [],
  "key_ptr": []
 },
 {
  "context": [
   "i 'm looking for a restaurant the serves spanish food .",
   "would you prefer cheap or moderate price range ?",
   "i have no preference ."
  ],
  "output": "api_call spanish dontcare dontcare",
  "kb": [],
  "cusine": "spanish",
  "dialogue_id": 81,
  "sketch_tags": [
   "null_tag",
   "spanish",
   "null_tag",
   "null_tag"
  ],
  "sketch_outs": [
   "api_call",
   "sketch_food",
   "dontcare",
   "dontcare"
  ],
  "gold_entities": [
   "spanish"
  ],
  "did": 81,
  "kb_ptr": [],
  "key_ptr": []
 },
 {
  "context": [
   "i 'm looking for a restaurant the serves spanish food .",
   "would you prefer cheap or moderate price range ?",
   "i have no preference .",
   "api_call spanish dontcare dontcare",
   "<silence>"
  ],
  "output": "two selections fit your requirements . la_tasca and la_raza are both located in the centre part of town . do either of those interest you ?",
  "kb": [
   {
    "name": "la_tasca",
    "address": "14_-16_bridge_street",
    "area": "centre",
    "food": "spanish",
    "phone": "01223_464630",
    "pricerange": "moderate",
    "postcode": "cb21uf"
   },
   {
    "name": "la_raza",
    "address": "4_-_6_rose_crescent",
    "area": "centre",
    "food": "spanish",
    "phone": "01223_464550",
    "pricerange": "cheap",
    "postcode": "cb23ll"
   }
  ],
  "cusine": "spanish",
  "dialogue_id": 81,
  "sketch_tags": [
   "null_tag",
   "null_tag",
   "null_tag",
   "null_tag",
   "null_tag",
   "null_tag",
   "la_tasca",
   "null_tag",
   "la_raza",
   "null_tag",
   "null_tag",
   "null_tag",
   "null_tag",
   "null_tag",
   "centre",
   "null_tag",
   "null_tag",
   "null_tag",
   "null_tag",
   "null_tag",
   "null_tag",
   "null_tag",
   "null_tag",
   "null_tag",
   "null_tag",
   "null_tag"
  ],
  "sketch_outs": [
   "two",
   "selections",
   "fit",
   "your",
   "requirements",
   ".",
   "sketch_name",
   "and",
   "sketch_name",
   "are",
   "both",
   "located",
   "in",
   "the",
   "sketch_area",
   "part",
   "of",
   "town",
   ".",
   "do",
   "either",
   "of",
   "those",
   "interest",
   "you",
   "?"
  ],
  "gold_entities": [
   "la_tasca",
   "la_raza",
   "centre"
  ],
  "did": 81,
  "key_ptr": [
   [
    1,
    0,
    1,
    0,
    0,
    0,
    0
   ],
   [
    1,
    0,
    1,
    0,
    0,
    0,
    0
   ]
  ],
  "kb_ptr": [
   1,
   1
  ]
 },
 {
  "context": [
   "i 'm looking for a restaurant the serves spanish food .",
   "would you prefer cheap or moderate price range ?",
   "i have no preference .",
   "api_call spanish dontcare dontcare",
   "<silence>",
   "two selections fit your requirements . la_tasca and la_raza are both located in the centre part of town . do either of those interest you ?",
   "yes , i would like the address of la_raza please ."
  ],
  "output": "la_raza 's address is 4_-_6_rose_crescent . is there anything else i can do for you ?",
  "kb": [
   {
    "name": "la_tasca",
    "address": "14_-16_bridge_street",
    "area": "centre",
    "food": "spanish",
    "phone": "01223_464630",
    "pricerange": "moderate",
    "postcode": "cb21uf"
   },
   {
    "name": "la_raza",
    "address": "4_-_6_rose_crescent",
    "area": "centre",
    "food": "spanish",
    "phone": "01223_464550",
    "pricerange": "cheap",
    "postcode": "cb23ll"
   }
  ],
  "cusine": "spanish",
  "dialogue_id": 81,
  "sketch_tags": [
   "la_raza",
   "null_tag",
   "null_tag",
   "null_tag",
   "4_-_6_rose_crescent",
   "null_tag",
   "null_tag",
   "null_tag",
   "null_tag",
   "null_tag",
   "null_tag",
   "null_tag",
   "null_tag",
   "null_tag",
   "null_tag",
   "null_tag"
  ],
  "sketch_outs": [
   "sketch_name",
   "'s",
   "address",
   "is",
   "sketch_address",
   ".",
   "is",
   "there",
   "anything",
   "else",
   "i",
   "can",
   "do",
   "for",
   "you",
   "?"
  ],
  "gold_entities": [
   "la_raza",
   "4_-_6_rose_crescent"
  ],
  "did": 81,
  "key_ptr": [
   [
    1,
    1,
    0,
    0,
    0,
    0,
    0
   ],
   [
    1,
    1,
    0,
    0,
    0,
    0,
    0
   ]
  ],
  "kb_ptr": [
   1,
   1
  ]
 },
 {
  "context": [
   "i 'm looking for a restaurant the serves spanish food .",
   "would you prefer cheap or moderate price range ?",
   "i have no preference .",
   "api_call spanish dontcare dontcare",
   "<silence>",
   "two selections fit your requirements . la_tasca and la_raza are both located in the centre part of town . do either of those interest you ?",
   "yes , i would like the address of la_raza please .",
   "la_raza 's address is 4_-_6_rose_crescent . is there anything else i can do for you ?",
   "no . thank you , goodbye ."
  ],
  "output": "you 're welcome , goodbye .",
  "kb": [
   {
    "name": "la_tasca",
    "address": "14_-16_bridge_street",
    "area": "centre",
    "food": "spanish",
    "phone": "01223_464630",
    "pricerange": "moderate",
    "postcode": "cb21uf"
   },
   {
    "name": "la_raza",
    "address": "4_-_6_rose_crescent",
    "area": "centre",
    "food": "spanish",
    "phone": "01223_464550",
    "pricerange": "cheap",
    "postcode": "cb23ll"
   }
  ],
  "cusine": "spanish",
  "dialogue_id": 81,
  "sketch_tags": [
   "null_tag",
   "null_tag",
   "null_tag",
   "null_tag",
   "null_tag",
   "null_tag"
  ],
  "sketch_outs": [
   "you",
   "'re",
   "welcome",
   ",",
   "goodbye",
   "."
  ],
  "gold_entities": [],
  "did": 81,
  "key_ptr": [
   [
    0,
    0,
    0,
    0,
    0,
    0,
    0
   ],
   [
    0,
    0,
    0,
    0,
    0,
    0,
    0
   ]
  ],
  "kb_ptr": [
   1,
   1
  ]
 },
 {
  "context": [
   "i would like to find a restaurant in any area and it should serve lebanese food ."
  ],
  "output": "api_call lebanese dontcare dontcare",
  "kb": [],
  "cusine": "lebanese",
  "dialogue_id": 83,
  "sketch_tags": [
   "null_tag",
   "lebanese",
   "null_tag",
   "null_tag"
  ],
  "sketch_outs": [
   "api_call",
   "sketch_food",
   "dontcare",
   "dontcare"
  ],
  "gold_entities": [
   "lebanese"
  ],
  "did": 83,
  "kb_ptr": [],
  "key_ptr": []
 },
 {
  "context": [
   "i would like to find a restaurant in any area and it should serve lebanese food .",
   "api_call lebanese dontcare dontcare",
   "<silence>"
  ],
  "output": "there is a lebanese restaurant in the centre of town called ali_baba . would you like their address ?",
  "kb": [
   {
    "name": "ali_baba",
    "address": "59_hills_road_city_centre",
    "area": "centre",
    "food": "lebanese",
    "phone": "01462_432565",
    "pricerange": "moderate",
    "postcode": "cb21nt"
   }
  ],
  "cusine": "lebanese",
  "dialogue_id": 83,
  "sketch_tags": [
   "null_tag",
   "null_tag",
   "null_tag",
   "lebanese",
   "null_tag",
   "null_tag",
   "null_tag",
   "centre",
   "null_tag",
   "null_tag",
   "null_tag",
   "ali_baba",
   "null_tag",
   "null_tag",
   "null_tag",
   "null_tag",
   "null_tag",
   "null_tag",
   "null_tag"
  ],
  "sketch_outs": [
   "there",
   "is",
   "a",
   "sketch_food",
   "restaurant",
   "in",
   "the",
   "sketch_area",
   "of",
   "town",
   "called",
   "sketch_name",
   ".",
   "would",
   "you",
   "like",
   "their",
   "address",
   "?"
  ],
  "gold_entities": [
   "lebanese",
   "centre",
   "ali_baba"
  ],
  "did": 83,
  "key_ptr": [
   [
    1,
    0,
    1,
    1,
    0,
    0,
    0
   ]
  ],
  "kb_ptr": [
   1
  ]
 },
 {
  "context": [
   "i would like to find a restaurant in any area and it should serve lebanese food .",
   "api_call lebanese dontcare dontcare",
   "<silence>",
   "there is a lebanese restaurant in the centre of town called ali_baba . would you like their address ?",
   "could you give me just the phone number and postcode please ?"
  ],
  "output": "sure , the phone number is 01462_432565 and the postcode is cb21nt . is there anything else i can help you with ?",
  "kb": [
   {
    "name": "ali_baba",
    "address": "59_hills_road_city_centre",
    "area": "centre",
    "food": "lebanese",
    "phone": "01462_432565",
    "pricerange": "moderate",
    "postcode": "cb21nt"
   }
  ],
  "cusine": "lebanese",
  "dialogue_id": 83,
  "sketch_tags": [
   "null_tag",
   "null_tag",
   "null_tag",
   "null_tag",
   "null_tag",
   "null_tag",
   "01462_432565",
   "null_tag",
   "null_tag",
   "null_tag",
   "null_tag",
   "cb21nt",
   "null_tag",
   "null_tag",
   "null_tag",
   "null_tag",
   "null_tag",
   "null_tag",
   "null_tag",
   "null_tag",
   "null_tag",
   "null_tag",
   "null_tag"
  ],
  "sketch_outs": [
   "sure",
   ",",
   "the",
   "phone",
   "number",
   "is",
   "sketch_phone",
   "and",
   "the",
   "postcode",
   "is",
   "sketch_postcode",
   ".",
   "is",
   "there",
   "anything",
   "else",
   "i",
   "can",
   "help",
   "you",
   "with",
   "?"
  ],
  "gold_entities": [
   "01462_432565",
   "cb21nt"
  ],
  "did": 83,
  "key_ptr": [
   [
    0,
    0,
    0,
    0,
    1,
    0,
    1
   ]
  ],
  "kb_ptr": [
   1
  ]
 },
 {
  "context": [
   "i would like to find a restaurant in any area and it should serve lebanese food .",
   "api_call lebanese dontcare dontcare",
   "<silence>",
   "there is a lebanese restaurant in the centre of town called ali_baba . would you like their address ?",
   "could you give me just the phone number and postcode please ?",
   "sure , the phone number is 01462_432565 and the postcode is cb21nt . is there anything else i can help you with ?",
   "no , thank you . goodbye ."
  ],
  "output": "you are welcome . is there anything else we can help you with today ?",
  "kb": [
   {
    "name": "ali_baba",
    "address": "59_hills_road_city_centre",
    "area": "centre",
    "food": "lebanese",
    "phone": "01462_432565",
    "pricerange": "moderate",
    "postcode": "cb21nt"
   }
  ],
  "cusine": "lebanese",
  "dialogue_id": 83,
  "sketch_tags": [
   "null_tag",
   "null_tag",
   "null_tag",
   "null_tag",
   "null_tag",
   "null_tag",
   "null_tag",
   "null_tag",
   "null_tag",
   "null_tag",
   "null_tag",
   "null_tag",
   "null_tag",
   "null_tag",
   "null_tag"
  ],
  "sketch_outs": [
   "you",
   "are",
   "welcome",
   ".",
   "is",
   "there",
   "anything",
   "else",
   "we",
   "can",
   "help",
   "you",
   "with",
   "today",
   "?"
  ],
  "gold_entities": [],
  "did": 83,
  "key_ptr": [
   [
    0,
    0,
    0,
    0,
    0,
    0,
    0
   ]
  ],
  "kb_ptr": [
   1
  ]
 },
 {
  "context": [
   "i would like to find a restaurant in any area and it should serve lebanese food .",
   "api_call lebanese dontcare dontcare",
   "<silence>",
   "there is a lebanese restaurant in the centre of town called ali_baba . would you like their address ?",
   "could you give me just the phone number and postcode please ?",
   "sure , the phone number is 01462_432565 and the postcode is cb21nt . is there anything else i can help you with ?",
   "no , thank you . goodbye .",
   "you are welcome . is there anything else we can help you with today ?",
   "no , thank you . goodbye"
  ],
  "output": "you 're welcome . goodbye .",
  "kb": [
   {
    "name": "ali_baba",
    "address": "59_hills_road_city_centre",
    "area": "centre",
    "food": "lebanese",
    "phone": "01462_432565",
    "pricerange": "moderate",
    "postcode": "cb21nt"
   }
  ],
  "cusine": "lebanese",
  "dialogue_id": 83,
  "sketch_tags": [
   "null_tag",
   "null_tag",
   "null_tag",
   "null_tag",
   "null_tag",
   "null_tag"
  ],
  "sketch_outs": [
   "you",
   "'re",
   "welcome",
   ".",
   "goodbye",
   "."
  ],
  "gold_entities": [],
  "did": 83,
  "key_ptr": [
   [
    0,
    0,
    0,
    0,
    0,
    0,
    0
   ]
  ],
  "kb_ptr": [
   1
  ]
 },
 {
  "context": [
   "i would like a restaurant that serves brazilian food"
  ],
  "output": "there are no restaurants that serve brazilian food .",
  "kb": [],
  "cusine": "french",
  "dialogue_id": 84,
  "sketch_tags": [
   "null_tag",
   "null_tag",
   "null_tag",
   "null_tag",
   "null_tag",
   "null_tag",
   "null_tag",
   "null_tag",
   "null_tag"
  ],
  "sketch_outs": [
   "there",
   "are",
   "no",
   "restaurants",
   "that",
   "serve",
   "brazilian",
   "food",
   "."
  ],
  "gold_entities": [],
  "did": 84,
  "kb_ptr": [],
  "key_ptr": []
 },
 {
  "context": [
   "i would like a restaurant that serves brazilian food",
   "there are no restaurants that serve brazilian food .",
   "please search for french food . i will also need the address and phone number ."
  ],
  "output": "api_call french dontcare dontcare",
  "kb": [],
  "cusine": "french",
  "dialogue_id": 84,
  "sketch_tags": [
   "null_tag",
   "french",
   "null_tag",
   "null_tag"
  ],
  "sketch_outs": [
   "api_call",
   "sketch_food",
   "dontcare",
   "dontcare"
  ],
  "gold_entities": [
   "french"
  ],
  "did": 84,
  "kb_ptr": [],
  "key_ptr": []
 },
 {
  "context": [
   "i would like a restaurant that serves brazilian food",
   "there are no restaurants that serve brazilian food .",
   "please search for french food . i will also need the address and phone number .",
   "api_call french dontcare dontcare",
   "<silence>"
  ],
  "output": "i found two french restaurants , one in centre and one in north . do you have a preference on area ?",
  "kb": [
   {
    "name": "restaurant_two_two",
    "address": "22_chesterton_road_chesterton",
    "area": "north",
    "food": "french",
    "phone": "01223_351880",
    "pricerange": "expensive",
    "postcode": "cb43ax"
   },
   {
    "name": "cote",
    "address": "bridge_street_city_centre",
    "area": "centre",
    "food": "french",
    "phone": "01223_311053",
    "pricerange": "expensive",
    "postcode": "cb21uf"
   }
  ],
  "cusine": "french",
  "dialogue_id": 84,
  "sketch_tags": [
   "null_tag",
   "null_tag",
   "null_tag",
   "french",
   "null_tag",
   "null_tag",
   "null_tag",
   "null_tag",
   "centre",
   "null_tag",
   "null_tag",
   "null_tag",
   "north",
   "null_tag",
   "null_tag",
   "null_tag",
   "null_tag",
   "null_tag",
   "null_tag",
   "null_tag",
   "null_tag",
   "null_tag"
  ],
  "sketch_outs": [
   "i",
   "found",
   "two",
   "sketch_food",
   "restaurants",
   ",",
   "one",
   "in",
   "sketch_area",
   "and",
   "one",
   "in",
   "sketch_area",
   ".",
   "do",
   "you",
   "have",
   "a",
   "preference",
   "on",
   "area",
   "?"
  ],
  "gold_entities": [
   "french",
   "centre",
   "north"
  ],
  "did": 84,
  "key_ptr": [
   [
    0,
    0,
    1,
    1,
    0,
    0,
    0
   ],
   [
    0,
    0,
    1,
    1,
    0,
    0,
    0
   ]
  ],
  "kb_ptr": [
   0,
   1
  ]
 },
 {
  "context": [
   "i would like a restaurant that serves brazilian food",
   "there are no restaurants that serve brazilian food .",
   "please search for french food . i will also need the address and phone number .",
   "api_call french dontcare dontcare",
   "<silence>",
   "i found two french restaurants , one in centre and one in north . do you have a preference on area ?",
   "i do n't care ."
  ],
  "output": "do you have a preference on the price ?",
  "kb": [
   {
    "name": "restaurant_two_two",
    "address": "22_chesterton_road_chesterton",
    "area": "north",
    "food": "french",
    "phone": "01223_351880",
    "pricerange": "expensive",
    "postcode": "cb43ax"
   },
   {
    "name": "cote",
    "address": "bridge_street_city_centre",
    "area": "centre",
    "food": "french",
    "phone": "01223_311053",
    "pricerange": "expensive",
    "postcode": "cb21uf"
   }
  ],
  "cusine": "french",
  "dialogue_id": 84,
  "sketch_tags": [
   "null_tag",
   "null_tag",
   "null_tag",
   "null_tag",
   "null_tag",
   "null_tag",
   "null_tag",
   "null_tag",
   "null_tag"
  ],
  "sketch_outs": [
   "do",
   "you",
   "have",
   "a",
   "preference",
   "on",
   "the",
   "price",
   "?"
  ],
  "gold_entities": [],
  "did": 84,
  "key_ptr": [
   [
    0,
    0,
    0,
    0,
    0,
    0,
    0
   ],
   [
    0,
    0,
    0,
    0,
    0,
    0,
    0
   ]
  ],
  "kb_ptr": [
   0,
   1
  ]
 },
 {
  "context": [
   "i would like a restaurant that serves brazilian food",
   "there are no restaurants that serve brazilian food .",
   "please search for french food . i will also need the address and phone number .",
   "api_call french dontcare dontcare",
   "<silence>",
   "i found two french restaurants , one in centre and one in north . do you have a preference on area ?",
   "i do n't care .",
   "do you have a preference on the price ?",
   "i do n't care"
  ],
  "output": "cote is a good french restaurant . it is located at bridge_street_city_centre and its phone number is 01223311053. is there anything else i can help you with ?",
  "kb": [
   {
    "name": "restaurant_two_two",
    "address": "22_chesterton_road_chesterton",
    "area": "north",
    "food": "french",
    "phone": "01223_351880",
    "pricerange": "expensive",
    "postcode": "cb43ax"
   },
   {
    "name": "cote",
    "address": "bridge_street_city_centre",
    "area": "centre",
    "food": "french",
    "phone": "01223_311053",
    "pricerange": "expensive",
    "postcode": "cb21uf"
   }
  ],
  "cusine": "french",
  "dialogue_id": 84,
  "sketch_tags": [
   "cote",
   "null_tag",
   "null_tag",
   "null_tag",
   "french",
   "null_tag",
   "null_tag",
   "null_tag",
   "null_tag",
   "null_tag",
   "null_tag",
   "bridge_street_city_centre",
   "null_tag",
   "null_tag",
   "null_tag",
   "null_tag",
   "null_tag",
   "null_tag",
   "null_tag",
   "null_tag",
   "null_tag",
   "null_tag",
   "null_tag",
   "null_tag",
   "null_tag",
   "null_tag",
   "null_tag",
   "null_tag"
  ],
  "sketch_outs": [
   "sketch_name",
   "is",
   "a",
   "good",
   "sketch_food",
   "restaurant",
   ".",
   "it",
   "is",
   "located",
   "at",
   "sketch_address",
   "and",
   "its",
   "phone",
   "number",
   "is",
   "01223311053.",
   "is",
   "there",
   "anything",
   "else",
   "i",
   "can",
   "help",
   "you",
   "with",
   "?"
  ],
  "gold_entities": [
   "cote",
   "french",
   "bridge_street_city_centre"
  ],
  "did": 84,
  "key_ptr": [
   [
    1,
    1,
    0,
    1,
    0,
    0,
    0
   ],
   [
    1,
    1,
    0,
    1,
    0,
    0,
    0
   ]
  ],
  "kb_ptr": [
   0,
   1
  ]
 },
 {
  "context": [
   "i would like a restaurant that serves brazilian food",
   "there are no restaurants that serve brazilian food .",
   "please search for french food . i will also need the address and phone number .",
   "api_call french dontcare dontcare",
   "<silence>",
   "i found two french restaurants , one in centre and one in north . do you have a preference on area ?",
   "i do n't care .",
   "do you have a preference on the price ?",
   "i do n't care",
   "cote is a good french restaurant . it is located at bridge_street_city_centre and its phone number is 01223311053. is there anything else i can help you with ?",
   "no , that is all i need . thank you and goodbye !"
  ],
  "output": "goodbye .",
  "kb": [
   {
    "name": "restaurant_two_two",
    "address": "22_chesterton_road_chesterton",
    "area": "north",
    "food": "french",
    "phone": "01223_351880",
    "pricerange": "expensive",
    "postcode": "cb43ax"
   },
   {
    "name": "cote",
    "address": "bridge_street_city_centre",
    "area": "centre",
    "food": "french",
    "phone": "01223_311053",
    "pricerange": "expensive",
    "postcode": "cb21uf"
   }
  ],
  "cusine": "french",
  "dialogue_id": 84,
  "sketch_tags": [
   "null_tag",
   "null_tag"
  ],
  "sketch_outs": [
   "goodbye",
   "."
  ],
  "gold_entities": [],
  "did": 84,
  "key_ptr": [
   [
    0,
    0,
    0,
    0,
    0,
    0,
    0
   ],
   [
    0,
    0,
    0,
    0,
    0,
    0,
    0
   ]
  ],
  "kb_ptr": [
   0,
   1
  ]
 },
 {
  "context": [
   "i am looking for bistro food ."
  ],
  "output": "i can not find any restaurants matching your request . can i find something else for you instead ?",
  "kb": [],
  "cusine": "portuguese",
  "dialogue_id": 85,
  "sketch_tags": [
   "null_tag",
   "null_tag",
   "null_tag",
   "null_tag",
   "null_tag",
   "null_tag",
   "null_tag",
   "null_tag",
   "null_tag",
   "null_tag",
   "null_tag",
   "null_tag",
   "null_tag",
   "null_tag",
   "null_tag",
   "null_tag",
   "null_tag",
   "null_tag",
   "null_tag"
  ],
  "sketch_outs": [
   "i",
   "can",
   "not",
   "find",
   "any",
   "restaurants",
   "matching",
   "your",
   "request",
   ".",
   "can",
   "i",
   "find",
   "something",
   "else",
   "for",
   "you",
   "instead",
   "?"
  ],
  "gold_entities": [],
  "did": 85,
  "kb_ptr": [],
  "key_ptr": []
 },
 {
  "context": [
   "i am looking for bistro food .",
   "i can not find any restaurants matching your request . can i find something else for you instead ?",
   "how about a restaurant serving portuguese food ?"
  ],
  "output": "api_call portuguese dontcare dontcare",
  "kb": [],
  "cusine": "portuguese",
  "dialogue_id": 85,
  "sketch_tags": [
   "null_tag",
   "portuguese",
   "null_tag",
   "null_tag"
  ],
  "sketch_outs": [
   "api_call",
   "sketch_food",
   "dontcare",
   "dontcare"
  ],
  "gold_entities": [
   "portuguese"
  ],
  "did": 85,
  "kb_ptr": [],
  "key_ptr": []
 },
 {
  "context": [
   "i am looking for bistro food .",
   "i can not find any restaurants matching your request . can i find something else for you instead ?",
   "how about a restaurant serving portuguese food ?",
   "api_call portuguese dontcare dontcare",
   "<silence>"
  ],
  "output": "nandos_city_centre , which is in the south part of town , serves portuguese food and they are in the cheap price range .",
  "kb": [
   {
    "name": "nandos",
    "address": "cambridge_leisure_park_clifton_way",
    "area": "south",
    "food": "portuguese",
    "phone": "01223_327908",
    "pricerange": "cheap",
    "postcode": "cb17dy"
   },
   {
    "name": "nandos_city_centre",
    "address": "33-34_saint_andrews_street",
    "area": "centre",
    "food": "portuguese",
    "phone": "01223_327908",
    "pricerange": "cheap",
    "postcode": "cb23ar"
   }
  ],
  "cusine": "portuguese",
  "dialogue_id": 85,
  "sketch_tags": [
   "nandos_city_centre",
   "null_tag",
   "null_tag",
   "null_tag",
   "null_tag",
   "null_tag",
   "south",
   "null_tag",
   "null_tag",
   "null_tag",
   "null_tag",
   "null_tag",
   "portuguese",
   "null_tag",
   "null_tag",
   "null_tag",
   "null_tag",
   "null_tag",
   "null_tag",
   "cheap",
   "null_tag",
   "null_tag",
   "null_tag"
  ],
  "sketch_outs": [
   "sketch_name",
   ",",
   "which",
   "is",
   "in",
   "the",
   "sketch_area",
   "part",
   "of",
   "town",
   ",",
   "serves",
   "sketch_food",
   "food",
   "and",
   "they",
   "are",
   "in",
   "the",
   "sketch_pricerange",
   "price",
   "range",
   "."
  ],
  "gold_entities": [
   "nandos_city_centre",
   "south",
   "portuguese",
   "cheap"
  ],
  "did": 85,
  "key_ptr": [
   [
    1,
    0,
    1,
    1,
    0,
    1,
    0
   ],
   [
    1,
    0,
    1,
    1,
    0,
    1,
    0
   ]
  ],
  "kb_ptr": [
   0,
   1
  ]
 },
 {
  "context": [
   "i am looking for bistro food .",
   "i can not find any restaurants matching your request . can i find something else for you instead ?",
   "how about a restaurant serving portuguese food ?",
   "api_call portuguese dontcare dontcare",
   "<silence>",
   "nandos_city_centre , which is in the south part of town , serves portuguese food and they are in the cheap price range .",
   "may i have the address and phone number of nandos ?"
  ],
  "output": "nandos ' address is cambridge_leisure_park_clifton_way and their phone number is 01223_327908 .",
  "kb": [
   {
    "name": "nandos",
    "address": "cambridge_leisure_park_clifton_way",
    "area": "south",
    "food": "portuguese",
    "phone": "01223_327908",
    "pricerange": "cheap",
    "postcode": "cb17dy"
   },
   {
    "name": "nandos_city_centre",
    "address": "33-34_saint_andrews_street",
    "area": "centre",
    "food": "portuguese",
    "phone": "01223_327908",
    "pricerange": "cheap",
    "postcode": "cb23ar"
   }
  ],
  "cusine": "portuguese",
  "dialogue_id": 85,
  "sketch_tags": [
   "nandos",
   "null_tag",
   "null_tag",
   "null_tag",
   "cambridge_leisure_park_clifton_way",
   "null_tag",
   "null_tag",
   "null_tag",
   "null_tag",
   "null_tag",
   "01223_327908",
   "null_tag"
  ],
  "sketch_outs": [
   "sketch_name",
   "'",
   "address",
   "is",
   "sketch_address",
   "and",
   "their",
   "phone",
   "number",
   "is",
   "sketch_phone",
   "."
  ],
  "gold_entities": [
   "nandos",
   "cambridge_leisure_park_clifton_way",
   "01223_327908"
  ],
  "did": 85,
  "key_ptr": [
   [
    1,
    1,
    0,
    0,
    1,
    0,
    0
   ],
   [
    1,
    1,
    0,
    0,
    1,
    0,
    0
   ]
  ],
  "kb_ptr": [
   1,
   1
  ]
 },
 {
  "context": [
   "i am looking for bistro food .",
   "i can not find any restaurants matching your request . can i find something else for you instead ?",
   "how about a restaurant serving portuguese food ?",
   "api_call portuguese dontcare dontcare",
   "<silence>",
   "nandos_city_centre , which is in the south part of town , serves portuguese food and they are in the cheap price range .",
   "may i have the address and phone number of nandos ?",
   "nandos ' address is cambridge_leisure_park_clifton_way and their phone number is 01223_327908 .",
   "thank you"
  ],
  "output": "you 're welcome . have a nice day .",
  "kb": [
   {
    "name": "nandos",
    "address": "cambridge_leisure_park_clifton_way",
    "area": "south",
    "food": "portuguese",
    "phone": "01223_327908",
    "pricerange": "cheap",
    "postcode": "cb17dy"
   },
   {
    "name": "nandos_city_centre",
    "address": "33-34_saint_andrews_street",
    "area": "centre",
    "food": "portuguese",
    "phone": "01223_327908",
    "pricerange": "cheap",
    "postcode": "cb23ar"
   }
  ],
  "cusine": "portuguese",
  "dialogue_id": 85,
  "sketch_tags": [
   "null_tag",
   "null_tag",
   "null_tag",
   "null_tag",
   "null_tag",
   "null_tag",
   "null_tag",
   "null_tag",
   "null_tag"
  ],
  "sketch_outs": [
   "you",
   "'re",
   "welcome",
   ".",
   "have",
   "a",
   "nice",
   "day",
   "."
  ],
  "gold_entities": [],
  "did": 85,
  "key_ptr": [
   [
    0,
    0,
    0,
    0,
    0,
    0,
    0
   ],
   [
    0,
    0,
    0,
    0,
    0,
    0,
    0
   ]
  ],
  "kb_ptr": [
   1,
   1
  ]
 },
 {
  "context": [
   "i would like a hungarian restaurant in the west of town ."
  ],
  "output": "there are no hungarian restaurants in the west of town . would you like to change your query ?",
  "kb": [],
  "cusine": "indian",
  "dialogue_id": 94,
  "sketch_tags": [
   "null_tag",
   "null_tag",
   "null_tag",
   "null_tag",
   "null_tag",
   "null_tag",
   "null_tag",
   "west",
   "null_tag",
   "null_tag",
   "null_tag",
   "null_tag",
   "null_tag",
   "null_tag",
   "null_tag",
   "null_tag",
   "null_tag",
   "null_tag",
   "null_tag"
  ],
  "sketch_outs": [
   "there",
   "are",
   "no",
   "hungarian",
   "restaurants",
   "in",
   "the",
   "sketch_area",
   "of",
   "town",
   ".",
   "would",
   "you",
   "like",
   "to",
   "change",
   "your",
   "query",
   "?"
  ],
  "gold_entities": [
   "west"
  ],
  "did": 94,
  "kb_ptr": [],
  "key_ptr": []
 },
 {
  "context": [
   "i would like a hungarian restaurant in the west of town .",
   "there are no hungarian restaurants in the west of town . would you like to change your query ?",
   "is there any indian food on the west side of town ."
  ],
  "output": "there are 6 indian restaurants in the west part of town . what price range do you have in mind ?",
  "kb": [],
  "cusine": "indian",
  "dialogue_id": 94,
  "sketch_tags": [
   "null_tag",
   "null_tag",
   "null_tag",
   "indian",
   "null_tag",
   "null_tag",
   "null_tag",
   "west",
   "null_tag",
   "null_tag",
   "null_tag",
   "null_tag",
   "null_tag",
   "null_tag",
   "null_tag",
   "null_tag",
   "null_tag",
   "null_tag",
   "null_tag",
   "null_tag",
   "null_tag"
  ],
  "sketch_outs": [
   "there",
   "are",
   "6",
   "sketch_food",
   "restaurants",
   "in",
   "the",
   "sketch_area",
   "part",
   "of",
   "town",
   ".",
   "what",
   "price",
   "range",
   "do",
   "you",
   "have",
   "in",
   "mind",
   "?"
  ],
  "gold_entities": [
   "indian",
   "west"
  ],
  "did": 94,
  "kb_ptr": [],
  "key_ptr": []
 },
 {
  "context": [
   "i would like a hungarian restaurant in the west of town .",
   "there are no hungarian restaurants in the west of town . would you like to change your query ?",
   "is there any indian food on the west side of town .",
   "there are 6 indian restaurants in the west part of town . what price range do you have in mind ?",
   "the price range does n't matter ."
  ],
  "output": "would you like the name , address and phone number of a few of them ?",
  "kb": [],
  "cusine": "indian",
  "dialogue_id": 94,
  "sketch_tags": [
   "null_tag",
   "null_tag",
   "null_tag",
   "null_tag",
   "null_tag",
   "null_tag",
   "null_tag",
   "null_tag",
   "null_tag",
   "null_tag",
   "null_tag",
   "null_tag",
   "null_tag",
   "null_tag",
   "null_tag",
   "null_tag"
  ],
  "sketch_outs": [
   "would",
   "you",
   "like",
   "the",
   "name",
   ",",
   "address",
   "and",
   "phone",
   "number",
   "of",
   "a",
   "few",
   "of",
   "them",
   "?"
  ],
  "gold_entities": [],
  "did": 94,
  "kb_ptr": [],
  "key_ptr": []
 },
 {
  "context": [
   "i would like a hungarian restaurant in the west of town .",
   "there are no hungarian restaurants in the west of town . would you like to change your query ?",
   "is there any indian food on the west side of town .",
   "there are 6 indian restaurants in the west part of town . what price range do you have in mind ?",
   "the price range does n't matter .",
   "would you like the name , address and phone number of a few of them ?",
   "yes , but just for one ."
  ],
  "output": "api_call indian west dontcare",
  "kb": [],
  "cusine": "indian",
  "dialogue_id": 94,
  "sketch_tags": [
   "null_tag",
   "indian",
   "west",
   "null_tag"
  ],
  "sketch_outs": [
   "api_call",
   "sketch_food",
   "sketch_area",
   "dontcare"
  ],
  "gold_entities": [
   "indian",
   "west"
  ],
  "did": 94,
  "kb_ptr": [],
  "key_ptr": []
 },
 {
  "context": [
   "i would like a hungarian restaurant in the west of town .",
   "there are no hungarian restaurants in the west of town . would you like to change your query ?",
   "is there any indian food on the west side of town .",
   "there are 6 indian restaurants in the west part of town . what price range do you have in mind ?",
   "the price range does n't matter .",
   "would you like the name , address and phone number of a few of them ?",
   "yes , but just for one .",
   "api_call indian west dontcare",
   "<silence>"
  ],
  "output": "cocum is located at 71_castle_street_city_centre and their phone number is 01223_366668 . their price range is expensive .",
  "kb": [
   {
    "name": "tandoori_palace",
    "address": "68_histon_road_chesterton",
    "area": "west",
    "food": "indian",
    "phone": "01223_506055",
    "pricerange": "expensive",
    "postcode": "cb43le"
   },
   {
    "name": "cocum",
    "address": "71_castle_street_city_centre",
    "area": "west",
    "food": "indian",
    "phone": "01223_366668",
    "pricerange": "expensive",
    "postcode": "cb30ah"
   },
   {
    "name": "rice_boat",
    "address": "37_newnham_road_newnham",
    "area": "west",
    "food": "indian",
    "phone": "01223_302800",
    "pricerange": "expensive",
    "postcode": "cb39ey"
   },
   {
    "name": "maharajah_tandoori_restaurant",
    "address": "41518_castle_street_city_centre",
    "area": "west",
    "food": "indian",
    "phone": "01223_358399",
    "pricerange": "expensive",
    "postcode": "cb30ah"
   },
   {
    "name": "meghna",
    "address": "205_victoria_road_chesterton",
    "area": "west",
    "food": "indian",
    "phone": "01223_727410",
    "pricerange": "moderate",
    "postcode": "cb43lf"
   },
   {
    "name": "india_house",
    "address": "31_newnham_road_newnham",
    "area": "west",
    "food": "indian",
    "phone": "01223_461661",
    "pricerange": "expensive",
    "postcode": "cb39ey"
   }
  ],
  "cusine": "indian",
  "dialogue_id": 94,
  "sketch_tags": [
   "cocum",
   "null_tag",
   "null_tag",
   "null_tag",
   "71_castle_street_city_centre",
   "null_tag",
   "null_tag",
   "null_tag",
   "null_tag",
   "null_tag",
   "01223_366668",
   "null_tag",
   "null_tag",
   "null_tag",
   "null_tag",
   "null_tag",
   "expensive",
   "null_tag"
  ],
  "sketch_outs": [
   "sketch_name",
   "is",
   "located",
   "at",
   "sketch_address",
   "and",
   "their",
   "phone",
   "number",
   "is",
   "sketch_phone",
   ".",
   "their",
   "price",
   "range",
   "is",
   "sketch_pricerange",
   "."
  ],
  "gold_entities": [
   "cocum",
   "71_castle_street_city_centre",
   "01223_366668",
   "expensive"
  ],
  "did": 94,
  "key_ptr": [
   [
    1,
    1,
    0,
    0,
    1,
    1,
    0
   ],
   [
    1,
    1,
    0,
    0,
    1,
    1,
    0
   ],
   [
    1,
    1,
    0,
    0,
    1,
    1,
    0
   ],
   [
    1,
    1,
    0,
    0,
    1,
    1,
    0
   ],
   [
    1,
    1,
    0,
    0,
    1,
    1,
    0
   ],
   [
    1,
    1,
    0,
    0,
    1,
    1,
    0
   ]
  ],
  "kb_ptr": [
   0,
   1,
   0,
   0,
   0,
   0
  ]
 },
 {
  "context": [
   "i would like a hungarian restaurant in the west of town .",
   "there are no hungarian restaurants in the west of town . would you like to change your query ?",
   "is there any indian food on the west side of town .",
   "there are 6 indian restaurants in the west part of town . what price range do you have in mind ?",
   "the price range does n't matter .",
   "would you like the name , address and phone number of a few of them ?",
   "yes , but just for one .",
   "api_call indian west dontcare",
   "<silence>",
   "cocum is located at 71_castle_street_city_centre and their phone number is 01223_366668 . their price range is expensive .",
   "thank you !"
  ],
  "output": "you 're welcome . may i help with another query ?",
  "kb": [
   {
    "name": "tandoori_palace",
    "address": "68_histon_road_chesterton",
    "area": "west",
    "food": "indian",
    "phone": "01223_506055",
    "pricerange": "expensive",
    "postcode": "cb43le"
   },
   {
    "name": "cocum",
    "address": "71_castle_street_city_centre",
    "area": "west",
    "food": "indian",
    "phone": "01223_366668",
    "pricerange": "expensive",
    "postcode": "cb30ah"
   },
   {
    "name": "rice_boat",
    "address": "37_newnham_road_newnham",
    "area": "west",
    "food": "indian",
    "phone": "01223_302800",
    "pricerange": "expensive",
    "postcode": "cb39ey"
   },
   {
    "name": "maharajah_tandoori_restaurant",
    "address": "41518_castle_street_city_centre",
    "area": "west",
    "food": "indian",
    "phone": "01223_358399",
    "pricerange": "expensive",
    "postcode": "cb30ah"
   },
   {
    "name": "meghna",
    "address": "205_victoria_road_chesterton",
    "area": "west",
    "food": "indian",
    "phone": "01223_727410",
    "pricerange": "moderate",
    "postcode": "cb43lf"
   },
   {
    "name": "india_house",
    "address": "31_newnham_road_newnham",
    "area": "west",
    "food": "indian",
    "phone": "01223_461661",
    "pricerange": "expensive",
    "postcode": "cb39ey"
   }
  ],
  "cusine": "indian",
  "dialogue_id": 94,
  "sketch_tags": [
   "null_tag",
   "null_tag",
   "null_tag",
   "null_tag",
   "null_tag",
   "null_tag",
   "null_tag",
   "null_tag",
   "null_tag",
   "null_tag",
   "null_tag"
  ],
  "sketch_outs": [
   "you",
   "'re",
   "welcome",
   ".",
   "may",
   "i",
   "help",
   "with",
   "another",
   "query",
   "?"
  ],
  "gold_entities": [],
  "did": 94,
  "key_ptr": [
   [
    0,
    0,
    0,
    0,
    0,
    0,
    0
   ],
   [
    0,
    0,
    0,
    0,
    0,
    0,
    0
   ],
   [
    0,
    0,
    0,
    0,
    0,
    0,
    0
   ],
   [
    0,
    0,
    0,
    0,
    0,
    0,
    0
   ],
   [
    0,
    0,
    0,
    0,
    0,
    0,
    0
   ],
   [
    0,
    0,
    0,
    0,
    0,
    0,
    0
   ]
  ],
  "kb_ptr": [
   0,
   1,
   0,
   0,
   0,
   0
  ]
 },
 {
  "context": [
   "i would like a hungarian restaurant in the west of town .",
   "there are no hungarian restaurants in the west of town . would you like to change your query ?",
   "is there any indian food on the west side of town .",
   "there are 6 indian restaurants in the west part of town . what price range do you have in mind ?",
   "the price range does n't matter .",
   "would you like the name , address and phone number of a few of them ?",
   "yes , but just for one .",
   "api_call indian west dontcare",
   "<silence>",
   "cocum is located at 71_castle_street_city_centre and their phone number is 01223_366668 . their price range is expensive .",
   "thank you !",
   "you 're welcome . may i help with another query ?",
   "nope , i 'm good . thanks again ."
  ],
  "output": "goodbye .",
  "kb": [
   {
    "name": "tandoori_palace",
    "address": "68_histon_road_chesterton",
    "area": "west",
    "food": "indian",
    "phone": "01223_506055",
    "pricerange": "expensive",
    "postcode": "cb43le"
   },
   {
    "name": "cocum",
    "address": "71_castle_street_city_centre",
    "area": "west",
    "food": "indian",
    "phone": "01223_366668",
    "pricerange": "expensive",
    "postcode": "cb30ah"
   },
   {
    "name": "rice_boat",
    "address": "37_newnham_road_newnham",
    "area": "west",
    "food": "indian",
    "phone": "01223_302800",
    "pricerange": "expensive",
    "postcode": "cb39ey"
   },
   {
    "name": "maharajah_tandoori_restaurant",
    "address": "41518_castle_street_city_centre",
    "area": "west",
    "food": "indian",
    "phone": "01223_358399",
    "pricerange": "expensive",
    "postcode": "cb30ah"
   },
   {
    "name": "meghna",
    "address": "205_victoria_road_chesterton",
    "area": "west",
    "food": "indian",
    "phone": "01223_727410",
    "pricerange": "moderate",
    "postcode": "cb43lf"
   },
   {
    "name": "india_house",
    "address": "31_newnham_road_newnham",
    "area": "west",
    "food": "indian",
    "phone": "01223_461661",
    "pricerange": "expensive",
    "postcode": "cb39ey"
   }
  ],
  "cusine": "indian",
  "dialogue_id": 94,
  "sketch_tags": [
   "null_tag",
   "null_tag"
  ],
  "sketch_outs": [
   "goodbye",
   "."
  ],
  "gold_entities": [],
  "did": 94,
  "key_ptr": [
   [
    0,
    0,
    0,
    0,
    0,
    0,
    0
   ],
   [
    0,
    0,
    0,
    0,
    0,
    0,
    0
   ],
   [
    0,
    0,
    0,
    0,
    0,
    0,
    0
   ],
   [
    0,
    0,
    0,
    0,
    0,
    0,
    0
   ],
   [
    0,
    0,
    0,
    0,
    0,
    0,
    0
   ],
   [
    0,
    0,
    0,
    0,
    0,
    0,
    0
   ]
  ],
  "kb_ptr": [
   0,
   1,
   0,
   0,
   0,
   0
  ]
 },
 {
  "context": [
   "i am looking for an expensive french restaurant in town ."
  ],
  "output": "api_call french dontcare expensive",
  "kb": [],
  "cusine": "french",
  "dialogue_id": 95,
  "sketch_tags": [
   "null_tag",
   "french",
   "null_tag",
   "expensive"
  ],
  "sketch_outs": [
   "api_call",
   "sketch_food",
   "dontcare",
   "sketch_pricerange"
  ],
  "gold_entities": [
   "french",
   "expensive"
  ],
  "did": 95,
  "kb_ptr": [],
  "key_ptr": []
 },
 {
  "context": [
   "i am looking for an expensive french restaurant in town .",
   "api_call french dontcare expensive",
   "<silence>"
  ],
  "output": "there are two expensive french restaurants , cote in the center and restaurant_two_two in the north . do you want further information on either of these ?",
  "kb": [
   {
    "name": "restaurant_two_two",
    "address": "22_chesterton_road_chesterton",
    "area": "north",
    "food": "french",
    "phone": "01223_351880",
    "pricerange": "expensive",
    "postcode": "cb43ax"
   },
   {
    "name": "cote",
    "address": "bridge_street_city_centre",
    "area": "centre",
    "food": "french",
    "phone": "01223_311053",
    "pricerange": "expensive",
    "postcode": "cb21uf"
   }
  ],
  "cusine": "french",
  "dialogue_id": 95,
  "sketch_tags": [
   "null_tag",
   "null_tag",
   "null_tag",
   "expensive",
   "french",
   "null_tag",
   "null_tag",
   "cote",
   "null_tag",
   "null_tag",
   "null_tag",
   "null_tag",
   "restaurant_two_two",
   "null_tag",
   "null_tag",
   "north",
   "null_tag",
   "null_tag",
   "null_tag",
   "null_tag",
   "null_tag",
   "null_tag",
   "null_tag",
   "null_tag",
   "null_tag",
   "null_tag",
   "null_tag"
  ],
  "sketch_outs": [
   "there",
   "are",
   "two",
   "sketch_pricerange",
   "sketch_food",
   "restaurants",
   ",",
   "sketch_name",
   "in",
   "the",
   "center",
   "and",
   "sketch_name",
   "in",
   "the",
   "sketch_area",
   ".",
   "do",
   "you",
   "want",
   "further",
   "information",
   "on",
   "either",
   "of",
   "these",
   "?"
  ],
  "gold_entities": [
   "expensive",
   "french",
   "cote",
   "restaurant_two_two",
   "north"
  ],
  "did": 95,
  "key_ptr": [
   [
    1,
    0,
    1,
    1,
    0,
    1,
    0
   ],
   [
    1,
    0,
    1,
    1,
    0,
    1,
    0
   ]
  ],
  "kb_ptr": [
   1,
   1
  ]
 },
 {
  "context": [
   "i am looking for an expensive french restaurant in town .",
   "api_call french dontcare expensive",
   "<silence>",
   "there are two expensive french restaurants , cote in the center and restaurant_two_two in the north . do you want further information on either of these ?",
   "are there any other expensive french restaurants ?"
  ],
  "output": "those are the only two expensive french restaurants i have listed . would you like to expand your price range or type of cuisine ?",
  "kb": [
   {
    "name": "restaurant_two_two",
    "address": "22_chesterton_road_chesterton",
    "area": "north",
    "food": "french",
    "phone": "01223_351880",
    "pricerange": "expensive",
    "postcode": "cb43ax"
   },
   {
    "name": "cote",
    "address": "bridge_street_city_centre",
    "area": "centre",
    "food": "french",
    "phone": "01223_311053",
    "pricerange": "expensive",
    "postcode": "cb21uf"
   }
  ],
  "cusine": "french",
  "dialogue_id": 95,
  "sketch_tags": [
   "null_tag",
   "null_tag",
   "null_tag",
   "null_tag",
   "null_tag",
   "expensive",
   "french",
   "null_tag",
   "null_tag",
   "null_tag",
   "null_tag",
   "null_tag",
   "null_tag",
   "null_tag",
   "null_tag",
   "null_tag",
   "null_tag",
   "null_tag",
   "null_tag",
   "null_tag",
   "null_tag",
   "null_tag",
   "null_tag",
   "null_tag",
   "null_tag"
  ],
  "sketch_outs": [
   "those",
   "are",
   "the",
   "only",
   "two",
   "sketch_pricerange",
   "sketch_food",
   "restaurants",
   "i",
   "have",
   "listed",
   ".",
   "would",
   "you",
   "like",
   "to",
   "expand",
   "your",
   "price",
   "range",
   "or",
   "type",
   "of",
   "cuisine",
   "?"
  ],
  "gold_entities": [
   "expensive",
   "french"
  ],
  "did": 95,
  "key_ptr": [
   [
    0,
    0,
    0,
    1,
    0,
    1,
    0
   ],
   [
    0,
    0,
    0,
    1,
    0,
    1,
    0
   ]
  ],
  "kb_ptr": [
   1,
   1
  ]
 },
 {
  "context": [
   "i am looking for an expensive french restaurant in town .",
   "api_call french dontcare expensive",
   "<silence>",
   "there are two expensive french restaurants , cote in the center and restaurant_two_two in the north . do you want further information on either of these ?",
   "are there any other expensive french restaurants ?",
   "those are the only two expensive french restaurants i have listed . would you like to expand your price range or type of cuisine ?",
   "is there anything else ?"
  ],
  "output": "restaurant_two_two is a french restaurant and it is in the expensive price range . would you like the address and phone number ?",
  "kb": [
   {
    "name": "restaurant_two_two",
    "address": "22_chesterton_road_chesterton",
    "area": "north",
    "food": "french",
    "phone": "01223_351880",
    "pricerange": "expensive",
    "postcode": "cb43ax"
   },
   {
    "name": "cote",
    "address": "bridge_street_city_centre",
    "area": "centre",
    "food": "french",
    "phone": "01223_311053",
    "pricerange": "expensive",
    "postcode": "cb21uf"
   }
  ],
  "cusine": "french",
  "dialogue_id": 95,
  "sketch_tags": [
   "restaurant_two_two",
   "null_tag",
   "null_tag",
   "french",
   "null_tag",
   "null_tag",
   "null_tag",
   "null_tag",
   "null_tag",
   "null_tag",
   "expensive",
   "null_tag",
   "null_tag",
   "null_tag",
   "null_tag",
   "null_tag",
   "null_tag",
   "null_tag",
   "null_tag",
   "null_tag",
   "null_tag",
   "null_tag",
   "null_tag"
  ],
  "sketch_outs": [
   "sketch_name",
   "is",
   "a",
   "sketch_food",
   "restaurant",
   "and",
   "it",
   "is",
   "in",
   "the",
   "sketch_pricerange",
   "price",
   "range",
   ".",
   "would",
   "you",
   "like",
   "the",
   "address",
   "and",
   "phone",
   "number",
   "?"
  ],
  "gold_entities": [
   "restaurant_two_two",
   "french",
   "expensive"
  ],
  "did": 95,
  "key_ptr": [
   [
    1,
    0,
    0,
    1,
    0,
    1,
    0
   ],
   [
    1,
    0,
    0,
    1,
    0,
    1,
    0
   ]
  ],
  "kb_ptr": [
   1,
   1
  ]
 },
 {
  "context": [
   "i am looking for an expensive french restaurant in town .",
   "api_call french dontcare expensive",
   "<silence>",
   "there are two expensive french restaurants , cote in the center and restaurant_two_two in the north . do you want further information on either of these ?",
   "are there any other expensive french restaurants ?",
   "those are the only two expensive french restaurants i have listed . would you like to expand your price range or type of cuisine ?",
   "is there anything else ?",
   "restaurant_two_two is a french restaurant and it is in the expensive price range . would you like the address and phone number ?",
   "actually , could i have the phone number of cote ?"
  ],
  "output": "sure , the phone number is 01223_311053 .",
  "kb": [
   {
    "name": "restaurant_two_two",
    "address": "22_chesterton_road_chesterton",
    "area": "north",
    "food": "french",
    "phone": "01223_351880",
    "pricerange": "expensive",
    "postcode": "cb43ax"
   },
   {
    "name": "cote",
    "address": "bridge_street_city_centre",
    "area": "centre",
    "food": "french",
    "phone": "01223_311053",
    "pricerange": "expensive",
    "postcode": "cb21uf"
   }
  ],
  "cusine": "french",
  "dialogue_id": 95,
  "sketch_tags": [
   "null_tag",
   "null_tag",
   "null_tag",
   "null_tag",
   "null_tag",
   "null_tag",
   "01223_311053",
   "null_tag"
  ],
  "sketch_outs": [
   "sure",
   ",",
   "the",
   "phone",
   "number",
   "is",
   "sketch_phone",
   "."
  ],
  "gold_entities": [
   "01223_311053"
  ],
  "did": 95,
  "key_ptr": [
   [
    0,
    0,
    0,
    0,
    1,
    0,
    0
   ],
   [
    0,
    0,
    0,
    0,
    1,
    0,
    0
   ]
  ],
  "kb_ptr": [
   1,
   1
  ]
 },
 {
  "context": [
   "i am looking for an expensive french restaurant in town .",
   "api_call french dontcare expensive",
   "<silence>",
   "there are two expensive french restaurants , cote in the center and restaurant_two_two in the north . do you want further information on either of these ?",
   "are there any other expensive french restaurants ?",
   "those are the only two expensive french restaurants i have listed . would you like to expand your price range or type of cuisine ?",
   "is there anything else ?",
   "restaurant_two_two is a french restaurant and it is in the expensive price range . would you like the address and phone number ?",
   "actually , could i have the phone number of cote ?",
   "sure , the phone number is 01223_311053 .",
   "okay , i think that does it . thanks for that ."
  ],
  "output": "thank you goodbye",
  "kb": [
   {
    "name": "restaurant_two_two",
    "address": "22_chesterton_road_chesterton",
    "area": "north",
    "food": "french",
    "phone": "01223_351880",
    "pricerange": "expensive",
    "postcode": "cb43ax"
   },
   {
    "name": "cote",
    "address": "bridge_street_city_centre",
    "area": "centre",
    "food": "french",
    "phone": "01223_311053",
    "pricerange": "expensive",
    "postcode": "cb21uf"
   }
  ],
  "cusine": "french",
  "dialogue_id": 95,
  "sketch_tags": [
   "null_tag",
   "null_tag",
   "null_tag"
  ],
  "sketch_outs": [
   "thank",
   "you",
   "goodbye"
  ],
  "gold_entities": [],
  "did": 95,
  "key_ptr": [
   [
    0,
    0,
    0,
    0,
    0,
    0,
    0
   ],
   [
    0,
    0,
    0,
    0,
    0,
    0,
    0
   ]
  ],
  "kb_ptr": [
   1,
   1
  ]
 },
 {
  "context": [
   "i am looking for a cheap restaurant in the east part of town ."
  ],
  "output": "api_call dontcare east cheap",
  "kb": [],
  "cusine": "dontcare",
  "dialogue_id": 101,
  "sketch_tags": [
   "null_tag",
   "null_tag",
   "east",
   "cheap"
  ],
  "sketch_outs": [
   "api_call",
   "dontcare",
   "sketch_area",
   "sketch_pricerange"
  ],
  "gold_entities": [
   "east",
   "cheap"
  ],
  "did": 101,
  "kb_ptr": [],
  "key_ptr": []
 },
 {
  "context": [
   "i am looking for a cheap restaurant in the east part of town .",
   "api_call dontcare east cheap",
   "<silence>"
  ],
  "output": "the_missing_sock is located in the east part of town and in the cheap price range .",
  "kb": [
   {
    "name": "the_missing_sock",
    "address": "finders_corner_newmarket_road",
    "area": "east",
    "food": "international",
    "phone": "01223_812660",
    "pricerange": "cheap",
    "postcode": "cb259aq"
   }
  ],
  "cusine": "dontcare",
  "dialogue_id": 101,
  "sketch_tags": [
   "the_missing_sock",
   "null_tag",
   "null_tag",
   "null_tag",
   "null_tag",
   "east",
   "null_tag",
   "null_tag",
   "null_tag",
   "null_tag",
   "null_tag",
   "null_tag",
   "cheap",
   "null_tag",
   "null_tag",
   "null_tag"
  ],
  "sketch_outs": [
   "sketch_name",
   "is",
   "located",
   "in",
   "the",
   "sketch_area",
   "part",
   "of",
   "town",
   "and",
   "in",
   "the",
   "sketch_pricerange",
   "price",
   "range",
   "."
  ],
  "gold_entities": [
   "the_missing_sock",
   "east",
   "cheap"
  ],
  "did": 101,
  "key_ptr": [
   [
    1,
    0,
    1,
    0,
    0,
    1,
    0
   ]
  ],
  "kb_ptr": [
   1
  ]
 },
 {
  "context": [
   "i am looking for a cheap restaurant in the east part of town .",
   "api_call dontcare east cheap",
   "<silence>",
   "the_missing_sock is located in the east part of town and in the cheap price range .",
   "could i have the phone number and address please ?"
  ],
  "output": "the phone number is 01223_812660 and the address is finders_corner_newmarket_road .",
  "kb": [
   {
    "name": "the_missing_sock",
    "address": "finders_corner_newmarket_road",
    "area": "east",
    "food": "international",
    "phone": "01223_812660",
    "pricerange": "cheap",
    "postcode": "cb259aq"
   }
  ],
  "cusine": "dontcare",
  "dialogue_id": 101,
  "sketch_tags": [
   "null_tag",
   "null_tag",
   "null_tag",
   "null_tag",
   "01223_812660",
   "null_tag",
   "null_tag",
   "null_tag",
   "null_tag",
   "finders_corner_newmarket_road",
   "null_tag"
  ],
  "sketch_outs": [
   "the",
   "phone",
   "number",
   "is",
   "sketch_phone",
   "and",
   "the",
   "address",
   "is",
   "sketch_address",
   "."
  ],
  "gold_entities": [
   "01223_812660",
   "finders_corner_newmarket_road"
  ],
  "did": 101,
  "key_ptr": [
   [
    0,
    1,
    0,
    0,
    1,
    0,
    0
   ]
  ],
  "kb_ptr": [
   1
  ]
 },
 {
  "context": [
   "i am looking for a cheap restaurant in the east part of town .",
   "api_call dontcare east cheap",
   "<silence>",
   "the_missing_sock is located in the east part of town and in the cheap price range .",
   "could i have the phone number and address please ?",
   "the phone number is 01223_812660 and the address is finders_corner_newmarket_road .",
   "thank you , goodbye"
  ],
  "output": "glad to help . goodbye .",
  "kb": [
   {
    "name": "the_missing_sock",
    "address": "finders_corner_newmarket_road",
    "area": "east",
    "food": "international",
    "phone": "01223_812660",
    "pricerange": "cheap",
    "postcode": "cb259aq"
   }
  ],
  "cusine": "dontcare",
  "dialogue_id": 101,
  "sketch_tags": [
   "null_tag",
   "null_tag",
   "null_tag",
   "null_tag",
   "null_tag",
   "null_tag"
  ],
  "sketch_outs": [
   "glad",
   "to",
   "help",
   ".",
   "goodbye",
   "."
  ],
  "gold_entities": [],
  "did": 101,
  "key_ptr": [
   [
    0,
    0,
    0,
    0,
    0,
    0,
    0
   ]
  ],
  "kb_ptr": [
   1
  ]
 },
 {
  "context": [
   "i need the phone number of a restaurant in the west part of town that serves italian ood ."
  ],
  "output": "api_call italian west dontcare",
  "kb": [],
  "cusine": "italian",
  "dialogue_id": 102,
  "sketch_tags": [
   "null_tag",
   "italian",
   "west",
   "null_tag"
  ],
  "sketch_outs": [
   "api_call",
   "sketch_food",
   "sketch_area",
   "dontcare"
  ],
  "gold_entities": [
   "italian",
   "west"
  ],
  "did": 102,
  "kb_ptr": [],
  "key_ptr": []
 },
 {
  "context": [
   "i need the phone number of a restaurant in the west part of town that serves italian ood .",
   "api_call italian west dontcare",
   "<silence>"
  ],
  "output": "prezzo is an italian restaurant in the west part of town , their phone number is 01799_521260 .",
  "kb": [
   {
    "name": "prezzo",
    "address": "21_-_24_northampton_road",
    "area": "west",
    "food": "italian",
    "phone": "01799_521260",
    "pricerange": "moderate",
    "postcode": "cb30ad"
   },
   {
    "name": "la_margherita",
    "address": "15_magdalene_street_city_centre",
    "area": "west",
    "food": "italian",
    "phone": "01223_315232",
    "pricerange": "cheap",
    "postcode": "cb30af"
   }
  ],
  "cusine": "italian",
  "dialogue_id": 102,
  "sketch_tags": [
   "prezzo",
   "null_tag",
   "null_tag",
   "italian",
   "null_tag",
   "null_tag",
   "null_tag",
   "west",
   "null_tag",
   "null_tag",
   "null_tag",
   "null_tag",
   "null_tag",
   "null_tag",
   "null_tag",
   "null_tag",
   "01799_521260",
   "null_tag"
  ],
  "sketch_outs": [
   "sketch_name",
   "is",
   "an",
   "sketch_food",
   "restaurant",
   "in",
   "the",
   "sketch_area",
   "part",
   "of",
   "town",
   ",",
   "their",
   "phone",
   "number",
   "is",
   "sketch_phone",
   "."
  ],
  "gold_entities": [
   "prezzo",
   "italian",
   "west",
   "01799_521260"
  ],
  "did": 102,
  "key_ptr": [
   [
    1,
    0,
    1,
    1,
    1,
    0,
    0
   ],
   [
    1,
    0,
    1,
    1,
    1,
    0,
    0
   ]
  ],
  "kb_ptr": [
   1,
   0
  ]
 },
 {
  "context": [
   "i need the phone number of a restaurant in the west part of town that serves italian ood .",
   "api_call italian west dontcare",
   "<silence>",
   "prezzo is an italian restaurant in the west part of town , their phone number is 01799_521260 .",
   "thank you , goodbye ."
  ],
  "output": "thank you . goodbye !",
  "kb": [
   {
    "name": "prezzo",
    "address": "21_-_24_northampton_road",
    "area": "west",
    "food": "italian",
    "phone": "01799_521260",
    "pricerange": "moderate",
    "postcode": "cb30ad"
   },
   {
    "name": "la_margherita",
    "address": "15_magdalene_street_city_centre",
    "area": "west",
    "food": "italian",
    "phone": "01223_315232",
    "pricerange": "cheap",
    "postcode": "cb30af"
   }
  ],
  "cusine": "italian",
  "dialogue_id": 102,
  "sketch_tags": [
   "null_tag",
   "null_tag",
   "null_tag",
   "null_tag",
   "null_tag"
  ],
  "sketch_outs": [
   "thank",
   "you",
   ".",
   "goodbye",
   "!"
  ],
  "gold_entities": [],
  "did": 102,
  "key_ptr": [
   [
    0,
    0,
    0,
    0,
    0,
    0,
    0
   ],
   [
    0,
    0,
    0,
    0,
    0,
    0,
    0
   ]
  ],
  "kb_ptr": [
   1,
   0
  ]
 },
 {
  "context": [
   "i am looking for indian food in the north part of town ."
  ],
  "output": "there are two restaurants serving indian food in the north part of town . what price range do you want ?",
  "kb": [],
  "cusine": "indian",
  "dialogue_id": 104,
  "sketch_tags": [
   "null_tag",
   "null_tag",
   "null_tag",
   "null_tag",
   "null_tag",
   "indian",
   "null_tag",
   "null_tag",
   "null_tag",
   "north",
   "null_tag",
   "null_tag",
   "null_tag",
   "null_tag",
   "null_tag",
   "null_tag",
   "null_tag",
   "null_tag",
   "null_tag",
   "null_tag",
   "null_tag"
  ],
  "sketch_outs": [
   "there",
   "are",
   "two",
   "restaurants",
   "serving",
   "sketch_food",
   "food",
   "in",
   "the",
   "sketch_area",
   "part",
   "of",
   "town",
   ".",
   "what",
   "price",
   "range",
   "do",
   "you",
   "want",
   "?"
  ],
  "gold_entities": [
   "indian",
   "north"
  ],
  "did": 104,
  "kb_ptr": [],
  "key_ptr": []
 },
 {
  "context": [
   "i am looking for indian food in the north part of town .",
   "there are two restaurants serving indian food in the north part of town . what price range do you want ?",
   "i do n't care . however , i would like to know their price range as well as their address and phone number ."
  ],
  "output": "api_call indian north dontcare",
  "kb": [],
  "cusine": "indian",
  "dialogue_id": 104,
  "sketch_tags": [
   "null_tag",
   "indian",
   "north",
   "null_tag"
  ],
  "sketch_outs": [
   "api_call",
   "sketch_food",
   "sketch_area",
   "dontcare"
  ],
  "gold_entities": [
   "indian",
   "north"
  ],
  "did": 104,
  "kb_ptr": [],
  "key_ptr": []
 },
 {
  "context": [
   "i am looking for indian food in the north part of town .",
   "there are two restaurants serving indian food in the north part of town . what price range do you want ?",
   "i do n't care . however , i would like to know their price range as well as their address and phone number .",
   "api_call indian north dontcare",
   "<silence>"
  ],
  "output": "royal_spice is a cheap indian restaurant located at victoria_avenue_chesterton . their number is 01733_553355 . is there anything else i can do for you today ?",
  "kb": [
   {
    "name": "the_nirala",
    "address": "7_milton_road_chesterton",
    "area": "north",
    "food": "indian",
    "phone": "01223_360966",
    "pricerange": "moderate",
    "postcode": "cb41uy"
   },
   {
    "name": "royal_spice",
    "address": "victoria_avenue_chesterton",
    "area": "north",
    "food": "indian",
    "phone": "01733_553355",
    "pricerange": "cheap",
    "postcode": "cb41eh"
   }
  ],
  "cusine": "indian",
  "dialogue_id": 104,
  "sketch_tags": [
   "royal_spice",
   "null_tag",
   "null_tag",
   "cheap",
   "indian",
   "null_tag",
   "null_tag",
   "null_tag",
   "victoria_avenue_chesterton",
   "null_tag",
   "null_tag",
   "null_tag",
   "null_tag",
   "01733_553355",
   "null_tag",
   "null_tag",
   "null_tag",
   "null_tag",
   "null_tag",
   "null_tag",
   "null_tag",
   "null_tag",
   "null_tag",
   "null_tag",
   "null_tag",
   "null_tag"
  ],
  "sketch_outs": [
   "sketch_name",
   "is",
   "a",
   "sketch_pricerange",
   "sketch_food",
   "restaurant",
   "located",
   "at",
   "sketch_address",
   ".",
   "their",
   "number",
   "is",
   "sketch_phone",
   ".",
   "is",
   "there",
   "anything",
   "else",
   "i",
   "can",
   "do",
   "for",
   "you",
   "today",
   "?"
  ],
  "gold_entities": [
   "royal_spice",
   "cheap",
   "indian",
   "victoria_avenue_chesterton",
   "01733_553355"
  ],
  "did": 104,
  "key_ptr": [
   [
    1,
    1,
    0,
    1,
    1,
    1,
    0
   ],
   [
    1,
    1,
    0,
    1,
    1,
    1,
    0
   ]
  ],
  "kb_ptr": [
   0,
   1
  ]
 },
 {
  "context": [
   "i am looking for indian food in the north part of town .",
   "there are two restaurants serving indian food in the north part of town . what price range do you want ?",
   "i do n't care . however , i would like to know their price range as well as their address and phone number .",
   "api_call indian north dontcare",
   "<silence>",
   "royal_spice is a cheap indian restaurant located at victoria_avenue_chesterton . their number is 01733_553355 . is there anything else i can do for you today ?",
   "thank you . good bye"
  ],
  "output": "you 're welcome , goodbye .",
  "kb": [
   {
    "name": "the_nirala",
    "address": "7_milton_road_chesterton",
    "area": "north",
    "food": "indian",
    "phone": "01223_360966",
    "pricerange": "moderate",
    "postcode": "cb41uy"
   },
   {
    "name": "royal_spice",
    "address": "victoria_avenue_chesterton",
    "area": "north",
    "food": "indian",
    "phone": "01733_553355",
    "pricerange": "cheap",
    "postcode": "cb41eh"
   }
  ],
  "cusine": "indian",
  "dialogue_id": 104,
  "sketch_tags": [
   "null_tag",
   "null_tag",
   "null_tag",
   "null_tag",
   "null_tag",
   "null_tag"
  ],
  "sketch_outs": [
   "you",
   "'re",
   "welcome",
   ",",
   "goodbye",
   "."
  ],
  "gold_entities": [],
  "did": 104,
  "key_ptr": [
   [
    0,
    0,
    0,
    0,
    0,
    0,
    0
   ],
   [
    0,
    0,
    0,
    0,
    0,
    0,
    0
   ]
  ],
  "kb_ptr": [
   0,
   1
  ]
 },
 {
  "context": [
   "i want to find a cheap restaurant in the east part of town ."
  ],
  "output": "api_call dontcare east cheap",
  "kb": [],
  "cusine": "dontcare",
  "dialogue_id": 106,
  "sketch_tags": [
   "null_tag",
   "null_tag",
   "east",
   "cheap"
  ],
  "sketch_outs": [
   "api_call",
   "dontcare",
   "sketch_area",
   "sketch_pricerange"
  ],
  "gold_entities": [
   "east",
   "cheap"
  ],
  "did": 106,
  "kb_ptr": [],
  "key_ptr": []
 },
 {
  "context": [
   "i want to find a cheap restaurant in the east part of town .",
   "api_call dontcare east cheap",
   "<silence>"
  ],
  "output": "the_missing_sock is a cheap restaurant in the east .",
  "kb": [
   {
    "name": "the_missing_sock",
    "address": "finders_corner_newmarket_road",
    "area": "east",
    "food": "international",
    "phone": "01223_812660",
    "pricerange": "cheap",
    "postcode": "cb259aq"
   }
  ],
  "cusine": "dontcare",
  "dialogue_id": 106,
  "sketch_tags": [
   "the_missing_sock",
   "null_tag",
   "null_tag",
   "cheap",
   "null_tag",
   "null_tag",
   "null_tag",
   "east",
   "null_tag"
  ],
  "sketch_outs": [
   "sketch_name",
   "is",
   "a",
   "sketch_pricerange",
   "restaurant",
   "in",
   "the",
   "sketch_area",
   "."
  ],
  "gold_entities": [
   "the_missing_sock",
   "cheap",
   "east"
  ],
  "did": 106,
  "key_ptr": [
   [
    1,
    0,
    1,
    0,
    0,
    1,
    0
   ]
  ],
  "kb_ptr": [
   1
  ]
 },
 {
  "context": [
   "i want to find a cheap restaurant in the east part of town .",
   "api_call dontcare east cheap",
   "<silence>",
   "the_missing_sock is a cheap restaurant in the east .",
   "what is the address and phone number ?"
  ],
  "output": "their phone number is 01223_812660 and their address is finders_corner_newmarket_road .",
  "kb": [
   {
    "name": "the_missing_sock",
    "address": "finders_corner_newmarket_road",
    "area": "east",
    "food": "international",
    "phone": "01223_812660",
    "pricerange": "cheap",
    "postcode": "cb259aq"
   }
  ],
  "cusine": "dontcare",
  "dialogue_id": 106,
  "sketch_tags": [
   "null_tag",
   "null_tag",
   "null_tag",
   "null_tag",
   "01223_812660",
   "null_tag",
   "null_tag",
   "null_tag",
   "null_tag",
   "finders_corner_newmarket_road",
   "null_tag"
  ],
  "sketch_outs": [
   "their",
   "phone",
   "number",
   "is",
   "sketch_phone",
   "and",
   "their",
   "address",
   "is",
   "sketch_address",
   "."
  ],
  "gold_entities": [
   "01223_812660",
   "finders_corner_newmarket_road"
  ],
  "did": 106,
  "key_ptr": [
   [
    0,
    1,
    0,
    0,
    1,
    0,
    0
   ]
  ],
  "kb_ptr": [
   1
  ]
 },
 {
  "context": [
   "i want to find a cheap restaurant in the east part of town .",
   "api_call dontcare east cheap",
   "<silence>",
   "the_missing_sock is a cheap restaurant in the east .",
   "what is the address and phone number ?",
   "their phone number is 01223_812660 and their address is finders_corner_newmarket_road .",
   "ok , thanks . that 's all i need ."
  ],
  "output": "you 're welcome . goodbye .",
  "kb": [
   {
    "name": "the_missing_sock",
    "address": "finders_corner_newmarket_road",
    "area": "east",
    "food": "international",
    "phone": "01223_812660",
    "pricerange": "cheap",
    "postcode": "cb259aq"
   }
  ],
  "cusine": "dontcare",
  "dialogue_id": 106,
  "sketch_tags": [
   "null_tag",
   "null_tag",
   "null_tag",
   "null_tag",
   "null_tag",
   "null_tag"
  ],
  "sketch_outs": [
   "you",
   "'re",
   "welcome",
   ".",
   "goodbye",
   "."
  ],
  "gold_entities": [],
  "did": 106,
  "key_ptr": [
   [
    0,
    0,
    0,
    0,
    0,
    0,
    0
   ]
  ],
  "kb_ptr": [
   1
  ]
 },
 {
  "context": [
   "i am looking for an expensive restaurant serving mediterranean food ."
  ],
  "output": "api_call mediterranean dontcare expensive",
  "kb": [],
  "cusine": "mediterranean",
  "dialogue_id": 109,
  "sketch_tags": [
   "null_tag",
   "mediterranean",
   "null_tag",
   "expensive"
  ],
  "sketch_outs": [
   "api_call",
   "sketch_food",
   "dontcare",
   "sketch_pricerange"
  ],
  "gold_entities": [
   "mediterranean",
   "expensive"
  ],
  "did": 109,
  "kb_ptr": [],
  "key_ptr": []
 },
 {
  "context": [
   "i am looking for an expensive restaurant serving mediterranean food .",
   "api_call mediterranean dontcare expensive",
   "<silence>"
  ],
  "output": "i have found two expensive mediterranean restaurants , la_mimosa and shiraz_restaurant . both are in the centre area . would you like more information on either one of these restaurants ?",
  "kb": [
   {
    "name": "la_mimosa",
    "address": "thompsons_lane_fen_ditton",
    "area": "centre",
    "food": "mediterranean",
    "phone": "01223_362525",
    "pricerange": "expensive",
    "postcode": "cb58aq"
   },
   {
    "name": "shiraz_restaurant",
    "address": "84_regent_street_city_centre",
    "area": "centre",
    "food": "mediterranean",
    "phone": "01223_307581",
    "pricerange": "expensive",
    "postcode": "cb21dp"
   }
  ],
  "cusine": "mediterranean",
  "dialogue_id": 109,
  "sketch_tags": [
   "null_tag",
   "null_tag",
   "null_tag",
   "null_tag",
   "expensive",
   "mediterranean",
   "null_tag",
   "null_tag",
   "la_mimosa",
   "null_tag",
   "shiraz_restaurant",
   "null_tag",
   "null_tag",
   "null_tag",
   "null_tag",
   "null_tag",
   "centre",
   "null_tag",
   "null_tag",
   "null_tag",
   "null_tag",
   "null_tag",
   "null_tag",
   "null_tag",
   "null_tag",
   "null_tag",
   "null_tag",
   "null_tag",
   "null_tag",
   "null_tag",
   "null_tag"
  ],
  "sketch_outs": [
   "i",
   "have",
   "found",
   "two",
   "sketch_pricerange",
   "sketch_food",
   "restaurants",
   ",",
   "sketch_name",
   "and",
   "sketch_name",
   ".",
   "both",
   "are",
   "in",
   "the",
   "sketch_area",
   "area",
   ".",
   "would",
   "you",
   "like",
   "more",
   "information",
   "on",
   "either",
   "one",
   "of",
   "these",
   "restaurants",
   "?"
  ],
  "gold_entities": [
   "expensive",
   "mediterranean",
   "la_mimosa",
   "shiraz_restaurant",
   "centre"
  ],
  "did": 109,
  "key_ptr": [
   [
    1,
    0,
    1,
    1,
    0,
    1,
    0
   ],
   [
    1,
    0,
    1,
    1,
    0,
    1,
    0
   ]
  ],
  "kb_ptr": [
   1,
   1
  ]
 },
 {
  "context": [
   "i am looking for an expensive restaurant serving mediterranean food .",
   "api_call mediterranean dontcare expensive",
   "<silence>",
   "i have found two expensive mediterranean restaurants , la_mimosa and shiraz_restaurant . both are in the centre area . would you like more information on either one of these restaurants ?",
   "is there anything else ?"
  ],
  "output": "no sir . that 's all i have",
  "kb": [
   {
    "name": "la_mimosa",
    "address": "thompsons_lane_fen_ditton",
    "area": "centre",
    "food": "mediterranean",
    "phone": "01223_362525",
    "pricerange": "expensive",
    "postcode": "cb58aq"
   },
   {
    "name": "shiraz_restaurant",
    "address": "84_regent_street_city_centre",
    "area": "centre",
    "food": "mediterranean",
    "phone": "01223_307581",
    "pricerange": "expensive",
    "postcode": "cb21dp"
   }
  ],
  "cusine": "mediterranean",
  "dialogue_id": 109,
  "sketch_tags": [
   "null_tag",
   "null_tag",
   "null_tag",
   "null_tag",
   "null_tag",
   "null_tag",
   "null_tag",
   "null_tag"
  ],
  "sketch_outs": [
   "no",
   "sir",
   ".",
   "that",
   "'s",
   "all",
   "i",
   "have"
  ],
  "gold_entities": [],
  "did": 109,
  "key_ptr": [
   [
    0,
    0,
    0,
    0,
    0,
    0,
    0
   ],
   [
    0,
    0,
    0,
    0,
    0,
    0,
    0
   ]
  ],
  "kb_ptr": [
   1,
   1
  ]
 },
 {
  "context": [
   "i am looking for an expensive restaurant serving mediterranean food .",
   "api_call mediterranean dontcare expensive",
   "<silence>",
   "i have found two expensive mediterranean restaurants , la_mimosa and shiraz_restaurant . both are in the centre area . would you like more information on either one of these restaurants ?",
   "is there anything else ?",
   "no sir . that 's all i have",
   "thank you goodbye ."
  ],
  "output": "thank you , have a nice day !",
  "kb": [
   {
    "name": "la_mimosa",
    "address": "thompsons_lane_fen_ditton",
    "area": "centre",
    "food": "mediterranean",
    "phone": "01223_362525",
    "pricerange": "expensive",
    "postcode": "cb58aq"
   },
   {
    "name": "shiraz_restaurant",
    "address": "84_regent_street_city_centre",
    "area": "centre",
    "food": "mediterranean",
    "phone": "01223_307581",
    "pricerange": "expensive",
    "postcode": "cb21dp"
   }
  ],
  "cusine": "mediterranean",
  "dialogue_id": 109,
  "sketch_tags": [
   "null_tag",
   "null_tag",
   "null_tag",
   "null_tag",
   "null_tag",
   "null_tag",
   "null_tag",
   "null_tag"
  ],
  "sketch_outs": [
   "thank",
   "you",
   ",",
   "have",
   "a",
   "nice",
   "day",
   "!"
  ],
  "gold_entities": [],
  "did": 109,
  "key_ptr": [
   [
    0,
    0,
    0,
    0,
    0,
    0,
    0
   ],
   [
    0,
    0,
    0,
    0,
    0,
    0,
    0
   ]
  ],
  "kb_ptr": [
   1,
   1
  ]
 },
 {
  "context": [
   "do you have any restaurants that serve caribbean food ?"
  ],
  "output": "there are no caribbean restaurants . would you like something else ?",
  "kb": [],
  "cusine": "chinese",
  "dialogue_id": 112,
  "sketch_tags": [
   "null_tag",
   "null_tag",
   "null_tag",
   "null_tag",
   "null_tag",
   "null_tag",
   "null_tag",
   "null_tag",
   "null_tag",
   "null_tag",
   "null_tag",
   "null_tag"
  ],
  "sketch_outs": [
   "there",
   "are",
   "no",
   "caribbean",
   "restaurants",
   ".",
   "would",
   "you",
   "like",
   "something",
   "else",
   "?"
  ],
  "gold_entities": [],
  "did": 112,
  "kb_ptr": [],
  "key_ptr": []
 },
 {
  "context": [
   "do you have any restaurants that serve caribbean food ?",
   "there are no caribbean restaurants . would you like something else ?",
   "what about a restaurant that serves chinese food ? what is their phone number ?"
  ],
  "output": "api_call chinese dontcare dontcare",
  "kb": [],
  "cusine": "chinese",
  "dialogue_id": 112,
  "sketch_tags": [
   "null_tag",
   "chinese",
   "null_tag",
   "null_tag"
  ],
  "sketch_outs": [
   "api_call",
   "sketch_food",
   "dontcare",
   "dontcare"
  ],
  "gold_entities": [
   "chinese"
  ],
  "did": 112,
  "kb_ptr": [],
  "key_ptr": []
 },
 {
  "context": [
   "do you have any restaurants that serve caribbean food ?",
   "there are no caribbean restaurants . would you like something else ?",
   "what about a restaurant that serves chinese food ? what is their phone number ?",
   "api_call chinese dontcare dontcare",
   "<silence>"
  ],
  "output": "there are many chinese restaurants to choose from . do you have a preferred area of town ?",
  "kb": [
   {
    "name": "the_good_luck_chinese_food_takeaway",
    "address": "82_cherry_hinton_road_cherry_hinton",
    "area": "south",
    "food": "chinese",
    "phone": "01223_244149",
    "pricerange": "expensive",
    "postcode": "cb17ag"
   },
   {
    "name": "yu_garden",
    "address": "529_newmarket_road_fen_ditton",
    "area": "east",
    "food": "chinese",
    "phone": "01223_248882",
    "pricerange": "expensive",
    "postcode": "cb58pa"
   },
   {
    "name": "charlie_chan",
    "address": "regent_street_city_centre",
    "area": "centre",
    "food": "chinese",
    "phone": "01223_361763",
    "pricerange": "cheap",
    "postcode": "cb21db"
   },
   {
    "name": "jinling_noodle_bar",
    "address": "11_peas_hill_city_centre",
    "area": "centre",
    "food": "chinese",
    "phone": "01223_566188",
    "pricerange": "moderate",
    "postcode": "cb23pp"
   },
   {
    "name": "rice_house",
    "address": "88_mill_road_city_centre",
    "area": "centre",
    "food": "chinese",
    "phone": "01223_367755",
    "pricerange": "cheap",
    "postcode": "cb12bd"
   },
   {
    "name": "ugly_duckling",
    "address": "12_st._johns_street_city_centre",
    "area": "centre",
    "food": "chinese",
    "pricerange": "expensive",
    "postcode": "cb21tw"
   },
   {
    "name": "lan_hong_house",
    "address": "12_norfolk_street_city_centre",
    "area": "centre",
    "food": "chinese",
    "phone": "01223_350420",
    "pricerange": "moderate",
    "postcode": "cb12lf"
   },
   {
    "name": "the_lucky_star",
    "address": "cambridge_leisure_park_clifton_way_cherry_hinton",
    "area": "south",
    "food": "chinese",
    "phone": "01223_244277",
    "pricerange": "cheap",
    "postcode": "cb17dy"
   },
   {
    "name": "golden_house",
    "address": "12_lensfield_road_city_centre",
    "area": "centre",
    "food": "chinese",
    "phone": "01842_753771",
    "pricerange": "cheap",
    "postcode": "cb21eg"
   },
   {
    "name": "hakka",
    "address": "milton_road_chesterton",
    "area": "north",
    "food": "chinese",
    "phone": "01223_568988",
    "pricerange": "expensive",
    "postcode": "cb41jy"
   },
   {
    "name": "golden_wok",
    "address": "191_histon_road_chesterton",
    "area": "north",
    "food": "chinese",
    "phone": "01223_350688",
    "pricerange": "moderate",
    "postcode": "cb43hl"
   },
   {
    "name": "shanghai_family_restaurant",
    "address": "39_burleigh_street_city_centre",
    "area": "centre",
    "food": "chinese",
    "phone": "01223_301761",
    "pricerange": "moderate",
    "postcode": "cb11dg"
   },
   {
    "name": "peking_restaurant",
    "address": "10_homerton_street_city_centre",
    "area": "south",
    "food": "chinese",
    "phone": "01223_354755",
    "pricerange": "expensive",
    "postcode": "cb28nx"
   },
   {
    "name": "the_hotpot",
    "address": "66_chesterton_road_chesterton",
    "area": "north",
    "food": "chinese",
    "phone": "01223_366552",
    "pricerange": "expensive",
    "postcode": "cb41ep"
   },
   {
    "name": "tang_chinese",
    "address": "napier_street_city_centre",
    "area": "centre",
    "food": "chinese",
    "phone": "01223_357187",
    "pricerange": "expensive",
    "postcode": "cb11hr"
   },
   {
    "name": "hk_fusion",
    "address": "21_burleigh_street_city_centre",
    "area": "centre",
    "food": "chinese",
    "phone": "01223_355909",
    "pricerange": "expensive",
    "postcode": "cb11dg"
   },
   {
    "name": "sesame_restaurant_and_bar",
    "address": "17_hills_road_city_centre",
    "area": "centre",
    "food": "chinese",
    "phone": "01223_358899",
    "pricerange": "expensive",
    "postcode": "cb21nw"
   }
  ],
  "cusine": "chinese",
  "dialogue_id": 112,
  "sketch_tags": [
   "null_tag",
   "null_tag",
   "null_tag",
   "chinese",
   "null_tag",
   "null_tag",
   "null_tag",
   "null_tag",
   "null_tag",
   "null_tag",
   "null_tag",
   "null_tag",
   "null_tag",
   "null_tag",
   "null_tag",
   "null_tag",
   "null_tag",
   "null_tag"
  ],
  "sketch_outs": [
   "there",
   "are",
   "many",
   "sketch_food",
   "restaurants",
   "to",
   "choose",
   "from",
   ".",
   "do",
   "you",
   "have",
   "a",
   "preferred",
   "area",
   "of",
   "town",
   "?"
  ],
  "gold_entities": [
   "chinese"
  ],
  "did": 112,
  "key_ptr": [
   [
    0,
    0,
    0,
    1,
    0,
    0,
    0
   ],
   [
    0,
    0,
    0,
    1,
    0,
    0,
    0
   ],
   [
    0,
    0,
    0,
    1,
    0,
    0,
    0
   ],
   [
    0,
    0,
    0,
    1,
    0,
    0,
    0
   ],
   [
    0,
    0,
    0,
    1,
    0,
    0,
    0
   ],
   [
    0,
    0,
    0,
    1,
    0,
    0
   ],
   [
    0,
    0,
    0,
    1,
    0,
    0,
    0
   ],
   [
    0,
    0,
    0,
    1,
    0,
    0,
    0
   ],
   [
    0,
    0,
    0,
    1,
    0,
    0,
    0
   ],
   [
    0,
    0,
    0,
    1,
    0,
    0,
    0
   ],
   [
    0,
    0,
    0,
    1,
    0,
    0,
    0
   ],
   [
    0,
    0,
    0,
    1,
    0,
    0,
    0
   ],
   [
    0,
    0,
    0,
    1,
    0,
    0,
    0
   ],
   [
    0,
    0,
    0,
    1,
    0,
    0,
    0
   ],
   [
    0,
    0,
    0,
    1,
    0,
    0,
    0
   ],
   [
    0,
    0,
    0,
    1,
    0,
    0,
    0
   ],
   [
    0,
    0,
    0,
    1,
    0,
    0,
    0
   ]
  ],
  "kb_ptr": [
   1,
   0,
   0,
   0,
   0,
   0,
   0,
   0,
   0,
   0,
   0,
   0,
   0,
   0,
   1,
   0,
   0
  ]
 },
 {
  "context": [
   "do you have any restaurants that serve caribbean food ?",
   "there are no caribbean restaurants . would you like something else ?",
   "what about a restaurant that serves chinese food ? what is their phone number ?",
   "api_call chinese dontcare dontcare",
   "<silence>",
   "there are many chinese restaurants to choose from . do you have a preferred area of town ?",
   "no , it does n't matter"
  ],
  "output": "let me provide you with a couple options , charlie_chan- phone 01223_361763 or golden_house - phone 01842_753771",
  "kb": [
   {
    "name": "the_good_luck_chinese_food_takeaway",
    "address": "82_cherry_hinton_road_cherry_hinton",
    "area": "south",
    "food": "chinese",
    "phone": "01223_244149",
    "pricerange": "expensive",
    "postcode": "cb17ag"
   },
   {
    "name": "yu_garden",
    "address": "529_newmarket_road_fen_ditton",
    "area": "east",
    "food": "chinese",
    "phone": "01223_248882",
    "pricerange": "expensive",
    "postcode": "cb58pa"
   },
   {
    "name": "charlie_chan",
    "address": "regent_street_city_centre",
    "area": "centre",
    "food": "chinese",
    "phone": "01223_361763",
    "pricerange": "cheap",
    "postcode": "cb21db"
   },
   {
    "name": "jinling_noodle_bar",
    "address": "11_peas_hill_city_centre",
    "area": "centre",
    "food": "chinese",
    "phone": "01223_566188",
    "pricerange": "moderate",
    "postcode": "cb23pp"
   },
   {
    "name": "rice_house",
    "address": "88_mill_road_city_centre",
    "area": "centre",
    "food": "chinese",
    "phone": "01223_367755",
    "pricerange": "cheap",
    "postcode": "cb12bd"
   },
   {
    "name": "ugly_duckling",
    "address": "12_st._johns_street_city_centre",
    "area": "centre",
    "food": "chinese",
    "pricerange": "expensive",
    "postcode": "cb21tw"
   },
   {
    "name": "lan_hong_house",
    "address": "12_norfolk_street_city_centre",
    "area": "centre",
    "food": "chinese",
    "phone": "01223_350420",
    "pricerange": "moderate",
    "postcode": "cb12lf"
   },
   {
    "name": "the_lucky_star",
    "address": "cambridge_leisure_park_clifton_way_cherry_hinton",
    "area": "south",
    "food": "chinese",
    "phone": "01223_244277",
    "pricerange": "cheap",
    "postcode": "cb17dy"
   },
   {
    "name": "golden_house",
    "address": "12_lensfield_road_city_centre",
    "area": "centre",
    "food": "chinese",
    "phone": "01842_753771",
    "pricerange": "cheap",
    "postcode": "cb21eg"
   },
   {
    "name": "hakka",
    "address": "milton_road_chesterton",
    "area": "north",
    "food": "chinese",
    "phone": "01223_568988",
    "pricerange": "expensive",
    "postcode": "cb41jy"
   },
   {
    "name": "golden_wok",
    "address": "191_histon_road_chesterton",
    "area": "north",
    "food": "chinese",
    "phone": "01223_350688",
    "pricerange": "moderate",
    "postcode": "cb43hl"
   },
   {
    "name": "shanghai_family_restaurant",
    "address": "39_burleigh_street_city_centre",
    "area": "centre",
    "food": "chinese",
    "phone": "01223_301761",
    "pricerange": "moderate",
    "postcode": "cb11dg"
   },
   {
    "name": "peking_restaurant",
    "address": "10_homerton_street_city_centre",
    "area": "south",
    "food": "chinese",
    "phone": "01223_354755",
    "pricerange": "expensive",
    "postcode": "cb28nx"
   },
   {
    "name": "the_hotpot",
    "address": "66_chesterton_road_chesterton",
    "area": "north",
    "food": "chinese",
    "phone": "01223_366552",
    "pricerange": "expensive",
    "postcode": "cb41ep"
   },
   {
    "name": "tang_chinese",
    "address": "napier_street_city_centre",
    "area": "centre",
    "food": "chinese",
    "phone": "01223_357187",
    "pricerange": "expensive",
    "postcode": "cb11hr"
   },
   {
    "name": "hk_fusion",
    "address": "21_burleigh_street_city_centre",
    "area": "centre",
    "food": "chinese",
    "phone": "01223_355909",
    "pricerange": "expensive",
    "postcode": "cb11dg"
   },
   {
    "name": "sesame_restaurant_and_bar",
    "address": "17_hills_road_city_centre",
    "area": "centre",
    "food": "chinese",
    "phone": "01223_358899",
    "pricerange": "expensive",
    "postcode": "cb21nw"
   }
  ],
  "cusine": "chinese",
  "dialogue_id": 112,
  "sketch_tags": [
   "null_tag",
   "null_tag",
   "null_tag",
   "null_tag",
   "null_tag",
   "null_tag",
   "null_tag",
   "null_tag",
   "null_tag",
   "null_tag",
   "null_tag",
   "01223_361763",
   "null_tag",
   "golden_house",
   "null_tag",
   "null_tag",
   "01842_753771"
  ],
  "sketch_outs": [
   "let",
   "me",
   "provide",
   "you",
   "with",
   "a",
   "couple",
   "options",
   ",",
   "charlie_chan-",
   "phone",
   "sketch_phone",
   "or",
   "sketch_name",
   "-",
   "phone",
   "sketch_phone"
  ],
  "gold_entities": [
   "01223_361763",
   "golden_house",
   "01842_753771"
  ],
  "did": 112,
  "key_ptr": [
   [
    1,
    0,
    0,
    0,
    1,
    0,
    0
   ],
   [
    1,
    0,
    0,
    0,
    1,
    0,
    0
   ],
   [
    1,
    0,
    0,
    0,
    1,
    0,
    0
   ],
   [
    1,
    0,
    0,
    0,
    1,
    0,
    0
   ],
   [
    1,
    0,
    0,
    0,
    1,
    0,
    0
   ],
   [
    1,
    0,
    0,
    0,
    0,
    0
   ],
   [
    1,
    0,
    0,
    0,
    1,
    0,
    0
   ],
   [
    1,
    0,
    0,
    0,
    1,
    0,
    0
   ],
   [
    1,
    0,
    0,
    0,
    1,
    0,
    0
   ],
   [
    1,
    0,
    0,
    0,
    1,
    0,
    0
   ],
   [
    1,
    0,
    0,
    0,
    1,
    0,
    0
   ],
   [
    1,
    0,
    0,
    0,
    1,
    0,
    0
   ],
   [
    1,
    0,
    0,
    0,
    1,
    0,
    0
   ],
   [
    1,
    0,
    0,
    0,
    1,
    0,
    0
   ],
   [
    1,
    0,
    0,
    0,
    1,
    0,
    0
   ],
   [
    1,
    0,
    0,
    0,
    1,
    0,
    0
   ],
   [
    1,
    0,
    0,
    0,
    1,
    0,
    0
   ]
  ],
  "kb_ptr": [
   1,
   0,
   1,
   0,
   0,
   0,
   0,
   0,
   1,
   0,
   0,
   0,
   0,
   0,
   1,
   0,
   0
  ]
 },
 {
  "context": [
   "do you have any restaurants that serve caribbean food ?",
   "there are no caribbean restaurants . would you like something else ?",
   "what about a restaurant that serves chinese food ? what is their phone number ?",
   "api_call chinese dontcare dontcare",
   "<silence>",
   "there are many chinese restaurants to choose from . do you have a preferred area of town ?",
   "no , it does n't matter",
   "let me provide you with a couple options , charlie_chan- phone 01223_361763 or golden_house - phone 01842_753771",
   "thank you , goodbye"
  ],
  "output": "thank you for calling . goodbye .",
  "kb": [
   {
    "name": "the_good_luck_chinese_food_takeaway",
    "address": "82_cherry_hinton_road_cherry_hinton",
    "area": "south",
    "food": "chinese",
    "phone": "01223_244149",
    "pricerange": "expensive",
    "postcode": "cb17ag"
   },
   {
    "name": "yu_garden",
    "address": "529_newmarket_road_fen_ditton",
    "area": "east",
    "food": "chinese",
    "phone": "01223_248882",
    "pricerange": "expensive",
    "postcode": "cb58pa"
   },
   {
    "name": "charlie_chan",
    "address": "regent_street_city_centre",
    "area": "centre",
    "food": "chinese",
    "phone": "01223_361763",
    "pricerange": "cheap",
    "postcode": "cb21db"
   },
   {
    "name": "jinling_noodle_bar",
    "address": "11_peas_hill_city_centre",
    "area": "centre",
    "food": "chinese",
    "phone": "01223_566188",
    "pricerange": "moderate",
    "postcode": "cb23pp"
   },
   {
    "name": "rice_house",
    "address": "88_mill_road_city_centre",
    "area": "centre",
    "food": "chinese",
    "phone": "01223_367755",
    "pricerange": "cheap",
    "postcode": "cb12bd"
   },
   {
    "name": "ugly_duckling",
    "address": "12_st._johns_street_city_centre",
    "area": "centre",
    "food": "chinese",
    "pricerange": "expensive",
    "postcode": "cb21tw"
   },
   {
    "name": "lan_hong_house",
    "address": "12_norfolk_street_city_centre",
    "area": "centre",
    "food": "chinese",
    "phone": "01223_350420",
    "pricerange": "moderate",
    "postcode": "cb12lf"
   },
   {
    "name": "the_lucky_star",
    "address": "cambridge_leisure_park_clifton_way_cherry_hinton",
    "area": "south",
    "food": "chinese",
    "phone": "01223_244277",
    "pricerange": "cheap",
    "postcode": "cb17dy"
   },
   {
    "name": "golden_house",
    "address": "12_lensfield_road_city_centre",
    "area": "centre",
    "food": "chinese",
    "phone": "01842_753771",
    "pricerange": "cheap",
    "postcode": "cb21eg"
   },
   {
    "name": "hakka",
    "address": "milton_road_chesterton",
    "area": "north",
    "food": "chinese",
    "phone": "01223_568988",
    "pricerange": "expensive",
    "postcode": "cb41jy"
   },
   {
    "name": "golden_wok",
    "address": "191_histon_road_chesterton",
    "area": "north",
    "food": "chinese",
    "phone": "01223_350688",
    "pricerange": "moderate",
    "postcode": "cb43hl"
   },
   {
    "name": "shanghai_family_restaurant",
    "address": "39_burleigh_street_city_centre",
    "area": "centre",
    "food": "chinese",
    "phone": "01223_301761",
    "pricerange": "moderate",
    "postcode": "cb11dg"
   },
   {
    "name": "peking_restaurant",
    "address": "10_homerton_street_city_centre",
    "area": "south",
    "food": "chinese",
    "phone": "01223_354755",
    "pricerange": "expensive",
    "postcode": "cb28nx"
   },
   {
    "name": "the_hotpot",
    "address": "66_chesterton_road_chesterton",
    "area": "north",
    "food": "chinese",
    "phone": "01223_366552",
    "pricerange": "expensive",
    "postcode": "cb41ep"
   },
   {
    "name": "tang_chinese",
    "address": "napier_street_city_centre",
    "area": "centre",
    "food": "chinese",
    "phone": "01223_357187",
    "pricerange": "expensive",
    "postcode": "cb11hr"
   },
   {
    "name": "hk_fusion",
    "address": "21_burleigh_street_city_centre",
    "area": "centre",
    "food": "chinese",
    "phone": "01223_355909",
    "pricerange": "expensive",
    "postcode": "cb11dg"
   },
   {
    "name": "sesame_restaurant_and_bar",
    "address": "17_hills_road_city_centre",
    "area": "centre",
    "food": "chinese",
    "phone": "01223_358899",
    "pricerange": "expensive",
    "postcode": "cb21nw"
   }
  ],
  "cusine": "chinese",
  "dialogue_id": 112,
  "sketch_tags": [
   "null_tag",
   "null_tag",
   "null_tag",
   "null_tag",
   "null_tag",
   "null_tag",
   "null_tag"
  ],
  "sketch_outs": [
   "thank",
   "you",
   "for",
   "calling",
   ".",
   "goodbye",
   "."
  ],
  "gold_entities": [],
  "did": 112,
  "key_ptr": [
   [
    0,
    0,
    0,
    0,
    0,
    0,
    0
   ],
   [
    0,
    0,
    0,
    0,
    0,
    0,
    0
   ],
   [
    0,
    0,
    0,
    0,
    0,
    0,
    0
   ],
   [
    0,
    0,
    0,
    0,
    0,
    0,
    0
   ],
   [
    0,
    0,
    0,
    0,
    0,
    0,
    0
   ],
   [
    0,
    0,
    0,
    0,
    0,
    0
   ],
   [
    0,
    0,
    0,
    0,
    0,
    0,
    0
   ],
   [
    0,
    0,
    0,
    0,
    0,
    0,
    0
   ],
   [
    0,
    0,
    0,
    0,
    0,
    0,
    0
   ],
   [
    0,
    0,
    0,
    0,
    0,
    0,
    0
   ],
   [
    0,
    0,
    0,
    0,
    0,
    0,
    0
   ],
   [
    0,
    0,
    0,
    0,
    0,
    0,
    0
   ],
   [
    0,
    0,
    0,
    0,
    0,
    0,
    0
   ],
   [
    0,
    0,
    0,
    0,
    0,
    0,
    0
   ],
   [
    0,
    0,
    0,
    0,
    0,
    0,
    0
   ],
   [
    0,
    0,
    0,
    0,
    0,
    0,
    0
   ],
   [
    0,
    0,
    0,
    0,
    0,
    0,
    0
   ]
  ],
  "kb_ptr": [
   1,
   0,
   1,
   0,
   0,
   0,
   0,
   0,
   1,
   0,
   0,
   0,
   0,
   0,
   1,
   0,
   0
  ]
 },
 {
  "context": [
   "hello ! i 'm looking for a nice restaurant that serves scottish food . can you recommend one ?"
  ],
  "output": "certainly . is there a certain area of town that you 'd like to stay in ?",
  "kb": [],
  "cusine": "british",
  "dialogue_id": 113,
  "sketch_tags": [
   "null_tag",
   "null_tag",
   "null_tag",
   "null_tag",
   "null_tag",
   "null_tag",
   "null_tag",
   "null_tag",
   "null_tag",
   "null_tag",
   "null_tag",
   "null_tag",
   "null_tag",
   "null_tag",
   "null_tag",
   "null_tag",
   "null_tag"
  ],
  "sketch_outs": [
   "certainly",
   ".",
   "is",
   "there",
   "a",
   "certain",
   "area",
   "of",
   "town",
   "that",
   "you",
   "'d",
   "like",
   "to",
   "stay",
   "in",
   "?"
  ],
  "gold_entities": [],
  "did": 113,
  "kb_ptr": [],
  "key_ptr": []
 },
 {
  "context": [
   "hello ! i 'm looking for a nice restaurant that serves scottish food . can you recommend one ?",
   "certainly . is there a certain area of town that you 'd like to stay in ?",
   "no , any part of town is good ."
  ],
  "output": "i 'm sorry , there are n't any scottish food restaurants . would you like something else ?",
  "kb": [],
  "cusine": "british",
  "dialogue_id": 113,
  "sketch_tags": [
   "null_tag",
   "null_tag",
   "null_tag",
   "null_tag",
   "null_tag",
   "null_tag",
   "null_tag",
   "null_tag",
   "null_tag",
   "null_tag",
   "null_tag",
   "null_tag",
   "null_tag",
   "null_tag",
   "null_tag",
   "null_tag",
   "null_tag",
   "null_tag"
  ],
  "sketch_outs": [
   "i",
   "'m",
   "sorry",
   ",",
   "there",
   "are",
   "n't",
   "any",
   "scottish",
   "food",
   "restaurants",
   ".",
   "would",
   "you",
   "like",
   "something",
   "else",
   "?"
  ],
  "gold_entities": [],
  "did": 113,
  "kb_ptr": [],
  "key_ptr": []
 },
 {
  "context": [
   "hello ! i 'm looking for a nice restaurant that serves scottish food . can you recommend one ?",
   "certainly . is there a certain area of town that you 'd like to stay in ?",
   "no , any part of town is good .",
   "i 'm sorry , there are n't any scottish food restaurants . would you like something else ?",
   "how about a restaurant that serves british food ?"
  ],
  "output": "api_call british dontcare dontcare",
  "kb": [],
  "cusine": "british",
  "dialogue_id": 113,
  "sketch_tags": [
   "null_tag",
   "british",
   "null_tag",
   "null_tag"
  ],
  "sketch_outs": [
   "api_call",
   "sketch_food",
   "dontcare",
   "dontcare"
  ],
  "gold_entities": [
   "british"
  ],
  "did": 113,
  "kb_ptr": [],
  "key_ptr": []
 },
 {
  "context": [
   "hello ! i 'm looking for a nice restaurant that serves scottish food . can you recommend one ?",
   "certainly . is there a certain area of town that you 'd like to stay in ?",
   "no , any part of town is good .",
   "i 'm sorry , there are n't any scottish food restaurants . would you like something else ?",
   "how about a restaurant that serves british food ?",
   "api_call british dontcare dontcare",
   "<silence>"
  ],
  "output": "the cotto serves british food it is in the centre of town in the moderate price range .",
  "kb": [
   {
    "name": "restaurant_one_seven",
    "address": "de_vere_university_arms_regent_street_city_centre",
    "area": "centre",
    "food": "british",
    "phone": "01223_337766",
    "pricerange": "moderate",
    "postcode": "cb21ab"
   },
   {
    "name": "the_oak_bistro",
    "address": "6_lensfield_road",
    "area": "centre",
    "food": "british",
    "phone": "01223_323361",
    "pricerange": "moderate",
    "postcode": "cb21eg"
   },
   {
    "name": "the_copper_kettle",
    "address": "4_kings_parade_city_centre",
    "area": "centre",
    "food": "british",
    "phone": "01223_365068",
    "pricerange": "moderate",
    "postcode": "cb21sj"
   },
   {
    "name": "fitzbillies_restaurant",
    "address": "51_trumpington_street_city_centre",
    "area": "centre",
    "food": "british",
    "phone": "01223_352500",
    "pricerange": "expensive",
    "postcode": "cb21rg"
   },
   {
    "name": "cotto",
    "address": "183_east_road_city_centre",
    "area": "centre",
    "food": "british",
    "phone": "01223_302010",
    "pricerange": "moderate",
    "postcode": "cb11bg"
   },
   {
    "name": "saint_johns_chop_house",
    "address": "21_-_24_northampton_street",
    "area": "west",
    "food": "british",
    "phone": "01223_353110",
    "pricerange": "moderate",
    "postcode": "cb30ad"
   },
   {
    "name": "graffiti",
    "address": "hotel_felix_whitehouse_lane_huntingdon_road",
    "area": "west",
    "food": "british",
    "phone": "01223_277977",
    "pricerange": "expensive",
    "postcode": "cb30lx"
   },
   {
    "name": "grafton_hotel_restaurant",
    "address": "grafton_hotel_619_newmarket_road_fen_ditton",
    "area": "east",
    "food": "british",
    "phone": "01223_241387",
    "pricerange": "expensive",
    "postcode": "cb58pa"
   },
   {
    "name": "travellers_rest",
    "address": "huntingdon_road_city_centre",
    "area": "west",
    "food": "british",
    "phone": "01223_276182",
    "pricerange": "expensive",
    "postcode": "cb30df"
   },
   {
    "name": "the_cambridge_chop_house",
    "address": "1_kings_parade",
    "area": "centre",
    "food": "british",
    "phone": "01223_359506",
    "pricerange": "expensive",
    "postcode": "cb21sj"
   },
   {
    "name": "midsummer_house_restaurant",
    "address": "midsummer_common",
    "area": "centre",
    "food": "british",
    "phone": "01223_369299",
    "pricerange": "expensive",
    "postcode": "cb41ha"
   }
  ],
  "cusine": "british",
  "dialogue_id": 113,
  "sketch_tags": [
   "null_tag",
   "cotto",
   "null_tag",
   "british",
   "null_tag",
   "null_tag",
   "null_tag",
   "null_tag",
   "null_tag",
   "centre",
   "null_tag",
   "null_tag",
   "null_tag",
   "null_tag",
   "moderate",
   "null_tag",
   "null_tag",
   "null_tag"
  ],
  "sketch_outs": [
   "the",
   "sketch_name",
   "serves",
   "sketch_food",
   "food",
   "it",
   "is",
   "in",
   "the",
   "sketch_area",
   "of",
   "town",
   "in",
   "the",
   "sketch_pricerange",
   "price",
   "range",
   "."
  ],
  "gold_entities": [
   "cotto",
   "british",
   "centre",
   "moderate"
  ],
  "did": 113,
  "key_ptr": [
   [
    1,
    0,
    1,
    1,
    0,
    1,
    0
   ],
   [
    1,
    0,
    1,
    1,
    0,
    1,
    0
   ],
   [
    1,
    0,
    1,
    1,
    0,
    1,
    0
   ],
   [
    1,
    0,
    1,
    1,
    0,
    1,
    0
   ],
   [
    1,
    0,
    1,
    1,
    0,
    1,
    0
   ],
   [
    1,
    0,
    1,
    1,
    0,
    1,
    0
   ],
   [
    1,
    0,
    1,
    1,
    0,
    1,
    0
   ],
   [
    1,
    0,
    1,
    1,
    0,
    1,
    0
   ],
   [
    1,
    0,
    1,
    1,
    0,
    1,
    0
   ],
   [
    1,
    0,
    1,
    1,
    0,
    1,
    0
   ],
   [
    1,
    0,
    1,
    1,
    0,
    1,
    0
   ]
  ],
  "kb_ptr": [
   1,
   0,
   1,
   1,
   1,
   0,
   0,
   0,
   1,
   0,
   0
  ]
 },
 {
  "context": [
   "hello ! i 'm looking for a nice restaurant that serves scottish food . can you recommend one ?",
   "certainly . is there a certain area of town that you 'd like to stay in ?",
   "no , any part of town is good .",
   "i 'm sorry , there are n't any scottish food restaurants . would you like something else ?",
   "how about a restaurant that serves british food ?",
   "api_call british dontcare dontcare",
   "<silence>",
   "the cotto serves british food it is in the centre of town in the moderate price range .",
   "may i get the restaurant phone number please ?"
  ],
  "output": "cotto 's phone number is 01223_302010 .",
  "kb": [
   {
    "name": "restaurant_one_seven",
    "address": "de_vere_university_arms_regent_street_city_centre",
    "area": "centre",
    "food": "british",
    "phone": "01223_337766",
    "pricerange": "moderate",
    "postcode": "cb21ab"
   },
   {
    "name": "the_oak_bistro",
    "address": "6_lensfield_road",
    "area": "centre",
    "food": "british",
    "phone": "01223_323361",
    "pricerange": "moderate",
    "postcode": "cb21eg"
   },
   {
    "name": "the_copper_kettle",
    "address": "4_kings_parade_city_centre",
    "area": "centre",
    "food": "british",
    "phone": "01223_365068",
    "pricerange": "moderate",
    "postcode": "cb21sj"
   },
   {
    "name": "fitzbillies_restaurant",
    "address": "51_trumpington_street_city_centre",
    "area": "centre",
    "food": "british",
    "phone": "01223_352500",
    "pricerange": "expensive",
    "postcode": "cb21rg"
   },
   {
    "name": "cotto",
    "address": "183_east_road_city_centre",
    "area": "centre",
    "food": "british",
    "phone": "01223_302010",
    "pricerange": "moderate",
    "postcode": "cb11bg"
   },
   {
    "name": "saint_johns_chop_house",
    "address": "21_-_24_northampton_street",
    "area": "west",
    "food": "british",
    "phone": "01223_353110",
    "pricerange": "moderate",
    "postcode": "cb30ad"
   },
   {
    "name": "graffiti",
    "address": "hotel_felix_whitehouse_lane_huntingdon_road",
    "area": "west",
    "food": "british",
    "phone": "01223_277977",
    "pricerange": "expensive",
    "postcode": "cb30lx"
   },
   {
    "name": "grafton_hotel_restaurant",
    "address": "grafton_hotel_619_newmarket_road_fen_ditton",
    "area": "east",
    "food": "british",
    "phone": "01223_241387",
    "pricerange": "expensive",
    "postcode": "cb58pa"
   },
   {
    "name": "travellers_rest",
    "address": "huntingdon_road_city_centre",
    "area": "west",
    "food": "british",
    "phone": "01223_276182",
    "pricerange": "expensive",
    "postcode": "cb30df"
   },
   {
    "name": "the_cambridge_chop_house",
    "address": "1_kings_parade",
    "area": "centre",
    "food": "british",
    "phone": "01223_359506",
    "pricerange": "expensive",
    "postcode": "cb21sj"
   },
   {
    "name": "midsummer_house_restaurant",
    "address": "midsummer_common",
    "area": "centre",
    "food": "british",
    "phone": "01223_369299",
    "pricerange": "expensive",
    "postcode": "cb41ha"
   }
  ],
  "cusine": "british",
  "dialogue_id": 113,
  "sketch_tags": [
   "cotto",
   "null_tag",
   "null_tag",
   "null_tag",
   "null_tag",
   "01223_302010",
   "null_tag"
  ],
  "sketch_outs": [
   "sketch_name",
   "'s",
   "phone",
   "number",
   "is",
   "sketch_phone",
   "."
  ],
  "gold_entities": [
   "cotto",
   "01223_302010"
  ],
  "did": 113,
  "key_ptr": [
   [
    1,
    0,
    0,
    0,
    1,
    0,
    0
   ],
   [
    1,
    0,
    0,
    0,
    1,
    0,
    0
   ],
   [
    1,
    0,
    0,
    0,
    1,
    0,
    0
   ],
   [
    1,
    0,
    0,
    0,
    1,
    0,
    0
   ],
   [
    1,
    0,
    0,
    0,
    1,
    0,
    0
   ],
   [
    1,
    0,
    0,
    0,
    1,
    0,
    0
   ],
   [
    1,
    0,
    0,
    0,
    1,
    0,
    0
   ],
   [
    1,
    0,
    0,
    0,
    1,
    0,
    0
   ],
   [
    1,
    0,
    0,
    0,
    1,
    0,
    0
   ],
   [
    1,
    0,
    0,
    0,
    1,
    0,
    0
   ],
   [
    1,
    0,
    0,
    0,
    1,
    0,
    0
   ]
  ],
  "kb_ptr": [
   1,
   0,
   1,
   1,
   1,
   0,
   0,
   0,
   1,
   0,
   0
  ]
 },
 {
  "context": [
   "hello ! i 'm looking for a nice restaurant that serves scottish food . can you recommend one ?",
   "certainly . is there a certain area of town that you 'd like to stay in ?",
   "no , any part of town is good .",
   "i 'm sorry , there are n't any scottish food restaurants . would you like something else ?",
   "how about a restaurant that serves british food ?",
   "api_call british dontcare dontcare",
   "<silence>",
   "the cotto serves british food it is in the centre of town in the moderate price range .",
   "may i get the restaurant phone number please ?",
   "cotto 's phone number is 01223_302010 .",
   "thank you , goodbye"
  ],
  "output": "goodbye .",
  "kb": [
   {
    "name": "restaurant_one_seven",
    "address": "de_vere_university_arms_regent_street_city_centre",
    "area": "centre",
    "food": "british",
    "phone": "01223_337766",
    "pricerange": "moderate",
    "postcode": "cb21ab"
   },
   {
    "name": "the_oak_bistro",
    "address": "6_lensfield_road",
    "area": "centre",
    "food": "british",
    "phone": "01223_323361",
    "pricerange": "moderate",
    "postcode": "cb21eg"
   },
   {
    "name": "the_copper_kettle",
    "address": "4_kings_parade_city_centre",
    "area": "centre",
    "food": "british",
    "phone": "01223_365068",
    "pricerange": "moderate",
    "postcode": "cb21sj"
   },
   {
    "name": "fitzbillies_restaurant",
    "address": "51_trumpington_street_city_centre",
    "area": "centre",
    "food": "british",
    "phone": "01223_352500",
    "pricerange": "expensive",
    "postcode": "cb21rg"
   },
   {
    "name": "cotto",
    "address": "183_east_road_city_centre",
    "area": "centre",
    "food": "british",
    "phone": "01223_302010",
    "pricerange": "moderate",
    "postcode": "cb11bg"
   },
   {
    "name": "saint_johns_chop_house",
    "address": "21_-_24_northampton_street",
    "area": "west",
    "food": "british",
    "phone": "01223_353110",
    "pricerange": "moderate",
    "postcode": "cb30ad"
   },
   {
    "name": "graffiti",
    "address": "hotel_felix_whitehouse_lane_huntingdon_road",
    "area": "west",
    "food": "british",
    "phone": "01223_277977",
    "pricerange": "expensive",
    "postcode": "cb30lx"
   },
   {
    "name": "grafton_hotel_restaurant",
    "address": "grafton_hotel_619_newmarket_road_fen_ditton",
    "area": "east",
    "food": "british",
    "phone": "01223_241387",
    "pricerange": "expensive",
    "postcode": "cb58pa"
   },
   {
    "name": "travellers_rest",
    "address": "huntingdon_road_city_centre",
    "area": "west",
    "food": "british",
    "phone": "01223_276182",
    "pricerange": "expensive",
    "postcode": "cb30df"
   },
   {
    "name": "the_cambridge_chop_house",
    "address": "1_kings_parade",
    "area": "centre",
    "food": "british",
    "phone": "01223_359506",
    "pricerange": "expensive",
    "postcode": "cb21sj"
   },
   {
    "name": "midsummer_house_restaurant",
    "address": "midsummer_common",
    "area": "centre",
    "food": "british",
    "phone": "01223_369299",
    "pricerange": "expensive",
    "postcode": "cb41ha"
   }
  ],
  "cusine": "british",
  "dialogue_id": 113,
  "sketch_tags": [
   "null_tag",
   "null_tag"
  ],
  "sketch_outs": [
   "goodbye",
   "."
  ],
  "gold_entities": [],
  "did": 113,
  "key_ptr": [
   [
    0,
    0,
    0,
    0,
    0,
    0,
    0
   ],
   [
    0,
    0,
    0,
    0,
    0,
    0,
    0
   ],
   [
    0,
    0,
    0,
    0,
    0,
    0,
    0
   ],
   [
    0,
    0,
    0,
    0,
    0,
    0,
    0
   ],
   [
    0,
    0,
    0,
    0,
    0,
    0,
    0
   ],
   [
    0,
    0,
    0,
    0,
    0,
    0,
    0
   ],
   [
    0,
    0,
    0,
    0,
    0,
    0,
    0
   ],
   [
    0,
    0,
    0,
    0,
    0,
    0,
    0
   ],
   [
    0,
    0,
    0,
    0,
    0,
    0,
    0
   ],
   [
    0,
    0,
    0,
    0,
    0,
    0,
    0
   ],
   [
    0,
    0,
    0,
    0,
    0,
    0,
    0
   ]
  ],
  "kb_ptr": [
   1,
   0,
   1,
   1,
   1,
   0,
   0,
   0,
   1,
   0,
   0
  ]
 },
 {
  "context": [
   "hello ! can you recommend a moderately priced restauarnt near the south part of town ?"
  ],
  "output": "would you prefer italian or modern_european food ?",
  "kb": [],
  "cusine": "dontcare",
  "dialogue_id": 115,
  "sketch_tags": [
   "null_tag",
   "null_tag",
   "null_tag",
   "italian",
   "null_tag",
   "modern_european",
   "null_tag",
   "null_tag"
  ],
  "sketch_outs": [
   "would",
   "you",
   "prefer",
   "sketch_food",
   "or",
   "sketch_food",
   "food",
   "?"
  ],
  "gold_entities": [
   "italian",
   "modern_european"
  ],
  "did": 115,
  "kb_ptr": [],
  "key_ptr": []
 },
 {
  "context": [
   "hello ! can you recommend a moderately priced restauarnt near the south part of town ?",
   "would you prefer italian or modern_european food ?",
   "it does n't matter ."
  ],
  "output": "api_call dontcare south moderate",
  "kb": [],
  "cusine": "dontcare",
  "dialogue_id": 115,
  "sketch_tags": [
   "null_tag",
   "null_tag",
   "south",
   "moderate"
  ],
  "sketch_outs": [
   "api_call",
   "dontcare",
   "sketch_area",
   "sketch_pricerange"
  ],
  "gold_entities": [
   "south",
   "moderate"
  ],
  "did": 115,
  "kb_ptr": [],
  "key_ptr": []
 },
 {
  "context": [
   "hello ! can you recommend a moderately priced restauarnt near the south part of town ?",
   "would you prefer italian or modern_european food ?",
   "it does n't matter .",
   "api_call dontcare south moderate",
   "<silence>"
  ],
  "output": "restaurant_alimentum is a nice restaurant serving modern_european food in the moderate price range and is located in the south .",
  "kb": [
   {
    "name": "pizza_hut_cherry_hinton",
    "address": "g4_cambridge_leisure_park_clifton_way_cherry_hinton",
    "area": "south",
    "food": "italian",
    "phone": "01223_323737",
    "pricerange": "moderate",
    "postcode": "cb17dy"
   },
   {
    "name": "restaurant_alimentum",
    "address": "152_-_154_hills_road",
    "area": "south",
    "food": "modern_european",
    "phone": "01223_413000",
    "pricerange": "moderate",
    "postcode": "cb28pb"
   }
  ],
  "cusine": "dontcare",
  "dialogue_id": 115,
  "sketch_tags": [
   "restaurant_alimentum",
   "null_tag",
   "null_tag",
   "null_tag",
   "null_tag",
   "null_tag",
   "modern_european",
   "null_tag",
   "null_tag",
   "null_tag",
   "moderate",
   "null_tag",
   "null_tag",
   "null_tag",
   "null_tag",
   "null_tag",
   "null_tag",
   "null_tag",
   "south",
   "null_tag"
  ],
  "sketch_outs": [
   "sketch_name",
   "is",
   "a",
   "nice",
   "restaurant",
   "serving",
   "sketch_food",
   "food",
   "in",
   "the",
   "sketch_pricerange",
   "price",
   "range",
   "and",
   "is",
   "located",
   "in",
   "the",
   "sketch_area",
   "."
  ],
  "gold_entities": [
   "restaurant_alimentum",
   "modern_european",
   "moderate",
   "south"
  ],
  "did": 115,
  "key_ptr": [
   [
    1,
    0,
    1,
    1,
    0,
    1,
    0
   ],
   [
    1,
    0,
    1,
    1,
    0,
    1,
    0
   ]
  ],
  "kb_ptr": [
   0,
   1
  ]
 },
 {
  "context": [
   "hello ! can you recommend a moderately priced restauarnt near the south part of town ?",
   "would you prefer italian or modern_european food ?",
   "it does n't matter .",
   "api_call dontcare south moderate",
   "<silence>",
   "restaurant_alimentum is a nice restaurant serving modern_european food in the moderate price range and is located in the south .",
   "may i have their address please ?"
  ],
  "output": "their address is 152_-_154_hills_road .",
  "kb": [
   {
    "name": "pizza_hut_cherry_hinton",
    "address": "g4_cambridge_leisure_park_clifton_way_cherry_hinton",
    "area": "south",
    "food": "italian",
    "phone": "01223_323737",
    "pricerange": "moderate",
    "postcode": "cb17dy"
   },
   {
    "name": "restaurant_alimentum",
    "address": "152_-_154_hills_road",
    "area": "south",
    "food": "modern_european",
    "phone": "01223_413000",
    "pricerange": "moderate",
    "postcode": "cb28pb"
   }
  ],
  "cusine": "dontcare",
  "dialogue_id": 115,
  "sketch_tags": [
   "null_tag",
   "null_tag",
   "null_tag",
   "152_-_154_hills_road",
   "null_tag"
  ],
  "sketch_outs": [
   "their",
   "address",
   "is",
   "sketch_address",
   "."
  ],
  "gold_entities": [
   "152_-_154_hills_road"
  ],
  "did": 115,
  "key_ptr": [
   [
    0,
    1,
    0,
    0,
    0,
    0,
    0
   ],
   [
    0,
    1,
    0,
    0,
    0,
    0,
    0
   ]
  ],
  "kb_ptr": [
   0,
   1
  ]
 },
 {
  "context": [
   "hello ! can you recommend a moderately priced restauarnt near the south part of town ?",
   "would you prefer italian or modern_european food ?",
   "it does n't matter .",
   "api_call dontcare south moderate",
   "<silence>",
   "restaurant_alimentum is a nice restaurant serving modern_european food in the moderate price range and is located in the south .",
   "may i have their address please ?",
   "their address is 152_-_154_hills_road .",
   "thank you goodbye ."
  ],
  "output": "thank you . goodbye .",
  "kb": [
   {
    "name": "pizza_hut_cherry_hinton",
    "address": "g4_cambridge_leisure_park_clifton_way_cherry_hinton",
    "area": "south",
    "food": "italian",
    "phone": "01223_323737",
    "pricerange": "moderate",
    "postcode": "cb17dy"
   },
   {
    "name": "restaurant_alimentum",
    "address": "152_-_154_hills_road",
    "area": "south",
    "food": "modern_european",
    "phone": "01223_413000",
    "pricerange": "moderate",
    "postcode": "cb28pb"
   }
  ],
  "cusine": "dontcare",
  "dialogue_id": 115,
  "sketch_tags": [
   "null_tag",
   "null_tag",
   "null_tag",
   "null_tag",
   "null_tag"
  ],
  "sketch_outs": [
   "thank",
   "you",
   ".",
   "goodbye",
   "."
  ],
  "gold_entities": [],
  "did": 115,
  "key_ptr": [
   [
    0,
    0,
    0,
    0,
    0,
    0,
    0
   ],
   [
    0,
    0,
    0,
    0,
    0,
    0,
    0
   ]
  ],
  "kb_ptr": [
   0,
   1
  ]
 },
 {
  "context": [
   "i am looking for the address and phone number of an expensive restaurant serving thai food ."
  ],
  "output": "api_call thai dontcare expensive",
  "kb": [],
  "cusine": "thai",
  "dialogue_id": 117,
  "sketch_tags": [
   "null_tag",
   "thai",
   "null_tag",
   "expensive"
  ],
  "sketch_outs": [
   "api_call",
   "sketch_food",
   "dontcare",
   "sketch_pricerange"
  ],
  "gold_entities": [
   "thai",
   "expensive"
  ],
  "did": 117,
  "kb_ptr": [],
  "key_ptr": []
 },
 {
  "context": [
   "i am looking for the address and phone number of an expensive restaurant serving thai food .",
   "api_call thai dontcare expensive",
   "<silence>"
  ],
  "output": "there are two thai locations . would you prefer a restaurant in the centre or west part of town ?",
  "kb": [
   {
    "name": "sala_thong",
    "address": "35_newnham_road_newnham",
    "area": "west",
    "food": "thai",
    "phone": "01223_323178",
    "pricerange": "expensive",
    "postcode": "cb39ey"
   },
   {
    "name": "bangkok_city",
    "address": "24_green_street_city_centre",
    "area": "centre",
    "food": "thai",
    "phone": "01223_354382",
    "pricerange": "expensive",
    "postcode": "cb23jx"
   }
  ],
  "cusine": "thai",
  "dialogue_id": 117,
  "sketch_tags": [
   "null_tag",
   "null_tag",
   "null_tag",
   "thai",
   "null_tag",
   "null_tag",
   "null_tag",
   "null_tag",
   "null_tag",
   "null_tag",
   "null_tag",
   "null_tag",
   "null_tag",
   "centre",
   "null_tag",
   "west",
   "null_tag",
   "null_tag",
   "null_tag",
   "null_tag"
  ],
  "sketch_outs": [
   "there",
   "are",
   "two",
   "sketch_food",
   "locations",
   ".",
   "would",
   "you",
   "prefer",
   "a",
   "restaurant",
   "in",
   "the",
   "sketch_area",
   "or",
   "sketch_area",
   "part",
   "of",
   "town",
   "?"
  ],
  "gold_entities": [
   "thai",
   "centre",
   "west"
  ],
  "did": 117,
  "key_ptr": [
   [
    0,
    0,
    1,
    1,
    0,
    0,
    0
   ],
   [
    0,
    0,
    1,
    1,
    0,
    0,
    0
   ]
  ],
  "kb_ptr": [
   0,
   1
  ]
 },
 {
  "context": [
   "i am looking for the address and phone number of an expensive restaurant serving thai food .",
   "api_call thai dontcare expensive",
   "<silence>",
   "there are two thai locations . would you prefer a restaurant in the centre or west part of town ?",
   "i do n't care ."
  ],
  "output": "sala_thong is an expensive thai restaurant in the west . would you like their information ?",
  "kb": [
   {
    "name": "sala_thong",
    "address": "35_newnham_road_newnham",
    "area": "west",
    "food": "thai",
    "phone": "01223_323178",
    "pricerange": "expensive",
    "postcode": "cb39ey"
   },
   {
    "name": "bangkok_city",
    "address": "24_green_street_city_centre",
    "area": "centre",
    "food": "thai",
    "phone": "01223_354382",
    "pricerange": "expensive",
    "postcode": "cb23jx"
   }
  ],
  "cusine": "thai",
  "dialogue_id": 117,
  "sketch_tags": [
   "sala_thong",
   "null_tag",
   "null_tag",
   "expensive",
   "thai",
   "null_tag",
   "null_tag",
   "null_tag",
   "west",
   "null_tag",
   "null_tag",
   "null_tag",
   "null_tag",
   "null_tag",
   "null_tag",
   "null_tag"
  ],
  "sketch_outs": [
   "sketch_name",
   "is",
   "an",
   "sketch_pricerange",
   "sketch_food",
   "restaurant",
   "in",
   "the",
   "sketch_area",
   ".",
   "would",
   "you",
   "like",
   "their",
   "information",
   "?"
  ],
  "gold_entities": [
   "sala_thong",
   "expensive",
   "thai",
   "west"
  ],
  "did": 117,
  "key_ptr": [
   [
    1,
    0,
    1,
    1,
    0,
    1,
    0
   ],
   [
    1,
    0,
    1,
    1,
    0,
    1,
    0
   ]
  ],
  "kb_ptr": [
   1,
   1
  ]
 },
 {
  "context": [
   "i am looking for the address and phone number of an expensive restaurant serving thai food .",
   "api_call thai dontcare expensive",
   "<silence>",
   "there are two thai locations . would you prefer a restaurant in the centre or west part of town ?",
   "i do n't care .",
   "sala_thong is an expensive thai restaurant in the west . would you like their information ?",
   "yes , please . may i have their address and phone number ?"
  ],
  "output": "sala_thong is located at 35_newnham_road_newnham and their phone number is 01223_323178 . is there anything else i can do for you today ?",
  "kb": [
   {
    "name": "sala_thong",
    "address": "35_newnham_road_newnham",
    "area": "west",
    "food": "thai",
    "phone": "01223_323178",
    "pricerange": "expensive",
    "postcode": "cb39ey"
   },
   {
    "name": "bangkok_city",
    "address": "24_green_street_city_centre",
    "area": "centre",
    "food": "thai",
    "phone": "01223_354382",
    "pricerange": "expensive",
    "postcode": "cb23jx"
   }
  ],
  "cusine": "thai",
  "dialogue_id": 117,
  "sketch_tags": [
   "sala_thong",
   "null_tag",
   "null_tag",
   "null_tag",
   "35_newnham_road_newnham",
   "null_tag",
   "null_tag",
   "null_tag",
   "null_tag",
   "null_tag",
   "01223_323178",
   "null_tag",
   "null_tag",
   "null_tag",
   "null_tag",
   "null_tag",
   "null_tag",
   "null_tag",
   "null_tag",
   "null_tag",
   "null_tag",
   "null_tag",
   "null_tag"
  ],
  "sketch_outs": [
   "sketch_name",
   "is",
   "located",
   "at",
   "sketch_address",
   "and",
   "their",
   "phone",
   "number",
   "is",
   "sketch_phone",
   ".",
   "is",
   "there",
   "anything",
   "else",
   "i",
   "can",
   "do",
   "for",
   "you",
   "today",
   "?"
  ],
  "gold_entities": [
   "sala_thong",
   "35_newnham_road_newnham",
   "01223_323178"
  ],
  "did": 117,
  "key_ptr": [
   [
    1,
    1,
    0,
    0,
    1,
    0,
    0
   ],
   [
    1,
    1,
    0,
    0,
    1,
    0,
    0
   ]
  ],
  "kb_ptr": [
   1,
   1
  ]
 },
 {
  "context": [
   "i am looking for the address and phone number of an expensive restaurant serving thai food .",
   "api_call thai dontcare expensive",
   "<silence>",
   "there are two thai locations . would you prefer a restaurant in the centre or west part of town ?",
   "i do n't care .",
   "sala_thong is an expensive thai restaurant in the west . would you like their information ?",
   "yes , please . may i have their address and phone number ?",
   "sala_thong is located at 35_newnham_road_newnham and their phone number is 01223_323178 . is there anything else i can do for you today ?",
   "that is all , thank you , goodbye ."
  ],
  "output": "you are welcome good bye",
  "kb": [
   {
    "name": "sala_thong",
    "address": "35_newnham_road_newnham",
    "area": "west",
    "food": "thai",
    "phone": "01223_323178",
    "pricerange": "expensive",
    "postcode": "cb39ey"
   },
   {
    "name": "bangkok_city",
    "address": "24_green_street_city_centre",
    "area": "centre",
    "food": "thai",
    "phone": "01223_354382",
    "pricerange": "expensive",
    "postcode": "cb23jx"
   }
  ],
  "cusine": "thai",
  "dialogue_id": 117,
  "sketch_tags": [
   "null_tag",
   "null_tag",
   "null_tag",
   "null_tag",
   "null_tag"
  ],
  "sketch_outs": [
   "you",
   "are",
   "welcome",
   "good",
   "bye"
  ],
  "gold_entities": [],
  "did": 117,
  "key_ptr": [
   [
    0,
    0,
    0,
    0,
    0,
    0,
    0
   ],
   [
    0,
    0,
    0,
    0,
    0,
    0,
    0
   ]
  ],
  "kb_ptr": [
   1,
   1
  ]
 },
 {
  "context": [
   "hello , i am looking for a restaurant that serves halal food ."
  ],
  "output": "i can not find any restaurants serving halal food . do you have any other preferences ?",
  "kb": [],
  "cusine": "indian",
  "dialogue_id": 118,
  "sketch_tags": [
   "null_tag",
   "null_tag",
   "null_tag",
   "null_tag",
   "null_tag",
   "null_tag",
   "null_tag",
   "null_tag",
   "null_tag",
   "null_tag",
   "null_tag",
   "null_tag",
   "null_tag",
   "null_tag",
   "null_tag",
   "null_tag",
   "null_tag"
  ],
  "sketch_outs": [
   "i",
   "can",
   "not",
   "find",
   "any",
   "restaurants",
   "serving",
   "halal",
   "food",
   ".",
   "do",
   "you",
   "have",
   "any",
   "other",
   "preferences",
   "?"
  ],
  "gold_entities": [],
  "did": 118,
  "kb_ptr": [],
  "key_ptr": []
 },
 {
  "context": [
   "hello , i am looking for a restaurant that serves halal food .",
   "i can not find any restaurants serving halal food . do you have any other preferences ?",
   "how about indian food ?"
  ],
  "output": "api_call indian dontcare dontcare",
  "kb": [],
  "cusine": "indian",
  "dialogue_id": 118,
  "sketch_tags": [
   "null_tag",
   "indian",
   "null_tag",
   "null_tag"
  ],
  "sketch_outs": [
   "api_call",
   "sketch_food",
   "dontcare",
   "dontcare"
  ],
  "gold_entities": [
   "indian"
  ],
  "did": 118,
  "kb_ptr": [],
  "key_ptr": []
 },
 {
  "context": [
   "hello , i am looking for a restaurant that serves halal food .",
   "i can not find any restaurants serving halal food . do you have any other preferences ?",
   "how about indian food ?",
   "api_call indian dontcare dontcare",
   "<silence>"
  ],
  "output": "the cocum serves indian food .",
  "kb": [
   {
    "name": "curry_garden",
    "address": "106_regent_street_city_centre",
    "area": "centre",
    "food": "indian",
    "phone": "01223_302330",
    "pricerange": "expensive",
    "postcode": "cb21dp"
   },
   {
    "name": "taj_tandoori",
    "address": "64_cherry_hinton_road_cherry_hinton",
    "area": "south",
    "food": "indian",
    "phone": "01223_412299",
    "pricerange": "expensive",
    "postcode": "cb17aa"
   },
   {
    "name": "curry_prince",
    "address": "451_newmarket_road_fen_ditton",
    "area": "east",
    "food": "indian",
    "phone": "01223_566388",
    "pricerange": "moderate",
    "postcode": "cb58jj"
   },
   {
    "name": "tandoori_palace",
    "address": "68_histon_road_chesterton",
    "area": "west",
    "food": "indian",
    "phone": "01223_506055",
    "pricerange": "expensive",
    "postcode": "cb43le"
   },
   {
    "name": "kohinoor",
    "address": "74_mill_road_city_centre",
    "area": "centre",
    "food": "indian",
    "phone": "01223_323639",
    "pricerange": "cheap",
    "postcode": "cb12as"
   },
   {
    "name": "the_golden_curry",
    "address": "mill_road_city_centre",
    "area": "centre",
    "food": "indian",
    "phone": "01223_329432",
    "pricerange": "expensive",
    "postcode": "cb12az"
   },
   {
    "name": "cocum",
    "address": "71_castle_street_city_centre",
    "area": "west",
    "food": "indian",
    "phone": "01223_366668",
    "pricerange": "expensive",
    "postcode": "cb30ah"
   },
   {
    "name": "rice_boat",
    "address": "37_newnham_road_newnham",
    "area": "west",
    "food": "indian",
    "phone": "01223_302800",
    "pricerange": "expensive",
    "postcode": "cb39ey"
   },
   {
    "name": "maharajah_tandoori_restaurant",
    "address": "41518_castle_street_city_centre",
    "area": "west",
    "food": "indian",
    "phone": "01223_358399",
    "pricerange": "expensive",
    "postcode": "cb30ah"
   },
   {
    "name": "the_nirala",
    "address": "7_milton_road_chesterton",
    "area": "north",
    "food": "indian",
    "phone": "01223_360966",
    "pricerange": "moderate",
    "postcode": "cb41uy"
   },
   {
    "name": "pipasha_restaurant",
    "address": "newmarket_road_fen_ditton",
    "area": "east",
    "food": "indian",
    "phone": "01223_577786",
    "pricerange": "expensive",
    "postcode": "cb58pa"
   },
   {
    "name": "royal_spice",
    "address": "victoria_avenue_chesterton",
    "area": "north",
    "food": "indian",
    "phone": "01733_553355",
    "pricerange": "cheap",
    "postcode": "cb41eh"
   },
   {
    "name": "the_gandhi",
    "address": "72_regent_street_city_centre",
    "area": "centre",
    "food": "indian",
    "phone": "01223_353942",
    "pricerange": "cheap",
    "postcode": "cb21dp"
   },
   {
    "name": "meghna",
    "address": "205_victoria_road_chesterton",
    "area": "west",
    "food": "indian",
    "phone": "01223_727410",
    "pricerange": "moderate",
    "postcode": "cb43lf"
   },
   {
    "name": "saffron_brasserie",
    "address": "hills_road_city_centre",
    "area": "centre",
    "food": "indian",
    "phone": "01223_354679",
    "pricerange": "expensive",
    "postcode": "cb21la"
   },
   {
    "name": "mahal_of_cambridge",
    "address": "3_-_5_millers_yard_mill_lane",
    "area": "centre",
    "food": "indian",
    "phone": "01223_360409",
    "pricerange": "cheap",
    "postcode": "cb21rq"
   },
   {
    "name": "india_house",
    "address": "31_newnham_road_newnham",
    "area": "west",
    "food": "indian",
    "phone": "01223_461661",
    "pricerange": "expensive",
    "postcode": "cb39ey"
   },
   {
    "name": "panahar",
    "address": "8_norfolk_street_city_centre",
    "area": "centre",
    "food": "indian",
    "phone": "01223_355012",
    "pricerange": "expensive",
    "postcode": "cb12lf"
   },
   {
    "name": "curry_king",
    "address": "5_jordans_yard_bridge_street_city_centre",
    "area": "centre",
    "food": "indian",
    "phone": "01223_324351",
    "pricerange": "expensive",
    "postcode": "cb21ug"
   },
   {
    "name": "curry_queen",
    "address": "106_mill_road_city_centre",
    "area": "centre",
    "food": "indian",
    "phone": "01223_351027",
    "pricerange": "expensive",
    "postcode": "cb12bd"
   },
   {
    "name": "rajmahal",
    "address": "7_barnwell_road_fen_ditton",
    "area": "east",
    "food": "indian",
    "phone": "01223_244955",
    "pricerange": "moderate",
    "postcode": "cb58rg"
   },
   {
    "name": "sitar_tandoori",
    "address": "43_high_street_cherry_hinton_cherry_hinton",
    "area": "east",
    "food": "indian",
    "phone": "01223_249955",
    "pricerange": "expensive",
    "postcode": "cb19hx"
   }
  ],
  "cusine": "indian",
  "dialogue_id": 118,
  "sketch_tags": [
   "null_tag",
   "cocum",
   "null_tag",
   "indian",
   "null_tag",
   "null_tag"
  ],
  "sketch_outs": [
   "the",
   "sketch_name",
   "serves",
   "sketch_food",
   "food",
   "."
  ],
  "gold_entities": [
   "cocum",
   "indian"
  ],
  "did": 118,
  "key_ptr": [
   [
    1,
    0,
    0,
    1,
    0,
    0,
    0
   ],
   [
    1,
    0,
    0,
    1,
    0,
    0,
    0
   ],
   [
    1,
    0,
    0,
    1,
    0,
    0,
    0
   ],
   [
    1,
    0,
    0,
    1,
    0,
    0,
    0
   ],
   [
    1,
    0,
    0,
    1,
    0,
    0,
    0
   ],
   [
    1,
    0,
    0,
    1,
    0,
    0,
    0
   ],
   [
    1,
    0,
    0,
    1,
    0,
    0,
    0
   ],
   [
    1,
    0,
    0,
    1,
    0,
    0,
    0
   ],
   [
    1,
    0,
    0,
    1,
    0,
    0,
    0
   ],
   [
    1,
    0,
    0,
    1,
    0,
    0,
    0
   ],
   [
    1,
    0,
    0,
    1,
    0,
    0,
    0
   ],
   [
    1,
    0,
    0,
    1,
    0,
    0,
    0
   ],
   [
    1,
    0,
    0,
    1,
    0,
    0,
    0
   ],
   [
    1,
    0,
    0,
    1,
    0,
    0,
    0
   ],
   [
    1,
    0,
    0,
    1,
    0,
    0,
    0
   ],
   [
    1,
    0,
    0,
    1,
    0,
    0,
    0
   ],
   [
    1,
    0,
    0,
    1,
    0,
    0,
    0
   ],
   [
    1,
    0,
    0,
    1,
    0,
    0,
    0
   ],
   [
    1,
    0,
    0,
    1,
    0,
    0,
    0
   ],
   [
    1,
    0,
    0,
    1,
    0,
    0,
    0
   ],
   [
    1,
    0,
    0,
    1,
    0,
    0,
    0
   ],
   [
    1,
    0,
    0,
    1,
    0,
    0,
    0
   ]
  ],
  "kb_ptr": [
   0,
   0,
   0,
   0,
   0,
   0,
   1,
   0,
   0,
   0,
   0,
   0,
   0,
   0,
   0,
   0,
   0,
   0,
   0,
   0,
   0,
   0
  ]
 },
 {
  "context": [
   "hello , i am looking for a restaurant that serves halal food .",
   "i can not find any restaurants serving halal food . do you have any other preferences ?",
   "how about indian food ?",
   "api_call indian dontcare dontcare",
   "<silence>",
   "the cocum serves indian food .",
   "what is their address and phone number ?"
  ],
  "output": "their address is 71_castle_street_city_centre , their phone number is 01223_366668 .",
  "kb": [
   {
    "name": "curry_garden",
    "address": "106_regent_street_city_centre",
    "area": "centre",
    "food": "indian",
    "phone": "01223_302330",
    "pricerange": "expensive",
    "postcode": "cb21dp"
   },
   {
    "name": "taj_tandoori",
    "address": "64_cherry_hinton_road_cherry_hinton",
    "area": "south",
    "food": "indian",
    "phone": "01223_412299",
    "pricerange": "expensive",
    "postcode": "cb17aa"
   },
   {
    "name": "curry_prince",
    "address": "451_newmarket_road_fen_ditton",
    "area": "east",
    "food": "indian",
    "phone": "01223_566388",
    "pricerange": "moderate",
    "postcode": "cb58jj"
   },
   {
    "name": "tandoori_palace",
    "address": "68_histon_road_chesterton",
    "area": "west",
    "food": "indian",
    "phone": "01223_506055",
    "pricerange": "expensive",
    "postcode": "cb43le"
   },
   {
    "name": "kohinoor",
    "address": "74_mill_road_city_centre",
    "area": "centre",
    "food": "indian",
    "phone": "01223_323639",
    "pricerange": "cheap",
    "postcode": "cb12as"
   },
   {
    "name": "the_golden_curry",
    "address": "mill_road_city_centre",
    "area": "centre",
    "food": "indian",
    "phone": "01223_329432",
    "pricerange": "expensive",
    "postcode": "cb12az"
   },
   {
    "name": "cocum",
    "address": "71_castle_street_city_centre",
    "area": "west",
    "food": "indian",
    "phone": "01223_366668",
    "pricerange": "expensive",
    "postcode": "cb30ah"
   },
   {
    "name": "rice_boat",
    "address": "37_newnham_road_newnham",
    "area": "west",
    "food": "indian",
    "phone": "01223_302800",
    "pricerange": "expensive",
    "postcode": "cb39ey"
   },
   {
    "name": "maharajah_tandoori_restaurant",
    "address": "41518_castle_street_city_centre",
    "area": "west",
    "food": "indian",
    "phone": "01223_358399",
    "pricerange": "expensive",
    "postcode": "cb30ah"
   },
   {
    "name": "the_nirala",
    "address": "7_milton_road_chesterton",
    "area": "north",
    "food": "indian",
    "phone": "01223_360966",
    "pricerange": "moderate",
    "postcode": "cb41uy"
   },
   {
    "name": "pipasha_restaurant",
    "address": "newmarket_road_fen_ditton",
    "area": "east",
    "food": "indian",
    "phone": "01223_577786",
    "pricerange": "expensive",
    "postcode": "cb58pa"
   },
   {
    "name": "royal_spice",
    "address": "victoria_avenue_chesterton",
    "area": "north",
    "food": "indian",
    "phone": "01733_553355",
    "pricerange": "cheap",
    "postcode": "cb41eh"
   },
   {
    "name": "the_gandhi",
    "address": "72_regent_street_city_centre",
    "area": "centre",
    "food": "indian",
    "phone": "01223_353942",
    "pricerange": "cheap",
    "postcode": "cb21dp"
   },
   {
    "name": "meghna",
    "address": "205_victoria_road_chesterton",
    "area": "west",
    "food": "indian",
    "phone": "01223_727410",
    "pricerange": "moderate",
    "postcode": "cb43lf"
   },
   {
    "name": "saffron_brasserie",
    "address": "hills_road_city_centre",
    "area": "centre",
    "food": "indian",
    "phone": "01223_354679",
    "pricerange": "expensive",
    "postcode": "cb21la"
   },
   {
    "name": "mahal_of_cambridge",
    "address": "3_-_5_millers_yard_mill_lane",
    "area": "centre",
    "food": "indian",
    "phone": "01223_360409",
    "pricerange": "cheap",
    "postcode": "cb21rq"
   },
   {
    "name": "india_house",
    "address": "31_newnham_road_newnham",
    "area": "west",
    "food": "indian",
    "phone": "01223_461661",
    "pricerange": "expensive",
    "postcode": "cb39ey"
   },
   {
    "name": "panahar",
    "address": "8_norfolk_street_city_centre",
    "area": "centre",
    "food": "indian",
    "phone": "01223_355012",
    "pricerange": "expensive",
    "postcode": "cb12lf"
   },
   {
    "name": "curry_king",
    "address": "5_jordans_yard_bridge_street_city_centre",
    "area": "centre",
    "food": "indian",
    "phone": "01223_324351",
    "pricerange": "expensive",
    "postcode": "cb21ug"
   },
   {
    "name": "curry_queen",
    "address": "106_mill_road_city_centre",
    "area": "centre",
    "food": "indian",
    "phone": "01223_351027",
    "pricerange": "expensive",
    "postcode": "cb12bd"
   },
   {
    "name": "rajmahal",
    "address": "7_barnwell_road_fen_ditton",
    "area": "east",
    "food": "indian",
    "phone": "01223_244955",
    "pricerange": "moderate",
    "postcode": "cb58rg"
   },
   {
    "name": "sitar_tandoori",
    "address": "43_high_street_cherry_hinton_cherry_hinton",
    "area": "east",
    "food": "indian",
    "phone": "01223_249955",
    "pricerange": "expensive",
    "postcode": "cb19hx"
   }
  ],
  "cusine": "indian",
  "dialogue_id": 118,
  "sketch_tags": [
   "null_tag",
   "null_tag",
   "null_tag",
   "71_castle_street_city_centre",
   "null_tag",
   "null_tag",
   "null_tag",
   "null_tag",
   "null_tag",
   "01223_366668",
   "null_tag"
  ],
  "sketch_outs": [
   "their",
   "address",
   "is",
   "sketch_address",
   ",",
   "their",
   "phone",
   "number",
   "is",
   "sketch_phone",
   "."
  ],
  "gold_entities": [
   "71_castle_street_city_centre",
   "01223_366668"
  ],
  "did": 118,
  "key_ptr": [
   [
    0,
    1,
    0,
    0,
    1,
    0,
    0
   ],
   [
    0,
    1,
    0,
    0,
    1,
    0,
    0
   ],
   [
    0,
    1,
    0,
    0,
    1,
    0,
    0
   ],
   [
    0,
    1,
    0,
    0,
    1,
    0,
    0
   ],
   [
    0,
    1,
    0,
    0,
    1,
    0,
    0
   ],
   [
    0,
    1,
    0,
    0,
    1,
    0,
    0
   ],
   [
    0,
    1,
    0,
    0,
    1,
    0,
    0
   ],
   [
    0,
    1,
    0,
    0,
    1,
    0,
    0
   ],
   [
    0,
    1,
    0,
    0,
    1,
    0,
    0
   ],
   [
    0,
    1,
    0,
    0,
    1,
    0,
    0
   ],
   [
    0,
    1,
    0,
    0,
    1,
    0,
    0
   ],
   [
    0,
    1,
    0,
    0,
    1,
    0,
    0
   ],
   [
    0,
    1,
    0,
    0,
    1,
    0,
    0
   ],
   [
    0,
    1,
    0,
    0,
    1,
    0,
    0
   ],
   [
    0,
    1,
    0,
    0,
    1,
    0,
    0
   ],
   [
    0,
    1,
    0,
    0,
    1,
    0,
    0
   ],
   [
    0,
    1,
    0,
    0,
    1,
    0,
    0
   ],
   [
    0,
    1,
    0,
    0,
    1,
    0,
    0
   ],
   [
    0,
    1,
    0,
    0,
    1,
    0,
    0
   ],
   [
    0,
    1,
    0,
    0,
    1,
    0,
    0
   ],
   [
    0,
    1,
    0,
    0,
    1,
    0,
    0
   ],
   [
    0,
    1,
    0,
    0,
    1,
    0,
    0
   ]
  ],
  "kb_ptr": [
   0,
   0,
   0,
   0,
   0,
   0,
   1,
   0,
   0,
   0,
   0,
   0,
   0,
   0,
   0,
   0,
   0,
   0,
   0,
   0,
   0,
   0
  ]
 },
 {
  "context": [
   "hello , i am looking for a restaurant that serves halal food .",
   "i can not find any restaurants serving halal food . do you have any other preferences ?",
   "how about indian food ?",
   "api_call indian dontcare dontcare",
   "<silence>",
   "the cocum serves indian food .",
   "what is their address and phone number ?",
   "their address is 71_castle_street_city_centre , their phone number is 01223_366668 .",
   "is cocum located in the east part of town ?"
  ],
  "output": "no , the cocum is located on the west part of town . would you like me to find an indian restaurant on the east part of town ?",
  "kb": [
   {
    "name": "curry_garden",
    "address": "106_regent_street_city_centre",
    "area": "centre",
    "food": "indian",
    "phone": "01223_302330",
    "pricerange": "expensive",
    "postcode": "cb21dp"
   },
   {
    "name": "taj_tandoori",
    "address": "64_cherry_hinton_road_cherry_hinton",
    "area": "south",
    "food": "indian",
    "phone": "01223_412299",
    "pricerange": "expensive",
    "postcode": "cb17aa"
   },
   {
    "name": "curry_prince",
    "address": "451_newmarket_road_fen_ditton",
    "area": "east",
    "food": "indian",
    "phone": "01223_566388",
    "pricerange": "moderate",
    "postcode": "cb58jj"
   },
   {
    "name": "tandoori_palace",
    "address": "68_histon_road_chesterton",
    "area": "west",
    "food": "indian",
    "phone": "01223_506055",
    "pricerange": "expensive",
    "postcode": "cb43le"
   },
   {
    "name": "kohinoor",
    "address": "74_mill_road_city_centre",
    "area": "centre",
    "food": "indian",
    "phone": "01223_323639",
    "pricerange": "cheap",
    "postcode": "cb12as"
   },
   {
    "name": "the_golden_curry",
    "address": "mill_road_city_centre",
    "area": "centre",
    "food": "indian",
    "phone": "01223_329432",
    "pricerange": "expensive",
    "postcode": "cb12az"
   },
   {
    "name": "cocum",
    "address": "71_castle_street_city_centre",
    "area": "west",
    "food": "indian",
    "phone": "01223_366668",
    "pricerange": "expensive",
    "postcode": "cb30ah"
   },
   {
    "name": "rice_boat",
    "address": "37_newnham_road_newnham",
    "area": "west",
    "food": "indian",
    "phone": "01223_302800",
    "pricerange": "expensive",
    "postcode": "cb39ey"
   },
   {
    "name": "maharajah_tandoori_restaurant",
    "address": "41518_castle_street_city_centre",
    "area": "west",
    "food": "indian",
    "phone": "01223_358399",
    "pricerange": "expensive",
    "postcode": "cb30ah"
   },
   {
    "name": "the_nirala",
    "address": "7_milton_road_chesterton",
    "area": "north",
    "food": "indian",
    "phone": "01223_360966",
    "pricerange": "moderate",
    "postcode": "cb41uy"
   },
   {
    "name": "pipasha_restaurant",
    "address": "newmarket_road_fen_ditton",
    "area": "east",
    "food": "indian",
    "phone": "01223_577786",
    "pricerange": "expensive",
    "postcode": "cb58pa"
   },
   {
    "name": "royal_spice",
    "address": "victoria_avenue_chesterton",
    "area": "north",
    "food": "indian",
    "phone": "01733_553355",
    "pricerange": "cheap",
    "postcode": "cb41eh"
   },
   {
    "name": "the_gandhi",
    "address": "72_regent_street_city_centre",
    "area": "centre",
    "food": "indian",
    "phone": "01223_353942",
    "pricerange": "cheap",
    "postcode": "cb21dp"
   },
   {
    "name": "meghna",
    "address": "205_victoria_road_chesterton",
    "area": "west",
    "food": "indian",
    "phone": "01223_727410",
    "pricerange": "moderate",
    "postcode": "cb43lf"
   },
   {
    "name": "saffron_brasserie",
    "address": "hills_road_city_centre",
    "area": "centre",
    "food": "indian",
    "phone": "01223_354679",
    "pricerange": "expensive",
    "postcode": "cb21la"
   },
   {
    "name": "mahal_of_cambridge",
    "address": "3_-_5_millers_yard_mill_lane",
    "area": "centre",
    "food": "indian",
    "phone": "01223_360409",
    "pricerange": "cheap",
    "postcode": "cb21rq"
   },
   {
    "name": "india_house",
    "address": "31_newnham_road_newnham",
    "area": "west",
    "food": "indian",
    "phone": "01223_461661",
    "pricerange": "expensive",
    "postcode": "cb39ey"
   },
   {
    "name": "panahar",
    "address": "8_norfolk_street_city_centre",
    "area": "centre",
    "food": "indian",
    "phone": "01223_355012",
    "pricerange": "expensive",
    "postcode": "cb12lf"
   },
   {
    "name": "curry_king",
    "address": "5_jordans_yard_bridge_street_city_centre",
    "area": "centre",
    "food": "indian",
    "phone": "01223_324351",
    "pricerange": "expensive",
    "postcode": "cb21ug"
   },
   {
    "name": "curry_queen",
    "address": "106_mill_road_city_centre",
    "area": "centre",
    "food": "indian",
    "phone": "01223_351027",
    "pricerange": "expensive",
    "postcode": "cb12bd"
   },
   {
    "name": "rajmahal",
    "address": "7_barnwell_road_fen_ditton",
    "area": "east",
    "food": "indian",
    "phone": "01223_244955",
    "pricerange": "moderate",
    "postcode": "cb58rg"
   },
   {
    "name": "sitar_tandoori",
    "address": "43_high_street_cherry_hinton_cherry_hinton",
    "area": "east",
    "food": "indian",
    "phone": "01223_249955",
    "pricerange": "expensive",
    "postcode": "cb19hx"
   }
  ],
  "cusine": "indian",
  "dialogue_id": 118,
  "sketch_tags": [
   "null_tag",
   "null_tag",
   "null_tag",
   "cocum",
   "null_tag",
   "null_tag",
   "null_tag",
   "null_tag",
   "west",
   "null_tag",
   "null_tag",
   "null_tag",
   "null_tag",
   "null_tag",
   "null_tag",
   "null_tag",
   "null_tag",
   "null_tag",
   "null_tag",
   "null_tag",
   "indian",
   "null_tag",
   "null_tag",
   "null_tag",
   "east",
   "null_tag",
   "null_tag",
   "null_tag",
   "null_tag"
  ],
  "sketch_outs": [
   "no",
   ",",
   "the",
   "sketch_name",
   "is",
   "located",
   "on",
   "the",
   "sketch_area",
   "part",
   "of",
   "town",
   ".",
   "would",
   "you",
   "like",
   "me",
   "to",
   "find",
   "an",
   "sketch_food",
   "restaurant",
   "on",
   "the",
   "sketch_area",
   "part",
   "of",
   "town",
   "?"
  ],
  "gold_entities": [
   "cocum",
   "west",
   "indian",
   "east"
  ],
  "did": 118,
  "key_ptr": [
   [
    1,
    0,
    1,
    1,
    0,
    0,
    0
   ],
   [
    1,
    0,
    1,
    1,
    0,
    0,
    0
   ],
   [
    1,
    0,
    1,
    1,
    0,
    0,
    0
   ],
   [
    1,
    0,
    1,
    1,
    0,
    0,
    0
   ],
   [
    1,
    0,
    1,
    1,
    0,
    0,
    0
   ],
   [
    1,
    0,
    1,
    1,
    0,
    0,
    0
   ],
   [
    1,
    0,
    1,
    1,
    0,
    0,
    0
   ],
   [
    1,
    0,
    1,
    1,
    0,
    0,
    0
   ],
   [
    1,
    0,
    1,
    1,
    0,
    0,
    0
   ],
   [
    1,
    0,
    1,
    1,
    0,
    0,
    0
   ],
   [
    1,
    0,
    1,
    1,
    0,
    0,
    0
   ],
   [
    1,
    0,
    1,
    1,
    0,
    0,
    0
   ],
   [
    1,
    0,
    1,
    1,
    0,
    0,
    0
   ],
   [
    1,
    0,
    1,
    1,
    0,
    0,
    0
   ],
   [
    1,
    0,
    1,
    1,
    0,
    0,
    0
   ],
   [
    1,
    0,
    1,
    1,
    0,
    0,
    0
   ],
   [
    1,
    0,
    1,
    1,
    0,
    0,
    0
   ],
   [
    1,
    0,
    1,
    1,
    0,
    0,
    0
   ],
   [
    1,
    0,
    1,
    1,
    0,
    0,
    0
   ],
   [
    1,
    0,
    1,
    1,
    0,
    0,
    0
   ],
   [
    1,
    0,
    1,
    1,
    0,
    0,
    0
   ],
   [
    1,
    0,
    1,
    1,
    0,
    0,
    0
   ]
  ],
  "kb_ptr": [
   0,
   0,
   0,
   0,
   0,
   0,
   1,
   0,
   0,
   0,
   0,
   0,
   0,
   0,
   0,
   0,
   0,
   0,
   0,
   0,
   0,
   0
  ]
 },
 {
  "context": [
   "hello , i am looking for a restaurant that serves halal food .",
   "i can not find any restaurants serving halal food . do you have any other preferences ?",
   "how about indian food ?",
   "api_call indian dontcare dontcare",
   "<silence>",
   "the cocum serves indian food .",
   "what is their address and phone number ?",
   "their address is 71_castle_street_city_centre , their phone number is 01223_366668 .",
   "is cocum located in the east part of town ?",
   "no , the cocum is located on the west part of town . would you like me to find an indian restaurant on the east part of town ?",
   "correct"
  ],
  "output": "i have 4 indian restaurants showing for the east part of town . they are curry_prince , pipasha resteraunt , rajmahal , and sitar_tandoori .",
  "kb": [
   {
    "name": "curry_garden",
    "address": "106_regent_street_city_centre",
    "area": "centre",
    "food": "indian",
    "phone": "01223_302330",
    "pricerange": "expensive",
    "postcode": "cb21dp"
   },
   {
    "name": "taj_tandoori",
    "address": "64_cherry_hinton_road_cherry_hinton",
    "area": "south",
    "food": "indian",
    "phone": "01223_412299",
    "pricerange": "expensive",
    "postcode": "cb17aa"
   },
   {
    "name": "curry_prince",
    "address": "451_newmarket_road_fen_ditton",
    "area": "east",
    "food": "indian",
    "phone": "01223_566388",
    "pricerange": "moderate",
    "postcode": "cb58jj"
   },
   {
    "name": "tandoori_palace",
    "address": "68_histon_road_chesterton",
    "area": "west",
    "food": "indian",
    "phone": "01223_506055",
    "pricerange": "expensive",
    "postcode": "cb43le"
   },
   {
    "name": "kohinoor",
    "address": "74_mill_road_city_centre",
    "area": "centre",
    "food": "indian",
    "phone": "01223_323639",
    "pricerange": "cheap",
    "postcode": "cb12as"
   },
   {
    "name": "the_golden_curry",
    "address": "mill_road_city_centre",
    "area": "centre",
    "food": "indian",
    "phone": "01223_329432",
    "pricerange": "expensive",
    "postcode": "cb12az"
   },
   {
    "name": "cocum",
    "address": "71_castle_street_city_centre",
    "area": "west",
    "food": "indian",
    "phone": "01223_366668",
    "pricerange": "expensive",
    "postcode": "cb30ah"
   },
   {
    "name": "rice_boat",
    "address": "37_newnham_road_newnham",
    "area": "west",
    "food": "indian",
    "phone": "01223_302800",
    "pricerange": "expensive",
    "postcode": "cb39ey"
   },
   {
    "name": "maharajah_tandoori_restaurant",
    "address": "41518_castle_street_city_centre",
    "area": "west",
    "food": "indian",
    "phone": "01223_358399",
    "pricerange": "expensive",
    "postcode": "cb30ah"
   },
   {
    "name": "the_nirala",
    "address": "7_milton_road_chesterton",
    "area": "north",
    "food": "indian",
    "phone": "01223_360966",
    "pricerange": "moderate",
    "postcode": "cb41uy"
   },
   {
    "name": "pipasha_restaurant",
    "address": "newmarket_road_fen_ditton",
    "area": "east",
    "food": "indian",
    "phone": "01223_577786",
    "pricerange": "expensive",
    "postcode": "cb58pa"
   },
   {
    "name": "royal_spice",
    "address": "victoria_avenue_chesterton",
    "area": "north",
    "food": "indian",
    "phone": "01733_553355",
    "pricerange": "cheap",
    "postcode": "cb41eh"
   },
   {
    "name": "the_gandhi",
    "address": "72_regent_street_city_centre",
    "area": "centre",
    "food": "indian",
    "phone": "01223_353942",
    "pricerange": "cheap",
    "postcode": "cb21dp"
   },
   {
    "name": "meghna",
    "address": "205_victoria_road_chesterton",
    "area": "west",
    "food": "indian",
    "phone": "01223_727410",
    "pricerange": "moderate",
    "postcode": "cb43lf"
   },
   {
    "name": "saffron_brasserie",
    "address": "hills_road_city_centre",
    "area": "centre",
    "food": "indian",
    "phone": "01223_354679",
    "pricerange": "expensive",
    "postcode": "cb21la"
   },
   {
    "name": "mahal_of_cambridge",
    "address": "3_-_5_millers_yard_mill_lane",
    "area": "centre",
    "food": "indian",
    "phone": "01223_360409",
    "pricerange": "cheap",
    "postcode": "cb21rq"
   },
   {
    "name": "india_house",
    "address": "31_newnham_road_newnham",
    "area": "west",
    "food": "indian",
    "phone": "01223_461661",
    "pricerange": "expensive",
    "postcode": "cb39ey"
   },
   {
    "name": "panahar",
    "address": "8_norfolk_street_city_centre",
    "area": "centre",
    "food": "indian",
    "phone": "01223_355012",
    "pricerange": "expensive",
    "postcode": "cb12lf"
   },
   {
    "name": "curry_king",
    "address": "5_jordans_yard_bridge_street_city_centre",
    "area": "centre",
    "food": "indian",
    "phone": "01223_324351",
    "pricerange": "expensive",
    "postcode": "cb21ug"
   },
   {
    "name": "curry_queen",
    "address": "106_mill_road_city_centre",
    "area": "centre",
    "food": "indian",
    "phone": "01223_351027",
    "pricerange": "expensive",
    "postcode": "cb12bd"
   },
   {
    "name": "rajmahal",
    "address": "7_barnwell_road_fen_ditton",
    "area": "east",
    "food": "indian",
    "phone": "01223_244955",
    "pricerange": "moderate",
    "postcode": "cb58rg"
   },
   {
    "name": "sitar_tandoori",
    "address": "43_high_street_cherry_hinton_cherry_hinton",
    "area": "east",
    "food": "indian",
    "phone": "01223_249955",
    "pricerange": "expensive",
    "postcode": "cb19hx"
   }
  ],
  "cusine": "indian",
  "dialogue_id": 118,
  "sketch_tags": [
   "null_tag",
   "null_tag",
   "null_tag",
   "indian",
   "null_tag",
   "null_tag",
   "null_tag",
   "null_tag",
   "east",
   "null_tag",
   "null_tag",
   "null_tag",
   "null_tag",
   "null_tag",
   "null_tag",
   "curry_prince",
   "null_tag",
   "null_tag",
   "null_tag",
   "null_tag",
   "rajmahal",
   "null_tag",
   "null_tag",
   "sitar_tandoori",
   "null_tag"
  ],
  "sketch_outs": [
   "i",
   "have",
   "4",
   "sketch_food",
   "restaurants",
   "showing",
   "for",
   "the",
   "sketch_area",
   "part",
   "of",
   "town",
   ".",
   "they",
   "are",
   "sketch_name",
   ",",
   "pipasha",
   "resteraunt",
   ",",
   "sketch_name",
   ",",
   "and",
   "sketch_name",
   "."
  ],
  "gold_entities": [
   "indian",
   "east",
   "curry_prince",
   "rajmahal",
   "sitar_tandoori"
  ],
  "did": 118,
  "key_ptr": [
   [
    1,
    0,
    1,
    1,
    0,
    0,
    0
   ],
   [
    1,
    0,
    1,
    1,
    0,
    0,
    0
   ],
   [
    1,
    0,
    1,
    1,
    0,
    0,
    0
   ],
   [
    1,
    0,
    1,
    1,
    0,
    0,
    0
   ],
   [
    1,
    0,
    1,
    1,
    0,
    0,
    0
   ],
   [
    1,
    0,
    1,
    1,
    0,
    0,
    0
   ],
   [
    1,
    0,
    1,
    1,
    0,
    0,
    0
   ],
   [
    1,
    0,
    1,
    1,
    0,
    0,
    0
   ],
   [
    1,
    0,
    1,
    1,
    0,
    0,
    0
   ],
   [
    1,
    0,
    1,
    1,
    0,
    0,
    0
   ],
   [
    1,
    0,
    1,
    1,
    0,
    0,
    0
   ],
   [
    1,
    0,
    1,
    1,
    0,
    0,
    0
   ],
   [
    1,
    0,
    1,
    1,
    0,
    0,
    0
   ],
   [
    1,
    0,
    1,
    1,
    0,
    0,
    0
   ],
   [
    1,
    0,
    1,
    1,
    0,
    0,
    0
   ],
   [
    1,
    0,
    1,
    1,
    0,
    0,
    0
   ],
   [
    1,
    0,
    1,
    1,
    0,
    0,
    0
   ],
   [
    1,
    0,
    1,
    1,
    0,
    0,
    0
   ],
   [
    1,
    0,
    1,
    1,
    0,
    0,
    0
   ],
   [
    1,
    0,
    1,
    1,
    0,
    0,
    0
   ],
   [
    1,
    0,
    1,
    1,
    0,
    0,
    0
   ],
   [
    1,
    0,
    1,
    1,
    0,
    0,
    0
   ]
  ],
  "kb_ptr": [
   0,
   0,
   1,
   0,
   0,
   0,
   1,
   0,
   0,
   0,
   0,
   0,
   0,
   0,
   0,
   0,
   0,
   0,
   0,
   0,
   1,
   1
  ]
 },
 {
  "context": [
   "i am looking for a restaurant in the expensive price range that serves belgian food ."
  ],
  "output": "i have nothing available meeting your request , would you like to try a different price range or another type of cuisine ?",
  "kb": [],
  "cusine": "european",
  "dialogue_id": 121,
  "sketch_tags": [
   "null_tag",
   "null_tag",
   "null_tag",
   "null_tag",
   "null_tag",
   "null_tag",
   "null_tag",
   "null_tag",
   "null_tag",
   "null_tag",
   "null_tag",
   "null_tag",
   "null_tag",
   "null_tag",
   "null_tag",
   "null_tag",
   "null_tag",
   "null_tag",
   "null_tag",
   "null_tag",
   "null_tag",
   "null_tag",
   "null_tag"
  ],
  "sketch_outs": [
   "i",
   "have",
   "nothing",
   "available",
   "meeting",
   "your",
   "request",
   ",",
   "would",
   "you",
   "like",
   "to",
   "try",
   "a",
   "different",
   "price",
   "range",
   "or",
   "another",
   "type",
   "of",
   "cuisine",
   "?"
  ],
  "gold_entities": [],
  "did": 121,
  "kb_ptr": [],
  "key_ptr": []
 },
 {
  "context": [
   "i am looking for a restaurant in the expensive price range that serves belgian food .",
   "i have nothing available meeting your request , would you like to try a different price range or another type of cuisine ?",
   "yes , is there any expensive european eateries ?"
  ],
  "output": "yes , there are 4 expensive restaurants serving european food . which area would you like ?",
  "kb": [],
  "cusine": "european",
  "dialogue_id": 121,
  "sketch_tags": [
   "null_tag",
   "null_tag",
   "null_tag",
   "null_tag",
   "null_tag",
   "expensive",
   "null_tag",
   "null_tag",
   "european",
   "null_tag",
   "null_tag",
   "null_tag",
   "null_tag",
   "null_tag",
   "null_tag",
   "null_tag",
   "null_tag"
  ],
  "sketch_outs": [
   "yes",
   ",",
   "there",
   "are",
   "4",
   "sketch_pricerange",
   "restaurants",
   "serving",
   "sketch_food",
   "food",
   ".",
   "which",
   "area",
   "would",
   "you",
   "like",
   "?"
  ],
  "gold_entities": [
   "expensive",
   "european"
  ],
  "did": 121,
  "kb_ptr": [],
  "key_ptr": []
 },
 {
  "context": [
   "i am looking for a restaurant in the expensive price range that serves belgian food .",
   "i have nothing available meeting your request , would you like to try a different price range or another type of cuisine ?",
   "yes , is there any expensive european eateries ?",
   "yes , there are 4 expensive restaurants serving european food . which area would you like ?",
   "what is the address of the restaurant ?"
  ],
  "output": "api_call european dontcare expensive",
  "kb": [],
  "cusine": "european",
  "dialogue_id": 121,
  "sketch_tags": [
   "null_tag",
   "european",
   "null_tag",
   "expensive"
  ],
  "sketch_outs": [
   "api_call",
   "sketch_food",
   "dontcare",
   "sketch_pricerange"
  ],
  "gold_entities": [
   "european",
   "expensive"
  ],
  "did": 121,
  "kb_ptr": [],
  "key_ptr": []
 },
 {
  "context": [
   "i am looking for a restaurant in the expensive price range that serves belgian food .",
   "i have nothing available meeting your request , would you like to try a different price range or another type of cuisine ?",
   "yes , is there any expensive european eateries ?",
   "yes , there are 4 expensive restaurants serving european food . which area would you like ?",
   "what is the address of the restaurant ?",
   "api_call european dontcare expensive",
   "<silence>"
  ],
  "output": "michaelhouse_cafe is at st._michael's_church_trinity_street_city_centre . how does that sound ?",
  "kb": [
   {
    "name": "eraina",
    "address": "free_school_lane_city_centre",
    "area": "centre",
    "food": "european",
    "phone": "01223_368786",
    "pricerange": "expensive",
    "postcode": "cb23rh"
   },
   {
    "name": "michaelhouse_cafe",
    "address": "st._michael's_church_trinity_street_city_centre",
    "area": "centre",
    "food": "european",
    "phone": "01223_309147",
    "pricerange": "expensive",
    "postcode": "cb21su"
   },
   {
    "name": "cambridge_lodge_restaurant",
    "address": "cambridge_lodge_hotel_139_huntingdon_road_city_centre",
    "area": "west",
    "food": "european",
    "phone": "01223_355166",
    "pricerange": "expensive",
    "postcode": "cb30dq"
   }
  ],
  "cusine": "european",
  "dialogue_id": 121,
  "sketch_tags": [
   "michaelhouse_cafe",
   "null_tag",
   "null_tag",
   "st._michael's_church_trinity_street_city_centre",
   "null_tag",
   "null_tag",
   "null_tag",
   "null_tag",
   "null_tag",
   "null_tag"
  ],
  "sketch_outs": [
   "sketch_name",
   "is",
   "at",
   "sketch_address",
   ".",
   "how",
   "does",
   "that",
   "sound",
   "?"
  ],
  "gold_entities": [
   "michaelhouse_cafe",
   "st._michael's_church_trinity_street_city_centre"
  ],
  "did": 121,
  "key_ptr": [
   [
    1,
    1,
    0,
    0,
    0,
    0,
    0
   ],
   [
    1,
    1,
    0,
    0,
    0,
    0,
    0
   ],
   [
    1,
    1,
    0,
    0,
    0,
    0,
    0
   ]
  ],
  "kb_ptr": [
   0,
   1,
   0
  ]
 },
 {
  "context": [
   "i am looking for a restaurant in the expensive price range that serves belgian food .",
   "i have nothing available meeting your request , would you like to try a different price range or another type of cuisine ?",
   "yes , is there any expensive european eateries ?",
   "yes , there are 4 expensive restaurants serving european food . which area would you like ?",
   "what is the address of the restaurant ?",
   "api_call european dontcare expensive",
   "<silence>",
   "michaelhouse_cafe is at st._michael's_church_trinity_street_city_centre . how does that sound ?",
   "what is its phone number ?"
  ],
  "output": "the phone number is 01223_309147 .",
  "kb": [
   {
    "name": "eraina",
    "address": "free_school_lane_city_centre",
    "area": "centre",
    "food": "european",
    "phone": "01223_368786",
    "pricerange": "expensive",
    "postcode": "cb23rh"
   },
   {
    "name": "michaelhouse_cafe",
    "address": "st._michael's_church_trinity_street_city_centre",
    "area": "centre",
    "food": "european",
    "phone": "01223_309147",
    "pricerange": "expensive",
    "postcode": "cb21su"
   },
   {
    "name": "cambridge_lodge_restaurant",
    "address": "cambridge_lodge_hotel_139_huntingdon_road_city_centre",
    "area": "west",
    "food": "european",
    "phone": "01223_355166",
    "pricerange": "expensive",
    "postcode": "cb30dq"
   }
  ],
  "cusine": "european",
  "dialogue_id": 121,
  "sketch_tags": [
   "null_tag",
   "null_tag",
   "null_tag",
   "null_tag",
   "01223_309147",
   "null_tag"
  ],
  "sketch_outs": [
   "the",
   "phone",
   "number",
   "is",
   "sketch_phone",
   "."
  ],
  "gold_entities": [
[truncated: 522,431 more chars]
