# Supplementary material for: PluDG: enhancing task-oriented dialogue system with knowledge graph plug-in module
Source: PeerJ Comput Sci. 2023 Nov 24;9:e1707. doi: 10.7717/peerj-cs.1707 (PMC10703105; doi:10.7717/peerj-cs.1707)
Supplement: Supplemental Information 1 [file peerj-cs-09-1707-s001.zip › decoder/data/camrest/train.json]

{
   "0": {
      "task": "chinese",
      "history": [],
      "user": "i am looking for a restaurant that is moderately priced and serves cantonese food .",
      "response": "there are no restaurants that serve cantonese food in the moderate price range .",
      "reference_entities": [
         "moderate"
      ],
      "kg": []
   },
   "1": {
      "task": "chinese",
      "history": [
         "i am looking for a restaurant that is moderately priced and serves cantonese food .",
         "there are no restaurants that serve cantonese food in the moderate price range ."
      ],
      "user": "how about chinese type of food ?",
      "response": "api_call chinese dontcare moderate",
      "reference_entities": [
         "chinese",
         "moderate"
      ],
      "kg": []
   },
   "2": {
      "task": "chinese",
      "history": [
         "i am looking for a restaurant that is moderately priced and serves cantonese food .",
         "there are no restaurants that serve cantonese food in the moderate price range .",
         "how about chinese type of food ?",
         "api_call chinese dontcare moderate"
      ],
      "user": "<silence>",
      "response": "the golden_wok serves chinese food and is in the moderate price range . would you like their location ?",
      "reference_entities": [
         "golden_wok",
         "chinese",
         "moderate"
      ],
      "kg": [
         [
            "jinling_noodle_bar",
            "address",
            "11_peas_hill_city_centre"
         ],
         [
            "jinling_noodle_bar",
            "area",
            "centre"
         ],
         [
            "jinling_noodle_bar",
            "food",
            "chinese"
         ],
         [
            "jinling_noodle_bar",
            "phone",
            "01223_566188"
         ],
         [
            "jinling_noodle_bar",
            "pricerange",
            "moderate"
         ],
         [
            "jinling_noodle_bar",
            "postcode",
            "cb23pp"
         ],
         [
            "lan_hong_house",
            "address",
            "12_norfolk_street_city_centre"
         ],
         [
            "lan_hong_house",
            "area",
            "centre"
         ],
         [
            "lan_hong_house",
            "food",
            "chinese"
         ],
         [
            "lan_hong_house",
            "phone",
            "01223_350420"
         ],
         [
            "lan_hong_house",
            "pricerange",
            "moderate"
         ],
         [
            "lan_hong_house",
            "postcode",
            "cb12lf"
         ],
         [
            "golden_wok",
            "address",
            "191_histon_road_chesterton"
         ],
         [
            "golden_wok",
            "area",
            "north"
         ],
         [
            "golden_wok",
            "food",
            "chinese"
         ],
         [
            "golden_wok",
            "phone",
            "01223_350688"
         ],
         [
            "golden_wok",
            "pricerange",
            "moderate"
         ],
         [
            "golden_wok",
            "postcode",
            "cb43hl"
         ],
         [
            "shanghai_family_restaurant",
            "address",
            "39_burleigh_street_city_centre"
         ],
         [
            "shanghai_family_restaurant",
            "area",
            "centre"
         ],
         [
            "shanghai_family_restaurant",
            "food",
            "chinese"
         ],
         [
            "shanghai_family_restaurant",
            "phone",
            "01223_301761"
         ],
         [
            "shanghai_family_restaurant",
            "pricerange",
            "moderate"
         ],
         [
            "shanghai_family_restaurant",
            "postcode",
            "cb11dg"
         ]
      ]
   },
   "3": {
      "task": "chinese",
      "history": [
         "i am looking for a restaurant that is moderately priced and serves cantonese food .",
         "there are no restaurants that serve cantonese food in the moderate price range .",
         "how about chinese type of food ?",
         "api_call chinese dontcare moderate",
         "<silence>",
         "the golden_wok serves chinese food and is in the moderate price range . would you like their location ?"
      ],
      "user": "their phone number please .",
      "response": "their phone number is 01223_350688 .",
      "reference_entities": [
         "01223_350688"
      ],
      "kg": [
         [
            "jinling_noodle_bar",
            "address",
            "11_peas_hill_city_centre"
         ],
         [
            "jinling_noodle_bar",
            "area",
            "centre"
         ],
         [
            "jinling_noodle_bar",
            "food",
            "chinese"
         ],
         [
            "jinling_noodle_bar",
            "phone",
            "01223_566188"
         ],
         [
            "jinling_noodle_bar",
            "pricerange",
            "moderate"
         ],
         [
            "jinling_noodle_bar",
            "postcode",
            "cb23pp"
         ],
         [
            "lan_hong_house",
            "address",
            "12_norfolk_street_city_centre"
         ],
         [
            "lan_hong_house",
            "area",
            "centre"
         ],
         [
            "lan_hong_house",
            "food",
            "chinese"
         ],
         [
            "lan_hong_house",
            "phone",
            "01223_350420"
         ],
         [
            "lan_hong_house",
            "pricerange",
            "moderate"
         ],
         [
            "lan_hong_house",
            "postcode",
            "cb12lf"
         ],
         [
            "golden_wok",
            "address",
            "191_histon_road_chesterton"
         ],
         [
            "golden_wok",
            "area",
            "north"
         ],
         [
            "golden_wok",
            "food",
            "chinese"
         ],
         [
            "golden_wok",
            "phone",
            "01223_350688"
         ],
         [
            "golden_wok",
            "pricerange",
            "moderate"
         ],
         [
            "golden_wok",
            "postcode",
            "cb43hl"
         ],
         [
            "shanghai_family_restaurant",
            "address",
            "39_burleigh_street_city_centre"
         ],
         [
            "shanghai_family_restaurant",
            "area",
            "centre"
         ],
         [
            "shanghai_family_restaurant",
            "food",
            "chinese"
         ],
         [
            "shanghai_family_restaurant",
            "phone",
            "01223_301761"
         ],
         [
            "shanghai_family_restaurant",
            "pricerange",
            "moderate"
         ],
         [
            "shanghai_family_restaurant",
            "postcode",
            "cb11dg"
         ]
      ]
   },
   "4": {
      "task": "chinese",
      "history": [
         "i am looking for a restaurant that is moderately priced and serves cantonese food .",
         "there are no restaurants that serve cantonese food in the moderate price range .",
         "how about chinese type of food ?",
         "api_call chinese dontcare moderate",
         "<silence>",
         "the golden_wok serves chinese food and is in the moderate price range . would you like their location ?",
         "their phone number please .",
         "their phone number is 01223_350688 ."
      ],
      "user": "what is the area ?",
      "response": "it is located in the north part of town",
      "reference_entities": [
         "north"
      ],
      "kg": [
         [
            "jinling_noodle_bar",
            "address",
            "11_peas_hill_city_centre"
         ],
         [
            "jinling_noodle_bar",
            "area",
            "centre"
         ],
         [
            "jinling_noodle_bar",
            "food",
            "chinese"
         ],
         [
            "jinling_noodle_bar",
            "phone",
            "01223_566188"
         ],
         [
            "jinling_noodle_bar",
            "pricerange",
            "moderate"
         ],
         [
            "jinling_noodle_bar",
            "postcode",
            "cb23pp"
         ],
         [
            "lan_hong_house",
            "address",
            "12_norfolk_street_city_centre"
         ],
         [
            "lan_hong_house",
            "area",
            "centre"
         ],
         [
            "lan_hong_house",
            "food",
            "chinese"
         ],
         [
            "lan_hong_house",
            "phone",
            "01223_350420"
         ],
         [
            "lan_hong_house",
            "pricerange",
            "moderate"
         ],
         [
            "lan_hong_house",
            "postcode",
            "cb12lf"
         ],
         [
            "golden_wok",
            "address",
            "191_histon_road_chesterton"
         ],
         [
            "golden_wok",
            "area",
            "north"
         ],
         [
            "golden_wok",
            "food",
            "chinese"
         ],
         [
            "golden_wok",
            "phone",
            "01223_350688"
         ],
         [
            "golden_wok",
            "pricerange",
            "moderate"
         ],
         [
            "golden_wok",
            "postcode",
            "cb43hl"
         ],
         [
            "shanghai_family_restaurant",
            "address",
            "39_burleigh_street_city_centre"
         ],
         [
            "shanghai_family_restaurant",
            "area",
            "centre"
         ],
         [
            "shanghai_family_restaurant",
            "food",
            "chinese"
         ],
         [
            "shanghai_family_restaurant",
            "phone",
            "01223_301761"
         ],
         [
            "shanghai_family_restaurant",
            "pricerange",
            "moderate"
         ],
         [
            "shanghai_family_restaurant",
            "postcode",
            "cb11dg"
         ]
      ]
   },
   "5": {
      "task": "chinese",
      "history": [
         "i am looking for a restaurant that is moderately priced and serves cantonese food .",
         "there are no restaurants that serve cantonese food in the moderate price range .",
         "how about chinese type of food ?",
         "api_call chinese dontcare moderate",
         "<silence>",
         "the golden_wok serves chinese food and is in the moderate price range . would you like their location ?",
         "their phone number please .",
         "their phone number is 01223_350688 .",
         "what is the area ?",
         "it is located in the north part of town"
      ],
      "user": "thank you for your help . good bye .",
      "response": "goodbye .",
      "reference_entities": [],
      "kg": [
         [
            "jinling_noodle_bar",
            "address",
            "11_peas_hill_city_centre"
         ],
         [
            "jinling_noodle_bar",
            "area",
            "centre"
         ],
         [
            "jinling_noodle_bar",
            "food",
            "chinese"
         ],
         [
            "jinling_noodle_bar",
            "phone",
            "01223_566188"
         ],
         [
            "jinling_noodle_bar",
            "pricerange",
            "moderate"
         ],
         [
            "jinling_noodle_bar",
            "postcode",
            "cb23pp"
         ],
         [
            "lan_hong_house",
            "address",
            "12_norfolk_street_city_centre"
         ],
         [
            "lan_hong_house",
            "area",
            "centre"
         ],
         [
            "lan_hong_house",
            "food",
            "chinese"
         ],
         [
            "lan_hong_house",
            "phone",
            "01223_350420"
         ],
         [
            "lan_hong_house",
            "pricerange",
            "moderate"
         ],
         [
            "lan_hong_house",
            "postcode",
            "cb12lf"
         ],
         [
            "golden_wok",
            "address",
            "191_histon_road_chesterton"
         ],
         [
            "golden_wok",
            "area",
            "north"
         ],
         [
            "golden_wok",
            "food",
            "chinese"
         ],
         [
            "golden_wok",
            "phone",
            "01223_350688"
         ],
         [
            "golden_wok",
            "pricerange",
            "moderate"
         ],
         [
            "golden_wok",
            "postcode",
            "cb43hl"
         ],
         [
            "shanghai_family_restaurant",
            "address",
            "39_burleigh_street_city_centre"
         ],
         [
            "shanghai_family_restaurant",
            "area",
            "centre"
         ],
         [
            "shanghai_family_restaurant",
            "food",
            "chinese"
         ],
         [
            "shanghai_family_restaurant",
            "phone",
            "01223_301761"
         ],
         [
            "shanghai_family_restaurant",
            "pricerange",
            "moderate"
         ],
         [
            "shanghai_family_restaurant",
            "postcode",
            "cb11dg"
         ]
      ]
   },
   "6": {
      "task": "british",
      "history": [],
      "user": "hello , i am looking for an expensive restaurant that serves australian food .",
      "response": "there are no records matching your request for an expensive restaurant serving australian food . may i help you find a different restaurant ?",
      "reference_entities": [
         "expensive"
      ],
      "kg": []
   },
   "7": {
      "task": "british",
      "history": [
         "hello , i am looking for an expensive restaurant that serves australian food .",
         "there are no records matching your request for an expensive restaurant serving australian food . may i help you find a different restaurant ?"
      ],
      "user": "what about british food ?",
      "response": "api_call british dontcare expensive",
      "reference_entities": [
         "british",
         "expensive"
      ],
      "kg": []
   },
   "8": {
      "task": "british",
      "history": [
         "hello , i am looking for an expensive restaurant that serves australian food .",
         "there are no records matching your request for an expensive restaurant serving australian food . may i help you find a different restaurant ?",
         "what about british food ?",
         "api_call british dontcare expensive"
      ],
      "user": "<silence>",
      "response": "there are six restaurants matching your query . one of them is travellers_rest .",
      "reference_entities": [
         "travellers_rest"
      ],
      "kg": [
         [
            "fitzbillies_restaurant",
            "address",
            "51_trumpington_street_city_centre"
         ],
         [
            "fitzbillies_restaurant",
            "area",
            "centre"
         ],
         [
            "fitzbillies_restaurant",
            "food",
            "british"
         ],
         [
            "fitzbillies_restaurant",
            "phone",
            "01223_352500"
         ],
         [
            "fitzbillies_restaurant",
            "pricerange",
            "expensive"
         ],
         [
            "fitzbillies_restaurant",
            "postcode",
            "cb21rg"
         ],
         [
            "graffiti",
            "address",
            "hotel_felix_whitehouse_lane_huntingdon_road"
         ],
         [
            "graffiti",
            "area",
            "west"
         ],
         [
            "graffiti",
            "food",
            "british"
         ],
         [
            "graffiti",
            "phone",
            "01223_277977"
         ],
         [
            "graffiti",
            "pricerange",
            "expensive"
         ],
         [
            "graffiti",
            "postcode",
            "cb30lx"
         ],
         [
            "grafton_hotel_restaurant",
            "address",
            "grafton_hotel_619_newmarket_road_fen_ditton"
         ],
         [
            "grafton_hotel_restaurant",
            "area",
            "east"
         ],
         [
            "grafton_hotel_restaurant",
            "food",
            "british"
         ],
         [
            "grafton_hotel_restaurant",
            "phone",
            "01223_241387"
         ],
         [
            "grafton_hotel_restaurant",
            "pricerange",
            "expensive"
         ],
         [
            "grafton_hotel_restaurant",
            "postcode",
            "cb58pa"
         ],
         [
            "travellers_rest",
            "address",
            "huntingdon_road_city_centre"
         ],
         [
            "travellers_rest",
            "area",
            "west"
         ],
         [
            "travellers_rest",
            "food",
            "british"
         ],
         [
            "travellers_rest",
            "phone",
            "01223_276182"
         ],
         [
            "travellers_rest",
            "pricerange",
            "expensive"
         ],
         [
            "travellers_rest",
            "postcode",
            "cb30df"
         ],
         [
            "the_cambridge_chop_house",
            "address",
            "1_kings_parade"
         ],
         [
            "the_cambridge_chop_house",
            "area",
            "centre"
         ],
         [
            "the_cambridge_chop_house",
            "food",
            "british"
         ],
         [
            "the_cambridge_chop_house",
            "phone",
            "01223_359506"
         ],
         [
            "the_cambridge_chop_house",
            "pricerange",
            "expensive"
         ],
         [
            "the_cambridge_chop_house",
            "postcode",
            "cb21sj"
         ],
         [
            "midsummer_house_restaurant",
            "address",
            "midsummer_common"
         ],
         [
            "midsummer_house_restaurant",
            "area",
            "centre"
         ],
         [
            "midsummer_house_restaurant",
            "food",
            "british"
         ],
         [
            "midsummer_house_restaurant",
            "phone",
            "01223_369299"
         ],
         [
            "midsummer_house_restaurant",
            "pricerange",
            "expensive"
         ],
         [
            "midsummer_house_restaurant",
            "postcode",
            "cb41ha"
         ]
      ]
   },
   "9": {
      "task": "british",
      "history": [
         "hello , i am looking for an expensive restaurant that serves australian food .",
         "there are no records matching your request for an expensive restaurant serving australian food . may i help you find a different restaurant ?",
         "what about british food ?",
         "api_call british dontcare expensive",
         "<silence>",
         "there are six restaurants matching your query . one of them is travellers_rest ."
      ],
      "user": "could i have the phone number for one of the restaurants ?",
      "response": "there phone number is 01223352500 is there anything else i can help you with ?",
      "reference_entities": [
         "01223352500"
      ],
      "kg": [
         [
            "fitzbillies_restaurant",
            "address",
            "51_trumpington_street_city_centre"
         ],
         [
            "fitzbillies_restaurant",
            "area",
            "centre"
         ],
         [
            "fitzbillies_restaurant",
            "food",
            "british"
         ],
         [
            "fitzbillies_restaurant",
            "phone",
            "01223_352500"
         ],
         [
            "fitzbillies_restaurant",
            "pricerange",
            "expensive"
         ],
         [
            "fitzbillies_restaurant",
            "postcode",
            "cb21rg"
         ],
         [
            "graffiti",
            "address",
            "hotel_felix_whitehouse_lane_huntingdon_road"
         ],
         [
            "graffiti",
            "area",
            "west"
         ],
         [
            "graffiti",
            "food",
            "british"
         ],
         [
            "graffiti",
            "phone",
            "01223_277977"
         ],
         [
            "graffiti",
            "pricerange",
            "expensive"
         ],
         [
            "graffiti",
            "postcode",
            "cb30lx"
         ],
         [
            "grafton_hotel_restaurant",
            "address",
            "grafton_hotel_619_newmarket_road_fen_ditton"
         ],
         [
            "grafton_hotel_restaurant",
            "area",
            "east"
         ],
         [
            "grafton_hotel_restaurant",
            "food",
            "british"
         ],
         [
            "grafton_hotel_restaurant",
            "phone",
            "01223_241387"
         ],
         [
            "grafton_hotel_restaurant",
            "pricerange",
            "expensive"
         ],
         [
            "grafton_hotel_restaurant",
            "postcode",
            "cb58pa"
         ],
         [
            "travellers_rest",
            "address",
            "huntingdon_road_city_centre"
         ],
         [
            "travellers_rest",
            "area",
            "west"
         ],
         [
            "travellers_rest",
            "food",
            "british"
         ],
         [
            "travellers_rest",
            "phone",
            "01223_276182"
         ],
         [
            "travellers_rest",
            "pricerange",
            "expensive"
         ],
         [
            "travellers_rest",
            "postcode",
            "cb30df"
         ],
         [
            "the_cambridge_chop_house",
            "address",
            "1_kings_parade"
         ],
         [
            "the_cambridge_chop_house",
            "area",
            "centre"
         ],
         [
            "the_cambridge_chop_house",
            "food",
            "british"
         ],
         [
            "the_cambridge_chop_house",
            "phone",
            "01223_359506"
         ],
         [
            "the_cambridge_chop_house",
            "pricerange",
            "expensive"
         ],
         [
            "the_cambridge_chop_house",
            "postcode",
            "cb21sj"
         ],
         [
            "midsummer_house_restaurant",
            "address",
            "midsummer_common"
         ],
         [
            "midsummer_house_restaurant",
            "area",
            "centre"
         ],
         [
            "midsummer_house_restaurant",
            "food",
            "british"
         ],
         [
            "midsummer_house_restaurant",
            "phone",
            "01223_369299"
         ],
         [
            "midsummer_house_restaurant",
            "pricerange",
            "expensive"
         ],
         [
            "midsummer_house_restaurant",
            "postcode",
            "cb41ha"
         ]
      ]
   },
   "10": {
      "task": "british",
      "history": [
         "hello , i am looking for an expensive restaurant that serves australian food .",
         "there are no records matching your request for an expensive restaurant serving australian food . may i help you find a different restaurant ?",
         "what about british food ?",
         "api_call british dontcare expensive",
         "<silence>",
         "there are six restaurants matching your query . one of them is travellers_rest .",
         "could i have the phone number for one of the restaurants ?",
         "there phone number is 01223352500 is there anything else i can help you with ?"
      ],
      "user": "thanks , goodbye .",
      "response": "thank you , goodbye .",
      "reference_entities": [],
      "kg": [
         [
            "fitzbillies_restaurant",
            "address",
            "51_trumpington_street_city_centre"
         ],
         [
            "fitzbillies_restaurant",
            "area",
            "centre"
         ],
         [
            "fitzbillies_restaurant",
            "food",
            "british"
         ],
         [
            "fitzbillies_restaurant",
            "phone",
            "01223_352500"
         ],
         [
            "fitzbillies_restaurant",
            "pricerange",
            "expensive"
         ],
         [
            "fitzbillies_restaurant",
            "postcode",
            "cb21rg"
         ],
         [
            "graffiti",
            "address",
            "hotel_felix_whitehouse_lane_huntingdon_road"
         ],
         [
            "graffiti",
            "area",
            "west"
         ],
         [
            "graffiti",
            "food",
            "british"
         ],
         [
            "graffiti",
            "phone",
            "01223_277977"
         ],
         [
            "graffiti",
            "pricerange",
            "expensive"
         ],
         [
            "graffiti",
            "postcode",
            "cb30lx"
         ],
         [
            "grafton_hotel_restaurant",
            "address",
            "grafton_hotel_619_newmarket_road_fen_ditton"
         ],
         [
            "grafton_hotel_restaurant",
            "area",
            "east"
         ],
         [
            "grafton_hotel_restaurant",
            "food",
            "british"
         ],
         [
            "grafton_hotel_restaurant",
            "phone",
            "01223_241387"
         ],
         [
            "grafton_hotel_restaurant",
            "pricerange",
            "expensive"
         ],
         [
            "grafton_hotel_restaurant",
            "postcode",
            "cb58pa"
         ],
         [
            "travellers_rest",
            "address",
            "huntingdon_road_city_centre"
         ],
         [
            "travellers_rest",
            "area",
            "west"
         ],
         [
            "travellers_rest",
            "food",
            "british"
         ],
         [
            "travellers_rest",
            "phone",
            "01223_276182"
         ],
         [
            "travellers_rest",
            "pricerange",
            "expensive"
         ],
         [
            "travellers_rest",
            "postcode",
            "cb30df"
         ],
         [
            "the_cambridge_chop_house",
            "address",
            "1_kings_parade"
         ],
         [
            "the_cambridge_chop_house",
            "area",
            "centre"
         ],
         [
            "the_cambridge_chop_house",
            "food",
            "british"
         ],
         [
            "the_cambridge_chop_house",
            "phone",
            "01223_359506"
         ],
         [
            "the_cambridge_chop_house",
            "pricerange",
            "expensive"
         ],
         [
            "the_cambridge_chop_house",
            "postcode",
            "cb21sj"
         ],
         [
            "midsummer_house_restaurant",
            "address",
            "midsummer_common"
         ],
         [
            "midsummer_house_restaurant",
            "area",
            "centre"
         ],
         [
            "midsummer_house_restaurant",
            "food",
            "british"
         ],
         [
            "midsummer_house_restaurant",
            "phone",
            "01223_369299"
         ],
         [
            "midsummer_house_restaurant",
            "pricerange",
            "expensive"
         ],
         [
            "midsummer_house_restaurant",
            "postcode",
            "cb41ha"
         ]
      ]
   },
   "11": {
      "task": "african",
      "history": [],
      "user": "i am wanting an expensive restaurant that offers african food . what is their number ?",
      "response": "api_call african dontcare expensive",
      "reference_entities": [
         "african",
         "expensive"
      ],
      "kg": []
   },
   "12": {
      "task": "african",
      "history": [
         "i am wanting an expensive restaurant that offers african food . what is their number ?",
         "api_call african dontcare expensive"
      ],
      "user": "<silence>",
      "response": "where are you located ? i see two that might work but id like to offer the closest .",
      "reference_entities": [],
      "kg": [
         [
            "bedouin",
            "address",
            "100_mill_road_city_centre"
         ],
         [
            "bedouin",
            "area",
            "centre"
         ],
         [
            "bedouin",
            "food",
            "african"
         ],
         [
            "bedouin",
            "phone",
            "01223_367660"
         ],
         [
            "bedouin",
            "pricerange",
            "expensive"
         ],
         [
            "bedouin",
            "postcode",
            "cb12bd"
         ]
      ]
   },
   "13": {
      "task": "african",
      "history": [
         "i am wanting an expensive restaurant that offers african food . what is their number ?",
         "api_call african dontcare expensive",
         "<silence>",
         "where are you located ? i see two that might work but id like to offer the closest ."
      ],
      "user": "i do not care about the area of town .",
      "response": "bedouin is an expensive african restaurant in the city centre .",
      "reference_entities": [
         "bedouin",
         "expensive",
         "african",
         "centre"
      ],
      "kg": [
         [
            "bedouin",
            "address",
            "100_mill_road_city_centre"
         ],
         [
            "bedouin",
            "area",
            "centre"
         ],
         [
            "bedouin",
            "food",
            "african"
         ],
         [
            "bedouin",
            "phone",
            "01223_367660"
         ],
         [
            "bedouin",
            "pricerange",
            "expensive"
         ],
         [
            "bedouin",
            "postcode",
            "cb12bd"
         ]
      ]
   },
   "14": {
      "task": "african",
      "history": [
         "i am wanting an expensive restaurant that offers african food . what is their number ?",
         "api_call african dontcare expensive",
         "<silence>",
         "where are you located ? i see two that might work but id like to offer the closest .",
         "i do not care about the area of town .",
         "bedouin is an expensive african restaurant in the city centre ."
      ],
      "user": "that sounds good , what is their number so that i can ring them ?",
      "response": "their phone number is 01223_367660 .",
      "reference_entities": [
         "01223_367660"
      ],
      "kg": [
         [
            "bedouin",
            "address",
            "100_mill_road_city_centre"
         ],
         [
            "bedouin",
            "area",
            "centre"
         ],
         [
            "bedouin",
            "food",
            "african"
         ],
         [
            "bedouin",
            "phone",
            "01223_367660"
         ],
         [
            "bedouin",
            "pricerange",
            "expensive"
         ],
         [
            "bedouin",
            "postcode",
            "cb12bd"
         ]
      ]
   },
   "15": {
      "task": "african",
      "history": [
         "i am wanting an expensive restaurant that offers african food . what is their number ?",
         "api_call african dontcare expensive",
         "<silence>",
         "where are you located ? i see two that might work but id like to offer the closest .",
         "i do not care about the area of town .",
         "bedouin is an expensive african restaurant in the city centre .",
         "that sounds good , what is their number so that i can ring them ?",
         "their phone number is 01223_367660 ."
      ],
      "user": "great ! thank you . good bye .",
      "response": "you 're welcome , goodbye .",
      "reference_entities": [],
      "kg": [
         [
            "bedouin",
            "address",
            "100_mill_road_city_centre"
         ],
         [
            "bedouin",
            "area",
            "centre"
         ],
         [
            "bedouin",
            "food",
            "african"
         ],
         [
            "bedouin",
            "phone",
            "01223_367660"
         ],
         [
            "bedouin",
            "pricerange",
            "expensive"
         ],
         [
            "bedouin",
            "postcode",
            "cb12bd"
         ]
      ]
   },
   "16": {
      "task": "dontcare",
      "history": [],
      "user": "i would like a moderately priced restaurant in the north part of town .",
      "response": "api_call dontcare north moderate",
      "reference_entities": [
         "north",
         "moderate"
      ],
      "kg": []
   },
   "17": {
      "task": "dontcare",
      "history": [
         "i would like a moderately priced restaurant in the north part of town .",
         "api_call dontcare north moderate"
      ],
      "user": "<silence>",
      "response": "golden_wok is a moderately priced restaurant in the north side of town .",
      "reference_entities": [
         "golden_wok",
         "north"
      ],
      "kg": [
         [
            "the_nirala",
            "address",
            "7_milton_road_chesterton"
         ],
         [
            "the_nirala",
            "area",
            "north"
         ],
         [
            "the_nirala",
            "food",
            "indian"
         ],
         [
            "the_nirala",
            "phone",
            "01223_360966"
         ],
         [
            "the_nirala",
            "pricerange",
            "moderate"
         ],
         [
            "the_nirala",
            "postcode",
            "cb41uy"
         ],
         [
            "golden_wok",
            "address",
            "191_histon_road_chesterton"
         ],
         [
            "golden_wok",
            "area",
            "north"
         ],
         [
            "golden_wok",
            "food",
            "chinese"
         ],
         [
            "golden_wok",
            "phone",
            "01223_350688"
         ],
         [
            "golden_wok",
            "pricerange",
            "moderate"
         ],
         [
            "golden_wok",
            "postcode",
            "cb43hl"
         ]
      ]
   },
   "18": {
      "task": "dontcare",
      "history": [
         "i would like a moderately priced restaurant in the north part of town .",
         "api_call dontcare north moderate",
         "<silence>",
         "golden_wok is a moderately priced restaurant in the north side of town ."
      ],
      "user": "what type of food does golden_wok serve ?",
      "response": "the golden_wok serves chinese food . would you like more information ?",
      "reference_entities": [
         "golden_wok",
         "chinese"
      ],
      "kg": [
         [
            "the_nirala",
            "address",
            "7_milton_road_chesterton"
         ],
         [
            "the_nirala",
            "area",
            "north"
         ],
         [
            "the_nirala",
            "food",
            "indian"
         ],
         [
            "the_nirala",
            "phone",
            "01223_360966"
         ],
         [
            "the_nirala",
            "pricerange",
            "moderate"
         ],
         [
            "the_nirala",
            "postcode",
            "cb41uy"
         ],
         [
            "golden_wok",
            "address",
            "191_histon_road_chesterton"
         ],
         [
            "golden_wok",
            "area",
            "north"
         ],
         [
            "golden_wok",
            "food",
            "chinese"
         ],
         [
            "golden_wok",
            "phone",
            "01223_350688"
         ],
         [
            "golden_wok",
            "pricerange",
            "moderate"
         ],
         [
            "golden_wok",
            "postcode",
            "cb43hl"
         ]
      ]
   },
   "19": {
      "task": "dontcare",
      "history": [
         "i would like a moderately priced restaurant in the north part of town .",
         "api_call dontcare north moderate",
         "<silence>",
         "golden_wok is a moderately priced restaurant in the north side of town .",
         "what type of food does golden_wok serve ?",
         "the golden_wok serves chinese food . would you like more information ?"
      ],
      "user": "yes what is the address for the business ?",
      "response": "they are located at 191_histon_road_chesterton",
      "reference_entities": [
         "191_histon_road_chesterton"
      ],
      "kg": [
         [
            "the_nirala",
            "address",
            "7_milton_road_chesterton"
         ],
         [
            "the_nirala",
            "area",
            "north"
         ],
         [
            "the_nirala",
            "food",
            "indian"
         ],
         [
            "the_nirala",
            "phone",
            "01223_360966"
         ],
         [
            "the_nirala",
            "pricerange",
            "moderate"
         ],
         [
            "the_nirala",
            "postcode",
            "cb41uy"
         ],
         [
            "golden_wok",
            "address",
            "191_histon_road_chesterton"
         ],
         [
            "golden_wok",
            "area",
            "north"
         ],
         [
            "golden_wok",
            "food",
            "chinese"
         ],
         [
            "golden_wok",
            "phone",
            "01223_350688"
         ],
         [
            "golden_wok",
            "pricerange",
            "moderate"
         ],
         [
            "golden_wok",
            "postcode",
            "cb43hl"
         ]
      ]
   },
   "20": {
      "task": "dontcare",
      "history": [
         "i would like a moderately priced restaurant in the north part of town .",
         "api_call dontcare north moderate",
         "<silence>",
         "golden_wok is a moderately priced restaurant in the north side of town .",
         "what type of food does golden_wok serve ?",
         "the golden_wok serves chinese food . would you like more information ?",
         "yes what is the address for the business ?",
         "they are located at 191_histon_road_chesterton"
      ],
      "user": "great . i have everything i need , thank you",
      "response": "you 're welconme",
      "reference_entities": [],
      "kg": [
         [
            "the_nirala",
            "address",
            "7_milton_road_chesterton"
         ],
         [
            "the_nirala",
            "area",
            "north"
         ],
         [
            "the_nirala",
            "food",
            "indian"
         ],
         [
            "the_nirala",
            "phone",
            "01223_360966"
         ],
         [
            "the_nirala",
            "pricerange",
            "moderate"
         ],
         [
            "the_nirala",
            "postcode",
            "cb41uy"
         ],
         [
            "golden_wok",
            "address",
            "191_histon_road_chesterton"
         ],
         [
            "golden_wok",
            "area",
            "north"
         ],
         [
            "golden_wok",
            "food",
            "chinese"
         ],
         [
            "golden_wok",
            "phone",
            "01223_350688"
         ],
         [
            "golden_wok",
            "pricerange",
            "moderate"
         ],
         [
            "golden_wok",
            "postcode",
            "cb43hl"
         ]
      ]
   },
   "21": {
      "task": "italian",
      "history": [],
      "user": "is there a cheap place in the north part of town ?",
      "response": "there are two restaurants that meet your specification . one is italian and the other is indian . which would you prefer ?",
      "reference_entities": [
         "italian",
         "indian"
      ],
      "kg": []
   },
   "22": {
      "task": "italian",
      "history": [
         "is there a cheap place in the north part of town ?",
         "there are two restaurants that meet your specification . one is italian and the other is indian . which would you prefer ?"
      ],
      "user": "italian , please . can you give me the address ?",
      "response": "api_call italian north cheap",
      "reference_entities": [
         "italian",
         "north",
         "cheap"
      ],
      "kg": []
   },
   "23": {
      "task": "italian",
      "history": [
         "is there a cheap place in the north part of town ?",
         "there are two restaurants that meet your specification . one is italian and the other is indian . which would you prefer ?",
         "italian , please . can you give me the address ?",
         "api_call italian north cheap"
      ],
      "user": "<silence>",
      "response": "da_vinci_pizzeria is in the north part of town their address is 20_milton_road_chesterton .",
      "reference_entities": [
         "da_vinci_pizzeria",
         "north",
         "20_milton_road_chesterton"
      ],
      "kg": [
         [
            "da_vinci_pizzeria",
            "address",
            "20_milton_road_chesterton"
         ],
         [
            "da_vinci_pizzeria",
            "area",
            "north"
         ],
         [
            "da_vinci_pizzeria",
            "food",
            "italian"
         ],
         [
            "da_vinci_pizzeria",
            "phone",
            "01223_351707"
         ],
         [
            "da_vinci_pizzeria",
            "pricerange",
            "cheap"
         ],
         [
            "da_vinci_pizzeria",
            "postcode",
            "cb41jy"
         ]
      ]
   },
   "24": {
      "task": "italian",
      "history": [
         "is there a cheap place in the north part of town ?",
         "there are two restaurants that meet your specification . one is italian and the other is indian . which would you prefer ?",
         "italian , please . can you give me the address ?",
         "api_call italian north cheap",
         "<silence>",
         "da_vinci_pizzeria is in the north part of town their address is 20_milton_road_chesterton ."
      ],
      "user": "what is the phone number please ?",
      "response": "da_vinci_pizzeria 's phone number is 01223351707. can i help you with anything else ?",
      "reference_entities": [
         "da_vinci_pizzeria"
      ],
      "kg": [
         [
            "da_vinci_pizzeria",
            "address",
            "20_milton_road_chesterton"
         ],
         [
            "da_vinci_pizzeria",
            "area",
            "north"
         ],
         [
            "da_vinci_pizzeria",
            "food",
            "italian"
         ],
         [
            "da_vinci_pizzeria",
            "phone",
            "01223_351707"
         ],
         [
            "da_vinci_pizzeria",
            "pricerange",
            "cheap"
         ],
         [
            "da_vinci_pizzeria",
            "postcode",
            "cb41jy"
         ]
      ]
   },
   "25": {
      "task": "italian",
      "history": [
         "is there a cheap place in the north part of town ?",
         "there are two restaurants that meet your specification . one is italian and the other is indian . which would you prefer ?",
         "italian , please . can you give me the address ?",
         "api_call italian north cheap",
         "<silence>",
         "da_vinci_pizzeria is in the north part of town their address is 20_milton_road_chesterton .",
         "what is the phone number please ?",
         "da_vinci_pizzeria 's phone number is 01223351707. can i help you with anything else ?"
      ],
      "user": "no that will be it . thank you",
      "response": "you 're welcome . goodbye .",
      "reference_entities": [],
      "kg": [
         [
            "da_vinci_pizzeria",
            "address",
            "20_milton_road_chesterton"
         ],
         [
            "da_vinci_pizzeria",
            "area",
            "north"
         ],
         [
            "da_vinci_pizzeria",
            "food",
            "italian"
         ],
         [
            "da_vinci_pizzeria",
            "phone",
            "01223_351707"
         ],
         [
            "da_vinci_pizzeria",
            "pricerange",
            "cheap"
         ],
         [
            "da_vinci_pizzeria",
            "postcode",
            "cb41jy"
         ]
      ]
   },
   "26": {
      "task": "dontcare",
      "history": [],
      "user": "i want a moderately priced restaurant in the east part of town . what is the phone number ?",
      "response": "api_call dontcare east moderate",
      "reference_entities": [
         "east",
         "moderate"
      ],
      "kg": []
   },
   "27": {
      "task": "dontcare",
      "history": [
         "i want a moderately priced restaurant in the east part of town . what is the phone number ?",
         "api_call dontcare east moderate"
      ],
      "user": "<silence>",
      "response": "would you prefer indian food or italian food ?",
      "reference_entities": [
         "indian",
         "italian"
      ],
      "kg": [
         [
            "curry_prince",
            "address",
            "451_newmarket_road_fen_ditton"
         ],
         [
            "curry_prince",
            "area",
            "east"
         ],
         [
            "curry_prince",
            "food",
            "indian"
         ],
         [
            "curry_prince",
            "phone",
            "01223_566388"
         ],
         [
            "curry_prince",
            "pricerange",
            "moderate"
         ],
         [
            "curry_prince",
            "postcode",
            "cb58jj"
         ],
         [
            "pizza_hut_fen_ditton",
            "address",
            "cambridge_retail_park_newmarket_road_fen_ditton"
         ],
         [
            "pizza_hut_fen_ditton",
            "area",
            "east"
         ],
         [
            "pizza_hut_fen_ditton",
            "food",
            "italian"
         ],
         [
            "pizza_hut_fen_ditton",
            "phone",
            "01223_323737"
         ],
         [
            "pizza_hut_fen_ditton",
            "pricerange",
            "moderate"
         ],
         [
            "pizza_hut_fen_ditton",
            "postcode",
            "cb58wr"
         ],
         [
            "rajmahal",
            "address",
            "7_barnwell_road_fen_ditton"
         ],
         [
            "rajmahal",
            "area",
            "east"
         ],
         [
            "rajmahal",
            "food",
            "indian"
         ],
         [
            "rajmahal",
            "phone",
            "01223_244955"
         ],
         [
            "rajmahal",
            "pricerange",
            "moderate"
         ],
         [
            "rajmahal",
            "postcode",
            "cb58rg"
         ]
      ]
   },
   "28": {
      "task": "dontcare",
      "history": [
         "i want a moderately priced restaurant in the east part of town . what is the phone number ?",
         "api_call dontcare east moderate",
         "<silence>",
         "would you prefer indian food or italian food ?"
      ],
      "user": "i do n't care . give me their phone number .",
      "response": "curry_prince is a moderately priced restaurant in the east part of town that serves indian food . would you like the phone number ?",
      "reference_entities": [
         "curry_prince",
         "east",
         "indian"
      ],
      "kg": [
         [
            "curry_prince",
            "address",
            "451_newmarket_road_fen_ditton"
         ],
         [
            "curry_prince",
            "area",
            "east"
         ],
         [
            "curry_prince",
            "food",
            "indian"
         ],
         [
            "curry_prince",
            "phone",
            "01223_566388"
         ],
         [
            "curry_prince",
            "pricerange",
            "moderate"
         ],
         [
            "curry_prince",
            "postcode",
            "cb58jj"
         ],
         [
            "pizza_hut_fen_ditton",
            "address",
            "cambridge_retail_park_newmarket_road_fen_ditton"
         ],
         [
            "pizza_hut_fen_ditton",
            "area",
            "east"
         ],
         [
            "pizza_hut_fen_ditton",
            "food",
            "italian"
         ],
         [
            "pizza_hut_fen_ditton",
            "phone",
            "01223_323737"
         ],
         [
            "pizza_hut_fen_ditton",
            "pricerange",
            "moderate"
         ],
         [
            "pizza_hut_fen_ditton",
            "postcode",
            "cb58wr"
         ],
         [
            "rajmahal",
            "address",
            "7_barnwell_road_fen_ditton"
         ],
         [
            "rajmahal",
            "area",
            "east"
         ],
         [
            "rajmahal",
            "food",
            "indian"
         ],
         [
            "rajmahal",
            "phone",
            "01223_244955"
         ],
         [
            "rajmahal",
            "pricerange",
            "moderate"
         ],
         [
            "rajmahal",
            "postcode",
            "cb58rg"
         ]
      ]
   },
   "29": {
      "task": "dontcare",
      "history": [
         "i want a moderately priced restaurant in the east part of town . what is the phone number ?",
         "api_call dontcare east moderate",
         "<silence>",
         "would you prefer indian food or italian food ?",
         "i do n't care . give me their phone number .",
         "curry_prince is a moderately priced restaurant in the east part of town that serves indian food . would you like the phone number ?"
      ],
      "user": "yes give me the phone number .",
      "response": "the phone number for curry_prince is 01223_566388 .",
      "reference_entities": [
         "curry_prince",
         "01223_566388"
      ],
      "kg": [
         [
            "curry_prince",
            "address",
            "451_newmarket_road_fen_ditton"
         ],
         [
            "curry_prince",
            "area",
            "east"
         ],
         [
            "curry_prince",
            "food",
            "indian"
         ],
         [
            "curry_prince",
            "phone",
            "01223_566388"
         ],
         [
            "curry_prince",
            "pricerange",
            "moderate"
         ],
         [
            "curry_prince",
            "postcode",
            "cb58jj"
         ],
         [
            "pizza_hut_fen_ditton",
            "address",
            "cambridge_retail_park_newmarket_road_fen_ditton"
         ],
         [
            "pizza_hut_fen_ditton",
            "area",
            "east"
         ],
         [
            "pizza_hut_fen_ditton",
            "food",
            "italian"
         ],
         [
            "pizza_hut_fen_ditton",
            "phone",
            "01223_323737"
         ],
         [
            "pizza_hut_fen_ditton",
            "pricerange",
            "moderate"
         ],
         [
            "pizza_hut_fen_ditton",
            "postcode",
            "cb58wr"
         ],
         [
            "rajmahal",
            "address",
            "7_barnwell_road_fen_ditton"
         ],
         [
            "rajmahal",
            "area",
            "east"
         ],
         [
            "rajmahal",
            "food",
            "indian"
         ],
         [
            "rajmahal",
            "phone",
            "01223_244955"
         ],
         [
            "rajmahal",
            "pricerange",
            "moderate"
         ],
         [
            "rajmahal",
            "postcode",
            "cb58rg"
         ]
      ]
   },
   "30": {
      "task": "dontcare",
      "history": [
         "i want a moderately priced restaurant in the east part of town . what is the phone number ?",
         "api_call dontcare east moderate",
         "<silence>",
         "would you prefer indian food or italian food ?",
         "i do n't care . give me their phone number .",
         "curry_prince is a moderately priced restaurant in the east part of town that serves indian food . would you like the phone number ?",
         "yes give me the phone number .",
         "the phone number for curry_prince is 01223_566388 ."
      ],
      "user": "awesome , thank you ! goodbye !",
      "response": "you 're welcome , goodbye .",
      "reference_entities": [],
      "kg": [
         [
            "curry_prince",
            "address",
            "451_newmarket_road_fen_ditton"
         ],
         [
            "curry_prince",
            "area",
            "east"
         ],
         [
            "curry_prince",
            "food",
            "indian"
         ],
         [
            "curry_prince",
            "phone",
            "01223_566388"
         ],
         [
            "curry_prince",
            "pricerange",
            "moderate"
         ],
         [
            "curry_prince",
            "postcode",
            "cb58jj"
         ],
         [
            "pizza_hut_fen_ditton",
            "address",
            "cambridge_retail_park_newmarket_road_fen_ditton"
         ],
         [
            "pizza_hut_fen_ditton",
            "area",
            "east"
         ],
         [
            "pizza_hut_fen_ditton",
            "food",
            "italian"
         ],
         [
            "pizza_hut_fen_ditton",
            "phone",
            "01223_323737"
         ],
         [
            "pizza_hut_fen_ditton",
            "pricerange",
            "moderate"
         ],
         [
            "pizza_hut_fen_ditton",
            "postcode",
            "cb58wr"
         ],
         [
            "rajmahal",
            "address",
            "7_barnwell_road_fen_ditton"
         ],
         [
            "rajmahal",
            "area",
            "east"
         ],
         [
            "rajmahal",
            "food",
            "indian"
         ],
         [
            "rajmahal",
            "phone",
            "01223_244955"
         ],
         [
            "rajmahal",
            "pricerange",
            "moderate"
         ],
         [
            "rajmahal",
            "postcode",
            "cb58rg"
         ]
      ]
   },
   "31": {
      "task": "indian",
      "history": [],
      "user": "i 'd like a place that serves world food in the east part of town .",
      "response": "sorry but no world food restaurants in the east is found . can i provide you something else .",
      "reference_entities": [
         "east"
      ],
      "kg": []
   },
   "32": {
      "task": "indian",
      "history": [
         "i 'd like a place that serves world food in the east part of town .",
         "sorry but no world food restaurants in the east is found . can i provide you something else ."
      ],
      "user": "how about indian food ?",
      "response": "api_call indian east dontcare",
      "reference_entities": [
         "indian",
         "east"
      ],
      "kg": []
   },
   "33": {
      "task": "indian",
      "history": [
         "i 'd like a place that serves world food in the east part of town .",
         "sorry but no world food restaurants in the east is found . can i provide you something else .",
         "how about indian food ?",
         "api_call indian east dontcare"
      ],
      "user": "<silence>",
      "response": "your options are curry_prince , pipasha_restaurant , rajmahal , and sitar_tandoori . which one would you like more information regarding ?",
      "reference_entities": [
         "curry_prince",
         "pipasha_restaurant",
         "rajmahal",
         "sitar_tandoori"
      ],
      "kg": [
         [
            "curry_prince",
            "address",
            "451_newmarket_road_fen_ditton"
         ],
         [
            "curry_prince",
            "area",
            "east"
         ],
         [
            "curry_prince",
            "food",
            "indian"
         ],
         [
            "curry_prince",
            "phone",
            "01223_566388"
         ],
         [
            "curry_prince",
            "pricerange",
            "moderate"
         ],
         [
            "curry_prince",
            "postcode",
            "cb58jj"
         ],
         [
            "pipasha_restaurant",
            "address",
            "newmarket_road_fen_ditton"
         ],
         [
            "pipasha_restaurant",
            "area",
            "east"
         ],
         [
            "pipasha_restaurant",
            "food",
            "indian"
         ],
         [
            "pipasha_restaurant",
            "phone",
            "01223_577786"
         ],
         [
            "pipasha_restaurant",
            "pricerange",
            "expensive"
         ],
         [
            "pipasha_restaurant",
            "postcode",
            "cb58pa"
         ],
         [
            "rajmahal",
            "address",
            "7_barnwell_road_fen_ditton"
         ],
         [
            "rajmahal",
            "area",
            "east"
         ],
         [
            "rajmahal",
            "food",
            "indian"
         ],
         [
            "rajmahal",
            "phone",
            "01223_244955"
         ],
         [
            "rajmahal",
            "pricerange",
            "moderate"
         ],
         [
            "rajmahal",
            "postcode",
            "cb58rg"
         ],
         [
            "sitar_tandoori",
            "address",
            "43_high_street_cherry_hinton_cherry_hinton"
         ],
         [
            "sitar_tandoori",
            "area",
            "east"
         ],
         [
            "sitar_tandoori",
            "food",
            "indian"
         ],
         [
            "sitar_tandoori",
            "phone",
            "01223_249955"
         ],
         [
            "sitar_tandoori",
            "pricerange",
            "expensive"
         ],
         [
            "sitar_tandoori",
            "postcode",
            "cb19hx"
         ]
      ]
   },
   "34": {
      "task": "indian",
      "history": [
         "i 'd like a place that serves world food in the east part of town .",
         "sorry but no world food restaurants in the east is found . can i provide you something else .",
         "how about indian food ?",
         "api_call indian east dontcare",
         "<silence>",
         "your options are curry_prince , pipasha_restaurant , rajmahal , and sitar_tandoori . which one would you like more information regarding ?"
      ],
      "user": "i would like the address and phone number of curry_prince .",
      "response": "the curry_prince is located at 451_newmarket_road_fen_ditton and their phone number is 01223_566388 . can i help you with anything else today ?",
      "reference_entities": [
         "curry_prince",
         "451_newmarket_road_fen_ditton",
         "01223_566388"
      ],
      "kg": [
         [
            "curry_prince",
            "address",
            "451_newmarket_road_fen_ditton"
         ],
         [
            "curry_prince",
            "area",
            "east"
         ],
         [
            "curry_prince",
            "food",
            "indian"
         ],
         [
            "curry_prince",
            "phone",
            "01223_566388"
         ],
         [
            "curry_prince",
            "pricerange",
            "moderate"
         ],
         [
            "curry_prince",
            "postcode",
            "cb58jj"
         ],
         [
            "pipasha_restaurant",
            "address",
            "newmarket_road_fen_ditton"
         ],
         [
            "pipasha_restaurant",
            "area",
            "east"
         ],
         [
            "pipasha_restaurant",
            "food",
            "indian"
         ],
         [
            "pipasha_restaurant",
            "phone",
            "01223_577786"
         ],
         [
            "pipasha_restaurant",
            "pricerange",
            "expensive"
         ],
         [
            "pipasha_restaurant",
            "postcode",
            "cb58pa"
         ],
         [
            "rajmahal",
            "address",
            "7_barnwell_road_fen_ditton"
         ],
         [
            "rajmahal",
            "area",
            "east"
         ],
         [
            "rajmahal",
            "food",
            "indian"
         ],
         [
            "rajmahal",
            "phone",
            "01223_244955"
         ],
         [
            "rajmahal",
            "pricerange",
            "moderate"
         ],
         [
            "rajmahal",
            "postcode",
            "cb58rg"
         ],
         [
            "sitar_tandoori",
            "address",
            "43_high_street_cherry_hinton_cherry_hinton"
         ],
         [
            "sitar_tandoori",
            "area",
            "east"
         ],
         [
            "sitar_tandoori",
            "food",
            "indian"
         ],
         [
            "sitar_tandoori",
            "phone",
            "01223_249955"
         ],
         [
            "sitar_tandoori",
            "pricerange",
            "expensive"
         ],
         [
            "sitar_tandoori",
            "postcode",
            "cb19hx"
         ]
      ]
   },
   "35": {
      "task": "indian",
      "history": [
         "i 'd like a place that serves world food in the east part of town .",
         "sorry but no world food restaurants in the east is found . can i provide you something else .",
         "how about indian food ?",
         "api_call indian east dontcare",
         "<silence>",
         "your options are curry_prince , pipasha_restaurant , rajmahal , and sitar_tandoori . which one would you like more information regarding ?",
         "i would like the address and phone number of curry_prince .",
         "the curry_prince is located at 451_newmarket_road_fen_ditton and their phone number is 01223_566388 . can i help you with anything else today ?"
      ],
      "user": "no , thank you goobye .",
      "response": "thank you , goodbye",
      "reference_entities": [],
      "kg": [
         [
            "curry_prince",
            "address",
            "451_newmarket_road_fen_ditton"
         ],
         [
            "curry_prince",
            "area",
            "east"
         ],
         [
            "curry_prince",
            "food",
            "indian"
         ],
         [
            "curry_prince",
            "phone",
            "01223_566388"
         ],
         [
            "curry_prince",
            "pricerange",
            "moderate"
         ],
         [
            "curry_prince",
            "postcode",
            "cb58jj"
         ],
         [
            "pipasha_restaurant",
            "address",
            "newmarket_road_fen_ditton"
         ],
         [
            "pipasha_restaurant",
            "area",
            "east"
         ],
         [
            "pipasha_restaurant",
            "food",
            "indian"
         ],
         [
            "pipasha_restaurant",
            "phone",
            "01223_577786"
         ],
         [
            "pipasha_restaurant",
            "pricerange",
            "expensive"
         ],
         [
            "pipasha_restaurant",
            "postcode",
            "cb58pa"
         ],
         [
            "rajmahal",
            "address",
            "7_barnwell_road_fen_ditton"
         ],
         [
            "rajmahal",
            "area",
            "east"
         ],
         [
            "rajmahal",
            "food",
            "indian"
         ],
         [
            "rajmahal",
            "phone",
            "01223_244955"
         ],
         [
            "rajmahal",
            "pricerange",
            "moderate"
         ],
         [
            "rajmahal",
            "postcode",
            "cb58rg"
         ],
         [
            "sitar_tandoori",
            "address",
            "43_high_street_cherry_hinton_cherry_hinton"
         ],
         [
            "sitar_tandoori",
            "area",
            "east"
         ],
         [
            "sitar_tandoori",
            "food",
            "indian"
         ],
         [
            "sitar_tandoori",
            "phone",
            "01223_249955"
         ],
         [
            "sitar_tandoori",
            "pricerange",
            "expensive"
         ],
         [
            "sitar_tandoori",
            "postcode",
            "cb19hx"
         ]
      ]
   },
   "36": {
      "task": "chinese",
      "history": [],
      "user": "i need a restaurant",
      "response": "in what part of town ?",
      "reference_entities": [],
      "kg": []
   },
   "37": {
      "task": "chinese",
      "history": [
         "i need a restaurant",
         "in what part of town ?"
      ],
      "user": "east and expensive",
      "response": "there are several restaurant matches in this area . would you like british , indian , gastropub , or chinese ?",
      "reference_entities": [
         "british",
         "indian",
         "gastropub",
         "chinese"
      ],
      "kg": []
   },
   "38": {
      "task": "chinese",
      "history": [
         "i need a restaurant",
         "in what part of town ?",
         "east and expensive",
         "there are several restaurant matches in this area . would you like british , indian , gastropub , or chinese ?"
      ],
      "user": "address and phone number for the chinese restaurant",
      "response": "api_call chinese east expensive",
      "reference_entities": [
         "chinese",
         "east",
         "expensive"
      ],
      "kg": []
   },
   "39": {
      "task": "chinese",
      "history": [
         "i need a restaurant",
         "in what part of town ?",
         "east and expensive",
         "there are several restaurant matches in this area . would you like british , indian , gastropub , or chinese ?",
         "address and phone number for the chinese restaurant",
         "api_call chinese east expensive"
      ],
      "user": "<silence>",
      "response": "here you go , 01223_248882 , 529_newmarket_road_fen_ditton . anything else today ?",
      "reference_entities": [
         "01223_248882",
         "529_newmarket_road_fen_ditton"
      ],
      "kg": [
         [
            "yu_garden",
            "address",
            "529_newmarket_road_fen_ditton"
         ],
         [
            "yu_garden",
            "area",
            "east"
         ],
         [
            "yu_garden",
            "food",
            "chinese"
         ],
         [
            "yu_garden",
            "phone",
            "01223_248882"
         ],
         [
            "yu_garden",
            "pricerange",
            "expensive"
         ],
         [
            "yu_garden",
            "postcode",
            "cb58pa"
         ]
      ]
   },
   "40": {
      "task": "chinese",
      "history": [
         "i need a restaurant",
         "in what part of town ?",
         "east and expensive",
         "there are several restaurant matches in this area . would you like british , indian , gastropub , or chinese ?",
         "address and phone number for the chinese restaurant",
         "api_call chinese east expensive",
         "<silence>",
         "here you go , 01223_248882 , 529_newmarket_road_fen_ditton . anything else today ?"
      ],
      "user": "no , this is it . thank you",
      "response": "wait . how about that british restaurant ? where is it located ?",
      "reference_entities": [
         "british"
      ],
      "kg": [
         [
            "yu_garden",
            "address",
            "529_newmarket_road_fen_ditton"
         ],
         [
            "yu_garden",
            "area",
            "east"
         ],
         [
            "yu_garden",
            "food",
            "chinese"
         ],
         [
            "yu_garden",
            "phone",
            "01223_248882"
         ],
         [
            "yu_garden",
            "pricerange",
            "expensive"
         ],
         [
            "yu_garden",
            "postcode",
            "cb58pa"
         ]
      ]
   },
   "41": {
      "task": "chinese",
      "history": [
         "i need a restaurant",
         "in what part of town ?",
         "east and expensive",
         "there are several restaurant matches in this area . would you like british , indian , gastropub , or chinese ?",
         "address and phone number for the chinese restaurant",
         "api_call chinese east expensive",
         "<silence>",
         "here you go , 01223_248882 , 529_newmarket_road_fen_ditton . anything else today ?",
         "no , this is it . thank you",
         "wait . how about that british restaurant ? where is it located ?"
      ],
      "user": "is there a welsh restaurant in the north part of town ?",
      "response": "i am sorry no welsh restaurants in the north part of town .",
      "reference_entities": [
         "north"
      ],
      "kg": [
         [
            "yu_garden",
            "address",
            "529_newmarket_road_fen_ditton"
         ],
         [
            "yu_garden",
            "area",
            "east"
         ],
         [
            "yu_garden",
            "food",
            "chinese"
         ],
         [
            "yu_garden",
            "phone",
            "01223_248882"
         ],
         [
            "yu_garden",
            "pricerange",
            "expensive"
         ],
         [
            "yu_garden",
            "postcode",
            "cb58pa"
         ]
      ]
   },
   "42": {
      "task": "chinese",
      "history": [
         "i need a restaurant",
         "in what part of town ?",
         "east and expensive",
         "there are several restaurant matches in this area . would you like british , indian , gastropub , or chinese ?",
         "address and phone number for the chinese restaurant",
         "api_call chinese east expensive",
         "<silence>",
         "here you go , 01223_248882 , 529_newmarket_road_fen_ditton . anything else today ?",
         "no , this is it . thank you",
         "wait . how about that british restaurant ? where is it located ?",
         "is there a welsh restaurant in the north part of town ?",
         "i am sorry no welsh restaurants in the north part of town ."
      ],
      "user": "thank you , good bye .",
      "response": "thank you good bye",
      "reference_entities": [],
      "kg": [
         [
            "yu_garden",
            "address",
            "529_newmarket_road_fen_ditton"
         ],
         [
            "yu_garden",
            "area",
            "east"
         ],
         [
            "yu_garden",
            "food",
            "chinese"
         ],
         [
            "yu_garden",
            "phone",
            "01223_248882"
         ],
         [
            "yu_garden",
            "pricerange",
            "expensive"
         ],
         [
            "yu_garden",
            "postcode",
            "cb58pa"
         ]
      ]
   },
   "43": {
      "task": "dontcare",
      "history": [],
      "user": "i would like to find a moderately priced restaurant in the west part of town .",
      "response": "api_call dontcare west moderate",
      "reference_entities": [
         "west",
         "moderate"
      ],
      "kg": []
   },
   "44": {
      "task": "dontcare",
      "history": [
         "i would like to find a moderately priced restaurant in the west part of town .",
         "api_call dontcare west moderate"
      ],
      "user": "<silence>",
      "response": "meghna is an indian restaurant that meets your criteria . would you like their location ?",
      "reference_entities": [
         "meghna",
         "indian"
      ],
      "kg": [
         [
            "prezzo",
            "address",
            "21_-_24_northampton_road"
         ],
         [
            "prezzo",
            "area",
            "west"
         ],
         [
            "prezzo",
            "food",
            "italian"
         ],
         [
            "prezzo",
            "phone",
            "01799_521260"
         ],
         [
            "prezzo",
            "pricerange",
            "moderate"
         ],
         [
            "prezzo",
            "postcode",
            "cb30ad"
         ],
         [
            "saint_johns_chop_house",
            "address",
            "21_-_24_northampton_street"
         ],
         [
            "saint_johns_chop_house",
            "area",
            "west"
         ],
         [
            "saint_johns_chop_house",
            "food",
            "british"
         ],
         [
            "saint_johns_chop_house",
            "phone",
            "01223_353110"
         ],
         [
            "saint_johns_chop_house",
            "pricerange",
            "moderate"
         ],
         [
            "saint_johns_chop_house",
            "postcode",
            "cb30ad"
         ],
         [
            "meghna",
            "address",
            "205_victoria_road_chesterton"
         ],
         [
            "meghna",
            "area",
            "west"
         ],
         [
            "meghna",
            "food",
            "indian"
         ],
         [
            "meghna",
            "phone",
            "01223_727410"
         ],
         [
            "meghna",
            "pricerange",
            "moderate"
         ],
         [
            "meghna",
            "postcode",
            "cb43lf"
         ]
      ]
   },
   "45": {
      "task": "dontcare",
      "history": [
         "i would like to find a moderately priced restaurant in the west part of town .",
         "api_call dontcare west moderate",
         "<silence>",
         "meghna is an indian restaurant that meets your criteria . would you like their location ?"
      ],
      "user": "west part of town .",
      "response": "meghna is located in the west part of town .",
      "reference_entities": [
         "meghna",
         "west"
      ],
      "kg": [
         [
            "prezzo",
            "address",
            "21_-_24_northampton_road"
         ],
         [
            "prezzo",
            "area",
            "west"
         ],
         [
            "prezzo",
            "food",
            "italian"
         ],
         [
            "prezzo",
            "phone",
            "01799_521260"
         ],
         [
            "prezzo",
            "pricerange",
            "moderate"
         ],
         [
            "prezzo",
            "postcode",
            "cb30ad"
         ],
         [
            "saint_johns_chop_house",
            "address",
            "21_-_24_northampton_street"
         ],
         [
            "saint_johns_chop_house",
            "area",
            "west"
         ],
         [
            "saint_johns_chop_house",
            "food",
            "british"
         ],
         [
            "saint_johns_chop_house",
            "phone",
            "01223_353110"
         ],
         [
            "saint_johns_chop_house",
            "pricerange",
            "moderate"
         ],
         [
            "saint_johns_chop_house",
            "postcode",
            "cb30ad"
         ],
         [
            "meghna",
            "address",
            "205_victoria_road_chesterton"
         ],
         [
            "meghna",
            "area",
            "west"
         ],
         [
            "meghna",
            "food",
            "indian"
         ],
         [
            "meghna",
            "phone",
            "01223_727410"
         ],
         [
            "meghna",
            "pricerange",
            "moderate"
         ],
         [
            "meghna",
            "postcode",
            "cb43lf"
         ]
      ]
   },
   "46": {
      "task": "dontcare",
      "history": [
         "i would like to find a moderately priced restaurant in the west part of town .",
         "api_call dontcare west moderate",
         "<silence>",
         "meghna is an indian restaurant that meets your criteria . would you like their location ?",
         "west part of town .",
         "meghna is located in the west part of town ."
      ],
      "user": "can you please let me know the address ?",
      "response": "the address is 205_victoria_road_chesterton .",
      "reference_entities": [
         "205_victoria_road_chesterton"
      ],
      "kg": [
         [
            "prezzo",
            "address",
            "21_-_24_northampton_road"
         ],
         [
            "prezzo",
            "area",
            "west"
         ],
         [
            "prezzo",
            "food",
            "italian"
         ],
         [
            "prezzo",
            "phone",
            "01799_521260"
         ],
         [
            "prezzo",
            "pricerange",
            "moderate"
         ],
         [
            "prezzo",
            "postcode",
            "cb30ad"
         ],
         [
            "saint_johns_chop_house",
            "address",
            "21_-_24_northampton_street"
         ],
         [
            "saint_johns_chop_house",
            "area",
            "west"
         ],
         [
            "saint_johns_chop_house",
            "food",
            "british"
         ],
         [
            "saint_johns_chop_house",
            "phone",
            "01223_353110"
         ],
         [
            "saint_johns_chop_house",
            "pricerange",
            "moderate"
         ],
         [
            "saint_johns_chop_house",
            "postcode",
            "cb30ad"
         ],
         [
            "meghna",
            "address",
            "205_victoria_road_chesterton"
         ],
         [
            "meghna",
            "area",
            "west"
         ],
         [
            "meghna",
            "food",
            "indian"
         ],
         [
            "meghna",
            "phone",
            "01223_727410"
         ],
         [
            "meghna",
            "pricerange",
            "moderate"
         ],
         [
            "meghna",
            "postcode",
            "cb43lf"
         ]
      ]
   },
   "47": {
      "task": "dontcare",
      "history": [
         "i would like to find a moderately priced restaurant in the west part of town .",
         "api_call dontcare west moderate",
         "<silence>",
         "meghna is an indian restaurant that meets your criteria . would you like their location ?",
         "west part of town .",
         "meghna is located in the west part of town .",
         "can you please let me know the address ?",
         "the address is 205_victoria_road_chesterton ."
      ],
      "user": "are there any other moderately price restaurants in the west part of town ? can i get the address for another one ?",
      "response": "prezzo is a moderately priced italian restaurant in the west part of town . it is located at 21-24 northampton road .",
      "reference_entities": [
         "prezzo",
         "italian",
         "west"
      ],
      "kg": [
         [
            "prezzo",
            "address",
            "21_-_24_northampton_road"
         ],
         [
            "prezzo",
            "area",
            "west"
         ],
         [
            "prezzo",
            "food",
            "italian"
         ],
         [
            "prezzo",
            "phone",
            "01799_521260"
         ],
         [
            "prezzo",
            "pricerange",
            "moderate"
         ],
         [
            "prezzo",
            "postcode",
            "cb30ad"
         ],
         [
            "saint_johns_chop_house",
            "address",
            "21_-_24_northampton_street"
         ],
         [
            "saint_johns_chop_house",
            "area",
            "west"
         ],
         [
            "saint_johns_chop_house",
            "food",
            "british"
         ],
         [
            "saint_johns_chop_house",
            "phone",
            "01223_353110"
         ],
         [
            "saint_johns_chop_house",
            "pricerange",
            "moderate"
         ],
         [
            "saint_johns_chop_house",
            "postcode",
            "cb30ad"
         ],
         [
            "meghna",
            "address",
            "205_victoria_road_chesterton"
         ],
         [
            "meghna",
            "area",
            "west"
         ],
         [
            "meghna",
            "food",
            "indian"
         ],
         [
            "meghna",
            "phone",
            "01223_727410"
         ],
         [
            "meghna",
            "pricerange",
            "moderate"
         ],
         [
            "meghna",
            "postcode",
            "cb43lf"
         ]
      ]
   },
   "48": {
      "task": "dontcare",
      "history": [
         "i would like to find a moderately priced restaurant in the west part of town .",
         "api_call dontcare west moderate",
         "<silence>",
         "meghna is an indian restaurant that meets your criteria . would you like their location ?",
         "west part of town .",
         "meghna is located in the west part of town .",
         "can you please let me know the address ?",
         "the address is 205_victoria_road_chesterton .",
         "are there any other moderately price restaurants in the west part of town ? can i get the address for another one ?",
         "prezzo is a moderately priced italian restaurant in the west part of town . it is located at 21-24 northampton road ."
      ],
      "user": "thank you goodbye .",
      "response": "goodbye .",
      "reference_entities": [],
      "kg": [
         [
            "prezzo",
            "address",
            "21_-_24_northampton_road"
         ],
         [
            "prezzo",
            "area",
            "west"
         ],
         [
            "prezzo",
            "food",
            "italian"
         ],
         [
            "prezzo",
            "phone",
            "01799_521260"
         ],
         [
            "prezzo",
            "pricerange",
            "moderate"
         ],
         [
            "prezzo",
            "postcode",
            "cb30ad"
         ],
         [
            "saint_johns_chop_house",
            "address",
            "21_-_24_northampton_street"
         ],
         [
            "saint_johns_chop_house",
            "area",
            "west"
         ],
         [
            "saint_johns_chop_house",
            "food",
            "british"
         ],
         [
            "saint_johns_chop_house",
            "phone",
            "01223_353110"
         ],
         [
            "saint_johns_chop_house",
            "pricerange",
            "moderate"
         ],
         [
            "saint_johns_chop_house",
            "postcode",
            "cb30ad"
         ],
         [
            "meghna",
            "address",
            "205_victoria_road_chesterton"
         ],
         [
            "meghna",
            "area",
            "west"
         ],
         [
            "meghna",
            "food",
            "indian"
         ],
         [
            "meghna",
            "phone",
            "01223_727410"
         ],
         [
            "meghna",
            "pricerange",
            "moderate"
         ],
         [
            "meghna",
            "postcode",
            "cb43lf"
         ]
      ]
   },
   "49": {
      "task": "british",
      "history": [],
      "user": "i would like a moderately priced steakhouse restaurant .",
      "response": "there are no moderately priced steakhouse restaurants . would you like to change your query ?",
      "reference_entities": [],
      "kg": []
   },
   "50": {
      "task": "british",
      "history": [
         "i would like a moderately priced steakhouse restaurant .",
         "there are no moderately priced steakhouse restaurants . would you like to change your query ?"
      ],
      "user": "how about moderately priced british food ?",
      "response": "there are four options in centre and one option in west . do you have a preference on the area ?",
      "reference_entities": [
         "centre",
         "west"
      ],
      "kg": []
   },
   "51": {
      "task": "british",
      "history": [
         "i would like a moderately priced steakhouse restaurant .",
         "there are no moderately priced steakhouse restaurants . would you like to change your query ?",
         "how about moderately priced british food ?",
         "there are four options in centre and one option in west . do you have a preference on the area ?"
      ],
      "user": "can you give me the phone numbers please",
      "response": "api_call british dontcare moderate",
      "reference_entities": [
         "british",
         "moderate"
      ],
      "kg": []
   },
   "52": {
      "task": "british",
      "history": [
         "i would like a moderately priced steakhouse restaurant .",
         "there are no moderately priced steakhouse restaurants . would you like to change your query ?",
         "how about moderately priced british food ?",
         "there are four options in centre and one option in west . do you have a preference on the area ?",
         "can you give me the phone numbers please",
         "api_call british dontcare moderate"
      ],
      "user": "<silence>",
      "response": "do you want the phone numbers to restaurant_one_seven ?",
      "reference_entities": [
         "restaurant_one_seven"
      ],
      "kg": [
         [
            "restaurant_one_seven",
            "address",
            "de_vere_university_arms_regent_street_city_centre"
         ],
         [
            "restaurant_one_seven",
            "area",
            "centre"
         ],
         [
            "restaurant_one_seven",
            "food",
            "british"
         ],
         [
            "restaurant_one_seven",
            "phone",
            "01223_337766"
         ],
         [
            "restaurant_one_seven",
            "pricerange",
            "moderate"
         ],
         [
            "restaurant_one_seven",
            "postcode",
            "cb21ab"
         ],
         [
            "the_oak_bistro",
            "address",
            "6_lensfield_road"
         ],
         [
            "the_oak_bistro",
            "area",
            "centre"
         ],
         [
            "the_oak_bistro",
            "food",
            "british"
         ],
         [
            "the_oak_bistro",
            "phone",
            "01223_323361"
         ],
         [
            "the_oak_bistro",
            "pricerange",
            "moderate"
         ],
         [
            "the_oak_bistro",
            "postcode",
            "cb21eg"
         ],
         [
            "the_copper_kettle",
            "address",
            "4_kings_parade_city_centre"
         ],
         [
            "the_copper_kettle",
            "area",
            "centre"
         ],
         [
            "the_copper_kettle",
            "food",
            "british"
         ],
         [
            "the_copper_kettle",
            "phone",
            "01223_365068"
         ],
         [
            "the_copper_kettle",
            "pricerange",
            "moderate"
         ],
         [
            "the_copper_kettle",
            "postcode",
            "cb21sj"
         ],
         [
            "cotto",
            "address",
            "183_east_road_city_centre"
         ],
         [
            "cotto",
            "area",
            "centre"
         ],
         [
            "cotto",
            "food",
            "british"
         ],
         [
            "cotto",
            "phone",
            "01223_302010"
         ],
         [
            "cotto",
            "pricerange",
            "moderate"
         ],
         [
            "cotto",
            "postcode",
            "cb11bg"
         ],
         [
            "saint_johns_chop_house",
            "address",
            "21_-_24_northampton_street"
         ],
         [
            "saint_johns_chop_house",
            "area",
            "west"
         ],
         [
            "saint_johns_chop_house",
            "food",
            "british"
         ],
         [
            "saint_johns_chop_house",
            "phone",
            "01223_353110"
         ],
         [
            "saint_johns_chop_house",
            "pricerange",
            "moderate"
         ],
         [
            "saint_johns_chop_house",
            "postcode",
            "cb30ad"
         ]
      ]
   },
   "53": {
      "task": "british",
      "history": [
         "i would like a moderately priced steakhouse restaurant .",
         "there are no moderately priced steakhouse restaurants . would you like to change your query ?",
         "how about moderately priced british food ?",
         "there are four options in centre and one option in west . do you have a preference on the area ?",
         "can you give me the phone numbers please",
         "api_call british dontcare moderate",
         "<silence>",
         "do you want the phone numbers to restaurant_one_seven ?"
      ],
      "user": "okay , so may i have the number please ?",
      "response": "restaurant_one_seven 's phone number is 01223_337766 .",
      "reference_entities": [
         "restaurant_one_seven",
         "01223_337766"
      ],
      "kg": [
         [
            "restaurant_one_seven",
            "address",
            "de_vere_university_arms_regent_street_city_centre"
         ],
         [
            "restaurant_one_seven",
            "area",
            "centre"
         ],
         [
            "restaurant_one_seven",
            "food",
            "british"
         ],
         [
            "restaurant_one_seven",
            "phone",
            "01223_337766"
         ],
         [
            "restaurant_one_seven",
            "pricerange",
            "moderate"
         ],
         [
            "restaurant_one_seven",
            "postcode",
            "cb21ab"
         ],
         [
            "the_oak_bistro",
            "address",
            "6_lensfield_road"
         ],
         [
            "the_oak_bistro",
            "area",
            "centre"
         ],
         [
            "the_oak_bistro",
            "food",
            "british"
         ],
         [
            "the_oak_bistro",
            "phone",
            "01223_323361"
         ],
         [
            "the_oak_bistro",
            "pricerange",
            "moderate"
         ],
         [
            "the_oak_bistro",
            "postcode",
            "cb21eg"
         ],
         [
            "the_copper_kettle",
            "address",
            "4_kings_parade_city_centre"
         ],
         [
            "the_copper_kettle",
            "area",
            "centre"
         ],
         [
            "the_copper_kettle",
            "food",
            "british"
         ],
         [
            "the_copper_kettle",
            "phone",
            "01223_365068"
         ],
         [
            "the_copper_kettle",
            "pricerange",
            "moderate"
         ],
         [
            "the_copper_kettle",
            "postcode",
            "cb21sj"
         ],
         [
            "cotto",
            "address",
            "183_east_road_city_centre"
         ],
         [
            "cotto",
            "area",
            "centre"
         ],
         [
            "cotto",
            "food",
            "british"
         ],
         [
            "cotto",
            "phone",
            "01223_302010"
         ],
         [
            "cotto",
            "pricerange",
            "moderate"
         ],
         [
            "cotto",
            "postcode",
            "cb11bg"
         ],
         [
            "saint_johns_chop_house",
            "address",
            "21_-_24_northampton_street"
         ],
         [
            "saint_johns_chop_house",
            "area",
            "west"
         ],
         [
            "saint_johns_chop_house",
            "food",
            "british"
         ],
         [
            "saint_johns_chop_house",
            "phone",
            "01223_353110"
         ],
         [
            "saint_johns_chop_house",
            "pricerange",
            "moderate"
         ],
         [
            "saint_johns_chop_house",
            "postcode",
            "cb30ad"
         ]
      ]
   },
   "54": {
      "task": "british",
      "history": [
         "i would like a moderately priced steakhouse restaurant .",
         "there are no moderately priced steakhouse restaurants . would you like to change your query ?",
         "how about moderately priced british food ?",
         "there are four options in centre and one option in west . do you have a preference on the area ?",
         "can you give me the phone numbers please",
         "api_call british dontcare moderate",
         "<silence>",
         "do you want the phone numbers to restaurant_one_seven ?",
         "okay , so may i have the number please ?",
         "restaurant_one_seven 's phone number is 01223_337766 ."
      ],
      "user": "thank you , goodbye",
      "response": "have a nice day",
      "reference_entities": [],
      "kg": [
         [
            "restaurant_one_seven",
            "address",
            "de_vere_university_arms_regent_street_city_centre"
         ],
         [
            "restaurant_one_seven",
            "area",
            "centre"
         ],
         [
            "restaurant_one_seven",
            "food",
            "british"
         ],
         [
            "restaurant_one_seven",
            "phone",
            "01223_337766"
         ],
         [
            "restaurant_one_seven",
            "pricerange",
            "moderate"
         ],
         [
            "restaurant_one_seven",
            "postcode",
            "cb21ab"
         ],
         [
            "the_oak_bistro",
            "address",
            "6_lensfield_road"
         ],
         [
            "the_oak_bistro",
            "area",
            "centre"
         ],
         [
            "the_oak_bistro",
            "food",
            "british"
         ],
         [
            "the_oak_bistro",
            "phone",
            "01223_323361"
         ],
         [
            "the_oak_bistro",
            "pricerange",
            "moderate"
         ],
         [
            "the_oak_bistro",
            "postcode",
            "cb21eg"
         ],
         [
            "the_copper_kettle",
            "address",
            "4_kings_parade_city_centre"
         ],
         [
            "the_copper_kettle",
            "area",
            "centre"
         ],
         [
            "the_copper_kettle",
            "food",
            "british"
         ],
         [
            "the_copper_kettle",
            "phone",
            "01223_365068"
         ],
         [
            "the_copper_kettle",
            "pricerange",
            "moderate"
         ],
         [
            "the_copper_kettle",
            "postcode",
            "cb21sj"
         ],
         [
            "cotto",
            "address",
            "183_east_road_city_centre"
         ],
         [
            "cotto",
            "area",
            "centre"
         ],
         [
            "cotto",
            "food",
            "british"
         ],
         [
            "cotto",
            "phone",
            "01223_302010"
         ],
         [
            "cotto",
            "pricerange",
            "moderate"
         ],
         [
            "cotto",
            "postcode",
            "cb11bg"
         ],
         [
            "saint_johns_chop_house",
            "address",
            "21_-_24_northampton_street"
         ],
         [
            "saint_johns_chop_house",
            "area",
            "west"
         ],
         [
            "saint_johns_chop_house",
            "food",
            "british"
         ],
         [
            "saint_johns_chop_house",
            "phone",
            "01223_353110"
         ],
         [
            "saint_johns_chop_house",
            "pricerange",
            "moderate"
         ],
         [
            "saint_johns_chop_house",
            "postcode",
            "cb30ad"
         ]
      ]
   },
   "55": {
      "task": "chinese",
      "history": [],
      "user": "i 'd like to find an east side restaurant that is expensive .",
      "response": "there are five restaurants matching your request . what kind of food would you like ?",
      "reference_entities": [],
      "kg": []
   },
   "56": {
      "task": "chinese",
      "history": [
         "i 'd like to find an east side restaurant that is expensive .",
         "there are five restaurants matching your request . what kind of food would you like ?"
      ],
      "user": "chinese food sound good .",
      "response": "api_call chinese east expensive",
      "reference_entities": [
         "chinese",
         "east",
         "expensive"
      ],
      "kg": []
   },
   "57": {
      "task": "chinese",
      "history": [
         "i 'd like to find an east side restaurant that is expensive .",
         "there are five restaurants matching your request . what kind of food would you like ?",
         "chinese food sound good .",
         "api_call chinese east expensive"
      ],
      "user": "<silence>",
      "response": "yu_garden serves chinese food , is in the east part of town and is in the expensive price range . would you like their location ?",
      "reference_entities": [
         "yu_garden",
         "chinese",
         "east",
         "expensive"
      ],
      "kg": [
         [
            "yu_garden",
            "address",
            "529_newmarket_road_fen_ditton"
         ],
         [
            "yu_garden",
            "area",
            "east"
         ],
         [
            "yu_garden",
            "food",
            "chinese"
         ],
         [
            "yu_garden",
            "phone",
            "01223_248882"
         ],
         [
            "yu_garden",
            "pricerange",
            "expensive"
         ],
         [
            "yu_garden",
            "postcode",
            "cb58pa"
         ]
      ]
   },
   "58": {
      "task": "chinese",
      "history": [
         "i 'd like to find an east side restaurant that is expensive .",
         "there are five restaurants matching your request . what kind of food would you like ?",
         "chinese food sound good .",
         "api_call chinese east expensive",
         "<silence>",
         "yu_garden serves chinese food , is in the east part of town and is in the expensive price range . would you like their location ?"
      ],
      "user": "what is their address and postcode ?",
      "response": "yu_garden chinese east expensive 01223_248882 529_newmarket_road_fen_ditton cb58pa",
      "reference_entities": [
         "yu_garden",
         "chinese",
         "east",
         "expensive",
         "01223_248882",
         "529_newmarket_road_fen_ditton",
         "cb58pa"
      ],
      "kg": [
         [
            "yu_garden",
            "address",
            "529_newmarket_road_fen_ditton"
         ],
         [
            "yu_garden",
            "area",
            "east"
         ],
         [
            "yu_garden",
            "food",
            "chinese"
         ],
         [
            "yu_garden",
            "phone",
            "01223_248882"
         ],
         [
            "yu_garden",
            "pricerange",
            "expensive"
         ],
         [
            "yu_garden",
            "postcode",
            "cb58pa"
         ]
      ]
   },
   "59": {
      "task": "chinese",
      "history": [
         "i 'd like to find an east side restaurant that is expensive .",
         "there are five restaurants matching your request . what kind of food would you like ?",
         "chinese food sound good .",
         "api_call chinese east expensive",
         "<silence>",
         "yu_garden serves chinese food , is in the east part of town and is in the expensive price range . would you like their location ?",
         "what is their address and postcode ?",
         "yu_garden chinese east expensive 01223_248882 529_newmarket_road_fen_ditton cb58pa"
      ],
      "user": "thank you goodbye .",
      "response": "thank you and good bye",
      "reference_entities": [],
      "kg": [
         [
            "yu_garden",
            "address",
            "529_newmarket_road_fen_ditton"
         ],
         [
            "yu_garden",
            "area",
            "east"
         ],
         [
            "yu_garden",
            "food",
            "chinese"
         ],
         [
            "yu_garden",
            "phone",
            "01223_248882"
         ],
         [
            "yu_garden",
            "pricerange",
            "expensive"
         ],
         [
            "yu_garden",
            "postcode",
            "cb58pa"
         ]
      ]
   },
   "60": {
      "task": "dontcare",
      "history": [],
      "user": "i need to find a moderately priced restaurant in the east part of town .",
      "response": "api_call dontcare east moderate",
      "reference_entities": [
         "east",
         "moderate"
      ],
      "kg": []
   },
   "61": {
      "task": "dontcare",
      "history": [
         "i need to find a moderately priced restaurant in the east part of town .",
         "api_call dontcare east moderate"
      ],
      "user": "<silence>",
      "response": "the curry_prince is in the moderate price range , and it is on the east part of town .",
      "reference_entities": [
         "curry_prince",
         "moderate",
         "east"
      ],
      "kg": [
         [
            "curry_prince",
            "address",
            "451_newmarket_road_fen_ditton"
         ],
         [
            "curry_prince",
            "area",
            "east"
         ],
         [
            "curry_prince",
            "food",
            "indian"
         ],
         [
            "curry_prince",
            "phone",
            "01223_566388"
         ],
         [
            "curry_prince",
            "pricerange",
            "moderate"
         ],
         [
            "curry_prince",
            "postcode",
            "cb58jj"
         ],
         [
            "pizza_hut_fen_ditton",
            "address",
            "cambridge_retail_park_newmarket_road_fen_ditton"
         ],
         [
            "pizza_hut_fen_ditton",
            "area",
            "east"
         ],
         [
            "pizza_hut_fen_ditton",
            "food",
            "italian"
         ],
         [
            "pizza_hut_fen_ditton",
            "phone",
            "01223_323737"
         ],
         [
            "pizza_hut_fen_ditton",
            "pricerange",
            "moderate"
         ],
         [
            "pizza_hut_fen_ditton",
            "postcode",
            "cb58wr"
         ],
         [
            "rajmahal",
            "address",
            "7_barnwell_road_fen_ditton"
         ],
         [
            "rajmahal",
            "area",
            "east"
         ],
         [
            "rajmahal",
            "food",
            "indian"
         ],
         [
            "rajmahal",
            "phone",
            "01223_244955"
         ],
         [
            "rajmahal",
            "pricerange",
            "moderate"
         ],
         [
            "rajmahal",
            "postcode",
            "cb58rg"
         ]
      ]
   },
   "62": {
      "task": "dontcare",
      "history": [
         "i need to find a moderately priced restaurant in the east part of town .",
         "api_call dontcare east moderate",
         "<silence>",
         "the curry_prince is in the moderate price range , and it is on the east part of town ."
      ],
      "user": "can you send me the address and the phone number of this restaurant ?",
      "response": "yes , the curry_prince is located at 451_newmarket_road_fen_ditton and their phone number is 01223_566388 . can i help you with anything else ?",
      "reference_entities": [
         "curry_prince",
         "451_newmarket_road_fen_ditton",
         "01223_566388"
      ],
      "kg": [
         [
            "curry_prince",
            "address",
            "451_newmarket_road_fen_ditton"
         ],
         [
            "curry_prince",
            "area",
            "east"
         ],
         [
            "curry_prince",
            "food",
            "indian"
         ],
         [
            "curry_prince",
            "phone",
            "01223_566388"
         ],
         [
            "curry_prince",
            "pricerange",
            "moderate"
         ],
         [
            "curry_prince",
            "postcode",
            "cb58jj"
         ],
         [
            "pizza_hut_fen_ditton",
            "address",
            "cambridge_retail_park_newmarket_road_fen_ditton"
         ],
         [
            "pizza_hut_fen_ditton",
            "area",
            "east"
         ],
         [
            "pizza_hut_fen_ditton",
            "food",
            "italian"
         ],
         [
            "pizza_hut_fen_ditton",
            "phone",
            "01223_323737"
         ],
         [
            "pizza_hut_fen_ditton",
            "pricerange",
            "moderate"
         ],
         [
            "pizza_hut_fen_ditton",
            "postcode",
            "cb58wr"
         ],
         [
            "rajmahal",
            "address",
            "7_barnwell_road_fen_ditton"
         ],
         [
            "rajmahal",
            "area",
            "east"
         ],
         [
            "rajmahal",
            "food",
            "indian"
         ],
         [
            "rajmahal",
            "phone",
            "01223_244955"
         ],
         [
            "rajmahal",
            "pricerange",
            "moderate"
         ],
         [
            "rajmahal",
            "postcode",
            "cb58rg"
         ]
      ]
   },
   "63": {
      "task": "dontcare",
      "history": [
         "i need to find a moderately priced restaurant in the east part of town .",
         "api_call dontcare east moderate",
         "<silence>",
         "the curry_prince is in the moderate price range , and it is on the east part of town .",
         "can you send me the address and the phone number of this restaurant ?",
         "yes , the curry_prince is located at 451_newmarket_road_fen_ditton and their phone number is 01223_566388 . can i help you with anything else ?"
      ],
      "user": "no , that will do it , thank you very much .",
      "response": "thank you . good bye",
      "reference_entities": [],
      "kg": [
         [
            "curry_prince",
            "address",
            "451_newmarket_road_fen_ditton"
         ],
         [
            "curry_prince",
            "area",
            "east"
         ],
         [
            "curry_prince",
            "food",
            "indian"
         ],
         [
            "curry_prince",
            "phone",
            "01223_566388"
         ],
         [
            "curry_prince",
            "pricerange",
            "moderate"
         ],
         [
            "curry_prince",
            "postcode",
            "cb58jj"
         ],
         [
            "pizza_hut_fen_ditton",
            "address",
            "cambridge_retail_park_newmarket_road_fen_ditton"
         ],
         [
            "pizza_hut_fen_ditton",
            "area",
            "east"
         ],
         [
            "pizza_hut_fen_ditton",
            "food",
            "italian"
         ],
         [
            "pizza_hut_fen_ditton",
            "phone",
            "01223_323737"
         ],
         [
            "pizza_hut_fen_ditton",
            "pricerange",
            "moderate"
         ],
         [
            "pizza_hut_fen_ditton",
            "postcode",
            "cb58wr"
         ],
         [
            "rajmahal",
            "address",
            "7_barnwell_road_fen_ditton"
         ],
         [
            "rajmahal",
            "area",
            "east"
         ],
         [
            "rajmahal",
            "food",
            "indian"
         ],
         [
            "rajmahal",
            "phone",
            "01223_244955"
         ],
         [
            "rajmahal",
            "pricerange",
            "moderate"
         ],
         [
            "rajmahal",
            "postcode",
            "cb58rg"
         ]
      ]
   },
   "64": {
      "task": "dontcare",
      "history": [],
      "user": "i need the address and phone number of a restaurant in the south part of town .",
      "response": "api_call dontcare south dontcare",
      "reference_entities": [
         "south"
      ],
      "kg": []
   },
   "65": {
      "task": "dontcare",
      "history": [
         "i need the address and phone number of a restaurant in the south part of town .",
         "api_call dontcare south dontcare"
      ],
      "user": "<silence>",
      "response": "there are nine restaurants in the south part of town . what kind of food would you like ?",
      "reference_entities": [
         "south"
      ],
      "kg": [
         [
            "the_good_luck_chinese_food_takeaway",
            "address",
            "82_cherry_hinton_road_cherry_hinton"
         ],
         [
            "the_good_luck_chinese_food_takeaway",
            "area",
            "south"
         ],
         [
            "the_good_luck_chinese_food_takeaway",
            "food",
            "chinese"
         ],
         [
            "the_good_luck_chinese_food_takeaway",
            "phone",
            "01223_244149"
         ],
         [
            "the_good_luck_chinese_food_takeaway",
            "pricerange",
            "expensive"
         ],
         [
            "the_good_luck_chinese_food_takeaway",
            "postcode",
            "cb17ag"
         ],
         [
            "pizza_hut_cherry_hinton",
            "address",
            "g4_cambridge_leisure_park_clifton_way_cherry_hinton"
         ],
         [
            "pizza_hut_cherry_hinton",
            "area",
            "south"
         ],
         [
            "pizza_hut_cherry_hinton",
            "food",
            "italian"
         ],
         [
            "pizza_hut_cherry_hinton",
            "phone",
            "01223_323737"
         ],
         [
            "pizza_hut_cherry_hinton",
            "pricerange",
            "moderate"
         ],
         [
            "pizza_hut_cherry_hinton",
            "postcode",
            "cb17dy"
         ],
         [
            "taj_tandoori",
            "address",
            "64_cherry_hinton_road_cherry_hinton"
         ],
         [
            "taj_tandoori",
            "area",
            "south"
         ],
         [
            "taj_tandoori",
            "food",
            "indian"
         ],
         [
            "taj_tandoori",
            "phone",
            "01223_412299"
         ],
         [
            "taj_tandoori",
            "pricerange",
            "expensive"
         ],
         [
            "taj_tandoori",
            "postcode",
            "cb17aa"
         ],
         [
            "restaurant_alimentum",
            "address",
            "152_-_154_hills_road"
         ],
         [
            "restaurant_alimentum",
            "area",
            "south"
         ],
         [
            "restaurant_alimentum",
            "food",
            "modern_european"
         ],
         [
            "restaurant_alimentum",
            "phone",
            "01223_413000"
         ],
         [
            "restaurant_alimentum",
            "pricerange",
            "moderate"
         ],
         [
            "restaurant_alimentum",
            "postcode",
            "cb28pb"
         ],
         [
            "chiquito_restaurant_bar",
            "address",
            "2g_cambridge_leisure_park_cherry_hinton_road_cherry_hinton"
         ],
         [
            "chiquito_restaurant_bar",
            "area",
            "south"
         ],
         [
            "chiquito_restaurant_bar",
            "food",
            "mexican"
         ],
         [
            "chiquito_restaurant_bar",
            "phone",
            "01223_400170"
         ],
         [
            "chiquito_restaurant_bar",
            "pricerange",
            "expensive"
         ],
         [
            "chiquito_restaurant_bar",
            "postcode",
            "cb17dy"
         ],
         [
            "nandos",
            "address",
            "cambridge_leisure_park_clifton_way"
         ],
         [
            "nandos",
            "area",
            "south"
         ],
         [
            "nandos",
            "food",
            "portuguese"
         ],
         [
            "nandos",
            "phone",
            "01223_327908"
         ],
         [
            "nandos",
            "pricerange",
            "cheap"
         ],
         [
            "nandos",
            "postcode",
            "cb17dy"
         ],
         [
            "the_lucky_star",
            "address",
            "cambridge_leisure_park_clifton_way_cherry_hinton"
         ],
         [
            "the_lucky_star",
            "area",
            "south"
         ],
         [
            "the_lucky_star",
            "food",
            "chinese"
         ],
         [
            "the_lucky_star",
            "phone",
            "01223_244277"
         ],
         [
            "the_lucky_star",
            "pricerange",
            "cheap"
         ],
         [
            "the_lucky_star",
            "postcode",
            "cb17dy"
         ],
         [
            "peking_restaurant",
            "address",
            "10_homerton_street_city_centre"
         ],
         [
            "peking_restaurant",
            "area",
            "south"
         ],
         [
            "peking_restaurant",
            "food",
            "chinese"
         ],
         [
            "peking_restaurant",
            "phone",
            "01223_354755"
         ],
         [
            "peking_restaurant",
            "pricerange",
            "expensive"
         ],
         [
            "peking_restaurant",
            "postcode",
            "cb28nx"
         ],
         [
            "frankie_and_bennys",
            "address",
            "cambridge_leisure_park_clifton_way_cherry_hinton"
         ],
         [
            "frankie_and_bennys",
            "area",
            "south"
         ],
         [
            "frankie_and_bennys",
            "food",
            "italian"
         ],
         [
            "frankie_and_bennys",
            "phone",
            "01223_412430"
         ],
         [
            "frankie_and_bennys",
            "pricerange",
            "expensive"
         ],
         [
            "frankie_and_bennys",
            "postcode",
            "cb17dy"
         ]
      ]
   },
   "66": {
      "task": "dontcare",
      "history": [
         "i need the address and phone number of a restaurant in the south part of town .",
         "api_call dontcare south dontcare",
         "<silence>",
         "there are nine restaurants in the south part of town . what kind of food would you like ?"
      ],
      "user": "i do n't care .",
      "response": "chiquito_restaurant_bar is in the south part of town . it 's address is 2g_cambridge_leisure_park_cherry_hinton_road_cherry_hinton , and it 's phone number is 01223_400170 .",
      "reference_entities": [
         "chiquito_restaurant_bar",
         "south",
         "2g_cambridge_leisure_park_cherry_hinton_road_cherry_hinton",
         "01223_400170"
      ],
      "kg": [
         [
            "the_good_luck_chinese_food_takeaway",
            "address",
            "82_cherry_hinton_road_cherry_hinton"
         ],
         [
            "the_good_luck_chinese_food_takeaway",
            "area",
            "south"
         ],
         [
            "the_good_luck_chinese_food_takeaway",
            "food",
            "chinese"
         ],
         [
            "the_good_luck_chinese_food_takeaway",
            "phone",
            "01223_244149"
         ],
         [
            "the_good_luck_chinese_food_takeaway",
            "pricerange",
            "expensive"
         ],
         [
            "the_good_luck_chinese_food_takeaway",
            "postcode",
            "cb17ag"
         ],
         [
            "pizza_hut_cherry_hinton",
            "address",
            "g4_cambridge_leisure_park_clifton_way_cherry_hinton"
         ],
         [
            "pizza_hut_cherry_hinton",
            "area",
            "south"
         ],
         [
            "pizza_hut_cherry_hinton",
            "food",
            "italian"
         ],
         [
            "pizza_hut_cherry_hinton",
            "phone",
            "01223_323737"
         ],
         [
            "pizza_hut_cherry_hinton",
            "pricerange",
            "moderate"
         ],
         [
            "pizza_hut_cherry_hinton",
            "postcode",
            "cb17dy"
         ],
         [
            "taj_tandoori",
            "address",
            "64_cherry_hinton_road_cherry_hinton"
         ],
         [
            "taj_tandoori",
            "area",
            "south"
         ],
         [
            "taj_tandoori",
            "food",
            "indian"
         ],
         [
            "taj_tandoori",
            "phone",
            "01223_412299"
         ],
         [
            "taj_tandoori",
            "pricerange",
            "expensive"
         ],
         [
            "taj_tandoori",
            "postcode",
            "cb17aa"
         ],
         [
            "restaurant_alimentum",
            "address",
            "152_-_154_hills_road"
         ],
         [
            "restaurant_alimentum",
            "area",
            "south"
         ],
         [
            "restaurant_alimentum",
            "food",
            "modern_european"
         ],
         [
            "restaurant_alimentum",
            "phone",
            "01223_413000"
         ],
         [
            "restaurant_alimentum",
            "pricerange",
            "moderate"
         ],
         [
            "restaurant_alimentum",
            "postcode",
            "cb28pb"
         ],
         [
            "chiquito_restaurant_bar",
            "address",
            "2g_cambridge_leisure_park_cherry_hinton_road_cherry_hinton"
         ],
         [
            "chiquito_restaurant_bar",
            "area",
            "south"
         ],
         [
            "chiquito_restaurant_bar",
            "food",
            "mexican"
         ],
         [
            "chiquito_restaurant_bar",
            "phone",
            "01223_400170"
         ],
         [
            "chiquito_restaurant_bar",
            "pricerange",
            "expensive"
         ],
         [
            "chiquito_restaurant_bar",
            "postcode",
            "cb17dy"
         ],
         [
            "nandos",
            "address",
            "cambridge_leisure_park_clifton_way"
         ],
         [
            "nandos",
            "area",
            "south"
         ],
         [
            "nandos",
            "food",
            "portuguese"
         ],
         [
            "nandos",
            "phone",
            "01223_327908"
         ],
         [
            "nandos",
            "pricerange",
            "cheap"
         ],
         [
            "nandos",
            "postcode",
            "cb17dy"
         ],
         [
            "the_lucky_star",
            "address",
            "cambridge_leisure_park_clifton_way_cherry_hinton"
         ],
         [
            "the_lucky_star",
            "area",
            "south"
         ],
         [
            "the_lucky_star",
            "food",
            "chinese"
         ],
         [
            "the_lucky_star",
            "phone",
            "01223_244277"
         ],
         [
            "the_lucky_star",
            "pricerange",
            "cheap"
         ],
         [
            "the_lucky_star",
            "postcode",
            "cb17dy"
         ],
         [
            "peking_restaurant",
            "address",
            "10_homerton_street_city_centre"
         ],
         [
            "peking_restaurant",
            "area",
            "south"
         ],
         [
            "peking_restaurant",
            "food",
            "chinese"
         ],
         [
            "peking_restaurant",
            "phone",
            "01223_354755"
         ],
         [
            "peking_restaurant",
            "pricerange",
            "expensive"
         ],
         [
            "peking_restaurant",
            "postcode",
            "cb28nx"
         ],
         [
            "frankie_and_bennys",
            "address",
            "cambridge_leisure_park_clifton_way_cherry_hinton"
         ],
         [
            "frankie_and_bennys",
            "area",
            "south"
         ],
         [
            "frankie_and_bennys",
            "food",
            "italian"
         ],
         [
            "frankie_and_bennys",
            "phone",
            "01223_412430"
         ],
         [
            "frankie_and_bennys",
            "pricerange",
            "expensive"
         ],
         [
            "frankie_and_bennys",
            "postcode",
            "cb17dy"
         ]
      ]
   },
   "67": {
      "task": "dontcare",
      "history": [
         "i need the address and phone number of a restaurant in the south part of town .",
         "api_call dontcare south dontcare",
         "<silence>",
         "there are nine restaurants in the south part of town . what kind of food would you like ?",
         "i do n't care .",
         "chiquito_restaurant_bar is in the south part of town . it 's address is 2g_cambridge_leisure_park_cherry_hinton_road_cherry_hinton , and it 's phone number is 01223_400170 ."
      ],
      "user": "can you tell me what kind of food they serve ?",
      "response": "chiquito_restaurant_bar serves mexican food .",
      "reference_entities": [
         "chiquito_restaurant_bar",
         "mexican"
      ],
      "kg": [
         [
            "the_good_luck_chinese_food_takeaway",
            "address",
            "82_cherry_hinton_road_cherry_hinton"
         ],
         [
            "the_good_luck_chinese_food_takeaway",
            "area",
            "south"
         ],
         [
            "the_good_luck_chinese_food_takeaway",
            "food",
            "chinese"
         ],
         [
            "the_good_luck_chinese_food_takeaway",
            "phone",
            "01223_244149"
         ],
         [
            "the_good_luck_chinese_food_takeaway",
            "pricerange",
            "expensive"
         ],
         [
            "the_good_luck_chinese_food_takeaway",
            "postcode",
            "cb17ag"
         ],
         [
            "pizza_hut_cherry_hinton",
            "address",
            "g4_cambridge_leisure_park_clifton_way_cherry_hinton"
         ],
         [
            "pizza_hut_cherry_hinton",
            "area",
            "south"
         ],
         [
            "pizza_hut_cherry_hinton",
            "food",
            "italian"
         ],
         [
            "pizza_hut_cherry_hinton",
            "phone",
            "01223_323737"
         ],
         [
            "pizza_hut_cherry_hinton",
            "pricerange",
            "moderate"
         ],
         [
            "pizza_hut_cherry_hinton",
            "postcode",
            "cb17dy"
         ],
         [
            "taj_tandoori",
            "address",
            "64_cherry_hinton_road_cherry_hinton"
         ],
         [
            "taj_tandoori",
            "area",
            "south"
         ],
         [
            "taj_tandoori",
            "food",
            "indian"
         ],
         [
            "taj_tandoori",
            "phone",
            "01223_412299"
         ],
         [
            "taj_tandoori",
            "pricerange",
            "expensive"
         ],
         [
            "taj_tandoori",
            "postcode",
            "cb17aa"
         ],
         [
            "restaurant_alimentum",
            "address",
            "152_-_154_hills_road"
         ],
         [
            "restaurant_alimentum",
            "area",
            "south"
         ],
         [
            "restaurant_alimentum",
            "food",
            "modern_european"
         ],
         [
            "restaurant_alimentum",
            "phone",
            "01223_413000"
         ],
         [
            "restaurant_alimentum",
            "pricerange",
            "moderate"
         ],
         [
            "restaurant_alimentum",
            "postcode",
            "cb28pb"
         ],
         [
            "chiquito_restaurant_bar",
            "address",
            "2g_cambridge_leisure_park_cherry_hinton_road_cherry_hinton"
         ],
         [
            "chiquito_restaurant_bar",
            "area",
            "south"
         ],
         [
            "chiquito_restaurant_bar",
            "food",
            "mexican"
         ],
         [
            "chiquito_restaurant_bar",
            "phone",
            "01223_400170"
         ],
         [
            "chiquito_restaurant_bar",
            "pricerange",
            "expensive"
         ],
         [
            "chiquito_restaurant_bar",
            "postcode",
            "cb17dy"
         ],
         [
            "nandos",
            "address",
            "cambridge_leisure_park_clifton_way"
         ],
         [
            "nandos",
            "area",
            "south"
         ],
         [
            "nandos",
            "food",
            "portuguese"
         ],
         [
            "nandos",
            "phone",
            "01223_327908"
         ],
         [
            "nandos",
            "pricerange",
            "cheap"
         ],
         [
            "nandos",
            "postcode",
            "cb17dy"
         ],
         [
            "the_lucky_star",
            "address",
            "cambridge_leisure_park_clifton_way_cherry_hinton"
         ],
         [
            "the_lucky_star",
            "area",
            "south"
         ],
         [
            "the_lucky_star",
            "food",
            "chinese"
         ],
         [
            "the_lucky_star",
            "phone",
            "01223_244277"
         ],
         [
            "the_lucky_star",
            "pricerange",
            "cheap"
         ],
         [
            "the_lucky_star",
            "postcode",
            "cb17dy"
         ],
         [
            "peking_restaurant",
            "address",
            "10_homerton_street_city_centre"
         ],
         [
            "peking_restaurant",
            "area",
            "south"
         ],
         [
            "peking_restaurant",
            "food",
            "chinese"
         ],
         [
            "peking_restaurant",
            "phone",
            "01223_354755"
         ],
         [
            "peking_restaurant",
            "pricerange",
            "expensive"
         ],
         [
            "peking_restaurant",
            "postcode",
            "cb28nx"
         ],
         [
            "frankie_and_bennys",
            "address",
            "cambridge_leisure_park_clifton_way_cherry_hinton"
         ],
         [
            "frankie_and_bennys",
            "area",
            "south"
         ],
         [
            "frankie_and_bennys",
            "food",
            "italian"
         ],
         [
            "frankie_and_bennys",
            "phone",
            "01223_412430"
         ],
         [
            "frankie_and_bennys",
            "pricerange",
            "expensive"
         ],
         [
            "frankie_and_bennys",
            "postcode",
            "cb17dy"
         ]
      ]
   },
   "68": {
      "task": "dontcare",
      "history": [
         "i need the address and phone number of a restaurant in the south part of town .",
         "api_call dontcare south dontcare",
         "<silence>",
         "there are nine restaurants in the south part of town . what kind of food would you like ?",
         "i do n't care .",
         "chiquito_restaurant_bar is in the south part of town . it 's address is 2g_cambridge_leisure_park_cherry_hinton_road_cherry_hinton , and it 's phone number is 01223_400170 .",
         "can you tell me what kind of food they serve ?",
         "chiquito_restaurant_bar serves mexican food ."
      ],
      "user": "i want one in the moderate priced range . what is the price range of chiquito restaurant ?",
      "response": "i 'm afraid chiquito_restaurant_bar is expensive . pizza_hut_cherry_hinton is a moderately priced italian restaurant in the south .",
      "reference_entities": [
         "chiquito_restaurant_bar",
         "expensive",
         "pizza_hut_cherry_hinton",
         "italian",
         "south"
      ],
      "kg": [
         [
            "the_good_luck_chinese_food_takeaway",
            "address",
            "82_cherry_hinton_road_cherry_hinton"
         ],
         [
            "the_good_luck_chinese_food_takeaway",
            "area",
            "south"
         ],
         [
            "the_good_luck_chinese_food_takeaway",
            "food",
            "chinese"
         ],
         [
            "the_good_luck_chinese_food_takeaway",
            "phone",
            "01223_244149"
         ],
         [
            "the_good_luck_chinese_food_takeaway",
            "pricerange",
            "expensive"
         ],
         [
            "the_good_luck_chinese_food_takeaway",
            "postcode",
            "cb17ag"
         ],
         [
            "pizza_hut_cherry_hinton",
            "address",
            "g4_cambridge_leisure_park_clifton_way_cherry_hinton"
         ],
         [
            "pizza_hut_cherry_hinton",
            "area",
            "south"
         ],
         [
            "pizza_hut_cherry_hinton",
            "food",
            "italian"
         ],
         [
            "pizza_hut_cherry_hinton",
            "phone",
            "01223_323737"
         ],
         [
            "pizza_hut_cherry_hinton",
            "pricerange",
            "moderate"
         ],
         [
            "pizza_hut_cherry_hinton",
            "postcode",
            "cb17dy"
         ],
         [
            "taj_tandoori",
            "address",
            "64_cherry_hinton_road_cherry_hinton"
         ],
         [
            "taj_tandoori",
            "area",
            "south"
         ],
         [
            "taj_tandoori",
            "food",
            "indian"
         ],
         [
            "taj_tandoori",
            "phone",
            "01223_412299"
         ],
         [
            "taj_tandoori",
            "pricerange",
            "expensive"
         ],
         [
            "taj_tandoori",
            "postcode",
            "cb17aa"
         ],
         [
            "restaurant_alimentum",
            "address",
            "152_-_154_hills_road"
         ],
         [
            "restaurant_alimentum",
            "area",
            "south"
         ],
         [
            "restaurant_alimentum",
            "food",
            "modern_european"
         ],
         [
            "restaurant_alimentum",
            "phone",
            "01223_413000"
         ],
         [
            "restaurant_alimentum",
            "pricerange",
            "moderate"
         ],
         [
            "restaurant_alimentum",
            "postcode",
            "cb28pb"
         ],
         [
            "chiquito_restaurant_bar",
            "address",
            "2g_cambridge_leisure_park_cherry_hinton_road_cherry_hinton"
         ],
         [
            "chiquito_restaurant_bar",
            "area",
            "south"
         ],
         [
            "chiquito_restaurant_bar",
            "food",
            "mexican"
         ],
         [
            "chiquito_restaurant_bar",
            "phone",
            "01223_400170"
         ],
         [
            "chiquito_restaurant_bar",
            "pricerange",
            "expensive"
         ],
         [
            "chiquito_restaurant_bar",
            "postcode",
            "cb17dy"
         ],
         [
            "nandos",
            "address",
            "cambridge_leisure_park_clifton_way"
         ],
         [
            "nandos",
            "area",
            "south"
         ],
         [
            "nandos",
            "food",
            "portuguese"
         ],
         [
            "nandos",
            "phone",
            "01223_327908"
         ],
         [
            "nandos",
            "pricerange",
            "cheap"
         ],
         [
            "nandos",
            "postcode",
            "cb17dy"
         ],
         [
            "the_lucky_star",
            "address",
            "cambridge_leisure_park_clifton_way_cherry_hinton"
         ],
         [
            "the_lucky_star",
            "area",
            "south"
         ],
         [
            "the_lucky_star",
            "food",
            "chinese"
         ],
         [
            "the_lucky_star",
            "phone",
            "01223_244277"
         ],
         [
            "the_lucky_star",
            "pricerange",
            "cheap"
         ],
         [
            "the_lucky_star",
            "postcode",
            "cb17dy"
         ],
         [
            "peking_restaurant",
            "address",
            "10_homerton_street_city_centre"
         ],
         [
            "peking_restaurant",
            "area",
            "south"
         ],
         [
            "peking_restaurant",
            "food",
            "chinese"
         ],
         [
            "peking_restaurant",
            "phone",
            "01223_354755"
         ],
         [
            "peking_restaurant",
            "pricerange",
            "expensive"
         ],
         [
            "peking_restaurant",
            "postcode",
            "cb28nx"
         ],
         [
            "frankie_and_bennys",
            "address",
            "cambridge_leisure_park_clifton_way_cherry_hinton"
         ],
         [
            "frankie_and_bennys",
            "area",
            "south"
         ],
         [
            "frankie_and_bennys",
            "food",
            "italian"
         ],
         [
            "frankie_and_bennys",
            "phone",
            "01223_412430"
         ],
         [
            "frankie_and_bennys",
            "pricerange",
            "expensive"
         ],
         [
            "frankie_and_bennys",
            "postcode",
            "cb17dy"
         ]
      ]
   },
   "69": {
      "task": "dontcare",
      "history": [
         "i need the address and phone number of a restaurant in the south part of town .",
         "api_call dontcare south dontcare",
         "<silence>",
         "there are nine restaurants in the south part of town . what kind of food would you like ?",
         "i do n't care .",
         "chiquito_restaurant_bar is in the south part of town . it 's address is 2g_cambridge_leisure_park_cherry_hinton_road_cherry_hinton , and it 's phone number is 01223_400170 .",
         "can you tell me what kind of food they serve ?",
         "chiquito_restaurant_bar serves mexican food .",
         "i want one in the moderate priced range . what is the price range of chiquito restaurant ?",
         "i 'm afraid chiquito_restaurant_bar is expensive . pizza_hut_cherry_hinton is a moderately priced italian restaurant in the south ."
      ],
      "user": "what is the address for pizza_hut_cherry_hinton ?",
      "response": "their address is g4_cambridge_leisure_park_clifton_way_cherry_hinton .",
      "reference_entities": [
         "g4_cambridge_leisure_park_clifton_way_cherry_hinton"
      ],
      "kg": [
         [
            "the_good_luck_chinese_food_takeaway",
            "address",
            "82_cherry_hinton_road_cherry_hinton"
         ],
         [
            "the_good_luck_chinese_food_takeaway",
            "area",
            "south"
         ],
         [
            "the_good_luck_chinese_food_takeaway",
            "food",
            "chinese"
         ],
         [
            "the_good_luck_chinese_food_takeaway",
            "phone",
            "01223_244149"
         ],
         [
            "the_good_luck_chinese_food_takeaway",
            "pricerange",
            "expensive"
         ],
         [
            "the_good_luck_chinese_food_takeaway",
            "postcode",
            "cb17ag"
         ],
         [
            "pizza_hut_cherry_hinton",
            "address",
            "g4_cambridge_leisure_park_clifton_way_cherry_hinton"
         ],
         [
            "pizza_hut_cherry_hinton",
            "area",
            "south"
         ],
         [
            "pizza_hut_cherry_hinton",
            "food",
            "italian"
         ],
         [
            "pizza_hut_cherry_hinton",
            "phone",
            "01223_323737"
         ],
         [
            "pizza_hut_cherry_hinton",
            "pricerange",
            "moderate"
         ],
         [
            "pizza_hut_cherry_hinton",
            "postcode",
            "cb17dy"
         ],
         [
            "taj_tandoori",
            "address",
            "64_cherry_hinton_road_cherry_hinton"
         ],
         [
            "taj_tandoori",
            "area",
            "south"
         ],
         [
            "taj_tandoori",
            "food",
            "indian"
         ],
         [
            "taj_tandoori",
            "phone",
            "01223_412299"
         ],
         [
            "taj_tandoori",
            "pricerange",
            "expensive"
         ],
         [
            "taj_tandoori",
            "postcode",
            "cb17aa"
         ],
         [
            "restaurant_alimentum",
            "address",
            "152_-_154_hills_road"
         ],
         [
            "restaurant_alimentum",
            "area",
            "south"
         ],
         [
            "restaurant_alimentum",
            "food",
            "modern_european"
         ],
         [
            "restaurant_alimentum",
            "phone",
            "01223_413000"
         ],
         [
            "restaurant_alimentum",
            "pricerange",
            "moderate"
         ],
         [
            "restaurant_alimentum",
            "postcode",
            "cb28pb"
         ],
         [
            "chiquito_restaurant_bar",
            "address",
            "2g_cambridge_leisure_park_cherry_hinton_road_cherry_hinton"
         ],
         [
            "chiquito_restaurant_bar",
            "area",
            "south"
         ],
         [
            "chiquito_restaurant_bar",
            "food",
            "mexican"
         ],
         [
            "chiquito_restaurant_bar",
            "phone",
            "01223_400170"
         ],
         [
            "chiquito_restaurant_bar",
            "pricerange",
            "expensive"
         ],
         [
            "chiquito_restaurant_bar",
            "postcode",
            "cb17dy"
         ],
         [
            "nandos",
            "address",
            "cambridge_leisure_park_clifton_way"
         ],
         [
            "nandos",
            "area",
            "south"
         ],
         [
            "nandos",
            "food",
            "portuguese"
         ],
         [
            "nandos",
            "phone",
            "01223_327908"
         ],
         [
            "nandos",
            "pricerange",
            "cheap"
         ],
         [
            "nandos",
            "postcode",
            "cb17dy"
         ],
         [
            "the_lucky_star",
            "address",
            "cambridge_leisure_park_clifton_way_cherry_hinton"
         ],
         [
            "the_lucky_star",
            "area",
            "south"
         ],
         [
            "the_lucky_star",
            "food",
            "chinese"
         ],
         [
            "the_lucky_star",
            "phone",
            "01223_244277"
         ],
         [
            "the_lucky_star",
            "pricerange",
            "cheap"
         ],
         [
            "the_lucky_star",
            "postcode",
            "cb17dy"
         ],
         [
            "peking_restaurant",
            "address",
            "10_homerton_street_city_centre"
         ],
         [
            "peking_restaurant",
            "area",
            "south"
         ],
         [
            "peking_restaurant",
            "food",
            "chinese"
         ],
         [
            "peking_restaurant",
            "phone",
            "01223_354755"
         ],
         [
            "peking_restaurant",
            "pricerange",
            "expensive"
         ],
         [
            "peking_restaurant",
            "postcode",
            "cb28nx"
         ],
         [
            "frankie_and_bennys",
            "address",
            "cambridge_leisure_park_clifton_way_cherry_hinton"
         ],
         [
            "frankie_and_bennys",
            "area",
            "south"
         ],
         [
            "frankie_and_bennys",
            "food",
            "italian"
         ],
         [
            "frankie_and_bennys",
            "phone",
            "01223_412430"
         ],
         [
            "frankie_and_bennys",
            "pricerange",
            "expensive"
         ],
         [
            "frankie_and_bennys",
            "postcode",
            "cb17dy"
         ]
      ]
   },
   "70": {
      "task": "dontcare",
      "history": [
         "i need the address and phone number of a restaurant in the south part of town .",
         "api_call dontcare south dontcare",
         "<silence>",
         "there are nine restaurants in the south part of town . what kind of food would you like ?",
         "i do n't care .",
         "chiquito_restaurant_bar is in the south part of town . it 's address is 2g_cambridge_leisure_park_cherry_hinton_road_cherry_hinton , and it 's phone number is 01223_400170 .",
         "can you tell me what kind of food they serve ?",
         "chiquito_restaurant_bar serves mexican food .",
         "i want one in the moderate priced range . what is the price range of chiquito restaurant ?",
         "i 'm afraid chiquito_restaurant_bar is expensive . pizza_hut_cherry_hinton is a moderately priced italian restaurant in the south .",
         "what is the address for pizza_hut_cherry_hinton ?",
         "their address is g4_cambridge_leisure_park_clifton_way_cherry_hinton ."
      ],
      "user": "sorry what is the area again ?",
      "response": "it is located in the south part of town",
      "reference_entities": [
         "south"
      ],
      "kg": [
         [
            "the_good_luck_chinese_food_takeaway",
            "address",
            "82_cherry_hinton_road_cherry_hinton"
         ],
         [
            "the_good_luck_chinese_food_takeaway",
            "area",
            "south"
         ],
         [
            "the_good_luck_chinese_food_takeaway",
            "food",
            "chinese"
         ],
         [
            "the_good_luck_chinese_food_takeaway",
            "phone",
            "01223_244149"
         ],
         [
            "the_good_luck_chinese_food_takeaway",
            "pricerange",
            "expensive"
         ],
         [
            "the_good_luck_chinese_food_takeaway",
            "postcode",
            "cb17ag"
         ],
         [
            "pizza_hut_cherry_hinton",
            "address",
            "g4_cambridge_leisure_park_clifton_way_cherry_hinton"
         ],
         [
            "pizza_hut_cherry_hinton",
            "area",
            "south"
         ],
         [
            "pizza_hut_cherry_hinton",
            "food",
            "italian"
         ],
         [
            "pizza_hut_cherry_hinton",
            "phone",
            "01223_323737"
         ],
         [
            "pizza_hut_cherry_hinton",
            "pricerange",
            "moderate"
         ],
         [
            "pizza_hut_cherry_hinton",
            "postcode",
            "cb17dy"
         ],
         [
            "taj_tandoori",
            "address",
            "64_cherry_hinton_road_cherry_hinton"
         ],
         [
            "taj_tandoori",
            "area",
            "south"
         ],
         [
            "taj_tandoori",
            "food",
            "indian"
         ],
         [
            "taj_tandoori",
            "phone",
            "01223_412299"
         ],
         [
            "taj_tandoori",
            "pricerange",
            "expensive"
         ],
         [
            "taj_tandoori",
            "postcode",
            "cb17aa"
         ],
         [
            "restaurant_alimentum",
            "address",
            "152_-_154_hills_road"
         ],
         [
            "restaurant_alimentum",
            "area",
            "south"
         ],
         [
            "restaurant_alimentum",
            "food",
            "modern_european"
         ],
         [
            "restaurant_alimentum",
            "phone",
            "01223_413000"
         ],
         [
            "restaurant_alimentum",
            "pricerange",
            "moderate"
         ],
         [
            "restaurant_alimentum",
            "postcode",
            "cb28pb"
         ],
         [
            "chiquito_restaurant_bar",
            "address",
            "2g_cambridge_leisure_park_cherry_hinton_road_cherry_hinton"
         ],
         [
            "chiquito_restaurant_bar",
            "area",
            "south"
         ],
         [
            "chiquito_restaurant_bar",
            "food",
            "mexican"
         ],
         [
            "chiquito_restaurant_bar",
            "phone",
            "01223_400170"
         ],
         [
            "chiquito_restaurant_bar",
            "pricerange",
            "expensive"
         ],
         [
            "chiquito_restaurant_bar",
            "postcode",
            "cb17dy"
         ],
         [
            "nandos",
            "address",
            "cambridge_leisure_park_clifton_way"
         ],
         [
            "nandos",
            "area",
            "south"
         ],
         [
            "nandos",
            "food",
            "portuguese"
         ],
         [
            "nandos",
            "phone",
            "01223_327908"
         ],
         [
            "nandos",
            "pricerange",
            "cheap"
         ],
         [
            "nandos",
            "postcode",
            "cb17dy"
         ],
         [
            "the_lucky_star",
            "address",
            "cambridge_leisure_park_clifton_way_cherry_hinton"
         ],
         [
            "the_lucky_star",
            "area",
            "south"
         ],
         [
            "the_lucky_star",
            "food",
            "chinese"
         ],
         [
            "the_lucky_star",
            "phone",
            "01223_244277"
         ],
         [
            "the_lucky_star",
            "pricerange",
            "cheap"
         ],
         [
            "the_lucky_star",
            "postcode",
            "cb17dy"
         ],
         [
            "peking_restaurant",
            "address",
            "10_homerton_street_city_centre"
         ],
         [
            "peking_restaurant",
            "area",
            "south"
         ],
         [
            "peking_restaurant",
            "food",
            "chinese"
         ],
         [
            "peking_restaurant",
            "phone",
            "01223_354755"
         ],
         [
            "peking_restaurant",
            "pricerange",
            "expensive"
         ],
         [
            "peking_restaurant",
            "postcode",
            "cb28nx"
         ],
         [
            "frankie_and_bennys",
            "address",
            "cambridge_leisure_park_clifton_way_cherry_hinton"
         ],
         [
            "frankie_and_bennys",
            "area",
            "south"
         ],
         [
            "frankie_and_bennys",
            "food",
            "italian"
         ],
         [
            "frankie_and_bennys",
            "phone",
            "01223_412430"
         ],
         [
            "frankie_and_bennys",
            "pricerange",
            "expensive"
         ],
         [
            "frankie_and_bennys",
            "postcode",
            "cb17dy"
         ]
      ]
   },
   "71": {
      "task": "dontcare",
      "history": [
         "i need the address and phone number of a restaurant in the south part of town .",
         "api_call dontcare south dontcare",
         "<silence>",
         "there are nine restaurants in the south part of town . what kind of food would you like ?",
         "i do n't care .",
         "chiquito_restaurant_bar is in the south part of town . it 's address is 2g_cambridge_leisure_park_cherry_hinton_road_cherry_hinton , and it 's phone number is 01223_400170 .",
         "can you tell me what kind of food they serve ?",
         "chiquito_restaurant_bar serves mexican food .",
         "i want one in the moderate priced range . what is the price range of chiquito restaurant ?",
         "i 'm afraid chiquito_restaurant_bar is expensive . pizza_hut_cherry_hinton is a moderately priced italian restaurant in the south .",
         "what is the address for pizza_hut_cherry_hinton ?",
         "their address is g4_cambridge_leisure_park_clifton_way_cherry_hinton .",
         "sorry what is the area again ?",
         "it is located in the south part of town"
      ],
      "user": "thank you , goodbye",
      "response": "have a nice day .",
      "reference_entities": [],
      "kg": [
         [
            "the_good_luck_chinese_food_takeaway",
            "address",
            "82_cherry_hinton_road_cherry_hinton"
         ],
         [
            "the_good_luck_chinese_food_takeaway",
            "area",
            "south"
         ],
         [
            "the_good_luck_chinese_food_takeaway",
            "food",
            "chinese"
         ],
         [
            "the_good_luck_chinese_food_takeaway",
            "phone",
            "01223_244149"
         ],
         [
            "the_good_luck_chinese_food_takeaway",
            "pricerange",
            "expensive"
         ],
         [
            "the_good_luck_chinese_food_takeaway",
            "postcode",
            "cb17ag"
         ],
         [
            "pizza_hut_cherry_hinton",
            "address",
            "g4_cambridge_leisure_park_clifton_way_cherry_hinton"
         ],
         [
            "pizza_hut_cherry_hinton",
            "area",
            "south"
         ],
         [
            "pizza_hut_cherry_hinton",
            "food",
            "italian"
         ],
         [
            "pizza_hut_cherry_hinton",
            "phone",
            "01223_323737"
         ],
         [
            "pizza_hut_cherry_hinton",
            "pricerange",
            "moderate"
         ],
         [
            "pizza_hut_cherry_hinton",
            "postcode",
            "cb17dy"
         ],
         [
            "taj_tandoori",
            "address",
            "64_cherry_hinton_road_cherry_hinton"
         ],
         [
            "taj_tandoori",
            "area",
            "south"
         ],
         [
            "taj_tandoori",
            "food",
            "indian"
         ],
         [
            "taj_tandoori",
            "phone",
            "01223_412299"
         ],
         [
            "taj_tandoori",
            "pricerange",
            "expensive"
         ],
         [
            "taj_tandoori",
            "postcode",
            "cb17aa"
         ],
         [
            "restaurant_alimentum",
            "address",
            "152_-_154_hills_road"
         ],
         [
            "restaurant_alimentum",
            "area",
            "south"
         ],
         [
            "restaurant_alimentum",
            "food",
            "modern_european"
         ],
         [
            "restaurant_alimentum",
            "phone",
            "01223_413000"
         ],
         [
            "restaurant_alimentum",
            "pricerange",
            "moderate"
         ],
         [
            "restaurant_alimentum",
            "postcode",
            "cb28pb"
         ],
         [
            "chiquito_restaurant_bar",
            "address",
            "2g_cambridge_leisure_park_cherry_hinton_road_cherry_hinton"
         ],
         [
            "chiquito_restaurant_bar",
            "area",
            "south"
         ],
         [
            "chiquito_restaurant_bar",
            "food",
            "mexican"
         ],
         [
            "chiquito_restaurant_bar",
            "phone",
            "01223_400170"
         ],
         [
            "chiquito_restaurant_bar",
            "pricerange",
            "expensive"
         ],
         [
            "chiquito_restaurant_bar",
            "postcode",
            "cb17dy"
         ],
         [
            "nandos",
            "address",
            "cambridge_leisure_park_clifton_way"
         ],
         [
            "nandos",
            "area",
            "south"
         ],
         [
            "nandos",
            "food",
            "portuguese"
         ],
         [
            "nandos",
            "phone",
            "01223_327908"
         ],
         [
            "nandos",
            "pricerange",
            "cheap"
         ],
         [
            "nandos",
            "postcode",
            "cb17dy"
         ],
         [
            "the_lucky_star",
            "address",
            "cambridge_leisure_park_clifton_way_cherry_hinton"
         ],
         [
            "the_lucky_star",
            "area",
            "south"
         ],
         [
            "the_lucky_star",
            "food",
            "chinese"
         ],
         [
            "the_lucky_star",
            "phone",
            "01223_244277"
         ],
         [
            "the_lucky_star",
            "pricerange",
            "cheap"
         ],
         [
            "the_lucky_star",
            "postcode",
            "cb17dy"
         ],
         [
            "peking_restaurant",
            "address",
            "10_homerton_street_city_centre"
         ],
         [
            "peking_restaurant",
            "area",
            "south"
         ],
         [
            "peking_restaurant",
            "food",
            "chinese"
         ],
         [
            "peking_restaurant",
            "phone",
            "01223_354755"
         ],
         [
            "peking_restaurant",
            "pricerange",
            "expensive"
         ],
         [
            "peking_restaurant",
            "postcode",
            "cb28nx"
         ],
         [
            "frankie_and_bennys",
            "address",
            "cambridge_leisure_park_clifton_way_cherry_hinton"
         ],
         [
            "frankie_and_bennys",
            "area",
            "south"
         ],
         [
            "frankie_and_bennys",
            "food",
            "italian"
         ],
         [
            "frankie_and_bennys",
            "phone",
            "01223_412430"
         ],
         [
            "frankie_and_bennys",
            "pricerange",
            "expensive"
         ],
         [
            "frankie_and_bennys",
            "postcode",
            "cb17dy"
         ]
      ]
   },
   "72": {
      "task": "korean",
      "history": [],
      "user": "is there a restaurant in the centre ?",
      "response": "there are several restaurants located in the centre , which kind of food do you prefer ?",
      "reference_entities": [
         "centre"
      ],
      "kg": []
   },
   "73": {
      "task": "korean",
      "history": [
         "is there a restaurant in the centre ?",
         "there are several restaurants located in the centre , which kind of food do you prefer ?"
      ],
      "user": "i would like one serving korean food , possible .",
      "response": "api_call korean centre dontcare",
      "reference_entities": [
         "korean",
         "centre"
      ],
      "kg": []
   },
   "74": {
      "task": "korean",
      "history": [
         "is there a restaurant in the centre ?",
         "there are several restaurants located in the centre , which kind of food do you prefer ?",
         "i would like one serving korean food , possible .",
         "api_call korean centre dontcare"
      ],
      "user": "<silence>",
      "response": "little_seoul serves korean food in the city 's centre . it is expensive but very classy . would you like to know more about it ?",
      "reference_entities": [
         "little_seoul",
         "korean",
         "centre",
         "expensive"
      ],
      "kg": [
         [
            "little_seoul",
            "address",
            "108_regent_street_city_centre"
         ],
         [
            "little_seoul",
            "area",
            "centre"
         ],
         [
            "little_seoul",
            "food",
            "korean"
         ],
         [
            "little_seoul",
            "phone",
            "01223_308681"
         ],
         [
            "little_seoul",
            "pricerange",
            "expensive"
         ],
         [
            "little_seoul",
            "postcode",
            "cb21dp"
         ]
      ]
   },
   "75": {
      "task": "korean",
      "history": [
         "is there a restaurant in the centre ?",
         "there are several restaurants located in the centre , which kind of food do you prefer ?",
         "i would like one serving korean food , possible .",
         "api_call korean centre dontcare",
         "<silence>",
         "little_seoul serves korean food in the city 's centre . it is expensive but very classy . would you like to know more about it ?"
      ],
      "user": "can i get the address and phone number ?",
      "response": "little_seoul 's address is 108 regent_street_city_centre . their phone number is 01223_308681 .",
      "reference_entities": [
         "little_seoul",
         "regent_street_city_centre",
         "01223_308681"
      ],
      "kg": [
         [
            "little_seoul",
            "address",
            "108_regent_street_city_centre"
         ],
         [
            "little_seoul",
            "area",
            "centre"
         ],
         [
            "little_seoul",
            "food",
            "korean"
         ],
         [
            "little_seoul",
            "phone",
            "01223_308681"
         ],
         [
            "little_seoul",
            "pricerange",
            "expensive"
         ],
         [
            "little_seoul",
            "postcode",
            "cb21dp"
         ]
      ]
   },
   "76": {
      "task": "korean",
      "history": [
         "is there a restaurant in the centre ?",
         "there are several restaurants located in the centre , which kind of food do you prefer ?",
         "i would like one serving korean food , possible .",
         "api_call korean centre dontcare",
         "<silence>",
         "little_seoul serves korean food in the city 's centre . it is expensive but very classy . would you like to know more about it ?",
         "can i get the address and phone number ?",
         "little_seoul 's address is 108 regent_street_city_centre . their phone number is 01223_308681 ."
      ],
      "user": "thank you , goodbye .",
      "response": "goodbye and have a nice day .",
      "reference_entities": [],
      "kg": [
         [
            "little_seoul",
            "address",
            "108_regent_street_city_centre"
         ],
         [
            "little_seoul",
            "area",
            "centre"
         ],
         [
            "little_seoul",
            "food",
            "korean"
         ],
         [
            "little_seoul",
            "phone",
            "01223_308681"
         ],
         [
            "little_seoul",
            "pricerange",
            "expensive"
         ],
         [
            "little_seoul",
            "postcode",
            "cb21dp"
         ]
      ]
   },
   "77": {
      "task": "indian",
      "history": [],
      "user": "hello , i am looking for a scottish restaurant on the west side of town .",
      "response": "i can help you with that . it looks like there are n't any restaurants like that in my database . can i help you find a different restaurant ?",
      "reference_entities": [],
      "kg": []
   },
   "78": {
      "task": "indian",
      "history": [
         "hello , i am looking for a scottish restaurant on the west side of town .",
         "i can help you with that . it looks like there are n't any restaurants like that in my database . can i help you find a different restaurant ?"
      ],
      "user": "is there a restaurant that serves indian food in the west part of town ?",
      "response": "i found several indian restaurants in the west part of town . were you looking for an expensive or moderately priced restaurant ?",
      "reference_entities": [
         "indian",
         "west",
         "expensive"
      ],
      "kg": []
   },
   "79": {
      "task": "indian",
      "history": [
         "hello , i am looking for a scottish restaurant on the west side of town .",
         "i can help you with that . it looks like there are n't any restaurants like that in my database . can i help you find a different restaurant ?",
         "is there a restaurant that serves indian food in the west part of town ?",
         "i found several indian restaurants in the west part of town . were you looking for an expensive or moderately priced restaurant ?"
      ],
      "user": "expensive",
      "response": "i found several in the expensive price range in the west part of town , can i help you with anything else ?",
      "reference_entities": [
         "expensive",
         "west"
      ],
      "kg": []
   },
   "80": {
      "task": "indian",
      "history": [
         "hello , i am looking for a scottish restaurant on the west side of town .",
         "i can help you with that . it looks like there are n't any restaurants like that in my database . can i help you find a different restaurant ?",
         "is there a restaurant that serves indian food in the west part of town ?",
         "i found several indian restaurants in the west part of town . were you looking for an expensive or moderately priced restaurant ?",
         "expensive",
         "i found several in the expensive price range in the west part of town , can i help you with anything else ?"
      ],
      "user": "can you please give me that phone number ?",
      "response": "api_call indian west expensive",
      "reference_entities": [
         "indian",
         "west",
         "expensive"
      ],
      "kg": []
   },
   "81": {
      "task": "indian",
      "history": [
         "hello , i am looking for a scottish restaurant on the west side of town .",
         "i can help you with that . it looks like there are n't any restaurants like that in my database . can i help you find a different restaurant ?",
         "is there a restaurant that serves indian food in the west part of town ?",
         "i found several indian restaurants in the west part of town . were you looking for an expensive or moderately priced restaurant ?",
         "expensive",
         "i found several in the expensive price range in the west part of town , can i help you with anything else ?",
         "can you please give me that phone number ?",
         "api_call indian west expensive"
      ],
      "user": "<silence>",
      "response": "cocum is the first expensive indian restaurant in the west part of town on the database . the phone number for cocum is 01223_366668 .",
      "reference_entities": [
         "cocum",
         "expensive",
         "indian",
         "west",
         "cocum",
         "01223_366668"
      ],
      "kg": [
         [
            "tandoori_palace",
            "address",
            "68_histon_road_chesterton"
         ],
         [
            "tandoori_palace",
            "area",
            "west"
         ],
         [
            "tandoori_palace",
            "food",
            "indian"
         ],
         [
            "tandoori_palace",
            "phone",
            "01223_506055"
         ],
         [
            "tandoori_palace",
            "pricerange",
            "expensive"
         ],
         [
            "tandoori_palace",
            "postcode",
            "cb43le"
         ],
         [
            "cocum",
            "address",
            "71_castle_street_city_centre"
         ],
         [
            "cocum",
            "area",
            "west"
         ],
         [
            "cocum",
            "food",
            "indian"
         ],
         [
            "cocum",
            "phone",
            "01223_366668"
         ],
         [
            "cocum",
            "pricerange",
            "expensive"
         ],
         [
            "cocum",
            "postcode",
            "cb30ah"
         ],
         [
            "rice_boat",
            "address",
            "37_newnham_road_newnham"
         ],
         [
            "rice_boat",
            "area",
            "west"
         ],
         [
            "rice_boat",
            "food",
            "indian"
         ],
         [
            "rice_boat",
            "phone",
            "01223_302800"
         ],
         [
            "rice_boat",
            "pricerange",
            "expensive"
         ],
         [
            "rice_boat",
            "postcode",
            "cb39ey"
         ],
         [
            "maharajah_tandoori_restaurant",
            "address",
            "41518_castle_street_city_centre"
         ],
         [
            "maharajah_tandoori_restaurant",
            "area",
            "west"
         ],
         [
            "maharajah_tandoori_restaurant",
            "food",
            "indian"
         ],
         [
            "maharajah_tandoori_restaurant",
            "phone",
            "01223_358399"
         ],
         [
            "maharajah_tandoori_restaurant",
            "pricerange",
            "expensive"
         ],
         [
            "maharajah_tandoori_restaurant",
            "postcode",
            "cb30ah"
         ],
         [
            "india_house",
            "address",
            "31_newnham_road_newnham"
         ],
         [
            "india_house",
            "area",
            "west"
         ],
         [
            "india_house",
            "food",
            "indian"
         ],
         [
            "india_house",
            "phone",
            "01223_461661"
         ],
         [
            "india_house",
            "pricerange",
            "expensive"
         ],
         [
            "india_house",
            "postcode",
            "cb39ey"
         ]
      ]
   },
   "82": {
      "task": "indian",
      "history": [
         "hello , i am looking for a scottish restaurant on the west side of town .",
         "i can help you with that . it looks like there are n't any restaurants like that in my database . can i help you find a different restaurant ?",
         "is there a restaurant that serves indian food in the west part of town ?",
         "i found several indian restaurants in the west part of town . were you looking for an expensive or moderately priced restaurant ?",
         "expensive",
         "i found several in the expensive price range in the west part of town , can i help you with anything else ?",
         "can you please give me that phone number ?",
         "api_call indian west expensive",
         "<silence>",
         "cocum is the first expensive indian restaurant in the west part of town on the database . the phone number for cocum is 01223_366668 ."
      ],
      "user": "what is the food type they serve ?",
      "response": "they serve indian food .",
      "reference_entities": [
         "indian"
      ],
      "kg": [
         [
            "tandoori_palace",
            "address",
            "68_histon_road_chesterton"
         ],
         [
            "tandoori_palace",
            "area",
            "west"
         ],
         [
            "tandoori_palace",
            "food",
            "indian"
         ],
         [
            "tandoori_palace",
            "phone",
            "01223_506055"
         ],
         [
            "tandoori_palace",
            "pricerange",
            "expensive"
         ],
         [
            "tandoori_palace",
            "postcode",
            "cb43le"
         ],
         [
            "cocum",
            "address",
            "71_castle_street_city_centre"
         ],
         [
            "cocum",
            "area",
            "west"
         ],
         [
            "cocum",
            "food",
            "indian"
         ],
         [
            "cocum",
            "phone",
            "01223_366668"
         ],
         [
            "cocum",
            "pricerange",
            "expensive"
         ],
         [
            "cocum",
            "postcode",
            "cb30ah"
         ],
         [
            "rice_boat",
            "address",
            "37_newnham_road_newnham"
         ],
         [
            "rice_boat",
            "area",
            "west"
         ],
         [
            "rice_boat",
            "food",
            "indian"
         ],
         [
            "rice_boat",
            "phone",
            "01223_302800"
         ],
         [
            "rice_boat",
            "pricerange",
            "expensive"
         ],
         [
            "rice_boat",
            "postcode",
            "cb39ey"
         ],
         [
            "maharajah_tandoori_restaurant",
            "address",
            "41518_castle_street_city_centre"
         ],
         [
            "maharajah_tandoori_restaurant",
            "area",
            "west"
         ],
         [
            "maharajah_tandoori_restaurant",
            "food",
            "indian"
         ],
         [
            "maharajah_tandoori_restaurant",
            "phone",
            "01223_358399"
         ],
         [
            "maharajah_tandoori_restaurant",
            "pricerange",
            "expensive"
         ],
         [
            "maharajah_tandoori_restaurant",
            "postcode",
            "cb30ah"
         ],
         [
            "india_house",
            "address",
            "31_newnham_road_newnham"
         ],
         [
            "india_house",
            "area",
            "west"
         ],
         [
            "india_house",
            "food",
            "indian"
         ],
         [
            "india_house",
            "phone",
            "01223_461661"
         ],
         [
            "india_house",
            "pricerange",
            "expensive"
         ],
         [
            "india_house",
            "postcode",
            "cb39ey"
         ]
      ]
   },
   "83": {
      "task": "indian",
      "history": [
         "hello , i am looking for a scottish restaurant on the west side of town .",
         "i can help you with that . it looks like there are n't any restaurants like that in my database . can i help you find a different restaurant ?",
         "is there a restaurant that serves indian food in the west part of town ?",
         "i found several indian restaurants in the west part of town . were you looking for an expensive or moderately priced restaurant ?",
         "expensive",
         "i found several in the expensive price range in the west part of town , can i help you with anything else ?",
         "can you please give me that phone number ?",
         "api_call indian west expensive",
         "<silence>",
         "cocum is the first expensive indian restaurant in the west part of town on the database . the phone number for cocum is 01223_366668 .",
         "what is the food type they serve ?",
         "they serve indian food ."
      ],
      "user": "can you please give me the address ?",
      "response": "cocum is located at 71_castle_street_city_centre . is there anything else i can help you with ?",
      "reference_entities": [
         "cocum",
         "71_castle_street_city_centre"
      ],
      "kg": [
         [
            "tandoori_palace",
            "address",
            "68_histon_road_chesterton"
         ],
         [
            "tandoori_palace",
            "area",
            "west"
         ],
         [
            "tandoori_palace",
            "food",
            "indian"
         ],
         [
            "tandoori_palace",
            "phone",
            "01223_506055"
         ],
         [
            "tandoori_palace",
            "pricerange",
            "expensive"
         ],
         [
            "tandoori_palace",
            "postcode",
            "cb43le"
         ],
         [
            "cocum",
            "address",
            "71_castle_street_city_centre"
         ],
         [
            "cocum",
            "area",
            "west"
         ],
         [
            "cocum",
            "food",
            "indian"
         ],
         [
            "cocum",
            "phone",
            "01223_366668"
         ],
         [
            "cocum",
            "pricerange",
            "expensive"
         ],
         [
            "cocum",
            "postcode",
            "cb30ah"
         ],
         [
            "rice_boat",
            "address",
            "37_newnham_road_newnham"
         ],
         [
            "rice_boat",
            "area",
            "west"
         ],
         [
            "rice_boat",
            "food",
            "indian"
         ],
         [
            "rice_boat",
            "phone",
            "01223_302800"
         ],
         [
            "rice_boat",
            "pricerange",
            "expensive"
         ],
         [
            "rice_boat",
            "postcode",
            "cb39ey"
         ],
         [
            "maharajah_tandoori_restaurant",
            "address",
            "41518_castle_street_city_centre"
         ],
         [
            "maharajah_tandoori_restaurant",
            "area",
            "west"
         ],
         [
            "maharajah_tandoori_restaurant",
            "food",
            "indian"
         ],
         [
            "maharajah_tandoori_restaurant",
            "phone",
            "01223_358399"
         ],
         [
            "maharajah_tandoori_restaurant",
            "pricerange",
            "expensive"
         ],
         [
            "maharajah_tandoori_restaurant",
            "postcode",
            "cb30ah"
         ],
         [
            "india_house",
            "address",
            "31_newnham_road_newnham"
         ],
         [
            "india_house",
            "area",
            "west"
         ],
         [
            "india_house",
            "food",
            "indian"
         ],
         [
            "india_house",
            "phone",
            "01223_461661"
         ],
         [
            "india_house",
            "pricerange",
            "expensive"
         ],
         [
            "india_house",
            "postcode",
            "cb39ey"
         ]
      ]
   },
   "84": {
      "task": "indian",
      "history": [
         "hello , i am looking for a scottish restaurant on the west side of town .",
         "i can help you with that . it looks like there are n't any restaurants like that in my database . can i help you find a different restaurant ?",
         "is there a restaurant that serves indian food in the west part of town ?",
         "i found several indian restaurants in the west part of town . were you looking for an expensive or moderately priced restaurant ?",
         "expensive",
         "i found several in the expensive price range in the west part of town , can i help you with anything else ?",
         "can you please give me that phone number ?",
         "api_call indian west expensive",
         "<silence>",
         "cocum is the first expensive indian restaurant in the west part of town on the database . the phone number for cocum is 01223_366668 .",
         "what is the food type they serve ?",
         "they serve indian food .",
         "can you please give me the address ?",
         "cocum is located at 71_castle_street_city_centre . is there anything else i can help you with ?"
      ],
      "user": "no , thank you , that is all i need . goodbye !",
      "response": "thank you . good day !",
      "reference_entities": [],
      "kg": [
         [
            "tandoori_palace",
            "address",
            "68_histon_road_chesterton"
         ],
         [
            "tandoori_palace",
            "area",
            "west"
         ],
         [
            "tandoori_palace",
            "food",
            "indian"
         ],
         [
            "tandoori_palace",
            "phone",
            "01223_506055"
         ],
         [
            "tandoori_palace",
            "pricerange",
            "expensive"
         ],
         [
            "tandoori_palace",
            "postcode",
            "cb43le"
         ],
         [
            "cocum",
            "address",
            "71_castle_street_city_centre"
         ],
         [
            "cocum",
            "area",
            "west"
         ],
         [
            "cocum",
            "food",
            "indian"
         ],
         [
            "cocum",
            "phone",
            "01223_366668"
         ],
         [
            "cocum",
            "pricerange",
            "expensive"
         ],
         [
            "cocum",
            "postcode",
            "cb30ah"
         ],
         [
            "rice_boat",
            "address",
            "37_newnham_road_newnham"
         ],
         [
            "rice_boat",
            "area",
            "west"
         ],
         [
            "rice_boat",
            "food",
            "indian"
         ],
         [
            "rice_boat",
            "phone",
            "01223_302800"
         ],
         [
            "rice_boat",
            "pricerange",
            "expensive"
         ],
         [
            "rice_boat",
            "postcode",
            "cb39ey"
         ],
         [
            "maharajah_tandoori_restaurant",
            "address",
            "41518_castle_street_city_centre"
         ],
         [
            "maharajah_tandoori_restaurant",
            "area",
            "west"
         ],
         [
            "maharajah_tandoori_restaurant",
            "food",
            "indian"
         ],
         [
            "maharajah_tandoori_restaurant",
            "phone",
            "01223_358399"
         ],
         [
            "maharajah_tandoori_restaurant",
            "pricerange",
            "expensive"
         ],
         [
            "maharajah_tandoori_restaurant",
            "postcode",
            "cb30ah"
         ],
         [
            "india_house",
            "address",
            "31_newnham_road_newnham"
         ],
         [
            "india_house",
            "area",
            "west"
         ],
         [
            "india_house",
            "food",
            "indian"
         ],
         [
            "india_house",
            "phone",
            "01223_461661"
         ],
         [
            "india_house",
            "pricerange",
            "expensive"
         ],
         [
            "india_house",
            "postcode",
            "cb39ey"
         ]
      ]
   },
   "85": {
      "task": "dontcare",
      "history": [],
      "user": "i want something cheap in the west part of town .",
      "response": "what type of food would you like ?",
      "reference_entities": [],
      "kg": []
   },
   "86": {
      "task": "dontcare",
      "history": [
         "i want something cheap in the west part of town .",
         "what type of food would you like ?"
      ],
      "user": "i do n't care .",
      "response": "api_call dontcare west cheap",
      "reference_entities": [
         "west",
         "cheap"
      ],
      "kg": []
   },
   "87": {
      "task": "dontcare",
      "history": [
         "i want something cheap in the west part of town .",
         "what type of food would you like ?",
         "i do n't care .",
         "api_call dontcare west cheap"
      ],
      "user": "<silence>",
      "response": "the is the la_margherita for italian food and the thanh_binh for vietnamese food . would you like the addresses ?",
      "reference_entities": [
         "la_margherita",
         "italian",
         "thanh_binh",
         "vietnamese"
      ],
      "kg": [
         [
            "thanh_binh",
            "address",
            "17_magdalene_street_city_centre"
         ],
         [
            "thanh_binh",
            "area",
            "west"
         ],
         [
            "thanh_binh",
            "food",
            "vietnamese"
         ],
         [
            "thanh_binh",
            "phone",
            "01223_362456"
         ],
         [
            "thanh_binh",
            "pricerange",
            "cheap"
         ],
         [
            "thanh_binh",
            "postcode",
            "cb30af"
         ],
         [
            "la_margherita",
            "address",
            "15_magdalene_street_city_centre"
         ],
         [
            "la_margherita",
            "area",
            "west"
         ],
         [
            "la_margherita",
            "food",
            "italian"
         ],
         [
            "la_margherita",
            "phone",
            "01223_315232"
         ],
         [
            "la_margherita",
            "pricerange",
            "cheap"
         ],
         [
            "la_margherita",
            "postcode",
            "cb30af"
         ]
      ]
   },
   "88": {
      "task": "dontcare",
      "history": [
         "i want something cheap in the west part of town .",
         "what type of food would you like ?",
         "i do n't care .",
         "api_call dontcare west cheap",
         "<silence>",
         "the is the la_margherita for italian food and the thanh_binh for vietnamese food . would you like the addresses ?"
      ],
      "user": "i would like the phone number and address for la_margherita please .",
      "response": "la_margherita 's address is 15_magdalene_street_city_centre and their phone number is 01223_315232 . is there any additional info i can help you find ?",
      "reference_entities": [
         "la_margherita",
         "15_magdalene_street_city_centre",
         "01223_315232"
      ],
      "kg": [
         [
            "thanh_binh",
            "address",
            "17_magdalene_street_city_centre"
         ],
         [
            "thanh_binh",
            "area",
            "west"
         ],
         [
            "thanh_binh",
            "food",
            "vietnamese"
         ],
         [
            "thanh_binh",
            "phone",
            "01223_362456"
         ],
         [
            "thanh_binh",
            "pricerange",
            "cheap"
         ],
         [
            "thanh_binh",
            "postcode",
            "cb30af"
         ],
         [
            "la_margherita",
            "address",
            "15_magdalene_street_city_centre"
         ],
         [
            "la_margherita",
            "area",
            "west"
         ],
         [
            "la_margherita",
            "food",
            "italian"
         ],
         [
            "la_margherita",
            "phone",
            "01223_315232"
         ],
         [
            "la_margherita",
            "pricerange",
            "cheap"
         ],
         [
            "la_margherita",
            "postcode",
            "cb30af"
         ]
      ]
   },
   "89": {
      "task": "dontcare",
      "history": [
         "i want something cheap in the west part of town .",
         "what type of food would you like ?",
         "i do n't care .",
         "api_call dontcare west cheap",
         "<silence>",
         "the is the la_margherita for italian food and the thanh_binh for vietnamese food . would you like the addresses ?",
         "i would like the phone number and address for la_margherita please .",
         "la_margherita 's address is 15_magdalene_street_city_centre and their phone number is 01223_315232 . is there any additional info i can help you find ?"
      ],
      "user": "thank you , goodbye .",
      "response": "thank you for using our service . have a great day !",
      "reference_entities": [],
      "kg": [
         [
            "thanh_binh",
            "address",
            "17_magdalene_street_city_centre"
         ],
         [
            "thanh_binh",
            "area",
            "west"
         ],
         [
            "thanh_binh",
            "food",
            "vietnamese"
         ],
         [
            "thanh_binh",
            "phone",
            "01223_362456"
         ],
         [
            "thanh_binh",
            "pricerange",
            "cheap"
         ],
         [
            "thanh_binh",
            "postcode",
            "cb30af"
         ],
         [
            "la_margherita",
            "address",
            "15_magdalene_street_city_centre"
         ],
         [
            "la_margherita",
            "area",
            "west"
         ],
         [
            "la_margherita",
            "food",
            "italian"
         ],
         [
            "la_margherita",
            "phone",
            "01223_315232"
         ],
         [
            "la_margherita",
            "pricerange",
            "cheap"
         ],
         [
            "la_margherita",
            "postcode",
            "cb30af"
         ]
      ]
   },
   "90": {
      "task": "thai",
      "history": [],
      "user": "i would like a restaurant in the centre of town that serves thai food",
      "response": "api_call thai centre dontcare",
      "reference_entities": [
         "thai",
         "centre"
      ],
      "kg": []
   },
   "91": {
      "task": "thai",
      "history": [
         "i would like a restaurant in the centre of town that serves thai food",
         "api_call thai centre dontcare"
      ],
      "user": "<silence>",
      "response": "bangkok_city serves thai food in the centre of town .",
      "reference_entities": [
         "bangkok_city",
         "thai",
         "centre"
      ],
      "kg": [
         [
            "bangkok_city",
            "address",
            "24_green_street_city_centre"
         ],
         [
            "bangkok_city",
            "area",
            "centre"
         ],
         [
            "bangkok_city",
            "food",
            "thai"
         ],
         [
            "bangkok_city",
            "phone",
            "01223_354382"
         ],
         [
            "bangkok_city",
            "pricerange",
            "expensive"
         ],
         [
            "bangkok_city",
            "postcode",
            "cb23jx"
         ]
      ]
   },
   "92": {
      "task": "thai",
      "history": [
         "i would like a restaurant in the centre of town that serves thai food",
         "api_call thai centre dontcare",
         "<silence>",
         "bangkok_city serves thai food in the centre of town ."
      ],
      "user": "can i have the phone number and address please ?",
      "response": "bangkok_city restaurant is located at 24_green_street_city_centre and its phone number is 01223_354382 . is there anything else i can help you with ?",
      "reference_entities": [
         "bangkok_city",
         "24_green_street_city_centre",
         "01223_354382"
      ],
      "kg": [
         [
            "bangkok_city",
            "address",
            "24_green_street_city_centre"
         ],
         [
            "bangkok_city",
            "area",
            "centre"
         ],
         [
            "bangkok_city",
            "food",
            "thai"
         ],
         [
            "bangkok_city",
            "phone",
            "01223_354382"
         ],
         [
            "bangkok_city",
            "pricerange",
            "expensive"
         ],
         [
            "bangkok_city",
            "postcode",
            "cb23jx"
         ]
      ]
   },
   "93": {
      "task": "thai",
      "history": [
         "i would like a restaurant in the centre of town that serves thai food",
         "api_call thai centre dontcare",
         "<silence>",
         "bangkok_city serves thai food in the centre of town .",
         "can i have the phone number and address please ?",
         "bangkok_city restaurant is located at 24_green_street_city_centre and its phone number is 01223_354382 . is there anything else i can help you with ?"
      ],
      "user": "thank you goodbye .",
      "response": "thank you and have a great day !",
      "reference_entities": [],
      "kg": [
         [
            "bangkok_city",
            "address",
            "24_green_street_city_centre"
         ],
         [
            "bangkok_city",
            "area",
            "centre"
         ],
         [
            "bangkok_city",
            "food",
            "thai"
         ],
         [
            "bangkok_city",
            "phone",
            "01223_354382"
         ],
         [
            "bangkok_city",
            "pricerange",
            "expensive"
         ],
         [
            "bangkok_city",
            "postcode",
            "cb23jx"
         ]
      ]
   },
   "94": {
      "task": "dontcare",
      "history": [],
      "user": "is there a cheap restaurant in the north part of town ?",
      "response": "api_call dontcare north cheap",
      "reference_entities": [
         "north",
         "cheap"
      ],
      "kg": []
   },
   "95": {
      "task": "dontcare",
      "history": [
         "is there a cheap restaurant in the north part of town ?",
         "api_call dontcare north cheap"
      ],
      "user": "<silence>",
      "response": "may i suggest royal_spice , a cheap indian restaurant in the north ?",
      "reference_entities": [
         "royal_spice",
         "cheap",
         "indian",
         "north"
      ],
      "kg": [
         [
            "da_vinci_pizzeria",
            "address",
            "20_milton_road_chesterton"
         ],
         [
            "da_vinci_pizzeria",
            "area",
            "north"
         ],
         [
            "da_vinci_pizzeria",
            "food",
            "italian"
         ],
         [
            "da_vinci_pizzeria",
            "phone",
            "01223_351707"
         ],
         [
            "da_vinci_pizzeria",
            "pricerange",
            "cheap"
         ],
         [
            "da_vinci_pizzeria",
            "postcode",
            "cb41jy"
         ],
         [
            "royal_spice",
            "address",
            "victoria_avenue_chesterton"
         ],
         [
            "royal_spice",
            "area",
            "north"
         ],
         [
            "royal_spice",
            "food",
            "indian"
         ],
         [
            "royal_spice",
            "phone",
            "01733_553355"
         ],
         [
            "royal_spice",
            "pricerange",
            "cheap"
         ],
         [
            "royal_spice",
            "postcode",
            "cb41eh"
         ]
      ]
   },
   "96": {
      "task": "dontcare",
      "history": [
         "is there a cheap restaurant in the north part of town ?",
         "api_call dontcare north cheap",
         "<silence>",
         "may i suggest royal_spice , a cheap indian restaurant in the north ?"
      ],
      "user": "is there anything else ?",
      "response": "da_vinci_pizzeria is a cheap italian restraunt in the north area of town .",
      "reference_entities": [
         "da_vinci_pizzeria",
         "cheap",
         "italian",
         "north"
      ],
      "kg": [
         [
            "da_vinci_pizzeria",
            "address",
            "20_milton_road_chesterton"
         ],
         [
            "da_vinci_pizzeria",
            "area",
            "north"
         ],
         [
            "da_vinci_pizzeria",
            "food",
            "italian"
         ],
         [
            "da_vinci_pizzeria",
            "phone",
            "01223_351707"
         ],
         [
            "da_vinci_pizzeria",
            "pricerange",
            "cheap"
         ],
         [
            "da_vinci_pizzeria",
            "postcode",
            "cb41jy"
         ],
         [
            "royal_spice",
            "address",
            "victoria_avenue_chesterton"
         ],
         [
            "royal_spice",
            "area",
            "north"
         ],
         [
            "royal_spice",
            "food",
            "indian"
         ],
         [
            "royal_spice",
            "phone",
            "01733_553355"
         ],
         [
            "royal_spice",
            "pricerange",
            "cheap"
         ],
         [
            "royal_spice",
            "postcode",
            "cb41eh"
         ]
      ]
   },
   "97": {
      "task": "dontcare",
      "history": [
         "is there a cheap restaurant in the north part of town ?",
         "api_call dontcare north cheap",
         "<silence>",
         "may i suggest royal_spice , a cheap indian restaurant in the north ?",
         "is there anything else ?",
         "da_vinci_pizzeria is a cheap italian restraunt in the north area of town ."
      ],
      "user": "what is the address and phone number ?",
      "response": "da_vinci_pizzeria is at 20_milton_road_chesterton , and their phone number is 01223_351707 .",
      "reference_entities": [
         "da_vinci_pizzeria",
         "20_milton_road_chesterton",
         "01223_351707"
      ],
      "kg": [
         [
            "da_vinci_pizzeria",
            "address",
            "20_milton_road_chesterton"
         ],
         [
            "da_vinci_pizzeria",
            "area",
            "north"
         ],
         [
            "da_vinci_pizzeria",
            "food",
            "italian"
         ],
         [
            "da_vinci_pizzeria",
            "phone",
            "01223_351707"
         ],
         [
            "da_vinci_pizzeria",
            "pricerange",
            "cheap"
         ],
         [
            "da_vinci_pizzeria",
            "postcode",
            "cb41jy"
         ],
         [
            "royal_spice",
            "address",
            "victoria_avenue_chesterton"
         ],
         [
            "royal_spice",
            "area",
            "north"
         ],
         [
            "royal_spice",
            "food",
            "indian"
         ],
         [
            "royal_spice",
            "phone",
            "01733_553355"
         ],
         [
            "royal_spice",
            "pricerange",
            "cheap"
         ],
         [
            "royal_spice",
            "postcode",
            "cb41eh"
         ]
      ]
   },
   "98": {
      "task": "dontcare",
      "history": [
         "is there a cheap restaurant in the north part of town ?",
         "api_call dontcare north cheap",
         "<silence>",
         "may i suggest royal_spice , a cheap indian restaurant in the north ?",
         "is there anything else ?",
         "da_vinci_pizzeria is a cheap italian restraunt in the north area of town .",
         "what is the address and phone number ?",
         "da_vinci_pizzeria is at 20_milton_road_chesterton , and their phone number is 01223_351707 ."
      ],
      "user": "thank you goodbye .",
      "response": "thank you and goodbye !",
      "reference_entities": [],
      "kg": [
         [
            "da_vinci_pizzeria",
            "address",
            "20_milton_road_chesterton"
         ],
         [
            "da_vinci_pizzeria",
            "area",
            "north"
         ],
         [
            "da_vinci_pizzeria",
            "food",
            "italian"
         ],
         [
            "da_vinci_pizzeria",
            "phone",
            "01223_351707"
         ],
         [
            "da_vinci_pizzeria",
            "pricerange",
            "cheap"
         ],
         [
            "da_vinci_pizzeria",
            "postcode",
            "cb41jy"
         ],
         [
            "royal_spice",
            "address",
            "victoria_avenue_chesterton"
         ],
         [
            "royal_spice",
            "area",
            "north"
         ],
         [
            "royal_spice",
            "food",
            "indian"
         ],
         [
            "royal_spice",
            "phone",
            "01733_553355"
         ],
         [
            "royal_spice",
            "pricerange",
            "cheap"
         ],
         [
            "royal_spice",
            "postcode",
            "cb41eh"
         ]
      ]
   },
   "99": {
      "task": "italian",
      "history": [],
      "user": "i am looking for a restaurant that is in the expensive price range and in the south part of town .",
      "response": "there are results matching your query . would you like mexican , italian , chinese , or indian ?",
      "reference_entities": [
         "mexican",
         "italian",
         "chinese",
         "indian"
      ],
      "kg": []
   },
   "100": {
      "task": "italian",
      "history": [
         "i am looking for a restaurant that is in the expensive price range and in the south part of town .",
         "there are results matching your query . would you like mexican , italian , chinese , or indian ?"
      ],
      "user": "let 's go with italian food .",
      "response": "api_call italian south expensive",
      "reference_entities": [
         "italian",
         "south",
         "expensive"
      ],
      "kg": []
   },
   "101": {
      "task": "italian",
      "history": [
         "i am looking for a restaurant that is in the expensive price range and in the south part of town .",
         "there are results matching your query . would you like mexican , italian , chinese , or indian ?",
         "let 's go with italian food .",
         "api_call italian south expensive"
      ],
      "user": "<silence>",
      "response": "frankie_and_bennys is an expensive italian eatery in the south part of town . would you like any additional information about this restaurant ?",
      "reference_entities": [
         "frankie_and_bennys",
         "expensive",
         "italian",
         "south"
      ],
      "kg": [
         [
            "frankie_and_bennys",
            "address",
            "cambridge_leisure_park_clifton_way_cherry_hinton"
         ],
         [
            "frankie_and_bennys",
            "area",
            "south"
         ],
         [
            "frankie_and_bennys",
            "food",
            "italian"
         ],
         [
            "frankie_and_bennys",
            "phone",
            "01223_412430"
         ],
         [
            "frankie_and_bennys",
            "pricerange",
            "expensive"
         ],
         [
            "frankie_and_bennys",
            "postcode",
            "cb17dy"
         ]
      ]
   },
   "102": {
      "task": "italian",
      "history": [
         "i am looking for a restaurant that is in the expensive price range and in the south part of town .",
         "there are results matching your query . would you like mexican , italian , chinese , or indian ?",
         "let 's go with italian food .",
         "api_call italian south expensive",
         "<silence>",
         "frankie_and_bennys is an expensive italian eatery in the south part of town . would you like any additional information about this restaurant ?"
      ],
      "user": "address and phone number",
      "response": "the address is cambridge_leisure_park_clifton_way cherry hinton . the phone number is 01223_412430 .",
      "reference_entities": [
         "cambridge_leisure_park_clifton_way",
         "01223_412430"
      ],
      "kg": [
         [
            "frankie_and_bennys",
            "address",
            "cambridge_leisure_park_clifton_way_cherry_hinton"
         ],
         [
            "frankie_and_bennys",
            "area",
            "south"
         ],
         [
            "frankie_and_bennys",
            "food",
            "italian"
         ],
         [
            "frankie_and_bennys",
            "phone",
            "01223_412430"
         ],
         [
            "frankie_and_bennys",
            "pricerange",
            "expensive"
         ],
         [
            "frankie_and_bennys",
            "postcode",
            "cb17dy"
         ]
      ]
   },
   "103": {
      "task": "italian",
      "history": [
         "i am looking for a restaurant that is in the expensive price range and in the south part of town .",
         "there are results matching your query . would you like mexican , italian , chinese , or indian ?",
         "let 's go with italian food .",
         "api_call italian south expensive",
         "<silence>",
         "frankie_and_bennys is an expensive italian eatery in the south part of town . would you like any additional information about this restaurant ?",
         "address and phone number",
         "the address is cambridge_leisure_park_clifton_way cherry hinton . the phone number is 01223_412430 ."
      ],
      "user": "thank you , goodbye .",
      "response": "you 're welcome , goodbye .",
      "reference_entities": [],
      "kg": [
         [
            "frankie_and_bennys",
            "address",
            "cambridge_leisure_park_clifton_way_cherry_hinton"
         ],
         [
            "frankie_and_bennys",
            "area",
            "south"
         ],
         [
            "frankie_and_bennys",
            "food",
            "italian"
         ],
         [
            "frankie_and_bennys",
            "phone",
            "01223_412430"
         ],
         [
            "frankie_and_bennys",
            "pricerange",
            "expensive"
         ],
         [
            "frankie_and_bennys",
            "postcode",
            "cb17dy"
         ]
      ]
   },
   "104": {
      "task": "spanish",
      "history": [],
      "user": "i want the phone number to a moderately priced restaurant with spanish food .",
      "response": "api_call spanish dontcare moderate",
      "reference_entities": [
         "spanish",
         "moderate"
      ],
      "kg": []
   },
   "105": {
      "task": "spanish",
      "history": [
         "i want the phone number to a moderately priced restaurant with spanish food .",
         "api_call spanish dontcare moderate"
      ],
      "user": "<silence>",
      "response": "la_tasca would fit the bill . its phone number is 01223_464630 .",
      "reference_entities": [
         "la_tasca",
         "01223_464630"
      ],
      "kg": [
         [
            "la_tasca",
            "address",
            "14_-16_bridge_street"
         ],
         [
            "la_tasca",
            "area",
            "centre"
         ],
         [
            "la_tasca",
            "food",
            "spanish"
         ],
         [
            "la_tasca",
            "phone",
            "01223_464630"
         ],
         [
            "la_tasca",
            "pricerange",
            "moderate"
         ],
         [
            "la_tasca",
            "postcode",
            "cb21uf"
         ]
      ]
   },
   "106": {
      "task": "spanish",
      "history": [
         "i want the phone number to a moderately priced restaurant with spanish food .",
         "api_call spanish dontcare moderate",
         "<silence>",
         "la_tasca would fit the bill . its phone number is 01223_464630 ."
      ],
      "user": "can you tell me what area of town it is located ?",
      "response": "la_tasca is located in the centre part of town .",
      "reference_entities": [
         "la_tasca",
         "centre"
      ],
      "kg": [
         [
            "la_tasca",
            "address",
            "14_-16_bridge_street"
         ],
         [
            "la_tasca",
            "area",
            "centre"
         ],
         [
            "la_tasca",
            "food",
            "spanish"
         ],
         [
            "la_tasca",
            "phone",
            "01223_464630"
         ],
         [
            "la_tasca",
            "pricerange",
            "moderate"
         ],
         [
            "la_tasca",
            "postcode",
            "cb21uf"
         ]
      ]
   },
   "107": {
      "task": "spanish",
      "history": [
         "i want the phone number to a moderately priced restaurant with spanish food .",
         "api_call spanish dontcare moderate",
         "<silence>",
         "la_tasca would fit the bill . its phone number is 01223_464630 .",
         "can you tell me what area of town it is located ?",
         "la_tasca is located in the centre part of town ."
      ],
      "user": "thank you goodbye .",
      "response": "you 're welcome .",
      "reference_entities": [],
      "kg": [
         [
            "la_tasca",
            "address",
            "14_-16_bridge_street"
         ],
         [
            "la_tasca",
            "area",
            "centre"
         ],
         [
            "la_tasca",
            "food",
            "spanish"
         ],
         [
            "la_tasca",
            "phone",
            "01223_464630"
         ],
         [
            "la_tasca",
            "pricerange",
            "moderate"
         ],
         [
            "la_tasca",
            "postcode",
            "cb21uf"
         ]
      ]
   },
   "108": {
      "task": "dontcare",
      "history": [],
      "user": "i want to find a cheap restaurant in the north part of town . what is the address and phone number ?",
      "response": "api_call dontcare north cheap",
      "reference_entities": [
         "north",
         "cheap"
      ],
      "kg": []
   },
   "109": {
      "task": "dontcare",
      "history": [
         "i want to find a cheap restaurant in the north part of town . what is the address and phone number ?",
         "api_call dontcare north cheap"
      ],
      "user": "<silence>",
      "response": "da_vinci_pizzeria , which is in the north part of town and the cheap price range , is at 20_milton_road_chesterton and the phone number is 01223_351707 .",
      "reference_entities": [
         "da_vinci_pizzeria",
         "north",
         "cheap",
         "20_milton_road_chesterton",
         "01223_351707"
      ],
      "kg": [
         [
            "da_vinci_pizzeria",
            "address",
            "20_milton_road_chesterton"
         ],
         [
            "da_vinci_pizzeria",
            "area",
            "north"
         ],
         [
            "da_vinci_pizzeria",
            "food",
            "italian"
         ],
         [
            "da_vinci_pizzeria",
            "phone",
            "01223_351707"
         ],
         [
            "da_vinci_pizzeria",
            "pricerange",
            "cheap"
         ],
         [
            "da_vinci_pizzeria",
            "postcode",
            "cb41jy"
         ],
         [
            "royal_spice",
            "address",
            "victoria_avenue_chesterton"
         ],
         [
            "royal_spice",
            "area",
            "north"
         ],
         [
            "royal_spice",
            "food",
            "indian"
         ],
         [
            "royal_spice",
            "phone",
            "01733_553355"
         ],
         [
            "royal_spice",
            "pricerange",
            "cheap"
         ],
         [
            "royal_spice",
            "postcode",
            "cb41eh"
         ]
      ]
   },
   "110": {
      "task": "dontcare",
      "history": [
         "i want to find a cheap restaurant in the north part of town . what is the address and phone number ?",
         "api_call dontcare north cheap",
         "<silence>",
         "da_vinci_pizzeria , which is in the north part of town and the cheap price range , is at 20_milton_road_chesterton and the phone number is 01223_351707 ."
      ],
      "user": "thank you , goodbye .",
      "response": "thank you for using the cambridge restaurant system",
      "reference_entities": [],
      "kg": [
         [
            "da_vinci_pizzeria",
            "address",
            "20_milton_road_chesterton"
         ],
         [
            "da_vinci_pizzeria",
            "area",
            "north"
         ],
         [
            "da_vinci_pizzeria",
            "food",
            "italian"
         ],
         [
            "da_vinci_pizzeria",
            "phone",
            "01223_351707"
         ],
         [
            "da_vinci_pizzeria",
            "pricerange",
            "cheap"
         ],
         [
            "da_vinci_pizzeria",
            "postcode",
            "cb41jy"
         ],
         [
            "royal_spice",
            "address",
            "victoria_avenue_chesterton"
         ],
         [
            "royal_spice",
            "area",
            "north"
         ],
         [
            "royal_spice",
            "food",
            "indian"
         ],
         [
            "royal_spice",
            "phone",
            "01733_553355"
         ],
         [
            "royal_spice",
            "pricerange",
            "cheap"
         ],
         [
            "royal_spice",
            "postcode",
            "cb41eh"
         ]
      ]
   },
   "111": {
      "task": "dontcare",
      "history": [],
      "user": "i am looking for a moderately priced restaurant in the west part of town .",
      "response": "there are three , moderately priced restaurants in the west part of town . do you have a preference of cuisine ?",
      "reference_entities": [
         "west"
      ],
      "kg": []
   },
   "112": {
      "task": "dontcare",
      "history": [
         "i am looking for a moderately priced restaurant in the west part of town .",
         "there are three , moderately priced restaurants in the west part of town . do you have a preference of cuisine ?"
      ],
      "user": "no , i dont care about the cuisine .",
      "response": "api_call dontcare west moderate",
      "reference_entities": [
         "west",
         "moderate"
      ],
      "kg": []
   },
   "113": {
      "task": "dontcare",
      "history": [
         "i am looking for a moderately priced restaurant in the west part of town .",
         "there are three , moderately priced restaurants in the west part of town . do you have a preference of cuisine ?",
         "no , i dont care about the cuisine .",
         "api_call dontcare west moderate"
      ],
      "user": "<silence>",
      "response": "meghna is a restaurant in the west part of town and moderately priced . would you like their phone number and address ?",
      "reference_entities": [
         "meghna",
         "west"
      ],
      "kg": [
         [
            "prezzo",
            "address",
            "21_-_24_northampton_road"
         ],
         [
            "prezzo",
            "area",
            "west"
         ],
         [
            "prezzo",
            "food",
            "italian"
         ],
         [
            "prezzo",
            "phone",
            "01799_521260"
         ],
         [
            "prezzo",
            "pricerange",
            "moderate"
         ],
         [
            "prezzo",
            "postcode",
            "cb30ad"
         ],
         [
            "saint_johns_chop_house",
            "address",
            "21_-_24_northampton_street"
         ],
         [
            "saint_johns_chop_house",
            "area",
            "west"
         ],
         [
            "saint_johns_chop_house",
            "food",
            "british"
         ],
         [
            "saint_johns_chop_house",
            "phone",
            "01223_353110"
         ],
         [
            "saint_johns_chop_house",
            "pricerange",
            "moderate"
         ],
         [
            "saint_johns_chop_house",
            "postcode",
            "cb30ad"
         ],
         [
            "meghna",
            "address",
            "205_victoria_road_chesterton"
         ],
         [
            "meghna",
            "area",
            "west"
         ],
         [
            "meghna",
            "food",
            "indian"
         ],
         [
            "meghna",
            "phone",
            "01223_727410"
         ],
         [
            "meghna",
            "pricerange",
            "moderate"
         ],
         [
            "meghna",
            "postcode",
            "cb43lf"
         ]
      ]
   },
   "114": {
      "task": "dontcare",
      "history": [
         "i am looking for a moderately priced restaurant in the west part of town .",
         "there are three , moderately priced restaurants in the west part of town . do you have a preference of cuisine ?",
         "no , i dont care about the cuisine .",
         "api_call dontcare west moderate",
         "<silence>",
         "meghna is a restaurant in the west part of town and moderately priced . would you like their phone number and address ?"
      ],
      "user": "i need the address .",
      "response": "meghna is located at 205_victoria_road_chesterton . can i help you with anything else ?",
      "reference_entities": [
         "meghna",
         "205_victoria_road_chesterton"
      ],
      "kg": [
         [
            "prezzo",
            "address",
            "21_-_24_northampton_road"
         ],
         [
            "prezzo",
            "area",
            "west"
         ],
         [
            "prezzo",
            "food",
            "italian"
         ],
         [
            "prezzo",
            "phone",
            "01799_521260"
         ],
         [
            "prezzo",
            "pricerange",
            "moderate"
         ],
         [
            "prezzo",
            "postcode",
            "cb30ad"
         ],
         [
            "saint_johns_chop_house",
            "address",
            "21_-_24_northampton_street"
         ],
         [
            "saint_johns_chop_house",
            "area",
            "west"
         ],
         [
            "saint_johns_chop_house",
            "food",
            "british"
         ],
         [
            "saint_johns_chop_house",
            "phone",
            "01223_353110"
         ],
         [
            "saint_johns_chop_house",
            "pricerange",
            "moderate"
         ],
         [
            "saint_johns_chop_house",
            "postcode",
            "cb30ad"
         ],
         [
            "meghna",
            "address",
            "205_victoria_road_chesterton"
         ],
         [
            "meghna",
            "area",
            "west"
         ],
         [
            "meghna",
            "food",
            "indian"
         ],
         [
            "meghna",
            "phone",
            "01223_727410"
         ],
         [
            "meghna",
            "pricerange",
            "moderate"
         ],
         [
            "meghna",
            "postcode",
            "cb43lf"
         ]
      ]
   },
   "115": {
      "task": "dontcare",
      "history": [
         "i am looking for a moderately priced restaurant in the west part of town .",
         "there are three , moderately priced restaurants in the west part of town . do you have a preference of cuisine ?",
         "no , i dont care about the cuisine .",
         "api_call dontcare west moderate",
         "<silence>",
         "meghna is a restaurant in the west part of town and moderately priced . would you like their phone number and address ?",
         "i need the address .",
         "meghna is located at 205_victoria_road_chesterton . can i help you with anything else ?"
      ],
      "user": "no . thank you",
      "response": "goodbye",
      "reference_entities": [],
      "kg": [
         [
            "prezzo",
            "address",
            "21_-_24_northampton_road"
         ],
         [
            "prezzo",
            "area",
            "west"
         ],
         [
            "prezzo",
            "food",
            "italian"
         ],
         [
            "prezzo",
            "phone",
            "01799_521260"
         ],
         [
            "prezzo",
            "pricerange",
            "moderate"
         ],
         [
            "prezzo",
            "postcode",
            "cb30ad"
         ],
         [
            "saint_johns_chop_house",
            "address",
            "21_-_24_northampton_street"
         ],
         [
            "saint_johns_chop_house",
            "area",
            "west"
         ],
         [
            "saint_johns_chop_house",
            "food",
            "british"
         ],
         [
            "saint_johns_chop_house",
            "phone",
            "01223_353110"
         ],
         [
            "saint_johns_chop_house",
            "pricerange",
            "moderate"
         ],
         [
            "saint_johns_chop_house",
            "postcode",
            "cb30ad"
         ],
         [
            "meghna",
            "address",
            "205_victoria_road_chesterton"
         ],
         [
            "meghna",
            "area",
            "west"
         ],
         [
            "meghna",
            "food",
            "indian"
         ],
         [
            "meghna",
            "phone",
            "01223_727410"
         ],
         [
            "meghna",
            "pricerange",
            "moderate"
         ],
         [
            "meghna",
            "postcode",
            "cb43lf"
         ]
      ]
   },
   "116": {
      "task": "chinese",
      "history": [],
      "user": "hey , could you tell me if there are any panasian restaurants in the east side of town ?",
      "response": "i 'm not finding any restaurants matching that description . would you like to try searching a different area ?",
      "reference_entities": [],
      "kg": []
   },
   "117": {
      "task": "chinese",
      "history": [
         "hey , could you tell me if there are any panasian restaurants in the east side of town ?",
         "i 'm not finding any restaurants matching that description . would you like to try searching a different area ?"
      ],
      "user": "no",
      "response": "ok. would you like me to check for a different type of cuisine ?",
      "reference_entities": [],
      "kg": []
   },
   "118": {
      "task": "chinese",
      "history": [
         "hey , could you tell me if there are any panasian restaurants in the east side of town ?",
         "i 'm not finding any restaurants matching that description . would you like to try searching a different area ?",
         "no",
         "ok. would you like me to check for a different type of cuisine ?"
      ],
      "user": "are there any chinese restaurants on the east side of town ? if so , what is the address , phone number and post code ?",
      "response": "api_call chinese east dontcare",
      "reference_entities": [
         "chinese",
         "east"
      ],
      "kg": []
   },
   "119": {
      "task": "chinese",
      "history": [
         "hey , could you tell me if there are any panasian restaurants in the east side of town ?",
         "i 'm not finding any restaurants matching that description . would you like to try searching a different area ?",
         "no",
         "ok. would you like me to check for a different type of cuisine ?",
         "are there any chinese restaurants on the east side of town ? if so , what is the address , phone number and post code ?",
         "api_call chinese east dontcare"
      ],
      "user": "<silence>",
      "response": "yu_garden is located at 529_newmarket_road_fen_ditton . its phone number is 01223_248882 and the postcode is cb58pa . is there anything else i can help you with ?",
      "reference_entities": [
         "yu_garden",
         "529_newmarket_road_fen_ditton",
         "01223_248882",
         "cb58pa"
      ],
      "kg": [
         [
            "yu_garden",
            "address",
            "529_newmarket_road_fen_ditton"
         ],
         [
            "yu_garden",
            "area",
            "east"
         ],
         [
            "yu_garden",
            "food",
            "chinese"
         ],
         [
            "yu_garden",
            "phone",
            "01223_248882"
         ],
         [
            "yu_garden",
            "pricerange",
            "expensive"
         ],
         [
            "yu_garden",
            "postcode",
            "cb58pa"
         ]
      ]
   },
   "120": {
      "task": "chinese",
      "history": [
         "hey , could you tell me if there are any panasian restaurants in the east side of town ?",
         "i 'm not finding any restaurants matching that description . would you like to try searching a different area ?",
         "no",
         "ok. would you like me to check for a different type of cuisine ?",
         "are there any chinese restaurants on the east side of town ? if so , what is the address , phone number and post code ?",
         "api_call chinese east dontcare",
         "<silence>",
         "yu_garden is located at 529_newmarket_road_fen_ditton . its phone number is 01223_248882 and the postcode is cb58pa . is there anything else i can help you with ?"
      ],
      "user": "thank you goodbye .",
      "response": "thank you and good bye to you as well .",
      "reference_entities": [],
      "kg": [
         [
            "yu_garden",
            "address",
            "529_newmarket_road_fen_ditton"
         ],
         [
            "yu_garden",
            "area",
            "east"
         ],
         [
            "yu_garden",
            "food",
            "chinese"
         ],
         [
            "yu_garden",
            "phone",
            "01223_248882"
         ],
         [
            "yu_garden",
            "pricerange",
            "expensive"
         ],
         [
            "yu_garden",
            "postcode",
            "cb58pa"
         ]
      ]
   },
   "121": {
      "task": "dontcare",
      "history": [],
      "user": "i would like a cheap restaurant in the south part of town",
      "response": "there is portuguese and chinese restaurants that are cheap in the south part of town . which do you prefer ?",
      "reference_entities": [
         "portuguese",
         "chinese",
         "cheap",
         "south"
      ],
      "kg": []
   },
   "122": {
      "task": "dontcare",
      "history": [
         "i would like a cheap restaurant in the south part of town",
         "there is portuguese and chinese restaurants that are cheap in the south part of town . which do you prefer ?"
      ],
      "user": "either is fine , could you provide me their address and post code ?",
      "response": "api_call dontcare south cheap",
      "reference_entities": [
         "south",
         "cheap"
      ],
      "kg": []
   },
   "123": {
      "task": "dontcare",
      "history": [
         "i would like a cheap restaurant in the south part of town",
         "there is portuguese and chinese restaurants that are cheap in the south part of town . which do you prefer ?",
         "either is fine , could you provide me their address and post code ?",
         "api_call dontcare south cheap"
      ],
      "user": "<silence>",
      "response": "nandos address is cambridge_leisure_park_clifton_way and thier post code is cb17dy",
      "reference_entities": [
         "nandos",
         "cambridge_leisure_park_clifton_way",
         "cb17dy"
      ],
      "kg": [
         [
            "nandos",
            "address",
            "cambridge_leisure_park_clifton_way"
         ],
         [
            "nandos",
            "area",
            "south"
         ],
         [
            "nandos",
            "food",
            "portuguese"
         ],
         [
            "nandos",
            "phone",
            "01223_327908"
         ],
         [
            "nandos",
            "pricerange",
            "cheap"
         ],
         [
            "nandos",
            "postcode",
            "cb17dy"
         ],
         [
            "the_lucky_star",
            "address",
            "cambridge_leisure_park_clifton_way_cherry_hinton"
         ],
         [
            "the_lucky_star",
            "area",
            "south"
         ],
         [
            "the_lucky_star",
            "food",
            "chinese"
         ],
         [
            "the_lucky_star",
            "phone",
            "01223_244277"
         ],
         [
            "the_lucky_star",
            "pricerange",
            "cheap"
         ],
         [
            "the_lucky_star",
            "postcode",
            "cb17dy"
         ]
      ]
   },
   "124": {
      "task": "dontcare",
      "history": [
         "i would like a cheap restaurant in the south part of town",
         "there is portuguese and chinese restaurants that are cheap in the south part of town . which do you prefer ?",
         "either is fine , could you provide me their address and post code ?",
         "api_call dontcare south cheap",
         "<silence>",
         "nandos address is cambridge_leisure_park_clifton_way and thier post code is cb17dy"
      ],
      "user": "i would like to know which type of food nandos is serving .",
      "response": "nandos serves portuguese food . will there be anything else i can help you with today ?",
      "reference_entities": [
         "nandos",
         "portuguese"
      ],
      "kg": [
         [
            "nandos",
            "address",
            "cambridge_leisure_park_clifton_way"
         ],
         [
            "nandos",
            "area",
            "south"
         ],
         [
            "nandos",
            "food",
            "portuguese"
         ],
         [
            "nandos",
            "phone",
            "01223_327908"
         ],
         [
            "nandos",
            "pricerange",
            "cheap"
         ],
         [
            "nandos",
            "postcode",
            "cb17dy"
         ],
         [
            "the_lucky_star",
            "address",
            "cambridge_leisure_park_clifton_way_cherry_hinton"
         ],
         [
            "the_lucky_star",
            "area",
            "south"
         ],
         [
            "the_lucky_star",
            "food",
            "chinese"
         ],
         [
            "the_lucky_star",
            "phone",
            "01223_244277"
         ],
         [
            "the_lucky_star",
            "pricerange",
            "cheap"
         ],
         [
            "the_lucky_star",
            "postcode",
            "cb17dy"
         ]
      ]
   },
   "125": {
      "task": "dontcare",
      "history": [
         "i would like a cheap restaurant in the south part of town",
         "there is portuguese and chinese restaurants that are cheap in the south part of town . which do you prefer ?",
         "either is fine , could you provide me their address and post code ?",
         "api_call dontcare south cheap",
         "<silence>",
         "nandos address is cambridge_leisure_park_clifton_way and thier post code is cb17dy",
         "i would like to know which type of food nandos is serving .",
         "nandos serves portuguese food . will there be anything else i can help you with today ?"
      ],
      "user": "no thanks . goodbye .",
      "response": "thank you for using this system . goodbye .",
      "reference_entities": [],
      "kg": [
         [
            "nandos",
            "address",
            "cambridge_leisure_park_clifton_way"
         ],
         [
            "nandos",
            "area",
            "south"
         ],
         [
            "nandos",
            "food",
            "portuguese"
         ],
         [
            "nandos",
            "phone",
            "01223_327908"
         ],
         [
            "nandos",
            "pricerange",
            "cheap"
         ],
         [
            "nandos",
            "postcode",
            "cb17dy"
         ],
         [
            "the_lucky_star",
            "address",
            "cambridge_leisure_park_clifton_way_cherry_hinton"
         ],
         [
            "the_lucky_star",
            "area",
            "south"
         ],
         [
            "the_lucky_star",
            "food",
            "chinese"
         ],
         [
            "the_lucky_star",
            "phone",
            "01223_244277"
         ],
         [
            "the_lucky_star",
            "pricerange",
            "cheap"
         ],
         [
            "the_lucky_star",
            "postcode",
            "cb17dy"
         ]
      ]
   },
   "126": {
      "task": "japanese",
      "history": [],
      "user": "i am looking for a resteraunt that serves japanese food , any price range is fine . what do you have available ?",
      "response": "api_call japanese dontcare dontcare",
      "reference_entities": [
         "japanese"
      ],
      "kg": []
   },
   "127": {
      "task": "japanese",
      "history": [
         "i am looking for a resteraunt that serves japanese food , any price range is fine . what do you have available ?",
         "api_call japanese dontcare dontcare"
      ],
      "user": "<silence>",
      "response": "i found wagamama in the centre part of town .",
      "reference_entities": [
         "wagamama",
         "centre"
      ],
      "kg": [
         [
            "wagamama",
            "address",
            "36_saint_andrews_street"
         ],
         [
            "wagamama",
            "area",
            "centre"
         ],
         [
            "wagamama",
            "food",
            "japanese"
         ],
         [
            "wagamama",
            "phone",
            "01223_462354"
         ],
         [
            "wagamama",
            "pricerange",
            "expensive"
         ],
         [
            "wagamama",
            "postcode",
            "cb23ar"
         ]
      ]
   },
   "128": {
      "task": "japanese",
      "history": [
         "i am looking for a resteraunt that serves japanese food , any price range is fine . what do you have available ?",
         "api_call japanese dontcare dontcare",
         "<silence>",
         "i found wagamama in the centre part of town ."
      ],
      "user": "what is their address , phone number , and postcode ?",
      "response": "wagamama is located at 36_saint_andrews_street . its phone number is 1223 462354 and the postcode is cb23ar . is there anything i can help you with ?",
      "reference_entities": [
         "wagamama",
         "36_saint_andrews_street",
         "cb23ar"
      ],
      "kg": [
         [
            "wagamama",
            "address",
            "36_saint_andrews_street"
         ],
         [
            "wagamama",
            "area",
            "centre"
         ],
         [
            "wagamama",
            "food",
            "japanese"
         ],
         [
            "wagamama",
            "phone",
            "01223_462354"
         ],
         [
            "wagamama",
            "pricerange",
            "expensive"
         ],
         [
            "wagamama",
            "postcode",
            "cb23ar"
         ]
      ]
   },
   "129": {
      "task": "japanese",
      "history": [
         "i am looking for a resteraunt that serves japanese food , any price range is fine . what do you have available ?",
         "api_call japanese dontcare dontcare",
         "<silence>",
         "i found wagamama in the centre part of town .",
         "what is their address , phone number , and postcode ?",
         "wagamama is located at 36_saint_andrews_street . its phone number is 1223 462354 and the postcode is cb23ar . is there anything i can help you with ?"
      ],
      "user": "thank you",
      "response": "you 're welcome . good bye .",
      "reference_entities": [],
      "kg": [
         [
            "wagamama",
            "address",
            "36_saint_andrews_street"
         ],
         [
            "wagamama",
            "area",
            "centre"
         ],
         [
            "wagamama",
            "food",
            "japanese"
         ],
         [
            "wagamama",
            "phone",
            "01223_462354"
         ],
         [
            "wagamama",
            "pricerange",
            "expensive"
         ],
         [
            "wagamama",
            "postcode",
            "cb23ar"
         ]
      ]
   },
   "130": {
      "task": "japanese",
      "history": [
         "i am looking for a resteraunt that serves japanese food , any price range is fine . what do you have available ?",
         "api_call japanese dontcare dontcare",
         "<silence>",
         "i found wagamama in the centre part of town .",
         "what is their address , phone number , and postcode ?",
         "wagamama is located at 36_saint_andrews_street . its phone number is 1223 462354 and the postcode is cb23ar . is there anything i can help you with ?",
         "thank you",
         "you 're welcome . good bye ."
      ],
      "user": "thank you . good bye .",
      "response": "thank you , goodbye !",
      "reference_entities": [],
      "kg": [
         [
            "wagamama",
            "address",
            "36_saint_andrews_street"
         ],
         [
            "wagamama",
            "area",
            "centre"
         ],
         [
            "wagamama",
            "food",
            "japanese"
         ],
         [
            "wagamama",
            "phone",
            "01223_462354"
         ],
         [
            "wagamama",
            "pricerange",
            "expensive"
         ],
         [
            "wagamama",
            "postcode",
            "cb23ar"
         ]
      ]
   },
   "131": {
      "task": "european",
      "history": [],
      "user": "i would like a moderately priced restaurant that serves english food",
      "response": "there are no restaurants that fit your desired criteria . is there another cuisine type or price range ?",
      "reference_entities": [],
      "kg": []
   },
   "132": {
      "task": "european",
      "history": [
         "i would like a moderately priced restaurant that serves english food",
         "there are no restaurants that fit your desired criteria . is there another cuisine type or price range ?"
      ],
      "user": "european food that is moderately priced please .",
      "response": "api_call european dontcare moderate",
      "reference_entities": [
         "european",
         "moderate"
      ],
      "kg": []
   },
   "133": {
      "task": "european",
      "history": [
         "i would like a moderately priced restaurant that serves english food",
         "there are no restaurants that fit your desired criteria . is there another cuisine type or price range ?",
         "european food that is moderately priced please .",
         "api_call european dontcare moderate"
      ],
      "user": "<silence>",
      "response": "galleria serves european food and is in the moderate price range . would you like their location ?",
      "reference_entities": [
         "galleria",
         "european",
         "moderate"
      ],
      "kg": [
         [
            "hotel_du_vin_and_bistro",
            "address",
            "15_-_19_trumpington_street"
         ],
         [
            "hotel_du_vin_and_bistro",
            "area",
            "centre"
         ],
         [
            "hotel_du_vin_and_bistro",
            "food",
            "european"
         ],
         [
            "hotel_du_vin_and_bistro",
            "phone",
            "01223_227330"
         ],
         [
            "hotel_du_vin_and_bistro",
            "pricerange",
            "moderate"
         ],
         [
            "hotel_du_vin_and_bistro",
            "postcode",
            "cb21qa"
         ],
         [
            "galleria",
            "address",
            "33_bridge_street"
         ],
         [
            "galleria",
            "area",
            "centre"
         ],
         [
            "galleria",
            "food",
            "european"
         ],
         [
            "galleria",
            "phone",
            "01223_362054"
         ],
         [
            "galleria",
            "pricerange",
            "moderate"
         ],
         [
            "galleria",
            "postcode",
            "cb21uw"
         ]
      ]
   },
   "134": {
      "task": "european",
      "history": [
         "i would like a moderately priced restaurant that serves english food",
         "there are no restaurants that fit your desired criteria . is there another cuisine type or price range ?",
         "european food that is moderately priced please .",
         "api_call european dontcare moderate",
         "<silence>",
         "galleria serves european food and is in the moderate price range . would you like their location ?"
      ],
      "user": "what is the address and postcode ?",
      "response": "the address for galleria is 33_bridge_street and the postcode is cb21uw . can i help you with anything else ?",
      "reference_entities": [
         "galleria",
         "33_bridge_street",
         "cb21uw"
      ],
      "kg": [
         [
            "hotel_du_vin_and_bistro",
            "address",
            "15_-_19_trumpington_street"
         ],
         [
            "hotel_du_vin_and_bistro",
            "area",
            "centre"
         ],
         [
            "hotel_du_vin_and_bistro",
            "food",
            "european"
         ],
         [
            "hotel_du_vin_and_bistro",
            "phone",
            "01223_227330"
         ],
         [
            "hotel_du_vin_and_bistro",
            "pricerange",
            "moderate"
         ],
         [
            "hotel_du_vin_and_bistro",
            "postcode",
            "cb21qa"
         ],
         [
            "galleria",
            "address",
            "33_bridge_street"
         ],
         [
            "galleria",
            "area",
            "centre"
         ],
         [
            "galleria",
            "food",
            "european"
         ],
         [
            "galleria",
            "phone",
            "01223_362054"
         ],
         [
            "galleria",
            "pricerange",
            "moderate"
         ],
         [
            "galleria",
            "postcode",
            "cb21uw"
         ]
      ]
   },
   "135": {
      "task": "european",
      "history": [
         "i would like a moderately priced restaurant that serves english food",
         "there are no restaurants that fit your desired criteria . is there another cuisine type or price range ?",
         "european food that is moderately priced please .",
         "api_call european dontcare moderate",
         "<silence>",
         "galleria serves european food and is in the moderate price range . would you like their location ?",
         "what is the address and postcode ?",
         "the address for galleria is 33_bridge_street and the postcode is cb21uw . can i help you with anything else ?"
      ],
      "user": "that is it . thank you .",
      "response": "thank you good bye",
      "reference_entities": [],
      "kg": [
         [
            "hotel_du_vin_and_bistro",
            "address",
            "15_-_19_trumpington_street"
         ],
         [
            "hotel_du_vin_and_bistro",
            "area",
            "centre"
         ],
         [
            "hotel_du_vin_and_bistro",
            "food",
            "european"
         ],
         [
            "hotel_du_vin_and_bistro",
            "phone",
            "01223_227330"
         ],
         [
            "hotel_du_vin_and_bistro",
            "pricerange",
            "moderate"
         ],
         [
            "hotel_du_vin_and_bistro",
            "postcode",
            "cb21qa"
         ],
         [
            "galleria",
            "address",
            "33_bridge_street"
         ],
         [
            "galleria",
            "area",
            "centre"
         ],
         [
            "galleria",
            "food",
            "european"
         ],
         [
            "galleria",
            "phone",
            "01223_362054"
         ],
         [
            "galleria",
            "pricerange",
            "moderate"
         ],
         [
            "galleria",
            "postcode",
            "cb21uw"
         ]
      ]
   },
   "136": {
      "task": "turkish",
      "history": [],
      "user": "i am looking for a restaurant serving turkish food in the centre part of town .",
      "response": "api_call turkish centre dontcare",
      "reference_entities": [
         "turkish",
         "centre"
      ],
      "kg": []
   },
   "137": {
      "task": "turkish",
      "history": [
         "i am looking for a restaurant serving turkish food in the centre part of town .",
         "api_call turkish centre dontcare"
      ],
      "user": "<silence>",
      "response": "anatolia is a turkish restaurant , it is in the moderate price range , and it is in the centre part of town . would you like the phone number ?",
      "reference_entities": [
         "anatolia",
         "turkish",
         "moderate",
         "centre"
      ],
      "kg": [
         [
            "meze_bar_restaurant",
            "address",
            "196_mill_road_city_centre"
         ],
         [
            "meze_bar_restaurant",
            "area",
            "centre"
         ],
         [
            "meze_bar_restaurant",
            "food",
            "turkish"
         ],
         [
            "meze_bar_restaurant",
            "pricerange",
            "expensive"
         ],
         [
            "meze_bar_restaurant",
            "postcode",
            "cb13nf"
         ],
         [
            "anatolia",
            "address",
            "30_bridge_street_city_centre"
         ],
         [
            "anatolia",
            "area",
            "centre"
         ],
         [
            "anatolia",
            "food",
            "turkish"
         ],
         [
            "anatolia",
            "phone",
            "01223_362372"
         ],
         [
            "anatolia",
            "pricerange",
            "moderate"
         ],
         [
            "anatolia",
            "postcode",
            "cb21uj"
         ],
         [
            "efes_restaurant",
            "address",
            "king_street_city_centre"
         ],
         [
            "efes_restaurant",
            "area",
            "centre"
         ],
         [
            "efes_restaurant",
            "food",
            "turkish"
         ],
         [
            "efes_restaurant",
            "phone",
            "01223_500005"
         ],
         [
            "efes_restaurant",
            "pricerange",
            "moderate"
         ],
         [
            "efes_restaurant",
            "postcode",
            "cb11ln"
         ]
      ]
   },
   "138": {
      "task": "turkish",
      "history": [
         "i am looking for a restaurant serving turkish food in the centre part of town .",
         "api_call turkish centre dontcare",
         "<silence>",
         "anatolia is a turkish restaurant , it is in the moderate price range , and it is in the centre part of town . would you like the phone number ?"
      ],
      "user": "i do n't care .",
      "response": "is there anything else you want ?",
      "reference_entities": [],
      "kg": [
         [
            "meze_bar_restaurant",
            "address",
            "196_mill_road_city_centre"
         ],
         [
            "meze_bar_restaurant",
            "area",
            "centre"
         ],
         [
            "meze_bar_restaurant",
            "food",
            "turkish"
         ],
         [
            "meze_bar_restaurant",
            "pricerange",
            "expensive"
         ],
         [
            "meze_bar_restaurant",
            "postcode",
            "cb13nf"
         ],
         [
            "anatolia",
            "address",
            "30_bridge_street_city_centre"
         ],
         [
            "anatolia",
            "area",
            "centre"
         ],
         [
            "anatolia",
            "food",
            "turkish"
         ],
         [
            "anatolia",
            "phone",
            "01223_362372"
         ],
         [
            "anatolia",
            "pricerange",
            "moderate"
         ],
         [
            "anatolia",
            "postcode",
            "cb21uj"
         ],
         [
            "efes_restaurant",
            "address",
            "king_street_city_centre"
         ],
         [
            "efes_restaurant",
            "area",
            "centre"
         ],
         [
            "efes_restaurant",
            "food",
            "turkish"
         ],
         [
            "efes_restaurant",
            "phone",
            "01223_500005"
         ],
         [
            "efes_restaurant",
            "pricerange",
            "moderate"
         ],
         [
            "efes_restaurant",
            "postcode",
            "cb11ln"
         ]
      ]
   },
   "139": {
      "task": "turkish",
      "history": [
         "i am looking for a restaurant serving turkish food in the centre part of town .",
         "api_call turkish centre dontcare",
         "<silence>",
         "anatolia is a turkish restaurant , it is in the moderate price range , and it is in the centre part of town . would you like the phone number ?",
         "i do n't care .",
         "is there anything else you want ?"
      ],
      "user": "yes , i would like a different selection please . what other places serve turkish food ?",
      "response": "there is efes_restaurant in the moderate price range and meze_bar_restaurant in the expensive range . both of them in the centre . do you like their information ?",
      "reference_entities": [
         "efes_restaurant",
         "moderate",
         "meze_bar_restaurant",
         "expensive",
         "centre"
      ],
      "kg": [
         [
            "meze_bar_restaurant",
            "address",
            "196_mill_road_city_centre"
         ],
         [
            "meze_bar_restaurant",
            "area",
            "centre"
         ],
         [
            "meze_bar_restaurant",
            "food",
            "turkish"
         ],
         [
            "meze_bar_restaurant",
            "pricerange",
            "expensive"
         ],
         [
            "meze_bar_restaurant",
            "postcode",
            "cb13nf"
         ],
         [
            "anatolia",
            "address",
            "30_bridge_street_city_centre"
         ],
         [
            "anatolia",
            "area",
            "centre"
         ],
         [
            "anatolia",
            "food",
            "turkish"
         ],
         [
            "anatolia",
            "phone",
            "01223_362372"
         ],
         [
            "anatolia",
            "pricerange",
            "moderate"
         ],
         [
            "anatolia",
            "postcode",
            "cb21uj"
         ],
         [
            "efes_restaurant",
            "address",
            "king_street_city_centre"
         ],
         [
            "efes_restaurant",
            "area",
            "centre"
         ],
         [
            "efes_restaurant",
            "food",
            "turkish"
         ],
         [
            "efes_restaurant",
            "phone",
            "01223_500005"
         ],
         [
            "efes_restaurant",
            "pricerange",
            "moderate"
         ],
         [
            "efes_restaurant",
            "postcode",
            "cb11ln"
         ]
      ]
   },
   "140": {
      "task": "turkish",
      "history": [
         "i am looking for a restaurant serving turkish food in the centre part of town .",
         "api_call turkish centre dontcare",
         "<silence>",
         "anatolia is a turkish restaurant , it is in the moderate price range , and it is in the centre part of town . would you like the phone number ?",
         "i do n't care .",
         "is there anything else you want ?",
         "yes , i would like a different selection please . what other places serve turkish food ?",
         "there is efes_restaurant in the moderate price range and meze_bar_restaurant in the expensive range . both of them in the centre . do you like their information ?"
      ],
      "user": "thank you goodbye .",
      "response": "thank you and good bye .",
      "reference_entities": [],
      "kg": [
         [
            "meze_bar_restaurant",
            "address",
            "196_mill_road_city_centre"
         ],
         [
            "meze_bar_restaurant",
            "area",
            "centre"
         ],
         [
            "meze_bar_restaurant",
            "food",
            "turkish"
         ],
         [
            "meze_bar_restaurant",
            "pricerange",
            "expensive"
         ],
         [
            "meze_bar_restaurant",
            "postcode",
            "cb13nf"
         ],
         [
            "anatolia",
            "address",
            "30_bridge_street_city_centre"
         ],
         [
            "anatolia",
            "area",
            "centre"
         ],
         [
            "anatolia",
            "food",
            "turkish"
         ],
         [
            "anatolia",
            "phone",
            "01223_362372"
         ],
         [
            "anatolia",
            "pricerange",
            "moderate"
         ],
         [
            "anatolia",
            "postcode",
            "cb21uj"
         ],
         [
            "efes_restaurant",
            "address",
            "king_street_city_centre"
         ],
         [
            "efes_restaurant",
            "area",
            "centre"
         ],
         [
            "efes_restaurant",
            "food",
            "turkish"
         ],
         [
            "efes_restaurant",
            "phone",
            "01223_500005"
         ],
         [
            "efes_restaurant",
            "pricerange",
            "moderate"
         ],
         [
            "efes_restaurant",
            "postcode",
            "cb11ln"
         ]
      ]
   },
   "141": {
      "task": "french",
      "history": [],
      "user": "i need to find a restaurant in the north side of town",
      "response": "ok. did you have a certain price range of cuisine in mind ?",
      "reference_entities": [],
      "kg": []
   },
   "142": {
      "task": "french",
      "history": [
         "i need to find a restaurant in the north side of town",
         "ok. did you have a certain price range of cuisine in mind ?"
      ],
      "user": "i do n't have a price range . i 'm looking for a restaurant that serves catalan food .",
      "response": "i 'm sorry , there are no restaurants listed serving catalan food in the north part of town . would you like to try something else ?",
      "reference_entities": [
         "north"
      ],
      "kg": []
   },
   "143": {
      "task": "french",
      "history": [
         "i need to find a restaurant in the north side of town",
         "ok. did you have a certain price range of cuisine in mind ?",
         "i do n't have a price range . i 'm looking for a restaurant that serves catalan food .",
         "i 'm sorry , there are no restaurants listed serving catalan food in the north part of town . would you like to try something else ?"
      ],
      "user": "how about french type food ?",
      "response": "api_call french north dontcare",
      "reference_entities": [
         "french",
         "north"
      ],
      "kg": []
   },
   "144": {
      "task": "french",
      "history": [
         "i need to find a restaurant in the north side of town",
         "ok. did you have a certain price range of cuisine in mind ?",
         "i do n't have a price range . i 'm looking for a restaurant that serves catalan food .",
         "i 'm sorry , there are no restaurants listed serving catalan food in the north part of town . would you like to try something else ?",
         "how about french type food ?",
         "api_call french north dontcare"
      ],
      "user": "<silence>",
      "response": "restaurant_two_two is in the north area and serving french food , can i help you with anything else ?",
      "reference_entities": [
         "restaurant_two_two",
         "north",
         "french"
      ],
      "kg": [
         [
            "restaurant_two_two",
            "address",
            "22_chesterton_road_chesterton"
         ],
         [
            "restaurant_two_two",
            "area",
            "north"
         ],
         [
            "restaurant_two_two",
            "food",
            "french"
         ],
         [
            "restaurant_two_two",
            "phone",
            "01223_351880"
         ],
         [
            "restaurant_two_two",
            "pricerange",
            "expensive"
         ],
         [
            "restaurant_two_two",
            "postcode",
            "cb43ax"
         ]
      ]
   },
   "145": {
      "task": "french",
      "history": [
         "i need to find a restaurant in the north side of town",
         "ok. did you have a certain price range of cuisine in mind ?",
         "i do n't have a price range . i 'm looking for a restaurant that serves catalan food .",
         "i 'm sorry , there are no restaurants listed serving catalan food in the north part of town . would you like to try something else ?",
         "how about french type food ?",
         "api_call french north dontcare",
         "<silence>",
         "restaurant_two_two is in the north area and serving french food , can i help you with anything else ?"
      ],
      "user": "yes . can i get the name and phone number of one of those restaurants ?",
      "response": "yes , restaurant_two_two can be reached at 01223_351880 .",
      "reference_entities": [
         "restaurant_two_two",
         "01223_351880"
      ],
      "kg": [
         [
            "restaurant_two_two",
            "address",
            "22_chesterton_road_chesterton"
         ],
         [
            "restaurant_two_two",
            "area",
            "north"
         ],
         [
            "restaurant_two_two",
            "food",
            "french"
         ],
         [
            "restaurant_two_two",
            "phone",
            "01223_351880"
         ],
         [
            "restaurant_two_two",
            "pricerange",
            "expensive"
         ],
         [
            "restaurant_two_two",
            "postcode",
            "cb43ax"
         ]
      ]
   },
   "146": {
      "task": "french",
      "history": [
         "i need to find a restaurant in the north side of town",
         "ok. did you have a certain price range of cuisine in mind ?",
         "i do n't have a price range . i 'm looking for a restaurant that serves catalan food .",
         "i 'm sorry , there are no restaurants listed serving catalan food in the north part of town . would you like to try something else ?",
         "how about french type food ?",
         "api_call french north dontcare",
         "<silence>",
         "restaurant_two_two is in the north area and serving french food , can i help you with anything else ?",
         "yes . can i get the name and phone number of one of those restaurants ?",
         "yes , restaurant_two_two can be reached at 01223_351880 ."
      ],
      "user": "what is the area again sorry ?",
      "response": "it is located in the north part of town",
      "reference_entities": [
         "north"
      ],
      "kg": [
         [
            "restaurant_two_two",
            "address",
            "22_chesterton_road_chesterton"
         ],
         [
            "restaurant_two_two",
            "area",
            "north"
         ],
         [
            "restaurant_two_two",
            "food",
            "french"
         ],
         [
            "restaurant_two_two",
            "phone",
            "01223_351880"
         ],
         [
            "restaurant_two_two",
            "pricerange",
            "expensive"
         ],
         [
            "restaurant_two_two",
            "postcode",
            "cb43ax"
         ]
      ]
   },
   "147": {
      "task": "french",
      "history": [
         "i need to find a restaurant in the north side of town",
         "ok. did you have a certain price range of cuisine in mind ?",
         "i do n't have a price range . i 'm looking for a restaurant that serves catalan food .",
         "i 'm sorry , there are no restaurants listed serving catalan food in the north part of town . would you like to try something else ?",
         "how about french type food ?",
         "api_call french north dontcare",
         "<silence>",
         "restaurant_two_two is in the north area and serving french food , can i help you with anything else ?",
         "yes . can i get the name and phone number of one of those restaurants ?",
         "yes , restaurant_two_two can be reached at 01223_351880 .",
         "what is the area again sorry ?",
         "it is located in the north part of town"
      ],
      "user": "thank you for your help . have a great evening .",
      "response": "thank you . goodbye .",
      "reference_entities": [],
      "kg": [
         [
            "restaurant_two_two",
            "address",
            "22_chesterton_road_chesterton"
         ],
         [
            "restaurant_two_two",
            "area",
            "north"
         ],
         [
            "restaurant_two_two",
            "food",
            "french"
         ],
         [
            "restaurant_two_two",
            "phone",
            "01223_351880"
         ],
         [
            "restaurant_two_two",
            "pricerange",
            "expensive"
         ],
         [
            "restaurant_two_two",
            "postcode",
            "cb43ax"
         ]
      ]
   },
   "148": {
      "task": "dontcare",
      "history": [],
      "user": "find a moderately priced place for me please .",
      "response": "what type of food do you want ?",
      "reference_entities": [],
      "kg": []
   },
   "149": {
      "task": "dontcare",
      "history": [
         "find a moderately priced place for me please .",
         "what type of food do you want ?"
      ],
      "user": "i do n't care .",
      "response": "which area would you like ?",
      "reference_entities": [],
      "kg": []
   },
   "150": {
      "task": "dontcare",
      "history": [
         "find a moderately priced place for me please .",
         "what type of food do you want ?",
         "i do n't care .",
         "which area would you like ?"
      ],
      "user": "on the east side of town , please .",
      "response": "api_call dontcare east moderate",
      "reference_entities": [
         "east",
         "moderate"
      ],
      "kg": []
   },
   "151": {
      "task": "dontcare",
      "history": [
         "find a moderately priced place for me please .",
         "what type of food do you want ?",
         "i do n't care .",
         "which area would you like ?",
         "on the east side of town , please .",
         "api_call dontcare east moderate"
      ],
      "user": "<silence>",
      "response": "rajmahal is a moderately priced restaurant in the east part of town .",
      "reference_entities": [
         "rajmahal",
         "east"
      ],
      "kg": [
         [
            "curry_prince",
            "address",
            "451_newmarket_road_fen_ditton"
         ],
         [
            "curry_prince",
            "area",
            "east"
         ],
         [
            "curry_prince",
            "food",
            "indian"
         ],
         [
            "curry_prince",
            "phone",
            "01223_566388"
         ],
         [
            "curry_prince",
            "pricerange",
            "moderate"
         ],
         [
            "curry_prince",
            "postcode",
            "cb58jj"
         ],
         [
            "pizza_hut_fen_ditton",
            "address",
            "cambridge_retail_park_newmarket_road_fen_ditton"
         ],
         [
            "pizza_hut_fen_ditton",
            "area",
            "east"
         ],
         [
            "pizza_hut_fen_ditton",
            "food",
            "italian"
         ],
         [
            "pizza_hut_fen_ditton",
            "phone",
            "01223_323737"
         ],
         [
            "pizza_hut_fen_ditton",
            "pricerange",
            "moderate"
         ],
         [
            "pizza_hut_fen_ditton",
            "postcode",
            "cb58wr"
         ],
         [
            "rajmahal",
            "address",
            "7_barnwell_road_fen_ditton"
         ],
         [
            "rajmahal",
            "area",
            "east"
         ],
         [
            "rajmahal",
            "food",
            "indian"
         ],
         [
            "rajmahal",
            "phone",
            "01223_244955"
         ],
         [
            "rajmahal",
            "pricerange",
            "moderate"
         ],
         [
            "rajmahal",
            "postcode",
            "cb58rg"
         ]
      ]
   },
   "152": {
      "task": "dontcare",
      "history": [
         "find a moderately priced place for me please .",
         "what type of food do you want ?",
         "i do n't care .",
         "which area would you like ?",
         "on the east side of town , please .",
         "api_call dontcare east moderate",
         "<silence>",
         "rajmahal is a moderately priced restaurant in the east part of town ."
      ],
      "user": "great ! what is the phone number ?",
      "response": "the phone number is 01223_244955 , is there anything i can help you with ?",
      "reference_entities": [
         "01223_244955"
      ],
      "kg": [
         [
            "curry_prince",
            "address",
            "451_newmarket_road_fen_ditton"
         ],
         [
            "curry_prince",
            "area",
            "east"
         ],
         [
            "curry_prince",
            "food",
            "indian"
         ],
         [
            "curry_prince",
            "phone",
            "01223_566388"
         ],
         [
            "curry_prince",
            "pricerange",
            "moderate"
         ],
         [
            "curry_prince",
            "postcode",
            "cb58jj"
         ],
         [
            "pizza_hut_fen_ditton",
            "address",
            "cambridge_retail_park_newmarket_road_fen_ditton"
         ],
         [
            "pizza_hut_fen_ditton",
            "area",
            "east"
         ],
         [
            "pizza_hut_fen_ditton",
            "food",
            "italian"
         ],
         [
            "pizza_hut_fen_ditton",
            "phone",
            "01223_323737"
         ],
         [
            "pizza_hut_fen_ditton",
            "pricerange",
            "moderate"
         ],
         [
            "pizza_hut_fen_ditton",
            "postcode",
            "cb58wr"
         ],
         [
            "rajmahal",
            "address",
            "7_barnwell_road_fen_ditton"
         ],
         [
            "rajmahal",
            "area",
            "east"
         ],
         [
            "rajmahal",
            "food",
            "indian"
         ],
         [
            "rajmahal",
            "phone",
            "01223_244955"
         ],
         [
            "rajmahal",
            "pricerange",
            "moderate"
         ],
         [
            "rajmahal",
            "postcode",
            "cb58rg"
         ]
      ]
   },
   "153": {
      "task": "dontcare",
      "history": [
         "find a moderately priced place for me please .",
         "what type of food do you want ?",
         "i do n't care .",
         "which area would you like ?",
         "on the east side of town , please .",
         "api_call dontcare east moderate",
         "<silence>",
         "rajmahal is a moderately priced restaurant in the east part of town .",
         "great ! what is the phone number ?",
         "the phone number is 01223_244955 , is there anything i can help you with ?"
      ],
      "user": "thank you , goodbye .",
      "response": "thank you for using the cambridge restaurant phone system . enjoy your meal !",
      "reference_entities": [],
      "kg": [
         [
            "curry_prince",
            "address",
            "451_newmarket_road_fen_ditton"
         ],
         [
            "curry_prince",
            "area",
            "east"
         ],
         [
            "curry_prince",
            "food",
            "indian"
         ],
         [
            "curry_prince",
            "phone",
            "01223_566388"
         ],
         [
            "curry_prince",
            "pricerange",
            "moderate"
         ],
         [
            "curry_prince",
            "postcode",
            "cb58jj"
         ],
         [
            "pizza_hut_fen_ditton",
            "address",
            "cambridge_retail_park_newmarket_road_fen_ditton"
         ],
         [
            "pizza_hut_fen_ditton",
            "area",
            "east"
         ],
         [
            "pizza_hut_fen_ditton",
            "food",
            "italian"
         ],
         [
            "pizza_hut_fen_ditton",
            "phone",
            "01223_323737"
         ],
         [
            "pizza_hut_fen_ditton",
            "pricerange",
            "moderate"
         ],
         [
            "pizza_hut_fen_ditton",
            "postcode",
            "cb58wr"
         ],
         [
            "rajmahal",
            "address",
            "7_barnwell_road_fen_ditton"
         ],
         [
            "rajmahal",
            "area",
            "east"
         ],
         [
            "rajmahal",
            "food",
            "indian"
         ],
         [
            "rajmahal",
            "phone",
            "01223_244955"
         ],
         [
            "rajmahal",
            "pricerange",
            "moderate"
         ],
         [
            "rajmahal",
            "postcode",
            "cb58rg"
         ]
      ]
   },
   "154": {
      "task": "korean",
      "history": [],
      "user": "hello . can you please help me find a nice restaurant that serves korean food ? i need to know the address too .",
      "response": "api_call korean dontcare dontcare",
      "reference_entities": [
         "korean"
      ],
      "kg": []
   },
   "155": {
      "task": "korean",
      "history": [
         "hello . can you please help me find a nice restaurant that serves korean food ? i need to know the address too .",
         "api_call korean dontcare dontcare"
      ],
      "user": "<silence>",
      "response": "little_seoul is a nice restaurant that serves korean food . the address is 108 regent_street_city_centre .",
      "reference_entities": [
         "little_seoul",
         "korean",
         "regent_street_city_centre"
      ],
      "kg": [
         [
            "little_seoul",
            "address",
            "108_regent_street_city_centre"
         ],
         [
            "little_seoul",
            "area",
            "centre"
         ],
         [
            "little_seoul",
            "food",
            "korean"
         ],
         [
            "little_seoul",
            "phone",
            "01223_308681"
         ],
         [
            "little_seoul",
            "pricerange",
            "expensive"
         ],
         [
            "little_seoul",
            "postcode",
            "cb21dp"
         ]
      ]
   },
   "156": {
      "task": "korean",
      "history": [
         "hello . can you please help me find a nice restaurant that serves korean food ? i need to know the address too .",
         "api_call korean dontcare dontcare",
         "<silence>",
         "little_seoul is a nice restaurant that serves korean food . the address is 108 regent_street_city_centre ."
      ],
      "user": "and what is the postcode ?",
      "response": "the post code is c.b 2 , 1.d p .",
      "reference_entities": [],
      "kg": [
         [
            "little_seoul",
            "address",
            "108_regent_street_city_centre"
         ],
         [
            "little_seoul",
            "area",
            "centre"
         ],
         [
            "little_seoul",
            "food",
            "korean"
         ],
         [
            "little_seoul",
            "phone",
            "01223_308681"
         ],
         [
            "little_seoul",
            "pricerange",
            "expensive"
         ],
         [
            "little_seoul",
            "postcode",
            "cb21dp"
         ]
      ]
   },
   "157": {
      "task": "korean",
      "history": [
         "hello . can you please help me find a nice restaurant that serves korean food ? i need to know the address too .",
         "api_call korean dontcare dontcare",
         "<silence>",
         "little_seoul is a nice restaurant that serves korean food . the address is 108 regent_street_city_centre .",
         "and what is the postcode ?",
         "the post code is c.b 2 , 1.d p ."
      ],
      "user": "thank you . good bye",
      "response": "thank you .",
      "reference_entities": [],
      "kg": [
         [
            "little_seoul",
            "address",
            "108_regent_street_city_centre"
         ],
         [
            "little_seoul",
            "area",
            "centre"
         ],
         [
            "little_seoul",
            "food",
            "korean"
         ],
         [
            "little_seoul",
            "phone",
            "01223_308681"
         ],
         [
            "little_seoul",
            "pricerange",
            "expensive"
         ],
         [
            "little_seoul",
            "postcode",
            "cb21dp"
         ]
      ]
   },
   "158": {
      "task": "dontcare",
      "history": [],
      "user": "can you recommend me a restaurant in the expensive priced range located in the east part of town ?",
      "response": "api_call dontcare east expensive",
      "reference_entities": [
         "east",
         "expensive"
      ],
      "kg": []
   },
   "159": {
      "task": "dontcare",
      "history": [
         "can you recommend me a restaurant in the expensive priced range located in the east part of town ?",
         "api_call dontcare east expensive"
      ],
      "user": "<silence>",
      "response": "how about grafton_hotel_restaurant , it serves british .",
      "reference_entities": [
         "grafton_hotel_restaurant",
         "british"
      ],
      "kg": [
         [
            "yu_garden",
            "address",
            "529_newmarket_road_fen_ditton"
         ],
         [
            "yu_garden",
            "area",
            "east"
         ],
         [
            "yu_garden",
            "food",
            "chinese"
         ],
         [
            "yu_garden",
            "phone",
            "01223_248882"
         ],
         [
            "yu_garden",
            "pricerange",
            "expensive"
         ],
         [
            "yu_garden",
            "postcode",
            "cb58pa"
         ],
         [
            "pipasha_restaurant",
            "address",
            "newmarket_road_fen_ditton"
         ],
         [
            "pipasha_restaurant",
            "area",
            "east"
         ],
         [
            "pipasha_restaurant",
            "food",
            "indian"
         ],
         [
            "pipasha_restaurant",
            "phone",
            "01223_577786"
         ],
         [
            "pipasha_restaurant",
            "pricerange",
            "expensive"
         ],
         [
            "pipasha_restaurant",
            "postcode",
            "cb58pa"
         ],
         [
            "grafton_hotel_restaurant",
            "address",
            "grafton_hotel_619_newmarket_road_fen_ditton"
         ],
         [
            "grafton_hotel_restaurant",
            "area",
            "east"
         ],
         [
            "grafton_hotel_restaurant",
            "food",
            "british"
         ],
         [
            "grafton_hotel_restaurant",
            "phone",
            "01223_241387"
         ],
         [
            "grafton_hotel_restaurant",
            "pricerange",
            "expensive"
         ],
         [
            "grafton_hotel_restaurant",
            "postcode",
            "cb58pa"
         ],
         [
            "royal_standard",
            "address",
            "290_mill_road_city_centre"
         ],
         [
            "royal_standard",
            "area",
            "east"
         ],
         [
            "royal_standard",
            "food",
            "gastropub"
         ],
         [
            "royal_standard",
            "phone",
            "01223_247877"
         ],
         [
            "royal_standard",
            "pricerange",
            "expensive"
         ],
         [
            "royal_standard",
            "postcode",
            "cb13nl"
         ],
         [
            "sitar_tandoori",
            "address",
            "43_high_street_cherry_hinton_cherry_hinton"
         ],
         [
            "sitar_tandoori",
            "area",
            "east"
         ],
         [
            "sitar_tandoori",
            "food",
            "indian"
         ],
         [
            "sitar_tandoori",
            "phone",
            "01223_249955"
         ],
         [
            "sitar_tandoori",
            "pricerange",
            "expensive"
         ],
         [
            "sitar_tandoori",
            "postcode",
            "cb19hx"
         ]
      ]
   },
   "160": {
      "task": "dontcare",
      "history": [
         "can you recommend me a restaurant in the expensive priced range located in the east part of town ?",
         "api_call dontcare east expensive",
         "<silence>",
         "how about grafton_hotel_restaurant , it serves british ."
      ],
      "user": "no i am not interested in british right now , do you have any other listings ?",
      "response": "there are four more results . what type of food are you interested in ?",
      "reference_entities": [],
      "kg": [
         [
            "yu_garden",
            "address",
            "529_newmarket_road_fen_ditton"
         ],
         [
            "yu_garden",
            "area",
            "east"
         ],
         [
            "yu_garden",
            "food",
            "chinese"
         ],
         [
            "yu_garden",
            "phone",
            "01223_248882"
         ],
         [
            "yu_garden",
            "pricerange",
            "expensive"
         ],
         [
            "yu_garden",
            "postcode",
            "cb58pa"
         ],
         [
            "pipasha_restaurant",
            "address",
            "newmarket_road_fen_ditton"
         ],
         [
            "pipasha_restaurant",
            "area",
            "east"
         ],
         [
            "pipasha_restaurant",
            "food",
            "indian"
         ],
         [
            "pipasha_restaurant",
            "phone",
            "01223_577786"
         ],
         [
            "pipasha_restaurant",
            "pricerange",
            "expensive"
         ],
         [
            "pipasha_restaurant",
            "postcode",
            "cb58pa"
         ],
         [
            "grafton_hotel_restaurant",
            "address",
            "grafton_hotel_619_newmarket_road_fen_ditton"
         ],
         [
            "grafton_hotel_restaurant",
            "area",
            "east"
         ],
         [
            "grafton_hotel_restaurant",
            "food",
            "british"
         ],
         [
            "grafton_hotel_restaurant",
            "phone",
            "01223_241387"
         ],
         [
            "grafton_hotel_restaurant",
            "pricerange",
            "expensive"
         ],
         [
            "grafton_hotel_restaurant",
            "postcode",
            "cb58pa"
         ],
         [
            "royal_standard",
            "address",
            "290_mill_road_city_centre"
         ],
         [
            "royal_standard",
            "area",
            "east"
         ],
         [
            "royal_standard",
            "food",
            "gastropub"
         ],
         [
            "royal_standard",
            "phone",
            "01223_247877"
         ],
         [
            "royal_standard",
            "pricerange",
            "expensive"
         ],
         [
            "royal_standard",
            "postcode",
            "cb13nl"
         ],
         [
            "sitar_tandoori",
            "address",
            "43_high_street_cherry_hinton_cherry_hinton"
         ],
         [
            "sitar_tandoori",
            "area",
            "east"
         ],
         [
            "sitar_tandoori",
            "food",
            "indian"
         ],
         [
            "sitar_tandoori",
            "phone",
            "01223_249955"
         ],
         [
            "sitar_tandoori",
            "pricerange",
            "expensive"
         ],
         [
            "sitar_tandoori",
            "postcode",
            "cb19hx"
         ]
      ]
   },
   "161": {
      "task": "dontcare",
      "history": [
         "can you recommend me a restaurant in the expensive priced range located in the east part of town ?",
         "api_call dontcare east expensive",
         "<silence>",
         "how about grafton_hotel_restaurant , it serves british .",
         "no i am not interested in british right now , do you have any other listings ?",
         "there are four more results . what type of food are you interested in ?"
      ],
      "user": "i do n't care .",
      "response": "pipasha_restaurant is in the expensive price range and in the east part of town . they serve indian food .",
      "reference_entities": [
         "pipasha_restaurant",
         "expensive",
         "east",
         "indian"
      ],
      "kg": [
         [
            "yu_garden",
            "address",
            "529_newmarket_road_fen_ditton"
         ],
         [
            "yu_garden",
            "area",
            "east"
         ],
         [
            "yu_garden",
            "food",
            "chinese"
         ],
         [
            "yu_garden",
            "phone",
            "01223_248882"
         ],
         [
            "yu_garden",
            "pricerange",
            "expensive"
         ],
         [
            "yu_garden",
            "postcode",
            "cb58pa"
         ],
         [
            "pipasha_restaurant",
            "address",
            "newmarket_road_fen_ditton"
         ],
         [
            "pipasha_restaurant",
            "area",
            "east"
         ],
         [
            "pipasha_restaurant",
            "food",
            "indian"
         ],
         [
            "pipasha_restaurant",
            "phone",
            "01223_577786"
         ],
         [
            "pipasha_restaurant",
            "pricerange",
            "expensive"
         ],
         [
            "pipasha_restaurant",
            "postcode",
            "cb58pa"
         ],
         [
            "grafton_hotel_restaurant",
            "address",
            "grafton_hotel_619_newmarket_road_fen_ditton"
         ],
         [
            "grafton_hotel_restaurant",
            "area",
            "east"
         ],
         [
            "grafton_hotel_restaurant",
            "food",
            "british"
         ],
         [
            "grafton_hotel_restaurant",
            "phone",
            "01223_241387"
         ],
         [
            "grafton_hotel_restaurant",
            "pricerange",
            "expensive"
         ],
         [
            "grafton_hotel_restaurant",
            "postcode",
            "cb58pa"
         ],
         [
            "royal_standard",
            "address",
            "290_mill_road_city_centre"
         ],
         [
            "royal_standard",
            "area",
            "east"
         ],
         [
            "royal_standard",
            "food",
            "gastropub"
         ],
         [
            "royal_standard",
            "phone",
            "01223_247877"
         ],
         [
            "royal_standard",
            "pricerange",
            "expensive"
         ],
         [
            "royal_standard",
            "postcode",
            "cb13nl"
         ],
         [
            "sitar_tandoori",
            "address",
            "43_high_street_cherry_hinton_cherry_hinton"
         ],
         [
            "sitar_tandoori",
            "area",
            "east"
         ],
         [
            "sitar_tandoori",
            "food",
            "indian"
         ],
         [
            "sitar_tandoori",
            "phone",
            "01223_249955"
         ],
         [
            "sitar_tandoori",
            "pricerange",
            "expensive"
         ],
         [
            "sitar_tandoori",
            "postcode",
            "cb19hx"
         ]
      ]
   },
   "162": {
      "task": "dontcare",
      "history": [
         "can you recommend me a restaurant in the expensive priced range located in the east part of town ?",
         "api_call dontcare east expensive",
         "<silence>",
         "how about grafton_hotel_restaurant , it serves british .",
         "no i am not interested in british right now , do you have any other listings ?",
         "there are four more results . what type of food are you interested in ?",
         "i do n't care .",
         "pipasha_restaurant is in the expensive price range and in the east part of town . they serve indian food ."
      ],
      "user": "great ! can you please let me know their contact number ?",
      "response": "you can reach pipasha_restaurant at 01223_577786 .",
      "reference_entities": [
         "pipasha_restaurant",
         "01223_577786"
      ],
      "kg": [
         [
            "yu_garden",
            "address",
            "529_newmarket_road_fen_ditton"
         ],
         [
            "yu_garden",
            "area",
            "east"
         ],
         [
            "yu_garden",
            "food",
            "chinese"
         ],
         [
            "yu_garden",
            "phone",
            "01223_248882"
         ],
         [
            "yu_garden",
            "pricerange",
            "expensive"
         ],
         [
            "yu_garden",
            "postcode",
            "cb58pa"
         ],
         [
            "pipasha_restaurant",
            "address",
            "newmarket_road_fen_ditton"
         ],
         [
            "pipasha_restaurant",
            "area",
            "east"
         ],
         [
            "pipasha_restaurant",
            "food",
            "indian"
         ],
         [
            "pipasha_restaurant",
            "phone",
            "01223_577786"
         ],
         [
            "pipasha_restaurant",
            "pricerange",
            "expensive"
         ],
         [
            "pipasha_restaurant",
            "postcode",
            "cb58pa"
         ],
         [
            "grafton_hotel_restaurant",
            "address",
            "grafton_hotel_619_newmarket_road_fen_ditton"
         ],
         [
            "grafton_hotel_restaurant",
            "area",
            "east"
         ],
         [
            "grafton_hotel_restaurant",
            "food",
            "british"
         ],
         [
            "grafton_hotel_restaurant",
            "phone",
            "01223_241387"
         ],
         [
            "grafton_hotel_restaurant",
            "pricerange",
            "expensive"
         ],
         [
            "grafton_hotel_restaurant",
            "postcode",
            "cb58pa"
         ],
         [
            "royal_standard",
            "address",
            "290_mill_road_city_centre"
         ],
         [
            "royal_standard",
            "area",
            "east"
         ],
         [
            "royal_standard",
            "food",
            "gastropub"
         ],
         [
            "royal_standard",
            "phone",
            "01223_247877"
         ],
         [
            "royal_standard",
            "pricerange",
            "expensive"
         ],
         [
            "royal_standard",
            "postcode",
            "cb13nl"
         ],
         [
            "sitar_tandoori",
            "address",
            "43_high_street_cherry_hinton_cherry_hinton"
         ],
         [
            "sitar_tandoori",
            "area",
            "east"
         ],
         [
            "sitar_tandoori",
            "food",
            "indian"
         ],
         [
            "sitar_tandoori",
            "phone",
            "01223_249955"
         ],
         [
            "sitar_tandoori",
            "pricerange",
            "expensive"
         ],
         [
            "sitar_tandoori",
            "postcode",
            "cb19hx"
         ]
      ]
   },
   "163": {
      "task": "dontcare",
      "history": [
         "can you recommend me a restaurant in the expensive priced range located in the east part of town ?",
         "api_call dontcare east expensive",
         "<silence>",
         "how about grafton_hotel_restaurant , it serves british .",
         "no i am not interested in british right now , do you have any other listings ?",
         "there are four more results . what type of food are you interested in ?",
         "i do n't care .",
         "pipasha_restaurant is in the expensive price range and in the east part of town . they serve indian food .",
         "great ! can you please let me know their contact number ?",
         "you can reach pipasha_restaurant at 01223_577786 ."
      ],
      "user": "thank you .",
      "response": "is there anything else i can help you find today ?",
      "reference_entities": [],
      "kg": [
         [
            "yu_garden",
            "address",
            "529_newmarket_road_fen_ditton"
         ],
         [
            "yu_garden",
            "area",
            "east"
         ],
         [
            "yu_garden",
            "food",
            "chinese"
         ],
         [
            "yu_garden",
            "phone",
            "01223_248882"
         ],
         [
            "yu_garden",
            "pricerange",
            "expensive"
         ],
         [
            "yu_garden",
            "postcode",
            "cb58pa"
         ],
         [
            "pipasha_restaurant",
            "address",
            "newmarket_road_fen_ditton"
         ],
         [
            "pipasha_restaurant",
            "area",
            "east"
         ],
         [
            "pipasha_restaurant",
            "food",
            "indian"
         ],
         [
            "pipasha_restaurant",
            "phone",
            "01223_577786"
         ],
         [
            "pipasha_restaurant",
            "pricerange",
            "expensive"
         ],
         [
            "pipasha_restaurant",
            "postcode",
            "cb58pa"
         ],
         [
            "grafton_hotel_restaurant",
            "address",
            "grafton_hotel_619_newmarket_road_fen_ditton"
         ],
         [
            "grafton_hotel_restaurant",
            "area",
            "east"
         ],
         [
            "grafton_hotel_restaurant",
            "food",
            "british"
         ],
         [
            "grafton_hotel_restaurant",
            "phone",
            "01223_241387"
         ],
         [
            "grafton_hotel_restaurant",
            "pricerange",
            "expensive"
         ],
         [
            "grafton_hotel_restaurant",
            "postcode",
            "cb58pa"
         ],
         [
            "royal_standard",
            "address",
            "290_mill_road_city_centre"
         ],
         [
            "royal_standard",
            "area",
            "east"
         ],
         [
            "royal_standard",
            "food",
            "gastropub"
         ],
         [
            "royal_standard",
            "phone",
            "01223_247877"
         ],
         [
            "royal_standard",
            "pricerange",
            "expensive"
         ],
         [
            "royal_standard",
            "postcode",
            "cb13nl"
         ],
         [
            "sitar_tandoori",
            "address",
            "43_high_street_cherry_hinton_cherry_hinton"
         ],
         [
            "sitar_tandoori",
            "area",
            "east"
         ],
         [
            "sitar_tandoori",
            "food",
            "indian"
         ],
         [
            "sitar_tandoori",
            "phone",
            "01223_249955"
         ],
         [
            "sitar_tandoori",
            "pricerange",
            "expensive"
         ],
         [
            "sitar_tandoori",
            "postcode",
            "cb19hx"
         ]
      ]
   },
   "164": {
      "task": "dontcare",
      "history": [
         "can you recommend me a restaurant in the expensive priced range located in the east part of town ?",
         "api_call dontcare east expensive",
         "<silence>",
         "how about grafton_hotel_restaurant , it serves british .",
         "no i am not interested in british right now , do you have any other listings ?",
         "there are four more results . what type of food are you interested in ?",
         "i do n't care .",
         "pipasha_restaurant is in the expensive price range and in the east part of town . they serve indian food .",
         "great ! can you please let me know their contact number ?",
         "you can reach pipasha_restaurant at 01223_577786 .",
         "thank you .",
         "is there anything else i can help you find today ?"
      ],
      "user": "thank you goodbye .",
      "response": "thank you for using the cambridge restaurant system . goodbye .",
      "reference_entities": [],
      "kg": [
         [
            "yu_garden",
            "address",
            "529_newmarket_road_fen_ditton"
         ],
         [
            "yu_garden",
            "area",
            "east"
         ],
         [
            "yu_garden",
            "food",
            "chinese"
         ],
         [
            "yu_garden",
            "phone",
            "01223_248882"
         ],
         [
            "yu_garden",
            "pricerange",
            "expensive"
         ],
         [
            "yu_garden",
            "postcode",
            "cb58pa"
         ],
         [
            "pipasha_restaurant",
            "address",
            "newmarket_road_fen_ditton"
         ],
         [
            "pipasha_restaurant",
            "area",
            "east"
         ],
         [
            "pipasha_restaurant",
            "food",
            "indian"
         ],
         [
            "pipasha_restaurant",
            "phone",
            "01223_577786"
         ],
         [
            "pipasha_restaurant",
            "pricerange",
            "expensive"
         ],
         [
            "pipasha_restaurant",
            "postcode",
            "cb58pa"
         ],
         [
            "grafton_hotel_restaurant",
            "address",
            "grafton_hotel_619_newmarket_road_fen_ditton"
         ],
         [
            "grafton_hotel_restaurant",
            "area",
            "east"
         ],
         [
            "grafton_hotel_restaurant",
            "food",
            "british"
         ],
         [
            "grafton_hotel_restaurant",
            "phone",
            "01223_241387"
         ],
         [
            "grafton_hotel_restaurant",
            "pricerange",
            "expensive"
         ],
         [
            "grafton_hotel_restaurant",
            "postcode",
            "cb58pa"
         ],
         [
            "royal_standard",
            "address",
            "290_mill_road_city_centre"
         ],
         [
            "royal_standard",
            "area",
            "east"
         ],
         [
            "royal_standard",
            "food",
            "gastropub"
         ],
         [
            "royal_standard",
            "phone",
            "01223_247877"
         ],
         [
            "royal_standard",
            "pricerange",
            "expensive"
         ],
         [
            "royal_standard",
            "postcode",
            "cb13nl"
         ],
         [
            "sitar_tandoori",
            "address",
            "43_high_street_cherry_hinton_cherry_hinton"
         ],
         [
            "sitar_tandoori",
            "area",
            "east"
         ],
         [
            "sitar_tandoori",
            "food",
            "indian"
         ],
         [
            "sitar_tandoori",
            "phone",
            "01223_249955"
         ],
         [
            "sitar_tandoori",
            "pricerange",
            "expensive"
         ],
         [
            "sitar_tandoori",
            "postcode",
            "cb19hx"
         ]
      ]
   },
   "165": {
      "task": "international",
      "history": [],
      "user": "looking for a restaurant in the moderately priced range",
      "response": "there are several moderately priced restaurants . do you have a preference to the area of town ?",
      "reference_entities": [],
      "kg": []
   },
   "166": {
      "task": "international",
      "history": [
         "looking for a restaurant in the moderately priced range",
         "there are several moderately priced restaurants . do you have a preference to the area of town ?"
      ],
      "user": "i do n't care about the area of town , but i 'd like cuban food .",
      "response": "there are no results for moderately priced cuban food restaurants . is there anything else i can help you with ?",
      "reference_entities": [],
      "kg": []
   },
   "167": {
      "task": "international",
      "history": [
         "looking for a restaurant in the moderately priced range",
         "there are several moderately priced restaurants . do you have a preference to the area of town ?",
         "i do n't care about the area of town , but i 'd like cuban food .",
         "there are no results for moderately priced cuban food restaurants . is there anything else i can help you with ?"
      ],
      "user": "are there any international restaurants in the moderate range ?",
      "response": "api_call international dontcare moderate",
      "reference_entities": [
         "international",
         "moderate"
      ],
      "kg": []
   },
   "168": {
      "task": "international",
      "history": [
         "looking for a restaurant in the moderately priced range",
         "there are several moderately priced restaurants . do you have a preference to the area of town ?",
         "i do n't care about the area of town , but i 'd like cuban food .",
         "there are no results for moderately priced cuban food restaurants . is there anything else i can help you with ?",
         "are there any international restaurants in the moderate range ?",
         "api_call international dontcare moderate"
      ],
      "user": "<silence>",
      "response": "there is an international restaurant in the moderate range called the_varsity_restaurant in the centre area of town .",
      "reference_entities": [
         "international",
         "moderate",
         "the_varsity_restaurant",
         "centre"
      ],
      "kg": [
         [
            "the_varsity_restaurant",
            "address",
            "35_saint_andrews_street_city_centre"
         ],
         [
            "the_varsity_restaurant",
            "area",
            "centre"
         ],
         [
            "the_varsity_restaurant",
            "food",
            "international"
         ],
         [
            "the_varsity_restaurant",
            "phone",
            "01223_356060"
         ],
         [
            "the_varsity_restaurant",
            "pricerange",
            "moderate"
         ],
         [
            "the_varsity_restaurant",
            "postcode",
            "cb23ar"
         ],
         [
            "bloomsbury_restaurant",
            "address",
            "crowne_plaza_hotel_20_downing_street"
         ],
         [
            "bloomsbury_restaurant",
            "area",
            "centre"
         ],
         [
            "bloomsbury_restaurant",
            "food",
            "international"
         ],
         [
            "bloomsbury_restaurant",
            "phone",
            "0871_942_9180"
         ],
         [
            "bloomsbury_restaurant",
            "pricerange",
            "moderate"
         ],
         [
            "bloomsbury_restaurant",
            "postcode",
            "cb23dt"
         ]
      ]
   },
   "169": {
      "task": "international",
      "history": [
         "looking for a restaurant in the moderately priced range",
         "there are several moderately priced restaurants . do you have a preference to the area of town ?",
         "i do n't care about the area of town , but i 'd like cuban food .",
         "there are no results for moderately priced cuban food restaurants . is there anything else i can help you with ?",
         "are there any international restaurants in the moderate range ?",
         "api_call international dontcare moderate",
         "<silence>",
         "there is an international restaurant in the moderate range called the_varsity_restaurant in the centre area of town ."
      ],
      "user": "can i get the address and postcode , please ?",
      "response": "the address of the_varsity_restaurant is 35_saint_andrews_street_city_centre and the postcode is cb23ar .",
      "reference_entities": [
         "the_varsity_restaurant",
         "35_saint_andrews_street_city_centre",
         "cb23ar"
      ],
      "kg": [
         [
            "the_varsity_restaurant",
            "address",
            "35_saint_andrews_street_city_centre"
         ],
         [
            "the_varsity_restaurant",
            "area",
            "centre"
         ],
         [
            "the_varsity_restaurant",
            "food",
            "international"
         ],
         [
            "the_varsity_restaurant",
            "phone",
            "01223_356060"
         ],
         [
            "the_varsity_restaurant",
            "pricerange",
            "moderate"
         ],
         [
            "the_varsity_restaurant",
            "postcode",
            "cb23ar"
         ],
         [
            "bloomsbury_restaurant",
            "address",
            "crowne_plaza_hotel_20_downing_street"
         ],
         [
            "bloomsbury_restaurant",
            "area",
            "centre"
         ],
         [
            "bloomsbury_restaurant",
            "food",
            "international"
         ],
         [
            "bloomsbury_restaurant",
            "phone",
            "0871_942_9180"
         ],
         [
            "bloomsbury_restaurant",
            "pricerange",
            "moderate"
         ],
         [
            "bloomsbury_restaurant",
            "postcode",
            "cb23dt"
         ]
      ]
   },
   "170": {
      "task": "international",
      "history": [
         "looking for a restaurant in the moderately priced range",
         "there are several moderately priced restaurants . do you have a preference to the area of town ?",
         "i do n't care about the area of town , but i 'd like cuban food .",
         "there are no results for moderately priced cuban food restaurants . is there anything else i can help you with ?",
         "are there any international restaurants in the moderate range ?",
         "api_call international dontcare moderate",
         "<silence>",
         "there is an international restaurant in the moderate range called the_varsity_restaurant in the centre area of town .",
         "can i get the address and postcode , please ?",
         "the address of the_varsity_restaurant is 35_saint_andrews_street_city_centre and the postcode is cb23ar ."
      ],
      "user": "thank you good bye .",
      "response": "you 're welcome . goodbye .",
      "reference_entities": [],
      "kg": [
         [
            "the_varsity_restaurant",
            "address",
            "35_saint_andrews_street_city_centre"
         ],
         [
            "the_varsity_restaurant",
            "area",
            "centre"
         ],
         [
            "the_varsity_restaurant",
            "food",
            "international"
         ],
         [
            "the_varsity_restaurant",
            "phone",
            "01223_356060"
         ],
         [
            "the_varsity_restaurant",
            "pricerange",
            "moderate"
         ],
         [
            "the_varsity_restaurant",
            "postcode",
            "cb23ar"
         ],
         [
            "bloomsbury_restaurant",
            "address",
            "crowne_plaza_hotel_20_downing_street"
         ],
         [
            "bloomsbury_restaurant",
            "area",
            "centre"
         ],
         [
            "bloomsbury_restaurant",
            "food",
            "international"
         ],
         [
            "bloomsbury_restaurant",
            "phone",
            "0871_942_9180"
         ],
         [
            "bloomsbury_restaurant",
            "pricerange",
            "moderate"
         ],
         [
            "bloomsbury_restaurant",
            "postcode",
            "cb23dt"
         ]
      ]
   },
   "171": {
      "task": "dontcare",
      "history": [],
      "user": "i am looking for a cheap restaurant in the north part of town . i will need their address .",
      "response": "api_call dontcare north cheap",
      "reference_entities": [
         "north",
         "cheap"
      ],
      "kg": []
   },
   "172": {
      "task": "dontcare",
      "history": [
         "i am looking for a cheap restaurant in the north part of town . i will need their address .",
         "api_call dontcare north cheap"
      ],
      "user": "<silence>",
      "response": "there is a cheap italian restaurant at 20_milton_road_chesterton , or one that serves indian food at victoria_avenue_chesterton .",
      "reference_entities": [
         "cheap",
         "italian",
         "20_milton_road_chesterton",
         "indian",
         "victoria_avenue_chesterton"
      ],
      "kg": [
         [
            "da_vinci_pizzeria",
            "address",
            "20_milton_road_chesterton"
         ],
         [
            "da_vinci_pizzeria",
            "area",
            "north"
         ],
         [
            "da_vinci_pizzeria",
            "food",
            "italian"
         ],
         [
            "da_vinci_pizzeria",
            "phone",
            "01223_351707"
         ],
         [
            "da_vinci_pizzeria",
            "pricerange",
            "cheap"
         ],
         [
            "da_vinci_pizzeria",
            "postcode",
            "cb41jy"
         ],
         [
            "royal_spice",
            "address",
            "victoria_avenue_chesterton"
         ],
         [
            "royal_spice",
            "area",
            "north"
         ],
         [
            "royal_spice",
            "food",
            "indian"
         ],
         [
            "royal_spice",
            "phone",
            "01733_553355"
         ],
         [
            "royal_spice",
            "pricerange",
            "cheap"
         ],
         [
            "royal_spice",
            "postcode",
            "cb41eh"
         ]
      ]
   },
   "173": {
      "task": "dontcare",
      "history": [
         "i am looking for a cheap restaurant in the north part of town . i will need their address .",
         "api_call dontcare north cheap",
         "<silence>",
         "there is a cheap italian restaurant at 20_milton_road_chesterton , or one that serves indian food at victoria_avenue_chesterton ."
      ],
      "user": "thank you goodbye .",
      "response": "thank you , goodbye !",
      "reference_entities": [],
      "kg": [
         [
            "da_vinci_pizzeria",
            "address",
            "20_milton_road_chesterton"
         ],
         [
            "da_vinci_pizzeria",
            "area",
            "north"
         ],
         [
            "da_vinci_pizzeria",
            "food",
            "italian"
         ],
         [
            "da_vinci_pizzeria",
            "phone",
            "01223_351707"
         ],
         [
            "da_vinci_pizzeria",
            "pricerange",
            "cheap"
         ],
         [
            "da_vinci_pizzeria",
            "postcode",
            "cb41jy"
         ],
         [
            "royal_spice",
            "address",
            "victoria_avenue_chesterton"
         ],
         [
            "royal_spice",
            "area",
            "north"
         ],
         [
            "royal_spice",
            "food",
            "indian"
         ],
         [
            "royal_spice",
            "phone",
            "01733_553355"
         ],
         [
            "royal_spice",
            "pricerange",
            "cheap"
         ],
         [
            "royal_spice",
            "postcode",
            "cb41eh"
         ]
      ]
   },
   "174": {
      "task": "italian",
      "history": [],
      "user": "i want a restaurant in the south part of town and serves panasian food .",
      "response": "sorry , there are no restaurants in the south part of town serving panasian food .",
      "reference_entities": [
         "south"
      ],
      "kg": []
   },
   "175": {
      "task": "italian",
      "history": [
         "i want a restaurant in the south part of town and serves panasian food .",
         "sorry , there are no restaurants in the south part of town serving panasian food ."
      ],
      "user": "italian food please . phone number and postcode please .",
      "response": "api_call italian south dontcare",
      "reference_entities": [
         "italian",
         "south"
      ],
      "kg": []
   },
   "176": {
      "task": "italian",
      "history": [
         "i want a restaurant in the south part of town and serves panasian food .",
         "sorry , there are no restaurants in the south part of town serving panasian food .",
         "italian food please . phone number and postcode please .",
         "api_call italian south dontcare"
      ],
      "user": "<silence>",
      "response": "frankie_and_bennys serves italian food in the south part of town . the phone number is 01223_412430 , and the postcode is cb17dy .",
      "reference_entities": [
         "frankie_and_bennys",
         "italian",
         "south",
         "01223_412430",
         "cb17dy"
      ],
      "kg": [
         [
            "pizza_hut_cherry_hinton",
            "address",
            "g4_cambridge_leisure_park_clifton_way_cherry_hinton"
         ],
         [
            "pizza_hut_cherry_hinton",
            "area",
            "south"
         ],
         [
            "pizza_hut_cherry_hinton",
            "food",
            "italian"
         ],
         [
            "pizza_hut_cherry_hinton",
            "phone",
            "01223_323737"
         ],
         [
            "pizza_hut_cherry_hinton",
            "pricerange",
            "moderate"
         ],
         [
            "pizza_hut_cherry_hinton",
            "postcode",
            "cb17dy"
         ],
         [
            "frankie_and_bennys",
            "address",
            "cambridge_leisure_park_clifton_way_cherry_hinton"
         ],
         [
            "frankie_and_bennys",
            "area",
            "south"
         ],
         [
            "frankie_and_bennys",
            "food",
            "italian"
         ],
         [
            "frankie_and_bennys",
            "phone",
            "01223_412430"
         ],
         [
            "frankie_and_bennys",
            "pricerange",
            "expensive"
         ],
         [
            "frankie_and_bennys",
            "postcode",
            "cb17dy"
         ]
      ]
   },
   "177": {
      "task": "italian",
      "history": [
         "i want a restaurant in the south part of town and serves panasian food .",
         "sorry , there are no restaurants in the south part of town serving panasian food .",
         "italian food please . phone number and postcode please .",
         "api_call italian south dontcare",
         "<silence>",
         "frankie_and_bennys serves italian food in the south part of town . the phone number is 01223_412430 , and the postcode is cb17dy ."
      ],
      "user": "sorry what type of food do they serve ?",
      "response": "they serve italian food .",
      "reference_entities": [
         "italian"
      ],
      "kg": [
         [
            "pizza_hut_cherry_hinton",
            "address",
            "g4_cambridge_leisure_park_clifton_way_cherry_hinton"
         ],
         [
            "pizza_hut_cherry_hinton",
            "area",
            "south"
         ],
         [
            "pizza_hut_cherry_hinton",
            "food",
            "italian"
         ],
         [
            "pizza_hut_cherry_hinton",
            "phone",
            "01223_323737"
         ],
         [
            "pizza_hut_cherry_hinton",
            "pricerange",
            "moderate"
         ],
         [
            "pizza_hut_cherry_hinton",
            "postcode",
            "cb17dy"
         ],
         [
            "frankie_and_bennys",
            "address",
            "cambridge_leisure_park_clifton_way_cherry_hinton"
         ],
         [
            "frankie_and_bennys",
            "area",
            "south"
         ],
         [
            "frankie_and_bennys",
            "food",
            "italian"
         ],
         [
            "frankie_and_bennys",
            "phone",
            "01223_412430"
         ],
         [
            "frankie_and_bennys",
            "pricerange",
            "expensive"
         ],
         [
            "frankie_and_bennys",
            "postcode",
            "cb17dy"
         ]
      ]
   },
   "178": {
      "task": "italian",
      "history": [
         "i want a restaurant in the south part of town and serves panasian food .",
         "sorry , there are no restaurants in the south part of town serving panasian food .",
         "italian food please . phone number and postcode please .",
         "api_call italian south dontcare",
         "<silence>",
         "frankie_and_bennys serves italian food in the south part of town . the phone number is 01223_412430 , and the postcode is cb17dy .",
         "sorry what type of food do they serve ?",
         "they serve italian food ."
      ],
      "user": "what is the price range ?",
      "response": "they are quite expensive .",
      "reference_entities": [
         "expensive"
      ],
      "kg": [
         [
            "pizza_hut_cherry_hinton",
            "address",
            "g4_cambridge_leisure_park_clifton_way_cherry_hinton"
         ],
         [
            "pizza_hut_cherry_hinton",
            "area",
            "south"
         ],
         [
            "pizza_hut_cherry_hinton",
            "food",
            "italian"
         ],
         [
            "pizza_hut_cherry_hinton",
            "phone",
            "01223_323737"
         ],
         [
            "pizza_hut_cherry_hinton",
            "pricerange",
            "moderate"
         ],
         [
            "pizza_hut_cherry_hinton",
            "postcode",
            "cb17dy"
         ],
         [
            "frankie_and_bennys",
            "address",
            "cambridge_leisure_park_clifton_way_cherry_hinton"
         ],
         [
            "frankie_and_bennys",
            "area",
            "south"
         ],
         [
            "frankie_and_bennys",
            "food",
            "italian"
         ],
         [
            "frankie_and_bennys",
            "phone",
            "01223_412430"
         ],
         [
            "frankie_and_bennys",
            "pricerange",
            "expensive"
         ],
         [
            "frankie_and_bennys",
            "postcode",
            "cb17dy"
         ]
      ]
   },
   "179": {
      "task": "italian",
      "history": [
         "i want a restaurant in the south part of town and serves panasian food .",
         "sorry , there are no restaurants in the south part of town serving panasian food .",
         "italian food please . phone number and postcode please .",
         "api_call italian south dontcare",
         "<silence>",
         "frankie_and_bennys serves italian food in the south part of town . the phone number is 01223_412430 , and the postcode is cb17dy .",
         "sorry what type of food do they serve ?",
         "they serve italian food .",
         "what is the price range ?",
         "they are quite expensive ."
      ],
      "user": "thank you for your help . good bye .",
      "response": "thank you , goodbye !",
      "reference_entities": [],
      "kg": [
         [
            "pizza_hut_cherry_hinton",
            "address",
            "g4_cambridge_leisure_park_clifton_way_cherry_hinton"
         ],
         [
            "pizza_hut_cherry_hinton",
            "area",
            "south"
         ],
         [
            "pizza_hut_cherry_hinton",
            "food",
            "italian"
         ],
         [
            "pizza_hut_cherry_hinton",
            "phone",
            "01223_323737"
         ],
         [
            "pizza_hut_cherry_hinton",
            "pricerange",
            "moderate"
         ],
         [
            "pizza_hut_cherry_hinton",
            "postcode",
            "cb17dy"
         ],
         [
            "frankie_and_bennys",
            "address",
            "cambridge_leisure_park_clifton_way_cherry_hinton"
         ],
         [
            "frankie_and_bennys",
            "area",
            "south"
         ],
         [
            "frankie_and_bennys",
            "food",
            "italian"
         ],
         [
            "frankie_and_bennys",
            "phone",
            "01223_412430"
         ],
         [
            "frankie_and_bennys",
            "pricerange",
            "expensive"
         ],
         [
            "frankie_and_bennys",
            "postcode",
            "cb17dy"
         ]
      ]
   },
   "180": {
      "task": "indian",
      "history": [],
      "user": "is there any place serving cheap indian food ?",
      "response": "i found three in the centre part of town and one in the north . which area do you prefer ?",
      "reference_entities": [
         "centre",
         "north"
      ],
      "kg": []
   },
   "181": {
      "task": "indian",
      "history": [
         "is there any place serving cheap indian food ?",
         "i found three in the centre part of town and one in the north . which area do you prefer ?"
      ],
      "user": "i do n't care .",
      "response": "api_call indian dontcare cheap",
      "reference_entities": [
         "indian",
         "cheap"
      ],
      "kg": []
   },
   "182": {
      "task": "indian",
      "history": [
         "is there any place serving cheap indian food ?",
         "i found three in the centre part of town and one in the north . which area do you prefer ?",
         "i do n't care .",
         "api_call indian dontcare cheap"
      ],
      "user": "<silence>",
      "response": "kohinoor is an indian restaurant , in the cheap price range and in the centre . do you want the address and phone number ?",
      "reference_entities": [
         "kohinoor",
         "indian",
         "cheap",
         "centre"
      ],
      "kg": [
         [
            "kohinoor",
            "address",
            "74_mill_road_city_centre"
         ],
         [
            "kohinoor",
            "area",
            "centre"
         ],
         [
            "kohinoor",
            "food",
            "indian"
         ],
         [
            "kohinoor",
            "phone",
            "01223_323639"
         ],
         [
            "kohinoor",
            "pricerange",
            "cheap"
         ],
         [
            "kohinoor",
            "postcode",
            "cb12as"
         ],
         [
            "royal_spice",
            "address",
            "victoria_avenue_chesterton"
         ],
         [
            "royal_spice",
            "area",
            "north"
         ],
         [
            "royal_spice",
            "food",
            "indian"
         ],
         [
            "royal_spice",
            "phone",
            "01733_553355"
         ],
         [
            "royal_spice",
            "pricerange",
            "cheap"
         ],
         [
            "royal_spice",
            "postcode",
            "cb41eh"
         ],
         [
            "the_gandhi",
            "address",
            "72_regent_street_city_centre"
         ],
         [
            "the_gandhi",
            "area",
            "centre"
         ],
         [
            "the_gandhi",
            "food",
            "indian"
         ],
         [
            "the_gandhi",
            "phone",
            "01223_353942"
         ],
         [
            "the_gandhi",
            "pricerange",
            "cheap"
         ],
         [
            "the_gandhi",
            "postcode",
            "cb21dp"
         ],
         [
            "mahal_of_cambridge",
            "address",
            "3_-_5_millers_yard_mill_lane"
         ],
         [
            "mahal_of_cambridge",
            "area",
            "centre"
         ],
         [
            "mahal_of_cambridge",
            "food",
            "indian"
         ],
         [
            "mahal_of_cambridge",
            "phone",
            "01223_360409"
         ],
         [
            "mahal_of_cambridge",
            "pricerange",
            "cheap"
         ],
         [
            "mahal_of_cambridge",
            "postcode",
            "cb21rq"
         ]
      ]
   },
   "183": {
      "task": "indian",
      "history": [
         "is there any place serving cheap indian food ?",
         "i found three in the centre part of town and one in the north . which area do you prefer ?",
         "i do n't care .",
         "api_call indian dontcare cheap",
         "<silence>",
         "kohinoor is an indian restaurant , in the cheap price range and in the centre . do you want the address and phone number ?"
      ],
      "user": "of course !",
      "response": "kohinoor 's address is 74_mill_road_city_centre and the phone number is 01223_323639 . may i help you with anything else ?",
      "reference_entities": [
         "kohinoor",
         "74_mill_road_city_centre",
         "01223_323639"
      ],
      "kg": [
         [
            "kohinoor",
            "address",
            "74_mill_road_city_centre"
         ],
         [
            "kohinoor",
            "area",
            "centre"
         ],
         [
            "kohinoor",
            "food",
            "indian"
         ],
         [
            "kohinoor",
            "phone",
            "01223_323639"
         ],
         [
            "kohinoor",
            "pricerange",
            "cheap"
         ],
         [
            "kohinoor",
            "postcode",
            "cb12as"
         ],
         [
            "royal_spice",
            "address",
            "victoria_avenue_chesterton"
         ],
         [
            "royal_spice",
            "area",
            "north"
         ],
         [
            "royal_spice",
            "food",
            "indian"
         ],
         [
            "royal_spice",
            "phone",
            "01733_553355"
         ],
         [
            "royal_spice",
            "pricerange",
            "cheap"
         ],
         [
            "royal_spice",
            "postcode",
            "cb41eh"
         ],
         [
            "the_gandhi",
            "address",
            "72_regent_street_city_centre"
         ],
         [
            "the_gandhi",
            "area",
            "centre"
         ],
         [
            "the_gandhi",
            "food",
            "indian"
         ],
         [
            "the_gandhi",
            "phone",
            "01223_353942"
         ],
         [
            "the_gandhi",
            "pricerange",
            "cheap"
         ],
         [
            "the_gandhi",
            "postcode",
            "cb21dp"
         ],
         [
            "mahal_of_cambridge",
            "address",
            "3_-_5_millers_yard_mill_lane"
         ],
         [
            "mahal_of_cambridge",
            "area",
            "centre"
         ],
         [
            "mahal_of_cambridge",
            "food",
            "indian"
         ],
         [
            "mahal_of_cambridge",
            "phone",
            "01223_360409"
         ],
         [
            "mahal_of_cambridge",
            "pricerange",
            "cheap"
         ],
         [
            "mahal_of_cambridge",
            "postcode",
            "cb21rq"
         ]
      ]
   },
   "184": {
      "task": "indian",
      "history": [
         "is there any place serving cheap indian food ?",
         "i found three in the centre part of town and one in the north . which area do you prefer ?",
         "i do n't care .",
         "api_call indian dontcare cheap",
         "<silence>",
         "kohinoor is an indian restaurant , in the cheap price range and in the centre . do you want the address and phone number ?",
         "of course !",
         "kohinoor 's address is 74_mill_road_city_centre and the phone number is 01223_323639 . may i help you with anything else ?"
      ],
      "user": "no thank you . that 's all i need . good bye",
      "response": "you 're welcome . goodbye .",
      "reference_entities": [],
      "kg": [
         [
            "kohinoor",
            "address",
            "74_mill_road_city_centre"
         ],
         [
            "kohinoor",
            "area",
            "centre"
         ],
         [
            "kohinoor",
            "food",
            "indian"
         ],
         [
            "kohinoor",
            "phone",
            "01223_323639"
         ],
         [
            "kohinoor",
            "pricerange",
            "cheap"
         ],
         [
            "kohinoor",
            "postcode",
            "cb12as"
         ],
         [
            "royal_spice",
            "address",
            "victoria_avenue_chesterton"
         ],
         [
            "royal_spice",
            "area",
            "north"
         ],
         [
            "royal_spice",
            "food",
            "indian"
         ],
         [
            "royal_spice",
            "phone",
            "01733_553355"
         ],
         [
            "royal_spice",
            "pricerange",
            "cheap"
         ],
         [
            "royal_spice",
            "postcode",
            "cb41eh"
         ],
         [
            "the_gandhi",
            "address",
            "72_regent_street_city_centre"
         ],
         [
            "the_gandhi",
            "area",
            "centre"
         ],
         [
            "the_gandhi",
            "food",
            "indian"
         ],
         [
            "the_gandhi",
            "phone",
            "01223_353942"
         ],
         [
            "the_gandhi",
            "pricerange",
            "cheap"
         ],
         [
            "the_gandhi",
            "postcode",
            "cb21dp"
         ],
         [
            "mahal_of_cambridge",
            "address",
            "3_-_5_millers_yard_mill_lane"
         ],
         [
            "mahal_of_cambridge",
            "area",
            "centre"
         ],
         [
            "mahal_of_cambridge",
            "food",
            "indian"
         ],
         [
            "mahal_of_cambridge",
            "phone",
            "01223_360409"
         ],
         [
            "mahal_of_cambridge",
            "pricerange",
            "cheap"
         ],
         [
            "mahal_of_cambridge",
            "postcode",
            "cb21rq"
         ]
      ]
   },
   "185": {
      "task": "dontcare",
      "history": [],
      "user": "i want to find a moderately priced restaurant in the west part of town . what is the address ?",
      "response": "api_call dontcare west moderate",
      "reference_entities": [
         "west",
         "moderate"
      ],
      "kg": []
   },
   "186": {
      "task": "dontcare",
      "history": [
         "i want to find a moderately priced restaurant in the west part of town . what is the address ?",
         "api_call dontcare west moderate"
      ],
      "user": "<silence>",
      "response": "meghna is in the west part of town and in the moderate price range . their address is 205 victoria road , chesterton .",
      "reference_entities": [
         "meghna",
         "west",
         "moderate"
      ],
      "kg": [
         [
            "prezzo",
            "address",
            "21_-_24_northampton_road"
         ],
         [
            "prezzo",
            "area",
            "west"
         ],
         [
            "prezzo",
            "food",
            "italian"
         ],
         [
            "prezzo",
            "phone",
            "01799_521260"
         ],
         [
            "prezzo",
            "pricerange",
            "moderate"
         ],
         [
            "prezzo",
            "postcode",
            "cb30ad"
         ],
         [
            "saint_johns_chop_house",
            "address",
            "21_-_24_northampton_street"
         ],
         [
            "saint_johns_chop_house",
            "area",
            "west"
         ],
         [
            "saint_johns_chop_house",
            "food",
            "british"
         ],
         [
            "saint_johns_chop_house",
            "phone",
            "01223_353110"
         ],
         [
            "saint_johns_chop_house",
            "pricerange",
            "moderate"
         ],
         [
            "saint_johns_chop_house",
            "postcode",
            "cb30ad"
         ],
         [
            "meghna",
            "address",
            "205_victoria_road_chesterton"
         ],
         [
            "meghna",
            "area",
            "west"
         ],
         [
            "meghna",
            "food",
            "indian"
         ],
         [
            "meghna",
            "phone",
            "01223_727410"
         ],
         [
            "meghna",
            "pricerange",
            "moderate"
         ],
         [
            "meghna",
            "postcode",
            "cb43lf"
         ]
      ]
   },
   "187": {
      "task": "dontcare",
      "history": [
         "i want to find a moderately priced restaurant in the west part of town . what is the address ?",
         "api_call dontcare west moderate",
         "<silence>",
         "meghna is in the west part of town and in the moderate price range . their address is 205 victoria road , chesterton ."
      ],
      "user": "thank you . goodbye .",
      "response": "you 're welcome . have a good day !",
      "reference_entities": [],
      "kg": [
         [
            "prezzo",
            "address",
            "21_-_24_northampton_road"
         ],
         [
            "prezzo",
            "area",
            "west"
         ],
         [
            "prezzo",
            "food",
            "italian"
         ],
         [
            "prezzo",
            "phone",
            "01799_521260"
         ],
         [
            "prezzo",
            "pricerange",
            "moderate"
         ],
         [
            "prezzo",
            "postcode",
            "cb30ad"
         ],
         [
            "saint_johns_chop_house",
            "address",
            "21_-_24_northampton_street"
         ],
         [
            "saint_johns_chop_house",
            "area",
            "west"
         ],
         [
            "saint_johns_chop_house",
            "food",
            "british"
         ],
         [
            "saint_johns_chop_house",
            "phone",
            "01223_353110"
         ],
         [
            "saint_johns_chop_house",
            "pricerange",
            "moderate"
         ],
         [
            "saint_johns_chop_house",
            "postcode",
            "cb30ad"
         ],
         [
            "meghna",
            "address",
            "205_victoria_road_chesterton"
         ],
         [
            "meghna",
            "area",
            "west"
         ],
         [
            "meghna",
            "food",
            "indian"
         ],
         [
            "meghna",
            "phone",
            "01223_727410"
         ],
         [
            "meghna",
            "pricerange",
            "moderate"
         ],
         [
            "meghna",
            "postcode",
            "cb43lf"
         ]
      ]
   },
   "188": {
      "task": "dontcare",
      "history": [],
      "user": "i would like a moderately priced restaurant in the north part of town",
      "response": "api_call dontcare north moderate",
      "reference_entities": [
         "north",
         "moderate"
      ],
      "kg": []
   },
   "189": {
      "task": "dontcare",
      "history": [
         "i would like a moderately priced restaurant in the north part of town",
         "api_call dontcare north moderate"
      ],
      "user": "<silence>",
      "response": "golden_wok is a moderately priced restaurant in the north part of town",
      "reference_entities": [
         "golden_wok",
         "north"
      ],
      "kg": [
         [
            "the_nirala",
            "address",
            "7_milton_road_chesterton"
         ],
         [
            "the_nirala",
            "area",
            "north"
         ],
         [
            "the_nirala",
            "food",
            "indian"
         ],
         [
            "the_nirala",
            "phone",
            "01223_360966"
         ],
         [
            "the_nirala",
            "pricerange",
            "moderate"
         ],
         [
            "the_nirala",
            "postcode",
            "cb41uy"
         ],
         [
            "golden_wok",
            "address",
            "191_histon_road_chesterton"
         ],
         [
            "golden_wok",
            "area",
            "north"
         ],
         [
            "golden_wok",
            "food",
            "chinese"
         ],
         [
            "golden_wok",
            "phone",
            "01223_350688"
         ],
         [
            "golden_wok",
            "pricerange",
            "moderate"
         ],
         [
            "golden_wok",
            "postcode",
            "cb43hl"
         ]
      ]
   },
   "190": {
      "task": "dontcare",
      "history": [
         "i would like a moderately priced restaurant in the north part of town",
         "api_call dontcare north moderate",
         "<silence>",
         "golden_wok is a moderately priced restaurant in the north part of town"
      ],
      "user": "is there anything else ?",
      "response": "the_nirala is moderately priced restaurant in the north of town as well .",
      "reference_entities": [
         "the_nirala",
         "north"
      ],
      "kg": [
         [
            "the_nirala",
            "address",
            "7_milton_road_chesterton"
         ],
         [
            "the_nirala",
            "area",
            "north"
         ],
         [
            "the_nirala",
            "food",
            "indian"
         ],
         [
            "the_nirala",
            "phone",
            "01223_360966"
         ],
         [
            "the_nirala",
            "pricerange",
            "moderate"
         ],
         [
            "the_nirala",
            "postcode",
            "cb41uy"
         ],
         [
            "golden_wok",
            "address",
            "191_histon_road_chesterton"
         ],
         [
            "golden_wok",
            "area",
            "north"
         ],
         [
            "golden_wok",
            "food",
            "chinese"
         ],
         [
            "golden_wok",
            "phone",
            "01223_350688"
         ],
         [
            "golden_wok",
            "pricerange",
            "moderate"
         ],
         [
            "golden_wok",
            "postcode",
            "cb43hl"
         ]
      ]
   },
   "191": {
      "task": "dontcare",
      "history": [
         "i would like a moderately priced restaurant in the north part of town",
         "api_call dontcare north moderate",
         "<silence>",
         "golden_wok is a moderately priced restaurant in the north part of town",
         "is there anything else ?",
         "the_nirala is moderately priced restaurant in the north of town as well ."
      ],
      "user": "what kind of food does the_nirala serve ?",
      "response": "the_nirala serves indian",
      "reference_entities": [
         "the_nirala",
         "indian"
      ],
      "kg": [
         [
            "the_nirala",
            "address",
            "7_milton_road_chesterton"
         ],
         [
            "the_nirala",
            "area",
            "north"
         ],
         [
            "the_nirala",
            "food",
            "indian"
         ],
         [
            "the_nirala",
            "phone",
            "01223_360966"
         ],
         [
            "the_nirala",
            "pricerange",
            "moderate"
         ],
         [
            "the_nirala",
            "postcode",
            "cb41uy"
         ],
         [
            "golden_wok",
            "address",
            "191_histon_road_chesterton"
         ],
         [
            "golden_wok",
            "area",
            "north"
         ],
         [
            "golden_wok",
            "food",
            "chinese"
         ],
         [
            "golden_wok",
            "phone",
            "01223_350688"
         ],
         [
            "golden_wok",
            "pricerange",
            "moderate"
         ],
         [
            "golden_wok",
            "postcode",
            "cb43hl"
         ]
      ]
   },
   "192": {
      "task": "dontcare",
      "history": [
         "i would like a moderately priced restaurant in the north part of town",
         "api_call dontcare north moderate",
         "<silence>",
         "golden_wok is a moderately priced restaurant in the north part of town",
         "is there anything else ?",
         "the_nirala is moderately priced restaurant in the north of town as well .",
         "what kind of food does the_nirala serve ?",
         "the_nirala serves indian"
      ],
      "user": "what is their phone number ?",
      "response": "the phone number for the_nirala is 01223_360966 . can i help you with anything else today ?",
      "reference_entities": [
         "the_nirala",
         "01223_360966"
      ],
      "kg": [
         [
            "the_nirala",
            "address",
            "7_milton_road_chesterton"
         ],
         [
            "the_nirala",
            "area",
            "north"
         ],
         [
            "the_nirala",
            "food",
            "indian"
         ],
         [
            "the_nirala",
            "phone",
            "01223_360966"
         ],
         [
            "the_nirala",
            "pricerange",
            "moderate"
         ],
         [
            "the_nirala",
            "postcode",
            "cb41uy"
         ],
         [
            "golden_wok",
            "address",
            "191_histon_road_chesterton"
         ],
         [
            "golden_wok",
            "area",
            "north"
         ],
         [
            "golden_wok",
            "food",
            "chinese"
         ],
         [
            "golden_wok",
            "phone",
            "01223_350688"
         ],
         [
            "golden_wok",
            "pricerange",
            "moderate"
         ],
         [
            "golden_wok",
            "postcode",
            "cb43hl"
         ]
      ]
   },
   "193": {
      "task": "dontcare",
      "history": [
         "i would like a moderately priced restaurant in the north part of town",
         "api_call dontcare north moderate",
         "<silence>",
         "golden_wok is a moderately priced restaurant in the north part of town",
         "is there anything else ?",
         "the_nirala is moderately priced restaurant in the north of town as well .",
         "what kind of food does the_nirala serve ?",
         "the_nirala serves indian",
         "what is their phone number ?",
         "the phone number for the_nirala is 01223_360966 . can i help you with anything else today ?"
      ],
      "user": "no , thank you . i have all the information that i need now .",
      "response": "thank you for using our system . good bye",
      "reference_entities": [],
      "kg": [
         [
            "the_nirala",
            "address",
            "7_milton_road_chesterton"
         ],
         [
            "the_nirala",
            "area",
            "north"
         ],
         [
            "the_nirala",
            "food",
            "indian"
         ],
         [
            "the_nirala",
            "phone",
            "01223_360966"
         ],
         [
            "the_nirala",
            "pricerange",
            "moderate"
         ],
         [
            "the_nirala",
            "postcode",
            "cb41uy"
         ],
         [
            "golden_wok",
            "address",
            "191_histon_road_chesterton"
         ],
         [
            "golden_wok",
            "area",
            "north"
         ],
         [
            "golden_wok",
            "food",
            "chinese"
         ],
         [
            "golden_wok",
            "phone",
            "01223_350688"
         ],
         [
            "golden_wok",
            "pricerange",
            "moderate"
         ],
         [
            "golden_wok",
            "postcode",
            "cb43hl"
         ]
      ]
   },
   "194": {
      "task": "dontcare",
      "history": [
         "i would like a moderately priced restaurant in the north part of town",
         "api_call dontcare north moderate",
         "<silence>",
         "golden_wok is a moderately priced restaurant in the north part of town",
         "is there anything else ?",
         "the_nirala is moderately priced restaurant in the north of town as well .",
         "what kind of food does the_nirala serve ?",
         "the_nirala serves indian",
         "what is their phone number ?",
         "the phone number for the_nirala is 01223_360966 . can i help you with anything else today ?",
         "no , thank you . i have all the information that i need now .",
         "thank you for using our system . good bye"
      ],
      "user": "good bye",
      "response": "goodbye .",
      "reference_entities": [],
      "kg": [
         [
            "the_nirala",
            "address",
            "7_milton_road_chesterton"
         ],
         [
            "the_nirala",
            "area",
            "north"
         ],
         [
            "the_nirala",
            "food",
            "indian"
         ],
         [
            "the_nirala",
            "phone",
            "01223_360966"
         ],
         [
            "the_nirala",
            "pricerange",
            "moderate"
         ],
         [
            "the_nirala",
            "postcode",
            "cb41uy"
         ],
         [
            "golden_wok",
            "address",
            "191_histon_road_chesterton"
         ],
         [
            "golden_wok",
            "area",
            "north"
         ],
         [
            "golden_wok",
            "food",
            "chinese"
         ],
         [
            "golden_wok",
            "phone",
            "01223_350688"
         ],
         [
            "golden_wok",
            "pricerange",
            "moderate"
         ],
         [
            "golden_wok",
            "postcode",
            "cb43hl"
         ]
      ]
   },
   "195": {
      "task": "british",
      "history": [],
      "user": "i want british food that is moderately priced .",
      "response": "there are several restaurants serving british food . would you prefer the centre or west part of town ?",
      "reference_entities": [
         "british",
         "centre",
         "west"
      ],
      "kg": []
   },
   "196": {
      "task": "british",
      "history": [
         "i want british food that is moderately priced .",
         "there are several restaurants serving british food . would you prefer the centre or west part of town ?"
      ],
      "user": "how about the west part of town .",
      "response": "api_call british west moderate",
      "reference_entities": [
         "british",
         "west",
         "moderate"
      ],
      "kg": []
   },
   "197": {
      "task": "british",
      "history": [
         "i want british food that is moderately priced .",
         "there are several restaurants serving british food . would you prefer the centre or west part of town ?",
         "how about the west part of town .",
         "api_call british west moderate"
      ],
      "user": "<silence>",
      "response": "saint_johns_chop_house matches your request . it is located at 21-24 northampton street cb30ad , the phone number is 01223_353110 .",
      "reference_entities": [
         "saint_johns_chop_house",
         "cb30ad",
         "01223_353110"
      ],
      "kg": [
         [
            "saint_johns_chop_house",
            "address",
            "21_-_24_northampton_street"
         ],
         [
            "saint_johns_chop_house",
            "area",
            "west"
         ],
         [
            "saint_johns_chop_house",
            "food",
            "british"
         ],
         [
            "saint_johns_chop_house",
            "phone",
            "01223_353110"
         ],
         [
            "saint_johns_chop_house",
            "pricerange",
            "moderate"
         ],
         [
            "saint_johns_chop_house",
            "postcode",
            "cb30ad"
         ]
      ]
   },
   "198": {
      "task": "british",
      "history": [
         "i want british food that is moderately priced .",
         "there are several restaurants serving british food . would you prefer the centre or west part of town ?",
         "how about the west part of town .",
         "api_call british west moderate",
         "<silence>",
         "saint_johns_chop_house matches your request . it is located at 21-24 northampton street cb30ad , the phone number is 01223_353110 ."
      ],
      "user": "thank you goodbye .",
      "response": "thank you , goodbye .",
      "reference_entities": [],
      "kg": [
         [
            "saint_johns_chop_house",
            "address",
            "21_-_24_northampton_street"
         ],
         [
            "saint_johns_chop_house",
            "area",
            "west"
         ],
         [
            "saint_johns_chop_house",
            "food",
            "british"
         ],
         [
            "saint_johns_chop_house",
            "phone",
            "01223_353110"
         ],
         [
            "saint_johns_chop_house",
            "pricerange",
            "moderate"
         ],
         [
            "saint_johns_chop_house",
            "postcode",
            "cb30ad"
         ]
      ]
   },
   "199": {
      "task": "dontcare",
      "history": [],
      "user": "i am looking for a moderately priced restaurant in the north part of town .",
      "response": "api_call dontcare north moderate",
      "reference_entities": [
         "north",
         "moderate"
      ],
      "kg": []
   },
   "200": {
      "task": "dontcare",
      "history": [
         "i am looking for a moderately priced restaurant in the north part of town .",
         "api_call dontcare north moderate"
      ],
      "user": "<silence>",
      "response": "the_nirala is located in the north part of town and in the moderate price range .",
      "reference_entities": [
         "the_nirala",
         "north",
         "moderate"
      ],
      "kg": [
         [
            "the_nirala",
            "address",
            "7_milton_road_chesterton"
         ],
         [
            "the_nirala",
            "area",
            "north"
         ],
         [
            "the_nirala",
            "food",
            "indian"
         ],
         [
            "the_nirala",
            "phone",
            "01223_360966"
         ],
         [
            "the_nirala",
            "pricerange",
            "moderate"
         ],
         [
            "the_nirala",
            "postcode",
            "cb41uy"
         ],
         [
            "golden_wok",
            "address",
            "191_histon_road_chesterton"
         ],
         [
            "golden_wok",
            "area",
            "north"
         ],
         [
            "golden_wok",
            "food",
            "chinese"
         ],
         [
            "golden_wok",
            "phone",
            "01223_350688"
         ],
         [
            "golden_wok",
            "pricerange",
            "moderate"
         ],
         [
            "golden_wok",
            "postcode",
            "cb43hl"
         ]
      ]
   },
   "201": {
      "task": "dontcare",
      "history": [
         "i am looking for a moderately priced restaurant in the north part of town .",
         "api_call dontcare north moderate",
         "<silence>",
         "the_nirala is located in the north part of town and in the moderate price range ."
      ],
      "user": "what kind of food is that ? also what is the address and phone number ?",
      "response": "indian food . the address is 7_milton_road_chesterton and the phone number is 01223_360966 . is there anything else i can help you find ?",
      "reference_entities": [
         "indian",
         "7_milton_road_chesterton",
         "01223_360966"
      ],
      "kg": [
         [
            "the_nirala",
            "address",
            "7_milton_road_chesterton"
         ],
         [
            "the_nirala",
            "area",
            "north"
         ],
         [
            "the_nirala",
            "food",
            "indian"
         ],
         [
            "the_nirala",
            "phone",
            "01223_360966"
         ],
         [
            "the_nirala",
            "pricerange",
            "moderate"
         ],
         [
            "the_nirala",
            "postcode",
            "cb41uy"
         ],
         [
            "golden_wok",
            "address",
            "191_histon_road_chesterton"
         ],
         [
            "golden_wok",
            "area",
            "north"
         ],
         [
            "golden_wok",
            "food",
            "chinese"
         ],
         [
            "golden_wok",
            "phone",
            "01223_350688"
         ],
         [
            "golden_wok",
            "pricerange",
            "moderate"
         ],
         [
            "golden_wok",
            "postcode",
            "cb43hl"
         ]
      ]
   },
   "202": {
      "task": "dontcare",
      "history": [
         "i am looking for a moderately priced restaurant in the north part of town .",
         "api_call dontcare north moderate",
         "<silence>",
         "the_nirala is located in the north part of town and in the moderate price range .",
         "what kind of food is that ? also what is the address and phone number ?",
         "indian food . the address is 7_milton_road_chesterton and the phone number is 01223_360966 . is there anything else i can help you find ?"
      ],
      "user": "thank you that is all .",
      "response": "your welcome . goodbye .",
      "reference_entities": [],
      "kg": [
         [
            "the_nirala",
            "address",
            "7_milton_road_chesterton"
         ],
         [
            "the_nirala",
            "area",
            "north"
         ],
         [
            "the_nirala",
            "food",
            "indian"
         ],
         [
            "the_nirala",
            "phone",
            "01223_360966"
         ],
         [
            "the_nirala",
            "pricerange",
            "moderate"
         ],
         [
            "the_nirala",
            "postcode",
            "cb41uy"
         ],
         [
            "golden_wok",
            "address",
            "191_histon_road_chesterton"
         ],
         [
            "golden_wok",
            "area",
            "north"
         ],
         [
            "golden_wok",
            "food",
            "chinese"
         ],
         [
            "golden_wok",
            "phone",
            "01223_350688"
         ],
         [
            "golden_wok",
            "pricerange",
            "moderate"
         ],
         [
            "golden_wok",
            "postcode",
            "cb43hl"
         ]
      ]
   },
   "203": {
      "task": "dontcare",
      "history": [],
      "user": "may have the name of a moderately priced restaurant in the south part of town ?",
      "response": "there are two restaurants in the south part of town and in the moderate price range . what kind of food would you like ?",
      "reference_entities": [
         "south",
         "moderate"
      ],
      "kg": []
   },
   "204": {
      "task": "dontcare",
      "history": [
         "may have the name of a moderately priced restaurant in the south part of town ?",
         "there are two restaurants in the south part of town and in the moderate price range . what kind of food would you like ?"
      ],
      "user": "i do n't care .",
      "response": "api_call dontcare south moderate",
      "reference_entities": [
         "south",
         "moderate"
      ],
      "kg": []
   },
   "205": {
      "task": "dontcare",
      "history": [
         "may have the name of a moderately priced restaurant in the south part of town ?",
         "there are two restaurants in the south part of town and in the moderate price range . what kind of food would you like ?",
         "i do n't care .",
         "api_call dontcare south moderate"
      ],
      "user": "<silence>",
      "response": "restaurant_alimentum is the other moderate priced restaurant in the south of town",
      "reference_entities": [
         "restaurant_alimentum",
         "moderate",
         "south"
      ],
      "kg": [
         [
            "pizza_hut_cherry_hinton",
            "address",
            "g4_cambridge_leisure_park_clifton_way_cherry_hinton"
         ],
         [
            "pizza_hut_cherry_hinton",
            "area",
            "south"
         ],
         [
            "pizza_hut_cherry_hinton",
            "food",
            "italian"
         ],
         [
            "pizza_hut_cherry_hinton",
            "phone",
            "01223_323737"
         ],
         [
            "pizza_hut_cherry_hinton",
            "pricerange",
            "moderate"
         ],
         [
            "pizza_hut_cherry_hinton",
            "postcode",
            "cb17dy"
         ],
         [
            "restaurant_alimentum",
            "address",
            "152_-_154_hills_road"
         ],
         [
            "restaurant_alimentum",
            "area",
            "south"
         ],
         [
            "restaurant_alimentum",
            "food",
            "modern_european"
         ],
         [
            "restaurant_alimentum",
            "phone",
            "01223_413000"
         ],
         [
            "restaurant_alimentum",
            "pricerange",
            "moderate"
         ],
         [
            "restaurant_alimentum",
            "postcode",
            "cb28pb"
         ]
      ]
   },
   "206": {
      "task": "dontcare",
      "history": [
         "may have the name of a moderately priced restaurant in the south part of town ?",
         "there are two restaurants in the south part of town and in the moderate price range . what kind of food would you like ?",
         "i do n't care .",
         "api_call dontcare south moderate",
         "<silence>",
         "restaurant_alimentum is the other moderate priced restaurant in the south of town"
      ],
      "user": "is there anything else ?",
      "response": "pizza_hut_cherry_hinton is located in the south part of town and is in the moderate price range . their phone number is 01223_323737 and they are located at g4_cambridge_leisure_park_clifton_way_cherry_hinton .",
      "reference_entities": [
         "pizza_hut_cherry_hinton",
         "south",
         "moderate",
         "01223_323737",
         "g4_cambridge_leisure_park_clifton_way_cherry_hinton"
      ],
      "kg": [
         [
            "pizza_hut_cherry_hinton",
            "address",
            "g4_cambridge_leisure_park_clifton_way_cherry_hinton"
         ],
         [
            "pizza_hut_cherry_hinton",
            "area",
            "south"
         ],
         [
            "pizza_hut_cherry_hinton",
            "food",
            "italian"
         ],
         [
            "pizza_hut_cherry_hinton",
            "phone",
            "01223_323737"
         ],
         [
            "pizza_hut_cherry_hinton",
            "pricerange",
            "moderate"
         ],
         [
            "pizza_hut_cherry_hinton",
            "postcode",
            "cb17dy"
         ],
         [
            "restaurant_alimentum",
            "address",
            "152_-_154_hills_road"
         ],
         [
            "restaurant_alimentum",
            "area",
            "south"
         ],
         [
            "restaurant_alimentum",
            "food",
            "modern_european"
         ],
         [
            "restaurant_alimentum",
            "phone",
            "01223_413000"
         ],
         [
            "restaurant_alimentum",
            "pricerange",
            "moderate"
         ],
         [
            "restaurant_alimentum",
            "postcode",
            "cb28pb"
         ]
      ]
   },
   "207": {
      "task": "dontcare",
      "history": [
         "may have the name of a moderately priced restaurant in the south part of town ?",
         "there are two restaurants in the south part of town and in the moderate price range . what kind of food would you like ?",
         "i do n't care .",
         "api_call dontcare south moderate",
         "<silence>",
         "restaurant_alimentum is the other moderate priced restaurant in the south of town",
         "is there anything else ?",
         "pizza_hut_cherry_hinton is located in the south part of town and is in the moderate price range . their phone number is 01223_323737 and they are located at g4_cambridge_leisure_park_clifton_way_cherry_hinton ."
      ],
      "user": "what is the postcode ?",
      "response": "my apologies . the postcode is cb17dy . is there anything else i could help you with today ?",
      "reference_entities": [
         "cb17dy"
      ],
      "kg": [
         [
            "pizza_hut_cherry_hinton",
            "address",
            "g4_cambridge_leisure_park_clifton_way_cherry_hinton"
         ],
         [
            "pizza_hut_cherry_hinton",
            "area",
            "south"
         ],
         [
            "pizza_hut_cherry_hinton",
            "food",
            "italian"
         ],
         [
            "pizza_hut_cherry_hinton",
            "phone",
            "01223_323737"
         ],
         [
            "pizza_hut_cherry_hinton",
            "pricerange",
            "moderate"
         ],
         [
            "pizza_hut_cherry_hinton",
            "postcode",
            "cb17dy"
         ],
         [
            "restaurant_alimentum",
            "address",
            "152_-_154_hills_road"
         ],
         [
            "restaurant_alimentum",
            "area",
            "south"
         ],
         [
            "restaurant_alimentum",
            "food",
            "modern_european"
         ],
         [
            "restaurant_alimentum",
            "phone",
            "01223_413000"
         ],
         [
            "restaurant_alimentum",
            "pricerange",
            "moderate"
         ],
         [
            "restaurant_alimentum",
            "postcode",
            "cb28pb"
         ]
      ]
   },
   "208": {
      "task": "dontcare",
      "history": [
         "may have the name of a moderately priced restaurant in the south part of town ?",
         "there are two restaurants in the south part of town and in the moderate price range . what kind of food would you like ?",
         "i do n't care .",
         "api_call dontcare south moderate",
         "<silence>",
         "restaurant_alimentum is the other moderate priced restaurant in the south of town",
         "is there anything else ?",
         "pizza_hut_cherry_hinton is located in the south part of town and is in the moderate price range . their phone number is 01223_323737 and they are located at g4_cambridge_leisure_park_clifton_way_cherry_hinton .",
         "what is the postcode ?",
         "my apologies . the postcode is cb17dy . is there anything else i could help you with today ?"
      ],
      "user": "that is it . thank you .",
      "response": "thank you for using our system . good bye",
      "reference_entities": [],
      "kg": [
         [
            "pizza_hut_cherry_hinton",
            "address",
            "g4_cambridge_leisure_park_clifton_way_cherry_hinton"
         ],
         [
            "pizza_hut_cherry_hinton",
            "area",
            "south"
         ],
         [
            "pizza_hut_cherry_hinton",
            "food",
            "italian"
         ],
         [
            "pizza_hut_cherry_hinton",
            "phone",
            "01223_323737"
         ],
         [
            "pizza_hut_cherry_hinton",
            "pricerange",
            "moderate"
         ],
         [
            "pizza_hut_cherry_hinton",
            "postcode",
            "cb17dy"
         ],
         [
            "restaurant_alimentum",
            "address",
            "152_-_154_hills_road"
         ],
         [
            "restaurant_alimentum",
            "area",
            "south"
         ],
         [
            "restaurant_alimentum",
            "food",
            "modern_european"
         ],
         [
            "restaurant_alimentum",
            "phone",
            "01223_413000"
         ],
         [
            "restaurant_alimentum",
            "pricerange",
            "moderate"
         ],
         [
            "restaurant_alimentum",
            "postcode",
            "cb28pb"
         ]
      ]
   },
   "209": {
      "task": "european",
      "history": [],
      "user": "i do n't care about price range , find me an european food restaurant , please .",
      "response": "api_call european dontcare dontcare",
      "reference_entities": [
         "european"
      ],
      "kg": []
   },
   "210": {
      "task": "european",
      "history": [
         "i do n't care about price range , find me an european food restaurant , please .",
         "api_call european dontcare dontcare"
      ],
      "user": "<silence>",
      "response": "cambridge_lodge_restaurant is a restaurant that serves european food . would you like more information ?",
      "reference_entities": [
         "cambridge_lodge_restaurant",
         "european"
      ],
      "kg": [
         [
            "eraina",
            "address",
            "free_school_lane_city_centre"
         ],
         [
            "eraina",
            "area",
            "centre"
         ],
         [
            "eraina",
            "food",
            "european"
         ],
         [
            "eraina",
            "phone",
            "01223_368786"
         ],
         [
            "eraina",
            "pricerange",
            "expensive"
         ],
         [
            "eraina",
            "postcode",
            "cb23rh"
         ],
         [
            "michaelhouse_cafe",
            "address",
            "st._michael's_church_trinity_street_city_centre"
         ],
         [
            "michaelhouse_cafe",
            "area",
            "centre"
         ],
         [
            "michaelhouse_cafe",
            "food",
            "european"
         ],
         [
            "michaelhouse_cafe",
            "phone",
            "01223_309147"
         ],
         [
            "michaelhouse_cafe",
            "pricerange",
            "expensive"
         ],
         [
            "michaelhouse_cafe",
            "postcode",
            "cb21su"
         ],
         [
            "hotel_du_vin_and_bistro",
            "address",
            "15_-_19_trumpington_street"
         ],
         [
            "hotel_du_vin_and_bistro",
            "area",
            "centre"
         ],
         [
            "hotel_du_vin_and_bistro",
            "food",
            "european"
         ],
         [
            "hotel_du_vin_and_bistro",
            "phone",
            "01223_227330"
         ],
         [
            "hotel_du_vin_and_bistro",
            "pricerange",
            "moderate"
         ],
         [
            "hotel_du_vin_and_bistro",
            "postcode",
            "cb21qa"
         ],
         [
            "galleria",
            "address",
            "33_bridge_street"
         ],
         [
            "galleria",
            "area",
            "centre"
         ],
         [
            "galleria",
            "food",
            "european"
         ],
         [
            "galleria",
            "phone",
            "01223_362054"
         ],
         [
            "galleria",
            "pricerange",
            "moderate"
         ],
         [
            "galleria",
            "postcode",
            "cb21uw"
         ],
         [
            "cambridge_lodge_restaurant",
            "address",
            "cambridge_lodge_hotel_139_huntingdon_road_city_centre"
         ],
         [
            "cambridge_lodge_restaurant",
            "area",
            "west"
         ],
         [
            "cambridge_lodge_restaurant",
            "food",
            "european"
         ],
         [
            "cambridge_lodge_restaurant",
            "phone",
            "01223_355166"
         ],
         [
            "cambridge_lodge_restaurant",
            "pricerange",
            "expensive"
         ],
         [
            "cambridge_lodge_restaurant",
            "postcode",
            "cb30dq"
         ]
      ]
   },
   "211": {
      "task": "european",
      "history": [
         "i do n't care about price range , find me an european food restaurant , please .",
         "api_call european dontcare dontcare",
         "<silence>",
         "cambridge_lodge_restaurant is a restaurant that serves european food . would you like more information ?"
      ],
      "user": "what ids the address and phone number ?",
      "response": "thier phone number is 01223_355166 and address is cambridge_lodge_hotel_139_huntingdon_road_city_centre",
      "reference_entities": [
         "01223_355166",
         "cambridge_lodge_hotel_139_huntingdon_road_city_centre"
      ],
      "kg": [
         [
            "eraina",
            "address",
            "free_school_lane_city_centre"
         ],
         [
            "eraina",
            "area",
            "centre"
         ],
         [
            "eraina",
            "food",
            "european"
         ],
         [
            "eraina",
            "phone",
            "01223_368786"
         ],
         [
            "eraina",
            "pricerange",
            "expensive"
         ],
         [
            "eraina",
            "postcode",
            "cb23rh"
         ],
         [
            "michaelhouse_cafe",
            "address",
            "st._michael's_church_trinity_street_city_centre"
         ],
         [
            "michaelhouse_cafe",
            "area",
            "centre"
         ],
         [
            "michaelhouse_cafe",
            "food",
            "european"
         ],
         [
            "michaelhouse_cafe",
            "phone",
            "01223_309147"
         ],
         [
            "michaelhouse_cafe",
            "pricerange",
            "expensive"
         ],
         [
            "michaelhouse_cafe",
            "postcode",
            "cb21su"
         ],
         [
            "hotel_du_vin_and_bistro",
            "address",
            "15_-_19_trumpington_street"
         ],
         [
            "hotel_du_vin_and_bistro",
            "area",
            "centre"
         ],
         [
            "hotel_du_vin_and_bistro",
            "food",
            "european"
         ],
         [
            "hotel_du_vin_and_bistro",
            "phone",
            "01223_227330"
         ],
         [
            "hotel_du_vin_and_bistro",
            "pricerange",
            "moderate"
         ],
         [
            "hotel_du_vin_and_bistro",
            "postcode",
            "cb21qa"
         ],
         [
            "galleria",
            "address",
            "33_bridge_street"
         ],
         [
            "galleria",
            "area",
            "centre"
         ],
         [
            "galleria",
            "food",
            "european"
         ],
         [
            "galleria",
            "phone",
            "01223_362054"
         ],
         [
            "galleria",
            "pricerange",
            "moderate"
         ],
         [
            "galleria",
            "postcode",
            "cb21uw"
         ],
         [
            "cambridge_lodge_restaurant",
            "address",
            "cambridge_lodge_hotel_139_huntingdon_road_city_centre"
         ],
         [
            "cambridge_lodge_restaurant",
            "area",
            "west"
         ],
         [
            "cambridge_lodge_restaurant",
            "food",
            "european"
         ],
         [
            "cambridge_lodge_restaurant",
            "phone",
            "01223_355166"
         ],
         [
            "cambridge_lodge_restaurant",
            "pricerange",
            "expensive"
         ],
         [
            "cambridge_lodge_restaurant",
            "postcode",
            "cb30dq"
         ]
      ]
   },
   "212": {
      "task": "european",
      "history": [
         "i do n't care about price range , find me an european food restaurant , please .",
         "api_call european dontcare dontcare",
         "<silence>",
         "cambridge_lodge_restaurant is a restaurant that serves european food . would you like more information ?",
         "what ids the address and phone number ?",
         "thier phone number is 01223_355166 and address is cambridge_lodge_hotel_139_huntingdon_road_city_centre"
      ],
      "user": "great ! thank you very much .",
      "response": "thank you bye",
      "reference_entities": [],
      "kg": [
         [
            "eraina",
            "address",
            "free_school_lane_city_centre"
         ],
         [
            "eraina",
            "area",
            "centre"
         ],
         [
            "eraina",
            "food",
            "european"
         ],
         [
            "eraina",
            "phone",
            "01223_368786"
         ],
         [
            "eraina",
            "pricerange",
            "expensive"
         ],
         [
            "eraina",
            "postcode",
            "cb23rh"
         ],
         [
            "michaelhouse_cafe",
            "address",
            "st._michael's_church_trinity_street_city_centre"
         ],
         [
            "michaelhouse_cafe",
            "area",
            "centre"
         ],
         [
            "michaelhouse_cafe",
            "food",
            "european"
         ],
         [
            "michaelhouse_cafe",
            "phone",
            "01223_309147"
         ],
         [
            "michaelhouse_cafe",
            "pricerange",
            "expensive"
         ],
         [
            "michaelhouse_cafe",
            "postcode",
            "cb21su"
         ],
         [
            "hotel_du_vin_and_bistro",
            "address",
            "15_-_19_trumpington_street"
         ],
         [
            "hotel_du_vin_and_bistro",
            "area",
            "centre"
         ],
         [
            "hotel_du_vin_and_bistro",
            "food",
            "european"
         ],
         [
            "hotel_du_vin_and_bistro",
            "phone",
            "01223_227330"
         ],
         [
            "hotel_du_vin_and_bistro",
            "pricerange",
            "moderate"
         ],
         [
            "hotel_du_vin_and_bistro",
            "postcode",
            "cb21qa"
         ],
         [
            "galleria",
            "address",
            "33_bridge_street"
         ],
         [
            "galleria",
            "area",
            "centre"
         ],
         [
            "galleria",
            "food",
            "european"
         ],
         [
            "galleria",
            "phone",
            "01223_362054"
         ],
         [
            "galleria",
            "pricerange",
            "moderate"
         ],
         [
            "galleria",
            "postcode",
            "cb21uw"
         ],
         [
            "cambridge_lodge_restaurant",
            "address",
            "cambridge_lodge_hotel_139_huntingdon_road_city_centre"
         ],
         [
            "cambridge_lodge_restaurant",
            "area",
            "west"
         ],
         [
            "cambridge_lodge_restaurant",
            "food",
            "european"
         ],
         [
            "cambridge_lodge_restaurant",
            "phone",
            "01223_355166"
         ],
         [
            "cambridge_lodge_restaurant",
            "pricerange",
            "expensive"
         ],
         [
            "cambridge_lodge_restaurant",
            "postcode",
            "cb30dq"
         ]
      ]
   },
   "213": {
      "task": "european",
      "history": [
         "i do n't care about price range , find me an european food restaurant , please .",
         "api_call european dontcare dontcare",
         "<silence>",
         "cambridge_lodge_restaurant is a restaurant that serves european food . would you like more information ?",
         "what ids the address and phone number ?",
         "thier phone number is 01223_355166 and address is cambridge_lodge_hotel_139_huntingdon_road_city_centre",
         "great ! thank you very much .",
         "thank you bye"
      ],
      "user": "good bye",
      "response": "good day !",
      "reference_entities": [],
      "kg": [
         [
            "eraina",
            "address",
            "free_school_lane_city_centre"
         ],
         [
            "eraina",
            "area",
            "centre"
         ],
         [
            "eraina",
            "food",
            "european"
         ],
         [
            "eraina",
            "phone",
            "01223_368786"
         ],
         [
            "eraina",
            "pricerange",
            "expensive"
         ],
         [
            "eraina",
            "postcode",
            "cb23rh"
         ],
         [
            "michaelhouse_cafe",
            "address",
            "st._michael's_church_trinity_street_city_centre"
         ],
         [
            "michaelhouse_cafe",
            "area",
            "centre"
         ],
         [
            "michaelhouse_cafe",
            "food",
            "european"
         ],
         [
            "michaelhouse_cafe",
            "phone",
            "01223_309147"
         ],
         [
            "michaelhouse_cafe",
            "pricerange",
            "expensive"
         ],
         [
            "michaelhouse_cafe",
            "postcode",
            "cb21su"
         ],
         [
            "hotel_du_vin_and_bistro",
            "address",
            "15_-_19_trumpington_street"
         ],
         [
            "hotel_du_vin_and_bistro",
            "area",
            "centre"
         ],
         [
            "hotel_du_vin_and_bistro",
            "food",
            "european"
         ],
         [
            "hotel_du_vin_and_bistro",
            "phone",
            "01223_227330"
         ],
         [
            "hotel_du_vin_and_bistro",
            "pricerange",
            "moderate"
         ],
         [
            "hotel_du_vin_and_bistro",
            "postcode",
            "cb21qa"
         ],
         [
            "galleria",
            "address",
            "33_bridge_street"
         ],
         [
            "galleria",
            "area",
            "centre"
         ],
         [
            "galleria",
            "food",
            "european"
         ],
         [
            "galleria",
            "phone",
            "01223_362054"
         ],
         [
            "galleria",
            "pricerange",
            "moderate"
         ],
         [
            "galleria",
            "postcode",
            "cb21uw"
         ],
         [
            "cambridge_lodge_restaurant",
            "address",
            "cambridge_lodge_hotel_139_huntingdon_road_city_centre"
         ],
         [
            "cambridge_lodge_restaurant",
            "area",
            "west"
         ],
         [
            "cambridge_lodge_restaurant",
            "food",
            "european"
         ],
         [
            "cambridge_lodge_restaurant",
            "phone",
            "01223_355166"
         ],
         [
            "cambridge_lodge_restaurant",
            "pricerange",
            "expensive"
         ],
         [
            "cambridge_lodge_restaurant",
            "postcode",
            "cb30dq"
         ]
      ]
   },
   "214": {
      "task": "european",
      "history": [
         "i do n't care about price range , find me an european food restaurant , please .",
         "api_call european dontcare dontcare",
         "<silence>",
         "cambridge_lodge_restaurant is a restaurant that serves european food . would you like more information ?",
         "what ids the address and phone number ?",
         "thier phone number is 01223_355166 and address is cambridge_lodge_hotel_139_huntingdon_road_city_centre",
         "great ! thank you very much .",
         "thank you bye",
         "good bye",
         "good day !"
      ],
      "user": "good bye .",
      "response": "thank you for using the cambridge restaurant system . goodbye .",
      "reference_entities": [],
      "kg": [
         [
            "eraina",
            "address",
            "free_school_lane_city_centre"
         ],
         [
            "eraina",
            "area",
            "centre"
         ],
         [
            "eraina",
            "food",
            "european"
         ],
         [
            "eraina",
            "phone",
            "01223_368786"
         ],
         [
            "eraina",
            "pricerange",
            "expensive"
         ],
         [
            "eraina",
            "postcode",
            "cb23rh"
         ],
         [
            "michaelhouse_cafe",
            "address",
            "st._michael's_church_trinity_street_city_centre"
         ],
         [
            "michaelhouse_cafe",
            "area",
            "centre"
         ],
         [
            "michaelhouse_cafe",
            "food",
            "european"
         ],
         [
            "michaelhouse_cafe",
            "phone",
            "01223_309147"
         ],
         [
            "michaelhouse_cafe",
            "pricerange",
            "expensive"
         ],
         [
            "michaelhouse_cafe",
            "postcode",
            "cb21su"
         ],
         [
            "hotel_du_vin_and_bistro",
            "address",
            "15_-_19_trumpington_street"
         ],
         [
            "hotel_du_vin_and_bistro",
            "area",
            "centre"
         ],
         [
            "hotel_du_vin_and_bistro",
            "food",
            "european"
         ],
         [
            "hotel_du_vin_and_bistro",
            "phone",
            "01223_227330"
         ],
         [
            "hotel_du_vin_and_bistro",
            "pricerange",
            "moderate"
         ],
         [
            "hotel_du_vin_and_bistro",
            "postcode",
            "cb21qa"
         ],
         [
            "galleria",
            "address",
            "33_bridge_street"
         ],
         [
            "galleria",
            "area",
            "centre"
         ],
         [
            "galleria",
            "food",
            "european"
         ],
         [
            "galleria",
            "phone",
            "01223_362054"
         ],
         [
            "galleria",
            "pricerange",
            "moderate"
         ],
         [
            "galleria",
            "postcode",
            "cb21uw"
         ],
         [
            "cambridge_lodge_restaurant",
            "address",
            "cambridge_lodge_hotel_139_huntingdon_road_city_centre"
         ],
         [
            "cambridge_lodge_restaurant",
            "area",
            "west"
         ],
         [
            "cambridge_lodge_restaurant",
            "food",
            "european"
         ],
         [
            "cambridge_lodge_restaurant",
            "phone",
            "01223_355166"
         ],
         [
            "cambridge_lodge_restaurant",
            "pricerange",
            "expensive"
         ],
         [
            "cambridge_lodge_restaurant",
            "postcode",
            "cb30dq"
         ]
      ]
   },
   "215": {
      "task": "dontcare",
      "history": [],
      "user": "what is the phone number and postcode of a cheap restaurant in the east part of town ?",
      "response": "api_call dontcare east cheap",
      "reference_entities": [
         "east",
         "cheap"
      ],
      "kg": []
   },
   "216": {
      "task": "dontcare",
      "history": [
         "what is the phone number and postcode of a cheap restaurant in the east part of town ?",
         "api_call dontcare east cheap"
      ],
      "user": "<silence>",
      "response": "there is the_missing_sock . they serve international food on the east side and are cheap . their phone number is 01223_812660 and postcode is cb259aq .",
      "reference_entities": [
         "the_missing_sock",
         "international",
         "east",
         "cheap",
         "01223_812660",
         "cb259aq"
      ],
      "kg": [
         [
            "the_missing_sock",
            "address",
            "finders_corner_newmarket_road"
         ],
         [
            "the_missing_sock",
            "area",
            "east"
         ],
         [
            "the_missing_sock",
            "food",
            "international"
         ],
         [
            "the_missing_sock",
            "phone",
            "01223_812660"
         ],
         [
            "the_missing_sock",
            "pricerange",
            "cheap"
         ],
         [
            "the_missing_sock",
            "postcode",
            "cb259aq"
         ]
      ]
   },
   "217": {
      "task": "dontcare",
      "history": [
         "what is the phone number and postcode of a cheap restaurant in the east part of town ?",
         "api_call dontcare east cheap",
         "<silence>",
         "there is the_missing_sock . they serve international food on the east side and are cheap . their phone number is 01223_812660 and postcode is cb259aq ."
      ],
      "user": "thanks so much !",
      "response": "is there anything else i can help you with today ?",
      "reference_entities": [],
      "kg": [
         [
            "the_missing_sock",
            "address",
            "finders_corner_newmarket_road"
         ],
         [
            "the_missing_sock",
            "area",
            "east"
         ],
         [
            "the_missing_sock",
            "food",
            "international"
         ],
         [
            "the_missing_sock",
            "phone",
            "01223_812660"
         ],
         [
            "the_missing_sock",
            "pricerange",
            "cheap"
         ],
         [
            "the_missing_sock",
            "postcode",
            "cb259aq"
         ]
      ]
   },
   "218": {
      "task": "dontcare",
      "history": [
         "what is the phone number and postcode of a cheap restaurant in the east part of town ?",
         "api_call dontcare east cheap",
         "<silence>",
         "there is the_missing_sock . they serve international food on the east side and are cheap . their phone number is 01223_812660 and postcode is cb259aq .",
         "thanks so much !",
         "is there anything else i can help you with today ?"
      ],
      "user": "no , thank you .",
      "response": "goodbye",
      "reference_entities": [],
      "kg": [
         [
            "the_missing_sock",
            "address",
            "finders_corner_newmarket_road"
         ],
         [
            "the_missing_sock",
            "area",
            "east"
         ],
         [
            "the_missing_sock",
            "food",
            "international"
         ],
         [
            "the_missing_sock",
            "phone",
            "01223_812660"
         ],
         [
            "the_missing_sock",
            "pricerange",
            "cheap"
         ],
         [
            "the_missing_sock",
            "postcode",
            "cb259aq"
         ]
      ]
   },
   "219": {
      "task": "dontcare",
      "history": [],
      "user": "i would like an expensive restaurant in the south part of town",
      "response": "there are five expensive restaurants in that area . do you have a preference for price range or type of food ?",
      "reference_entities": [
         "expensive"
      ],
      "kg": []
   },
   "220": {
      "task": "dontcare",
      "history": [
         "i would like an expensive restaurant in the south part of town",
         "there are five expensive restaurants in that area . do you have a preference for price range or type of food ?"
      ],
      "user": "any type of food is fine",
      "response": "api_call dontcare south expensive",
      "reference_entities": [
         "south",
         "expensive"
      ],
      "kg": []
   },
   "221": {
      "task": "dontcare",
      "history": [
         "i would like an expensive restaurant in the south part of town",
         "there are five expensive restaurants in that area . do you have a preference for price range or type of food ?",
         "any type of food is fine",
         "api_call dontcare south expensive"
      ],
      "user": "<silence>",
      "response": "there is an expensive mexican restraunt in the south area of town called chiquito_restaurant_bar . is that fine ?",
      "reference_entities": [
         "expensive",
         "mexican",
         "south",
         "chiquito_restaurant_bar"
      ],
      "kg": [
         [
            "the_good_luck_chinese_food_takeaway",
            "address",
            "82_cherry_hinton_road_cherry_hinton"
         ],
         [
            "the_good_luck_chinese_food_takeaway",
            "area",
            "south"
         ],
         [
            "the_good_luck_chinese_food_takeaway",
            "food",
            "chinese"
         ],
         [
            "the_good_luck_chinese_food_takeaway",
            "phone",
            "01223_244149"
         ],
         [
            "the_good_luck_chinese_food_takeaway",
            "pricerange",
            "expensive"
         ],
         [
            "the_good_luck_chinese_food_takeaway",
            "postcode",
            "cb17ag"
         ],
         [
            "taj_tandoori",
            "address",
            "64_cherry_hinton_road_cherry_hinton"
         ],
         [
            "taj_tandoori",
            "area",
            "south"
         ],
         [
            "taj_tandoori",
            "food",
            "indian"
         ],
         [
            "taj_tandoori",
            "phone",
            "01223_412299"
         ],
         [
            "taj_tandoori",
            "pricerange",
            "expensive"
         ],
         [
            "taj_tandoori",
            "postcode",
            "cb17aa"
         ],
         [
            "chiquito_restaurant_bar",
            "address",
            "2g_cambridge_leisure_park_cherry_hinton_road_cherry_hinton"
         ],
         [
            "chiquito_restaurant_bar",
            "area",
            "south"
         ],
         [
            "chiquito_restaurant_bar",
            "food",
            "mexican"
         ],
         [
            "chiquito_restaurant_bar",
            "phone",
            "01223_400170"
         ],
         [
            "chiquito_restaurant_bar",
            "pricerange",
            "expensive"
         ],
         [
            "chiquito_restaurant_bar",
            "postcode",
            "cb17dy"
         ],
         [
            "peking_restaurant",
            "address",
            "10_homerton_street_city_centre"
         ],
         [
            "peking_restaurant",
            "area",
            "south"
         ],
         [
            "peking_restaurant",
            "food",
            "chinese"
         ],
         [
            "peking_restaurant",
            "phone",
            "01223_354755"
         ],
         [
            "peking_restaurant",
            "pricerange",
            "expensive"
         ],
         [
            "peking_restaurant",
            "postcode",
            "cb28nx"
         ],
         [
            "frankie_and_bennys",
            "address",
            "cambridge_leisure_park_clifton_way_cherry_hinton"
         ],
         [
            "frankie_and_bennys",
            "area",
            "south"
         ],
         [
            "frankie_and_bennys",
            "food",
            "italian"
         ],
         [
            "frankie_and_bennys",
            "phone",
            "01223_412430"
         ],
         [
            "frankie_and_bennys",
            "pricerange",
            "expensive"
         ],
         [
            "frankie_and_bennys",
            "postcode",
            "cb17dy"
         ]
      ]
   },
   "222": {
      "task": "dontcare",
      "history": [
         "i would like an expensive restaurant in the south part of town",
         "there are five expensive restaurants in that area . do you have a preference for price range or type of food ?",
         "any type of food is fine",
         "api_call dontcare south expensive",
         "<silence>",
         "there is an expensive mexican restraunt in the south area of town called chiquito_restaurant_bar . is that fine ?"
      ],
      "user": "is there anything else ?",
      "response": "frankie_and_bennys serves italian food and is located in the south part of town . would you like more information for them ?",
      "reference_entities": [
         "frankie_and_bennys",
         "italian",
         "south"
      ],
      "kg": [
         [
            "the_good_luck_chinese_food_takeaway",
            "address",
            "82_cherry_hinton_road_cherry_hinton"
         ],
         [
            "the_good_luck_chinese_food_takeaway",
            "area",
            "south"
         ],
         [
            "the_good_luck_chinese_food_takeaway",
            "food",
            "chinese"
         ],
         [
            "the_good_luck_chinese_food_takeaway",
            "phone",
            "01223_244149"
         ],
         [
            "the_good_luck_chinese_food_takeaway",
            "pricerange",
            "expensive"
         ],
         [
            "the_good_luck_chinese_food_takeaway",
            "postcode",
            "cb17ag"
         ],
         [
            "taj_tandoori",
            "address",
            "64_cherry_hinton_road_cherry_hinton"
         ],
         [
            "taj_tandoori",
            "area",
            "south"
         ],
         [
            "taj_tandoori",
            "food",
            "indian"
         ],
         [
            "taj_tandoori",
            "phone",
            "01223_412299"
         ],
         [
            "taj_tandoori",
            "pricerange",
            "expensive"
         ],
         [
            "taj_tandoori",
            "postcode",
            "cb17aa"
         ],
         [
            "chiquito_restaurant_bar",
            "address",
            "2g_cambridge_leisure_park_cherry_hinton_road_cherry_hinton"
         ],
         [
            "chiquito_restaurant_bar",
            "area",
            "south"
         ],
         [
            "chiquito_restaurant_bar",
            "food",
            "mexican"
         ],
         [
            "chiquito_restaurant_bar",
            "phone",
            "01223_400170"
         ],
         [
            "chiquito_restaurant_bar",
            "pricerange",
            "expensive"
         ],
         [
            "chiquito_restaurant_bar",
            "postcode",
            "cb17dy"
         ],
         [
            "peking_restaurant",
            "address",
            "10_homerton_street_city_centre"
         ],
         [
            "peking_restaurant",
            "area",
            "south"
         ],
         [
            "peking_restaurant",
            "food",
            "chinese"
         ],
         [
            "peking_restaurant",
            "phone",
            "01223_354755"
         ],
         [
            "peking_restaurant",
            "pricerange",
            "expensive"
         ],
         [
            "peking_restaurant",
            "postcode",
            "cb28nx"
         ],
         [
            "frankie_and_bennys",
            "address",
            "cambridge_leisure_park_clifton_way_cherry_hinton"
         ],
         [
            "frankie_and_bennys",
            "area",
            "south"
         ],
         [
            "frankie_and_bennys",
            "food",
            "italian"
         ],
         [
            "frankie_and_bennys",
            "phone",
            "01223_412430"
         ],
         [
            "frankie_and_bennys",
            "pricerange",
            "expensive"
         ],
         [
            "frankie_and_bennys",
            "postcode",
            "cb17dy"
         ]
      ]
   },
   "223": {
      "task": "dontcare",
      "history": [
         "i would like an expensive restaurant in the south part of town",
         "there are five expensive restaurants in that area . do you have a preference for price range or type of food ?",
         "any type of food is fine",
         "api_call dontcare south expensive",
         "<silence>",
         "there is an expensive mexican restraunt in the south area of town called chiquito_restaurant_bar . is that fine ?",
         "is there anything else ?",
         "frankie_and_bennys serves italian food and is located in the south part of town . would you like more information for them ?"
      ],
      "user": "i need the address .",
      "response": "their address is cambridge_leisure_park_clifton_way cherry hinton . can i help you with anything else ?",
      "reference_entities": [
         "cambridge_leisure_park_clifton_way"
      ],
      "kg": [
         [
            "the_good_luck_chinese_food_takeaway",
            "address",
            "82_cherry_hinton_road_cherry_hinton"
         ],
         [
            "the_good_luck_chinese_food_takeaway",
            "area",
            "south"
         ],
         [
            "the_good_luck_chinese_food_takeaway",
            "food",
            "chinese"
         ],
         [
            "the_good_luck_chinese_food_takeaway",
            "phone",
            "01223_244149"
         ],
         [
            "the_good_luck_chinese_food_takeaway",
            "pricerange",
            "expensive"
         ],
         [
            "the_good_luck_chinese_food_takeaway",
            "postcode",
            "cb17ag"
         ],
         [
            "taj_tandoori",
            "address",
            "64_cherry_hinton_road_cherry_hinton"
         ],
         [
            "taj_tandoori",
            "area",
            "south"
         ],
         [
            "taj_tandoori",
            "food",
            "indian"
         ],
         [
            "taj_tandoori",
[truncated: 3,548,463 more chars]
