# Supplementary material for: PluDG: enhancing task-oriented dialogue system with knowledge graph plug-in module
Source: PeerJ Comput Sci. 2023 Nov 24;9:e1707. doi: 10.7717/peerj-cs.1707 (PMC10703105; doi:10.7717/peerj-cs.1707)
Supplement: Supplemental Information 1 [file peerj-cs-09-1707-s001.zip › decoder/data/camrest/val.json]

{
   "0": {
      "task": "british",
      "history": [],
      "user": "i would like a restaurant in the west part of town .",
      "response": "there are 14 restaurants that are in the west area of town . what kind of food would you like ?",
      "reference_entities": [
         "west"
      ],
      "kg": []
   },
   "1": {
      "task": "british",
      "history": [
         "i would like a restaurant in the west part of town .",
         "there are 14 restaurants that are in the west area of town . what kind of food would you like ?"
      ],
      "user": "english food , please .",
      "response": "no restaurants serving english food are located in the west part of town . would you like me to check for a different location or cuisine ?",
      "reference_entities": [
         "west"
      ],
      "kg": []
   },
   "2": {
      "task": "british",
      "history": [
         "i would like a restaurant in the west part of town .",
         "there are 14 restaurants that are in the west area of town . what kind of food would you like ?",
         "english food , please .",
         "no restaurants serving english food are located in the west part of town . would you like me to check for a different location or cuisine ?"
      ],
      "user": "how about british food ?",
      "response": "api_call british west dontcare",
      "reference_entities": [
         "british",
         "west"
      ],
      "kg": []
   },
   "3": {
      "task": "british",
      "history": [
         "i would like a restaurant in the west part of town .",
         "there are 14 restaurants that are in the west area of town . what kind of food would you like ?",
         "english food , please .",
         "no restaurants serving english food are located in the west part of town . would you like me to check for a different location or cuisine ?",
         "how about british food ?",
         "api_call british west dontcare"
      ],
      "user": "<silence>",
      "response": "graffiti is a british restaurant located in the west part of town and in the expensive price range . would you like their address ?",
      "reference_entities": [
         "graffiti",
         "british",
         "west",
         "expensive"
      ],
      "kg": [
         [
            "saint_johns_chop_house",
            "address",
            "21_-_24_northampton_street"
         ],
         [
            "saint_johns_chop_house",
            "area",
            "west"
         ],
         [
            "saint_johns_chop_house",
            "food",
            "british"
         ],
         [
            "saint_johns_chop_house",
            "phone",
            "01223_353110"
         ],
         [
            "saint_johns_chop_house",
            "pricerange",
            "moderate"
         ],
         [
            "saint_johns_chop_house",
            "postcode",
            "cb30ad"
         ],
         [
            "graffiti",
            "address",
            "hotel_felix_whitehouse_lane_huntingdon_road"
         ],
         [
            "graffiti",
            "area",
            "west"
         ],
         [
            "graffiti",
            "food",
            "british"
         ],
         [
            "graffiti",
            "phone",
            "01223_277977"
         ],
         [
            "graffiti",
            "pricerange",
            "expensive"
         ],
         [
            "graffiti",
            "postcode",
            "cb30lx"
         ],
         [
            "travellers_rest",
            "address",
            "huntingdon_road_city_centre"
         ],
         [
            "travellers_rest",
            "area",
            "west"
         ],
         [
            "travellers_rest",
            "food",
            "british"
         ],
         [
            "travellers_rest",
            "phone",
            "01223_276182"
         ],
         [
            "travellers_rest",
            "pricerange",
            "expensive"
         ],
         [
            "travellers_rest",
            "postcode",
            "cb30df"
         ]
      ]
   },
   "4": {
      "task": "british",
      "history": [
         "i would like a restaurant in the west part of town .",
         "there are 14 restaurants that are in the west area of town . what kind of food would you like ?",
         "english food , please .",
         "no restaurants serving english food are located in the west part of town . would you like me to check for a different location or cuisine ?",
         "how about british food ?",
         "api_call british west dontcare",
         "<silence>",
         "graffiti is a british restaurant located in the west part of town and in the expensive price range . would you like their address ?"
      ],
      "user": "yes , please . and can you also give me their phone number ?",
      "response": "certainly . the phone number for graffiti is 01223_277977 and address is hotel_felix_whitehouse_lane_huntingdon_road .",
      "reference_entities": [
         "graffiti",
         "01223_277977",
         "hotel_felix_whitehouse_lane_huntingdon_road"
      ],
      "kg": [
         [
            "saint_johns_chop_house",
            "address",
            "21_-_24_northampton_street"
         ],
         [
            "saint_johns_chop_house",
            "area",
            "west"
         ],
         [
            "saint_johns_chop_house",
            "food",
            "british"
         ],
         [
            "saint_johns_chop_house",
            "phone",
            "01223_353110"
         ],
         [
            "saint_johns_chop_house",
            "pricerange",
            "moderate"
         ],
         [
            "saint_johns_chop_house",
            "postcode",
            "cb30ad"
         ],
         [
            "graffiti",
            "address",
            "hotel_felix_whitehouse_lane_huntingdon_road"
         ],
         [
            "graffiti",
            "area",
            "west"
         ],
         [
            "graffiti",
            "food",
            "british"
         ],
         [
            "graffiti",
            "phone",
            "01223_277977"
         ],
         [
            "graffiti",
            "pricerange",
            "expensive"
         ],
         [
            "graffiti",
            "postcode",
            "cb30lx"
         ],
         [
            "travellers_rest",
            "address",
            "huntingdon_road_city_centre"
         ],
         [
            "travellers_rest",
            "area",
            "west"
         ],
         [
            "travellers_rest",
            "food",
            "british"
         ],
         [
            "travellers_rest",
            "phone",
            "01223_276182"
         ],
         [
            "travellers_rest",
            "pricerange",
            "expensive"
         ],
         [
            "travellers_rest",
            "postcode",
            "cb30df"
         ]
      ]
   },
   "5": {
      "task": "british",
      "history": [
         "i would like a restaurant in the west part of town .",
         "there are 14 restaurants that are in the west area of town . what kind of food would you like ?",
         "english food , please .",
         "no restaurants serving english food are located in the west part of town . would you like me to check for a different location or cuisine ?",
         "how about british food ?",
         "api_call british west dontcare",
         "<silence>",
         "graffiti is a british restaurant located in the west part of town and in the expensive price range . would you like their address ?",
         "yes , please . and can you also give me their phone number ?",
         "certainly . the phone number for graffiti is 01223_277977 and address is hotel_felix_whitehouse_lane_huntingdon_road ."
      ],
      "user": "i need the address , too .",
      "response": "the address is hotel_felix_whitehouse_lane_huntingdon_road",
      "reference_entities": [
         "hotel_felix_whitehouse_lane_huntingdon_road"
      ],
      "kg": [
         [
            "saint_johns_chop_house",
            "address",
            "21_-_24_northampton_street"
         ],
         [
            "saint_johns_chop_house",
            "area",
            "west"
         ],
         [
            "saint_johns_chop_house",
            "food",
            "british"
         ],
         [
            "saint_johns_chop_house",
            "phone",
            "01223_353110"
         ],
         [
            "saint_johns_chop_house",
            "pricerange",
            "moderate"
         ],
         [
            "saint_johns_chop_house",
            "postcode",
            "cb30ad"
         ],
         [
            "graffiti",
            "address",
            "hotel_felix_whitehouse_lane_huntingdon_road"
         ],
         [
            "graffiti",
            "area",
            "west"
         ],
         [
            "graffiti",
            "food",
            "british"
         ],
         [
            "graffiti",
            "phone",
            "01223_277977"
         ],
         [
            "graffiti",
            "pricerange",
            "expensive"
         ],
         [
            "graffiti",
            "postcode",
            "cb30lx"
         ],
         [
            "travellers_rest",
            "address",
            "huntingdon_road_city_centre"
         ],
         [
            "travellers_rest",
            "area",
            "west"
         ],
         [
            "travellers_rest",
            "food",
            "british"
         ],
         [
            "travellers_rest",
            "phone",
            "01223_276182"
         ],
         [
            "travellers_rest",
            "pricerange",
            "expensive"
         ],
         [
            "travellers_rest",
            "postcode",
            "cb30df"
         ]
      ]
   },
   "6": {
      "task": "british",
      "history": [
         "i would like a restaurant in the west part of town .",
         "there are 14 restaurants that are in the west area of town . what kind of food would you like ?",
         "english food , please .",
         "no restaurants serving english food are located in the west part of town . would you like me to check for a different location or cuisine ?",
         "how about british food ?",
         "api_call british west dontcare",
         "<silence>",
         "graffiti is a british restaurant located in the west part of town and in the expensive price range . would you like their address ?",
         "yes , please . and can you also give me their phone number ?",
         "certainly . the phone number for graffiti is 01223_277977 and address is hotel_felix_whitehouse_lane_huntingdon_road .",
         "i need the address , too .",
         "the address is hotel_felix_whitehouse_lane_huntingdon_road"
      ],
      "user": "thank you goodbye .",
      "response": "thank you good bye",
      "reference_entities": [],
      "kg": [
         [
            "saint_johns_chop_house",
            "address",
            "21_-_24_northampton_street"
         ],
         [
            "saint_johns_chop_house",
            "area",
            "west"
         ],
         [
            "saint_johns_chop_house",
            "food",
            "british"
         ],
         [
            "saint_johns_chop_house",
            "phone",
            "01223_353110"
         ],
         [
            "saint_johns_chop_house",
            "pricerange",
            "moderate"
         ],
         [
            "saint_johns_chop_house",
            "postcode",
            "cb30ad"
         ],
         [
            "graffiti",
            "address",
            "hotel_felix_whitehouse_lane_huntingdon_road"
         ],
         [
            "graffiti",
            "area",
            "west"
         ],
         [
            "graffiti",
            "food",
            "british"
         ],
         [
            "graffiti",
            "phone",
            "01223_277977"
         ],
         [
            "graffiti",
            "pricerange",
            "expensive"
         ],
         [
            "graffiti",
            "postcode",
            "cb30lx"
         ],
         [
            "travellers_rest",
            "address",
            "huntingdon_road_city_centre"
         ],
         [
            "travellers_rest",
            "area",
            "west"
         ],
         [
            "travellers_rest",
            "food",
            "british"
         ],
         [
            "travellers_rest",
            "phone",
            "01223_276182"
         ],
         [
            "travellers_rest",
            "pricerange",
            "expensive"
         ],
         [
            "travellers_rest",
            "postcode",
            "cb30df"
         ]
      ]
   },
   "7": {
      "task": "korean",
      "history": [],
      "user": "i am looking for an expensive restaurant that serves korean food . i would like the address and area , please .",
      "response": "api_call korean dontcare expensive",
      "reference_entities": [
         "korean",
         "expensive"
      ],
      "kg": []
   },
   "8": {
      "task": "korean",
      "history": [
         "i am looking for an expensive restaurant that serves korean food . i would like the address and area , please .",
         "api_call korean dontcare expensive"
      ],
      "user": "<silence>",
      "response": "the little_seoul fits fits your price request . it is located at 108 regent_street_city_centre .",
      "reference_entities": [
         "little_seoul",
         "regent_street_city_centre"
      ],
      "kg": [
         [
            "little_seoul",
            "address",
            "108_regent_street_city_centre"
         ],
         [
            "little_seoul",
            "area",
            "centre"
         ],
         [
            "little_seoul",
            "food",
            "korean"
         ],
         [
            "little_seoul",
            "phone",
            "01223_308681"
         ],
         [
            "little_seoul",
            "pricerange",
            "expensive"
         ],
         [
            "little_seoul",
            "postcode",
            "cb21dp"
         ]
      ]
   },
   "9": {
      "task": "korean",
      "history": [
         "i am looking for an expensive restaurant that serves korean food . i would like the address and area , please .",
         "api_call korean dontcare expensive",
         "<silence>",
         "the little_seoul fits fits your price request . it is located at 108 regent_street_city_centre ."
      ],
      "user": "thank you .",
      "response": "thank you good bye",
      "reference_entities": [],
      "kg": [
         [
            "little_seoul",
            "address",
            "108_regent_street_city_centre"
         ],
         [
            "little_seoul",
            "area",
            "centre"
         ],
         [
            "little_seoul",
            "food",
            "korean"
         ],
         [
            "little_seoul",
            "phone",
            "01223_308681"
         ],
         [
            "little_seoul",
            "pricerange",
            "expensive"
         ],
         [
            "little_seoul",
            "postcode",
            "cb21dp"
         ]
      ]
   },
   "10": {
      "task": "korean",
      "history": [
         "i am looking for an expensive restaurant that serves korean food . i would like the address and area , please .",
         "api_call korean dontcare expensive",
         "<silence>",
         "the little_seoul fits fits your price request . it is located at 108 regent_street_city_centre .",
         "thank you .",
         "thank you good bye"
      ],
      "user": "thank you , goodbye .",
      "response": "thank you , goodbye .",
      "reference_entities": [],
      "kg": [
         [
            "little_seoul",
            "address",
            "108_regent_street_city_centre"
         ],
         [
            "little_seoul",
            "area",
            "centre"
         ],
         [
            "little_seoul",
            "food",
            "korean"
         ],
         [
            "little_seoul",
            "phone",
            "01223_308681"
         ],
         [
            "little_seoul",
            "pricerange",
            "expensive"
         ],
         [
            "little_seoul",
            "postcode",
            "cb21dp"
         ]
      ]
   },
   "11": {
      "task": "dontcare",
      "history": [],
      "user": "hello , i am looking for a moderately priced restaurant on the north side of town .",
      "response": "api_call dontcare north moderate",
      "reference_entities": [
         "north",
         "moderate"
      ],
      "kg": []
   },
   "12": {
      "task": "dontcare",
      "history": [
         "hello , i am looking for a moderately priced restaurant on the north side of town .",
         "api_call dontcare north moderate"
      ],
      "user": "<silence>",
      "response": "golden_wok is a moderately priced restaurant in the north part of town , that serves chinese food .",
      "reference_entities": [
         "golden_wok",
         "north",
         "chinese"
      ],
      "kg": [
         [
            "the_nirala",
            "address",
            "7_milton_road_chesterton"
         ],
         [
            "the_nirala",
            "area",
            "north"
         ],
         [
            "the_nirala",
            "food",
            "indian"
         ],
         [
            "the_nirala",
            "phone",
            "01223_360966"
         ],
         [
            "the_nirala",
            "pricerange",
            "moderate"
         ],
         [
            "the_nirala",
            "postcode",
            "cb41uy"
         ],
         [
            "golden_wok",
            "address",
            "191_histon_road_chesterton"
         ],
         [
            "golden_wok",
            "area",
            "north"
         ],
         [
            "golden_wok",
            "food",
            "chinese"
         ],
         [
            "golden_wok",
            "phone",
            "01223_350688"
         ],
         [
            "golden_wok",
            "pricerange",
            "moderate"
         ],
         [
            "golden_wok",
            "postcode",
            "cb43hl"
         ]
      ]
   },
   "13": {
      "task": "dontcare",
      "history": [
         "hello , i am looking for a moderately priced restaurant on the north side of town .",
         "api_call dontcare north moderate",
         "<silence>",
         "golden_wok is a moderately priced restaurant in the north part of town , that serves chinese food ."
      ],
      "user": "what is their address ?",
      "response": "the golden_wok is located at 191_histon_road_chesterton . is there anything else i can help you with today ?",
      "reference_entities": [
         "golden_wok",
         "191_histon_road_chesterton"
      ],
      "kg": [
         [
            "the_nirala",
            "address",
            "7_milton_road_chesterton"
         ],
         [
            "the_nirala",
            "area",
            "north"
         ],
         [
            "the_nirala",
            "food",
            "indian"
         ],
         [
            "the_nirala",
            "phone",
            "01223_360966"
         ],
         [
            "the_nirala",
            "pricerange",
            "moderate"
         ],
         [
            "the_nirala",
            "postcode",
            "cb41uy"
         ],
         [
            "golden_wok",
            "address",
            "191_histon_road_chesterton"
         ],
         [
            "golden_wok",
            "area",
            "north"
         ],
         [
            "golden_wok",
            "food",
            "chinese"
         ],
         [
            "golden_wok",
            "phone",
            "01223_350688"
         ],
         [
            "golden_wok",
            "pricerange",
            "moderate"
         ],
         [
            "golden_wok",
            "postcode",
            "cb43hl"
         ]
      ]
   },
   "14": {
      "task": "dontcare",
      "history": [
         "hello , i am looking for a moderately priced restaurant on the north side of town .",
         "api_call dontcare north moderate",
         "<silence>",
         "golden_wok is a moderately priced restaurant in the north part of town , that serves chinese food .",
         "what is their address ?",
         "the golden_wok is located at 191_histon_road_chesterton . is there anything else i can help you with today ?"
      ],
      "user": "thank you good bye",
      "response": "you 're welcome , goodbye .",
      "reference_entities": [],
      "kg": [
         [
            "the_nirala",
            "address",
            "7_milton_road_chesterton"
         ],
         [
            "the_nirala",
            "area",
            "north"
         ],
         [
            "the_nirala",
            "food",
            "indian"
         ],
         [
            "the_nirala",
            "phone",
            "01223_360966"
         ],
         [
            "the_nirala",
            "pricerange",
            "moderate"
         ],
         [
            "the_nirala",
            "postcode",
            "cb41uy"
         ],
         [
            "golden_wok",
            "address",
            "191_histon_road_chesterton"
         ],
         [
            "golden_wok",
            "area",
            "north"
         ],
         [
            "golden_wok",
            "food",
            "chinese"
         ],
         [
            "golden_wok",
            "phone",
            "01223_350688"
         ],
         [
            "golden_wok",
            "pricerange",
            "moderate"
         ],
         [
            "golden_wok",
            "postcode",
            "cb43hl"
         ]
      ]
   },
   "15": {
      "task": "indian",
      "history": [],
      "user": "hello , i am looking for a restaurant on the south side of town that serves unusual food .",
      "response": "sorry but there is no resaurants that fit your request . do you want something different ?",
      "reference_entities": [],
      "kg": []
   },
   "16": {
      "task": "indian",
      "history": [
         "hello , i am looking for a restaurant on the south side of town that serves unusual food .",
         "sorry but there is no resaurants that fit your request . do you want something different ?"
      ],
      "user": "yes , how about indian food",
      "response": "api_call indian south dontcare",
      "reference_entities": [
         "indian",
         "south"
      ],
      "kg": []
   },
   "17": {
      "task": "indian",
      "history": [
         "hello , i am looking for a restaurant on the south side of town that serves unusual food .",
         "sorry but there is no resaurants that fit your request . do you want something different ?",
         "yes , how about indian food",
         "api_call indian south dontcare"
      ],
      "user": "<silence>",
      "response": "i recommend taj_tandoori . it is located in the south part of town .",
      "reference_entities": [
         "taj_tandoori",
         "south"
      ],
      "kg": [
         [
            "taj_tandoori",
            "address",
            "64_cherry_hinton_road_cherry_hinton"
         ],
         [
            "taj_tandoori",
            "area",
            "south"
         ],
         [
            "taj_tandoori",
            "food",
            "indian"
         ],
         [
            "taj_tandoori",
            "phone",
            "01223_412299"
         ],
         [
            "taj_tandoori",
            "pricerange",
            "expensive"
         ],
         [
            "taj_tandoori",
            "postcode",
            "cb17aa"
         ]
      ]
   },
   "18": {
      "task": "indian",
      "history": [
         "hello , i am looking for a restaurant on the south side of town that serves unusual food .",
         "sorry but there is no resaurants that fit your request . do you want something different ?",
         "yes , how about indian food",
         "api_call indian south dontcare",
         "<silence>",
         "i recommend taj_tandoori . it is located in the south part of town ."
      ],
      "user": "what is the phone number ?",
      "response": "taj_tandoori 's phone number is 01223_412299 . is there anything else i can do for you ?",
      "reference_entities": [
         "taj_tandoori",
         "01223_412299"
      ],
      "kg": [
         [
            "taj_tandoori",
            "address",
            "64_cherry_hinton_road_cherry_hinton"
         ],
         [
            "taj_tandoori",
            "area",
            "south"
         ],
         [
            "taj_tandoori",
            "food",
            "indian"
         ],
         [
            "taj_tandoori",
            "phone",
            "01223_412299"
         ],
         [
            "taj_tandoori",
            "pricerange",
            "expensive"
         ],
         [
            "taj_tandoori",
            "postcode",
            "cb17aa"
         ]
      ]
   },
   "19": {
      "task": "indian",
      "history": [
         "hello , i am looking for a restaurant on the south side of town that serves unusual food .",
         "sorry but there is no resaurants that fit your request . do you want something different ?",
         "yes , how about indian food",
         "api_call indian south dontcare",
         "<silence>",
         "i recommend taj_tandoori . it is located in the south part of town .",
         "what is the phone number ?",
         "taj_tandoori 's phone number is 01223_412299 . is there anything else i can do for you ?"
      ],
      "user": "no that is all . thank you , goodbye .",
      "response": "thank for calling cambridge restaurant system , goodbye .",
      "reference_entities": [],
      "kg": [
         [
            "taj_tandoori",
            "address",
            "64_cherry_hinton_road_cherry_hinton"
         ],
         [
            "taj_tandoori",
            "area",
            "south"
         ],
         [
            "taj_tandoori",
            "food",
            "indian"
         ],
         [
            "taj_tandoori",
            "phone",
            "01223_412299"
         ],
         [
            "taj_tandoori",
            "pricerange",
            "expensive"
         ],
         [
            "taj_tandoori",
            "postcode",
            "cb17aa"
         ]
      ]
   },
   "20": {
      "task": "north_american",
      "history": [],
      "user": "i want to find a restaurant in any part of town and serves malaysian food .",
      "response": "there are no malaysian restaurants . would you like something different ?",
      "reference_entities": [],
      "kg": []
   },
   "21": {
      "task": "north_american",
      "history": [
         "i want to find a restaurant in any part of town and serves malaysian food .",
         "there are no malaysian restaurants . would you like something different ?"
      ],
      "user": "north american , please . give me their price range and their address and phone number , please .",
      "response": "api_call north_american dontcare dontcare",
      "reference_entities": [
         "north_american"
      ],
      "kg": []
   },
   "22": {
      "task": "north_american",
      "history": [
         "i want to find a restaurant in any part of town and serves malaysian food .",
         "there are no malaysian restaurants . would you like something different ?",
         "north american , please . give me their price range and their address and phone number , please .",
         "api_call north_american dontcare dontcare"
      ],
      "user": "<silence>",
      "response": "gourmet_burger_kitchen is in the expensive price range their phone number is 01223_312598 and their address is regent_street_city_centre",
      "reference_entities": [
         "gourmet_burger_kitchen",
         "expensive",
         "01223_312598",
         "regent_street_city_centre"
      ],
      "kg": [
         [
            "gourmet_burger_kitchen",
            "address",
            "regent_street_city_centre"
         ],
         [
            "gourmet_burger_kitchen",
            "area",
            "centre"
         ],
         [
            "gourmet_burger_kitchen",
            "food",
            "north_american"
         ],
         [
            "gourmet_burger_kitchen",
            "phone",
            "01223_312598"
         ],
         [
            "gourmet_burger_kitchen",
            "pricerange",
            "expensive"
         ],
         [
            "gourmet_burger_kitchen",
            "postcode",
            "cb21ab"
         ]
      ]
   },
   "23": {
      "task": "north_american",
      "history": [
         "i want to find a restaurant in any part of town and serves malaysian food .",
         "there are no malaysian restaurants . would you like something different ?",
         "north american , please . give me their price range and their address and phone number , please .",
         "api_call north_american dontcare dontcare",
         "<silence>",
         "gourmet_burger_kitchen is in the expensive price range their phone number is 01223_312598 and their address is regent_street_city_centre"
      ],
      "user": "thank you , goodbye",
      "response": "thank you for using cambridge restaurant system . enjoy your meal !",
      "reference_entities": [],
      "kg": [
         [
            "gourmet_burger_kitchen",
            "address",
            "regent_street_city_centre"
         ],
         [
            "gourmet_burger_kitchen",
            "area",
            "centre"
         ],
         [
            "gourmet_burger_kitchen",
            "food",
            "north_american"
         ],
         [
            "gourmet_burger_kitchen",
            "phone",
            "01223_312598"
         ],
         [
            "gourmet_burger_kitchen",
            "pricerange",
            "expensive"
         ],
         [
            "gourmet_burger_kitchen",
            "postcode",
            "cb21ab"
         ]
      ]
   },
   "24": {
      "task": "vietnamese",
      "history": [],
      "user": "i would like a cheap restaurant in the west part of town",
      "response": "there are two cheap restaurants in the west part of town . one is italian and one is vietnamese . which one are you interested in ?",
      "reference_entities": [
         "cheap",
         "west",
         "italian",
         "vietnamese"
      ],
      "kg": []
   },
   "25": {
      "task": "vietnamese",
      "history": [
         "i would like a cheap restaurant in the west part of town",
         "there are two cheap restaurants in the west part of town . one is italian and one is vietnamese . which one are you interested in ?"
      ],
      "user": "can you give me the telephone number of the vietnamese restaurant ?",
      "response": "api_call vietnamese west cheap",
      "reference_entities": [
         "vietnamese",
         "west",
         "cheap"
      ],
      "kg": []
   },
   "26": {
      "task": "vietnamese",
      "history": [
         "i would like a cheap restaurant in the west part of town",
         "there are two cheap restaurants in the west part of town . one is italian and one is vietnamese . which one are you interested in ?",
         "can you give me the telephone number of the vietnamese restaurant ?",
         "api_call vietnamese west cheap"
      ],
      "user": "<silence>",
      "response": "the vietnamese restaurant 's name is thanh_binh , the phone number is 01223_362456 . can i help you with anything else ?",
      "reference_entities": [
         "vietnamese",
         "thanh_binh",
         "01223_362456"
      ],
      "kg": [
         [
            "thanh_binh",
            "address",
            "17_magdalene_street_city_centre"
         ],
         [
            "thanh_binh",
            "area",
            "west"
         ],
         [
            "thanh_binh",
            "food",
            "vietnamese"
         ],
         [
            "thanh_binh",
            "phone",
            "01223_362456"
         ],
         [
            "thanh_binh",
            "pricerange",
            "cheap"
         ],
         [
            "thanh_binh",
            "postcode",
            "cb30af"
         ]
      ]
   },
   "27": {
      "task": "vietnamese",
      "history": [
         "i would like a cheap restaurant in the west part of town",
         "there are two cheap restaurants in the west part of town . one is italian and one is vietnamese . which one are you interested in ?",
         "can you give me the telephone number of the vietnamese restaurant ?",
         "api_call vietnamese west cheap",
         "<silence>",
         "the vietnamese restaurant 's name is thanh_binh , the phone number is 01223_362456 . can i help you with anything else ?"
      ],
      "user": "can you give me the address for thanh_binh as well please ?",
      "response": "thanh_binh is at 17_magdalene_street_city_centre .",
      "reference_entities": [
         "thanh_binh",
         "17_magdalene_street_city_centre"
      ],
      "kg": [
         [
            "thanh_binh",
            "address",
            "17_magdalene_street_city_centre"
         ],
         [
            "thanh_binh",
            "area",
            "west"
         ],
         [
            "thanh_binh",
            "food",
            "vietnamese"
         ],
         [
            "thanh_binh",
            "phone",
            "01223_362456"
         ],
         [
            "thanh_binh",
            "pricerange",
            "cheap"
         ],
         [
            "thanh_binh",
            "postcode",
            "cb30af"
         ]
      ]
   },
   "28": {
      "task": "vietnamese",
      "history": [
         "i would like a cheap restaurant in the west part of town",
         "there are two cheap restaurants in the west part of town . one is italian and one is vietnamese . which one are you interested in ?",
         "can you give me the telephone number of the vietnamese restaurant ?",
         "api_call vietnamese west cheap",
         "<silence>",
         "the vietnamese restaurant 's name is thanh_binh , the phone number is 01223_362456 . can i help you with anything else ?",
         "can you give me the address for thanh_binh as well please ?",
         "thanh_binh is at 17_magdalene_street_city_centre ."
      ],
      "user": "thank you . goodbye .",
      "response": "thank you for calling us today . goodbye .",
      "reference_entities": [],
      "kg": [
         [
            "thanh_binh",
            "address",
            "17_magdalene_street_city_centre"
         ],
         [
            "thanh_binh",
            "area",
            "west"
         ],
         [
            "thanh_binh",
            "food",
            "vietnamese"
         ],
         [
            "thanh_binh",
            "phone",
            "01223_362456"
         ],
         [
            "thanh_binh",
            "pricerange",
            "cheap"
         ],
         [
            "thanh_binh",
            "postcode",
            "cb30af"
         ]
      ]
   },
   "29": {
      "task": "portuguese",
      "history": [],
      "user": "i am looking for a restaurant in the south part of town that serves jamaican food .",
      "response": "i 'm sorry but i can not find any jamaican restaurant located in the south .",
      "reference_entities": [
         "south"
      ],
      "kg": []
   },
   "30": {
      "task": "portuguese",
      "history": [
         "i am looking for a restaurant in the south part of town that serves jamaican food .",
         "i 'm sorry but i can not find any jamaican restaurant located in the south ."
      ],
      "user": "are there ant jamaican restaurants in any part of town ?",
      "response": "unfortunately there are not . would you be interested in a different cuisine ?",
      "reference_entities": [],
      "kg": []
   },
   "31": {
      "task": "portuguese",
      "history": [
         "i am looking for a restaurant in the south part of town that serves jamaican food .",
         "i 'm sorry but i can not find any jamaican restaurant located in the south .",
         "are there ant jamaican restaurants in any part of town ?",
         "unfortunately there are not . would you be interested in a different cuisine ?"
      ],
      "user": "how about portuguese food instead ?",
      "response": "api_call portuguese dontcare dontcare",
      "reference_entities": [
         "portuguese"
      ],
      "kg": []
   },
   "32": {
      "task": "portuguese",
      "history": [
         "i am looking for a restaurant in the south part of town that serves jamaican food .",
         "i 'm sorry but i can not find any jamaican restaurant located in the south .",
         "are there ant jamaican restaurants in any part of town ?",
         "unfortunately there are not . would you be interested in a different cuisine ?",
         "how about portuguese food instead ?",
         "api_call portuguese dontcare dontcare"
      ],
      "user": "<silence>",
      "response": "nandos is located on the south side at cambridge_leisure_park_clifton_way and the phone number is 01223_327908 .",
      "reference_entities": [
         "nandos",
         "south",
         "cambridge_leisure_park_clifton_way",
         "01223_327908"
      ],
      "kg": [
         [
            "nandos",
            "address",
            "cambridge_leisure_park_clifton_way"
         ],
         [
            "nandos",
            "area",
            "south"
         ],
         [
            "nandos",
            "food",
            "portuguese"
         ],
         [
            "nandos",
            "phone",
            "01223_327908"
         ],
         [
            "nandos",
            "pricerange",
            "cheap"
         ],
         [
            "nandos",
            "postcode",
            "cb17dy"
         ],
         [
            "nandos_city_centre",
            "address",
            "33-34_saint_andrews_street"
         ],
         [
            "nandos_city_centre",
            "area",
            "centre"
         ],
         [
            "nandos_city_centre",
            "food",
            "portuguese"
         ],
         [
            "nandos_city_centre",
            "phone",
            "01223_327908"
         ],
         [
            "nandos_city_centre",
            "pricerange",
            "cheap"
         ],
         [
            "nandos_city_centre",
            "postcode",
            "cb23ar"
         ]
      ]
   },
   "33": {
      "task": "portuguese",
      "history": [
         "i am looking for a restaurant in the south part of town that serves jamaican food .",
         "i 'm sorry but i can not find any jamaican restaurant located in the south .",
         "are there ant jamaican restaurants in any part of town ?",
         "unfortunately there are not . would you be interested in a different cuisine ?",
         "how about portuguese food instead ?",
         "api_call portuguese dontcare dontcare",
         "<silence>",
         "nandos is located on the south side at cambridge_leisure_park_clifton_way and the phone number is 01223_327908 ."
      ],
      "user": "awesome , thank you !",
      "response": "thank you , goodbye .",
      "reference_entities": [],
      "kg": [
         [
            "nandos",
            "address",
            "cambridge_leisure_park_clifton_way"
         ],
         [
            "nandos",
            "area",
            "south"
         ],
         [
            "nandos",
            "food",
            "portuguese"
         ],
         [
            "nandos",
            "phone",
            "01223_327908"
         ],
         [
            "nandos",
            "pricerange",
            "cheap"
         ],
         [
            "nandos",
            "postcode",
            "cb17dy"
         ],
         [
            "nandos_city_centre",
            "address",
            "33-34_saint_andrews_street"
         ],
         [
            "nandos_city_centre",
            "area",
            "centre"
         ],
         [
            "nandos_city_centre",
            "food",
            "portuguese"
         ],
         [
            "nandos_city_centre",
            "phone",
            "01223_327908"
         ],
         [
            "nandos_city_centre",
            "pricerange",
            "cheap"
         ],
         [
            "nandos_city_centre",
            "postcode",
            "cb23ar"
         ]
      ]
   },
   "34": {
      "task": "portuguese",
      "history": [],
      "user": "i am looking for a restaurant in the south part of town that serves portuguese food .",
      "response": "api_call portuguese south dontcare",
      "reference_entities": [
         "portuguese",
         "south"
      ],
      "kg": []
   },
   "35": {
      "task": "portuguese",
      "history": [
         "i am looking for a restaurant in the south part of town that serves portuguese food .",
         "api_call portuguese south dontcare"
      ],
      "user": "<silence>",
      "response": "nandos is a portuguese restaurant in the south part of town .",
      "reference_entities": [
         "nandos",
         "portuguese",
         "south"
      ],
      "kg": [
         [
            "nandos",
            "address",
            "cambridge_leisure_park_clifton_way"
         ],
         [
            "nandos",
            "area",
            "south"
         ],
         [
            "nandos",
            "food",
            "portuguese"
         ],
         [
            "nandos",
            "phone",
            "01223_327908"
         ],
         [
            "nandos",
            "pricerange",
            "cheap"
         ],
         [
            "nandos",
            "postcode",
            "cb17dy"
         ]
      ]
   },
   "36": {
      "task": "portuguese",
      "history": [
         "i am looking for a restaurant in the south part of town that serves portuguese food .",
         "api_call portuguese south dontcare",
         "<silence>",
         "nandos is a portuguese restaurant in the south part of town ."
      ],
      "user": "what is the phone number and address ?",
      "response": "their phone number is 01223_327908 and address is cambridge_leisure_park_clifton_way . will that be all ?",
      "reference_entities": [
         "01223_327908",
         "cambridge_leisure_park_clifton_way"
      ],
      "kg": [
         [
            "nandos",
            "address",
            "cambridge_leisure_park_clifton_way"
         ],
         [
            "nandos",
            "area",
            "south"
         ],
         [
            "nandos",
            "food",
            "portuguese"
         ],
         [
            "nandos",
            "phone",
            "01223_327908"
         ],
         [
            "nandos",
            "pricerange",
            "cheap"
         ],
         [
            "nandos",
            "postcode",
            "cb17dy"
         ]
      ]
   },
   "37": {
      "task": "portuguese",
      "history": [
         "i am looking for a restaurant in the south part of town that serves portuguese food .",
         "api_call portuguese south dontcare",
         "<silence>",
         "nandos is a portuguese restaurant in the south part of town .",
         "what is the phone number and address ?",
         "their phone number is 01223_327908 and address is cambridge_leisure_park_clifton_way . will that be all ?"
      ],
      "user": "bye .",
      "response": "goodbye .",
      "reference_entities": [],
      "kg": [
         [
            "nandos",
            "address",
            "cambridge_leisure_park_clifton_way"
         ],
         [
            "nandos",
            "area",
            "south"
         ],
         [
            "nandos",
            "food",
            "portuguese"
         ],
         [
            "nandos",
            "phone",
            "01223_327908"
         ],
         [
            "nandos",
            "pricerange",
            "cheap"
         ],
         [
            "nandos",
            "postcode",
            "cb17dy"
         ]
      ]
   },
   "38": {
      "task": "mexican",
      "history": [],
      "user": "i 'd like an expensive restaurant in the south part of town .",
      "response": "do you have any particular food type in mind ?",
      "reference_entities": [],
      "kg": []
   },
   "39": {
      "task": "mexican",
      "history": [
         "i 'd like an expensive restaurant in the south part of town .",
         "do you have any particular food type in mind ?"
      ],
      "user": "mexican",
      "response": "api_call mexican south expensive",
      "reference_entities": [
         "mexican",
         "south",
         "expensive"
      ],
      "kg": []
   },
   "40": {
      "task": "mexican",
      "history": [
         "i 'd like an expensive restaurant in the south part of town .",
         "do you have any particular food type in mind ?",
         "mexican",
         "api_call mexican south expensive"
      ],
      "user": "<silence>",
      "response": "chiquito_restaurant_bar is an expensive mexican restaurant in the south area .",
      "reference_entities": [
         "chiquito_restaurant_bar",
         "expensive",
         "mexican",
         "south"
      ],
      "kg": [
         [
            "chiquito_restaurant_bar",
            "address",
            "2g_cambridge_leisure_park_cherry_hinton_road_cherry_hinton"
         ],
         [
            "chiquito_restaurant_bar",
            "area",
            "south"
         ],
         [
            "chiquito_restaurant_bar",
            "food",
            "mexican"
         ],
         [
            "chiquito_restaurant_bar",
            "phone",
            "01223_400170"
         ],
         [
            "chiquito_restaurant_bar",
            "pricerange",
            "expensive"
         ],
         [
            "chiquito_restaurant_bar",
            "postcode",
            "cb17dy"
         ]
      ]
   },
   "41": {
      "task": "mexican",
      "history": [
         "i 'd like an expensive restaurant in the south part of town .",
         "do you have any particular food type in mind ?",
         "mexican",
         "api_call mexican south expensive",
         "<silence>",
         "chiquito_restaurant_bar is an expensive mexican restaurant in the south area ."
      ],
      "user": "what is the phone number and postcode ?",
      "response": "the postcode is c b 1 7 d y and the phone number is 01223_400170 .",
      "reference_entities": [
         "01223_400170"
      ],
      "kg": [
         [
            "chiquito_restaurant_bar",
            "address",
            "2g_cambridge_leisure_park_cherry_hinton_road_cherry_hinton"
         ],
         [
            "chiquito_restaurant_bar",
            "area",
            "south"
         ],
         [
            "chiquito_restaurant_bar",
            "food",
            "mexican"
         ],
         [
            "chiquito_restaurant_bar",
            "phone",
            "01223_400170"
         ],
         [
            "chiquito_restaurant_bar",
            "pricerange",
            "expensive"
         ],
         [
            "chiquito_restaurant_bar",
            "postcode",
            "cb17dy"
         ]
      ]
   },
   "42": {
      "task": "mexican",
      "history": [
         "i 'd like an expensive restaurant in the south part of town .",
         "do you have any particular food type in mind ?",
         "mexican",
         "api_call mexican south expensive",
         "<silence>",
         "chiquito_restaurant_bar is an expensive mexican restaurant in the south area .",
         "what is the phone number and postcode ?",
         "the postcode is c b 1 7 d y and the phone number is 01223_400170 ."
      ],
      "user": "thank you ! that is all i needed to know . good night .",
      "response": "goodbye .",
      "reference_entities": [],
      "kg": [
         [
            "chiquito_restaurant_bar",
            "address",
            "2g_cambridge_leisure_park_cherry_hinton_road_cherry_hinton"
         ],
         [
            "chiquito_restaurant_bar",
            "area",
            "south"
         ],
         [
            "chiquito_restaurant_bar",
            "food",
            "mexican"
         ],
         [
            "chiquito_restaurant_bar",
            "phone",
            "01223_400170"
         ],
         [
            "chiquito_restaurant_bar",
            "pricerange",
            "expensive"
         ],
         [
            "chiquito_restaurant_bar",
            "postcode",
            "cb17dy"
         ]
      ]
   },
   "43": {
      "task": "european",
      "history": [],
      "user": "hello , i am looking for a moderately priced restaurant that serves european food .",
      "response": "would the centre part of town be convenient for you ?",
      "reference_entities": [
         "centre"
      ],
      "kg": []
   },
   "44": {
      "task": "european",
      "history": [
         "hello , i am looking for a moderately priced restaurant that serves european food .",
         "would the centre part of town be convenient for you ?"
      ],
      "user": "i do n't care .",
      "response": "api_call european dontcare moderate",
      "reference_entities": [
         "european",
         "moderate"
      ],
      "kg": []
   },
   "45": {
      "task": "european",
      "history": [
         "hello , i am looking for a moderately priced restaurant that serves european food .",
         "would the centre part of town be convenient for you ?",
         "i do n't care .",
         "api_call european dontcare moderate"
      ],
      "user": "<silence>",
      "response": "may i suggest the hotel_du_vin_and_bistro ?",
      "reference_entities": [
         "hotel_du_vin_and_bistro"
      ],
      "kg": [
         [
            "hotel_du_vin_and_bistro",
            "address",
            "15_-_19_trumpington_street"
         ],
         [
            "hotel_du_vin_and_bistro",
            "area",
            "centre"
         ],
         [
            "hotel_du_vin_and_bistro",
            "food",
            "european"
         ],
         [
            "hotel_du_vin_and_bistro",
            "phone",
            "01223_227330"
         ],
         [
            "hotel_du_vin_and_bistro",
            "pricerange",
            "moderate"
         ],
         [
            "hotel_du_vin_and_bistro",
            "postcode",
            "cb21qa"
         ],
         [
            "galleria",
            "address",
            "33_bridge_street"
         ],
         [
            "galleria",
            "area",
            "centre"
         ],
         [
            "galleria",
            "food",
            "european"
         ],
         [
            "galleria",
            "phone",
            "01223_362054"
         ],
         [
            "galleria",
            "pricerange",
            "moderate"
         ],
         [
            "galleria",
            "postcode",
            "cb21uw"
         ]
      ]
   },
   "46": {
      "task": "european",
      "history": [
         "hello , i am looking for a moderately priced restaurant that serves european food .",
         "would the centre part of town be convenient for you ?",
         "i do n't care .",
         "api_call european dontcare moderate",
         "<silence>",
         "may i suggest the hotel_du_vin_and_bistro ?"
      ],
      "user": "can you please give me the address and phone number ?",
      "response": "their address is 15_-_19_trumpington_street and phone number is 01223_227330 .",
      "reference_entities": [
         "15_-_19_trumpington_street",
         "01223_227330"
      ],
      "kg": [
         [
            "hotel_du_vin_and_bistro",
            "address",
            "15_-_19_trumpington_street"
         ],
         [
            "hotel_du_vin_and_bistro",
            "area",
            "centre"
         ],
         [
            "hotel_du_vin_and_bistro",
            "food",
            "european"
         ],
         [
            "hotel_du_vin_and_bistro",
            "phone",
            "01223_227330"
         ],
         [
            "hotel_du_vin_and_bistro",
            "pricerange",
            "moderate"
         ],
         [
            "hotel_du_vin_and_bistro",
            "postcode",
            "cb21qa"
         ],
         [
            "galleria",
            "address",
            "33_bridge_street"
         ],
         [
            "galleria",
            "area",
            "centre"
         ],
         [
            "galleria",
            "food",
            "european"
         ],
         [
            "galleria",
            "phone",
            "01223_362054"
         ],
         [
            "galleria",
            "pricerange",
            "moderate"
         ],
         [
            "galleria",
            "postcode",
            "cb21uw"
         ]
      ]
   },
   "47": {
      "task": "european",
      "history": [
         "hello , i am looking for a moderately priced restaurant that serves european food .",
         "would the centre part of town be convenient for you ?",
         "i do n't care .",
         "api_call european dontcare moderate",
         "<silence>",
         "may i suggest the hotel_du_vin_and_bistro ?",
         "can you please give me the address and phone number ?",
         "their address is 15_-_19_trumpington_street and phone number is 01223_227330 ."
      ],
      "user": "thank you !",
      "response": "thank you , goodbye .",
      "reference_entities": [],
      "kg": [
         [
            "hotel_du_vin_and_bistro",
            "address",
            "15_-_19_trumpington_street"
         ],
         [
            "hotel_du_vin_and_bistro",
            "area",
            "centre"
         ],
         [
            "hotel_du_vin_and_bistro",
            "food",
            "european"
         ],
         [
            "hotel_du_vin_and_bistro",
            "phone",
            "01223_227330"
         ],
         [
            "hotel_du_vin_and_bistro",
            "pricerange",
            "moderate"
         ],
         [
            "hotel_du_vin_and_bistro",
            "postcode",
            "cb21qa"
         ],
         [
            "galleria",
            "address",
            "33_bridge_street"
         ],
         [
            "galleria",
            "area",
            "centre"
         ],
         [
            "galleria",
            "food",
            "european"
         ],
         [
            "galleria",
            "phone",
            "01223_362054"
         ],
         [
            "galleria",
            "pricerange",
            "moderate"
         ],
         [
            "galleria",
            "postcode",
            "cb21uw"
         ]
      ]
   },
   "48": {
      "task": "dontcare",
      "history": [],
      "user": "can you find me something cheap in the south part of town ?",
      "response": "what is the food type you would prefer ?",
      "reference_entities": [],
      "kg": []
   },
   "49": {
      "task": "dontcare",
      "history": [
         "can you find me something cheap in the south part of town ?",
         "what is the food type you would prefer ?"
      ],
      "user": "i do not care about the type of food .",
      "response": "api_call dontcare south cheap",
      "reference_entities": [
         "south",
         "cheap"
      ],
      "kg": []
   },
   "50": {
      "task": "dontcare",
      "history": [
         "can you find me something cheap in the south part of town ?",
         "what is the food type you would prefer ?",
         "i do not care about the type of food .",
         "api_call dontcare south cheap"
      ],
      "user": "<silence>",
      "response": "nandos is a cheap restaurant in the south part of town , serving portuguese food .",
      "reference_entities": [
         "nandos",
         "cheap",
         "south",
         "portuguese"
      ],
      "kg": [
         [
            "nandos",
            "address",
            "cambridge_leisure_park_clifton_way"
         ],
         [
            "nandos",
            "area",
            "south"
         ],
         [
            "nandos",
            "food",
            "portuguese"
         ],
         [
            "nandos",
            "phone",
            "01223_327908"
         ],
         [
            "nandos",
            "pricerange",
            "cheap"
         ],
         [
            "nandos",
            "postcode",
            "cb17dy"
         ],
         [
            "the_lucky_star",
            "address",
            "cambridge_leisure_park_clifton_way_cherry_hinton"
         ],
         [
            "the_lucky_star",
            "area",
            "south"
         ],
         [
            "the_lucky_star",
            "food",
            "chinese"
         ],
         [
            "the_lucky_star",
            "phone",
            "01223_244277"
         ],
         [
            "the_lucky_star",
            "pricerange",
            "cheap"
         ],
         [
            "the_lucky_star",
            "postcode",
            "cb17dy"
         ]
      ]
   },
   "51": {
      "task": "dontcare",
      "history": [
         "can you find me something cheap in the south part of town ?",
         "what is the food type you would prefer ?",
         "i do not care about the type of food .",
         "api_call dontcare south cheap",
         "<silence>",
         "nandos is a cheap restaurant in the south part of town , serving portuguese food ."
      ],
      "user": "is there anything else ?",
      "response": "the_lucky_star is a cheap price range , south area chinese restaurant",
      "reference_entities": [
         "the_lucky_star",
         "cheap",
         "south",
         "chinese"
      ],
      "kg": [
         [
            "nandos",
            "address",
            "cambridge_leisure_park_clifton_way"
         ],
         [
            "nandos",
            "area",
            "south"
         ],
         [
            "nandos",
            "food",
            "portuguese"
         ],
         [
            "nandos",
            "phone",
            "01223_327908"
         ],
         [
            "nandos",
            "pricerange",
            "cheap"
         ],
         [
            "nandos",
            "postcode",
            "cb17dy"
         ],
         [
            "the_lucky_star",
            "address",
            "cambridge_leisure_park_clifton_way_cherry_hinton"
         ],
         [
            "the_lucky_star",
            "area",
            "south"
         ],
         [
            "the_lucky_star",
            "food",
            "chinese"
         ],
         [
            "the_lucky_star",
            "phone",
            "01223_244277"
         ],
         [
            "the_lucky_star",
            "pricerange",
            "cheap"
         ],
         [
            "the_lucky_star",
            "postcode",
            "cb17dy"
         ]
      ]
   },
   "52": {
      "task": "dontcare",
      "history": [
         "can you find me something cheap in the south part of town ?",
         "what is the food type you would prefer ?",
         "i do not care about the type of food .",
         "api_call dontcare south cheap",
         "<silence>",
         "nandos is a cheap restaurant in the south part of town , serving portuguese food .",
         "is there anything else ?",
         "the_lucky_star is a cheap price range , south area chinese restaurant"
      ],
      "user": "what is the address ?",
      "response": "the_lucky_star is located at cambridge_leisure_park_clifton_way cherry hinton . is there anything else i can help you with ?",
      "reference_entities": [
         "the_lucky_star",
         "cambridge_leisure_park_clifton_way"
      ],
      "kg": [
         [
            "nandos",
            "address",
            "cambridge_leisure_park_clifton_way"
         ],
         [
            "nandos",
            "area",
            "south"
         ],
         [
            "nandos",
            "food",
            "portuguese"
         ],
         [
            "nandos",
            "phone",
            "01223_327908"
         ],
         [
            "nandos",
            "pricerange",
            "cheap"
         ],
         [
            "nandos",
            "postcode",
            "cb17dy"
         ],
         [
            "the_lucky_star",
            "address",
            "cambridge_leisure_park_clifton_way_cherry_hinton"
         ],
         [
            "the_lucky_star",
            "area",
            "south"
         ],
         [
            "the_lucky_star",
            "food",
            "chinese"
         ],
         [
            "the_lucky_star",
            "phone",
            "01223_244277"
         ],
         [
            "the_lucky_star",
            "pricerange",
            "cheap"
         ],
         [
            "the_lucky_star",
            "postcode",
            "cb17dy"
         ]
      ]
   },
   "53": {
      "task": "dontcare",
      "history": [
         "can you find me something cheap in the south part of town ?",
         "what is the food type you would prefer ?",
         "i do not care about the type of food .",
         "api_call dontcare south cheap",
         "<silence>",
         "nandos is a cheap restaurant in the south part of town , serving portuguese food .",
         "is there anything else ?",
         "the_lucky_star is a cheap price range , south area chinese restaurant",
         "what is the address ?",
         "the_lucky_star is located at cambridge_leisure_park_clifton_way cherry hinton . is there anything else i can help you with ?"
      ],
      "user": "thanks , good bye",
      "response": "have a nice day ! goodbye .",
      "reference_entities": [],
      "kg": [
         [
            "nandos",
            "address",
            "cambridge_leisure_park_clifton_way"
         ],
         [
            "nandos",
            "area",
            "south"
         ],
         [
            "nandos",
            "food",
            "portuguese"
         ],
         [
            "nandos",
            "phone",
            "01223_327908"
         ],
         [
            "nandos",
            "pricerange",
            "cheap"
         ],
         [
            "nandos",
            "postcode",
            "cb17dy"
         ],
         [
            "the_lucky_star",
            "address",
            "cambridge_leisure_park_clifton_way_cherry_hinton"
         ],
         [
            "the_lucky_star",
            "area",
            "south"
         ],
         [
            "the_lucky_star",
            "food",
            "chinese"
         ],
         [
            "the_lucky_star",
            "phone",
            "01223_244277"
         ],
         [
            "the_lucky_star",
            "pricerange",
            "cheap"
         ],
         [
            "the_lucky_star",
            "postcode",
            "cb17dy"
         ]
      ]
   },
   "54": {
      "task": "african",
      "history": [],
      "user": "hello , i am looking for a restaurant that serves african food .",
      "response": "api_call african dontcare dontcare",
      "reference_entities": [
         "african"
      ],
      "kg": []
   },
   "55": {
      "task": "african",
      "history": [
         "hello , i am looking for a restaurant that serves african food .",
         "api_call african dontcare dontcare"
      ],
      "user": "<silence>",
      "response": "there is an african restaurant in the centre area called bedouin .",
      "reference_entities": [
         "african",
         "centre",
         "bedouin"
      ],
      "kg": [
         [
            "bedouin",
            "address",
            "100_mill_road_city_centre"
         ],
         [
            "bedouin",
            "area",
            "centre"
         ],
         [
            "bedouin",
            "food",
            "african"
         ],
         [
            "bedouin",
            "phone",
            "01223_367660"
         ],
         [
            "bedouin",
            "pricerange",
            "expensive"
         ],
         [
            "bedouin",
            "postcode",
            "cb12bd"
         ]
      ]
   },
   "56": {
      "task": "african",
      "history": [
         "hello , i am looking for a restaurant that serves african food .",
         "api_call african dontcare dontcare",
         "<silence>",
         "there is an african restaurant in the centre area called bedouin ."
      ],
      "user": "what are the address and postcode , please ?",
      "response": "bedouin is located at 100 mill_road_city_centre and the postcode is cb12bd . is there anything else i can help with ?",
      "reference_entities": [
         "bedouin",
         "mill_road_city_centre",
         "cb12bd"
      ],
      "kg": [
         [
            "bedouin",
            "address",
            "100_mill_road_city_centre"
         ],
         [
            "bedouin",
            "area",
            "centre"
         ],
         [
            "bedouin",
            "food",
            "african"
         ],
         [
            "bedouin",
            "phone",
            "01223_367660"
         ],
         [
            "bedouin",
            "pricerange",
            "expensive"
         ],
         [
            "bedouin",
            "postcode",
            "cb12bd"
         ]
      ]
   },
   "57": {
      "task": "african",
      "history": [
         "hello , i am looking for a restaurant that serves african food .",
         "api_call african dontcare dontcare",
         "<silence>",
         "there is an african restaurant in the centre area called bedouin .",
         "what are the address and postcode , please ?",
         "bedouin is located at 100 mill_road_city_centre and the postcode is cb12bd . is there anything else i can help with ?"
      ],
      "user": "that 's all , thanks !",
      "response": "thank you for using our system . goodbye .",
      "reference_entities": [],
      "kg": [
         [
            "bedouin",
            "address",
            "100_mill_road_city_centre"
         ],
         [
            "bedouin",
            "area",
            "centre"
         ],
         [
            "bedouin",
            "food",
            "african"
         ],
         [
            "bedouin",
            "phone",
            "01223_367660"
         ],
         [
            "bedouin",
            "pricerange",
            "expensive"
         ],
         [
            "bedouin",
            "postcode",
            "cb12bd"
         ]
      ]
   },
   "58": {
      "task": "chinese",
      "history": [],
      "user": "i am looking for a cheap restaurant that serves cuban food .",
      "response": "i am sorry there are no cuban restaurants in the cheap price range . is there anywhere else you will like to search for ?",
      "reference_entities": [
         "cheap"
      ],
      "kg": []
   },
   "59": {
      "task": "chinese",
      "history": [
         "i am looking for a cheap restaurant that serves cuban food .",
         "i am sorry there are no cuban restaurants in the cheap price range . is there anywhere else you will like to search for ?"
      ],
      "user": "could you look for chinese restaurants instead ?",
      "response": "api_call chinese dontcare cheap",
      "reference_entities": [
         "chinese",
         "cheap"
      ],
      "kg": []
   },
   "60": {
      "task": "chinese",
      "history": [
         "i am looking for a cheap restaurant that serves cuban food .",
         "i am sorry there are no cuban restaurants in the cheap price range . is there anywhere else you will like to search for ?",
         "could you look for chinese restaurants instead ?",
         "api_call chinese dontcare cheap"
      ],
      "user": "<silence>",
      "response": "there are 3 in the centre and one in the south . charlie_chan is one of the cheap chinese restaurants in the centre .",
      "reference_entities": [
         "centre",
         "south",
         "charlie_chan",
         "cheap",
         "chinese",
         "centre"
      ],
      "kg": [
         [
            "charlie_chan",
            "address",
            "regent_street_city_centre"
         ],
         [
            "charlie_chan",
            "area",
            "centre"
         ],
         [
            "charlie_chan",
            "food",
            "chinese"
         ],
         [
            "charlie_chan",
            "phone",
            "01223_361763"
         ],
         [
            "charlie_chan",
            "pricerange",
            "cheap"
         ],
         [
            "charlie_chan",
            "postcode",
            "cb21db"
         ],
         [
            "rice_house",
            "address",
            "88_mill_road_city_centre"
         ],
         [
            "rice_house",
            "area",
            "centre"
         ],
         [
            "rice_house",
            "food",
            "chinese"
         ],
         [
            "rice_house",
            "phone",
            "01223_367755"
         ],
         [
            "rice_house",
            "pricerange",
            "cheap"
         ],
         [
            "rice_house",
            "postcode",
            "cb12bd"
         ],
         [
            "the_lucky_star",
            "address",
            "cambridge_leisure_park_clifton_way_cherry_hinton"
         ],
         [
            "the_lucky_star",
            "area",
            "south"
         ],
         [
            "the_lucky_star",
            "food",
            "chinese"
         ],
         [
            "the_lucky_star",
            "phone",
            "01223_244277"
         ],
         [
            "the_lucky_star",
            "pricerange",
            "cheap"
         ],
         [
            "the_lucky_star",
            "postcode",
            "cb17dy"
         ],
         [
            "golden_house",
            "address",
            "12_lensfield_road_city_centre"
         ],
         [
            "golden_house",
            "area",
            "centre"
         ],
         [
            "golden_house",
            "food",
            "chinese"
         ],
         [
            "golden_house",
            "phone",
            "01842_753771"
         ],
         [
            "golden_house",
            "pricerange",
            "cheap"
         ],
         [
            "golden_house",
            "postcode",
            "cb21eg"
         ]
      ]
   },
   "61": {
      "task": "chinese",
      "history": [
         "i am looking for a cheap restaurant that serves cuban food .",
         "i am sorry there are no cuban restaurants in the cheap price range . is there anywhere else you will like to search for ?",
         "could you look for chinese restaurants instead ?",
         "api_call chinese dontcare cheap",
         "<silence>",
         "there are 3 in the centre and one in the south . charlie_chan is one of the cheap chinese restaurants in the centre ."
      ],
      "user": "can i get the address and phone number of charlie_chan , please ?",
      "response": "charlie_chan 's phone number is 01223_361763 and the address is regent_street_city_centre . may i help you with anything else ?",
      "reference_entities": [
         "charlie_chan",
         "01223_361763",
         "regent_street_city_centre"
      ],
      "kg": [
         [
            "charlie_chan",
            "address",
            "regent_street_city_centre"
         ],
         [
            "charlie_chan",
            "area",
            "centre"
         ],
         [
            "charlie_chan",
            "food",
            "chinese"
         ],
         [
            "charlie_chan",
            "phone",
            "01223_361763"
         ],
         [
            "charlie_chan",
            "pricerange",
            "cheap"
         ],
         [
            "charlie_chan",
            "postcode",
            "cb21db"
         ],
         [
            "rice_house",
            "address",
            "88_mill_road_city_centre"
         ],
         [
            "rice_house",
            "area",
            "centre"
         ],
         [
            "rice_house",
            "food",
            "chinese"
         ],
         [
            "rice_house",
            "phone",
            "01223_367755"
         ],
         [
            "rice_house",
            "pricerange",
            "cheap"
         ],
         [
            "rice_house",
            "postcode",
            "cb12bd"
         ],
         [
            "the_lucky_star",
            "address",
            "cambridge_leisure_park_clifton_way_cherry_hinton"
         ],
         [
            "the_lucky_star",
            "area",
            "south"
         ],
         [
            "the_lucky_star",
            "food",
            "chinese"
         ],
         [
            "the_lucky_star",
            "phone",
            "01223_244277"
         ],
         [
            "the_lucky_star",
            "pricerange",
            "cheap"
         ],
         [
            "the_lucky_star",
            "postcode",
            "cb17dy"
         ],
         [
            "golden_house",
            "address",
            "12_lensfield_road_city_centre"
         ],
         [
            "golden_house",
            "area",
            "centre"
         ],
         [
            "golden_house",
            "food",
            "chinese"
         ],
         [
            "golden_house",
            "phone",
            "01842_753771"
         ],
         [
            "golden_house",
            "pricerange",
            "cheap"
         ],
         [
            "golden_house",
            "postcode",
            "cb21eg"
         ]
      ]
   },
   "62": {
      "task": "chinese",
      "history": [
         "i am looking for a cheap restaurant that serves cuban food .",
         "i am sorry there are no cuban restaurants in the cheap price range . is there anywhere else you will like to search for ?",
         "could you look for chinese restaurants instead ?",
         "api_call chinese dontcare cheap",
         "<silence>",
         "there are 3 in the centre and one in the south . charlie_chan is one of the cheap chinese restaurants in the centre .",
         "can i get the address and phone number of charlie_chan , please ?",
         "charlie_chan 's phone number is 01223_361763 and the address is regent_street_city_centre . may i help you with anything else ?"
      ],
      "user": "thank you , that is all i need . goodbye !",
      "response": "thank you , goodbye !",
      "reference_entities": [],
      "kg": [
         [
            "charlie_chan",
            "address",
            "regent_street_city_centre"
         ],
         [
            "charlie_chan",
            "area",
            "centre"
         ],
         [
            "charlie_chan",
            "food",
            "chinese"
         ],
         [
            "charlie_chan",
            "phone",
            "01223_361763"
         ],
         [
            "charlie_chan",
            "pricerange",
            "cheap"
         ],
         [
            "charlie_chan",
            "postcode",
            "cb21db"
         ],
         [
            "rice_house",
            "address",
            "88_mill_road_city_centre"
         ],
         [
            "rice_house",
            "area",
            "centre"
         ],
         [
            "rice_house",
            "food",
            "chinese"
         ],
         [
            "rice_house",
            "phone",
            "01223_367755"
         ],
         [
            "rice_house",
            "pricerange",
            "cheap"
         ],
         [
            "rice_house",
            "postcode",
            "cb12bd"
         ],
         [
            "the_lucky_star",
            "address",
            "cambridge_leisure_park_clifton_way_cherry_hinton"
         ],
         [
            "the_lucky_star",
            "area",
            "south"
         ],
         [
            "the_lucky_star",
            "food",
            "chinese"
         ],
         [
            "the_lucky_star",
            "phone",
            "01223_244277"
         ],
         [
            "the_lucky_star",
            "pricerange",
            "cheap"
         ],
         [
            "the_lucky_star",
            "postcode",
            "cb17dy"
         ],
         [
            "golden_house",
            "address",
            "12_lensfield_road_city_centre"
         ],
         [
            "golden_house",
            "area",
            "centre"
         ],
         [
            "golden_house",
            "food",
            "chinese"
         ],
         [
            "golden_house",
            "phone",
            "01842_753771"
         ],
         [
            "golden_house",
            "pricerange",
            "cheap"
         ],
         [
            "golden_house",
            "postcode",
            "cb21eg"
         ]
      ]
   },
   "63": {
      "task": "european",
      "history": [],
      "user": "what is that european food place 's address ?",
      "response": "api_call european dontcare dontcare",
      "reference_entities": [
         "european"
      ],
      "kg": []
   },
   "64": {
      "task": "european",
      "history": [
         "what is that european food place 's address ?",
         "api_call european dontcare dontcare"
      ],
      "user": "<silence>",
      "response": "i found several places serving european food . do you have a preference as to the location ?",
      "reference_entities": [
         "european"
      ],
      "kg": [
         [
            "eraina",
            "address",
            "free_school_lane_city_centre"
         ],
         [
            "eraina",
            "area",
            "centre"
         ],
         [
            "eraina",
            "food",
            "european"
         ],
         [
            "eraina",
            "phone",
            "01223_368786"
         ],
         [
            "eraina",
            "pricerange",
            "expensive"
         ],
         [
            "eraina",
            "postcode",
            "cb23rh"
         ],
         [
            "michaelhouse_cafe",
            "address",
            "st._michael's_church_trinity_street_city_centre"
         ],
         [
            "michaelhouse_cafe",
            "area",
            "centre"
         ],
         [
            "michaelhouse_cafe",
            "food",
            "european"
         ],
         [
            "michaelhouse_cafe",
            "phone",
            "01223_309147"
         ],
         [
            "michaelhouse_cafe",
            "pricerange",
            "expensive"
         ],
         [
            "michaelhouse_cafe",
            "postcode",
            "cb21su"
         ],
         [
            "hotel_du_vin_and_bistro",
            "address",
            "15_-_19_trumpington_street"
         ],
         [
            "hotel_du_vin_and_bistro",
            "area",
            "centre"
         ],
         [
            "hotel_du_vin_and_bistro",
            "food",
            "european"
         ],
         [
            "hotel_du_vin_and_bistro",
            "phone",
            "01223_227330"
         ],
         [
            "hotel_du_vin_and_bistro",
            "pricerange",
            "moderate"
         ],
         [
            "hotel_du_vin_and_bistro",
            "postcode",
            "cb21qa"
         ],
         [
            "galleria",
            "address",
            "33_bridge_street"
         ],
         [
            "galleria",
            "area",
            "centre"
         ],
         [
            "galleria",
            "food",
            "european"
         ],
         [
            "galleria",
            "phone",
            "01223_362054"
         ],
         [
            "galleria",
            "pricerange",
            "moderate"
         ],
         [
            "galleria",
            "postcode",
            "cb21uw"
         ],
         [
            "cambridge_lodge_restaurant",
            "address",
            "cambridge_lodge_hotel_139_huntingdon_road_city_centre"
         ],
         [
            "cambridge_lodge_restaurant",
            "area",
            "west"
         ],
         [
            "cambridge_lodge_restaurant",
            "food",
            "european"
         ],
         [
            "cambridge_lodge_restaurant",
            "phone",
            "01223_355166"
         ],
         [
            "cambridge_lodge_restaurant",
            "pricerange",
            "expensive"
         ],
         [
            "cambridge_lodge_restaurant",
            "postcode",
            "cb30dq"
         ]
      ]
   },
   "65": {
      "task": "european",
      "history": [
         "what is that european food place 's address ?",
         "api_call european dontcare dontcare",
         "<silence>",
         "i found several places serving european food . do you have a preference as to the location ?"
      ],
      "user": "no , any part of town is fine .",
      "response": "cambridge_lodge_restaurant serves european food and is located at cambridge_lodge_hotel_139_huntingdon_road_city_centre .",
      "reference_entities": [
         "cambridge_lodge_restaurant",
         "european",
         "cambridge_lodge_hotel_139_huntingdon_road_city_centre"
      ],
      "kg": [
         [
            "eraina",
            "address",
            "free_school_lane_city_centre"
         ],
         [
            "eraina",
            "area",
            "centre"
         ],
         [
            "eraina",
            "food",
            "european"
         ],
         [
            "eraina",
            "phone",
            "01223_368786"
         ],
         [
            "eraina",
            "pricerange",
            "expensive"
         ],
         [
            "eraina",
            "postcode",
            "cb23rh"
         ],
         [
            "michaelhouse_cafe",
            "address",
            "st._michael's_church_trinity_street_city_centre"
         ],
         [
            "michaelhouse_cafe",
            "area",
            "centre"
         ],
         [
            "michaelhouse_cafe",
            "food",
            "european"
         ],
         [
            "michaelhouse_cafe",
            "phone",
            "01223_309147"
         ],
         [
            "michaelhouse_cafe",
            "pricerange",
            "expensive"
         ],
         [
            "michaelhouse_cafe",
            "postcode",
            "cb21su"
         ],
         [
            "hotel_du_vin_and_bistro",
            "address",
            "15_-_19_trumpington_street"
         ],
         [
            "hotel_du_vin_and_bistro",
            "area",
            "centre"
         ],
         [
            "hotel_du_vin_and_bistro",
            "food",
            "european"
         ],
         [
            "hotel_du_vin_and_bistro",
            "phone",
            "01223_227330"
         ],
         [
            "hotel_du_vin_and_bistro",
            "pricerange",
            "moderate"
         ],
         [
            "hotel_du_vin_and_bistro",
            "postcode",
            "cb21qa"
         ],
         [
            "galleria",
            "address",
            "33_bridge_street"
         ],
         [
            "galleria",
            "area",
            "centre"
         ],
         [
            "galleria",
            "food",
            "european"
         ],
         [
            "galleria",
            "phone",
            "01223_362054"
         ],
         [
            "galleria",
            "pricerange",
            "moderate"
         ],
         [
            "galleria",
            "postcode",
            "cb21uw"
         ],
         [
            "cambridge_lodge_restaurant",
            "address",
            "cambridge_lodge_hotel_139_huntingdon_road_city_centre"
         ],
         [
            "cambridge_lodge_restaurant",
            "area",
            "west"
         ],
         [
            "cambridge_lodge_restaurant",
            "food",
            "european"
         ],
         [
            "cambridge_lodge_restaurant",
            "phone",
            "01223_355166"
         ],
         [
            "cambridge_lodge_restaurant",
            "pricerange",
            "expensive"
         ],
         [
            "cambridge_lodge_restaurant",
            "postcode",
            "cb30dq"
         ]
      ]
   },
   "66": {
      "task": "european",
      "history": [
         "what is that european food place 's address ?",
         "api_call european dontcare dontcare",
         "<silence>",
         "i found several places serving european food . do you have a preference as to the location ?",
         "no , any part of town is fine .",
         "cambridge_lodge_restaurant serves european food and is located at cambridge_lodge_hotel_139_huntingdon_road_city_centre ."
      ],
      "user": "thank you , goodbye .",
      "response": "have a great day and enjoy your food .",
      "reference_entities": [],
      "kg": [
         [
            "eraina",
            "address",
            "free_school_lane_city_centre"
         ],
         [
            "eraina",
            "area",
            "centre"
         ],
         [
            "eraina",
            "food",
            "european"
         ],
         [
            "eraina",
            "phone",
            "01223_368786"
         ],
         [
            "eraina",
            "pricerange",
            "expensive"
         ],
         [
            "eraina",
            "postcode",
            "cb23rh"
         ],
         [
            "michaelhouse_cafe",
            "address",
            "st._michael's_church_trinity_street_city_centre"
         ],
         [
            "michaelhouse_cafe",
            "area",
            "centre"
         ],
         [
            "michaelhouse_cafe",
            "food",
            "european"
         ],
         [
            "michaelhouse_cafe",
            "phone",
            "01223_309147"
         ],
         [
            "michaelhouse_cafe",
            "pricerange",
            "expensive"
         ],
         [
            "michaelhouse_cafe",
            "postcode",
            "cb21su"
         ],
         [
            "hotel_du_vin_and_bistro",
            "address",
            "15_-_19_trumpington_street"
         ],
         [
            "hotel_du_vin_and_bistro",
            "area",
            "centre"
         ],
         [
            "hotel_du_vin_and_bistro",
            "food",
            "european"
         ],
         [
            "hotel_du_vin_and_bistro",
            "phone",
            "01223_227330"
         ],
         [
            "hotel_du_vin_and_bistro",
            "pricerange",
            "moderate"
         ],
         [
            "hotel_du_vin_and_bistro",
            "postcode",
            "cb21qa"
         ],
         [
            "galleria",
            "address",
            "33_bridge_street"
         ],
         [
            "galleria",
            "area",
            "centre"
         ],
         [
            "galleria",
            "food",
            "european"
         ],
         [
            "galleria",
            "phone",
            "01223_362054"
         ],
         [
            "galleria",
            "pricerange",
            "moderate"
         ],
         [
            "galleria",
            "postcode",
            "cb21uw"
         ],
         [
            "cambridge_lodge_restaurant",
            "address",
            "cambridge_lodge_hotel_139_huntingdon_road_city_centre"
         ],
         [
            "cambridge_lodge_restaurant",
            "area",
            "west"
         ],
         [
            "cambridge_lodge_restaurant",
            "food",
            "european"
         ],
         [
            "cambridge_lodge_restaurant",
            "phone",
            "01223_355166"
         ],
         [
            "cambridge_lodge_restaurant",
            "pricerange",
            "expensive"
         ],
         [
            "cambridge_lodge_restaurant",
            "postcode",
            "cb30dq"
         ]
      ]
   },
   "67": {
      "task": "italian",
      "history": [],
      "user": "i am looking for a german restaurant in the west part of town .",
      "response": "there are no german restaurants in the west part of town . would you like to make another query ?",
      "reference_entities": [
         "west"
      ],
      "kg": []
   },
   "68": {
      "task": "italian",
      "history": [
         "i am looking for a german restaurant in the west part of town .",
         "there are no german restaurants in the west part of town . would you like to make another query ?"
      ],
      "user": "how about italian ?",
      "response": "api_call italian west dontcare",
      "reference_entities": [
         "italian",
         "west"
      ],
      "kg": []
   },
   "69": {
      "task": "italian",
      "history": [
         "i am looking for a german restaurant in the west part of town .",
         "there are no german restaurants in the west part of town . would you like to make another query ?",
         "how about italian ?",
         "api_call italian west dontcare"
      ],
      "user": "<silence>",
      "response": "there are several italian restaurants in the west part of town . la_margherita is cheap and prezzo is moderate . would you like the address of one of those ?",
      "reference_entities": [
         "italian",
         "west",
         "la_margherita",
         "cheap",
         "prezzo",
         "moderate"
      ],
      "kg": [
         [
            "prezzo",
            "address",
            "21_-_24_northampton_road"
         ],
         [
            "prezzo",
            "area",
            "west"
         ],
         [
            "prezzo",
            "food",
            "italian"
         ],
         [
            "prezzo",
            "phone",
            "01799_521260"
         ],
         [
            "prezzo",
            "pricerange",
            "moderate"
         ],
         [
            "prezzo",
            "postcode",
            "cb30ad"
         ],
         [
            "la_margherita",
            "address",
            "15_magdalene_street_city_centre"
         ],
         [
            "la_margherita",
            "area",
            "west"
         ],
         [
            "la_margherita",
            "food",
            "italian"
         ],
         [
            "la_margherita",
            "phone",
            "01223_315232"
         ],
         [
            "la_margherita",
            "pricerange",
            "cheap"
         ],
         [
            "la_margherita",
            "postcode",
            "cb30af"
         ]
      ]
   },
   "70": {
      "task": "italian",
      "history": [
         "i am looking for a german restaurant in the west part of town .",
         "there are no german restaurants in the west part of town . would you like to make another query ?",
         "how about italian ?",
         "api_call italian west dontcare",
         "<silence>",
         "there are several italian restaurants in the west part of town . la_margherita is cheap and prezzo is moderate . would you like the address of one of those ?"
      ],
      "user": "what is the phone number of one of them ?",
      "response": "the phone number to prezzo , which is moderately priced , is 01799_521260 . is there anything else i can assist you with today ?",
      "reference_entities": [
         "prezzo",
         "01799_521260"
      ],
      "kg": [
         [
            "prezzo",
            "address",
            "21_-_24_northampton_road"
         ],
         [
            "prezzo",
            "area",
            "west"
         ],
         [
            "prezzo",
            "food",
            "italian"
         ],
         [
            "prezzo",
            "phone",
            "01799_521260"
         ],
         [
            "prezzo",
            "pricerange",
            "moderate"
         ],
         [
            "prezzo",
            "postcode",
            "cb30ad"
         ],
         [
            "la_margherita",
            "address",
            "15_magdalene_street_city_centre"
         ],
         [
            "la_margherita",
            "area",
            "west"
         ],
         [
            "la_margherita",
            "food",
            "italian"
         ],
         [
            "la_margherita",
            "phone",
            "01223_315232"
         ],
         [
            "la_margherita",
            "pricerange",
            "cheap"
         ],
         [
            "la_margherita",
            "postcode",
            "cb30af"
         ]
      ]
   },
   "71": {
      "task": "italian",
      "history": [
         "i am looking for a german restaurant in the west part of town .",
         "there are no german restaurants in the west part of town . would you like to make another query ?",
         "how about italian ?",
         "api_call italian west dontcare",
         "<silence>",
         "there are several italian restaurants in the west part of town . la_margherita is cheap and prezzo is moderate . would you like the address of one of those ?",
         "what is the phone number of one of them ?",
         "the phone number to prezzo , which is moderately priced , is 01799_521260 . is there anything else i can assist you with today ?"
      ],
      "user": "thank you goodbye .",
      "response": "thank you . good bye",
      "reference_entities": [],
      "kg": [
         [
            "prezzo",
            "address",
            "21_-_24_northampton_road"
         ],
         [
            "prezzo",
            "area",
            "west"
         ],
         [
            "prezzo",
            "food",
            "italian"
         ],
         [
            "prezzo",
            "phone",
            "01799_521260"
         ],
         [
            "prezzo",
            "pricerange",
            "moderate"
         ],
         [
            "prezzo",
            "postcode",
            "cb30ad"
         ],
         [
            "la_margherita",
            "address",
            "15_magdalene_street_city_centre"
         ],
         [
            "la_margherita",
            "area",
            "west"
         ],
         [
            "la_margherita",
            "food",
            "italian"
         ],
         [
            "la_margherita",
            "phone",
            "01223_315232"
         ],
         [
            "la_margherita",
            "pricerange",
            "cheap"
         ],
         [
            "la_margherita",
            "postcode",
            "cb30af"
         ]
      ]
   },
   "72": {
      "task": "european",
      "history": [],
      "user": "can you help me find a russian restaurant ?",
      "response": "i 'm sorry , there are russian restaurants . do you have a secondary choice ?",
      "reference_entities": [],
      "kg": []
   },
   "73": {
      "task": "european",
      "history": [
         "can you help me find a russian restaurant ?",
         "i 'm sorry , there are russian restaurants . do you have a secondary choice ?"
      ],
      "user": "yes , what about european type food ?",
      "response": "please wait a moment while i check for european restaurants for you",
      "reference_entities": [
         "european"
      ],
      "kg": []
   },
   "74": {
      "task": "european",
      "history": [
         "can you help me find a russian restaurant ?",
         "i 'm sorry , there are russian restaurants . do you have a secondary choice ?",
         "yes , what about european type food ?",
         "please wait a moment while i check for european restaurants for you"
      ],
      "user": "if you find a european restaurant , i would also like the address and phone number .",
      "response": "api_call european dontcare dontcare",
      "reference_entities": [
         "european"
      ],
      "kg": []
   },
   "75": {
      "task": "european",
      "history": [
         "can you help me find a russian restaurant ?",
         "i 'm sorry , there are russian restaurants . do you have a secondary choice ?",
         "yes , what about european type food ?",
         "please wait a moment while i check for european restaurants for you",
         "if you find a european restaurant , i would also like the address and phone number .",
         "api_call european dontcare dontcare"
      ],
      "user": "<silence>",
      "response": "cambridge_lodge_restaurant serves european food , their phone number is 01223_355166 and address is cambridge_lodge_hotel_139_huntingdon_road_city_centre",
      "reference_entities": [
         "cambridge_lodge_restaurant",
         "european",
         "01223_355166",
         "cambridge_lodge_hotel_139_huntingdon_road_city_centre"
      ],
      "kg": [
         [
            "eraina",
            "address",
            "free_school_lane_city_centre"
         ],
         [
            "eraina",
            "area",
            "centre"
         ],
         [
            "eraina",
            "food",
            "european"
         ],
         [
            "eraina",
            "phone",
            "01223_368786"
         ],
         [
            "eraina",
            "pricerange",
            "expensive"
         ],
         [
            "eraina",
            "postcode",
            "cb23rh"
         ],
         [
            "michaelhouse_cafe",
            "address",
            "st._michael's_church_trinity_street_city_centre"
         ],
         [
            "michaelhouse_cafe",
            "area",
            "centre"
         ],
         [
            "michaelhouse_cafe",
            "food",
            "european"
         ],
         [
            "michaelhouse_cafe",
            "phone",
            "01223_309147"
         ],
         [
            "michaelhouse_cafe",
            "pricerange",
            "expensive"
         ],
         [
            "michaelhouse_cafe",
            "postcode",
            "cb21su"
         ],
         [
            "hotel_du_vin_and_bistro",
            "address",
            "15_-_19_trumpington_street"
         ],
         [
            "hotel_du_vin_and_bistro",
            "area",
            "centre"
         ],
         [
            "hotel_du_vin_and_bistro",
            "food",
            "european"
         ],
         [
            "hotel_du_vin_and_bistro",
            "phone",
            "01223_227330"
         ],
         [
            "hotel_du_vin_and_bistro",
            "pricerange",
            "moderate"
         ],
         [
            "hotel_du_vin_and_bistro",
            "postcode",
            "cb21qa"
         ],
         [
            "galleria",
            "address",
            "33_bridge_street"
         ],
         [
            "galleria",
            "area",
            "centre"
         ],
         [
            "galleria",
            "food",
            "european"
         ],
         [
            "galleria",
            "phone",
            "01223_362054"
         ],
         [
            "galleria",
            "pricerange",
            "moderate"
         ],
         [
            "galleria",
            "postcode",
            "cb21uw"
         ],
         [
            "cambridge_lodge_restaurant",
            "address",
            "cambridge_lodge_hotel_139_huntingdon_road_city_centre"
         ],
         [
            "cambridge_lodge_restaurant",
            "area",
            "west"
         ],
         [
            "cambridge_lodge_restaurant",
            "food",
            "european"
         ],
         [
            "cambridge_lodge_restaurant",
            "phone",
            "01223_355166"
         ],
         [
            "cambridge_lodge_restaurant",
            "pricerange",
            "expensive"
         ],
         [
            "cambridge_lodge_restaurant",
            "postcode",
            "cb30dq"
         ]
      ]
   },
   "76": {
      "task": "european",
      "history": [
         "can you help me find a russian restaurant ?",
         "i 'm sorry , there are russian restaurants . do you have a secondary choice ?",
         "yes , what about european type food ?",
         "please wait a moment while i check for european restaurants for you",
         "if you find a european restaurant , i would also like the address and phone number .",
         "api_call european dontcare dontcare",
         "<silence>",
         "cambridge_lodge_restaurant serves european food , their phone number is 01223_355166 and address is cambridge_lodge_hotel_139_huntingdon_road_city_centre"
      ],
      "user": "thank you . good bye .",
      "response": "thank you good bye",
      "reference_entities": [],
      "kg": [
         [
            "eraina",
            "address",
            "free_school_lane_city_centre"
         ],
         [
            "eraina",
            "area",
            "centre"
         ],
         [
            "eraina",
            "food",
            "european"
         ],
         [
            "eraina",
            "phone",
            "01223_368786"
         ],
         [
            "eraina",
            "pricerange",
            "expensive"
         ],
         [
            "eraina",
            "postcode",
            "cb23rh"
         ],
         [
            "michaelhouse_cafe",
            "address",
            "st._michael's_church_trinity_street_city_centre"
         ],
         [
            "michaelhouse_cafe",
            "area",
            "centre"
         ],
         [
            "michaelhouse_cafe",
            "food",
            "european"
         ],
         [
            "michaelhouse_cafe",
            "phone",
            "01223_309147"
         ],
         [
            "michaelhouse_cafe",
            "pricerange",
            "expensive"
         ],
         [
            "michaelhouse_cafe",
            "postcode",
            "cb21su"
         ],
         [
            "hotel_du_vin_and_bistro",
            "address",
            "15_-_19_trumpington_street"
         ],
         [
            "hotel_du_vin_and_bistro",
            "area",
            "centre"
         ],
         [
            "hotel_du_vin_and_bistro",
            "food",
            "european"
         ],
         [
            "hotel_du_vin_and_bistro",
            "phone",
            "01223_227330"
         ],
         [
            "hotel_du_vin_and_bistro",
            "pricerange",
            "moderate"
         ],
         [
            "hotel_du_vin_and_bistro",
            "postcode",
            "cb21qa"
         ],
         [
            "galleria",
            "address",
            "33_bridge_street"
         ],
         [
            "galleria",
            "area",
            "centre"
         ],
         [
            "galleria",
            "food",
            "european"
         ],
         [
            "galleria",
            "phone",
            "01223_362054"
         ],
         [
            "galleria",
            "pricerange",
            "moderate"
         ],
         [
            "galleria",
            "postcode",
            "cb21uw"
         ],
         [
            "cambridge_lodge_restaurant",
            "address",
            "cambridge_lodge_hotel_139_huntingdon_road_city_centre"
         ],
         [
            "cambridge_lodge_restaurant",
            "area",
            "west"
         ],
         [
            "cambridge_lodge_restaurant",
            "food",
            "european"
         ],
         [
            "cambridge_lodge_restaurant",
            "phone",
            "01223_355166"
         ],
         [
            "cambridge_lodge_restaurant",
            "pricerange",
            "expensive"
         ],
         [
            "cambridge_lodge_restaurant",
            "postcode",
            "cb30dq"
         ]
      ]
   },
   "77": {
      "task": "dontcare",
      "history": [],
      "user": "i want a restaurant in the north part of town .",
      "response": "api_call dontcare north dontcare",
      "reference_entities": [
         "north"
      ],
      "kg": []
   },
   "78": {
      "task": "dontcare",
      "history": [
         "i want a restaurant in the north part of town .",
         "api_call dontcare north dontcare"
      ],
      "user": "<silence>",
      "response": "the city_stop_restaurant is in the north part of town . the golden_wok is also located in the north part of town .",
      "reference_entities": [
         "city_stop_restaurant",
         "north",
         "golden_wok",
         "north"
      ],
      "kg": [
         [
            "da_vinci_pizzeria",
            "address",
            "20_milton_road_chesterton"
         ],
         [
            "da_vinci_pizzeria",
            "area",
            "north"
         ],
         [
            "da_vinci_pizzeria",
            "food",
            "italian"
         ],
         [
            "da_vinci_pizzeria",
            "phone",
            "01223_351707"
         ],
         [
            "da_vinci_pizzeria",
            "pricerange",
            "cheap"
         ],
         [
            "da_vinci_pizzeria",
            "postcode",
            "cb41jy"
         ],
         [
            "restaurant_two_two",
            "address",
            "22_chesterton_road_chesterton"
         ],
         [
            "restaurant_two_two",
            "area",
            "north"
         ],
         [
            "restaurant_two_two",
            "food",
            "french"
         ],
         [
            "restaurant_two_two",
            "phone",
            "01223_351880"
         ],
         [
            "restaurant_two_two",
            "pricerange",
            "expensive"
         ],
         [
            "restaurant_two_two",
            "postcode",
            "cb43ax"
         ],
         [
            "the_nirala",
            "address",
            "7_milton_road_chesterton"
         ],
         [
            "the_nirala",
            "area",
            "north"
         ],
         [
            "the_nirala",
            "food",
            "indian"
         ],
         [
            "the_nirala",
            "phone",
            "01223_360966"
         ],
         [
            "the_nirala",
            "pricerange",
            "moderate"
         ],
         [
            "the_nirala",
            "postcode",
            "cb41uy"
         ],
         [
            "royal_spice",
            "address",
            "victoria_avenue_chesterton"
         ],
         [
            "royal_spice",
            "area",
            "north"
         ],
         [
            "royal_spice",
            "food",
            "indian"
         ],
         [
            "royal_spice",
            "phone",
            "01733_553355"
         ],
         [
            "royal_spice",
            "pricerange",
            "cheap"
         ],
         [
            "royal_spice",
            "postcode",
            "cb41eh"
         ],
         [
            "hakka",
            "address",
            "milton_road_chesterton"
         ],
         [
            "hakka",
            "area",
            "north"
         ],
         [
            "hakka",
            "food",
            "chinese"
         ],
         [
            "hakka",
            "phone",
            "01223_568988"
         ],
         [
            "hakka",
            "pricerange",
            "expensive"
         ],
         [
            "hakka",
            "postcode",
            "cb41jy"
         ],
         [
            "golden_wok",
            "address",
            "191_histon_road_chesterton"
         ],
         [
            "golden_wok",
            "area",
            "north"
         ],
         [
            "golden_wok",
            "food",
            "chinese"
         ],
         [
            "golden_wok",
            "phone",
            "01223_350688"
         ],
         [
            "golden_wok",
            "pricerange",
            "moderate"
         ],
         [
            "golden_wok",
            "postcode",
            "cb43hl"
         ],
         [
            "city_stop_restaurant",
            "address",
            "cambridge_city_football_club_milton_road_chesterton"
         ],
         [
            "city_stop_restaurant",
            "area",
            "north"
         ],
         [
            "city_stop_restaurant",
            "phone",
            "01223_363270"
         ],
         [
            "city_stop_restaurant",
            "pricerange",
            "expensive"
         ],
         [
            "city_stop_restaurant",
            "postcode",
            "cb41uy"
         ],
         [
            "saigon_city",
            "address",
            "169_high_street_chesterton_chesterton"
         ],
         [
            "saigon_city",
            "area",
            "north"
         ],
         [
            "saigon_city",
            "food",
            "asian_oriental"
         ],
         [
            "saigon_city",
            "phone",
            "01223_356555"
         ],
         [
            "saigon_city",
            "pricerange",
            "expensive"
         ],
         [
            "saigon_city",
            "postcode",
            "cb41nl"
         ],
         [
            "the_hotpot",
            "address",
            "66_chesterton_road_chesterton"
         ],
         [
            "the_hotpot",
            "area",
            "north"
         ],
         [
            "the_hotpot",
            "food",
            "chinese"
         ],
         [
            "the_hotpot",
            "phone",
            "01223_366552"
         ],
         [
            "the_hotpot",
            "pricerange",
            "expensive"
         ],
         [
            "the_hotpot",
            "postcode",
            "cb41ep"
         ]
      ]
   },
   "79": {
      "task": "dontcare",
      "history": [
         "i want a restaurant in the north part of town .",
         "api_call dontcare north dontcare",
         "<silence>",
         "the city_stop_restaurant is in the north part of town . the golden_wok is also located in the north part of town ."
      ],
      "user": "i want a restaurant that is moderately priced .",
      "response": "golden_wok is located in the north part of town , and is moderately priced .",
      "reference_entities": [
         "golden_wok",
         "north"
      ],
      "kg": [
         [
            "da_vinci_pizzeria",
            "address",
            "20_milton_road_chesterton"
         ],
         [
            "da_vinci_pizzeria",
            "area",
            "north"
         ],
         [
            "da_vinci_pizzeria",
            "food",
            "italian"
         ],
         [
            "da_vinci_pizzeria",
            "phone",
            "01223_351707"
         ],
         [
            "da_vinci_pizzeria",
            "pricerange",
            "cheap"
         ],
         [
            "da_vinci_pizzeria",
            "postcode",
            "cb41jy"
         ],
         [
            "restaurant_two_two",
            "address",
            "22_chesterton_road_chesterton"
         ],
         [
            "restaurant_two_two",
            "area",
            "north"
         ],
         [
            "restaurant_two_two",
            "food",
            "french"
         ],
         [
            "restaurant_two_two",
            "phone",
            "01223_351880"
         ],
         [
            "restaurant_two_two",
            "pricerange",
            "expensive"
         ],
         [
            "restaurant_two_two",
            "postcode",
            "cb43ax"
         ],
         [
            "the_nirala",
            "address",
            "7_milton_road_chesterton"
         ],
         [
            "the_nirala",
            "area",
            "north"
         ],
         [
            "the_nirala",
            "food",
            "indian"
         ],
         [
            "the_nirala",
            "phone",
            "01223_360966"
         ],
         [
            "the_nirala",
            "pricerange",
            "moderate"
         ],
         [
            "the_nirala",
            "postcode",
            "cb41uy"
         ],
         [
            "royal_spice",
            "address",
            "victoria_avenue_chesterton"
         ],
         [
            "royal_spice",
            "area",
            "north"
         ],
         [
            "royal_spice",
            "food",
            "indian"
         ],
         [
            "royal_spice",
            "phone",
            "01733_553355"
         ],
         [
            "royal_spice",
            "pricerange",
            "cheap"
         ],
         [
            "royal_spice",
            "postcode",
            "cb41eh"
         ],
         [
            "hakka",
            "address",
            "milton_road_chesterton"
         ],
         [
            "hakka",
            "area",
            "north"
         ],
         [
            "hakka",
            "food",
            "chinese"
         ],
         [
            "hakka",
            "phone",
            "01223_568988"
         ],
         [
            "hakka",
            "pricerange",
            "expensive"
         ],
         [
            "hakka",
            "postcode",
            "cb41jy"
         ],
         [
            "golden_wok",
            "address",
            "191_histon_road_chesterton"
         ],
         [
            "golden_wok",
            "area",
            "north"
         ],
         [
            "golden_wok",
            "food",
            "chinese"
         ],
         [
            "golden_wok",
            "phone",
            "01223_350688"
         ],
         [
            "golden_wok",
            "pricerange",
            "moderate"
         ],
         [
            "golden_wok",
            "postcode",
            "cb43hl"
         ],
         [
            "city_stop_restaurant",
            "address",
            "cambridge_city_football_club_milton_road_chesterton"
         ],
         [
            "city_stop_restaurant",
            "area",
            "north"
         ],
         [
            "city_stop_restaurant",
            "phone",
            "01223_363270"
         ],
         [
            "city_stop_restaurant",
            "pricerange",
            "expensive"
         ],
         [
            "city_stop_restaurant",
            "postcode",
            "cb41uy"
         ],
         [
            "saigon_city",
            "address",
            "169_high_street_chesterton_chesterton"
         ],
         [
            "saigon_city",
            "area",
            "north"
         ],
         [
            "saigon_city",
            "food",
            "asian_oriental"
         ],
         [
            "saigon_city",
            "phone",
            "01223_356555"
         ],
         [
            "saigon_city",
            "pricerange",
            "expensive"
         ],
         [
            "saigon_city",
            "postcode",
            "cb41nl"
         ],
         [
            "the_hotpot",
            "address",
            "66_chesterton_road_chesterton"
         ],
         [
            "the_hotpot",
            "area",
            "north"
         ],
         [
            "the_hotpot",
            "food",
            "chinese"
         ],
         [
            "the_hotpot",
            "phone",
            "01223_366552"
         ],
         [
            "the_hotpot",
            "pricerange",
            "expensive"
         ],
         [
            "the_hotpot",
            "postcode",
            "cb41ep"
         ]
      ]
   },
   "80": {
      "task": "dontcare",
      "history": [
         "i want a restaurant in the north part of town .",
         "api_call dontcare north dontcare",
         "<silence>",
         "the city_stop_restaurant is in the north part of town . the golden_wok is also located in the north part of town .",
         "i want a restaurant that is moderately priced .",
         "golden_wok is located in the north part of town , and is moderately priced ."
      ],
      "user": "what is their address and phone number ?",
      "response": "the address for golden_wok is 191_histon_road_chesterton and the phone number is 01223_350688 .",
      "reference_entities": [
         "golden_wok",
         "191_histon_road_chesterton",
         "01223_350688"
      ],
      "kg": [
         [
            "da_vinci_pizzeria",
            "address",
            "20_milton_road_chesterton"
         ],
         [
            "da_vinci_pizzeria",
            "area",
            "north"
         ],
         [
            "da_vinci_pizzeria",
            "food",
            "italian"
         ],
         [
            "da_vinci_pizzeria",
            "phone",
            "01223_351707"
         ],
         [
            "da_vinci_pizzeria",
            "pricerange",
            "cheap"
         ],
         [
            "da_vinci_pizzeria",
            "postcode",
            "cb41jy"
         ],
         [
            "restaurant_two_two",
            "address",
            "22_chesterton_road_chesterton"
         ],
         [
            "restaurant_two_two",
            "area",
            "north"
         ],
         [
            "restaurant_two_two",
            "food",
            "french"
         ],
         [
            "restaurant_two_two",
            "phone",
            "01223_351880"
         ],
         [
            "restaurant_two_two",
            "pricerange",
            "expensive"
         ],
         [
            "restaurant_two_two",
            "postcode",
            "cb43ax"
         ],
         [
            "the_nirala",
            "address",
            "7_milton_road_chesterton"
         ],
         [
            "the_nirala",
            "area",
            "north"
         ],
         [
            "the_nirala",
            "food",
            "indian"
         ],
         [
            "the_nirala",
            "phone",
            "01223_360966"
         ],
         [
            "the_nirala",
            "pricerange",
            "moderate"
         ],
         [
            "the_nirala",
            "postcode",
            "cb41uy"
         ],
         [
            "royal_spice",
            "address",
            "victoria_avenue_chesterton"
         ],
         [
            "royal_spice",
            "area",
            "north"
         ],
         [
            "royal_spice",
            "food",
            "indian"
         ],
         [
            "royal_spice",
            "phone",
            "01733_553355"
         ],
         [
            "royal_spice",
            "pricerange",
            "cheap"
         ],
         [
            "royal_spice",
            "postcode",
            "cb41eh"
         ],
         [
            "hakka",
            "address",
            "milton_road_chesterton"
         ],
         [
            "hakka",
            "area",
            "north"
         ],
         [
            "hakka",
            "food",
            "chinese"
         ],
         [
            "hakka",
            "phone",
            "01223_568988"
         ],
         [
            "hakka",
            "pricerange",
            "expensive"
         ],
         [
            "hakka",
            "postcode",
            "cb41jy"
         ],
         [
            "golden_wok",
            "address",
            "191_histon_road_chesterton"
         ],
         [
            "golden_wok",
            "area",
            "north"
         ],
         [
            "golden_wok",
            "food",
            "chinese"
         ],
         [
            "golden_wok",
            "phone",
            "01223_350688"
         ],
         [
            "golden_wok",
            "pricerange",
            "moderate"
         ],
         [
            "golden_wok",
            "postcode",
            "cb43hl"
         ],
         [
            "city_stop_restaurant",
            "address",
            "cambridge_city_football_club_milton_road_chesterton"
         ],
         [
            "city_stop_restaurant",
            "area",
            "north"
         ],
         [
            "city_stop_restaurant",
            "phone",
            "01223_363270"
         ],
         [
            "city_stop_restaurant",
            "pricerange",
            "expensive"
         ],
         [
            "city_stop_restaurant",
            "postcode",
            "cb41uy"
         ],
         [
            "saigon_city",
            "address",
            "169_high_street_chesterton_chesterton"
         ],
         [
            "saigon_city",
            "area",
            "north"
         ],
         [
            "saigon_city",
            "food",
            "asian_oriental"
         ],
         [
            "saigon_city",
            "phone",
            "01223_356555"
         ],
         [
            "saigon_city",
            "pricerange",
            "expensive"
         ],
         [
            "saigon_city",
            "postcode",
            "cb41nl"
         ],
         [
            "the_hotpot",
            "address",
            "66_chesterton_road_chesterton"
         ],
         [
            "the_hotpot",
            "area",
            "north"
         ],
         [
            "the_hotpot",
            "food",
            "chinese"
         ],
         [
            "the_hotpot",
            "phone",
            "01223_366552"
         ],
         [
            "the_hotpot",
            "pricerange",
            "expensive"
         ],
         [
            "the_hotpot",
            "postcode",
            "cb41ep"
         ]
      ]
   },
   "81": {
      "task": "dontcare",
      "history": [
         "i want a restaurant in the north part of town .",
         "api_call dontcare north dontcare",
         "<silence>",
         "the city_stop_restaurant is in the north part of town . the golden_wok is also located in the north part of town .",
         "i want a restaurant that is moderately priced .",
         "golden_wok is located in the north part of town , and is moderately priced .",
         "what is their address and phone number ?",
         "the address for golden_wok is 191_histon_road_chesterton and the phone number is 01223_350688 ."
      ],
      "user": "thank you , goodbye .",
      "response": "goodbye .",
      "reference_entities": [],
      "kg": [
         [
            "da_vinci_pizzeria",
            "address",
            "20_milton_road_chesterton"
         ],
         [
            "da_vinci_pizzeria",
            "area",
            "north"
         ],
         [
            "da_vinci_pizzeria",
            "food",
            "italian"
         ],
         [
            "da_vinci_pizzeria",
            "phone",
            "01223_351707"
         ],
         [
            "da_vinci_pizzeria",
            "pricerange",
            "cheap"
         ],
         [
            "da_vinci_pizzeria",
            "postcode",
            "cb41jy"
         ],
         [
            "restaurant_two_two",
            "address",
            "22_chesterton_road_chesterton"
         ],
         [
            "restaurant_two_two",
            "area",
            "north"
         ],
         [
            "restaurant_two_two",
            "food",
            "french"
         ],
         [
            "restaurant_two_two",
            "phone",
            "01223_351880"
         ],
         [
            "restaurant_two_two",
            "pricerange",
            "expensive"
         ],
         [
            "restaurant_two_two",
            "postcode",
            "cb43ax"
         ],
         [
            "the_nirala",
            "address",
            "7_milton_road_chesterton"
         ],
         [
            "the_nirala",
            "area",
            "north"
         ],
         [
            "the_nirala",
            "food",
            "indian"
         ],
         [
            "the_nirala",
            "phone",
            "01223_360966"
         ],
         [
            "the_nirala",
            "pricerange",
            "moderate"
         ],
         [
            "the_nirala",
            "postcode",
            "cb41uy"
         ],
         [
            "royal_spice",
            "address",
            "victoria_avenue_chesterton"
         ],
         [
            "royal_spice",
            "area",
            "north"
         ],
         [
            "royal_spice",
            "food",
            "indian"
         ],
         [
            "royal_spice",
            "phone",
            "01733_553355"
         ],
         [
            "royal_spice",
            "pricerange",
            "cheap"
         ],
         [
            "royal_spice",
            "postcode",
            "cb41eh"
         ],
         [
            "hakka",
            "address",
            "milton_road_chesterton"
         ],
         [
            "hakka",
            "area",
            "north"
         ],
         [
            "hakka",
            "food",
            "chinese"
         ],
         [
            "hakka",
            "phone",
            "01223_568988"
         ],
         [
            "hakka",
            "pricerange",
            "expensive"
         ],
         [
            "hakka",
            "postcode",
            "cb41jy"
         ],
         [
            "golden_wok",
            "address",
            "191_histon_road_chesterton"
         ],
         [
            "golden_wok",
            "area",
            "north"
         ],
         [
            "golden_wok",
            "food",
            "chinese"
         ],
         [
            "golden_wok",
            "phone",
            "01223_350688"
         ],
         [
            "golden_wok",
            "pricerange",
            "moderate"
         ],
         [
            "golden_wok",
            "postcode",
            "cb43hl"
         ],
         [
            "city_stop_restaurant",
            "address",
            "cambridge_city_football_club_milton_road_chesterton"
         ],
         [
            "city_stop_restaurant",
            "area",
            "north"
         ],
         [
            "city_stop_restaurant",
            "phone",
            "01223_363270"
         ],
         [
            "city_stop_restaurant",
            "pricerange",
            "expensive"
         ],
         [
            "city_stop_restaurant",
            "postcode",
            "cb41uy"
         ],
         [
            "saigon_city",
            "address",
            "169_high_street_chesterton_chesterton"
         ],
         [
            "saigon_city",
            "area",
            "north"
         ],
         [
            "saigon_city",
            "food",
            "asian_oriental"
         ],
         [
            "saigon_city",
            "phone",
            "01223_356555"
         ],
         [
            "saigon_city",
            "pricerange",
            "expensive"
         ],
         [
            "saigon_city",
            "postcode",
            "cb41nl"
         ],
         [
            "the_hotpot",
            "address",
            "66_chesterton_road_chesterton"
         ],
         [
            "the_hotpot",
            "area",
            "north"
         ],
         [
            "the_hotpot",
            "food",
            "chinese"
         ],
         [
            "the_hotpot",
            "phone",
            "01223_366552"
         ],
         [
            "the_hotpot",
            "pricerange",
            "expensive"
         ],
         [
            "the_hotpot",
            "postcode",
            "cb41ep"
         ]
      ]
   },
   "82": {
      "task": "",
      "history": [],
      "user": "can you find me a restaurant in the north part of the city ?",
      "response": "there are 9 matching records in the north , what price range do you want ?",
      "reference_entities": [
         "north"
      ],
      "kg": []
   },
   "83": {
      "task": "",
      "history": [
         "can you find me a restaurant in the north part of the city ?",
         "there are 9 matching records in the north , what price range do you want ?"
      ],
      "user": "i do n't care .",
      "response": "is there a certain type of food that you would like ?",
      "reference_entities": [],
      "kg": []
   },
   "84": {
      "task": "",
      "history": [
         "can you find me a restaurant in the north part of the city ?",
         "there are 9 matching records in the north , what price range do you want ?",
         "i do n't care .",
         "is there a certain type of food that you would like ?"
      ],
      "user": "yes , i would like world food .",
      "response": "i am sorry , i ca n't find any restaurant serves world food in the north . is there another type of food or area you might be interested in today ?",
      "reference_entities": [
         "north"
      ],
      "kg": []
   },
   "85": {
      "task": "",
      "history": [
         "can you find me a restaurant in the north part of the city ?",
         "there are 9 matching records in the north , what price range do you want ?",
         "i do n't care .",
         "is there a certain type of food that you would like ?",
         "yes , i would like world food .",
         "i am sorry , i ca n't find any restaurant serves world food in the north . is there another type of food or area you might be interested in today ?"
      ],
      "user": "maybe some indian food ?",
      "response": "great hit",
      "reference_entities": [],
      "kg": []
   },
   "86": {
      "task": "lebanese",
      "history": [],
      "user": "i am looking for a restaurant in the moderate price range that serves lebanese food .",
      "response": "api_call lebanese dontcare moderate",
      "reference_entities": [
         "lebanese",
         "moderate"
      ],
      "kg": []
   },
   "87": {
      "task": "lebanese",
      "history": [
         "i am looking for a restaurant in the moderate price range that serves lebanese food .",
         "api_call lebanese dontcare moderate"
      ],
      "user": "<silence>",
      "response": "the ali_baba restaraunt serves lebanese food and is in the moderate price range .",
      "reference_entities": [
         "ali_baba",
         "lebanese",
         "moderate"
      ],
      "kg": [
         [
            "ali_baba",
            "address",
            "59_hills_road_city_centre"
         ],
         [
            "ali_baba",
            "area",
            "centre"
         ],
         [
            "ali_baba",
            "food",
            "lebanese"
         ],
         [
            "ali_baba",
            "phone",
            "01462_432565"
         ],
         [
            "ali_baba",
            "pricerange",
            "moderate"
         ],
         [
            "ali_baba",
            "postcode",
            "cb21nt"
         ]
      ]
   },
   "88": {
      "task": "lebanese",
      "history": [
         "i am looking for a restaurant in the moderate price range that serves lebanese food .",
         "api_call lebanese dontcare moderate",
         "<silence>",
         "the ali_baba restaraunt serves lebanese food and is in the moderate price range ."
      ],
      "user": "tell me the address and phone number of ali_baba restaraunt .",
      "response": "their address is 59_hills_road_city_centre and their phone number is 01462_432565 .",
      "reference_entities": [
         "59_hills_road_city_centre",
         "01462_432565"
      ],
      "kg": [
         [
            "ali_baba",
            "address",
            "59_hills_road_city_centre"
         ],
         [
            "ali_baba",
            "area",
            "centre"
         ],
         [
            "ali_baba",
            "food",
            "lebanese"
         ],
         [
            "ali_baba",
            "phone",
            "01462_432565"
         ],
         [
            "ali_baba",
            "pricerange",
            "moderate"
         ],
         [
            "ali_baba",
            "postcode",
            "cb21nt"
         ]
      ]
   },
   "89": {
      "task": "lebanese",
      "history": [
         "i am looking for a restaurant in the moderate price range that serves lebanese food .",
         "api_call lebanese dontcare moderate",
         "<silence>",
         "the ali_baba restaraunt serves lebanese food and is in the moderate price range .",
         "tell me the address and phone number of ali_baba restaraunt .",
         "their address is 59_hills_road_city_centre and their phone number is 01462_432565 ."
      ],
      "user": "thank you bye bye",
      "response": "thank you for using the cambridge restaurant phone system . enjoy your meal !",
      "reference_entities": [],
      "kg": [
         [
            "ali_baba",
            "address",
            "59_hills_road_city_centre"
         ],
         [
            "ali_baba",
            "area",
            "centre"
         ],
         [
            "ali_baba",
            "food",
            "lebanese"
         ],
         [
            "ali_baba",
            "phone",
            "01462_432565"
         ],
         [
            "ali_baba",
            "pricerange",
            "moderate"
         ],
         [
            "ali_baba",
            "postcode",
            "cb21nt"
         ]
      ]
   },
   "90": {
      "task": "british",
      "history": [],
      "user": "i am looking for a restaurant in the west part of town .",
      "response": "there are 14 restaurants in the west . are you looking for a particular cuisine ?",
      "reference_entities": [
         "west"
      ],
      "kg": []
   },
   "91": {
      "task": "british",
      "history": [
         "i am looking for a restaurant in the west part of town .",
         "there are 14 restaurants in the west . are you looking for a particular cuisine ?"
      ],
      "user": "i would like christmas food .",
      "response": "i 'm sorry , there are no restaurants listed serving christmas food . would you like to try a different kind of food ?",
      "reference_entities": [],
      "kg": []
   },
   "92": {
      "task": "british",
      "history": [
         "i am looking for a restaurant in the west part of town .",
         "there are 14 restaurants in the west . are you looking for a particular cuisine ?",
         "i would like christmas food .",
         "i 'm sorry , there are no restaurants listed serving christmas food . would you like to try a different kind of food ?"
      ],
      "user": "how about british food ?",
      "response": "there are 3 british restaurants in the west . do you like moderate or expensive price range ?",
      "reference_entities": [
         "british",
         "west",
         "moderate",
         "expensive"
      ],
      "kg": []
   },
   "93": {
      "task": "british",
      "history": [
         "i am looking for a restaurant in the west part of town .",
         "there are 14 restaurants in the west . are you looking for a particular cuisine ?",
         "i would like christmas food .",
         "i 'm sorry , there are no restaurants listed serving christmas food . would you like to try a different kind of food ?",
         "how about british food ?",
         "there are 3 british restaurants in the west . do you like moderate or expensive price range ?"
      ],
      "user": "either one is fine .",
      "response": "api_call british west dontcare",
      "reference_entities": [
         "british",
         "west"
      ],
      "kg": []
   },
   "94": {
      "task": "british",
      "history": [
         "i am looking for a restaurant in the west part of town .",
         "there are 14 restaurants in the west . are you looking for a particular cuisine ?",
         "i would like christmas food .",
         "i 'm sorry , there are no restaurants listed serving christmas food . would you like to try a different kind of food ?",
         "how about british food ?",
         "there are 3 british restaurants in the west . do you like moderate or expensive price range ?",
         "either one is fine .",
         "api_call british west dontcare"
      ],
      "user": "<silence>",
      "response": "graffiti is an expensive restaurant serving british food in the west . would you like the phone number , address , or postcode ?",
      "reference_entities": [
         "graffiti",
         "expensive",
         "british",
         "west"
      ],
      "kg": [
         [
            "saint_johns_chop_house",
            "address",
            "21_-_24_northampton_street"
         ],
         [
            "saint_johns_chop_house",
            "area",
            "west"
         ],
         [
            "saint_johns_chop_house",
            "food",
            "british"
         ],
         [
            "saint_johns_chop_house",
            "phone",
            "01223_353110"
         ],
         [
            "saint_johns_chop_house",
            "pricerange",
            "moderate"
         ],
         [
            "saint_johns_chop_house",
            "postcode",
            "cb30ad"
         ],
         [
            "graffiti",
            "address",
            "hotel_felix_whitehouse_lane_huntingdon_road"
         ],
         [
            "graffiti",
            "area",
            "west"
         ],
         [
            "graffiti",
            "food",
            "british"
         ],
         [
            "graffiti",
            "phone",
            "01223_277977"
         ],
         [
            "graffiti",
            "pricerange",
            "expensive"
         ],
         [
            "graffiti",
            "postcode",
            "cb30lx"
         ],
         [
            "travellers_rest",
            "address",
            "huntingdon_road_city_centre"
         ],
         [
            "travellers_rest",
            "area",
            "west"
         ],
         [
            "travellers_rest",
            "food",
            "british"
         ],
         [
            "travellers_rest",
            "phone",
            "01223_276182"
         ],
         [
            "travellers_rest",
            "pricerange",
            "expensive"
         ],
         [
            "travellers_rest",
            "postcode",
            "cb30df"
         ]
      ]
   },
   "95": {
      "task": "british",
      "history": [
         "i am looking for a restaurant in the west part of town .",
         "there are 14 restaurants in the west . are you looking for a particular cuisine ?",
         "i would like christmas food .",
         "i 'm sorry , there are no restaurants listed serving christmas food . would you like to try a different kind of food ?",
         "how about british food ?",
         "there are 3 british restaurants in the west . do you like moderate or expensive price range ?",
         "either one is fine .",
         "api_call british west dontcare",
         "<silence>",
         "graffiti is an expensive restaurant serving british food in the west . would you like the phone number , address , or postcode ?"
      ],
      "user": "i want the address and phone number .",
      "response": "the address is hotel_felix_whitehouse_lane_huntingdon_road and the phone number is 01223_277977",
      "reference_entities": [
         "hotel_felix_whitehouse_lane_huntingdon_road",
         "01223_277977"
      ],
      "kg": [
         [
            "saint_johns_chop_house",
            "address",
            "21_-_24_northampton_street"
         ],
         [
            "saint_johns_chop_house",
            "area",
            "west"
         ],
         [
            "saint_johns_chop_house",
            "food",
            "british"
         ],
         [
            "saint_johns_chop_house",
            "phone",
            "01223_353110"
         ],
         [
            "saint_johns_chop_house",
            "pricerange",
            "moderate"
         ],
         [
            "saint_johns_chop_house",
            "postcode",
            "cb30ad"
         ],
         [
            "graffiti",
            "address",
            "hotel_felix_whitehouse_lane_huntingdon_road"
         ],
         [
            "graffiti",
            "area",
            "west"
         ],
         [
            "graffiti",
            "food",
            "british"
         ],
         [
            "graffiti",
            "phone",
            "01223_277977"
         ],
         [
            "graffiti",
            "pricerange",
            "expensive"
         ],
         [
            "graffiti",
            "postcode",
            "cb30lx"
         ],
         [
            "travellers_rest",
            "address",
            "huntingdon_road_city_centre"
         ],
         [
            "travellers_rest",
            "area",
            "west"
         ],
         [
            "travellers_rest",
            "food",
            "british"
         ],
         [
            "travellers_rest",
            "phone",
            "01223_276182"
         ],
         [
            "travellers_rest",
            "pricerange",
            "expensive"
         ],
         [
            "travellers_rest",
            "postcode",
            "cb30df"
         ]
      ]
   },
   "96": {
      "task": "british",
      "history": [
         "i am looking for a restaurant in the west part of town .",
         "there are 14 restaurants in the west . are you looking for a particular cuisine ?",
         "i would like christmas food .",
         "i 'm sorry , there are no restaurants listed serving christmas food . would you like to try a different kind of food ?",
         "how about british food ?",
         "there are 3 british restaurants in the west . do you like moderate or expensive price range ?",
         "either one is fine .",
         "api_call british west dontcare",
         "<silence>",
         "graffiti is an expensive restaurant serving british food in the west . would you like the phone number , address , or postcode ?",
         "i want the address and phone number .",
         "the address is hotel_felix_whitehouse_lane_huntingdon_road and the phone number is 01223_277977"
      ],
      "user": "thank you goodbye .",
      "response": "goodbye .",
      "reference_entities": [],
      "kg": [
         [
            "saint_johns_chop_house",
            "address",
            "21_-_24_northampton_street"
         ],
         [
            "saint_johns_chop_house",
            "area",
            "west"
         ],
         [
            "saint_johns_chop_house",
            "food",
            "british"
         ],
         [
            "saint_johns_chop_house",
            "phone",
            "01223_353110"
         ],
         [
            "saint_johns_chop_house",
            "pricerange",
            "moderate"
         ],
         [
            "saint_johns_chop_house",
            "postcode",
            "cb30ad"
         ],
         [
            "graffiti",
            "address",
            "hotel_felix_whitehouse_lane_huntingdon_road"
         ],
         [
            "graffiti",
            "area",
            "west"
         ],
         [
            "graffiti",
            "food",
            "british"
         ],
         [
            "graffiti",
            "phone",
            "01223_277977"
         ],
         [
            "graffiti",
            "pricerange",
            "expensive"
         ],
         [
            "graffiti",
            "postcode",
            "cb30lx"
         ],
         [
            "travellers_rest",
            "address",
            "huntingdon_road_city_centre"
         ],
         [
            "travellers_rest",
            "area",
            "west"
         ],
         [
            "travellers_rest",
            "food",
            "british"
         ],
         [
            "travellers_rest",
            "phone",
            "01223_276182"
         ],
         [
            "travellers_rest",
            "pricerange",
            "expensive"
         ],
         [
            "travellers_rest",
            "postcode",
            "cb30df"
         ]
      ]
   },
   "97": {
      "task": "mexican",
      "history": [],
      "user": "i want some mexican food .",
      "response": "api_call mexican dontcare dontcare",
      "reference_entities": [
         "mexican"
      ],
      "kg": []
   },
   "98": {
      "task": "mexican",
      "history": [
         "i want some mexican food .",
         "api_call mexican dontcare dontcare"
      ],
      "user": "<silence>",
      "response": "the only listing for mexican food is chiquito_restaurant_bar . how else may i assist you ?",
      "reference_entities": [
         "mexican",
         "chiquito_restaurant_bar"
      ],
      "kg": [
         [
            "chiquito_restaurant_bar",
            "address",
            "2g_cambridge_leisure_park_cherry_hinton_road_cherry_hinton"
         ],
         [
            "chiquito_restaurant_bar",
            "area",
            "south"
         ],
         [
            "chiquito_restaurant_bar",
            "food",
            "mexican"
         ],
         [
            "chiquito_restaurant_bar",
            "phone",
            "01223_400170"
         ],
         [
            "chiquito_restaurant_bar",
            "pricerange",
            "expensive"
         ],
         [
            "chiquito_restaurant_bar",
            "postcode",
            "cb17dy"
         ]
      ]
   },
   "99": {
      "task": "mexican",
      "history": [
         "i want some mexican food .",
         "api_call mexican dontcare dontcare",
         "<silence>",
         "the only listing for mexican food is chiquito_restaurant_bar . how else may i assist you ?"
      ],
      "user": "i want a restaurant in the centre and serves asian oriental food ? what is the phone number ?",
      "response": "we have four asian_oriental restaurants in centre . what price range do you prefer ?",
      "reference_entities": [
         "asian_oriental",
         "centre"
      ],
      "kg": [
         [
            "chiquito_restaurant_bar",
            "address",
            "2g_cambridge_leisure_park_cherry_hinton_road_cherry_hinton"
         ],
         [
            "chiquito_restaurant_bar",
            "area",
            "south"
         ],
         [
            "chiquito_restaurant_bar",
            "food",
            "mexican"
         ],
         [
            "chiquito_restaurant_bar",
            "phone",
            "01223_400170"
         ],
         [
            "chiquito_restaurant_bar",
            "pricerange",
            "expensive"
         ],
         [
            "chiquito_restaurant_bar",
            "postcode",
            "cb17dy"
         ]
      ]
   },
   "100": {
      "task": "mexican",
      "history": [
         "i want some mexican food .",
         "api_call mexican dontcare dontcare",
         "<silence>",
         "the only listing for mexican food is chiquito_restaurant_bar . how else may i assist you ?",
         "i want a restaurant in the centre and serves asian oriental food ? what is the phone number ?",
         "we have four asian_oriental restaurants in centre . what price range do you prefer ?"
      ],
      "user": "i do n't care .",
      "response": "dojo_noodle_bar serves asian_oriental food and is located in the centre of town . the price range is cheap .",
      "reference_entities": [
         "dojo_noodle_bar",
         "asian_oriental",
         "centre",
         "cheap"
      ],
      "kg": [
         [
            "chiquito_restaurant_bar",
            "address",
            "2g_cambridge_leisure_park_cherry_hinton_road_cherry_hinton"
         ],
         [
            "chiquito_restaurant_bar",
            "area",
            "south"
         ],
         [
            "chiquito_restaurant_bar",
            "food",
            "mexican"
         ],
         [
            "chiquito_restaurant_bar",
            "phone",
            "01223_400170"
         ],
         [
            "chiquito_restaurant_bar",
            "pricerange",
            "expensive"
         ],
         [
            "chiquito_restaurant_bar",
            "postcode",
            "cb17dy"
         ]
      ]
   },
   "101": {
      "task": "mexican",
      "history": [
         "i want some mexican food .",
         "api_call mexican dontcare dontcare",
         "<silence>",
         "the only listing for mexican food is chiquito_restaurant_bar . how else may i assist you ?",
         "i want a restaurant in the centre and serves asian oriental food ? what is the phone number ?",
         "we have four asian_oriental restaurants in centre . what price range do you prefer ?",
         "i do n't care .",
         "dojo_noodle_bar serves asian_oriental food and is located in the centre of town . the price range is cheap ."
      ],
      "user": "what is the phone number ?",
      "response": "the phone number for dojo_noodle_bar is 01223_363471 . would you like any other information ?",
      "reference_entities": [
         "dojo_noodle_bar",
         "01223_363471"
      ],
      "kg": [
         [
            "chiquito_restaurant_bar",
            "address",
            "2g_cambridge_leisure_park_cherry_hinton_road_cherry_hinton"
         ],
         [
            "chiquito_restaurant_bar",
            "area",
            "south"
         ],
         [
            "chiquito_restaurant_bar",
            "food",
            "mexican"
         ],
         [
            "chiquito_restaurant_bar",
            "phone",
            "01223_400170"
         ],
         [
            "chiquito_restaurant_bar",
            "pricerange",
            "expensive"
         ],
         [
            "chiquito_restaurant_bar",
            "postcode",
            "cb17dy"
         ]
      ]
   },
   "102": {
      "task": "mexican",
      "history": [
         "i want some mexican food .",
         "api_call mexican dontcare dontcare",
         "<silence>",
         "the only listing for mexican food is chiquito_restaurant_bar . how else may i assist you ?",
         "i want a restaurant in the centre and serves asian oriental food ? what is the phone number ?",
         "we have four asian_oriental restaurants in centre . what price range do you prefer ?",
         "i do n't care .",
         "dojo_noodle_bar serves asian_oriental food and is located in the centre of town . the price range is cheap .",
         "what is the phone number ?",
         "the phone number for dojo_noodle_bar is 01223_363471 . would you like any other information ?"
      ],
      "user": "no , thank you , that 's all i need . thank you and goodbye !",
      "response": "you 're welcome . goodbye .",
      "reference_entities": [],
      "kg": [
         [
            "chiquito_restaurant_bar",
            "address",
            "2g_cambridge_leisure_park_cherry_hinton_road_cherry_hinton"
         ],
         [
            "chiquito_restaurant_bar",
            "area",
            "south"
         ],
         [
            "chiquito_restaurant_bar",
            "food",
            "mexican"
         ],
         [
            "chiquito_restaurant_bar",
            "phone",
            "01223_400170"
         ],
         [
            "chiquito_restaurant_bar",
            "pricerange",
            "expensive"
         ],
         [
            "chiquito_restaurant_bar",
            "postcode",
            "cb17dy"
         ]
      ]
   },
   "103": {
      "task": "portuguese",
      "history": [],
      "user": "i want to find a cheap restaurant and serves australasian food .",
      "response": "there are no restaurants serving australasian food . would you like something else ?",
      "reference_entities": [],
      "kg": []
   },
   "104": {
      "task": "portuguese",
      "history": [
         "i want to find a cheap restaurant and serves australasian food .",
         "there are no restaurants serving australasian food . would you like something else ?"
      ],
      "user": "portuguese food",
      "response": "api_call portuguese dontcare cheap",
      "reference_entities": [
         "portuguese",
         "cheap"
      ],
      "kg": []
   },
   "105": {
      "task": "portuguese",
      "history": [
         "i want to find a cheap restaurant and serves australasian food .",
         "there are no restaurants serving australasian food . would you like something else ?",
         "portuguese food",
         "api_call portuguese dontcare cheap"
      ],
      "user": "<silence>",
      "response": "there are two restaurants available , nandos and nandos_city_centre . one is in the south and one is in the centre .",
      "reference_entities": [
         "nandos",
         "nandos_city_centre",
         "south",
         "centre"
      ],
      "kg": [
         [
            "nandos",
            "address",
            "cambridge_leisure_park_clifton_way"
         ],
         [
            "nandos",
            "area",
            "south"
         ],
         [
            "nandos",
            "food",
            "portuguese"
         ],
         [
            "nandos",
            "phone",
            "01223_327908"
         ],
         [
            "nandos",
            "pricerange",
            "cheap"
         ],
         [
            "nandos",
            "postcode",
            "cb17dy"
         ],
         [
            "nandos_city_centre",
            "address",
            "33-34_saint_andrews_street"
         ],
         [
            "nandos_city_centre",
            "area",
            "centre"
         ],
         [
            "nandos_city_centre",
            "food",
            "portuguese"
         ],
         [
            "nandos_city_centre",
            "phone",
            "01223_327908"
         ],
         [
            "nandos_city_centre",
            "pricerange",
            "cheap"
         ],
         [
            "nandos_city_centre",
            "postcode",
            "cb23ar"
         ]
      ]
   },
   "106": {
      "task": "portuguese",
      "history": [
         "i want to find a cheap restaurant and serves australasian food .",
         "there are no restaurants serving australasian food . would you like something else ?",
         "portuguese food",
         "api_call portuguese dontcare cheap",
         "<silence>",
         "there are two restaurants available , nandos and nandos_city_centre . one is in the south and one is in the centre ."
      ],
      "user": "i do n't care",
      "response": "how about nandos ? it is a cheap restraunt on cambridge_leisure_park_clifton_way",
      "reference_entities": [
         "nandos",
         "cheap",
         "cambridge_leisure_park_clifton_way"
      ],
      "kg": [
         [
            "nandos",
            "address",
            "cambridge_leisure_park_clifton_way"
         ],
         [
            "nandos",
            "area",
            "south"
         ],
         [
            "nandos",
            "food",
            "portuguese"
         ],
         [
            "nandos",
            "phone",
            "01223_327908"
         ],
         [
            "nandos",
            "pricerange",
            "cheap"
         ],
         [
            "nandos",
            "postcode",
            "cb17dy"
         ],
         [
            "nandos_city_centre",
            "address",
            "33-34_saint_andrews_street"
         ],
         [
            "nandos_city_centre",
            "area",
            "centre"
         ],
         [
            "nandos_city_centre",
            "food",
            "portuguese"
         ],
         [
            "nandos_city_centre",
            "phone",
            "01223_327908"
         ],
         [
            "nandos_city_centre",
            "pricerange",
            "cheap"
         ],
         [
            "nandos_city_centre",
            "postcode",
            "cb23ar"
         ]
      ]
   },
   "107": {
      "task": "portuguese",
      "history": [
         "i want to find a cheap restaurant and serves australasian food .",
         "there are no restaurants serving australasian food . would you like something else ?",
         "portuguese food",
         "api_call portuguese dontcare cheap",
         "<silence>",
         "there are two restaurants available , nandos and nandos_city_centre . one is in the south and one is in the centre .",
         "i do n't care",
         "how about nandos ? it is a cheap restraunt on cambridge_leisure_park_clifton_way"
      ],
      "user": "sounds great , what is their address ?",
      "response": "the address is cambridge_leisure_park_clifton_way , cb17dy .",
      "reference_entities": [
         "cambridge_leisure_park_clifton_way",
         "cb17dy"
      ],
      "kg": [
         [
            "nandos",
            "address",
            "cambridge_leisure_park_clifton_way"
         ],
         [
            "nandos",
            "area",
            "south"
         ],
         [
            "nandos",
            "food",
            "portuguese"
         ],
         [
            "nandos",
            "phone",
            "01223_327908"
         ],
         [
            "nandos",
            "pricerange",
            "cheap"
         ],
         [
            "nandos",
            "postcode",
            "cb17dy"
         ],
         [
            "nandos_city_centre",
            "address",
            "33-34_saint_andrews_street"
         ],
         [
            "nandos_city_centre",
            "area",
            "centre"
         ],
         [
            "nandos_city_centre",
            "food",
            "portuguese"
         ],
         [
            "nandos_city_centre",
            "phone",
            "01223_327908"
         ],
         [
            "nandos_city_centre",
            "pricerange",
            "cheap"
         ],
         [
            "nandos_city_centre",
            "postcode",
            "cb23ar"
         ]
      ]
   },
   "108": {
      "task": "portuguese",
      "history": [
         "i want to find a cheap restaurant and serves australasian food .",
         "there are no restaurants serving australasian food . would you like something else ?",
         "portuguese food",
         "api_call portuguese dontcare cheap",
         "<silence>",
         "there are two restaurants available , nandos and nandos_city_centre . one is in the south and one is in the centre .",
         "i do n't care",
         "how about nandos ? it is a cheap restraunt on cambridge_leisure_park_clifton_way",
         "sounds great , what is their address ?",
         "the address is cambridge_leisure_park_clifton_way , cb17dy ."
      ],
      "user": "thank you and goodbye !",
      "response": "goodbye .",
      "reference_entities": [],
      "kg": [
         [
            "nandos",
            "address",
            "cambridge_leisure_park_clifton_way"
         ],
         [
            "nandos",
            "area",
            "south"
         ],
         [
            "nandos",
            "food",
            "portuguese"
         ],
         [
            "nandos",
            "phone",
            "01223_327908"
         ],
         [
            "nandos",
            "pricerange",
            "cheap"
         ],
         [
            "nandos",
            "postcode",
            "cb17dy"
         ],
         [
            "nandos_city_centre",
            "address",
            "33-34_saint_andrews_street"
         ],
         [
            "nandos_city_centre",
            "area",
            "centre"
         ],
         [
            "nandos_city_centre",
            "food",
            "portuguese"
         ],
         [
            "nandos_city_centre",
            "phone",
            "01223_327908"
         ],
         [
            "nandos_city_centre",
            "pricerange",
            "cheap"
         ],
         [
            "nandos_city_centre",
            "postcode",
            "cb23ar"
         ]
      ]
   },
   "109": {
      "task": "european",
      "history": [],
      "user": "i want to find a moderately priced restaurant serving european food .",
      "response": "api_call european dontcare moderate",
      "reference_entities": [
         "european",
         "moderate"
      ],
      "kg": []
   },
   "110": {
      "task": "european",
      "history": [
         "i want to find a moderately priced restaurant serving european food .",
         "api_call european dontcare moderate"
      ],
      "user": "<silence>",
      "response": "de_luca_cucina_and_bar is in the centre part of town and in the moderate price range .",
      "reference_entities": [
         "de_luca_cucina_and_bar",
         "centre",
         "moderate"
      ],
      "kg": [
         [
            "hotel_du_vin_and_bistro",
            "address",
            "15_-_19_trumpington_street"
         ],
         [
            "hotel_du_vin_and_bistro",
            "area",
            "centre"
         ],
         [
            "hotel_du_vin_and_bistro",
            "food",
            "european"
         ],
         [
            "hotel_du_vin_and_bistro",
            "phone",
            "01223_227330"
         ],
         [
            "hotel_du_vin_and_bistro",
            "pricerange",
            "moderate"
         ],
         [
            "hotel_du_vin_and_bistro",
            "postcode",
            "cb21qa"
         ],
         [
            "galleria",
            "address",
            "33_bridge_street"
         ],
         [
            "galleria",
            "area",
            "centre"
         ],
         [
            "galleria",
            "food",
            "european"
         ],
         [
            "galleria",
            "phone",
            "01223_362054"
         ],
         [
            "galleria",
            "pricerange",
            "moderate"
         ],
         [
            "galleria",
            "postcode",
            "cb21uw"
         ]
      ]
   },
   "111": {
      "task": "european",
      "history": [
         "i want to find a moderately priced restaurant serving european food .",
         "api_call european dontcare moderate",
         "<silence>",
         "de_luca_cucina_and_bar is in the centre part of town and in the moderate price range ."
      ],
      "user": "is there anything else ? give me the address and postcode please .",
      "response": "there is also the cambridge_lodge_restaurant also has expensive european food in the centre area at cambridge_lodge_hotel_139_huntingdon_road_city_centre postal code cb30dq",
      "reference_entities": [
         "cambridge_lodge_restaurant",
         "expensive",
         "european",
         "centre",
         "cambridge_lodge_hotel_139_huntingdon_road_city_centre",
         "cb30dq"
      ],
      "kg": [
         [
            "hotel_du_vin_and_bistro",
            "address",
            "15_-_19_trumpington_street"
         ],
         [
            "hotel_du_vin_and_bistro",
            "area",
            "centre"
         ],
         [
            "hotel_du_vin_and_bistro",
            "food",
            "european"
         ],
         [
            "hotel_du_vin_and_bistro",
            "phone",
            "01223_227330"
         ],
         [
            "hotel_du_vin_and_bistro",
            "pricerange",
            "moderate"
         ],
         [
            "hotel_du_vin_and_bistro",
            "postcode",
            "cb21qa"
         ],
         [
            "galleria",
            "address",
            "33_bridge_street"
         ],
         [
            "galleria",
            "area",
            "centre"
         ],
         [
            "galleria",
            "food",
            "european"
         ],
         [
            "galleria",
            "phone",
            "01223_362054"
         ],
         [
            "galleria",
            "pricerange",
            "moderate"
         ],
         [
            "galleria",
            "postcode",
            "cb21uw"
         ]
      ]
   },
   "112": {
      "task": "european",
      "history": [
         "i want to find a moderately priced restaurant serving european food .",
         "api_call european dontcare moderate",
         "<silence>",
         "de_luca_cucina_and_bar is in the centre part of town and in the moderate price range .",
         "is there anything else ? give me the address and postcode please .",
         "there is also the cambridge_lodge_restaurant also has expensive european food in the centre area at cambridge_lodge_hotel_139_huntingdon_road_city_centre postal code cb30dq"
      ],
      "user": "what is the phone number ?",
      "response": "their phone number is 01223_355166 .",
      "reference_entities": [
         "01223_355166"
      ],
      "kg": [
         [
            "hotel_du_vin_and_bistro",
            "address",
            "15_-_19_trumpington_street"
         ],
         [
            "hotel_du_vin_and_bistro",
            "area",
            "centre"
         ],
         [
            "hotel_du_vin_and_bistro",
            "food",
            "european"
         ],
         [
            "hotel_du_vin_and_bistro",
            "phone",
            "01223_227330"
         ],
         [
            "hotel_du_vin_and_bistro",
            "pricerange",
            "moderate"
         ],
         [
            "hotel_du_vin_and_bistro",
            "postcode",
            "cb21qa"
         ],
         [
            "galleria",
            "address",
            "33_bridge_street"
         ],
         [
            "galleria",
            "area",
            "centre"
         ],
         [
            "galleria",
            "food",
            "european"
         ],
         [
            "galleria",
            "phone",
            "01223_362054"
         ],
         [
            "galleria",
            "pricerange",
            "moderate"
         ],
         [
            "galleria",
            "postcode",
            "cb21uw"
         ]
      ]
   },
   "113": {
      "task": "european",
      "history": [
         "i want to find a moderately priced restaurant serving european food .",
         "api_call european dontcare moderate",
         "<silence>",
         "de_luca_cucina_and_bar is in the centre part of town and in the moderate price range .",
         "is there anything else ? give me the address and postcode please .",
         "there is also the cambridge_lodge_restaurant also has expensive european food in the centre area at cambridge_lodge_hotel_139_huntingdon_road_city_centre postal code cb30dq",
         "what is the phone number ?",
         "their phone number is 01223_355166 ."
      ],
      "user": "ok thank you good bye",
      "response": "thank you . good bye",
      "reference_entities": [],
      "kg": [
         [
            "hotel_du_vin_and_bistro",
            "address",
            "15_-_19_trumpington_street"
         ],
         [
            "hotel_du_vin_and_bistro",
            "area",
            "centre"
         ],
         [
            "hotel_du_vin_and_bistro",
            "food",
            "european"
         ],
         [
            "hotel_du_vin_and_bistro",
            "phone",
            "01223_227330"
         ],
         [
            "hotel_du_vin_and_bistro",
            "pricerange",
            "moderate"
         ],
         [
            "hotel_du_vin_and_bistro",
            "postcode",
            "cb21qa"
         ],
         [
            "galleria",
            "address",
            "33_bridge_street"
         ],
         [
            "galleria",
            "area",
            "centre"
         ],
         [
            "galleria",
            "food",
            "european"
         ],
         [
            "galleria",
            "phone",
            "01223_362054"
         ],
         [
            "galleria",
            "pricerange",
            "moderate"
         ],
         [
            "galleria",
            "postcode",
            "cb21uw"
         ]
      ]
   },
   "114": {
      "task": "european",
      "history": [
         "i want to find a moderately priced restaurant serving european food .",
         "api_call european dontcare moderate",
         "<silence>",
         "de_luca_cucina_and_bar is in the centre part of town and in the moderate price range .",
         "is there anything else ? give me the address and postcode please .",
         "there is also the cambridge_lodge_restaurant also has expensive european food in the centre area at cambridge_lodge_hotel_139_huntingdon_road_city_centre postal code cb30dq",
         "what is the phone number ?",
         "their phone number is 01223_355166 .",
         "ok thank you good bye",
         "thank you . good bye"
      ],
      "user": "thank you goodbye .",
      "response": "you 're welcome . bye .",
      "reference_entities": [],
      "kg": [
         [
            "hotel_du_vin_and_bistro",
            "address",
            "15_-_19_trumpington_street"
         ],
         [
            "hotel_du_vin_and_bistro",
            "area",
            "centre"
         ],
         [
            "hotel_du_vin_and_bistro",
            "food",
            "european"
         ],
         [
            "hotel_du_vin_and_bistro",
            "phone",
            "01223_227330"
         ],
         [
            "hotel_du_vin_and_bistro",
            "pricerange",
            "moderate"
         ],
         [
            "hotel_du_vin_and_bistro",
            "postcode",
            "cb21qa"
         ],
         [
            "galleria",
            "address",
            "33_bridge_street"
         ],
         [
            "galleria",
            "area",
            "centre"
         ],
         [
            "galleria",
            "food",
            "european"
         ],
         [
            "galleria",
            "phone",
            "01223_362054"
         ],
         [
            "galleria",
            "pricerange",
            "moderate"
         ],
         [
            "galleria",
            "postcode",
            "cb21uw"
         ]
      ]
   },
   "115": {
      "task": "french",
      "history": [],
      "user": "i would like a restaurant in the north part of town that serves french food",
      "response": "api_call french north dontcare",
      "reference_entities": [
         "french",
         "north"
      ],
      "kg": []
   },
   "116": {
      "task": "french",
      "history": [
         "i would like a restaurant in the north part of town that serves french food",
         "api_call french north dontcare"
      ],
      "user": "<silence>",
      "response": "there is restaurant_two_two in the the north side of town that serves french food .",
      "reference_entities": [
         "restaurant_two_two",
         "north",
         "french"
      ],
      "kg": [
         [
            "restaurant_two_two",
            "address",
            "22_chesterton_road_chesterton"
         ],
         [
            "restaurant_two_two",
            "area",
            "north"
         ],
         [
            "restaurant_two_two",
            "food",
            "french"
         ],
         [
            "restaurant_two_two",
            "phone",
            "01223_351880"
         ],
         [
            "restaurant_two_two",
            "pricerange",
            "expensive"
         ],
         [
            "restaurant_two_two",
            "postcode",
            "cb43ax"
         ]
      ]
   },
   "117": {
      "task": "french",
      "history": [
         "i would like a restaurant in the north part of town that serves french food",
         "api_call french north dontcare",
         "<silence>",
         "there is restaurant_two_two in the the north side of town that serves french food ."
      ],
      "user": "what is their address , number , and price range ?",
      "response": "restaurant_two_two is in the expensive price range . their phone number is 01223_351880 and they are located at 22_chesterton_road_chesterton . would you like anything else ?",
      "reference_entities": [
         "restaurant_two_two",
         "expensive",
         "01223_351880",
         "22_chesterton_road_chesterton"
      ],
      "kg": [
         [
            "restaurant_two_two",
            "address",
            "22_chesterton_road_chesterton"
         ],
         [
            "restaurant_two_two",
            "area",
            "north"
         ],
         [
            "restaurant_two_two",
            "food",
            "french"
         ],
         [
            "restaurant_two_two",
            "phone",
            "01223_351880"
         ],
         [
            "restaurant_two_two",
            "pricerange",
            "expensive"
         ],
         [
            "restaurant_two_two",
            "postcode",
            "cb43ax"
         ]
      ]
   },
   "118": {
      "task": "french",
      "history": [
         "i would like a restaurant in the north part of town that serves french food",
         "api_call french north dontcare",
         "<silence>",
         "there is restaurant_two_two in the the north side of town that serves french food .",
         "what is their address , number , and price range ?",
         "restaurant_two_two is in the expensive price range . their phone number is 01223_351880 and they are located at 22_chesterton_road_chesterton . would you like anything else ?"
      ],
      "user": "no , that takes care of it . thank you for your help .",
      "response": "thank you for using our system . good bye",
      "reference_entities": [],
      "kg": [
         [
            "restaurant_two_two",
            "address",
            "22_chesterton_road_chesterton"
         ],
         [
            "restaurant_two_two",
            "area",
            "north"
         ],
         [
            "restaurant_two_two",
            "food",
            "french"
         ],
         [
            "restaurant_two_two",
            "phone",
            "01223_351880"
         ],
         [
            "restaurant_two_two",
            "pricerange",
            "expensive"
         ],
         [
            "restaurant_two_two",
            "postcode",
            "cb43ax"
         ]
      ]
   },
   "119": {
      "task": "british",
      "history": [],
      "user": "find me expensive restaurant that serves international food .",
      "response": "my apologies . i could not find any restaurants that serve international food in the expensive price range .",
      "reference_entities": [
         "international",
         "expensive"
      ],
      "kg": []
   },
   "120": {
      "task": "british",
      "history": [
         "find me expensive restaurant that serves international food .",
         "my apologies . i could not find any restaurants that serve international food in the expensive price range ."
      ],
      "user": "british .",
      "response": "api_call british dontcare expensive",
      "reference_entities": [
         "british",
         "expensive"
      ],
      "kg": []
   },
   "121": {
      "task": "british",
      "history": [
         "find me expensive restaurant that serves international food .",
         "my apologies . i could not find any restaurants that serve international food in the expensive price range .",
         "british .",
         "api_call british dontcare expensive"
      ],
      "user": "<silence>",
      "response": "fitzbillies_restaurant serves british food , is located in the centre of town and is in the expensive price range .",
      "reference_entities": [
         "fitzbillies_restaurant",
         "british",
         "centre",
         "expensive"
      ],
      "kg": [
         [
            "fitzbillies_restaurant",
            "address",
            "51_trumpington_street_city_centre"
         ],
         [
            "fitzbillies_restaurant",
            "area",
            "centre"
         ],
         [
            "fitzbillies_restaurant",
            "food",
            "british"
         ],
         [
            "fitzbillies_restaurant",
            "phone",
            "01223_352500"
         ],
         [
            "fitzbillies_restaurant",
            "pricerange",
            "expensive"
         ],
         [
            "fitzbillies_restaurant",
            "postcode",
            "cb21rg"
         ],
         [
            "graffiti",
            "address",
            "hotel_felix_whitehouse_lane_huntingdon_road"
         ],
         [
            "graffiti",
            "area",
            "west"
         ],
         [
            "graffiti",
            "food",
            "british"
         ],
         [
            "graffiti",
            "phone",
            "01223_277977"
         ],
         [
            "graffiti",
            "pricerange",
            "expensive"
         ],
         [
            "graffiti",
            "postcode",
            "cb30lx"
         ],
         [
            "grafton_hotel_restaurant",
            "address",
            "grafton_hotel_619_newmarket_road_fen_ditton"
         ],
         [
            "grafton_hotel_restaurant",
            "area",
            "east"
         ],
         [
            "grafton_hotel_restaurant",
            "food",
            "british"
         ],
         [
            "grafton_hotel_restaurant",
            "phone",
            "01223_241387"
         ],
         [
            "grafton_hotel_restaurant",
            "pricerange",
            "expensive"
         ],
         [
            "grafton_hotel_restaurant",
            "postcode",
            "cb58pa"
         ],
         [
            "travellers_rest",
            "address",
            "huntingdon_road_city_centre"
         ],
         [
            "travellers_rest",
            "area",
            "west"
         ],
         [
            "travellers_rest",
            "food",
            "british"
         ],
         [
            "travellers_rest",
            "phone",
            "01223_276182"
         ],
         [
            "travellers_rest",
            "pricerange",
            "expensive"
         ],
         [
            "travellers_rest",
            "postcode",
            "cb30df"
         ],
         [
            "the_cambridge_chop_house",
            "address",
            "1_kings_parade"
         ],
         [
            "the_cambridge_chop_house",
            "area",
            "centre"
         ],
         [
            "the_cambridge_chop_house",
            "food",
            "british"
         ],
         [
            "the_cambridge_chop_house",
            "phone",
            "01223_359506"
         ],
         [
            "the_cambridge_chop_house",
            "pricerange",
            "expensive"
         ],
         [
            "the_cambridge_chop_house",
            "postcode",
            "cb21sj"
         ],
         [
            "midsummer_house_restaurant",
            "address",
            "midsummer_common"
         ],
         [
            "midsummer_house_restaurant",
            "area",
            "centre"
         ],
         [
            "midsummer_house_restaurant",
            "food",
            "british"
         ],
         [
            "midsummer_house_restaurant",
            "phone",
            "01223_369299"
         ],
         [
            "midsummer_house_restaurant",
            "pricerange",
            "expensive"
         ],
         [
            "midsummer_house_restaurant",
            "postcode",
            "cb41ha"
         ]
      ]
   },
   "122": {
      "task": "british",
      "history": [
         "find me expensive restaurant that serves international food .",
         "my apologies . i could not find any restaurants that serve international food in the expensive price range .",
         "british .",
         "api_call british dontcare expensive",
         "<silence>",
         "fitzbillies_restaurant serves british food , is located in the centre of town and is in the expensive price range ."
      ],
      "user": "what is the phone number ?",
      "response": "it 's 01223352500. would you like the address ?",
      "reference_entities": [],
      "kg": [
         [
            "fitzbillies_restaurant",
            "address",
            "51_trumpington_street_city_centre"
         ],
         [
            "fitzbillies_restaurant",
            "area",
            "centre"
         ],
         [
            "fitzbillies_restaurant",
            "food",
            "british"
         ],
         [
            "fitzbillies_restaurant",
            "phone",
            "01223_352500"
         ],
         [
            "fitzbillies_restaurant",
            "pricerange",
            "expensive"
         ],
         [
            "fitzbillies_restaurant",
            "postcode",
            "cb21rg"
         ],
         [
            "graffiti",
            "address",
            "hotel_felix_whitehouse_lane_huntingdon_road"
         ],
         [
            "graffiti",
            "area",
            "west"
         ],
         [
            "graffiti",
            "food",
            "british"
         ],
         [
            "graffiti",
            "phone",
            "01223_277977"
         ],
         [
            "graffiti",
            "pricerange",
            "expensive"
         ],
         [
            "graffiti",
            "postcode",
            "cb30lx"
         ],
         [
            "grafton_hotel_restaurant",
            "address",
            "grafton_hotel_619_newmarket_road_fen_ditton"
         ],
         [
            "grafton_hotel_restaurant",
            "area",
            "east"
         ],
         [
            "grafton_hotel_restaurant",
            "food",
            "british"
         ],
         [
            "grafton_hotel_restaurant",
            "phone",
            "01223_241387"
         ],
         [
            "grafton_hotel_restaurant",
            "pricerange",
            "expensive"
         ],
         [
            "grafton_hotel_restaurant",
            "postcode",
            "cb58pa"
         ],
         [
            "travellers_rest",
            "address",
            "huntingdon_road_city_centre"
         ],
         [
            "travellers_rest",
            "area",
            "west"
         ],
         [
            "travellers_rest",
            "food",
            "british"
         ],
         [
            "travellers_rest",
            "phone",
            "01223_276182"
         ],
         [
            "travellers_rest",
            "pricerange",
            "expensive"
         ],
         [
            "travellers_rest",
            "postcode",
            "cb30df"
         ],
         [
            "the_cambridge_chop_house",
            "address",
            "1_kings_parade"
         ],
         [
            "the_cambridge_chop_house",
            "area",
            "centre"
         ],
         [
            "the_cambridge_chop_house",
            "food",
            "british"
         ],
         [
            "the_cambridge_chop_house",
            "phone",
            "01223_359506"
         ],
         [
            "the_cambridge_chop_house",
            "pricerange",
            "expensive"
         ],
         [
            "the_cambridge_chop_house",
            "postcode",
            "cb21sj"
         ],
         [
            "midsummer_house_restaurant",
            "address",
            "midsummer_common"
         ],
         [
            "midsummer_house_restaurant",
            "area",
            "centre"
         ],
         [
            "midsummer_house_restaurant",
            "food",
            "british"
         ],
         [
            "midsummer_house_restaurant",
            "phone",
            "01223_369299"
         ],
         [
            "midsummer_house_restaurant",
            "pricerange",
            "expensive"
         ],
         [
            "midsummer_house_restaurant",
            "postcode",
            "cb41ha"
         ]
      ]
   },
   "123": {
      "task": "british",
      "history": [
         "find me expensive restaurant that serves international food .",
         "my apologies . i could not find any restaurants that serve international food in the expensive price range .",
         "british .",
         "api_call british dontcare expensive",
         "<silence>",
         "fitzbillies_restaurant serves british food , is located in the centre of town and is in the expensive price range .",
         "what is the phone number ?",
         "it 's 01223352500. would you like the address ?"
      ],
      "user": "no , you 've covered it all , i believe . thanks for your help .",
      "response": "you 're welcome .",
      "reference_entities": [],
      "kg": [
         [
            "fitzbillies_restaurant",
            "address",
            "51_trumpington_street_city_centre"
         ],
         [
            "fitzbillies_restaurant",
            "area",
            "centre"
         ],
         [
            "fitzbillies_restaurant",
            "food",
            "british"
         ],
         [
            "fitzbillies_restaurant",
            "phone",
            "01223_352500"
         ],
         [
            "fitzbillies_restaurant",
            "pricerange",
            "expensive"
         ],
         [
            "fitzbillies_restaurant",
            "postcode",
            "cb21rg"
         ],
         [
            "graffiti",
            "address",
            "hotel_felix_whitehouse_lane_huntingdon_road"
         ],
         [
            "graffiti",
            "area",
            "west"
         ],
         [
            "graffiti",
            "food",
            "british"
         ],
         [
            "graffiti",
            "phone",
            "01223_277977"
         ],
         [
            "graffiti",
            "pricerange",
            "expensive"
         ],
         [
            "graffiti",
            "postcode",
            "cb30lx"
         ],
         [
            "grafton_hotel_restaurant",
            "address",
            "grafton_hotel_619_newmarket_road_fen_ditton"
         ],
         [
            "grafton_hotel_restaurant",
            "area",
            "east"
         ],
         [
            "grafton_hotel_restaurant",
            "food",
            "british"
         ],
         [
            "grafton_hotel_restaurant",
            "phone",
            "01223_241387"
         ],
         [
            "grafton_hotel_restaurant",
            "pricerange",
            "expensive"
         ],
         [
            "grafton_hotel_restaurant",
            "postcode",
            "cb58pa"
         ],
         [
            "travellers_rest",
            "address",
            "huntingdon_road_city_centre"
         ],
         [
            "travellers_rest",
            "area",
            "west"
         ],
         [
            "travellers_rest",
            "food",
            "british"
         ],
         [
            "travellers_rest",
            "phone",
            "01223_276182"
         ],
         [
            "travellers_rest",
            "pricerange",
            "expensive"
         ],
         [
            "travellers_rest",
            "postcode",
            "cb30df"
         ],
         [
            "the_cambridge_chop_house",
            "address",
            "1_kings_parade"
         ],
         [
            "the_cambridge_chop_house",
            "area",
            "centre"
         ],
         [
            "the_cambridge_chop_house",
            "food",
            "british"
         ],
         [
            "the_cambridge_chop_house",
            "phone",
            "01223_359506"
         ],
         [
            "the_cambridge_chop_house",
            "pricerange",
            "expensive"
         ],
         [
            "the_cambridge_chop_house",
            "postcode",
            "cb21sj"
         ],
         [
            "midsummer_house_restaurant",
            "address",
            "midsummer_common"
         ],
         [
            "midsummer_house_restaurant",
            "area",
            "centre"
         ],
         [
            "midsummer_house_restaurant",
            "food",
            "british"
         ],
         [
            "midsummer_house_restaurant",
            "phone",
            "01223_369299"
         ],
         [
            "midsummer_house_restaurant",
            "pricerange",
            "expensive"
         ],
         [
            "midsummer_house_restaurant",
            "postcode",
            "cb41ha"
         ]
      ]
   },
   "124": {
      "task": "chinese",
      "history": [],
      "user": "i would like a restaurant in the east part of town that serves indonesian food",
      "response": "i do n't see any indonesian restaurants at all . would you like me to look for a different type of restaurant in the east ?",
      "reference_entities": [
         "east"
      ],
      "kg": []
   },
   "125": {
      "task": "chinese",
      "history": [
         "i would like a restaurant in the east part of town that serves indonesian food",
         "i do n't see any indonesian restaurants at all . would you like me to look for a different type of restaurant in the east ?"
      ],
      "user": "how about a chinese restaurant in the north ?",
      "response": "there are three chinese restaurants in the north . are you looking for a specific price range ?",
      "reference_entities": [
         "chinese",
         "north"
      ],
      "kg": []
   },
   "126": {
      "task": "chinese",
      "history": [
         "i would like a restaurant in the east part of town that serves indonesian food",
         "i do n't see any indonesian restaurants at all . would you like me to look for a different type of restaurant in the east ?",
         "how about a chinese restaurant in the north ?",
         "there are three chinese restaurants in the north . are you looking for a specific price range ?"
      ],
      "user": "i 'm sorry i meant a chinese restaurant in the east . any price range is ok .",
      "response": "api_call chinese east dontcare",
      "reference_entities": [
         "chinese",
         "east"
      ],
      "kg": []
   },
   "127": {
      "task": "chinese",
      "history": [
         "i would like a restaurant in the east part of town that serves indonesian food",
         "i do n't see any indonesian restaurants at all . would you like me to look for a different type of restaurant in the east ?",
         "how about a chinese restaurant in the north ?",
         "there are three chinese restaurants in the north . are you looking for a specific price range ?",
         "i 'm sorry i meant a chinese restaurant in the east . any price range is ok .",
         "api_call chinese east dontcare"
      ],
      "user": "<silence>",
      "response": "how about yu_garden . it is in the east part of town and serves chinese food .",
      "reference_entities": [
         "yu_garden",
         "east",
         "chinese"
      ],
      "kg": [
         [
            "yu_garden",
            "address",
            "529_newmarket_road_fen_ditton"
         ],
         [
            "yu_garden",
            "area",
            "east"
         ],
         [
            "yu_garden",
            "food",
            "chinese"
         ],
         [
            "yu_garden",
            "phone",
            "01223_248882"
         ],
         [
            "yu_garden",
            "pricerange",
            "expensive"
         ],
         [
            "yu_garden",
            "postcode",
            "cb58pa"
         ]
      ]
   },
   "128": {
      "task": "chinese",
      "history": [
         "i would like a restaurant in the east part of town that serves indonesian food",
         "i do n't see any indonesian restaurants at all . would you like me to look for a different type of restaurant in the east ?",
         "how about a chinese restaurant in the north ?",
         "there are three chinese restaurants in the north . are you looking for a specific price range ?",
         "i 'm sorry i meant a chinese restaurant in the east . any price range is ok .",
         "api_call chinese east dontcare",
         "<silence>",
         "how about yu_garden . it is in the east part of town and serves chinese food ."
      ],
      "user": "okay , may i have the address , phone number and post code please ?",
      "response": "the address is 529_newmarket_road_fen_ditton , the postcode is cb58pa and the phone number is 01223_248882 .",
      "reference_entities": [
         "529_newmarket_road_fen_ditton",
         "cb58pa",
         "01223_248882"
      ],
      "kg": [
         [
            "yu_garden",
            "address",
            "529_newmarket_road_fen_ditton"
         ],
         [
            "yu_garden",
            "area",
            "east"
         ],
         [
            "yu_garden",
            "food",
            "chinese"
         ],
         [
            "yu_garden",
            "phone",
            "01223_248882"
         ],
         [
            "yu_garden",
            "pricerange",
            "expensive"
         ],
         [
            "yu_garden",
            "postcode",
            "cb58pa"
         ]
      ]
   },
   "129": {
      "task": "chinese",
      "history": [
         "i would like a restaurant in the east part of town that serves indonesian food",
         "i do n't see any indonesian restaurants at all . would you like me to look for a different type of restaurant in the east ?",
         "how about a chinese restaurant in the north ?",
         "there are three chinese restaurants in the north . are you looking for a specific price range ?",
         "i 'm sorry i meant a chinese restaurant in the east . any price range is ok .",
         "api_call chinese east dontcare",
         "<silence>",
         "how about yu_garden . it is in the east part of town and serves chinese food .",
         "okay , may i have the address , phone number and post code please ?",
         "the address is 529_newmarket_road_fen_ditton , the postcode is cb58pa and the phone number is 01223_248882 ."
      ],
      "user": "thank you , goodbye .",
      "response": "good bye",
      "reference_entities": [],
      "kg": [
         [
            "yu_garden",
            "address",
            "529_newmarket_road_fen_ditton"
         ],
         [
            "yu_garden",
            "area",
            "east"
         ],
         [
            "yu_garden",
            "food",
            "chinese"
         ],
         [
            "yu_garden",
            "phone",
            "01223_248882"
         ],
         [
            "yu_garden",
            "pricerange",
            "expensive"
         ],
         [
            "yu_garden",
            "postcode",
            "cb58pa"
         ]
      ]
   },
   "130": {
      "task": "dontcare",
      "history": [],
      "user": "i am looking for a moderately priced restaurant in the south part of town .",
      "response": "api_call dontcare south moderate",
      "reference_entities": [
         "south",
         "moderate"
      ],
      "kg": []
   },
   "131": {
      "task": "dontcare",
      "history": [
         "i am looking for a moderately priced restaurant in the south part of town .",
         "api_call dontcare south moderate"
      ],
      "user": "<silence>",
      "response": "pizza_hut_cherry_hinton is a moderately priced restaurant that 's in the south part of town .",
      "reference_entities": [
         "pizza_hut_cherry_hinton",
         "south"
      ],
      "kg": [
         [
            "pizza_hut_cherry_hinton",
            "address",
            "g4_cambridge_leisure_park_clifton_way_cherry_hinton"
         ],
         [
            "pizza_hut_cherry_hinton",
            "area",
            "south"
         ],
         [
            "pizza_hut_cherry_hinton",
            "food",
            "italian"
         ],
         [
            "pizza_hut_cherry_hinton",
            "phone",
            "01223_323737"
         ],
         [
            "pizza_hut_cherry_hinton",
            "pricerange",
            "moderate"
         ],
         [
            "pizza_hut_cherry_hinton",
            "postcode",
            "cb17dy"
         ],
         [
            "restaurant_alimentum",
            "address",
            "152_-_154_hills_road"
         ],
         [
            "restaurant_alimentum",
            "area",
            "south"
         ],
         [
            "restaurant_alimentum",
            "food",
            "modern_european"
         ],
         [
            "restaurant_alimentum",
            "phone",
            "01223_413000"
         ],
         [
            "restaurant_alimentum",
            "pricerange",
            "moderate"
         ],
         [
            "restaurant_alimentum",
            "postcode",
            "cb28pb"
         ]
      ]
   },
   "132": {
      "task": "dontcare",
      "history": [
         "i am looking for a moderately priced restaurant in the south part of town .",
         "api_call dontcare south moderate",
         "<silence>",
         "pizza_hut_cherry_hinton is a moderately priced restaurant that 's in the south part of town ."
      ],
      "user": "i dont want it . show me another one .",
      "response": "the restaurant_alimentum is a moderately priced restaurant in the south part of town .",
      "reference_entities": [
         "restaurant_alimentum",
         "south"
      ],
      "kg": [
         [
            "pizza_hut_cherry_hinton",
            "address",
            "g4_cambridge_leisure_park_clifton_way_cherry_hinton"
         ],
         [
            "pizza_hut_cherry_hinton",
            "area",
            "south"
         ],
         [
            "pizza_hut_cherry_hinton",
            "food",
            "italian"
         ],
         [
            "pizza_hut_cherry_hinton",
            "phone",
            "01223_323737"
         ],
         [
            "pizza_hut_cherry_hinton",
            "pricerange",
            "moderate"
         ],
         [
            "pizza_hut_cherry_hinton",
            "postcode",
            "cb17dy"
         ],
         [
            "restaurant_alimentum",
            "address",
            "152_-_154_hills_road"
         ],
         [
            "restaurant_alimentum",
            "area",
            "south"
         ],
         [
            "restaurant_alimentum",
            "food",
            "modern_european"
         ],
         [
            "restaurant_alimentum",
            "phone",
            "01223_413000"
         ],
         [
            "restaurant_alimentum",
            "pricerange",
            "moderate"
         ],
         [
            "restaurant_alimentum",
            "postcode",
            "cb28pb"
         ]
      ]
   },
   "133": {
      "task": "dontcare",
      "history": [
         "i am looking for a moderately priced restaurant in the south part of town .",
         "api_call dontcare south moderate",
         "<silence>",
         "pizza_hut_cherry_hinton is a moderately priced restaurant that 's in the south part of town .",
         "i dont want it . show me another one .",
         "the restaurant_alimentum is a moderately priced restaurant in the south part of town ."
      ],
      "user": "what is the address please ?",
      "response": "152_-_154_hills_road",
      "reference_entities": [
         "152_-_154_hills_road"
      ],
      "kg": [
         [
            "pizza_hut_cherry_hinton",
            "address",
            "g4_cambridge_leisure_park_clifton_way_cherry_hinton"
         ],
         [
            "pizza_hut_cherry_hinton",
            "area",
            "south"
         ],
         [
            "pizza_hut_cherry_hinton",
            "food",
            "italian"
         ],
         [
            "pizza_hut_cherry_hinton",
            "phone",
            "01223_323737"
         ],
         [
            "pizza_hut_cherry_hinton",
            "pricerange",
            "moderate"
         ],
         [
            "pizza_hut_cherry_hinton",
            "postcode",
            "cb17dy"
         ],
         [
            "restaurant_alimentum",
            "address",
            "152_-_154_hills_road"
         ],
         [
            "restaurant_alimentum",
            "area",
            "south"
         ],
         [
            "restaurant_alimentum",
            "food",
            "modern_european"
         ],
         [
            "restaurant_alimentum",
            "phone",
            "01223_413000"
         ],
         [
            "restaurant_alimentum",
            "pricerange",
            "moderate"
         ],
         [
            "restaurant_alimentum",
            "postcode",
            "cb28pb"
         ]
      ]
   },
   "134": {
      "task": "dontcare",
      "history": [
         "i am looking for a moderately priced restaurant in the south part of town .",
         "api_call dontcare south moderate",
         "<silence>",
         "pizza_hut_cherry_hinton is a moderately priced restaurant that 's in the south part of town .",
         "i dont want it . show me another one .",
         "the restaurant_alimentum is a moderately priced restaurant in the south part of town .",
         "what is the address please ?",
         "152_-_154_hills_road"
      ],
      "user": "thanks . could i get the phone number , too ?",
      "response": "restaurant_alimentum 's phone number is 01223_413000",
      "reference_entities": [
         "restaurant_alimentum",
         "01223_413000"
      ],
      "kg": [
         [
            "pizza_hut_cherry_hinton",
            "address",
            "g4_cambridge_leisure_park_clifton_way_cherry_hinton"
         ],
         [
            "pizza_hut_cherry_hinton",
            "area",
            "south"
         ],
         [
            "pizza_hut_cherry_hinton",
            "food",
            "italian"
         ],
         [
            "pizza_hut_cherry_hinton",
            "phone",
            "01223_323737"
         ],
         [
            "pizza_hut_cherry_hinton",
            "pricerange",
            "moderate"
         ],
         [
            "pizza_hut_cherry_hinton",
            "postcode",
            "cb17dy"
         ],
         [
            "restaurant_alimentum",
            "address",
            "152_-_154_hills_road"
         ],
         [
            "restaurant_alimentum",
            "area",
            "south"
         ],
         [
            "restaurant_alimentum",
            "food",
            "modern_european"
         ],
         [
            "restaurant_alimentum",
            "phone",
            "01223_413000"
         ],
         [
            "restaurant_alimentum",
            "pricerange",
            "moderate"
         ],
         [
            "restaurant_alimentum",
            "postcode",
            "cb28pb"
         ]
      ]
   },
   "135": {
      "task": "dontcare",
      "history": [
         "i am looking for a moderately priced restaurant in the south part of town .",
         "api_call dontcare south moderate",
         "<silence>",
         "pizza_hut_cherry_hinton is a moderately priced restaurant that 's in the south part of town .",
         "i dont want it . show me another one .",
         "the restaurant_alimentum is a moderately priced restaurant in the south part of town .",
         "what is the address please ?",
         "152_-_154_hills_road",
         "thanks . could i get the phone number , too ?",
         "restaurant_alimentum 's phone number is 01223_413000"
      ],
      "user": "thank you , goodbye",
      "response": "you are welcome goodbye",
      "reference_entities": [],
      "kg": [
         [
            "pizza_hut_cherry_hinton",
            "address",
            "g4_cambridge_leisure_park_clifton_way_cherry_hinton"
         ],
         [
            "pizza_hut_cherry_hinton",
            "area",
            "south"
         ],
         [
            "pizza_hut_cherry_hinton",
            "food",
            "italian"
         ],
         [
            "pizza_hut_cherry_hinton",
            "phone",
            "01223_323737"
         ],
         [
            "pizza_hut_cherry_hinton",
            "pricerange",
            "moderate"
         ],
         [
            "pizza_hut_cherry_hinton",
            "postcode",
            "cb17dy"
         ],
         [
            "restaurant_alimentum",
            "address",
            "152_-_154_hills_road"
         ],
         [
            "restaurant_alimentum",
            "area",
            "south"
         ],
         [
            "restaurant_alimentum",
            "food",
            "modern_european"
         ],
         [
            "restaurant_alimentum",
            "phone",
            "01223_413000"
         ],
         [
            "restaurant_alimentum",
            "pricerange",
            "moderate"
         ],
         [
            "restaurant_alimentum",
            "postcode",
            "cb28pb"
         ]
      ]
   },
   "136": {
      "task": "dontcare",
      "history": [],
      "user": "i 'm looking for a moderately priced restaurant in the east part of town .",
      "response": "api_call dontcare east moderate",
      "reference_entities": [
         "east",
         "moderate"
      ],
      "kg": []
   },
   "137": {
      "task": "dontcare",
      "history": [
         "i 'm looking for a moderately priced restaurant in the east part of town .",
         "api_call dontcare east moderate"
      ],
      "user": "<silence>",
      "response": "i would recommend you curry_prince , an indian place in the east with moderate price range .",
      "reference_entities": [
         "curry_prince",
         "indian",
         "east",
         "moderate"
      ],
      "kg": [
         [
            "curry_prince",
            "address",
            "451_newmarket_road_fen_ditton"
         ],
         [
            "curry_prince",
            "area",
            "east"
         ],
         [
            "curry_prince",
            "food",
            "indian"
         ],
         [
            "curry_prince",
            "phone",
            "01223_566388"
         ],
         [
            "curry_prince",
            "pricerange",
            "moderate"
         ],
         [
            "curry_prince",
            "postcode",
            "cb58jj"
         ],
         [
            "pizza_hut_fen_ditton",
            "address",
            "cambridge_retail_park_newmarket_road_fen_ditton"
         ],
         [
            "pizza_hut_fen_ditton",
            "area",
            "east"
         ],
         [
            "pizza_hut_fen_ditton",
            "food",
            "italian"
         ],
         [
            "pizza_hut_fen_ditton",
            "phone",
            "01223_323737"
         ],
         [
            "pizza_hut_fen_ditton",
            "pricerange",
            "moderate"
         ],
         [
            "pizza_hut_fen_ditton",
            "postcode",
            "cb58wr"
         ],
         [
            "rajmahal",
            "address",
            "7_barnwell_road_fen_ditton"
         ],
         [
            "rajmahal",
            "area",
            "east"
         ],
         [
            "rajmahal",
            "food",
            "indian"
         ],
         [
            "rajmahal",
            "phone",
            "01223_244955"
         ],
         [
            "rajmahal",
            "pricerange",
            "moderate"
         ],
         [
            "rajmahal",
            "postcode",
            "cb58rg"
         ]
      ]
   },
   "138": {
      "task": "dontcare",
      "history": [
         "i 'm looking for a moderately priced restaurant in the east part of town .",
         "api_call dontcare east moderate",
         "<silence>",
         "i would recommend you curry_prince , an indian place in the east with moderate price range ."
      ],
      "user": "is there anything else you would recommend ? can i have the address and type of food for it ?",
      "response": "would you prefer a different type of food ?",
      "reference_entities": [],
      "kg": [
         [
            "curry_prince",
            "address",
            "451_newmarket_road_fen_ditton"
         ],
         [
            "curry_prince",
            "area",
            "east"
         ],
         [
            "curry_prince",
            "food",
            "indian"
         ],
         [
            "curry_prince",
            "phone",
            "01223_566388"
         ],
         [
            "curry_prince",
            "pricerange",
            "moderate"
         ],
         [
            "curry_prince",
            "postcode",
            "cb58jj"
         ],
         [
            "pizza_hut_fen_ditton",
            "address",
            "cambridge_retail_park_newmarket_road_fen_ditton"
         ],
         [
            "pizza_hut_fen_ditton",
            "area",
            "east"
         ],
         [
            "pizza_hut_fen_ditton",
            "food",
            "italian"
         ],
         [
            "pizza_hut_fen_ditton",
            "phone",
            "01223_323737"
         ],
         [
            "pizza_hut_fen_ditton",
            "pricerange",
            "moderate"
         ],
         [
            "pizza_hut_fen_ditton",
            "postcode",
            "cb58wr"
         ],
         [
            "rajmahal",
            "address",
            "7_barnwell_road_fen_ditton"
         ],
         [
            "rajmahal",
            "area",
            "east"
         ],
         [
            "rajmahal",
            "food",
            "indian"
         ],
         [
            "rajmahal",
            "phone",
            "01223_244955"
         ],
         [
            "rajmahal",
            "pricerange",
            "moderate"
         ],
         [
            "rajmahal",
            "postcode",
            "cb58rg"
         ]
      ]
   },
   "139": {
      "task": "dontcare",
      "history": [
         "i 'm looking for a moderately priced restaurant in the east part of town .",
         "api_call dontcare east moderate",
         "<silence>",
         "i would recommend you curry_prince , an indian place in the east with moderate price range .",
         "is there anything else you would recommend ? can i have the address and type of food for it ?",
         "would you prefer a different type of food ?"
      ],
      "user": "yes . what other restaurants did you find ?",
      "response": "there are also pizza_hut_fen_ditton , which is italian , and rajmahal which is indian .",
      "reference_entities": [
         "pizza_hut_fen_ditton",
         "italian",
         "rajmahal",
         "indian"
      ],
      "kg": [
         [
            "curry_prince",
            "address",
            "451_newmarket_road_fen_ditton"
         ],
         [
            "curry_prince",
            "area",
            "east"
         ],
         [
            "curry_prince",
            "food",
            "indian"
         ],
         [
            "curry_prince",
            "phone",
            "01223_566388"
         ],
         [
            "curry_prince",
            "pricerange",
            "moderate"
         ],
         [
            "curry_prince",
            "postcode",
            "cb58jj"
         ],
         [
            "pizza_hut_fen_ditton",
            "address",
            "cambridge_retail_park_newmarket_road_fen_ditton"
         ],
         [
            "pizza_hut_fen_ditton",
            "area",
            "east"
         ],
         [
            "pizza_hut_fen_ditton",
            "food",
            "italian"
         ],
         [
            "pizza_hut_fen_ditton",
            "phone",
            "01223_323737"
         ],
         [
            "pizza_hut_fen_ditton",
            "pricerange",
            "moderate"
         ],
         [
            "pizza_hut_fen_ditton",
            "postcode",
            "cb58wr"
         ],
         [
            "rajmahal",
            "address",
            "7_barnwell_road_fen_ditton"
         ],
         [
            "rajmahal",
            "area",
            "east"
         ],
         [
            "rajmahal",
            "food",
            "indian"
         ],
         [
            "rajmahal",
            "phone",
            "01223_244955"
         ],
         [
            "rajmahal",
            "pricerange",
            "moderate"
         ],
         [
            "rajmahal",
            "postcode",
            "cb58rg"
         ]
      ]
   },
   "140": {
      "task": "dontcare",
      "history": [
         "i 'm looking for a moderately priced restaurant in the east part of town .",
         "api_call dontcare east moderate",
         "<silence>",
         "i would recommend you curry_prince , an indian place in the east with moderate price range .",
         "is there anything else you would recommend ? can i have the address and type of food for it ?",
         "would you prefer a different type of food ?",
         "yes . what other restaurants did you find ?",
         "there are also pizza_hut_fen_ditton , which is italian , and rajmahal which is indian ."
      ],
      "user": "can i have the address of pizza_hut_fen_ditton .",
      "response": "the address of them is cambridge_retail_park_newmarket_road_fen_ditton",
      "reference_entities": [
         "cambridge_retail_park_newmarket_road_fen_ditton"
      ],
      "kg": [
         [
            "curry_prince",
            "address",
            "451_newmarket_road_fen_ditton"
         ],
         [
            "curry_prince",
            "area",
            "east"
         ],
         [
            "curry_prince",
            "food",
            "indian"
         ],
         [
            "curry_prince",
            "phone",
            "01223_566388"
         ],
         [
            "curry_prince",
            "pricerange",
            "moderate"
         ],
         [
            "curry_prince",
            "postcode",
            "cb58jj"
         ],
         [
            "pizza_hut_fen_ditton",
            "address",
            "cambridge_retail_park_newmarket_road_fen_ditton"
         ],
         [
            "pizza_hut_fen_ditton",
            "area",
            "east"
         ],
         [
            "pizza_hut_fen_ditton",
            "food",
            "italian"
         ],
         [
            "pizza_hut_fen_ditton",
            "phone",
            "01223_323737"
         ],
         [
            "pizza_hut_fen_ditton",
            "pricerange",
            "moderate"
         ],
         [
            "pizza_hut_fen_ditton",
            "postcode",
            "cb58wr"
         ],
         [
            "rajmahal",
            "address",
            "7_barnwell_road_fen_ditton"
         ],
         [
            "rajmahal",
            "area",
            "east"
         ],
         [
            "rajmahal",
            "food",
            "indian"
         ],
         [
            "rajmahal",
            "phone",
            "01223_244955"
         ],
         [
            "rajmahal",
            "pricerange",
            "moderate"
         ],
         [
            "rajmahal",
            "postcode",
            "cb58rg"
         ]
      ]
   },
   "141": {
      "task": "dontcare",
      "history": [
         "i 'm looking for a moderately priced restaurant in the east part of town .",
         "api_call dontcare east moderate",
         "<silence>",
         "i would recommend you curry_prince , an indian place in the east with moderate price range .",
         "is there anything else you would recommend ? can i have the address and type of food for it ?",
         "would you prefer a different type of food ?",
         "yes . what other restaurants did you find ?",
         "there are also pizza_hut_fen_ditton , which is italian , and rajmahal which is indian .",
         "can i have the address of pizza_hut_fen_ditton .",
         "the address of them is cambridge_retail_park_newmarket_road_fen_ditton"
      ],
      "user": "thank you good bye",
      "response": "thank you good bye .",
      "reference_entities": [],
      "kg": [
         [
            "curry_prince",
            "address",
            "451_newmarket_road_fen_ditton"
         ],
         [
            "curry_prince",
            "area",
            "east"
         ],
         [
            "curry_prince",
            "food",
            "indian"
         ],
         [
            "curry_prince",
            "phone",
            "01223_566388"
         ],
         [
            "curry_prince",
            "pricerange",
            "moderate"
         ],
         [
            "curry_prince",
            "postcode",
            "cb58jj"
         ],
         [
            "pizza_hut_fen_ditton",
            "address",
            "cambridge_retail_park_newmarket_road_fen_ditton"
         ],
         [
            "pizza_hut_fen_ditton",
            "area",
            "east"
         ],
         [
            "pizza_hut_fen_ditton",
            "food",
            "italian"
         ],
         [
            "pizza_hut_fen_ditton",
            "phone",
            "01223_323737"
         ],
         [
            "pizza_hut_fen_ditton",
            "pricerange",
            "moderate"
         ],
         [
            "pizza_hut_fen_ditton",
            "postcode",
            "cb58wr"
         ],
         [
            "rajmahal",
            "address",
            "7_barnwell_road_fen_ditton"
         ],
         [
            "rajmahal",
            "area",
            "east"
         ],
         [
            "rajmahal",
            "food",
            "indian"
         ],
         [
            "rajmahal",
            "phone",
            "01223_244955"
         ],
         [
            "rajmahal",
            "pricerange",
            "moderate"
         ],
         [
            "rajmahal",
            "postcode",
            "cb58rg"
         ]
      ]
   },
   "142": {
      "task": "italian",
      "history": [],
      "user": "may i have information for an italian restaurant in the east part of town ?",
      "response": "api_call italian east dontcare",
      "reference_entities": [
         "italian",
         "east"
      ],
      "kg": []
   },
   "143": {
      "task": "italian",
      "history": [
         "may i have information for an italian restaurant in the east part of town ?",
         "api_call italian east dontcare"
      ],
      "user": "<silence>",
      "response": "yes sure . there is only on italian restaurant called pizza_hut_fen_ditton in the east . what else do you want to know ?",
      "reference_entities": [
         "italian",
         "pizza_hut_fen_ditton",
         "east"
      ],
      "kg": [
         [
            "pizza_hut_fen_ditton",
            "address",
            "cambridge_retail_park_newmarket_road_fen_ditton"
         ],
         [
            "pizza_hut_fen_ditton",
            "area",
            "east"
         ],
         [
            "pizza_hut_fen_ditton",
            "food",
            "italian"
         ],
         [
            "pizza_hut_fen_ditton",
            "phone",
            "01223_323737"
         ],
         [
            "pizza_hut_fen_ditton",
            "pricerange",
            "moderate"
         ],
         [
            "pizza_hut_fen_ditton",
            "postcode",
            "cb58wr"
         ]
      ]
   },
   "144": {
      "task": "italian",
      "history": [
         "may i have information for an italian restaurant in the east part of town ?",
         "api_call italian east dontcare",
         "<silence>",
         "yes sure . there is only on italian restaurant called pizza_hut_fen_ditton in the east . what else do you want to know ?"
      ],
      "user": "what is their address please ?",
      "response": "the address for pizza_hut_fen_ditton is cambridge_retail_park_newmarket_road_fen_ditton . can i help you with anything else ?",
      "reference_entities": [
         "pizza_hut_fen_ditton",
         "cambridge_retail_park_newmarket_road_fen_ditton"
      ],
      "kg": [
         [
            "pizza_hut_fen_ditton",
            "address",
            "cambridge_retail_park_newmarket_road_fen_ditton"
         ],
         [
            "pizza_hut_fen_ditton",
            "area",
            "east"
         ],
         [
            "pizza_hut_fen_ditton",
            "food",
            "italian"
         ],
         [
            "pizza_hut_fen_ditton",
            "phone",
            "01223_323737"
         ],
         [
            "pizza_hut_fen_ditton",
            "pricerange",
            "moderate"
         ],
         [
            "pizza_hut_fen_ditton",
            "postcode",
            "cb58wr"
         ]
      ]
   },
   "145": {
      "task": "italian",
      "history": [
         "may i have information for an italian restaurant in the east part of town ?",
         "api_call italian east dontcare",
         "<silence>",
         "yes sure . there is only on italian restaurant called pizza_hut_fen_ditton in the east . what else do you want to know ?",
         "what is their address please ?",
         "the address for pizza_hut_fen_ditton is cambridge_retail_park_newmarket_road_fen_ditton . can i help you with anything else ?"
      ],
      "user": "thank you , goodbye .",
      "response": "thank you .",
      "reference_entities": [],
      "kg": [
         [
            "pizza_hut_fen_ditton",
            "address",
            "cambridge_retail_park_newmarket_road_fen_ditton"
         ],
         [
            "pizza_hut_fen_ditton",
            "area",
            "east"
         ],
         [
            "pizza_hut_fen_ditton",
            "food",
            "italian"
         ],
         [
            "pizza_hut_fen_ditton",
            "phone",
            "01223_323737"
         ],
         [
            "pizza_hut_fen_ditton",
            "pricerange",
            "moderate"
         ],
         [
            "pizza_hut_fen_ditton",
            "postcode",
            "cb58wr"
         ]
      ]
   },
   "146": {
      "task": "british",
      "history": [],
      "user": "i would like an expensive restaurant that serves vegetarian food",
      "response": "there are no expensive vegetarian restaurants . would you prefer a different cuisine or price range ?",
      "reference_entities": [
         "expensive"
      ],
      "kg": []
   },
   "147": {
      "task": "british",
      "history": [
         "i would like an expensive restaurant that serves vegetarian food",
         "there are no expensive vegetarian restaurants . would you prefer a different cuisine or price range ?"
      ],
      "user": "a restaurant that serves british food will be fine .",
      "response": "api_call british dontcare expensive",
      "reference_entities": [
         "british",
         "expensive"
      ],
      "kg": []
   },
   "148": {
      "task": "british",
      "history": [
         "i would like an expensive restaurant that serves vegetarian food",
         "there are no expensive vegetarian restaurants . would you prefer a different cuisine or price range ?",
         "a restaurant that serves british food will be fine .",
         "api_call british dontcare expensive"
      ],
      "user": "<silence>",
      "response": "graffiti is an expensive restaurant that serves british food , would you like their address or phone number ?",
      "reference_entities": [
         "graffiti",
         "expensive",
         "british"
      ],
      "kg": [
         [
            "fitzbillies_restaurant",
            "address",
            "51_trumpington_street_city_centre"
         ],
         [
            "fitzbillies_restaurant",
            "area",
            "centre"
         ],
         [
            "fitzbillies_restaurant",
            "food",
            "british"
         ],
         [
            "fitzbillies_restaurant",
            "phone",
            "01223_352500"
         ],
         [
            "fitzbillies_restaurant",
            "pricerange",
            "expensive"
         ],
         [
            "fitzbillies_restaurant",
            "postcode",
            "cb21rg"
         ],
         [
            "graffiti",
            "address",
            "hotel_felix_whitehouse_lane_huntingdon_road"
         ],
         [
            "graffiti",
            "area",
            "west"
         ],
         [
            "graffiti",
            "food",
            "british"
         ],
         [
            "graffiti",
            "phone",
            "01223_277977"
         ],
         [
            "graffiti",
            "pricerange",
            "expensive"
         ],
         [
            "graffiti",
            "postcode",
            "cb30lx"
         ],
         [
            "grafton_hotel_restaurant",
            "address",
            "grafton_hotel_619_newmarket_road_fen_ditton"
         ],
         [
            "grafton_hotel_restaurant",
            "area",
            "east"
         ],
         [
            "grafton_hotel_restaurant",
            "food",
            "british"
         ],
         [
            "grafton_hotel_restaurant",
            "phone",
            "01223_241387"
         ],
         [
            "grafton_hotel_restaurant",
            "pricerange",
            "expensive"
         ],
         [
            "grafton_hotel_restaurant",
            "postcode",
            "cb58pa"
         ],
         [
            "travellers_rest",
            "address",
            "huntingdon_road_city_centre"
         ],
         [
            "travellers_rest",
            "area",
            "west"
         ],
         [
            "travellers_rest",
            "food",
            "british"
         ],
         [
            "travellers_rest",
            "phone",
            "01223_276182"
         ],
         [
            "travellers_rest",
            "pricerange",
            "expensive"
         ],
         [
            "travellers_rest",
            "postcode",
            "cb30df"
         ],
         [
            "the_cambridge_chop_house",
            "address",
            "1_kings_parade"
         ],
         [
            "the_cambridge_chop_house",
            "area",
            "centre"
         ],
         [
            "the_cambridge_chop_house",
            "food",
            "british"
         ],
         [
            "the_cambridge_chop_house",
            "phone",
            "01223_359506"
         ],
         [
            "the_cambridge_chop_house",
            "pricerange",
            "expensive"
         ],
         [
            "the_cambridge_chop_house",
            "postcode",
            "cb21sj"
         ],
         [
            "midsummer_house_restaurant",
            "address",
            "midsummer_common"
         ],
         [
            "midsummer_house_restaurant",
            "area",
            "centre"
         ],
         [
            "midsummer_house_restaurant",
            "food",
            "british"
         ],
         [
            "midsummer_house_restaurant",
            "phone",
            "01223_369299"
         ],
         [
            "midsummer_house_restaurant",
            "pricerange",
            "expensive"
         ],
         [
            "midsummer_house_restaurant",
            "postcode",
            "cb41ha"
         ]
      ]
   },
   "149": {
      "task": "british",
      "history": [
         "i would like an expensive restaurant that serves vegetarian food",
         "there are no expensive vegetarian restaurants . would you prefer a different cuisine or price range ?",
         "a restaurant that serves british food will be fine .",
         "api_call british dontcare expensive",
         "<silence>",
         "graffiti is an expensive restaurant that serves british food , would you like their address or phone number ?"
      ],
      "user": "could you tell me the phone number of graffiti ?",
      "response": "the phone number is 01223_277977 .",
      "reference_entities": [
         "01223_277977"
      ],
      "kg": [
         [
            "fitzbillies_restaurant",
            "address",
            "51_trumpington_street_city_centre"
         ],
         [
            "fitzbillies_restaurant",
            "area",
            "centre"
         ],
         [
            "fitzbillies_restaurant",
            "food",
            "british"
         ],
         [
            "fitzbillies_restaurant",
            "phone",
            "01223_352500"
         ],
         [
            "fitzbillies_restaurant",
            "pricerange",
            "expensive"
         ],
         [
            "fitzbillies_restaurant",
            "postcode",
            "cb21rg"
         ],
         [
            "graffiti",
            "address",
            "hotel_felix_whitehouse_lane_huntingdon_road"
         ],
         [
            "graffiti",
            "area",
            "west"
         ],
         [
            "graffiti",
            "food",
            "british"
         ],
         [
            "graffiti",
            "phone",
            "01223_277977"
         ],
         [
            "graffiti",
            "pricerange",
            "expensive"
         ],
         [
            "graffiti",
            "postcode",
            "cb30lx"
         ],
         [
            "grafton_hotel_restaurant",
            "address",
            "grafton_hotel_619_newmarket_road_fen_ditton"
         ],
         [
            "grafton_hotel_restaurant",
            "area",
            "east"
         ],
         [
            "grafton_hotel_restaurant",
            "food",
            "british"
         ],
         [
            "grafton_hotel_restaurant",
            "phone",
            "01223_241387"
         ],
         [
            "grafton_hotel_restaurant",
            "pricerange",
            "expensive"
         ],
         [
            "grafton_hotel_restaurant",
            "postcode",
            "cb58pa"
         ],
         [
            "travellers_rest",
            "address",
            "huntingdon_road_city_centre"
         ],
         [
            "travellers_rest",
            "area",
            "west"
         ],
         [
            "travellers_rest",
            "food",
            "british"
         ],
         [
            "travellers_rest",
            "phone",
            "01223_276182"
         ],
         [
            "travellers_rest",
            "pricerange",
            "expensive"
         ],
         [
            "travellers_rest",
            "postcode",
            "cb30df"
         ],
         [
            "the_cambridge_chop_house",
            "address",
            "1_kings_parade"
         ],
         [
            "the_cambridge_chop_house",
            "area",
            "centre"
         ],
         [
            "the_cambridge_chop_house",
            "food",
            "british"
         ],
         [
            "the_cambridge_chop_house",
            "phone",
            "01223_359506"
         ],
         [
            "the_cambridge_chop_house",
            "pricerange",
            "expensive"
         ],
         [
            "the_cambridge_chop_house",
            "postcode",
            "cb21sj"
         ],
         [
            "midsummer_house_restaurant",
            "address",
            "midsummer_common"
         ],
         [
            "midsummer_house_restaurant",
            "area",
            "centre"
         ],
         [
            "midsummer_house_restaurant",
            "food",
            "british"
         ],
         [
            "midsummer_house_restaurant",
            "phone",
            "01223_369299"
         ],
         [
            "midsummer_house_restaurant",
            "pricerange",
            "expensive"
         ],
         [
            "midsummer_house_restaurant",
            "postcode",
            "cb41ha"
         ]
      ]
   },
   "150": {
      "task": "british",
      "history": [
         "i would like an expensive restaurant that serves vegetarian food",
         "there are no expensive vegetarian restaurants . would you prefer a different cuisine or price range ?",
         "a restaurant that serves british food will be fine .",
         "api_call british dontcare expensive",
         "<silence>",
         "graffiti is an expensive restaurant that serves british food , would you like their address or phone number ?",
         "could you tell me the phone number of graffiti ?",
         "the phone number is 01223_277977 ."
      ],
      "user": "thank you goodbye .",
      "response": "you 're welcome . goodbye .",
      "reference_entities": [],
      "kg": [
         [
            "fitzbillies_restaurant",
            "address",
            "51_trumpington_street_city_centre"
         ],
         [
            "fitzbillies_restaurant",
            "area",
            "centre"
         ],
         [
            "fitzbillies_restaurant",
            "food",
            "british"
         ],
         [
            "fitzbillies_restaurant",
            "phone",
            "01223_352500"
         ],
         [
            "fitzbillies_restaurant",
            "pricerange",
            "expensive"
         ],
         [
            "fitzbillies_restaurant",
            "postcode",
            "cb21rg"
         ],
         [
            "graffiti",
            "address",
            "hotel_felix_whitehouse_lane_huntingdon_road"
         ],
         [
            "graffiti",
            "area",
            "west"
         ],
         [
            "graffiti",
            "food",
            "british"
         ],
         [
            "graffiti",
            "phone",
            "01223_277977"
         ],
         [
            "graffiti",
            "pricerange",
            "expensive"
         ],
         [
            "graffiti",
            "postcode",
            "cb30lx"
         ],
         [
            "grafton_hotel_restaurant",
            "address",
            "grafton_hotel_619_newmarket_road_fen_ditton"
         ],
         [
            "grafton_hotel_restaurant",
            "area",
            "east"
         ],
         [
            "grafton_hotel_restaurant",
            "food",
            "british"
         ],
         [
            "grafton_hotel_restaurant",
            "phone",
            "01223_241387"
         ],
         [
            "grafton_hotel_restaurant",
            "pricerange",
            "expensive"
         ],
         [
            "grafton_hotel_restaurant",
            "postcode",
            "cb58pa"
         ],
         [
            "travellers_rest",
            "address",
            "huntingdon_road_city_centre"
         ],
         [
            "travellers_rest",
            "area",
            "west"
         ],
         [
            "travellers_rest",
            "food",
            "british"
         ],
         [
            "travellers_rest",
            "phone",
            "01223_276182"
         ],
         [
            "travellers_rest",
            "pricerange",
            "expensive"
         ],
         [
            "travellers_rest",
            "postcode",
            "cb30df"
         ],
         [
            "the_cambridge_chop_house",
            "address",
            "1_kings_parade"
         ],
         [
            "the_cambridge_chop_house",
            "area",
            "centre"
         ],
         [
            "the_cambridge_chop_house",
            "food",
            "british"
         ],
         [
            "the_cambridge_chop_house",
            "phone",
            "01223_359506"
         ],
         [
            "the_cambridge_chop_house",
            "pricerange",
            "expensive"
         ],
         [
            "the_cambridge_chop_house",
            "postcode",
            "cb21sj"
         ],
         [
            "midsummer_house_restaurant",
            "address",
            "midsummer_common"
         ],
         [
            "midsummer_house_restaurant",
            "area",
            "centre"
         ],
         [
            "midsummer_house_restaurant",
            "food",
            "british"
         ],
         [
            "midsummer_house_restaurant",
            "phone",
            "01223_369299"
         ],
         [
            "midsummer_house_restaurant",
            "pricerange",
            "expensive"
         ],
         [
            "midsummer_house_restaurant",
            "postcode",
            "cb41ha"
         ]
      ]
   },
   "151": {
      "task": "dontcare",
      "history": [],
      "user": "hi , i want a moderately priced restaurant located in the south part of town .",
      "response": "api_call dontcare south moderate",
      "reference_entities": [
         "south",
         "moderate"
      ],
      "kg": []
   },
   "152": {
      "task": "dontcare",
      "history": [
         "hi , i want a moderately priced restaurant located in the south part of town .",
         "api_call dontcare south moderate"
      ],
      "user": "<silence>",
      "response": "pizza_hut_cherry_hinton is in the south part of town and in the moderate price range . would you like their location ?",
      "reference_entities": [
         "pizza_hut_cherry_hinton",
         "south",
         "moderate"
      ],
      "kg": [
         [
            "pizza_hut_cherry_hinton",
            "address",
            "g4_cambridge_leisure_park_clifton_way_cherry_hinton"
         ],
         [
            "pizza_hut_cherry_hinton",
            "area",
            "south"
         ],
         [
            "pizza_hut_cherry_hinton",
            "food",
            "italian"
         ],
         [
            "pizza_hut_cherry_hinton",
            "phone",
            "01223_323737"
         ],
         [
            "pizza_hut_cherry_hinton",
            "pricerange",
            "moderate"
         ],
         [
            "pizza_hut_cherry_hinton",
            "postcode",
            "cb17dy"
         ],
         [
            "restaurant_alimentum",
            "address",
            "152_-_154_hills_road"
         ],
         [
            "restaurant_alimentum",
            "area",
            "south"
         ],
         [
            "restaurant_alimentum",
            "food",
            "modern_european"
         ],
         [
            "restaurant_alimentum",
            "phone",
            "01223_413000"
         ],
         [
            "restaurant_alimentum",
            "pricerange",
            "moderate"
         ],
         [
            "restaurant_alimentum",
            "postcode",
            "cb28pb"
         ]
      ]
   },
   "153": {
      "task": "dontcare",
      "history": [
         "hi , i want a moderately priced restaurant located in the south part of town .",
         "api_call dontcare south moderate",
         "<silence>",
         "pizza_hut_cherry_hinton is in the south part of town and in the moderate price range . would you like their location ?"
      ],
      "user": "address and postcode please",
      "response": "their address is g4_cambridge_leisure_park_clifton_way_cherry_hinton and their postcode is cb17dy . is there anything else i can do for you today ?",
      "reference_entities": [
         "g4_cambridge_leisure_park_clifton_way_cherry_hinton",
         "cb17dy"
      ],
      "kg": [
         [
            "pizza_hut_cherry_hinton",
            "address",
            "g4_cambridge_leisure_park_clifton_way_cherry_hinton"
         ],
         [
            "pizza_hut_cherry_hinton",
            "area",
            "south"
         ],
         [
            "pizza_hut_cherry_hinton",
            "food",
            "italian"
         ],
         [
            "pizza_hut_cherry_hinton",
            "phone",
            "01223_323737"
         ],
         [
            "pizza_hut_cherry_hinton",
            "pricerange",
            "moderate"
         ],
         [
            "pizza_hut_cherry_hinton",
            "postcode",
            "cb17dy"
         ],
         [
            "restaurant_alimentum",
            "address",
            "152_-_154_hills_road"
         ],
         [
            "restaurant_alimentum",
            "area",
            "south"
         ],
         [
            "restaurant_alimentum",
            "food",
            "modern_european"
         ],
         [
            "restaurant_alimentum",
            "phone",
            "01223_413000"
         ],
         [
            "restaurant_alimentum",
            "pricerange",
            "moderate"
         ],
         [
            "restaurant_alimentum",
            "postcode",
            "cb28pb"
         ]
      ]
   },
   "154": {
      "task": "dontcare",
      "history": [
         "hi , i want a moderately priced restaurant located in the south part of town .",
         "api_call dontcare south moderate",
         "<silence>",
         "pizza_hut_cherry_hinton is in the south part of town and in the moderate price range . would you like their location ?",
         "address and postcode please",
         "their address is g4_cambridge_leisure_park_clifton_way_cherry_hinton and their postcode is cb17dy . is there anything else i can do for you today ?"
      ],
      "user": "no , thank you , goodbye .",
      "response": "enjoy your meal !",
      "reference_entities": [],
      "kg": [
         [
            "pizza_hut_cherry_hinton",
            "address",
            "g4_cambridge_leisure_park_clifton_way_cherry_hinton"
         ],
         [
            "pizza_hut_cherry_hinton",
            "area",
            "south"
         ],
         [
            "pizza_hut_cherry_hinton",
            "food",
            "italian"
         ],
         [
            "pizza_hut_cherry_hinton",
            "phone",
            "01223_323737"
         ],
         [
            "pizza_hut_cherry_hinton",
            "pricerange",
            "moderate"
         ],
         [
            "pizza_hut_cherry_hinton",
            "postcode",
            "cb17dy"
         ],
         [
            "restaurant_alimentum",
            "address",
            "152_-_154_hills_road"
         ],
         [
            "restaurant_alimentum",
            "area",
            "south"
         ],
         [
            "restaurant_alimentum",
            "food",
            "modern_european"
         ],
         [
            "restaurant_alimentum",
            "phone",
            "01223_413000"
         ],
         [
            "restaurant_alimentum",
            "pricerange",
            "moderate"
         ],
         [
            "restaurant_alimentum",
            "postcode",
            "cb28pb"
         ]
      ]
   },
   "155": {
      "task": "mediterranean",
      "history": [],
      "user": "hello , i am looking for an expensive restaurant that serves fusion food .",
      "response": "i 'm sorry , there are no fusion restaurants listed in the cheap price range . would you like to try something else ?",
      "reference_entities": [
         "cheap"
      ],
      "kg": []
   },
   "156": {
      "task": "mediterranean",
      "history": [
         "hello , i am looking for an expensive restaurant that serves fusion food .",
         "i 'm sorry , there are no fusion restaurants listed in the cheap price range . would you like to try something else ?"
      ],
      "user": "how about mediterranean food ?",
      "response": "api_call mediterranean dontcare expensive",
      "reference_entities": [
         "mediterranean",
         "expensive"
      ],
      "kg": []
   },
   "157": {
      "task": "mediterranean",
      "history": [
         "hello , i am looking for an expensive restaurant that serves fusion food .",
         "i 'm sorry , there are no fusion restaurants listed in the cheap price range . would you like to try something else ?",
         "how about mediterranean food ?",
         "api_call mediterranean dontcare expensive"
      ],
      "user": "<silence>",
      "response": "there are two restaurants serving mediterranean food in the expensive price range . your options are la_mimosa or shiraz_restaurant .",
      "reference_entities": [
         "mediterranean",
         "expensive",
         "la_mimosa",
         "shiraz_restaurant"
      ],
      "kg": [
         [
            "la_mimosa",
            "address",
            "thompsons_lane_fen_ditton"
         ],
         [
            "la_mimosa",
            "area",
            "centre"
         ],
         [
            "la_mimosa",
            "food",
            "mediterranean"
         ],
         [
            "la_mimosa",
            "phone",
            "01223_362525"
         ],
         [
            "la_mimosa",
            "pricerange",
            "expensive"
         ],
         [
            "la_mimosa",
            "postcode",
            "cb58aq"
         ],
         [
            "shiraz_restaurant",
            "address",
            "84_regent_street_city_centre"
         ],
         [
            "shiraz_restaurant",
            "area",
            "centre"
         ],
         [
            "shiraz_restaurant",
            "food",
            "mediterranean"
         ],
         [
            "shiraz_restaurant",
            "phone",
            "01223_307581"
         ],
         [
            "shiraz_restaurant",
            "pricerange",
            "expensive"
         ],
         [
            "shiraz_restaurant",
            "postcode",
            "cb21dp"
         ]
      ]
   },
   "158": {
      "task": "mediterranean",
      "history": [
         "hello , i am looking for an expensive restaurant that serves fusion food .",
         "i 'm sorry , there are no fusion restaurants listed in the cheap price range . would you like to try something else ?",
         "how about mediterranean food ?",
         "api_call mediterranean dontcare expensive",
         "<silence>",
         "there are two restaurants serving mediterranean food in the expensive price range . your options are la_mimosa or shiraz_restaurant ."
      ],
      "user": "what is the address and phone number of one of them ?",
      "response": "la_mimosa 's address is thompsons_lane_fen_ditton , phone number 01223362525 .",
      "reference_entities": [
         "la_mimosa",
         "thompsons_lane_fen_ditton",
         "01223362525"
      ],
      "kg": [
         [
            "la_mimosa",
            "address",
            "thompsons_lane_fen_ditton"
         ],
         [
            "la_mimosa",
            "area",
            "centre"
         ],
         [
            "la_mimosa",
            "food",
            "mediterranean"
         ],
         [
            "la_mimosa",
            "phone",
            "01223_362525"
         ],
         [
            "la_mimosa",
            "pricerange",
            "expensive"
         ],
         [
            "la_mimosa",
            "postcode",
            "cb58aq"
         ],
         [
            "shiraz_restaurant",
            "address",
            "84_regent_street_city_centre"
         ],
         [
            "shiraz_restaurant",
            "area",
            "centre"
         ],
         [
            "shiraz_restaurant",
            "food",
            "mediterranean"
         ],
         [
            "shiraz_restaurant",
            "phone",
            "01223_307581"
         ],
         [
            "shiraz_restaurant",
            "pricerange",
            "expensive"
         ],
         [
            "shiraz_restaurant",
            "postcode",
            "cb21dp"
         ]
      ]
   },
   "159": {
      "task": "mediterranean",
      "history": [
         "hello , i am looking for an expensive restaurant that serves fusion food .",
         "i 'm sorry , there are no fusion restaurants listed in the cheap price range . would you like to try something else ?",
         "how about mediterranean food ?",
         "api_call mediterranean dontcare expensive",
         "<silence>",
         "there are two restaurants serving mediterranean food in the expensive price range . your options are la_mimosa or shiraz_restaurant .",
         "what is the address and phone number of one of them ?",
         "la_mimosa 's address is thompsons_lane_fen_ditton , phone number 01223362525 ."
      ],
      "user": "thank you goodbye .",
      "response": "you 're welcome , goodbye .",
      "reference_entities": [],
      "kg": [
         [
            "la_mimosa",
            "address",
            "thompsons_lane_fen_ditton"
         ],
         [
            "la_mimosa",
            "area",
            "centre"
         ],
         [
            "la_mimosa",
            "food",
            "mediterranean"
         ],
         [
            "la_mimosa",
            "phone",
            "01223_362525"
         ],
         [
            "la_mimosa",
            "pricerange",
            "expensive"
         ],
         [
            "la_mimosa",
            "postcode",
            "cb58aq"
         ],
         [
            "shiraz_restaurant",
            "address",
            "84_regent_street_city_centre"
         ],
         [
            "shiraz_restaurant",
            "area",
            "centre"
         ],
         [
            "shiraz_restaurant",
            "food",
            "mediterranean"
         ],
         [
            "shiraz_restaurant",
            "phone",
            "01223_307581"
         ],
         [
            "shiraz_restaurant",
            "pricerange",
            "expensive"
         ],
         [
            "shiraz_restaurant",
            "postcode",
            "cb21dp"
         ]
      ]
   },
   "160": {
      "task": "french",
      "history": [],
      "user": "can you recommend a restaurant that serves french food ? not too expensive , please .",
      "response": "there are no french restaurants matching your requests . can i help you with something else ?",
      "reference_entities": [
         "french"
      ],
      "kg": []
   },
   "161": {
      "task": "french",
      "history": [
         "can you recommend a restaurant that serves french food ? not too expensive , please .",
         "there are no french restaurants matching your requests . can i help you with something else ?"
      ],
      "user": "how about a french restaurant in any price range ?",
      "response": "api_call french dontcare dontcare",
      "reference_entities": [
         "french"
      ],
      "kg": []
   },
   "162": {
      "task": "french",
      "history": [
         "can you recommend a restaurant that serves french food ? not too expensive , please .",
         "there are no french restaurants matching your requests . can i help you with something else ?",
         "how about a french restaurant in any price range ?",
         "api_call french dontcare dontcare"
      ],
      "user": "<silence>",
      "response": "cote is a french restaurant in the city centre in the expensive price range .",
      "reference_entities": [
         "cote",
         "french",
         "centre",
         "expensive"
      ],
      "kg": [
         [
            "restaurant_two_two",
            "address",
            "22_chesterton_road_chesterton"
         ],
         [
            "restaurant_two_two",
            "area",
            "north"
         ],
         [
            "restaurant_two_two",
            "food",
            "french"
         ],
         [
            "restaurant_two_two",
            "phone",
            "01223_351880"
         ],
         [
            "restaurant_two_two",
            "pricerange",
            "expensive"
         ],
         [
            "restaurant_two_two",
            "postcode",
            "cb43ax"
         ],
         [
            "cote",
            "address",
            "bridge_street_city_centre"
         ],
         [
            "cote",
            "area",
            "centre"
         ],
         [
            "cote",
            "food",
            "french"
         ],
         [
            "cote",
            "phone",
            "01223_311053"
         ],
         [
            "cote",
            "pricerange",
            "expensive"
         ],
         [
            "cote",
            "postcode",
            "cb21uf"
         ]
      ]
   },
   "163": {
      "task": "french",
      "history": [
         "can you recommend a restaurant that serves french food ? not too expensive , please .",
         "there are no french restaurants matching your requests . can i help you with something else ?",
         "how about a french restaurant in any price range ?",
         "api_call french dontcare dontcare",
         "<silence>",
         "cote is a french restaurant in the city centre in the expensive price range ."
      ],
      "user": "can you please give me their address and phone number",
      "response": "cote 's phone number is 01223_311053 and they are located at bridge_street_city_centre . is there anything else i can help you with today ?",
      "reference_entities": [
         "cote",
         "01223_311053",
         "bridge_street_city_centre"
      ],
      "kg": [
         [
            "restaurant_two_two",
            "address",
            "22_chesterton_road_chesterton"
         ],
         [
            "restaurant_two_two",
            "area",
            "north"
         ],
         [
            "restaurant_two_two",
            "food",
            "french"
         ],
         [
            "restaurant_two_two",
            "phone",
            "01223_351880"
         ],
         [
            "restaurant_two_two",
            "pricerange",
            "expensive"
         ],
         [
            "restaurant_two_two",
            "postcode",
            "cb43ax"
         ],
         [
            "cote",
            "address",
            "bridge_street_city_centre"
         ],
         [
            "cote",
            "area",
            "centre"
         ],
         [
            "cote",
            "food",
            "french"
         ],
         [
            "cote",
            "phone",
            "01223_311053"
         ],
         [
            "cote",
            "pricerange",
            "expensive"
         ],
         [
            "cote",
            "postcode",
            "cb21uf"
         ]
      ]
   },
   "164": {
      "task": "french",
      "history": [
         "can you recommend a restaurant that serves french food ? not too expensive , please .",
         "there are no french restaurants matching your requests . can i help you with something else ?",
         "how about a french restaurant in any price range ?",
         "api_call french dontcare dontcare",
         "<silence>",
         "cote is a french restaurant in the city centre in the expensive price range .",
         "can you please give me their address and phone number",
         "cote 's phone number is 01223_311053 and they are located at bridge_street_city_centre . is there anything else i can help you with today ?"
      ],
      "user": "thank you . that is all i needed to know . bye bye !",
      "response": "you 're welcome . good bye .",
      "reference_entities": [],
      "kg": [
         [
            "restaurant_two_two",
            "address",
            "22_chesterton_road_chesterton"
         ],
         [
            "restaurant_two_two",
            "area",
            "north"
         ],
         [
            "restaurant_two_two",
            "food",
            "french"
         ],
         [
            "restaurant_two_two",
            "phone",
            "01223_351880"
         ],
         [
            "restaurant_two_two",
            "pricerange",
            "expensive"
         ],
         [
            "restaurant_two_two",
            "postcode",
            "cb43ax"
         ],
         [
            "cote",
            "address",
            "bridge_street_city_centre"
         ],
         [
            "cote",
            "area",
            "centre"
         ],
         [
            "cote",
            "food",
            "french"
         ],
         [
            "cote",
            "phone",
            "01223_311053"
         ],
         [
            "cote",
            "pricerange",
            "expensive"
         ],
         [
            "cote",
            "postcode",
            "cb21uf"
         ]
      ]
   },
   "165": {
      "task": "dontcare",
      "history": [],
      "user": "i am looking for a cheap restaurant that is in the north part of town .",
      "response": "what kind of food would like ?",
      "reference_entities": [],
      "kg": []
   },
   "166": {
      "task": "dontcare",
      "history": [
         "i am looking for a cheap restaurant that is in the north part of town .",
         "what kind of food would like ?"
      ],
      "user": "any",
      "response": "api_call dontcare north cheap",
      "reference_entities": [
         "north",
         "cheap"
      ],
      "kg": []
   },
   "167": {
      "task": "dontcare",
      "history": [
         "i am looking for a cheap restaurant that is in the north part of town .",
         "what kind of food would like ?",
         "any",
         "api_call dontcare north cheap"
      ],
      "user": "<silence>",
      "response": "da_vinci_pizzeria serves italian food in the cheap price range and is in the north part of town .",
      "reference_entities": [
         "da_vinci_pizzeria",
         "italian",
         "cheap",
         "north"
      ],
      "kg": [
         [
            "da_vinci_pizzeria",
            "address",
            "20_milton_road_chesterton"
         ],
         [
            "da_vinci_pizzeria",
            "area",
            "north"
         ],
         [
            "da_vinci_pizzeria",
            "food",
            "italian"
         ],
         [
            "da_vinci_pizzeria",
            "phone",
            "01223_351707"
         ],
         [
            "da_vinci_pizzeria",
            "pricerange",
            "cheap"
         ],
         [
            "da_vinci_pizzeria",
            "postcode",
            "cb41jy"
         ],
         [
            "royal_spice",
            "address",
            "victoria_avenue_chesterton"
         ],
         [
            "royal_spice",
            "area",
            "north"
         ],
         [
            "royal_spice",
            "food",
            "indian"
         ],
         [
            "royal_spice",
            "phone",
            "01733_553355"
         ],
         [
            "royal_spice",
            "pricerange",
            "cheap"
         ],
         [
            "royal_spice",
            "postcode",
            "cb41eh"
         ]
      ]
   },
   "168": {
      "task": "dontcare",
      "history": [
         "i am looking for a cheap restaurant that is in the north part of town .",
         "what kind of food would like ?",
         "any",
         "api_call dontcare north cheap",
         "<silence>",
         "da_vinci_pizzeria serves italian food in the cheap price range and is in the north part of town ."
      ],
      "user": "are there any other options ?",
      "response": "royal_spice serves indian food in the cheap price range and is in the north part of town .",
      "reference_entities": [
         "royal_spice",
         "indian",
         "cheap",
         "north"
      ],
      "kg": [
         [
            "da_vinci_pizzeria",
            "address",
            "20_milton_road_chesterton"
         ],
         [
            "da_vinci_pizzeria",
            "area",
            "north"
         ],
         [
            "da_vinci_pizzeria",
            "food",
            "italian"
         ],
         [
            "da_vinci_pizzeria",
            "phone",
            "01223_351707"
         ],
         [
            "da_vinci_pizzeria",
            "pricerange",
            "cheap"
         ],
         [
            "da_vinci_pizzeria",
            "postcode",
            "cb41jy"
         ],
         [
            "royal_spice",
            "address",
            "victoria_avenue_chesterton"
         ],
         [
            "royal_spice",
            "area",
            "north"
         ],
         [
            "royal_spice",
            "food",
            "indian"
         ],
         [
            "royal_spice",
            "phone",
            "01733_553355"
         ],
         [
            "royal_spice",
            "pricerange",
            "cheap"
         ],
         [
            "royal_spice",
            "postcode",
            "cb41eh"
         ]
      ]
   },
   "169": {
      "task": "dontcare",
      "history": [
         "i am looking for a cheap restaurant that is in the north part of town .",
         "what kind of food would like ?",
         "any",
         "api_call dontcare north cheap",
         "<silence>",
         "da_vinci_pizzeria serves italian food in the cheap price range and is in the north part of town .",
         "are there any other options ?",
         "royal_spice serves indian food in the cheap price range and is in the north part of town ."
      ],
      "user": "that sounds great . may i have their address please ?",
      "response": "royal_spice 's address is victoria_avenue_chesterton",
      "reference_entities": [
         "royal_spice",
         "victoria_avenue_chesterton"
      ],
      "kg": [
         [
            "da_vinci_pizzeria",
            "address",
            "20_milton_road_chesterton"
         ],
         [
            "da_vinci_pizzeria",
            "area",
            "north"
         ],
         [
            "da_vinci_pizzeria",
            "food",
            "italian"
         ],
         [
            "da_vinci_pizzeria",
            "phone",
            "01223_351707"
         ],
         [
            "da_vinci_pizzeria",
            "pricerange",
            "cheap"
         ],
         [
            "da_vinci_pizzeria",
            "postcode",
            "cb41jy"
         ],
         [
            "royal_spice",
            "address",
            "victoria_avenue_chesterton"
         ],
         [
            "royal_spice",
            "area",
            "north"
         ],
         [
            "royal_spice",
            "food",
            "indian"
         ],
         [
            "royal_spice",
            "phone",
            "01733_553355"
         ],
         [
            "royal_spice",
            "pricerange",
            "cheap"
         ],
         [
            "royal_spice",
            "postcode",
            "cb41eh"
         ]
      ]
   },
   "170": {
      "task": "dontcare",
      "history": [
         "i am looking for a cheap restaurant that is in the north part of town .",
         "what kind of food would like ?",
         "any",
         "api_call dontcare north cheap",
         "<silence>",
         "da_vinci_pizzeria serves italian food in the cheap price range and is in the north part of town .",
         "are there any other options ?",
         "royal_spice serves indian food in the cheap price range and is in the north part of town .",
         "that sounds great . may i have their address please ?",
         "royal_spice 's address is victoria_avenue_chesterton"
      ],
      "user": "thank you very much , bye bye",
      "response": "enjoy !",
      "reference_entities": [],
      "kg": [
         [
            "da_vinci_pizzeria",
            "address",
            "20_milton_road_chesterton"
         ],
         [
            "da_vinci_pizzeria",
            "area",
            "north"
         ],
         [
            "da_vinci_pizzeria",
            "food",
            "italian"
         ],
         [
            "da_vinci_pizzeria",
            "phone",
            "01223_351707"
         ],
         [
            "da_vinci_pizzeria",
            "pricerange",
            "cheap"
         ],
         [
            "da_vinci_pizzeria",
            "postcode",
            "cb41jy"
         ],
         [
            "royal_spice",
            "address",
            "victoria_avenue_chesterton"
         ],
         [
            "royal_spice",
            "area",
            "north"
         ],
         [
            "royal_spice",
            "food",
            "indian"
         ],
         [
            "royal_spice",
            "phone",
            "01733_553355"
         ],
         [
            "royal_spice",
            "pricerange",
            "cheap"
         ],
         [
            "royal_spice",
            "postcode",
            "cb41eh"
         ]
      ]
   },
   "171": {
      "task": "italian",
      "history": [],
      "user": "i 'm looking for a restaurant in the north part of town that serves welsh food .",
      "response": "there are no welsh restaurants in the north of town . would you like something else ?",
      "reference_entities": [
         "north"
      ],
      "kg": []
   },
   "172": {
      "task": "italian",
      "history": [
         "i 'm looking for a restaurant in the north part of town that serves welsh food .",
         "there are no welsh restaurants in the north of town . would you like something else ?"
      ],
      "user": "italian",
      "response": "api_call italian north dontcare",
      "reference_entities": [
         "italian",
         "north"
      ],
      "kg": []
   },
   "173": {
      "task": "italian",
      "history": [
         "i 'm looking for a restaurant in the north part of town that serves welsh food .",
         "there are no welsh restaurants in the north of town . would you like something else ?",
         "italian",
         "api_call italian north dontcare"
      ],
      "user": "<silence>",
      "response": "da_vinci_pizzeria would be your only option in the north . would you like their address and phone number ?",
      "reference_entities": [
         "da_vinci_pizzeria",
         "north"
      ],
      "kg": [
         [
            "da_vinci_pizzeria",
            "address",
            "20_milton_road_chesterton"
         ],
         [
            "da_vinci_pizzeria",
            "area",
            "north"
         ],
         [
            "da_vinci_pizzeria",
            "food",
            "italian"
         ],
         [
            "da_vinci_pizzeria",
            "phone",
            "01223_351707"
         ],
         [
            "da_vinci_pizzeria",
            "pricerange",
            "cheap"
         ],
         [
            "da_vinci_pizzeria",
            "postcode",
            "cb41jy"
         ]
      ]
   },
   "174": {
      "task": "italian",
      "history": [
         "i 'm looking for a restaurant in the north part of town that serves welsh food .",
         "there are no welsh restaurants in the north of town . would you like something else ?",
         "italian",
         "api_call italian north dontcare",
         "<silence>",
         "da_vinci_pizzeria would be your only option in the north . would you like their address and phone number ?"
      ],
      "user": "that would be great thanks !",
      "response": "da_vinci_pizzeria is located at 20_milton_road_chesterton and their phone number is 01223_351707 . may i help you with anything else ?",
      "reference_entities": [
         "da_vinci_pizzeria",
         "20_milton_road_chesterton",
         "01223_351707"
      ],
      "kg": [
         [
            "da_vinci_pizzeria",
            "address",
            "20_milton_road_chesterton"
         ],
         [
            "da_vinci_pizzeria",
            "area",
            "north"
         ],
         [
            "da_vinci_pizzeria",
            "food",
            "italian"
         ],
         [
            "da_vinci_pizzeria",
            "phone",
            "01223_351707"
         ],
         [
            "da_vinci_pizzeria",
            "pricerange",
            "cheap"
         ],
         [
            "da_vinci_pizzeria",
            "postcode",
            "cb41jy"
         ]
      ]
   },
   "175": {
      "task": "italian",
      "history": [
         "i 'm looking for a restaurant in the north part of town that serves welsh food .",
         "there are no welsh restaurants in the north of town . would you like something else ?",
         "italian",
         "api_call italian north dontcare",
         "<silence>",
         "da_vinci_pizzeria would be your only option in the north . would you like their address and phone number ?",
         "that would be great thanks !",
         "da_vinci_pizzeria is located at 20_milton_road_chesterton and their phone number is 01223_351707 . may i help you with anything else ?"
      ],
      "user": "that 's it , goodbye",
      "response": "thank you , goodbye .",
      "reference_entities": [],
      "kg": [
         [
            "da_vinci_pizzeria",
            "address",
            "20_milton_road_chesterton"
         ],
         [
            "da_vinci_pizzeria",
            "area",
            "north"
         ],
         [
            "da_vinci_pizzeria",
            "food",
            "italian"
         ],
         [
            "da_vinci_pizzeria",
            "phone",
            "01223_351707"
         ],
         [
            "da_vinci_pizzeria",
            "pricerange",
            "cheap"
         ],
         [
            "da_vinci_pizzeria",
            "postcode",
            "cb41jy"
         ]
      ]
   },
   "176": {
      "task": "italian",
      "history": [
         "i 'm looking for a restaurant in the north part of town that serves welsh food .",
         "there are no welsh restaurants in the north of town . would you like something else ?",
         "italian",
         "api_call italian north dontcare",
         "<silence>",
         "da_vinci_pizzeria would be your only option in the north . would you like their address and phone number ?",
         "that would be great thanks !",
         "da_vinci_pizzeria is located at 20_milton_road_chesterton and their phone number is 01223_351707 . may i help you with anything else ?",
         "that 's it , goodbye",
         "thank you , goodbye ."
      ],
      "user": "thanks !",
      "response": "you 're welcome .",
      "reference_entities": [],
      "kg": [
         [
            "da_vinci_pizzeria",
            "address",
            "20_milton_road_chesterton"
         ],
         [
            "da_vinci_pizzeria",
            "area",
            "north"
         ],
         [
            "da_vinci_pizzeria",
            "food",
            "italian"
         ],
         [
            "da_vinci_pizzeria",
            "phone",
            "01223_351707"
         ],
         [
            "da_vinci_pizzeria",
            "pricerange",
            "cheap"
         ],
         [
            "da_vinci_pizzeria",
            "postcode",
            "cb41jy"
         ]
      ]
   },
   "177": {
      "task": "mediterranean",
      "history": [],
      "user": "i would like a cheap restaurant that serves mediterranean food",
      "response": "api_call mediterranean dontcare cheap",
      "reference_entities": [
         "mediterranean",
         "cheap"
      ],
      "kg": []
   },
   "178": {
      "task": "mediterranean",
      "history": [
         "i would like a cheap restaurant that serves mediterranean food",
         "api_call mediterranean dontcare cheap"
      ],
      "user": "<silence>",
      "response": "the_gardenia is a cheap restaurant that serves mediterranean food . is the centre part of town okay for you ?",
      "reference_entities": [
         "the_gardenia",
         "cheap",
         "mediterranean",
         "centre"
      ],
      "kg": [
         [
            "the_gardenia",
            "address",
            "2_rose_crescent_city_centre"
         ],
         [
            "the_gardenia",
            "area",
            "centre"
         ],
         [
            "the_gardenia",
            "food",
            "mediterranean"
         ],
         [
            "the_gardenia",
            "phone",
            "01223_356354"
         ],
         [
            "the_gardenia",
            "pricerange",
            "cheap"
         ],
         [
            "the_gardenia",
            "postcode",
            "cb23ll"
         ]
      ]
   },
   "179": {
      "task": "mediterranean",
      "history": [
         "i would like a cheap restaurant that serves mediterranean food",
         "api_call mediterranean dontcare cheap",
         "<silence>",
         "the_gardenia is a cheap restaurant that serves mediterranean food . is the centre part of town okay for you ?"
      ],
      "user": "yes , thank you . could you tell me the address and phone number of that restaurant ?",
      "response": "certainly , the_gardenia is located at 2_rose_crescent_city_centre and can be reached at 01223_356354 . may i be of further assistance ?",
      "reference_entities": [
         "the_gardenia",
         "2_rose_crescent_city_centre",
         "01223_356354"
      ],
      "kg": [
         [
            "the_gardenia",
            "address",
            "2_rose_crescent_city_centre"
         ],
         [
            "the_gardenia",
            "area",
            "centre"
         ],
         [
            "the_gardenia",
            "food",
            "mediterranean"
         ],
         [
            "the_gardenia",
            "phone",
            "01223_356354"
         ],
         [
            "the_gardenia",
            "pricerange",
            "cheap"
         ],
         [
            "the_gardenia",
            "postcode",
            "cb23ll"
         ]
      ]
   },
   "180": {
      "task": "mediterranean",
      "history": [
         "i would like a cheap restaurant that serves mediterranean food",
         "api_call mediterranean dontcare cheap",
         "<silence>",
         "the_gardenia is a cheap restaurant that serves mediterranean food . is the centre part of town okay for you ?",
         "yes , thank you . could you tell me the address and phone number of that restaurant ?",
         "certainly , the_gardenia is located at 2_rose_crescent_city_centre and can be reached at 01223_356354 . may i be of further assistance ?"
      ],
      "user": "the_gardenia sounds good . thanks .",
      "response": "good bye .",
      "reference_entities": [],
      "kg": [
         [
            "the_gardenia",
            "address",
            "2_rose_crescent_city_centre"
         ],
         [
            "the_gardenia",
            "area",
            "centre"
         ],
         [
            "the_gardenia",
            "food",
            "mediterranean"
         ],
         [
            "the_gardenia",
            "phone",
            "01223_356354"
         ],
         [
            "the_gardenia",
            "pricerange",
            "cheap"
         ],
         [
            "the_gardenia",
            "postcode",
            "cb23ll"
         ]
      ]
   },
   "181": {
      "task": "dontcare",
      "history": [],
      "user": "i want to find a cheap restaurant in the north part of town .",
      "response": "what food type are you looking for ?",
      "reference_entities": [],
      "kg": []
   },
   "182": {
      "task": "dontcare",
      "history": [
         "i want to find a cheap restaurant in the north part of town .",
         "what food type are you looking for ?"
      ],
      "user": "any type of restaurant will be fine .",
      "response": "api_call dontcare north cheap",
      "reference_entities": [
         "north",
         "cheap"
      ],
      "kg": []
   },
   "183": {
      "task": "dontcare",
      "history": [
         "i want to find a cheap restaurant in the north part of town .",
         "what food type are you looking for ?",
         "any type of restaurant will be fine .",
         "api_call dontcare north cheap"
      ],
      "user": "<silence>",
      "response": "da_vinci_pizzeria is located in the north part of town and in the cheap price range .",
      "reference_entities": [
         "da_vinci_pizzeria",
         "north",
         "cheap"
      ],
      "kg": [
         [
            "da_vinci_pizzeria",
            "address",
            "20_milton_road_chesterton"
         ],
         [
            "da_vinci_pizzeria",
            "area",
            "north"
         ],
         [
            "da_vinci_pizzeria",
            "food",
            "italian"
         ],
         [
            "da_vinci_pizzeria",
            "phone",
            "01223_351707"
         ],
         [
            "da_vinci_pizzeria",
            "pricerange",
            "cheap"
         ],
         [
            "da_vinci_pizzeria",
            "postcode",
            "cb41jy"
         ],
         [
            "royal_spice",
            "address",
            "victoria_avenue_chesterton"
         ],
         [
            "royal_spice",
            "area",
            "north"
         ],
         [
            "royal_spice",
            "food",
            "indian"
         ],
         [
            "royal_spice",
            "phone",
            "01733_553355"
         ],
         [
            "royal_spice",
            "pricerange",
            "cheap"
         ],
         [
            "royal_spice",
            "postcode",
            "cb41eh"
         ]
      ]
   },
   "184": {
      "task": "dontcare",
      "history": [],
      "user": "i want to visit an expensive restaurant in the south part of town . i need the address , phone number , and type of food .",
      "response": "api_call dontcare south expensive",
      "reference_entities": [
         "south",
         "expensive"
      ],
      "kg": []
   },
   "185": {
      "task": "dontcare",
      "history": [
         "i want to visit an expensive restaurant in the south part of town . i need the address , phone number , and type of food .",
         "api_call dontcare south expensive"
      ],
      "user": "<silence>",
      "response": "there are five expensive restaurants available in the south part of the city . mexican , italian , indian , and two chinese restaurants are available . what type of food would you like ?",
      "reference_entities": [
         "expensive",
         "south",
         "mexican",
         "italian",
         "indian",
         "chinese"
      ],
      "kg": [
         [
            "the_good_luck_chinese_food_takeaway",
            "address",
            "82_cherry_hinton_road_cherry_hinton"
         ],
         [
            "the_good_luck_chinese_food_takeaway",
            "area",
            "south"
         ],
         [
            "the_good_luck_chinese_food_takeaway",
            "food",
            "chinese"
         ],
         [
            "the_good_luck_chinese_food_takeaway",
            "phone",
            "01223_244149"
         ],
         [
            "the_good_luck_chinese_food_takeaway",
            "pricerange",
            "expensive"
         ],
         [
            "the_good_luck_chinese_food_takeaway",
            "postcode",
            "cb17ag"
         ],
         [
            "taj_tandoori",
            "address",
            "64_cherry_hinton_road_cherry_hinton"
         ],
         [
            "taj_tandoori",
            "area",
            "south"
         ],
         [
            "taj_tandoori",
            "food",
            "indian"
         ],
         [
            "taj_tandoori",
            "phone",
            "01223_412299"
         ],
         [
            "taj_tandoori",
            "pricerange",
            "expensive"
         ],
         [
            "taj_tandoori",
            "postcode",
            "cb17aa"
         ],
         [
            "chiquito_restaurant_bar",
            "address",
            "2g_cambridge_leisure_park_cherry_hinton_road_cherry_hinton"
         ],
         [
            "chiquito_restaurant_bar",
            "area",
            "south"
         ],
         [
            "chiquito_restaurant_bar",
            "food",
            "mexican"
         ],
         [
            "chiquito_restaurant_bar",
            "phone",
            "01223_400170"
         ],
         [
            "chiquito_restaurant_bar",
            "pricerange",
            "expensive"
         ],
         [
            "chiquito_restaurant_bar",
            "postcode",
            "cb17dy"
         ],
         [
            "peking_restaurant",
            "address",
            "10_homerton_street_city_centre"
         ],
         [
            "peking_restaurant",
            "area",
            "south"
         ],
         [
            "peking_restaurant",
            "food",
            "chinese"
         ],
         [
            "peking_restaurant",
            "phone",
            "01223_354755"
         ],
         [
            "peking_restaurant",
            "pricerange",
            "expensive"
         ],
         [
            "peking_restaurant",
            "postcode",
            "cb28nx"
         ],
         [
            "frankie_and_bennys",
            "address",
            "cambridge_leisure_park_clifton_way_cherry_hinton"
         ],
         [
            "frankie_and_bennys",
            "area",
            "south"
         ],
         [
            "frankie_and_bennys",
            "food",
            "italian"
         ],
         [
            "frankie_and_bennys",
            "phone",
            "01223_412430"
         ],
         [
            "frankie_and_bennys",
            "pricerange",
            "expensive"
         ],
         [
            "frankie_and_bennys",
            "postcode",
            "cb17dy"
         ]
      ]
   },
   "186": {
      "task": "dontcare",
      "history": [
         "i want to visit an expensive restaurant in the south part of town . i need the address , phone number , and type of food .",
         "api_call dontcare south expensive",
         "<silence>",
         "there are five expensive restaurants available in the south part of the city . mexican , italian , indian , and two chinese restaurants are available . what type of food would you like ?"
      ],
      "user": "mexican will be fine . could i have the address and phone please ?",
      "response": "chiquito_restaurant_bar is a mexican restaurant located in the south part of town in the expensive price range . their phone number is 01223_400170 and their address is 2g_cambridge_leisure_park_cherry_hinton_road_cherry_hinton .",
      "reference_entities": [
         "chiquito_restaurant_bar",
         "mexican",
         "south",
         "expensive",
         "01223_400170",
         "2g_cambridge_leisure_park_cherry_hinton_road_cherry_hinton"
      ],
      "kg": [
         [
            "the_good_luck_chinese_food_takeaway",
            "address",
            "82_cherry_hinton_road_cherry_hinton"
         ],
         [
            "the_good_luck_chinese_food_takeaway",
            "area",
            "south"
         ],
         [
            "the_good_luck_chinese_food_takeaway",
            "food",
            "chinese"
         ],
         [
            "the_good_luck_chinese_food_takeaway",
            "phone",
            "01223_244149"
         ],
         [
            "the_good_luck_chinese_food_takeaway",
            "pricerange",
            "expensive"
         ],
         [
            "the_good_luck_chinese_food_takeaway",
            "postcode",
            "cb17ag"
         ],
         [
            "taj_tandoori",
            "address",
            "64_cherry_hinton_road_cherry_hinton"
         ],
         [
            "taj_tandoori",
            "area",
            "south"
         ],
         [
            "taj_tandoori",
            "food",
            "indian"
         ],
         [
            "taj_tandoori",
            "phone",
            "01223_412299"
         ],
         [
            "taj_tandoori",
            "pricerange",
            "expensive"
         ],
         [
            "taj_tandoori",
            "postcode",
            "cb17aa"
         ],
         [
            "chiquito_restaurant_bar",
            "address",
            "2g_cambridge_leisure_park_cherry_hinton_road_cherry_hinton"
         ],
         [
            "chiquito_restaurant_bar",
            "area",
            "south"
         ],
         [
            "chiquito_restaurant_bar",
            "food",
            "mexican"
         ],
         [
            "chiquito_restaurant_bar",
            "phone",
            "01223_400170"
         ],
         [
            "chiquito_restaurant_bar",
            "pricerange",
            "expensive"
         ],
         [
            "chiquito_restaurant_bar",
            "postcode",
            "cb17dy"
         ],
         [
            "peking_restaurant",
            "address",
            "10_homerton_street_city_centre"
         ],
         [
            "peking_restaurant",
            "area",
            "south"
         ],
         [
            "peking_restaurant",
            "food",
            "chinese"
         ],
         [
            "peking_restaurant",
            "phone",
            "01223_354755"
         ],
         [
            "peking_restaurant",
            "pricerange",
            "expensive"
         ],
         [
            "peking_restaurant",
            "postcode",
            "cb28nx"
         ],
         [
            "frankie_and_bennys",
            "address",
            "cambridge_leisure_park_clifton_way_cherry_hinton"
         ],
         [
            "frankie_and_bennys",
            "area",
            "south"
         ],
         [
            "frankie_and_bennys",
            "food",
            "italian"
         ],
         [
            "frankie_and_bennys",
            "phone",
            "01223_412430"
         ],
         [
            "frankie_and_bennys",
            "pricerange",
            "expensive"
         ],
         [
            "frankie_and_bennys",
            "postcode",
            "cb17dy"
         ]
      ]
   },
   "187": {
      "task": "dontcare",
      "history": [
         "i want to visit an expensive restaurant in the south part of town . i need the address , phone number , and type of food .",
         "api_call dontcare south expensive",
         "<silence>",
         "there are five expensive restaurants available in the south part of the city . mexican , italian , indian , and two chinese restaurants are available . what type of food would you like ?",
         "mexican will be fine . could i have the address and phone please ?",
         "chiquito_restaurant_bar is a mexican restaurant located in the south part of town in the expensive price range . their phone number is 01223_400170 and their address is 2g_cambridge_leisure_park_cherry_hinton_road_cherry_hinton ."
      ],
      "user": "thank you . goodbye .",
      "response": "goodbye .",
      "reference_entities": [],
      "kg": [
         [
            "the_good_luck_chinese_food_takeaway",
            "address",
            "82_cherry_hinton_road_cherry_hinton"
         ],
         [
            "the_good_luck_chinese_food_takeaway",
            "area",
            "south"
         ],
         [
            "the_good_luck_chinese_food_takeaway",
            "food",
            "chinese"
         ],
         [
            "the_good_luck_chinese_food_takeaway",
            "phone",
            "01223_244149"
         ],
         [
            "the_good_luck_chinese_food_takeaway",
            "pricerange",
            "expensive"
         ],
         [
            "the_good_luck_chinese_food_takeaway",
            "postcode",
            "cb17ag"
         ],
         [
            "taj_tandoori",
            "address",
            "64_cherry_hinton_road_cherry_hinton"
         ],
         [
            "taj_tandoori",
            "area",
            "south"
         ],
         [
            "taj_tandoori",
            "food",
            "indian"
         ],
         [
            "taj_tandoori",
            "phone",
            "01223_412299"
         ],
         [
            "taj_tandoori",
            "pricerange",
            "expensive"
         ],
         [
            "taj_tandoori",
            "postcode",
            "cb17aa"
         ],
         [
            "chiquito_restaurant_bar",
            "address",
            "2g_cambridge_leisure_park_cherry_hinton_road_cherry_hinton"
         ],
         [
            "chiquito_restaurant_bar",
            "area",
            "south"
         ],
         [
            "chiquito_restaurant_bar",
            "food",
            "mexican"
         ],
         [
            "chiquito_restaurant_bar",
            "phone",
            "01223_400170"
         ],
         [
            "chiquito_restaurant_bar",
            "pricerange",
            "expensive"
         ],
         [
            "chiquito_restaurant_bar",
            "postcode",
            "cb17dy"
         ],
         [
            "peking_restaurant",
            "address",
            "10_homerton_street_city_centre"
         ],
         [
            "peking_restaurant",
            "area",
            "south"
         ],
         [
            "peking_restaurant",
            "food",
            "chinese"
         ],
         [
            "peking_restaurant",
            "phone",
            "01223_354755"
         ],
         [
            "peking_restaurant",
            "pricerange",
            "expensive"
         ],
         [
            "peking_restaurant",
            "postcode",
            "cb28nx"
         ],
         [
            "frankie_and_bennys",
            "address",
            "cambridge_leisure_park_clifton_way_cherry_hinton"
         ],
         [
            "frankie_and_bennys",
            "area",
            "south"
         ],
         [
            "frankie_and_bennys",
            "food",
            "italian"
         ],
         [
            "frankie_and_bennys",
            "phone",
            "01223_412430"
         ],
         [
            "frankie_and_bennys",
            "pricerange",
            "expensive"
         ],
         [
            "frankie_and_bennys",
            "postcode",
            "cb17dy"
         ]
      ]
   },
   "188": {
      "task": "italian",
      "history": [],
      "user": "please suggest me some moderately priced restaurant in the south .",
      "response": "i found two moderately priced restaurants in the south part of town . would you prefer italian or modern_european food ?",
      "reference_entities": [
         "south",
         "italian",
         "modern_european"
      ],
      "kg": []
   },
   "189": {
      "task": "italian",
      "history": [
         "please suggest me some moderately priced restaurant in the south .",
         "i found two moderately priced restaurants in the south part of town . would you prefer italian or modern_european food ?"
      ],
      "user": "italian food",
      "response": "api_call italian south moderate",
      "reference_entities": [
         "italian",
         "south",
         "moderate"
      ],
      "kg": []
   },
   "190": {
      "task": "italian",
      "history": [
         "please suggest me some moderately priced restaurant in the south .",
         "i found two moderately priced restaurants in the south part of town . would you prefer italian or modern_european food ?",
         "italian food",
         "api_call italian south moderate"
      ],
      "user": "<silence>",
      "response": "pizza_hut_cherry_hinton is a nice italian restaurant in the moderate price range and it is in the south .",
      "reference_entities": [
         "pizza_hut_cherry_hinton",
         "italian",
         "moderate",
         "south"
      ],
      "kg": [
         [
            "pizza_hut_cherry_hinton",
            "address",
            "g4_cambridge_leisure_park_clifton_way_cherry_hinton"
         ],
         [
            "pizza_hut_cherry_hinton",
            "area",
            "south"
         ],
         [
            "pizza_hut_cherry_hinton",
            "food",
            "italian"
         ],
         [
            "pizza_hut_cherry_hinton",
            "phone",
            "01223_323737"
         ],
         [
            "pizza_hut_cherry_hinton",
            "pricerange",
            "moderate"
         ],
         [
            "pizza_hut_cherry_hinton",
            "postcode",
            "cb17dy"
         ]
      ]
   },
   "191": {
      "task": "italian",
      "history": [
         "please suggest me some moderately priced restaurant in the south .",
         "i found two moderately priced restaurants in the south part of town . would you prefer italian or modern_european food ?",
         "italian food",
         "api_call italian south moderate",
         "<silence>",
         "pizza_hut_cherry_hinton is a nice italian restaurant in the moderate price range and it is in the south ."
      ],
      "user": "is there anything else ?",
      "response": "pizza_hut_cherry_hinton is the only italian restaurant in the moderately priced category in the south part of town .",
      "reference_entities": [
         "pizza_hut_cherry_hinton",
         "italian",
         "south"
      ],
      "kg": [
         [
            "pizza_hut_cherry_hinton",
            "address",
            "g4_cambridge_leisure_park_clifton_way_cherry_hinton"
         ],
         [
            "pizza_hut_cherry_hinton",
            "area",
            "south"
         ],
         [
            "pizza_hut_cherry_hinton",
            "food",
            "italian"
         ],
         [
            "pizza_hut_cherry_hinton",
            "phone",
            "01223_323737"
         ],
         [
            "pizza_hut_cherry_hinton",
            "pricerange",
            "moderate"
         ],
         [
            "pizza_hut_cherry_hinton",
            "postcode",
            "cb17dy"
         ]
      ]
   },
   "192": {
      "task": "italian",
      "history": [
         "please suggest me some moderately priced restaurant in the south .",
         "i found two moderately priced restaurants in the south part of town . would you prefer italian or modern_european food ?",
         "italian food",
         "api_call italian south moderate",
         "<silence>",
         "pizza_hut_cherry_hinton is a nice italian restaurant in the moderate price range and it is in the south .",
         "is there anything else ?",
         "pizza_hut_cherry_hinton is the only italian restaurant in the moderately priced category in the south part of town ."
      ],
      "user": "can i get the address , phone number and postcode , please ?",
      "response": "the phone number for pizza_hut_cherry_hinton 01223_323737 and they are located at g4_cambridge_leisure_park_clifton_way_cherry_hinton . the postcode is cb17dy",
      "reference_entities": [
         "pizza_hut_cherry_hinton",
         "01223_323737",
         "g4_cambridge_leisure_park_clifton_way_cherry_hinton",
         "cb17dy"
      ],
      "kg": [
         [
            "pizza_hut_cherry_hinton",
            "address",
            "g4_cambridge_leisure_park_clifton_way_cherry_hinton"
         ],
         [
            "pizza_hut_cherry_hinton",
            "area",
            "south"
         ],
         [
            "pizza_hut_cherry_hinton",
            "food",
            "italian"
         ],
         [
            "pizza_hut_cherry_hinton",
            "phone",
            "01223_323737"
         ],
         [
            "pizza_hut_cherry_hinton",
            "pricerange",
            "moderate"
         ],
         [
            "pizza_hut_cherry_hinton",
            "postcode",
            "cb17dy"
         ]
      ]
   },
   "193": {
      "task": "italian",
      "history": [
         "please suggest me some moderately priced restaurant in the south .",
         "i found two moderately priced restaurants in the south part of town . would you prefer italian or modern_european food ?",
         "italian food",
         "api_call italian south moderate",
         "<silence>",
         "pizza_hut_cherry_hinton is a nice italian restaurant in the moderate price range and it is in the south .",
         "is there anything else ?",
         "pizza_hut_cherry_hinton is the only italian restaurant in the moderately priced category in the south part of town .",
         "can i get the address , phone number and postcode , please ?",
         "the phone number for pizza_hut_cherry_hinton 01223_323737 and they are located at g4_cambridge_leisure_park_clifton_way_cherry_hinton . the postcode is cb17dy"
      ],
      "user": "thank you , goodbye",
      "response": "have a nice day .",
      "reference_entities": [],
      "kg": [
         [
            "pizza_hut_cherry_hinton",
            "address",
            "g4_cambridge_leisure_park_clifton_way_cherry_hinton"
         ],
         [
            "pizza_hut_cherry_hinton",
            "area",
            "south"
         ],
         [
            "pizza_hut_cherry_hinton",
            "food",
            "italian"
         ],
         [
            "pizza_hut_cherry_hinton",
            "phone",
            "01223_323737"
         ],
         [
            "pizza_hut_cherry_hinton",
            "pricerange",
            "moderate"
         ],
         [
            "pizza_hut_cherry_hinton",
            "postcode",
            "cb17dy"
         ]
      ]
   },
   "194": {
      "task": "dontcare",
      "history": [],
      "user": "hi . i 'm looking for a moderately priced restaurant .",
      "response": "api_call dontcare dontcare moderate",
      "reference_entities": [
         "moderate"
      ],
      "kg": []
   },
   "195": {
      "task": "dontcare",
      "history": [
         "hi . i 'm looking for a moderately priced restaurant .",
         "api_call dontcare dontcare moderate"
      ],
      "user": "<silence>",
      "response": "de_luca_cucina_and_bar is a modern_european restaurant in the centre",
      "reference_entities": [
         "de_luca_cucina_and_bar",
         "modern_european",
         "centre"
      ],
      "kg": [
         [
            "pizza_hut_cherry_hinton",
            "address",
            "g4_cambridge_leisure_park_clifton_way_cherry_hinton"
         ],
         [
            "pizza_hut_cherry_hinton",
            "area",
            "south"
         ],
         [
            "pizza_hut_cherry_hinton",
            "food",
            "italian"
         ],
         [
            "pizza_hut_cherry_hinton",
            "phone",
            "01223_323737"
         ],
         [
            "pizza_hut_cherry_hinton",
            "pricerange",
            "moderate"
         ],
         [
            "pizza_hut_cherry_hinton",
            "postcode",
            "cb17dy"
         ],
         [
            "restaurant_alimentum",
            "address",
            "152_-_154_hills_road"
         ],
         [
            "restaurant_alimentum",
            "area",
            "south"
         ],
         [
            "restaurant_alimentum",
            "food",
            "modern_european"
         ],
         [
            "restaurant_alimentum",
            "phone",
            "01223_413000"
         ],
         [
            "restaurant_alimentum",
            "pricerange",
            "moderate"
         ],
         [
            "restaurant_alimentum",
            "postcode",
            "cb28pb"
         ],
         [
            "curry_prince",
            "address",
            "451_newmarket_road_fen_ditton"
         ],
         [
            "curry_prince",
            "area",
            "east"
         ],
         [
            "curry_prince",
            "food",
            "indian"
         ],
         [
            "curry_prince",
            "phone",
            "01223_566388"
         ],
         [
            "curry_prince",
            "pricerange",
            "moderate"
         ],
         [
            "curry_prince",
            "postcode",
            "cb58jj"
         ],
         [
            "pizza_express",
            "address",
            "regent_street_city_centre"
         ],
         [
            "pizza_express",
            "area",
            "centre"
         ],
         [
            "pizza_express",
            "food",
            "italian"
         ],
         [
            "pizza_express",
            "phone",
            "01223_324033"
         ],
         [
            "pizza_express",
            "pricerange",
            "moderate"
         ],
         [
            "pizza_express",
            "postcode",
            "cb21db"
         ],
         [
            "restaurant_one_seven",
            "address",
            "de_vere_university_arms_regent_street_city_centre"
         ],
         [
            "restaurant_one_seven",
            "area",
            "centre"
         ],
         [
            "restaurant_one_seven",
            "food",
            "british"
         ],
         [
            "restaurant_one_seven",
            "phone",
            "01223_337766"
         ],
         [
            "restaurant_one_seven",
            "pricerange",
            "moderate"
         ],
         [
            "restaurant_one_seven",
            "postcode",
            "cb21ab"
         ],
         [
            "jinling_noodle_bar",
            "address",
            "11_peas_hill_city_centre"
         ],
         [
            "jinling_noodle_bar",
            "area",
            "centre"
         ],
         [
            "jinling_noodle_bar",
            "food",
            "chinese"
         ],
         [
            "jinling_noodle_bar",
            "phone",
            "01223_566188"
         ],
         [
            "jinling_noodle_bar",
            "pricerange",
            "moderate"
         ],
         [
            "jinling_noodle_bar",
            "postcode",
            "cb23pp"
         ],
         [
            "de_luca_cucina_and_bar",
            "address",
            "83_regent_street"
         ],
         [
            "de_luca_cucina_and_bar",
            "area",
            "centre"
         ],
         [
            "de_luca_cucina_and_bar",
            "food",
            "modern_european"
         ],
         [
            "de_luca_cucina_and_bar",
            "phone",
            "01223_356666"
         ],
         [
            "de_luca_cucina_and_bar",
            "pricerange",
            "moderate"
         ],
         [
            "de_luca_cucina_and_bar",
            "postcode",
            "cb21aw"
         ],
         [
            "riverside_brasserie",
            "address",
            "doubletree_by_hilton_cambridge_granta_place_mill_lane"
         ],
         [
            "riverside_brasserie",
            "area",
            "centre"
         ],
         [
            "riverside_brasserie",
            "food",
            "modern_european"
         ],
         [
            "riverside_brasserie",
            "phone",
            "01223_259988"
         ],
         [
            "riverside_brasserie",
            "pricerange",
            "moderate"
         ],
         [
            "riverside_brasserie",
            "postcode",
            "cb21rt"
         ],
         [
            "prezzo",
            "address",
            "21_-_24_northampton_road"
         ],
         [
            "prezzo",
            "area",
            "west"
         ],
         [
            "prezzo",
            "food",
            "italian"
         ],
         [
            "prezzo",
            "phone",
            "01799_521260"
         ],
         [
            "prezzo",
            "pricerange",
            "moderate"
         ],
         [
            "prezzo",
            "postcode",
            "cb30ad"
         ],
         [
            "ali_baba",
            "address",
            "59_hills_road_city_centre"
         ],
         [
            "ali_baba",
            "area",
            "centre"
         ],
         [
            "ali_baba",
            "food",
            "lebanese"
         ],
         [
            "ali_baba",
            "phone",
            "01462_432565"
         ],
         [
            "ali_baba",
            "pricerange",
            "moderate"
         ],
         [
            "ali_baba",
            "postcode",
            "cb21nt"
         ],
         [
            "the_varsity_restaurant",
            "address",
            "35_saint_andrews_street_city_centre"
         ],
         [
            "the_varsity_restaurant",
            "area",
            "centre"
         ],
         [
            "the_varsity_restaurant",
            "food",
            "international"
         ],
         [
            "the_varsity_restaurant",
            "phone",
            "01223_356060"
         ],
         [
            "the_varsity_restaurant",
            "pricerange",
            "moderate"
         ],
         [
            "the_varsity_restaurant",
            "postcode",
            "cb23ar"
         ],
         [
            "hotel_du_vin_and_bistro",
            "address",
            "15_-_19_trumpington_street"
         ],
         [
            "hotel_du_vin_and_bistro",
            "area",
            "centre"
         ],
         [
            "hotel_du_vin_and_bistro",
            "food",
            "european"
         ],
         [
            "hotel_du_vin_and_bistro",
            "phone",
            "01223_227330"
         ],
         [
            "hotel_du_vin_and_bistro",
            "pricerange",
            "moderate"
         ],
         [
            "hotel_du_vin_and_bistro",
            "postcode",
            "cb21qa"
         ],
         [
            "bloomsbury_restaurant",
            "address",
            "crowne_plaza_hotel_20_downing_street"
         ],
         [
            "bloomsbury_restaurant",
            "area",
            "centre"
         ],
         [
            "bloomsbury_restaurant",
            "food",
            "international"
         ],
         [
            "bloomsbury_restaurant",
            "phone",
            "0871_942_9180"
         ],
         [
            "bloomsbury_restaurant",
            "pricerange",
            "moderate"
         ],
         [
            "bloomsbury_restaurant",
            "postcode",
            "cb23dt"
         ],
         [
            "la_tasca",
            "address",
            "14_-16_bridge_street"
         ],
         [
            "la_tasca",
            "area",
            "centre"
         ],
         [
            "la_tasca",
            "food",
            "spanish"
         ],
         [
            "la_tasca",
            "phone",
            "01223_464630"
         ],
         [
            "la_tasca",
            "pricerange",
            "moderate"
         ],
         [
            "la_tasca",
            "postcode",
            "cb21uf"
         ],
         [
            "lan_hong_house",
            "address",
            "12_norfolk_street_city_centre"
         ],
         [
            "lan_hong_house",
            "area",
            "centre"
         ],
         [
            "lan_hong_house",
            "food",
            "chinese"
         ],
         [
            "lan_hong_house",
            "phone",
            "01223_350420"
         ],
         [
            "lan_hong_house",
            "pricerange",
            "moderate"
         ],
         [
            "lan_hong_house",
            "postcode",
            "cb12lf"
         ],
         [
            "the_oak_bistro",
            "address",
            "6_lensfield_road"
         ],
         [
            "the_oak_bistro",
            "area",
            "centre"
         ],
         [
            "the_oak_bistro",
            "food",
            "british"
         ],
         [
            "the_oak_bistro",
            "phone",
            "01223_323361"
         ],
         [
            "the_oak_bistro",
            "pricerange",
            "moderate"
         ],
         [
            "the_oak_bistro",
            "postcode",
            "cb21eg"
         ],
         [
            "the_copper_kettle",
            "address",
            "4_kings_parade_city_centre"
         ],
         [
            "the_copper_kettle",
            "area",
            "centre"
         ],
         [
            "the_copper_kettle",
            "food",
            "british"
         ],
         [
            "the_copper_kettle",
            "phone",
            "01223_365068"
         ],
         [
            "the_copper_kettle",
            "pricerange",
            "moderate"
         ],
         [
            "the_copper_kettle",
            "postcode",
            "cb21sj"
         ],
         [
            "yippee_noodle_bar",
            "address",
            "40428_king_street_city_centre"
         ],
         [
            "yippee_noodle_bar",
            "area",
            "centre"
         ],
         [
            "yippee_noodle_bar",
            "food",
            "asian_oriental"
         ],
         [
            "yippee_noodle_bar",
            "phone",
            "01223_518111"
         ],
         [
            "yippee_noodle_bar",
            "pricerange",
            "moderate"
         ],
         [
            "yippee_noodle_bar",
            "postcode",
            "cb11lh"
         ],
         [
            "the_nirala",
            "address",
            "7_milton_road_chesterton"
         ],
         [
            "the_nirala",
            "area",
            "north"
         ],
         [
            "the_nirala",
            "food",
            "indian"
         ],
         [
            "the_nirala",
            "phone",
            "01223_360966"
         ],
         [
            "the_nirala",
            "pricerange",
            "moderate"
         ],
         [
            "the_nirala",
            "postcode",
            "cb41uy"
         ],
         [
            "cotto",
            "address",
            "183_east_road_city_centre"
         ],
         [
            "cotto",
            "area",
            "centre"
         ],
         [
            "cotto",
            "food",
            "british"
         ],
         [
            "cotto",
            "phone",
            "01223_302010"
         ],
         [
            "cotto",
            "pricerange",
            "moderate"
         ],
         [
            "cotto",
            "postcode",
            "cb11bg"
         ],
         [
            "saint_johns_chop_house",
            "address",
            "21_-_24_northampton_street"
         ],
         [
            "saint_johns_chop_house",
            "area",
            "west"
         ],
         [
            "saint_johns_chop_house",
            "food",
            "british"
         ],
         [
            "saint_johns_chop_house",
            "phone",
            "01223_353110"
         ],
         [
            "saint_johns_chop_house",
            "pricerange",
            "moderate"
         ],
         [
            "saint_johns_chop_house",
            "postcode",
            "cb30ad"
         ],
         [
            "pizza_hut_fen_ditton",
            "address",
            "cambridge_retail_park_newmarket_road_fen_ditton"
         ],
         [
            "pizza_hut_fen_ditton",
            "area",
            "east"
         ],
         [
            "pizza_hut_fen_ditton",
            "food",
            "italian"
         ],
         [
            "pizza_hut_fen_ditton",
            "phone",
            "01223_323737"
         ],
         [
            "pizza_hut_fen_ditton",
            "pricerange",
            "moderate"
         ],
         [
            "pizza_hut_fen_ditton",
            "postcode",
            "cb58wr"
         ],
         [
            "galleria",
            "address",
            "33_bridge_street"
         ],
         [
            "galleria",
            "area",
            "centre"
         ],
         [
            "galleria",
            "food",
            "european"
         ],
         [
            "galleria",
            "phone",
            "01223_362054"
         ],
         [
            "galleria",
            "pricerange",
            "moderate"
         ],
         [
            "galleria",
            "postcode",
            "cb21uw"
         ],
         [
            "the_cow_pizza_kitchen_and_bar",
            "address",
            "corn_exchange_street"
         ],
         [
            "the_cow_pizza_kitchen_and_bar",
            "area",
            "centre"
         ],
         [
            "the_cow_pizza_kitchen_and_bar",
            "food",
            "gastropub"
         ],
         [
            "the_cow_pizza_kitchen_and_bar",
            "phone",
            "01223_308871"
         ],
         [
            "the_cow_pizza_kitchen_and_bar",
            "pricerange",
            "moderate"
         ],
         [
            "the_cow_pizza_kitchen_and_bar",
            "postcode",
            "cb23qf"
         ],
         [
            "golden_wok",
            "address",
            "191_histon_road_chesterton"
         ],
         [
            "golden_wok",
            "area",
            "north"
         ],
         [
            "golden_wok",
            "food",
            "chinese"
         ],
         [
            "golden_wok",
            "phone",
            "01223_350688"
         ],
         [
            "golden_wok",
            "pricerange",
            "moderate"
         ],
         [
            "golden_wok",
            "postcode",
            "cb43hl"
         ],
         [
            "meghna",
            "address",
            "205_victoria_road_chesterton"
         ],
         [
            "meghna",
            "area",
            "west"
         ],
         [
            "meghna",
            "food",
            "indian"
         ],
         [
            "meghna",
            "phone",
            "01223_727410"
         ],
         [
            "meghna",
            "pricerange",
            "moderate"
         ],
         [
            "meghna",
            "postcode",
            "cb43lf"
         ],
         [
            "shanghai_family_restaurant",
            "address",
            "39_burleigh_street_city_centre"
         ],
         [
            "shanghai_family_restaurant",
            "area",
            "centre"
         ],
         [
            "shanghai_family_restaurant",
            "food",
            "chinese"
         ],
         [
            "shanghai_family_restaurant",
            "phone",
            "01223_301761"
         ],
         [
            "shanghai_family_restaurant",
            "pricerange",
            "moderate"
         ],
         [
            "shanghai_family_restaurant",
            "postcode",
            "cb11dg"
         ],
         [
            "pizza_express_fen_ditton",
            "address",
            "jesus_lane_fen_ditton"
         ],
         [
            "pizza_express_fen_ditton",
            "area",
            "centre"
         ],
         [
            "pizza_express_fen_ditton",
            "food",
            "italian"
         ],
         [
            "pizza_express_fen_ditton",
            "phone",
            "01223_324033"
         ],
         [
            "pizza_express_fen_ditton",
            "pricerange",
            "moderate"
         ],
         [
            "pizza_express_fen_ditton",
            "postcode",
            "cb58ba"
         ],
         [
            "anatolia",
            "address",
            "30_bridge_street_city_centre"
         ],
         [
            "anatolia",
            "area",
            "centre"
         ],
         [
            "anatolia",
            "food",
            "turkish"
         ],
         [
            "anatolia",
            "phone",
            "01223_362372"
         ],
         [
            "anatolia",
            "pricerange",
            "moderate"
         ],
         [
            "anatolia",
            "postcode",
            "cb21uj"
         ],
         [
            "rajmahal",
            "address",
            "7_barnwell_road_fen_ditton"
         ],
         [
            "rajmahal",
            "area",
            "east"
         ],
         [
            "rajmahal",
            "food",
            "indian"
         ],
         [
            "rajmahal",
            "phone",
            "01223_244955"
         ],
         [
            "rajmahal",
            "pricerange",
            "moderate"
         ],
         [
            "rajmahal",
            "postcode",
            "cb58rg"
         ],
         [
            "efes_restaurant",
            "address",
            "king_street_city_centre"
         ],
         [
            "efes_restaurant",
            "area",
            "centre"
         ],
         [
            "efes_restaurant",
            "food",
            "turkish"
         ],
         [
            "efes_restaurant",
            "phone",
            "01223_500005"
         ],
         [
            "efes_restaurant",
            "pricerange",
            "moderate"
         ],
         [
            "efes_restaurant",
            "postcode",
            "cb11ln"
         ]
      ]
   },
   "196": {
      "task": "dontcare",
      "history": [
         "hi . i 'm looking for a moderately priced restaurant .",
         "api_call dontcare dontcare moderate",
         "<silence>",
         "de_luca_cucina_and_bar is a modern_european restaurant in the centre"
      ],
      "user": "i need something that 's in the east part of town .",
      "response": "curry_prince is moderately priced and located at 451_newmarket_road_fen_ditton 01223_566388 .",
      "reference_entities": [
         "curry_prince",
         "451_newmarket_road_fen_ditton",
         "01223_566388"
      ],
      "kg": [
         [
            "pizza_hut_cherry_hinton",
            "address",
            "g4_cambridge_leisure_park_clifton_way_cherry_hinton"
         ],
         [
            "pizza_hut_cherry_hinton",
            "area",
            "south"
         ],
         [
            "pizza_hut_cherry_hinton",
            "food",
            "italian"
         ],
         [
            "pizza_hut_cherry_hinton",
            "phone",
            "01223_323737"
         ],
         [
            "pizza_hut_cherry_hinton",
            "pricerange",
            "moderate"
         ],
         [
            "pizza_hut_cherry_hinton",
            "postcode",
            "cb17dy"
         ],
         [
            "restaurant_alimentum",
            "address",
            "152_-_154_hills_road"
         ],
         [
            "restaurant_alimentum",
            "area",
            "south"
         ],
         [
            "restaurant_alimentum",
            "food",
            "modern_european"
         ],
         [
            "restaurant_alimentum",
            "phone",
            "01223_413000"
         ],
         [
            "restaurant_alimentum",
            "pricerange",
            "moderate"
         ],
         [
            "restaurant_alimentum",
            "postcode",
            "cb28pb"
         ],
         [
            "curry_prince",
            "address",
            "451_newmarket_road_fen_ditton"
         ],
         [
            "curry_prince",
            "area",
            "east"
         ],
         [
            "curry_prince",
            "food",
            "indian"
         ],
         [
            "curry_prince",
            "phone",
            "01223_566388"
         ],
         [
            "curry_prince",
            "pricerange",
            "moderate"
         ],
         [
            "curry_prince",
            "postcode",
            "cb58jj"
         ],
         [
            "pizza_express",
            "address",
            "regent_street_city_centre"
         ],
         [
            "pizza_express",
            "area",
            "centre"
         ],
         [
            "pizza_express",
            "food",
            "italian"
         ],
         [
            "pizza_express",
            "phone",
            "01223_324033"
         ],
         [
            "pizza_express",
            "pricerange",
            "moderate"
         ],
         [
            "pizza_express",
            "postcode",
            "cb21db"
         ],
         [
            "restaurant_one_seven",
            "address",
            "de_vere_university_arms_regent_street_city_centre"
         ],
         [
            "restaurant_one_seven",
            "area",
            "centre"
         ],
         [
            "restaurant_one_seven",
            "food",
            "british"
         ],
         [
            "restaurant_one_seven",
            "phone",
            "01223_337766"
         ],
         [
            "restaurant_one_seven",
            "pricerange",
            "moderate"
         ],
         [
            "restaurant_one_seven",
            "postcode",
            "cb21ab"
         ],
         [
            "jinling_noodle_bar",
            "address",
            "11_peas_hill_city_centre"
         ],
         [
            "jinling_noodle_bar",
            "area",
            "centre"
         ],
         [
            "jinling_noodle_bar",
            "food",
            "chinese"
         ],
         [
            "jinling_noodle_bar",
            "phone",
            "01223_566188"
         ],
         [
            "jinling_noodle_bar",
            "pricerange",
            "moderate"
         ],
         [
            "jinling_noodle_bar",
            "postcode",
            "cb23pp"
         ],
         [
            "de_luca_cucina_and_bar",
            "address",
            "83_regent_street"
         ],
         [
            "de_luca_cucina_and_bar",
            "area",
            "centre"
         ],
         [
            "de_luca_cucina_and_bar",
            "food",
            "modern_european"
         ],
         [
            "de_luca_cucina_and_bar",
            "phone",
            "01223_356666"
         ],
         [
            "de_luca_cucina_and_bar",
            "pricerange",
            "moderate"
         ],
         [
            "de_luca_cucina_and_bar",
            "postcode",
            "cb21aw"
         ],
         [
            "riverside_brasserie",
            "address",
            "doubletree_by_hilton_cambridge_granta_place_mill_lane"
         ],
         [
            "riverside_brasserie",
            "area",
            "centre"
         ],
         [
            "riverside_brasserie",
            "food",
            "modern_european"
         ],
         [
            "riverside_brasserie",
            "phone",
            "01223_259988"
         ],
         [
            "riverside_brasserie",
            "pricerange",
            "moderate"
         ],
         [
            "riverside_brasserie",
            "postcode",
            "cb21rt"
         ],
         [
            "prezzo",
            "address",
            "21_-_24_northampton_road"
         ],
         [
            "prezzo",
            "area",
            "west"
         ],
         [
            "prezzo",
            "food",
            "italian"
         ],
         [
            "prezzo",
            "phone",
            "01799_521260"
         ],
         [
            "prezzo",
            "pricerange",
            "moderate"
         ],
         [
            "prezzo",
            "postcode",
            "cb30ad"
         ],
         [
            "ali_baba",
            "address",
            "59_hills_road_city_centre"
         ],
         [
            "ali_baba",
            "area",
            "centre"
         ],
         [
            "ali_baba",
            "food",
            "lebanese"
         ],
         [
            "ali_baba",
            "phone",
            "01462_432565"
         ],
         [
            "ali_baba",
            "pricerange",
            "moderate"
         ],
         [
            "ali_baba",
            "postcode",
            "cb21nt"
         ],
         [
            "the_varsity_restaurant",
            "address",
            "35_saint_andrews_street_city_centre"
         ],
         [
            "the_varsity_restaurant",
            "area",
            "centre"
         ],
         [
            "the_varsity_restaurant",
            "food",
            "international"
         ],
         [
            "the_varsity_restaurant",
            "phone",
            "01223_356060"
         ],
         [
            "the_varsity_restaurant",
            "pricerange",
            "moderate"
         ],
         [
            "the_varsity_restaurant",
            "postcode",
            "cb23ar"
         ],
         [
            "hotel_du_vin_and_bistro",
            "address",
            "15_-_19_trumpington_street"
         ],
         [
            "hotel_du_vin_and_bistro",
            "area",
            "centre"
         ],
         [
            "hotel_du_vin_and_bistro",
            "food",
            "european"
         ],
         [
            "hotel_du_vin_and_bistro",
            "phone",
            "01223_227330"
         ],
         [
            "hotel_du_vin_and_bistro",
            "pricerange",
            "moderate"
         ],
         [
            "hotel_du_vin_and_bistro",
            "postcode",
            "cb21qa"
         ],
         [
            "bloomsbury_restaurant",
            "address",
            "crowne_plaza_hotel_20_downing_street"
         ],
         [
            "bloomsbury_restaurant",
            "area",
            "centre"
         ],
         [
            "bloomsbury_restaurant",
            "food",
            "international"
         ],
         [
            "bloomsbury_restaurant",
            "phone",
            "0871_942_9180"
         ],
         [
            "bloomsbury_restaurant",
            "pricerange",
            "moderate"
         ],
         [
            "bloomsbury_restaurant",
            "postcode",
            "cb23dt"
         ],
         [
            "la_tasca",
            "address",
            "14_-16_bridge_street"
         ],
         [
            "la_tasca",
            "area",
            "centre"
         ],
         [
            "la_tasca",
            "food",
            "spanish"
         ],
         [
            "la_tasca",
            "phone",
            "01223_464630"
         ],
         [
            "la_tasca",
            "pricerange",
            "moderate"
         ],
         [
            "la_tasca",
            "postcode",
            "cb21uf"
         ],
         [
            "lan_hong_house",
            "address",
            "12_norfolk_street_city_centre"
         ],
         [
            "lan_hong_house",
            "area",
            "centre"
         ],
         [
            "lan_hong_house",
            "food",
            "chinese"
         ],
         [
            "lan_hong_house",
            "phone",
            "01223_350420"
         ],
         [
            "lan_hong_house",
            "pricerange",
            "moderate"
         ],
         [
            "lan_hong_house",
            "postcode",
            "cb12lf"
         ],
         [
            "the_oak_bistro",
            "address",
            "6_lensfield_road"
         ],
         [
            "the_oak_bistro",
            "area",
            "centre"
         ],
         [
            "the_oak_bistro",
            "food",
            "british"
         ],
         [
            "the_oak_bistro",
            "phone",
            "01223_323361"
         ],
         [
            "the_oak_bistro",
            "pricerange",
            "moderate"
         ],
         [
            "the_oak_bistro",
            "postcode",
            "cb21eg"
         ],
         [
            "the_copper_kettle",
            "address",
            "4_kings_parade_city_centre"
         ],
         [
            "the_copper_kettle",
            "area",
            "centre"
         ],
         [
            "the_copper_kettle",
            "food",
            "british"
         ],
         [
            "the_copper_kettle",
            "phone",
            "01223_365068"
         ],
         [
            "the_copper_kettle",
            "pricerange",
            "moderate"
         ],
         [
            "the_copper_kettle",
            "postcode",
            "cb21sj"
         ],
         [
            "yippee_noodle_bar",
            "address",
            "40428_king_street_city_centre"
         ],
         [
            "yippee_noodle_bar",
            "area",
            "centre"
         ],
         [
            "yippee_noodle_bar",
            "food",
            "asian_oriental"
         ],
         [
            "yippee_noodle_bar",
            "phone",
            "01223_518111"
         ],
         [
            "yippee_noodle_bar",
            "pricerange",
            "moderate"
         ],
         [
            "yippee_noodle_bar",
            "postcode",
            "cb11lh"
         ],
         [
            "the_nirala",
            "address",
            "7_milton_road_chesterton"
         ],
         [
            "the_nirala",
            "area",
            "north"
         ],
         [
            "the_nirala",
            "food",
            "indian"
         ],
         [
            "the_nirala",
            "phone",
            "01223_360966"
         ],
         [
            "the_nirala",
            "pricerange",
            "moderate"
         ],
         [
            "the_nirala",
            "postcode",
            "cb41uy"
         ],
         [
            "cotto",
            "address",
            "183_east_road_city_centre"
         ],
         [
            "cotto",
            "area",
            "centre"
         ],
         [
            "cotto",
            "food",
            "british"
         ],
         [
            "cotto",
            "phone",
            "01223_302010"
         ],
         [
            "cotto",
            "pricerange",
            "moderate"
         ],
         [
            "cotto",
            "postcode",
            "cb11bg"
         ],
         [
            "saint_johns_chop_house",
            "address",
            "21_-_24_northampton_street"
         ],
         [
            "saint_johns_chop_house",
            "area",
            "west"
         ],
         [
            "saint_johns_chop_house",
            "food",
            "british"
         ],
         [
            "saint_johns_chop_house",
            "phone",
            "01223_353110"
         ],
         [
            "saint_johns_chop_house",
            "pricerange",
            "moderate"
         ],
         [
            "saint_johns_chop_house",
            "postcode",
            "cb30ad"
         ],
         [
            "pizza_hut_fen_ditton",
            "address",
            "cambridge_retail_park_newmarket_road_fen_ditton"
         ],
         [
            "pizza_hut_fen_ditton",
            "area",
            "east"
         ],
         [
            "pizza_hut_fen_ditton",
            "food",
            "italian"
         ],
         [
            "pizza_hut_fen_ditton",
            "phone",
            "01223_323737"
         ],
         [
            "pizza_hut_fen_ditton",
            "pricerange",
            "moderate"
         ],
         [
            "pizza_hut_fen_ditton",
            "postcode",
            "cb58wr"
         ],
         [
            "galleria",
            "address",
            "33_bridge_street"
         ],
         [
            "galleria",
            "area",
            "centre"
         ],
         [
            "galleria",
            "food",
            "european"
         ],
         [
            "galleria",
            "phone",
            "01223_362054"
         ],
         [
            "galleria",
            "pricerange",
            "moderate"
         ],
         [
            "galleria",
            "postcode",
            "cb21uw"
         ],
         [
            "the_cow_pizza_kitchen_and_bar",
            "address",
            "corn_exchange_street"
         ],
         [
            "the_cow_pizza_kitchen_and_bar",
            "area",
            "centre"
         ],
         [
            "the_cow_pizza_kitchen_and_bar",
            "food",
            "gastropub"
         ],
         [
            "the_cow_pizza_kitchen_and_bar",
            "phone",
            "01223_308871"
         ],
         [
            "the_cow_pizza_kitchen_and_bar",
            "pricerange",
            "moderate"
         ],
         [
            "the_cow_pizza_kitchen_and_bar",
            "postcode",
            "cb23qf"
         ],
         [
            "golden_wok",
            "address",
            "191_histon_road_chesterton"
         ],
         [
            "golden_wok",
            "area",
            "north"
         ],
         [
            "golden_wok",
            "food",
            "chinese"
         ],
         [
            "golden_wok",
            "phone",
            "01223_350688"
         ],
         [
            "golden_wok",
            "pricerange",
            "moderate"
         ],
         [
            "golden_wok",
            "postcode",
            "cb43hl"
         ],
         [
            "meghna",
            "address",
            "205_victoria_road_chesterton"
         ],
         [
            "meghna",
            "area",
            "west"
         ],
         [
            "meghna",
            "food",
            "indian"
         ],
         [
            "meghna",
            "phone",
            "01223_727410"
         ],
         [
            "meghna",
            "pricerange",
            "moderate"
         ],
         [
            "meghna",
            "postcode",
            "cb43lf"
         ],
         [
            "shanghai_family_restaurant",
            "address",
            "39_burleigh_street_city_centre"
         ],
         [
            "shanghai_family_restaurant",
            "area",
            "centre"
         ],
         [
            "shanghai_family_restaurant",
            "food",
            "chinese"
         ],
         [
            "shanghai_family_restaurant",
            "phone",
            "01223_301761"
         ],
         [
            "shanghai_family_restaurant",
            "pricerange",
            "moderate"
         ],
         [
            "shanghai_family_restaurant",
            "postcode",
            "cb11dg"
         ],
         [
            "pizza_express_fen_ditton",
            "address",
            "jesus_lane_fen_ditton"
         ],
         [
            "pizza_express_fen_ditton",
            "area",
            "centre"
         ],
         [
            "pizza_express_fen_ditton",
            "food",
            "italian"
         ],
         [
            "pizza_express_fen_ditton",
            "phone",
            "01223_324033"
         ],
         [
            "pizza_express_fen_ditton",
            "pricerange",
            "moderate"
         ],
         [
            "pizza_express_fen_ditton",
            "postcode",
            "cb58ba"
         ],
         [
            "anatolia",
            "address",
            "30_bridge_street_city_centre"
         ],
         [
            "anatolia",
            "area",
            "centre"
         ],
         [
            "anatolia",
            "food",
            "turkish"
         ],
         [
            "anatolia",
            "phone",
            "01223_362372"
         ],
         [
            "anatolia",
            "pricerange",
            "moderate"
         ],
         [
            "anatolia",
            "postcode",
            "cb21uj"
         ],
         [
            "rajmahal",
            "address",
            "7_barnwell_road_fen_ditton"
         ],
         [
            "rajmahal",
            "area",
            "east"
         ],
         [
            "rajmahal",
            "food",
            "indian"
         ],
         [
            "rajmahal",
            "phone",
            "01223_244955"
         ],
         [
            "rajmahal",
            "pricerange",
            "moderate"
         ],
         [
            "rajmahal",
            "postcode",
            "cb58rg"
         ],
         [
            "efes_restaurant",
            "address",
            "king_street_city_centre"
         ],
         [
            "efes_restaurant",
            "area",
            "centre"
         ],
         [
            "efes_restaurant",
            "food",
            "turkish"
         ],
         [
            "efes_restaurant",
            "phone",
            "01223_500005"
         ],
         [
            "efes_restaurant",
            "pricerange",
            "moderate"
         ],
         [
            "efes_restaurant",
            "postcode",
            "cb11ln"
         ]
      ]
   },
   "197": {
      "task": "dontcare",
      "history": [
         "hi . i 'm looking for a moderately priced restaurant .",
         "api_call dontcare dontcare moderate",
         "<silence>",
         "de_luca_cucina_and_bar is a modern_european restaurant in the centre",
         "i need something that 's in the east part of town .",
         "curry_prince is moderately priced and located at 451_newmarket_road_fen_ditton 01223_566388 ."
      ],
      "user": "what is the phone number ?",
      "response": "curry_prince 's phone number is 01223_566388 . is there anything else i can help you with today ?",
      "reference_entities": [
         "curry_prince",
         "01223_566388"
      ],
      "kg": [
         [
            "pizza_hut_cherry_hinton",
            "address",
            "g4_cambridge_leisure_park_clifton_way_cherry_hinton"
         ],
         [
            "pizza_hut_cherry_hinton",
            "area",
            "south"
         ],
         [
            "pizza_hut_cherry_hinton",
            "food",
            "italian"
         ],
         [
            "pizza_hut_cherry_hinton",
            "phone",
            "01223_323737"
         ],
         [
            "pizza_hut_cherry_hinton",
            "pricerange",
            "moderate"
         ],
         [
            "pizza_hut_cherry_hinton",
            "postcode",
            "cb17dy"
         ],
         [
            "restaurant_alimentum",
            "address",
            "152_-_154_hills_road"
         ],
         [
            "restaurant_alimentum",
            "area",
            "south"
         ],
         [
            "restaurant_alimentum",
            "food",
            "modern_european"
         ],
         [
            "restaurant_alimentum",
            "phone",
            "01223_413000"
         ],
         [
            "restaurant_alimentum",
            "pricerange",
            "moderate"
         ],
         [
            "restaurant_alimentum",
            "postcode",
            "cb28pb"
         ],
         [
            "curry_prince",
            "address",
            "451_newmarket_road_fen_ditton"
         ],
         [
            "curry_prince",
            "area",
            "east"
         ],
         [
            "curry_prince",
            "food",
            "indian"
         ],
         [
            "curry_prince",
            "phone",
            "01223_566388"
         ],
         [
            "curry_prince",
            "pricerange",
            "moderate"
         ],
         [
            "curry_prince",
            "postcode",
            "cb58jj"
         ],
         [
            "pizza_express",
            "address",
            "regent_street_city_centre"
         ],
         [
            "pizza_express",
            "area",
            "centre"
         ],
         [
            "pizza_express",
            "food",
            "italian"
         ],
         [
            "pizza_express",
            "phone",
            "01223_324033"
         ],
         [
            "pizza_express",
            "pricerange",
            "moderate"
         ],
         [
            "pizza_express",
            "postcode",
            "cb21db"
         ],
         [
            "restaurant_one_seven",
            "address",
            "de_vere_university_arms_regent_street_city_centre"
         ],
         [
            "restaurant_one_seven",
            "area",
            "centre"
         ],
         [
            "restaurant_one_seven",
            "food",
            "british"
         ],
         [
            "restaurant_one_seven",
            "phone",
            "01223_337766"
         ],
         [
            "restaurant_one_seven",
            "pricerange",
            "moderate"
         ],
         [
            "restaurant_one_seven",
            "postcode",
            "cb21ab"
         ],
         [
            "jinling_noodle_bar",
            "address",
            "11_peas_hill_city_centre"
         ],
         [
            "jinling_noodle_bar",
            "area",
            "centre"
         ],
         [
            "jinling_noodle_bar",
            "food",
            "chinese"
         ],
         [
            "jinling_noodle_bar",
            "phone",
            "01223_566188"
         ],
         [
            "jinling_noodle_bar",
            "pricerange",
            "moderate"
         ],
         [
            "jinling_noodle_bar",
            "postcode",
            "cb23pp"
         ],
         [
            "de_luca_cucina_and_bar",
            "address",
            "83_regent_street"
         ],
         [
            "de_luca_cucina_and_bar",
            "area",
            "centre"
         ],
         [
            "de_luca_cucina_and_bar",
            "food",
            "modern_european"
         ],
         [
            "de_luca_cucina_and_bar",
            "phone",
            "01223_356666"
         ],
         [
            "de_luca_cucina_and_bar",
            "pricerange",
            "moderate"
         ],
         [
            "de_luca_cucina_and_bar",
            "postcode",
            "cb21aw"
         ],
         [
            "riverside_brasserie",
            "address",
            "doubletree_by_hilton_cambridge_granta_place_mill_lane"
         ],
         [
            "riverside_brasserie",
            "area",
            "centre"
         ],
         [
            "riverside_brasserie",
            "food",
            "modern_european"
         ],
         [
            "riverside_brasserie",
            "phone",
            "01223_259988"
         ],
         [
            "riverside_brasserie",
            "pricerange",
            "moderate"
         ],
         [
            "riverside_brasserie",
            "postcode",
            "cb21rt"
         ],
         [
            "prezzo",
            "address",
            "21_-_24_northampton_road"
         ],
         [
            "prezzo",
            "area",
            "west"
         ],
         [
            "prezzo",
            "food",
            "italian"
         ],
         [
            "prezzo",
            "phone",
            "01799_521260"
         ],
         [
            "prezzo",
            "pricerange",
            "moderate"
         ],
         [
            "prezzo",
            "postcode",
            "cb30ad"
         ],
         [
            "ali_baba",
            "address",
            "59_hills_road_city_centre"
         ],
         [
            "ali_baba",
            "area",
            "centre"
         ],
         [
            "ali_baba",
            "food",
            "lebanese"
         ],
         [
            "ali_baba",
            "phone",
            "01462_432565"
         ],
         [
            "ali_baba",
            "pricerange",
            "moderate"
         ],
         [
            "ali_baba",
            "postcode",
            "cb21nt"
         ],
         [
            "the_varsity_restaurant",
            "address",
            "35_saint_andrews_street_city_centre"
         ],
         [
            "the_varsity_restaurant",
            "area",
            "centre"
         ],
         [
            "the_varsity_restaurant",
            "food",
            "international"
         ],
         [
            "the_varsity_restaurant",
            "phone",
            "01223_356060"
         ],
         [
            "the_varsity_restaurant",
            "pricerange",
            "moderate"
         ],
         [
            "the_varsity_restaurant",
            "postcode",
            "cb23ar"
         ],
         [
            "hotel_du_vin_and_bistro",
            "address",
            "15_-_19_trumpington_street"
         ],
         [
            "hotel_du_vin_and_bistro",
            "area",
            "centre"
         ],
         [
            "hotel_du_vin_and_bistro",
            "food",
            "european"
         ],
         [
            "hotel_du_vin_and_bistro",
            "phone",
            "01223_227330"
         ],
         [
            "hotel_du_vin_and_bistro",
            "pricerange",
            "moderate"
         ],
         [
            "hotel_du_vin_and_bistro",
            "postcode",
            "cb21qa"
         ],
         [
            "bloomsbury_restaurant",
            "address",
            "crowne_plaza_hotel_20_downing_street"
         ],
         [
            "bloomsbury_restaurant",
            "area",
            "centre"
         ],
         [
            "bloomsbury_restaurant",
            "food",
            "international"
         ],
         [
            "bloomsbury_restaurant",
            "phone",
            "0871_942_9180"
         ],
         [
            "bloomsbury_restaurant",
            "pricerange",
            "moderate"
         ],
         [
            "bloomsbury_restaurant",
            "postcode",
            "cb23dt"
         ],
         [
            "la_tasca",
            "address",
            "14_-16_bridge_street"
         ],
         [
            "la_tasca",
            "area",
            "centre"
         ],
         [
            "la_tasca",
            "food",
            "spanish"
         ],
         [
            "la_tasca",
            "phone",
            "01223_464630"
         ],
         [
            "la_tasca",
            "pricerange",
            "moderate"
         ],
         [
            "la_tasca",
            "postcode",
            "cb21uf"
         ],
         [
            "lan_hong_house",
            "address",
            "12_norfolk_street_city_centre"
         ],
         [
            "lan_hong_house",
            "area",
            "centre"
         ],
         [
            "lan_hong_house",
            "food",
            "chinese"
         ],
         [
            "lan_hong_house",
            "phone",
            "01223_350420"
         ],
         [
            "lan_hong_house",
            "pricerange",
            "moderate"
         ],
         [
            "lan_hong_house",
            "postcode",
            "cb12lf"
         ],
         [
            "the_oak_bistro",
            "address",
            "6_lensfield_road"
         ],
         [
            "the_oak_bistro",
            "area",
            "centre"
         ],
         [
            "the_oak_bistro",
            "food",
            "british"
         ],
         [
            "the_oak_bistro",
            "phone",
            "01223_323361"
         ],
         [
            "the_oak_bistro",
            "pricerange",
            "moderate"
         ],
         [
            "the_oak_bistro",
            "postcode",
            "cb21eg"
         ],
         [
            "the_copper_kettle",
            "address",
            "4_kings_parade_city_centre"
         ],
         [
            "the_copper_kettle",
            "area",
            "centre"
         ],
         [
            "the_copper_kettle",
            "food",
            "british"
         ],
         [
            "the_copper_kettle",
            "phone",
            "01223_365068"
         ],
         [
            "the_copper_kettle",
            "pricerange",
            "moderate"
         ],
         [
            "the_copper_kettle",
            "postcode",
            "cb21sj"
         ],
         [
            "yippee_noodle_bar",
            "address",
            "40428_king_street_city_centre"
         ],
         [
            "yippee_noodle_bar",
            "area",
            "centre"
         ],
         [
            "yippee_noodle_bar",
            "food",
            "asian_oriental"
         ],
         [
            "yippee_noodle_bar",
            "phone",
            "01223_518111"
         ],
         [
            "yippee_noodle_bar",
            "pricerange",
            "moderate"
         ],
         [
            "yippee_noodle_bar",
            "postcode",
            "cb11lh"
         ],
         [
            "the_nirala",
            "address",
            "7_milton_road_chesterton"
         ],
         [
            "the_nirala",
            "area",
            "north"
         ],
         [
            "the_nirala",
            "food",
            "indian"
         ],
         [
            "the_nirala",
            "phone",
            "01223_360966"
         ],
         [
            "the_nirala",
            "pricerange",
            "moderate"
         ],
         [
            "the_nirala",
            "postcode",
            "cb41uy"
         ],
         [
            "cotto",
            "address",
            "183_east_road_city_centre"
         ],
         [
            "cotto",
            "area",
            "centre"
         ],
         [
            "cotto",
            "food",
            "british"
         ],
         [
            "cotto",
            "phone",
            "01223_302010"
         ],
         [
            "cotto",
            "pricerange",
            "moderate"
         ],
         [
            "cotto",
            "postcode",
            "cb11bg"
         ],
         [
            "saint_johns_chop_house",
            "address",
            "21_-_24_northampton_street"
         ],
         [
            "saint_johns_chop_house",
            "area",
            "west"
         ],
         [
            "saint_johns_chop_house",
            "food",
            "british"
         ],
         [
            "saint_johns_chop_house",
            "phone",
            "01223_353110"
         ],
         [
            "saint_johns_chop_house",
            "pricerange",
            "moderate"
         ],
         [
            "saint_johns_chop_house",
            "postcode",
            "cb30ad"
         ],
         [
            "pizza_hut_fen_ditton",
            "address",
            "cambridge_retail_park_newmarket_road_fen_ditton"
         ],
         [
            "pizza_hut_fen_ditton",
            "area",
            "east"
         ],
         [
            "pizza_hut_fen_ditton",
            "food",
            "italian"
         ],
         [
            "pizza_hut_fen_ditton",
            "phone",
            "01223_323737"
         ],
         [
            "pizza_hut_fen_ditton",
            "pricerange",
            "moderate"
         ],
         [
            "pizza_hut_fen_ditton",
            "postcode",
            "cb58wr"
         ],
         [
            "galleria",
            "address",
            "33_bridge_street"
         ],
         [
            "galleria",
            "area",
            "centre"
         ],
         [
            "galleria",
            "food",
            "european"
         ],
         [
            "galleria",
            "phone",
            "01223_362054"
         ],
         [
            "galleria",
            "pricerange",
            "moderate"
         ],
         [
            "galleria",
            "postcode",
            "cb21uw"
         ],
         [
            "the_cow_pizza_kitchen_and_bar",
            "address",
            "corn_exchange_street"
         ],
         [
            "the_cow_pizza_kitchen_and_bar",
            "area",
            "centre"
         ],
         [
            "the_cow_pizza_kitchen_and_bar",
            "food",
            "gastropub"
         ],
         [
            "the_cow_pizza_kitchen_and_bar",
            "phone",
            "01223_308871"
         ],
         [
            "the_cow_pizza_kitchen_and_bar",
            "pricerange",
            "moderate"
         ],
         [
            "the_cow_pizza_kitchen_and_bar",
            "postcode",
            "cb23qf"
         ],
         [
            "golden_wok",
            "address",
            "191_histon_road_chesterton"
         ],
         [
            "golden_wok",
            "area",
            "north"
         ],
         [
            "golden_wok",
            "food",
            "chinese"
         ],
         [
            "golden_wok",
            "phone",
            "01223_350688"
         ],
         [
            "golden_wok",
            "pricerange",
            "moderate"
         ],
         [
            "golden_wok",
            "postcode",
            "cb43hl"
         ],
         [
            "meghna",
            "address",
            "205_victoria_road_chesterton"
         ],
         [
            "meghna",
            "area",
            "west"
         ],
         [
            "meghna",
            "food",
            "indian"
         ],
         [
            "meghna",
            "phone",
            "01223_727410"
         ],
         [
            "meghna",
            "pricerange",
            "moderate"
         ],
         [
            "meghna",
            "postcode",
            "cb43lf"
         ],
         [
            "shanghai_family_restaurant",
            "address",
            "39_burleigh_street_city_centre"
         ],
         [
            "shanghai_family_restaurant",
            "area",
            "centre"
         ],
         [
            "shanghai_family_restaurant",
            "food",
            "chinese"
         ],
         [
            "shanghai_family_restaurant",
            "phone",
            "01223_301761"
         ],
         [
            "shanghai_family_restaurant",
            "pricerange",
            "moderate"
         ],
         [
            "shanghai_family_restaurant",
            "postcode",
            "cb11dg"
         ],
         [
            "pizza_express_fen_ditton",
            "address",
            "jesus_lane_fen_ditton"
         ],
         [
            "pizza_express_fen_ditton",
            "area",
            "centre"
         ],
         [
            "pizza_express_fen_ditton",
            "food",
            "italian"
         ],
         [
            "pizza_express_fen_ditton",
            "phone",
            "01223_324033"
         ],
         [
            "pizza_express_fen_ditton",
            "pricerange",
            "moderate"
         ],
         [
            "pizza_express_fen_ditton",
            "postcode",
            "cb58ba"
         ],
         [
            "anatolia",
            "address",
            "30_bridge_street_city_centre"
         ],
         [
            "anatolia",
            "area",
            "centre"
         ],
         [
            "anatolia",
            "food",
            "turkish"
         ],
         [
            "anatolia",
            "phone",
            "01223_362372"
         ],
         [
            "anatolia",
            "pricerange",
            "moderate"
         ],
         [
            "anatolia",
            "postcode",
            "cb21uj"
         ],
         [
            "rajmahal",
            "address",
            "7_barnwell_road_fen_ditton"
         ],
         [
            "rajmahal",
            "area",
            "east"
         ],
         [
            "rajmahal",
            "food",
            "indian"
         ],
         [
            "rajmahal",
            "phone",
            "01223_244955"
         ],
         [
            "rajmahal",
            "pricerange",
            "moderate"
         ],
         [
            "rajmahal",
            "postcode",
            "cb58rg"
         ],
         [
            "efes_restaurant",
            "address",
            "king_street_city_centre"
         ],
         [
            "efes_restaurant",
            "area",
            "centre"
         ],
         [
            "efes_restaurant",
            "food",
            "turkish"
         ],
         [
            "efes_restaurant",
            "phone",
            "01223_500005"
         ],
         [
            "efes_restaurant",
            "pricerange",
            "moderate"
         ],
         [
            "efes_restaurant",
            "postcode",
            "cb11ln"
         ]
      ]
   },
   "198": {
      "task": "dontcare",
      "history": [
         "hi . i 'm looking for a moderately priced restaurant .",
         "api_call dontcare dontcare moderate",
         "<silence>",
         "de_luca_cucina_and_bar is a modern_european restaurant in the centre",
         "i need something that 's in the east part of town .",
         "curry_prince is moderately priced and located at 451_newmarket_road_fen_ditton 01223_566388 .",
         "what is the phone number ?",
         "curry_prince 's phone number is 01223_566388 . is there anything else i can help you with today ?"
      ],
      "user": "no thank you . that is all i needed . bye bye !",
      "response": "you 're welcome . have a good evening .",
      "reference_entities": [],
      "kg": [
         [
            "pizza_hut_cherry_hinton",
            "address",
            "g4_cambridge_leisure_park_clifton_way_cherry_hinton"
         ],
         [
            "pizza_hut_cherry_hinton",
            "area",
            "south"
         ],
         [
            "pizza_hut_cherry_hinton",
            "food",
            "italian"
         ],
         [
            "pizza_hut_cherry_hinton",
            "phone",
            "01223_323737"
         ],
         [
            "pizza_hut_cherry_hinton",
            "pricerange",
            "moderate"
         ],
         [
            "pizza_hut_cherry_hinton",
            "postcode",
            "cb17dy"
         ],
         [
            "restaurant_alimentum",
            "address",
            "152_-_154_hills_road"
         ],
         [
            "restaurant_alimentum",
            "area",
            "south"
         ],
         [
            "restaurant_alimentum",
            "food",
            "modern_european"
         ],
         [
            "restaurant_alimentum",
            "phone",
            "01223_413000"
         ],
         [
            "restaurant_alimentum",
            "pricerange",
            "moderate"
         ],
         [
            "restaurant_alimentum",
            "postcode",
            "cb28pb"
         ],
         [
            "curry_prince",
            "address",
            "451_newmarket_road_fen_ditton"
         ],
         [
            "curry_prince",
            "area",
            "east"
         ],
         [
            "curry_prince",
            "food",
            "indian"
         ],
         [
            "curry_prince",
            "phone",
            "01223_566388"
         ],
         [
            "curry_prince",
            "pricerange",
            "moderate"
         ],
         [
            "curry_prince",
            "postcode",
            "cb58jj"
         ],
         [
            "pizza_express",
            "address",
            "regent_street_city_centre"
         ],
         [
            "pizza_express",
            "area",
            "centre"
         ],
         [
            "pizza_express",
            "food",
            "italian"
         ],
         [
            "pizza_express",
            "phone",
            "01223_324033"
         ],
         [
            "pizza_express",
            "pricerange",
            "moderate"
         ],
         [
            "pizza_express",
            "postcode",
            "cb21db"
         ],
         [
            "restaurant_one_seven",
            "address",
            "de_vere_university_arms_regent_street_city_centre"
         ],
         [
            "restaurant_one_seven",
            "area",
            "centre"
         ],
         [
            "restaurant_one_seven",
            "food",
            "british"
         ],
         [
            "restaurant_one_seven",
            "phone",
            "01223_337766"
         ],
         [
            "restaurant_one_seven",
            "pricerange",
            "moderate"
         ],
         [
            "restaurant_one_seven",
            "postcode",
            "cb21ab"
         ],
         [
            "jinling_noodle_bar",
            "address",
            "11_peas_hill_city_centre"
         ],
         [
            "jinling_noodle_bar",
            "area",
            "centre"
         ],
         [
            "jinling_noodle_bar",
            "food",
            "chinese"
         ],
         [
            "jinling_noodle_bar",
            "phone",
            "01223_566188"
         ],
         [
            "jinling_noodle_bar",
            "pricerange",
            "moderate"
         ],
         [
            "jinling_noodle_bar",
            "postcode",
            "cb23pp"
         ],
         [
            "de_luca_cucina_and_bar",
            "address",
            "83_regent_street"
         ],
         [
            "de_luca_cucina_and_bar",
            "area",
            "centre"
         ],
         [
            "de_luca_cucina_and_bar",
            "food",
            "modern_european"
         ],
         [
            "de_luca_cucina_and_bar",
            "phone",
            "01223_356666"
         ],
         [
            "de_luca_cucina_and_bar",
            "pricerange",
            "moderate"
         ],
         [
            "de_luca_cucina_and_bar",
            "postcode",
            "cb21aw"
         ],
         [
            "riverside_brasserie",
            "address",
            "doubletree_by_hilton_cambridge_granta_place_mill_lane"
         ],
         [
            "riverside_brasserie",
            "area",
            "centre"
         ],
         [
            "riverside_brasserie",
            "food",
            "modern_european"
         ],
         [
            "riverside_brasserie",
            "phone",
            "01223_259988"
         ],
         [
            "riverside_brasserie",
            "pricerange",
            "moderate"
         ],
         [
            "riverside_brasserie",
            "postcode",
            "cb21rt"
         ],
         [
            "prezzo",
            "address",
            "21_-_24_northampton_road"
         ],
         [
            "prezzo",
            "area",
            "west"
         ],
         [
            "prezzo",
            "food",
            "italian"
         ],
         [
            "prezzo",
            "phone",
            "01799_521260"
         ],
         [
            "prezzo",
            "pricerange",
            "moderate"
         ],
         [
            "prezzo",
            "postcode",
            "cb30ad"
         ],
         [
            "ali_baba",
            "address",
            "59_hills_road_city_centre"
         ],
         [
            "ali_baba",
            "area",
            "centre"
         ],
         [
            "ali_baba",
            "food",
            "lebanese"
         ],
         [
            "ali_baba",
            "phone",
            "01462_432565"
         ],
         [
            "ali_baba",
            "pricerange",
            "moderate"
         ],
         [
            "ali_baba",
            "postcode",
            "cb21nt"
         ],
         [
            "the_varsity_restaurant",
            "address",
            "35_saint_andrews_street_city_centre"
         ],
         [
            "the_varsity_restaurant",
            "area",
            "centre"
         ],
         [
            "the_varsity_restaurant",
            "food",
            "international"
         ],
         [
            "the_varsity_restaurant",
            "phone",
            "01223_356060"
         ],
         [
            "the_varsity_restaurant",
            "pricerange",
            "moderate"
         ],
         [
            "the_varsity_restaurant",
            "postcode",
            "cb23ar"
         ],
         [
            "hotel_du_vin_and_bistro",
            "address",
            "15_-_19_trumpington_street"
         ],
         [
            "hotel_du_vin_and_bistro",
            "area",
            "centre"
         ],
         [
            "hotel_du_vin_and_bistro",
            "food",
            "european"
         ],
         [
            "hotel_du_vin_and_bistro",
            "phone",
            "01223_227330"
         ],
         [
            "hotel_du_vin_and_bistro",
            "pricerange",
            "moderate"
         ],
         [
            "hotel_du_vin_and_bistro",
            "postcode",
            "cb21qa"
         ],
         [
            "bloomsbury_restaurant",
            "address",
            "crowne_plaza_hotel_20_downing_street"
         ],
         [
            "bloomsbury_restaurant",
            "area",
            "centre"
         ],
         [
            "bloomsbury_restaurant",
            "food",
            "international"
         ],
         [
            "bloomsbury_restaurant",
            "phone",
            "0871_942_9180"
         ],
         [
            "bloomsbury_restaurant",
            "pricerange",
            "moderate"
         ],
         [
            "bloomsbury_restaurant",
            "postcode",
            "cb23dt"
         ],
         [
            "la_tasca",
            "address",
            "14_-16_bridge_street"
         ],
         [
            "la_tasca",
            "area",
            "centre"
         ],
         [
            "la_tasca",
            "food",
            "spanish"
         ],
         [
            "la_tasca",
            "phone",
            "01223_464630"
         ],
         [
            "la_tasca",
            "pricerange",
            "moderate"
         ],
         [
            "la_tasca",
            "postcode",
            "cb21uf"
         ],
         [
            "lan_hong_house",
            "address",
            "12_norfolk_street_city_centre"
         ],
         [
            "lan_hong_house",
            "area",
            "centre"
         ],
         [
            "lan_hong_house",
            "food",
            "chinese"
         ],
         [
            "lan_hong_house",
            "phone",
            "01223_350420"
         ],
         [
            "lan_hong_house",
            "pricerange",
            "moderate"
         ],
         [
            "lan_hong_house",
            "postcode",
            "cb12lf"
         ],
         [
            "the_oak_bistro",
            "address",
            "6_lensfield_road"
         ],
         [
            "the_oak_bistro",
            "area",
            "centre"
         ],
         [
            "the_oak_bistro",
            "food",
            "british"
         ],
         [
            "the_oak_bistro",
            "phone",
            "01223_323361"
         ],
         [
            "the_oak_bistro",
            "pricerange",
            "moderate"
         ],
         [
            "the_oak_bistro",
            "postcode",
            "cb21eg"
         ],
         [
            "the_copper_kettle",
            "address",
            "4_kings_parade_city_centre"
         ],
         [
            "the_copper_kettle",
            "area",
            "centre"
         ],
         [
            "the_copper_kettle",
            "food",
            "british"
         ],
         [
            "the_copper_kettle",
            "phone",
            "01223_365068"
         ],
         [
            "the_copper_kettle",
            "pricerange",
            "moderate"
         ],
         [
            "the_copper_kettle",
            "postcode",
            "cb21sj"
         ],
         [
            "yippee_noodle_bar",
            "address",
            "40428_king_street_city_centre"
         ],
         [
            "yippee_noodle_bar",
            "area",
            "centre"
         ],
         [
            "yippee_noodle_bar",
            "food",
            "asian_oriental"
         ],
         [
            "yippee_noodle_bar",
            "phone",
            "01223_518111"
         ],
         [
            "yippee_noodle_bar",
            "pricerange",
            "moderate"
         ],
         [
            "yippee_noodle_bar",
            "postcode",
            "cb11lh"
         ],
         [
            "the_nirala",
            "address",
            "7_milton_road_chesterton"
         ],
         [
            "the_nirala",
            "area",
            "north"
         ],
         [
            "the_nirala",
            "food",
            "indian"
         ],
         [
            "the_nirala",
            "phone",
            "01223_360966"
         ],
         [
            "the_nirala",
            "pricerange",
            "moderate"
         ],
         [
            "the_nirala",
            "postcode",
            "cb41uy"
         ],
         [
            "cotto",
            "address",
            "183_east_road_city_centre"
         ],
         [
            "cotto",
            "area",
            "centre"
         ],
         [
            "cotto",
            "food",
            "british"
         ],
         [
            "cotto",
            "phone",
            "01223_302010"
         ],
         [
            "cotto",
            "pricerange",
            "moderate"
         ],
         [
            "cotto",
            "postcode",
            "cb11bg"
         ],
         [
            "saint_johns_chop_house",
            "address",
            "21_-_24_northampton_street"
         ],
         [
            "saint_johns_chop_house",
            "area",
            "west"
         ],
         [
            "saint_johns_chop_house",
            "food",
            "british"
         ],
         [
            "saint_johns_chop_house",
            "phone",
            "01223_353110"
         ],
         [
            "saint_johns_chop_house",
            "pricerange",
            "moderate"
         ],
         [
            "saint_johns_chop_house",
            "postcode",
            "cb30ad"
         ],
         [
            "pizza_hut_fen_ditton",
            "address",
            "cambridge_retail_park_newmarket_road_fen_ditton"
         ],
         [
            "pizza_hut_fen_ditton",
            "area",
            "east"
         ],
         [
            "pizza_hut_fen_ditton",
            "food",
            "italian"
         ],
         [
            "pizza_hut_fen_ditton",
            "phone",
            "01223_323737"
         ],
         [
            "pizza_hut_fen_ditton",
            "pricerange",
            "moderate"
         ],
         [
            "pizza_hut_fen_ditton",
            "postcode",
            "cb58wr"
         ],
         [
            "galleria",
            "address",
            "33_bridge_street"
         ],
         [
            "galleria",
            "area",
            "centre"
         ],
         [
            "galleria",
            "food",
            "european"
         ],
         [
            "galleria",
            "phone",
            "01223_362054"
         ],
         [
            "galleria",
            "pricerange",
            "moderate"
         ],
         [
            "galleria",
            "postcode",
            "cb21uw"
         ],
         [
            "the_cow_pizza_kitchen_and_bar",
            "address",
            "corn_exchange_street"
         ],
         [
            "the_cow_pizza_kitchen_and_bar",
            "area",
            "centre"
         ],
         [
            "the_cow_pizza_kitchen_and_bar",
            "food",
            "gastropub"
         ],
         [
            "the_cow_pizza_kitchen_and_bar",
            "phone",
            "01223_308871"
         ],
         [
            "the_cow_pizza_kitchen_and_bar",
            "pricerange",
            "moderate"
         ],
         [
            "the_cow_pizza_kitchen_and_bar",
            "postcode",
            "cb23qf"
         ],
         [
            "golden_wok",
            "address",
            "191_histon_road_chesterton"
         ],
         [
            "golden_wok",
            "area",
            "north"
         ],
         [
            "golden_wok",
            "food",
            "chinese"
         ],
         [
            "golden_wok",
            "phone",
            "01223_350688"
         ],
         [
            "golden_wok",
            "pricerange",
            "moderate"
         ],
         [
            "golden_wok",
            "postcode",
            "cb43hl"
         ],
         [
            "meghna",
            "address",
            "205_victoria_road_chesterton"
         ],
         [
            "meghna",
            "area",
            "west"
         ],
         [
            "meghna",
            "food",
            "indian"
         ],
         [
            "meghna",
            "phone",
            "01223_727410"
         ],
         [
            "meghna",
            "pricerange",
            "moderate"
         ],
         [
            "meghna",
            "postcode",
            "cb43lf"
         ],
         [
            "shanghai_family_restaurant",
            "address",
            "39_burleigh_street_city_centre"
         ],
         [
            "shanghai_family_restaurant",
            "area",
            "centre"
         ],
         [
            "shanghai_family_restaurant",
            "food",
            "chinese"
         ],
         [
            "shanghai_family_restaurant",
            "phone",
            "01223_301761"
         ],
         [
            "shanghai_family_restaurant",
            "pricerange",
            "moderate"
         ],
         [
            "shanghai_family_restaurant",
            "postcode",
            "cb11dg"
         ],
         [
            "pizza_express_fen_ditton",
            "address",
            "jesus_lane_fen_ditton"
         ],
         [
            "pizza_express_fen_ditton",
            "area",
            "centre"
         ],
         [
            "pizza_express_fen_ditton",
            "food",
            "italian"
         ],
         [
            "pizza_express_fen_ditton",
            "phone",
            "01223_324033"
         ],
         [
            "pizza_express_fen_ditton",
            "pricerange",
            "moderate"
         ],
         [
            "pizza_express_fen_ditton",
            "postcode",
            "cb58ba"
         ],
         [
            "anatolia",
            "address",
            "30_bridge_street_city_centre"
         ],
         [
            "anatolia",
            "area",
            "centre"
         ],
         [
            "anatolia",
            "food",
            "turkish"
         ],
         [
            "anatolia",
            "phone",
            "01223_362372"
         ],
         [
            "anatolia",
            "pricerange",
            "moderate"
         ],
         [
            "anatolia",
            "postcode",
            "cb21uj"
         ],
         [
            "rajmahal",
            "address",
            "7_barnwell_road_fen_ditton"
         ],
         [
            "rajmahal",
            "area",
            "east"
         ],
         [
            "rajmahal",
            "food",
            "indian"
         ],
         [
            "rajmahal",
            "phone",
            "01223_244955"
         ],
         [
            "rajmahal",
            "pricerange",
            "moderate"
         ],
         [
            "rajmahal",
            "postcode",
            "cb58rg"
         ],
         [
            "efes_restaurant",
            "address",
            "king_street_city_centre"
         ],
         [
            "efes_restaurant",
            "area",
            "centre"
         ],
         [
            "efes_restaurant",
            "food",
            "turkish"
         ],
         [
            "efes_restaurant",
            "phone",
            "01223_500005"
         ],
         [
            "efes_restaurant",
            "pricerange",
            "moderate"
         ],
         [
            "efes_restaurant",
            "postcode",
            "cb11ln"
         ]
      ]
   },
   "199": {
      "task": "dontcare",
      "history": [],
      "user": "i want a cheap restaurant in the east part of town . what is the address and postcode ?",
      "response": "api_call dontcare east cheap",
      "reference_entities": [
         "east",
         "cheap"
      ],
      "kg": []
   },
   "200": {
      "task": "dontcare",
      "history": [
         "i want a cheap restaurant in the east part of town . what is the address and postcode ?",
         "api_call dontcare east cheap"
      ],
      "user": "<silence>",
      "response": "how about the_missing_sock ? they serve international food at finders_corner_newmarket_road , postal code cb259aq .",
      "reference_entities": [
         "the_missing_sock",
         "international",
         "finders_corner_newmarket_road",
         "cb259aq"
      ],
      "kg": [
         [
            "the_missing_sock",
            "address",
            "finders_corner_newmarket_road"
         ],
         [
            "the_missing_sock",
            "area",
            "east"
         ],
         [
            "the_missing_sock",
            "food",
            "international"
         ],
         [
            "the_missing_sock",
            "phone",
            "01223_812660"
         ],
         [
            "the_missing_sock",
            "pricerange",
            "cheap"
         ],
         [
            "the_missing_sock",
            "postcode",
            "cb259aq"
         ]
      ]
   },
   "201": {
      "task": "dontcare",
      "history": [
         "i want a cheap restaurant in the east part of town . what is the address and postcode ?",
         "api_call dontcare east cheap",
         "<silence>",
         "how about the_missing_sock ? they serve international food at finders_corner_newmarket_road , postal code cb259aq ."
      ],
      "user": "thank you , goodbye .",
      "response": "woah , okay , bye .",
      "reference_entities": [],
      "kg": [
         [
            "the_missing_sock",
            "address",
            "finders_corner_newmarket_road"
         ],
         [
            "the_missing_sock",
            "area",
            "east"
         ],
         [
            "the_missing_sock",
            "food",
            "international"
         ],
         [
            "the_missing_sock",
            "phone",
            "01223_812660"
         ],
         [
            "the_missing_sock",
            "pricerange",
            "cheap"
         ],
         [
            "the_missing_sock",
            "postcode",
            "cb259aq"
         ]
      ]
   },
   "202": {
      "task": "international",
      "history": [],
      "user": "hello , i am looking for a restaurant that serves international food .",
      "response": "i 'm showing three restaurants that fit that description . are you interested in a particular area or price range ?",
      "reference_entities": [],
      "kg": []
   },
   "203": {
      "task": "international",
      "history": [
         "hello , i am looking for a restaurant that serves international food .",
         "i 'm showing three restaurants that fit that description . are you interested in a particular area or price range ?"
      ],
      "user": "no , any price range is fine . can you recommend one of the restaurants ?",
      "response": "api_call international dontcare dontcare",
      "reference_entities": [
         "international"
      ],
      "kg": []
   },
   "204": {
      "task": "international",
      "history": [
         "hello , i am looking for a restaurant that serves international food .",
         "i 'm showing three restaurants that fit that description . are you interested in a particular area or price range ?",
         "no , any price range is fine . can you recommend one of the restaurants ?",
         "api_call international dontcare dontcare"
      ],
      "user": "<silence>",
      "response": "bloomsbury_restaurant is an international restaurant in the centre area .",
      "reference_entities": [
         "bloomsbury_restaurant",
         "international",
         "centre"
      ],
      "kg": [
         [
            "the_missing_sock",
            "address",
            "finders_corner_newmarket_road"
         ],
         [
            "the_missing_sock",
            "area",
            "east"
         ],
         [
            "the_missing_sock",
            "food",
            "international"
         ],
         [
            "the_missing_sock",
            "phone",
            "01223_812660"
         ],
         [
            "the_missing_sock",
            "pricerange",
            "cheap"
         ],
         [
            "the_missing_sock",
            "postcode",
            "cb259aq"
         ],
         [
            "the_varsity_restaurant",
            "address",
            "35_saint_andrews_street_city_centre"
         ],
         [
            "the_varsity_restaurant",
            "area",
            "centre"
         ],
         [
            "the_varsity_restaurant",
            "food",
            "international"
         ],
         [
            "the_varsity_restaurant",
            "phone",
            "01223_356060"
         ],
         [
            "the_varsity_restaurant",
            "pricerange",
            "moderate"
         ],
         [
            "the_varsity_restaurant",
            "postcode",
            "cb23ar"
         ],
         [
            "bloomsbury_restaurant",
            "address",
            "crowne_plaza_hotel_20_downing_street"
         ],
         [
            "bloomsbury_restaurant",
            "area",
            "centre"
         ],
         [
            "bloomsbury_restaurant",
            "food",
            "international"
         ],
         [
            "bloomsbury_restaurant",
            "phone",
            "0871_942_9180"
         ],
         [
            "bloomsbury_restaurant",
            "pricerange",
            "moderate"
         ],
         [
            "bloomsbury_restaurant",
            "postcode",
            "cb23dt"
         ]
      ]
   },
   "205": {
      "task": "international",
      "history": [
         "hello , i am looking for a restaurant that serves international food .",
         "i 'm showing three restaurants that fit that description . are you interested in a particular area or price range ?",
         "no , any price range is fine . can you recommend one of the restaurants ?",
         "api_call international dontcare dontcare",
         "<silence>",
         "bloomsbury_restaurant is an international restaurant in the centre area ."
      ],
      "user": "hmm , i do n't really like the food there . is there anything else ?",
      "response": "the_missing_sock is another restaurant there .",
      "reference_entities": [
         "the_missing_sock"
      ],
      "kg": [
         [
            "the_missing_sock",
            "address",
            "finders_corner_newmarket_road"
         ],
         [
            "the_missing_sock",
            "area",
            "east"
         ],
         [
            "the_missing_sock",
            "food",
            "international"
         ],
         [
            "the_missing_sock",
            "phone",
            "01223_812660"
         ],
         [
            "the_missing_sock",
            "pricerange",
            "cheap"
         ],
         [
            "the_missing_sock",
            "postcode",
            "cb259aq"
         ],
         [
            "the_varsity_restaurant",
            "address",
            "35_saint_andrews_street_city_centre"
         ],
         [
            "the_varsity_restaurant",
            "area",
            "centre"
         ],
         [
            "the_varsity_restaurant",
            "food",
            "international"
         ],
         [
            "the_varsity_restaurant",
            "phone",
            "01223_356060"
         ],
         [
            "the_varsity_restaurant",
            "pricerange",
            "moderate"
         ],
         [
            "the_varsity_restaurant",
            "postcode",
            "cb23ar"
         ],
         [
            "bloomsbury_restaurant",
            "address",
            "crowne_plaza_hotel_20_downing_street"
         ],
         [
            "bloomsbury_restaurant",
            "area",
            "centre"
         ],
         [
            "bloomsbury_restaurant",
            "food",
            "international"
         ],
         [
            "bloomsbury_restaurant",
            "phone",
            "0871_942_9180"
         ],
         [
            "bloomsbury_restaurant",
            "pricerange",
            "moderate"
         ],
         [
            "bloomsbury_restaurant",
            "postcode",
            "cb23dt"
         ]
      ]
   },
   "206": {
      "task": "international",
      "history": [
         "hello , i am looking for a restaurant that serves international food .",
         "i 'm showing three restaurants that fit that description . are you interested in a particular area or price range ?",
         "no , any price range is fine . can you recommend one of the restaurants ?",
         "api_call international dontcare dontcare",
         "<silence>",
         "bloomsbury_restaurant is an international restaurant in the centre area .",
         "hmm , i do n't really like the food there . is there anything else ?",
         "the_missing_sock is another restaurant there ."
      ],
      "user": "can i get the address and phone number , please ?",
      "response": "the_missing_sock is located at finders_corner_newmarket_road and their phone number is 01223_812660 .",
      "reference_entities": [
         "the_missing_sock",
         "finders_corner_newmarket_road",
         "01223_812660"
      ],
      "kg": [
         [
            "the_missing_sock",
            "address",
            "finders_corner_newmarket_road"
         ],
         [
            "the_missing_sock",
            "area",
            "east"
         ],
         [
            "the_missing_sock",
            "food",
            "international"
         ],
         [
            "the_missing_sock",
            "phone",
            "01223_812660"
         ],
         [
            "the_missing_sock",
            "pricerange",
            "cheap"
         ],
         [
            "the_missing_sock",
            "postcode",
            "cb259aq"
         ],
         [
            "the_varsity_restaurant",
            "address",
            "35_saint_andrews_street_city_centre"
         ],
         [
            "the_varsity_restaurant",
            "area",
            "centre"
         ],
         [
            "the_varsity_restaurant",
            "food",
            "international"
         ],
         [
            "the_varsity_restaurant",
            "phone",
            "01223_356060"
         ],
         [
            "the_varsity_restaurant",
            "pricerange",
            "moderate"
         ],
         [
            "the_varsity_restaurant",
            "postcode",
            "cb23ar"
         ],
         [
            "bloomsbury_restaurant",
            "address",
            "crowne_plaza_hotel_20_downing_street"
         ],
         [
            "bloomsbury_restaurant",
            "area",
            "centre"
         ],
         [
            "bloomsbury_restaurant",
            "food",
            "international"
         ],
         [
            "bloomsbury_restaurant",
            "phone",
            "0871_942_9180"
         ],
         [
            "bloomsbury_restaurant",
            "pricerange",
            "moderate"
         ],
         [
            "bloomsbury_restaurant",
            "postcode",
            "cb23dt"
         ]
      ]
   },
   "207": {
      "task": "international",
      "history": [
         "hello , i am looking for a restaurant that serves international food .",
         "i 'm showing three restaurants that fit that description . are you interested in a particular area or price range ?",
         "no , any price range is fine . can you recommend one of the restaurants ?",
         "api_call international dontcare dontcare",
         "<silence>",
         "bloomsbury_restaurant is an international restaurant in the centre area .",
         "hmm , i do n't really like the food there . is there anything else ?",
         "the_missing_sock is another restaurant there .",
         "can i get the address and phone number , please ?",
         "the_missing_sock is located at finders_corner_newmarket_road and their phone number is 01223_812660 ."
      ],
      "user": "thank you .",
      "response": "thank you .",
      "reference_entities": [],
      "kg": [
         [
            "the_missing_sock",
            "address",
            "finders_corner_newmarket_road"
         ],
         [
            "the_missing_sock",
            "area",
            "east"
         ],
         [
            "the_missing_sock",
            "food",
            "international"
         ],
         [
            "the_missing_sock",
            "phone",
            "01223_812660"
         ],
         [
            "the_missing_sock",
            "pricerange",
            "cheap"
         ],
         [
            "the_missing_sock",
            "postcode",
            "cb259aq"
         ],
         [
            "the_varsity_restaurant",
            "address",
            "35_saint_andrews_street_city_centre"
         ],
         [
            "the_varsity_restaurant",
            "area",
            "centre"
         ],
         [
            "the_varsity_restaurant",
            "food",
            "international"
         ],
         [
            "the_varsity_restaurant",
            "phone",
            "01223_356060"
         ],
         [
            "the_varsity_restaurant",
            "pricerange",
            "moderate"
         ],
         [
            "the_varsity_restaurant",
            "postcode",
            "cb23ar"
         ],
         [
            "bloomsbury_restaurant",
            "address",
            "crowne_plaza_hotel_20_downing_street"
         ],
         [
            "bloomsbury_restaurant",
            "area",
            "centre"
         ],
         [
            "bloomsbury_restaurant",
            "food",
            "international"
         ],
         [
            "bloomsbury_restaurant",
            "phone",
            "0871_942_9180"
         ],
         [
            "bloomsbury_restaurant",
            "pricerange",
            "moderate"
         ],
         [
            "bloomsbury_restaurant",
            "postcode",
            "cb23dt"
         ]
      ]
   },
   "208": {
      "task": "international",
      "history": [
         "hello , i am looking for a restaurant that serves international food .",
         "i 'm showing three restaurants that fit that description . are you interested in a particular area or price range ?",
         "no , any price range is fine . can you recommend one of the restaurants ?",
         "api_call international dontcare dontcare",
         "<silence>",
         "bloomsbury_restaurant is an international restaurant in the centre area .",
         "hmm , i do n't really like the food there . is there anything else ?",
         "the_missing_sock is another restaurant there .",
         "can i get the address and phone number , please ?",
         "the_missing_sock is located at finders_corner_newmarket_road and their phone number is 01223_812660 .",
         "thank you .",
         "thank you ."
      ],
      "user": "thank you",
      "response": "good bye .",
      "reference_entities": [],
      "kg": [
         [
            "the_missing_sock",
            "address",
            "finders_corner_newmarket_road"
         ],
         [
            "the_missing_sock",
            "area",
            "east"
         ],
         [
            "the_missing_sock",
            "food",
            "international"
         ],
         [
            "the_missing_sock",
            "phone",
            "01223_812660"
         ],
         [
            "the_missing_sock",
            "pricerange",
            "cheap"
         ],
         [
            "the_missing_sock",
            "postcode",
            "cb259aq"
         ],
         [
            "the_varsity_restaurant",
            "address",
            "35_saint_andrews_street_city_centre"
         ],
         [
            "the_varsity_restaurant",
            "area",
            "centre"
         ],
         [
            "the_varsity_restaurant",
            "food",
            "international"
         ],
         [
            "the_varsity_restaurant",
            "phone",
            "01223_356060"
         ],
         [
            "the_varsity_restaurant",
            "pricerange",
            "moderate"
         ],
         [
            "the_varsity_restaurant",
            "postcode",
            "cb23ar"
         ],
         [
            "bloomsbury_restaurant",
            "address",
            "crowne_plaza_hotel_20_downing_street"
         ],
         [
            "bloomsbury_restaurant",
            "area",
            "centre"
         ],
         [
            "bloomsbury_restaurant",
            "food",
            "international"
         ],
         [
            "bloomsbury_restaurant",
            "phone",
            "0871_942_9180"
         ],
         [
            "bloomsbury_restaurant",
            "pricerange",
            "moderate"
         ],
         [
            "bloomsbury_restaurant",
            "postcode",
            "cb23dt"
         ]
      ]
   },
   "209": {
      "task": "french",
      "history": [],
      "user": "hi , i want a french restaurant in the expensive price range .",
      "response": "api_call french dontcare expensive",
      "reference_entities": [
         "french",
         "expensive"
      ],
      "kg": []
   },
   "210": {
      "task": "french",
      "history": [
         "hi , i want a french restaurant in the expensive price range .",
         "api_call french dontcare expensive"
      ],
      "user": "<silence>",
      "response": "cote is a french restaurant in the city centre and is in the expensive price range .",
      "reference_entities": [
         "cote",
         "french",
         "centre",
         "expensive"
      ],
      "kg": [
         [
            "restaurant_two_two",
            "address",
            "22_chesterton_road_chesterton"
         ],
         [
            "restaurant_two_two",
            "area",
            "north"
         ],
         [
            "restaurant_two_two",
            "food",
            "french"
         ],
         [
            "restaurant_two_two",
            "phone",
            "01223_351880"
         ],
         [
            "restaurant_two_two",
            "pricerange",
            "expensive"
         ],
         [
            "restaurant_two_two",
            "postcode",
            "cb43ax"
         ],
         [
            "cote",
            "address",
            "bridge_street_city_centre"
         ],
         [
            "cote",
            "area",
            "centre"
         ],
         [
            "cote",
            "food",
            "french"
         ],
         [
            "cote",
            "phone",
            "01223_311053"
         ],
         [
            "cote",
            "pricerange",
[truncated: 768,394 more chars]
