# Supplementary material for: PluDG: enhancing task-oriented dialogue system with knowledge graph plug-in module
Source: PeerJ Comput Sci. 2023 Nov 24;9:e1707. doi: 10.7717/peerj-cs.1707 (PMC10703105; doi:10.7717/peerj-cs.1707)
Supplement: Supplemental Information 1 [file peerj-cs-09-1707-s001.zip › decoder/data/incar/GAT_kvr_test.json]

[{"pre_ent": [], "gold_ent": [], "id": 1, "template": "what day and time would you like to schedule your reminder", "response": "what day and time would you like to schedule your reminder"}, {"pre_ent": ["7pm"], "gold_ent": ["7pm"], "id": 2, "template": "i have set a reminder to take medicine at @time", "response": "i have set a reminder to take medicine at 7pm"}, {"pre_ent": ["chevron", "5_miles"], "gold_ent": ["chevron"], "id": 3, "template": "we re @distance away from @poi", "response": "we re 5_miles away from chevron"}, {"pre_ent": [], "gold_ent": ["chevron"], "id": 4, "template": "i sent the quickest route on your screen , drive carefully", "response": "i sent the quickest route on your screen , drive carefully"}, {"pre_ent": ["783_arcadia_pl"], "gold_ent": ["gas_station", "783_arcadia_pl", "chevron"], "id": 5, "template": "@address , i sent the address on your screen", "response": "783_arcadia_pl , i sent the address on your screen"}, {"pre_ent": [], "gold_ent": [], "id": 6, "template": "you re welcome !", "response": "you re welcome !"}, {"pre_ent": [], "gold_ent": ["friday"], "id": 7, "template": "what city do you want the weather for ?", "response": "what city do you want the weather for ?"}, {"pre_ent": ["100f", "80f", "alhambra", "friday"], "gold_ent": ["clear_skies", "alhambra", "friday"], "id": 8, "template": "it will be @temperature - @temperature on @date in @location", "response": "it will be 80f - 100f on friday in alhambra"}, {"pre_ent": ["80f", "alhambra", "friday"], "gold_ent": ["20f", "alhambra", "30f", "friday"], "id": 9, "template": "it will be @temperature on @date in @location", "response": "it will be 80f on friday in alhambra"}, {"pre_ent": [], "gold_ent": [], "id": 10, "template": "anytime", "response": "anytime"}, {"pre_ent": ["2_miles", "grocery_store", "whole_foods"], "gold_ent": ["4_miles", "whole_foods", "sigona_farmers_market", "2_miles"], "id": 11, "template": "the closest @poi_type is @poi , it is @distance away", "response": "the closest grocery_store is whole_foods , it is 2_miles away"}, {"pre_ent": ["whole_foods", "819_alma_st"], "gold_ent": ["4_miles", "sigona_farmers_market", "638_amherst_st", "no_traffic"], "id": 12, "template": "@poi is located at @address", "response": "whole_foods is located at 819_alma_st"}, {"pre_ent": [], "gold_ent": [], "id": 13, "template": "you re welcome !", "response": "you re welcome !"}, {"pre_ent": ["cloudy", "fresno"], "gold_ent": ["snow", "cloudy", "fresno"], "id": 14, "template": "the next 48 hours in @location is @weather_attribute , the weather will be @weather_attribute , with", "response": "the next 48 hours in fresno is cloudy , the weather will be cloudy , with"}, {"pre_ent": [], "gold_ent": [], "id": 15, "template": "you re welcome", "response": "you re welcome"}, {"pre_ent": ["heavy_traffic", "home", "3_miles"], "gold_ent": ["home", "56_cadwell_street"], "id": 16, "template": "@poi is @distance away with @traffic_info", "response": "home is 3_miles away with heavy_traffic"}, {"pre_ent": ["home"], "gold_ent": ["3_miles", "heavy_traffic", "home"], "id": 17, "template": "setting navigation to @address now", "response": "setting navigation to home now"}, {"pre_ent": [], "gold_ent": [], "id": 18, "template": "you re welcome !", "response": "you re welcome !"}, {"pre_ent": [], "gold_ent": [], "id": 19, "template": "happy to help", "response": "happy to help"}, {"pre_ent": ["whole_foods", "4_miles", "grocery_store"], "gold_ent": ["4_miles", "whole_foods", "safeway"], "id": 20, "template": "the closest @poi_type is @poi , it is @distance away", "response": "the closest grocery_store is whole_foods , it is 4_miles away"}, {"pre_ent": [], "gold_ent": ["452_arcadia_pl", "safeway"], "id": 21, "template": "i sent the the route on your screen , you should be able to reach there fast", "response": "i sent the the route on your screen , you should be able to reach there fast"}, {"pre_ent": ["safeway"], "gold_ent": [], "id": 22, "template": "setting gps to @poi now", "response": "setting gps to safeway now"}, {"pre_ent": ["willows_market", "3_miles", "grocery_store"], "gold_ent": ["3_miles", "willows_market", "car_collision_nearby"], "id": 23, "template": "the closest @poi_type is @poi , @distance away", "response": "the closest grocery_store is willows_market , 3_miles away"}, {"pre_ent": ["willows_market"], "gold_ent": [], "id": 24, "template": "@poi is the quickest", "response": "willows_market is the quickest"}, {"pre_ent": [], "gold_ent": ["willows_market"], "id": 25, "template": "i sent the best route on your screen , drive carefully !", "response": "i sent the best route on your screen , drive carefully !"}, {"pre_ent": [], "gold_ent": [], "id": 26, "template": "you re welcome !", "response": "you re welcome !"}, {"pre_ent": ["jills_house"], "gold_ent": ["347_alta_mesa_ave", "5_miles"], "id": 27, "template": "i have a listings for @poi_type is that the friend you speak of ?", "response": "i have a listings for jills_house is that the friend you speak of ?"}, {"pre_ent": [], "gold_ent": ["347_alta_mesa_ave", "5_miles"], "id": 28, "template": "i sent the info on your screen , enjoy your trip !", "response": "i sent the info on your screen , enjoy your trip !"}, {"pre_ent": [], "gold_ent": [], "id": 29, "template": "you re welcome !", "response": "you re welcome !"}, {"pre_ent": ["brentwood", "dry"], "gold_ent": ["brentwood", "tuesday", "80f"], "id": 30, "template": "the next two_days there will be @temperature on @date in @location", "response": "the next two_days there will be dry on brentwood in brentwood"}, {"pre_ent": [], "gold_ent": [], "id": 31, "template": "you re welcome !", "response": "you re welcome !"}, {"pre_ent": ["dinner", "11am", "friday"], "gold_ent": ["11am", "dinner", "friday"], "id": 32, "template": "reminder set for @event at @time on @date with @party", "response": "reminder set for dinner at 11am on friday with dinner"}, {"pre_ent": [], "gold_ent": [], "id": 33, "template": "you re welcome", "response": "you re welcome"}, {"pre_ent": ["dinner", "5pm"], "gold_ent": ["5pm", "dinner"], "id": 34, "template": "your @event is at @time", "response": "your dinner is at 5pm"}, {"pre_ent": ["4_miles", "civic_center_garage", "parking_garage"], "gold_ent": ["4_miles", "civic_center_garage", "parking_garage", "270_altaire_walk"], "id": 35, "template": "the closest @poi_type is @poi , it s @distance away : would you like directions", "response": "the closest parking_garage is civic_center_garage , it s 4_miles away : would you like directions"}, {"pre_ent": [], "gold_ent": [], "id": 36, "template": "you re welcome", "response": "you re welcome"}, {"pre_ent": ["stanford_shopping_center", "2_miles", "shopping_center"], "gold_ent": ["773_alger_dr", "stanford_shopping_center", "2_miles"], "id": 37, "template": "the nearest @poi_type is @poi , it s @distance away : does it sound good", "response": "the nearest shopping_center is stanford_shopping_center , it s 2_miles away : does it sound good"}, {"pre_ent": [], "gold_ent": [], "id": 38, "template": "you re welcome !", "response": "you re welcome !"}, {"pre_ent": ["5_miles", "214_el_camino_real"], "gold_ent": ["214_el_camino_real", "stanford_express_care"], "id": 39, "template": "the is @distance away at @address", "response": "the is 5_miles away at 214_el_camino_real"}, {"pre_ent": [], "gold_ent": [], "id": 40, "template": "you re welcome !", "response": "you re welcome !"}, {"pre_ent": ["snow"], "gold_ent": ["snow"], "id": 41, "template": "what city are you wanting to know if it will @weather_attribute ?", "response": "what city are you wanting to know if it will snow ?"}, {"pre_ent": ["corona", "snow", "week"], "gold_ent": ["week", "snow", "corona"], "id": 42, "template": "there will be no @weather_attribute this @weekly_time in @location", "response": "there will be no snow this week in corona"}, {"pre_ent": [], "gold_ent": [], "id": 43, "template": "you re welcome !", "response": "you re welcome !"}, {"pre_ent": ["dinner"], "gold_ent": ["dinner"], "id": 44, "template": "what day and time is your @event ?", "response": "what day and time is your dinner ?"}, {"pre_ent": ["dinner", "7pm", "the_6th", "marie"], "gold_ent": ["the_6th", "marie", "7pm", "dinner"], "id": 45, "template": "okay , setting a reminder for your @event at @time on @date of this month with @party", "response": "okay , setting a reminder for your dinner at 7pm on the_6th of this month with marie"}, {"pre_ent": [], "gold_ent": [], "id": 46, "template": "you are welcome", "response": "you are welcome"}, {"pre_ent": ["warm", "compton", "wednesday"], "gold_ent": ["compton", "wednesday", "warm"], "id": 47, "template": "it will not be @weather_attribute on @date in @location", "response": "it will not be warm on wednesday in compton"}, {"pre_ent": [], "gold_ent": [], "id": 48, "template": "you are welcome", "response": "you are welcome"}, {"pre_ent": ["football_activity", "1pm", "the_11th", "marie"], "gold_ent": ["marie", "the_11th", "1pm"], "id": 49, "template": "okay , setting a reminder for @event with @party on @date at @time", "response": "okay , setting a reminder for football_activity with marie on the_11th at 1pm"}, {"pre_ent": [], "gold_ent": [], "id": 50, "template": "happy to help", "response": "happy to help"}, {"pre_ent": [], "gold_ent": [], "id": 51, "template": "what day and time should i set the appointment for ?", "response": "what day and time should i set the appointment for ?"}, {"pre_ent": ["3pm", "saturday"], "gold_ent": ["3pm", "saturday"], "id": 52, "template": "setting reminder for @event at @time on @date", "response": "setting reminder for 3pm at 3pm on saturday"}, {"pre_ent": ["5_miles", "chinese_restaurant"], "gold_ent": ["4_miles", "valero"], "id": 53, "template": "there is a @poi_type @distance away", "response": "there is a chinese_restaurant 5_miles away"}, {"pre_ent": ["valero", "200_alester_ave"], "gold_ent": ["valero", "200_alester_ave"], "id": 54, "template": "@poi is at @address", "response": "valero is at 200_alester_ave"}, {"pre_ent": ["heavy_traffic", "valero"], "gold_ent": ["heavy_traffic"], "id": 55, "template": "there is @traffic_info to @poi , you should be able to reach there fast anyway", "response": "there is heavy_traffic to valero , you should be able to reach there fast anyway"}, {"pre_ent": [], "gold_ent": [], "id": 56, "template": "you re welcome !", "response": "you re welcome !"}, {"pre_ent": ["home", "5_miles"], "gold_ent": ["moderate_traffic", "1_miles", "5677_southwest_4th_street"], "id": 57, "template": "i don t see your friend s house in the area @party s house is @distance away", "response": "i don t see your friend s house in the area home s house is 5_miles away"}, {"pre_ent": ["56_cadwell_street"], "gold_ent": ["home", "56_cadwell_street"], "id": 58, "template": "the address is @address , i sent the address on your screen", "response": "the address is 56_cadwell_street , i sent the address on your screen"}, {"pre_ent": [], "gold_ent": [], "id": 59, "template": "you re welcome", "response": "you re welcome"}, {"pre_ent": ["midtown_shopping_center", "3_miles", "shopping_center"], "gold_ent": ["3_miles", "no_traffic", "midtown_shopping_center"], "id": 60, "template": "@poi is @distance away", "response": "midtown_shopping_center is 3_miles away"}, {"pre_ent": ["midtown_shopping_center", "shopping_center", "338_alester_ave"], "gold_ent": [], "id": 61, "template": "setting gps to @poi at @address", "response": "setting gps to midtown_shopping_center at 338_alester_ave"}, {"pre_ent": [], "gold_ent": [], "id": 62, "template": "you are welcome", "response": "you are welcome"}, {"pre_ent": [], "gold_ent": ["today", "snow"], "id": 63, "template": "in what city would you like to know the forecast ?", "response": "in what city would you like to know the forecast ?"}, {"pre_ent": ["today", "cleveland", "warm"], "gold_ent": ["today", "snow", "cleveland"], "id": 64, "template": "it is @weather_attribute in @location @today", "response": "it is warm in cleveland today"}, {"pre_ent": [], "gold_ent": [], "id": 65, "template": "you re welcome", "response": "you re welcome"}, {"pre_ent": ["starbucks", "5_miles", "heavy_traffic"], "gold_ent": ["5_miles", "starbucks"], "id": 66, "template": "the nearest cafe is @poi , it is @distance away with @traffic_info", "response": "the nearest cafe is starbucks , it is 5_miles away with heavy_traffic"}, {"pre_ent": ["792_bedoin_street"], "gold_ent": ["starbucks"], "id": 67, "template": "the address is @address , would you like me to set the gps ?", "response": "the address is 792_bedoin_street , would you like me to set the gps ?"}, {"pre_ent": ["starbucks", "792_bedoin_street"], "gold_ent": ["792_bedoin_street"], "id": 68, "template": "@poi is located at @address setting navigation now", "response": "starbucks is located at 792_bedoin_street setting navigation now"}, {"pre_ent": ["conference", "sales_team", "the_11th", "9am"], "gold_ent": ["sales_team", "conference", "9am", "the_11th"], "id": 69, "template": "i will schedule your @event at @time on @date of this month with @party", "response": "i will schedule your conference at 9am on the_11th of this month with sales_team"}, {"pre_ent": [], "gold_ent": [], "id": 70, "template": "you are welcome", "response": "you are welcome"}, {"pre_ent": ["the_5th", "swimming_activity", "7pm", "tom"], "gold_ent": ["the_5th", "doctor_appointment", "wednesday"], "id": 71, "template": "your @event is on @date at @time with @party", "response": "your swimming_activity is on the_5th at 7pm with tom"}, {"pre_ent": ["doctor_appointment", "7pm", "wednesday", "doctor"], "gold_ent": ["father", "7pm", "doctor_appointment", "wednesday"], "id": 72, "template": "the @event on @date is at @time", "response": "the doctor_appointment on wednesday is at 7pm"}, {"pre_ent": ["6pm", "the_5th", "alex", "tom"], "gold_ent": ["the_5th", "alex", "doctor_appointment", "6pm"], "id": 73, "template": "@event on @date at @time with @party", "response": "tom on the_5th at 6pm with alex"}, {"pre_ent": [], "gold_ent": [], "id": 74, "template": "what city are you interested in ?", "response": "what city are you interested in ?"}, {"pre_ent": ["today", "los_angeles"], "gold_ent": ["60f", "80f", "40f", "rain", "tomorrow", "los_angeles", "today", "warm"], "id": 75, "template": "@weather_attribute is predicted to fall in @location @today", "response": "today is predicted to fall in los_angeles today"}, {"pre_ent": [], "gold_ent": [], "id": 76, "template": "no problem", "response": "no problem"}, {"pre_ent": ["chinese_restaurant", "midtown_shopping_center", "3_miles", "shopping_center"], "gold_ent": ["3_miles", "no_traffic", "midtown_shopping_center"], "id": 77, "template": "the nearest @poi_type is @poi , it s @distance away : would you like to go there ?", "response": "the nearest chinese_restaurant is midtown_shopping_center , it s 3_miles away : would you like to go there ?"}, {"pre_ent": ["midtown_shopping_center", "shopping_center"], "gold_ent": ["midtown_shopping_center"], "id": 78, "template": "setting navigation to @address now", "response": "setting navigation to midtown_shopping_center now"}, {"pre_ent": [], "gold_ent": [], "id": 79, "template": "you re welcome !", "response": "you re welcome !"}, {"pre_ent": ["1_miles", "trader_joes"], "gold_ent": ["grocery_store", "1_miles", "hacienda_market"], "id": 80, "template": "there is @poi @distance away : which one do you prefer ?", "response": "there is trader_joes 1_miles away : which one do you prefer ?"}, {"pre_ent": ["1313_chester_ave"], "gold_ent": ["road_block_nearby", "1313_chester_ave"], "id": 81, "template": "the address is @address , i sent its position on your screen", "response": "the address is 1313_chester_ave , i sent its position on your screen"}, {"pre_ent": [], "gold_ent": [], "id": 82, "template": "you re welcome !", "response": "you re welcome !"}, {"pre_ent": [], "gold_ent": [], "id": 83, "template": "what city are you wanting to know the 7 day forecast for ?", "response": "what city are you wanting to know the 7 day forecast for ?"}, {"pre_ent": ["monday", "90f", "100f", "humid", "70f", "40f", "downtown_chicago"], "gold_ent": ["clear_skies", "frost", "friday", "drizzle", "thursday", "dry", "monday", "sunday", "humid", "downtown_chicago", "snow", "saturday", "wednesday"], "id": 84, "template": "in @location , it will be @temperature - @temperature on @day , @temperature - @temperature on @date , @temperature - @temperature @date , @temperature - @temperature @date , @temperature - @temperature", "response": "in downtown_chicago , it will be humid - 100f on monday , 90f - 40f on monday , 70f - 40f monday , 70f - 40f monday , 70f - 40f"}, {"pre_ent": [], "gold_ent": [], "id": 85, "template": "you re welcome !", "response": "you re welcome !"}, {"pre_ent": ["tennis_activity", "5pm", "the_4th"], "gold_ent": ["tennis_activity", "sister", "5pm", "the_4th"], "id": 86, "template": "your @event is @date at @time", "response": "your tennis_activity is the_4th at 5pm"}, {"pre_ent": [], "gold_ent": [], "id": 87, "template": "you are welcome", "response": "you are welcome"}, {"pre_ent": ["meeting"], "gold_ent": ["meeting"], "id": 88, "template": "what details shall i add your @event reminder ?", "response": "what details shall i add your meeting reminder ?"}, {"pre_ent": ["meeting", "sales_team"], "gold_ent": ["sales_team", "go_over_budget", "meeting", "1pm", "saturday"], "id": 89, "template": "okay , i have set a reminder for your @event with your @party", "response": "okay , i have set a reminder for your meeting with your sales_team"}, {"pre_ent": [], "gold_ent": [], "id": 90, "template": "you are welcome", "response": "you are welcome"}, {"pre_ent": [], "gold_ent": [], "id": 91, "template": "what city would you like the weather for ?", "response": "what city would you like the weather for ?"}, {"pre_ent": ["today", "drizzle", "durham", "tomorrow"], "gold_ent": ["drizzle", "durham", "today", "tomorrow"], "id": 92, "template": "no , it s not gonna be @weather_attribute in @location @today or @weekly_time", "response": "no , it s not gonna be drizzle in durham today or tomorrow"}, {"pre_ent": [], "gold_ent": [], "id": 93, "template": "you re welcome !", "response": "you re welcome !"}, {"pre_ent": [], "gold_ent": [], "id": 94, "template": "what city would you like the forecast for ?", "response": "what city would you like the forecast for ?"}, {"pre_ent": ["today", "30f", "overcast", "mountain_view"], "gold_ent": ["mountain_view", "overcast", "stormy", "tomorrow", "today"], "id": 95, "template": "@today in @location is gonna be @weather_attribute with low temperature of @temperature ,", "response": "today in mountain_view is gonna be overcast with low temperature of 30f ,"}, {"pre_ent": [], "gold_ent": [], "id": 96, "template": "no problem", "response": "no problem"}, {"pre_ent": [], "gold_ent": [], "id": 97, "template": "what city are you inquiring about ?", "response": "what city are you inquiring about ?"}, {"pre_ent": ["monday", "hot", "brentwood"], "gold_ent": ["brentwood", "week", "hot"], "id": 98, "template": "it will be @weather_attribute on @date in @location", "response": "it will be hot on monday in brentwood"}, {"pre_ent": [], "gold_ent": [], "id": 99, "template": "you re welcome !", "response": "you re welcome !"}, {"pre_ent": ["palo_alto_garage_r", "1_miles"], "gold_ent": ["1_miles", "palo_alto_garage_r"], "id": 100, "template": "@poi is @distance away", "response": "palo_alto_garage_r is 1_miles away"}, {"pre_ent": [], "gold_ent": [], "id": 101, "template": "i sent the directions on your screen , you re welcome !", "response": "i sent the directions on your screen , you re welcome !"}, {"pre_ent": ["drizzle", "redwood_city", "weekend"], "gold_ent": ["drizzle", "redwood_city", "weekend"], "id": 102, "template": "there will not be @weather_attribute in @location this @weekly_time", "response": "there will not be drizzle in redwood_city this weekend"}, {"pre_ent": [], "gold_ent": [], "id": 103, "template": "anytime", "response": "anytime"}, {"pre_ent": ["5_miles", "no_traffic", "home"], "gold_ent": ["home"], "id": 104, "template": "the fastest route @poi is @distance away with @traffic_info", "response": "the fastest route home is 5_miles away with no_traffic"}, {"pre_ent": ["home", "5671_barringer_street"], "gold_ent": ["5671_barringer_street", "home"], "id": 105, "template": "your @poi is at @address", "response": "your home is at 5671_barringer_street"}, {"pre_ent": ["no_traffic", "home"], "gold_ent": [], "id": 106, "template": "the fastest route to @poi has @traffic_info and the route is set", "response": "the fastest route to home has no_traffic and the route is set"}, {"pre_ent": [], "gold_ent": [], "id": 107, "template": "you re welcome", "response": "you re welcome"}, {"pre_ent": ["doctor"], "gold_ent": [], "id": 108, "template": "what time is the @event ?", "response": "what time is the doctor ?"}, {"pre_ent": ["7pm"], "gold_ent": ["doctor", "7pm", "the_12th"], "id": 109, "template": "okay , i have set a reminder for you at @time", "response": "okay , i have set a reminder for you at 7pm"}, {"pre_ent": [], "gold_ent": [], "id": 110, "template": "you are welcome", "response": "you are welcome"}, {"pre_ent": [], "gold_ent": [], "id": 111, "template": "what city are you want the temperature for ?", "response": "what city are you want the temperature for ?"}, {"pre_ent": ["monday", "90f", "30f", "50f"], "gold_ent": ["100f", "friday", "70f", "monday", "week", "compton", "30f"], "id": 112, "template": "it will be @temperature @temperature @temperature on @day and @temperature - @temperature on @date @temperature @temperature @temperature @temperature @temperature @temperature @temperature @temperature @temperature @temperature @temperature @temperature @temperature @temperature @temperature", "response": "it will be 90f 30f monday on monday and 30f - 50f on monday 30f 30f 30f 30f 30f 30f 30f 30f 30f 30f 30f 30f 30f 30f 30f"}, {"pre_ent": [], "gold_ent": [], "id": 113, "template": "you re welcome !", "response": "you re welcome !"}, {"pre_ent": ["mountain_view", "highest_temperature", "friday"], "gold_ent": ["friday", "mountain_view", "50f", "highest_temperature"], "id": 114, "template": "the @weather_attribute in @location on @date", "response": "the highest_temperature in mountain_view on friday"}, {"pre_ent": [], "gold_ent": [], "id": 115, "template": "anytime", "response": "anytime"}, {"pre_ent": ["yoga_activity", "the_15th", "3pm"], "gold_ent": ["yoga_activity", "mother", "the_15th"], "id": 116, "template": "okay , i will remind you about your @event at @time on @date", "response": "okay , i will remind you about your yoga_activity at 3pm on the_15th"}, {"pre_ent": ["mother", "the_15th", "3pm"], "gold_ent": ["3pm", "yoga_activity", "mother", "the_15th"], "id": 117, "template": "i ve set your reminder for yoga at @time on @date with @party", "response": "i ve set your reminder for yoga at 3pm on the_15th with mother"}, {"pre_ent": ["tennis_activity", "7pm", "the_11th", "jon"], "gold_ent": ["tennis_activity", "mother", "5pm", "the_4th"], "id": 118, "template": "your next @event is with @party at @time on @date", "response": "your next tennis_activity is with jon at 7pm on the_11th"}, {"pre_ent": [], "gold_ent": [], "id": 119, "template": "you are welcome", "response": "you are welcome"}, {"pre_ent": ["6_miles", "stanford_express_care"], "gold_ent": ["stanford_express_care"], "id": 120, "template": "we re @distance away from @poi : do you want to go there ?", "response": "we re 6_miles away from stanford_express_care : do you want to go there ?"}, {"pre_ent": ["stanford_express_care"], "gold_ent": ["214_el_camino_real", "heavy_traffic", "stanford_express_care"], "id": 121, "template": "taking you to @poi", "response": "taking you to stanford_express_care"}, {"pre_ent": [], "gold_ent": [], "id": 122, "template": "you re welcome !", "response": "you re welcome !"}, {"pre_ent": ["swimming_activity", "monday", "father", "4pm"], "gold_ent": ["4pm", "monday", "father", "swimming_activity", "the_1st"], "id": 123, "template": "okay , scheduling a @event on @date at @time with your @party", "response": "okay , scheduling a swimming_activity on monday at 4pm with your father"}, {"pre_ent": [], "gold_ent": [], "id": 124, "template": "you are welcome", "response": "you are welcome"}, {"pre_ent": ["clear_skies", "danville", "thursday"], "gold_ent": ["danville", "thursday", "dew"], "id": 125, "template": "there will be @weather_attribute in @location on @date", "response": "there will be clear_skies in danville on thursday"}, {"pre_ent": [], "gold_ent": [], "id": 126, "template": "anytime !", "response": "anytime !"}, {"pre_ent": ["snow", "durham"], "gold_ent": ["week", "snow", "durham"], "id": 127, "template": "it is @weather_attribute in @location on @date", "response": "it is snow in durham on durham"}, {"pre_ent": [], "gold_ent": [], "id": 128, "template": "anytime", "response": "anytime"}, {"pre_ent": [], "gold_ent": [], "id": 129, "template": "what city are you wanting to know the weather for ?", "response": "what city are you wanting to know the weather for ?"}, {"pre_ent": ["monday", "cloudy", "cleveland", "clear_skies", "stormy"], "gold_ent": ["clear_skies", "tuesday", "overcast", "dew", "drizzle", "friday", "stormy", "monday", "sunday", "cloudy", "week", "cleveland", "saturday", "wednesday"], "id": 130, "template": "the temperature in @location will be @weather_attribute on @day , @weather_attribute on @date , @weather_attribute on @date , @weather_attribute on @date , @weather_attribute on @date , @weather_attribute on @date , @weather_attribute on @date , @weather_attribute on @date", "response": "the temperature in cleveland will be clear_skies on monday , cloudy on monday , cloudy on monday , cloudy on monday , stormy on monday , stormy on monday , stormy on monday , stormy on monday"}, {"pre_ent": [], "gold_ent": [], "id": 131, "template": "anytime", "response": "anytime"}, {"pre_ent": ["new_york", "dry", "wednesday"], "gold_ent": ["dry", "new_york", "wednesday"], "id": 132, "template": "it will be @weather_attribute in @location on @date", "response": "it will be dry in new_york on wednesday"}, {"pre_ent": [], "gold_ent": [], "id": 133, "template": "you re welcome !", "response": "you re welcome !"}, {"pre_ent": ["90f", "60f", "80f", "seattle"], "gold_ent": [], "id": 134, "template": "the weather in @location is @weather_attribute , lows of @temperature and the high will be @temperature - @temperature", "response": "the weather in seattle is 90f , lows of 90f and the high will be 80f - 60f"}, {"pre_ent": ["90f", "80f", "drizzle", "seattle"], "gold_ent": ["foggy", "overcast", "seattle", "dry", "windy", "cloudy", "week", "warm"], "id": 135, "template": "the forecast in @location shows @weather_attribute , low of @temperature and high of @temperature", "response": "the forecast in seattle shows drizzle , low of 80f and high of 90f"}, {"pre_ent": [], "gold_ent": [], "id": 136, "template": "you are welcome", "response": "you are welcome"}, {"pre_ent": ["chef_chu_s", "chinese_restaurant", "593_arrowhead_way"], "gold_ent": ["chef_chu_s", "chinese_restaurant", "heavy_traffic"], "id": 137, "template": "the only @poi_type is @poi at @address", "response": "the only chinese_restaurant is chef_chu_s at 593_arrowhead_way"}, {"pre_ent": ["chef_chu_s", "593_arrowhead_way"], "gold_ent": ["593_arrowhead_way", "chef_chu_s"], "id": 138, "template": "@poi is located at @address", "response": "chef_chu_s is located at 593_arrowhead_way"}, {"pre_ent": [], "gold_ent": ["heavy_traffic"], "id": 139, "template": "i sent the info on your screen , you re welcome", "response": "i sent the info on your screen , you re welcome"}, {"pre_ent": [], "gold_ent": [], "id": 140, "template": "you re welcome !", "response": "you re welcome !"}, {"pre_ent": ["chef_chu_s", "5_miles"], "gold_ent": ["chef_chu_s", "5_miles"], "id": 141, "template": "@poi is @distance away", "response": "chef_chu_s is 5_miles away"}, {"pre_ent": ["chef_chu_s", "no_traffic"], "gold_ent": ["no_traffic"], "id": 142, "template": "there is @traffic_info on the way to @poi", "response": "there is no_traffic on the way to chef_chu_s"}, {"pre_ent": [], "gold_ent": [], "id": 143, "template": "gps set , we should arrive shortly", "response": "gps set , we should arrive shortly"}, {"pre_ent": [], "gold_ent": [], "id": 144, "template": "what city would you like the weather forecast for ?", "response": "what city would you like the weather forecast for ?"}, {"pre_ent": ["monday", "80f", "50f", "rain", "compton", "raining"], "gold_ent": ["foggy", "dry", "week", "weekend", "compton"], "id": 145, "template": "in @location , it will be @temperature - @temperature on @day and @temperature - @temperature on @date", "response": "in compton , it will be raining - 50f on monday and 80f - 50f on monday"}, {"pre_ent": [], "gold_ent": [], "id": 146, "template": "no problem", "response": "no problem"}, {"pre_ent": ["fresno", "humid", "next_week"], "gold_ent": ["humid", "next_week", "fresno"], "id": 147, "template": "it will not be @weather_attribute in @location @weekly_time", "response": "it will not be humid in fresno next_week"}, {"pre_ent": [], "gold_ent": [], "id": 148, "template": "anytime", "response": "anytime"}, {"pre_ent": ["doctor_appointment", "3pm", "marie", "the_12th"], "gold_ent": ["the_12th", "ana", "the_20th", "brother", "doctor_appointment", "the_15th", "mother", "marie", "wednesday"], "id": 149, "template": "you have three @event scheduled one on @date with @party and one on @date at @time", "response": "you have three doctor_appointment scheduled one on the_12th with marie and one on the_12th at 3pm"}, {"pre_ent": [], "gold_ent": [], "id": 150, "template": "you are welcome", "response": "you are welcome"}, {"pre_ent": [], "gold_ent": ["tuesday", "11am"], "id": 151, "template": "you are welcome", "response": "you are welcome"}, {"pre_ent": [], "gold_ent": [], "id": 152, "template": "you are welcome", "response": "you are welcome"}, {"pre_ent": ["dentist_appointment", "10am", "the_1st", "the_8th"], "gold_ent": ["7pm", "10am", "the_1st", "the_8th"], "id": 153, "template": "you have two @event scheduled one on @date at @time and one on @date at @time", "response": "you have two dentist_appointment scheduled one on the_1st at 10am and one on the_8th at 10am"}, {"pre_ent": [], "gold_ent": [], "id": 154, "template": "glad to help", "response": "glad to help"}, {"pre_ent": ["rain"], "gold_ent": [], "id": 155, "template": "what city do you want to know if it will @weather_attribute ?", "response": "what city do you want to know if it will rain ?"}, {"pre_ent": ["rain", "los_angeles", "next_week"], "gold_ent": ["rain", "los_angeles", "saturday", "next_week"], "id": 156, "template": "@weather_attribute is predicted to fall in @location on @date", "response": "rain is predicted to fall in los_angeles on next_week"}, {"pre_ent": [], "gold_ent": [], "id": 157, "template": "anytime", "response": "anytime"}, {"pre_ent": ["warm", "grand_rapids", "saturday"], "gold_ent": ["grand_rapids", "saturday", "warm"], "id": 158, "template": "it will not be @weather_attribute on @date in @location", "response": "it will not be warm on saturday in grand_rapids"}, {"pre_ent": [], "gold_ent": [], "id": 159, "template": "anytime", "response": "anytime"}, {"pre_ent": [], "gold_ent": [], "id": 160, "template": "bye", "response": "bye"}, {"pre_ent": ["round_table", "113_anton_ct"], "gold_ent": ["panda_express", "3_miles", "5_miles", "pizza_hut"], "id": 161, "template": "@poi is located at @address", "response": "round_table is located at 113_anton_ct"}, {"pre_ent": ["panda_express", "3_miles", "no_traffic", "842_arrowhead_way"], "gold_ent": ["panda_express", "no_traffic", "842_arrowhead_way"], "id": 162, "template": "@poi is @distance away at @address with @traffic_info noted", "response": "panda_express is 3_miles away at 842_arrowhead_way with no_traffic noted"}, {"pre_ent": [], "gold_ent": [], "id": 163, "template": "you re welcome , navigation set", "response": "you re welcome , navigation set"}, {"pre_ent": [], "gold_ent": [], "id": 164, "template": "what city would you like the weather report for ?", "response": "what city would you like the weather report for ?"}, {"pre_ent": ["monday", "exeter", "70f", "90f", "40f"], "gold_ent": ["tuesday", "100f", "friday", "thursday", "70f", "dry", "60f", "monday", "40f", "sunday", "80f", "wednesday", "30f"], "id": 165, "template": "in @location , it will be @temperature - @temperature @day and @temperature - @temperature @date , @temperature - @temperature @date , @temperature - @temperature @date , @temperature - @temperature @date , @temperature - @temperature @date , @temperature - @temperature @date ,", "response": "in exeter , it will be 70f - 90f monday and 90f - 90f monday , 40f - 90f monday , 40f - 90f monday , 40f - 90f monday , 40f - 90f monday , 40f - 90f monday ,"}, {"pre_ent": [], "gold_ent": [], "id": 166, "template": "you are welcome", "response": "you are welcome"}, {"pre_ent": ["manhattan", "30f", "50f"], "gold_ent": ["40f", "50f"], "id": 167, "template": "the temperature in @location will be a low of @temperature and a high of @temperature", "response": "the temperature in manhattan will be a low of 30f and a high of 50f"}, {"pre_ent": [], "gold_ent": [], "id": 168, "template": "anytime !", "response": "anytime !"}, {"pre_ent": ["tuesday", "meeting", "7pm", "today"], "gold_ent": ["7pm", "meeting", "today", "discuss_the_merger", "hr"], "id": 169, "template": "your @event @weekly_time is @date at @time", "response": "your meeting today is tuesday at 7pm"}, {"pre_ent": [], "gold_ent": [], "id": 170, "template": "you are welcome", "response": "you are welcome"}, {"pre_ent": [], "gold_ent": ["today", "tomorrow"], "id": 171, "template": "what city would you like the weather for ?", "response": "what city would you like the weather for ?"}, {"pre_ent": ["today", "fresno", "foggy"], "gold_ent": ["foggy", "fresno"], "id": 172, "template": "it will be @weather_attribute @today in @location", "response": "it will be foggy today in fresno"}, {"pre_ent": [], "gold_ent": [], "id": 173, "template": "you are welcome", "response": "you are welcome"}, {"pre_ent": ["cleveland", "drizzle", "tomorrow"], "gold_ent": ["drizzle", "cleveland", "tomorrow"], "id": 174, "template": "there will be @weather_attribute in @location @weekly_time", "response": "there will be drizzle in cleveland tomorrow"}, {"pre_ent": [], "gold_ent": [], "id": 175, "template": "anytime", "response": "anytime"}, {"pre_ent": ["stormy", "durham", "week"], "gold_ent": [], "id": 176, "template": "there will be @weather_attribute in @location this @weekly_time", "response": "there will be stormy in durham this week"}, {"pre_ent": ["stormy", "durham", "week"], "gold_ent": ["clear_skies", "lowest_temperature", "tuesday", "friday", "thursday", "hot", "stormy", "monday", "sunday", "snow", "durham", "saturday", "wednesday"], "id": 177, "template": "the weekly forecast for @location is showing lows to be @weather_attribute", "response": "the weekly forecast for durham is showing lows to be stormy"}, {"pre_ent": [], "gold_ent": [], "id": 178, "template": "you are welcome", "response": "you are welcome"}, {"pre_ent": ["conference", "vice_president", "the_5th", "11am"], "gold_ent": ["vice_president", "conference", "the_5th", "11am"], "id": 179, "template": "okay , scheduling a @event with @party on @date at @time", "response": "okay , scheduling a conference with vice_president on the_5th at 11am"}, {"pre_ent": [], "gold_ent": [], "id": 180, "template": "you are welcome", "response": "you are welcome"}, {"pre_ent": ["dentist", "7pm", "dentist_appointment", "friday"], "gold_ent": ["7pm", "dentist_appointment", "friday"], "id": 181, "template": "your @event is on @date at @time", "response": "your dentist_appointment is on friday at 7pm"}, {"pre_ent": [], "gold_ent": [], "id": 182, "template": "you are welcome", "response": "you are welcome"}, {"pre_ent": ["4_miles", "pizza_chicago", "no_traffic"], "gold_ent": ["pizza_chicago", "915_arbol_dr", "2_miles"], "id": 183, "template": "@poi is @distance away at @address there is @traffic_info on our way , i sent the directions on your screen", "response": "pizza_chicago is 4_miles away at no_traffic there is no_traffic on our way , i sent the directions on your screen"}, {"pre_ent": ["no_traffic"], "gold_ent": ["pizza_chicago"], "id": 184, "template": "setting navigation now there is @traffic_info on our way , i sent its route on your screen", "response": "setting navigation now there is no_traffic on our way , i sent its route on your screen"}, {"pre_ent": [], "gold_ent": [], "id": 185, "template": "you re welcome !", "response": "you re welcome !"}, {"pre_ent": [], "gold_ent": ["5672_barringer_street"], "id": 186, "template": "i don t have to get up alternate alternate alternate street", "response": "i don t have to get up alternate alternate alternate street"}, {"pre_ent": ["1_miles"], "gold_ent": ["heavy_traffic"], "id": 187, "template": "taking you to @poi", "response": "taking you to 1_miles"}, {"pre_ent": ["5672_barringer_street"], "gold_ent": ["5672_barringer_street"], "id": 188, "template": "setting navigation to @address now", "response": "setting navigation to 5672_barringer_street now"}, {"pre_ent": [], "gold_ent": [], "id": 189, "template": "you re welcome !", "response": "you re welcome !"}, {"pre_ent": ["home", "5671_barringer_street"], "gold_ent": ["home"], "id": 190, "template": "the route to @poi is located at @address", "response": "the route to home is located at 5671_barringer_street"}, {"pre_ent": ["home", "5671_barringer_street"], "gold_ent": ["3_miles", "5671_barringer_street", "home"], "id": 191, "template": "your @poi is at @address", "response": "your home is at 5671_barringer_street"}, {"pre_ent": ["home"], "gold_ent": ["home"], "id": 192, "template": "okay , heading to @poi", "response": "okay , heading to home"}, {"pre_ent": [], "gold_ent": [], "id": 193, "template": "you are welcome", "response": "you are welcome"}, {"pre_ent": ["4_miles"], "gold_ent": ["4_miles", "palo_alto_cafe"], "id": 194, "template": "i have a listings for tea places which serves tea and is @distance away", "response": "i have a listings for tea places which serves tea and is 4_miles away"}, {"pre_ent": ["4_miles", "palo_alto_cafe"], "gold_ent": ["436_alger_dr"], "id": 195, "template": "the address is @address , it is @traffic_info on the route do you want me to", "response": "the address is palo_alto_cafe , it is 4_miles on the route do you want me to"}, {"pre_ent": [], "gold_ent": [], "id": 196, "template": "you re welcome !", "response": "you re welcome !"}, {"pre_ent": [], "gold_ent": [], "id": 197, "template": "what location are you want the forecast for ?", "response": "what location are you want the forecast for ?"}, {"pre_ent": ["cloudy", "carson"], "gold_ent": ["week", "cloudy", "carson", "overcast"], "id": 198, "template": "it will be @weather_attribute on @date in @location", "response": "it will be cloudy on carson in carson"}, {"pre_ent": [], "gold_ent": [], "id": 199, "template": "you re welcome", "response": "you re welcome"}, {"pre_ent": ["doctor_appointment", "the_12th"], "gold_ent": ["doctor_appointment", "the_12th"], "id": 200, "template": "i have set a reminder for @event on @date at @time", "response": "i have set a reminder for doctor_appointment on the_12th at the_12th"}, {"pre_ent": ["3_miles", "midtown_shopping_center", "shopping_center"], "gold_ent": ["3_miles", "338_alester_ave", "shopping_center"], "id": 201, "template": "@poi is @distance away", "response": "midtown_shopping_center is 3_miles away"}, {"pre_ent": ["midtown_shopping_center", "shopping_center"], "gold_ent": ["midtown_shopping_center", "car_collision_nearby"], "id": 202, "template": "setting directions to @poi now", "response": "setting directions to midtown_shopping_center now"}, {"pre_ent": [], "gold_ent": [], "id": 203, "template": "you re welcome !", "response": "you re welcome !"}, {"pre_ent": [], "gold_ent": [], "id": 204, "template": "what city do you want the weather for ?", "response": "what city do you want the weather for ?"}, {"pre_ent": ["monday", "60f", "50f", "30f", "grand_rapids"], "gold_ent": ["tuesday", "grand_rapids", "dew", "friday", "thursday", "dry", "misty", "sunday", "cloudy", "today", "snow", "saturday", "wednesday", "warm"], "id": 205, "template": "in @location , it will be @temperature - @temperature on @day , @temperature - @temperature @date , @temperature - @temperature @date , @temperature - @temperature @date , @temperature - @temperature @date ,", "response": "in grand_rapids , it will be 30f - 50f on monday , 60f - 50f 50f , 60f - 50f 50f , 60f - 50f 50f , 60f - 50f 50f ,"}, {"pre_ent": [], "gold_ent": [], "id": 206, "template": "you re welcome !", "response": "you re welcome !"}, {"pre_ent": ["football_activity", "ana", "11am"], "gold_ent": ["ana", "11am", "today", "football_activity"], "id": 207, "template": "okay , scheduling a @event with @party for @date at @time", "response": "okay , scheduling a football_activity with ana for 11am at 11am"}, {"pre_ent": [], "gold_ent": [], "id": 208, "template": "you are welcome", "response": "you are welcome"}, {"pre_ent": ["5pm", "the_12th"], "gold_ent": ["5pm", "the_12th"], "id": 209, "template": "okay , making note of yoga appointment at @time on @date", "response": "okay , making note of yoga appointment at 5pm on the_12th"}, {"pre_ent": [], "gold_ent": [], "id": 210, "template": "what city do you want the weather for ?", "response": "what city do you want the weather for ?"}, {"pre_ent": ["today", "exeter", "100f", "humid"], "gold_ent": ["stormy", "40f", "humid", "50f", "today", "exeter"], "id": 211, "template": "it is @temperature - @temperature in @location @weekly_time", "response": "it is humid - 100f in exeter today"}, {"pre_ent": [], "gold_ent": [], "id": 212, "template": "you re welcome !", "response": "you re welcome !"}, {"pre_ent": ["redwood_city", "foggy", "week"], "gold_ent": ["rain", "week", "redwood_city"], "id": 213, "template": "it will not be @weather_attribute in @location this @weekly_time", "response": "it will not be foggy in redwood_city this week"}, {"pre_ent": [], "gold_ent": [], "id": 214, "template": "anytime", "response": "anytime"}, {"pre_ent": [], "gold_ent": [], "id": 215, "template": "what city are you interested in ?", "response": "what city are you interested in ?"}, {"pre_ent": ["hail", "fresno", "tomorrow"], "gold_ent": ["rain", "tomorrow", "fresno"], "id": 216, "template": "there will be @weather_attribute in @location @weekly_time", "response": "there will be hail in fresno tomorrow"}, {"pre_ent": ["hail", "fresno", "tomorrow"], "gold_ent": ["hail", "tomorrow", "rain", "fresno"], "id": 217, "template": "there will be no @weather_attribute in @location @weekly_time", "response": "there will be no hail in fresno tomorrow"}, {"pre_ent": [], "gold_ent": [], "id": 218, "template": "you re welcome !", "response": "you re welcome !"}, {"pre_ent": [], "gold_ent": [], "id": 219, "template": "what city do you want the weather for ?", "response": "what city do you want the weather for ?"}, {"pre_ent": ["90f", "70f", "compton"], "gold_ent": ["90f", "100f", "sunday", "cloudy", "compton"], "id": 220, "template": "the weather in @location will be mostly @weather_attribute , with a temperature of @temperature", "response": "the weather in compton will be mostly 70f , with a temperature of 90f"}, {"pre_ent": [], "gold_ent": [], "id": 221, "template": "you are welcome", "response": "you are welcome"}, {"pre_ent": ["doctor_appointment", "11am"], "gold_ent": ["11am", "doctor_appointment", "friday"], "id": 222, "template": "your @event is at @time", "response": "your doctor_appointment is at 11am"}, {"pre_ent": [], "gold_ent": [], "id": 223, "template": "what city are you wanting to know the temperature for ?", "response": "what city are you wanting to know the temperature for ?"}, {"pre_ent": ["snow", "seattle"], "gold_ent": ["seattle", "70f", "60f", "40f", "tomorrow", "today", "30f"], "id": 224, "template": "@today in @location is gonna be @weather_attribute", "response": "seattle in seattle is gonna be snow"}, {"pre_ent": [], "gold_ent": [], "id": 225, "template": "anytime", "response": "anytime"}, {"pre_ent": ["1_miles", "parking_garage"], "gold_ent": ["1_miles"], "id": 226, "template": "i have a @poi_type listed is only @distance away", "response": "i have a parking_garage listed is only 1_miles away"}, {"pre_ent": ["palo_alto_garage_r", "1_miles", "669_el_camino_real"], "gold_ent": ["palo_alto_garage_r"], "id": 227, "template": "the quickest route to @poi is @distance away at @address", "response": "the quickest route to palo_alto_garage_r is 1_miles away at 669_el_camino_real"}, {"pre_ent": [], "gold_ent": [], "id": 228, "template": "you are welcome", "response": "you are welcome"}, {"pre_ent": ["starbucks", "3_miles"], "gold_ent": ["3_miles", "starbucks"], "id": 229, "template": "there is a @poi @distance away", "response": "there is a starbucks 3_miles away"}, {"pre_ent": ["starbucks", "792_bedoin_street"], "gold_ent": [], "id": 230, "template": "@poi is at @address", "response": "starbucks is at 792_bedoin_street"}, {"pre_ent": ["starbucks", "792_bedoin_street"], "gold_ent": ["792_bedoin_street", "starbucks"], "id": 231, "template": "@poi is located at @address", "response": "starbucks is located at 792_bedoin_street"}, {"pre_ent": [], "gold_ent": [], "id": 232, "template": "you re welcome !", "response": "you re welcome !"}, {"pre_ent": ["redwood_city", "foggy", "tuesday"], "gold_ent": ["redwood_city", "tuesday", "cloudy", "foggy"], "id": 233, "template": "it will not be @weather_attribute in @location on @date", "response": "it will not be foggy in redwood_city on tuesday"}, {"pre_ent": [], "gold_ent": [], "id": 234, "template": "you are welcome", "response": "you are welcome"}, {"pre_ent": ["town_and_country", "383_university_ave"], "gold_ent": ["town_and_country"], "id": 235, "template": "@poi is located at @address", "response": "town_and_country is located at 383_university_ave"}, {"pre_ent": ["no_traffic", "383_university_ave"], "gold_ent": ["no_traffic"], "id": 236, "template": "the fastest route is @distance away and there is @traffic_info on the", "response": "the fastest route is 383_university_ave away and there is no_traffic on the"}, {"pre_ent": ["town_and_country", "383_university_ave"], "gold_ent": ["383_university_ave"], "id": 237, "template": "@poi is at @address", "response": "town_and_country is at 383_university_ave"}, {"pre_ent": [], "gold_ent": [], "id": 238, "template": "you re welcome", "response": "you re welcome"}, {"pre_ent": ["yoga_activity", "5pm", "aunt"], "gold_ent": ["alex", "11am"], "id": 239, "template": "your @event is at @time with your @party", "response": "your yoga_activity is at 5pm with your aunt"}, {"pre_ent": [], "gold_ent": [], "id": 240, "template": "you are welcome", "response": "you are welcome"}, {"pre_ent": ["11am", "doctor_appointment", "tuesday"], "gold_ent": ["tuesday", "11am"], "id": 241, "template": "you have a @event on @date at @time", "response": "you have a doctor_appointment on tuesday at 11am"}, {"pre_ent": ["valero", "7_miles", "gas_station"], "gold_ent": ["moderate_traffic", "valero", "7_miles"], "id": 242, "template": "the nearest @poi_type is @poi , @distance away", "response": "the nearest gas_station is valero , 7_miles away"}, {"pre_ent": [], "gold_ent": ["valero", "200_alester_ave"], "id": 243, "template": "yes , i sent the address on your screen , you re welcome !", "response": "yes , i sent the address on your screen , you re welcome !"}, {"pre_ent": ["valero"], "gold_ent": ["moderate_traffic"], "id": 244, "template": "setting navigation to @poi now", "response": "setting navigation to valero now"}, {"pre_ent": [], "gold_ent": [], "id": 245, "template": "you re welcome !", "response": "you re welcome !"}, {"pre_ent": ["meeting", "monday"], "gold_ent": ["meeting", "4pm", "6pm", "discuss_the_company_picnic", "conference_room_102"], "id": 246, "template": "your @event is scheduled for @time on @date", "response": "your meeting is scheduled for monday on monday"}, {"pre_ent": [], "gold_ent": [], "id": 247, "template": "you are welcome", "response": "you are welcome"}, {"pre_ent": ["meeting", "7pm", "monday"], "gold_ent": ["go_over_budget", "7pm", "meeting", "monday", "infrastructure_team"], "id": 248, "template": "your next @event is on @date at @time", "response": "your next meeting is on monday at 7pm"}, {"pre_ent": ["palo_alto_garage_r", "1_miles", "parking_garage"], "gold_ent": ["1_miles", "palo_alto_garage_r", "parking_garage"], "id": 249, "template": "the closest @poi_type is @poi which is @distance away", "response": "the closest parking_garage is palo_alto_garage_r which is 1_miles away"}, {"pre_ent": ["481_amaranta_ave"], "gold_ent": [], "id": 250, "template": "the address is @address , i sent it on your screen", "response": "the address is 481_amaranta_ave , i sent it on your screen"}, {"pre_ent": ["swimming_activity", "jon", "3pm"], "gold_ent": ["swimming_activity", "jon", "10th", "3pm"], "id": 251, "template": "okay , scheduling a @event with @party for @date at @time", "response": "okay , scheduling a swimming_activity with jon for 3pm at 3pm"}, {"pre_ent": [], "gold_ent": [], "id": 252, "template": "you are welcome", "response": "you are welcome"}, {"pre_ent": ["meeting"], "gold_ent": ["meeting", "boss", "monday", "1pm"], "id": 253, "template": "your @party will be going to your @event", "response": "your meeting will be going to your meeting"}, {"pre_ent": [], "gold_ent": [], "id": 254, "template": "you are welcome", "response": "you are welcome"}, {"pre_ent": ["snow"], "gold_ent": ["snow"], "id": 255, "template": "what city are you wanting to know if it will @weather_attribute ?", "response": "what city are you wanting to know if it will snow ?"}, {"pre_ent": ["snow", "mountain_view"], "gold_ent": ["mountain_view", "snow", "tuesday"], "id": 256, "template": "it will @weather_attribute on @date in @location", "response": "it will snow on mountain_view in mountain_view"}, {"pre_ent": [], "gold_ent": [], "id": 257, "template": "you re welcome", "response": "you re welcome"}, {"pre_ent": [], "gold_ent": [], "id": 258, "template": "what day and time is the appointment ?", "response": "what day and time is the appointment ?"}, {"pre_ent": ["doctor_appointment", "1pm", "today"], "gold_ent": ["today", "doctor_appointment", "1pm"], "id": 259, "template": "okay , setting a reminder for your @event at @time @weekly_time with @party", "response": "okay , setting a reminder for your doctor_appointment at 1pm today with today"}, {"pre_ent": ["topanga_mall", "3_miles", "shopping_center"], "gold_ent": ["3_miles", "topanga_mall", "heavy_traffic"], "id": 260, "template": "the nearest @poi_type is @poi , it is @distance away", "response": "the nearest shopping_center is topanga_mall , it is 3_miles away"}, {"pre_ent": ["topanga_mall", "171_oak_rd"], "gold_ent": ["171_oak_rd", "topanga_mall"], "id": 261, "template": "@poi is at @address", "response": "topanga_mall is at 171_oak_rd"}, {"pre_ent": ["heavy_traffic", "topanga_mall"], "gold_ent": [], "id": 262, "template": "there is @traffic_info on the way to @poi", "response": "there is heavy_traffic on the way to topanga_mall"}, {"pre_ent": [], "gold_ent": [], "id": 263, "template": "you re welcome !", "response": "you re welcome !"}, {"pre_ent": [], "gold_ent": [], "id": 264, "template": "no problem", "response": "no problem"}, {"pre_ent": ["the_westin", "4_miles", "rest_stop"], "gold_ent": ["4_miles", "moderate_traffic", "the_westin"], "id": 265, "template": "the nearest @poi_type is @poi , @distance away from @poi : do you want the address ?", "response": "the nearest rest_stop is the_westin , 4_miles away from the_westin : do you want the address ?"}, {"pre_ent": ["329_el_camino_real"], "gold_ent": ["329_el_camino_real", "the_westin"], "id": 266, "template": "the address is @address", "response": "the address is 329_el_camino_real"}, {"pre_ent": [], "gold_ent": [], "id": 267, "template": "you re welcome !", "response": "you re welcome !"}, {"pre_ent": ["dinner", "tuesday", "sister"], "gold_ent": ["sister", "tuesday", "dinner"], "id": 268, "template": "you have two @event scheduled one on @date with @party and one on @date with @party", "response": "you have two dinner scheduled one on tuesday with sister and one on tuesday with sister"}, {"pre_ent": [], "gold_ent": [], "id": 269, "template": "you are welcome", "response": "you are welcome"}, {"pre_ent": ["today", "san_francisco", "warm"], "gold_ent": ["san_francisco", "stormy"], "id": 270, "template": "@weekly_time it s gonna be @weather_attribute in @location", "response": "today it s gonna be warm in san_francisco"}, {"pre_ent": [], "gold_ent": [], "id": 271, "template": "you re welcome !", "response": "you re welcome !"}, {"pre_ent": ["11am", "lab_appointment", "wednesday", "the_8th"], "gold_ent": ["11am", "wednesday", "the_8th"], "id": 272, "template": "you have three @event scheduled one on @date at @time , another on @date at @time , and one on", "response": "you have three lab_appointment scheduled one on the_8th at 11am , another on wednesday at 11am , and one on"}, {"pre_ent": [], "gold_ent": [], "id": 273, "template": "you re welcome", "response": "you re welcome"}, {"pre_ent": [], "gold_ent": ["rain"], "id": 274, "template": "what city would you like the forecast for ?", "response": "what city would you like the forecast for ?"}, {"pre_ent": ["today", "rain", "san_francisco"], "gold_ent": ["san_francisco", "week", "rain"], "id": 275, "template": "it will not @weather_attribute in @location @weekly_time", "response": "it will not rain in san_francisco today"}, {"pre_ent": [], "gold_ent": [], "id": 276, "template": "you re welcome", "response": "you re welcome"}, {"pre_ent": [], "gold_ent": [], "id": 277, "template": "what city do you want the weather for ?", "response": "what city do you want the weather for ?"}, {"pre_ent": ["foggy", "tomorrow"], "gold_ent": ["90f", "seattle", "70f", "tomorrow", "warm"], "id": 278, "template": "it will be @weather_attribute on @date and @date , and @weekly_time in @location", "response": "it will be foggy on tomorrow and tomorrow , and tomorrow in foggy"}, {"pre_ent": [], "gold_ent": [], "id": 279, "template": "no problem", "response": "no problem"}, {"pre_ent": [], "gold_ent": [], "id": 280, "template": "what city are you interested in ?", "response": "what city are you interested in ?"}, {"pre_ent": ["today", "compton", "humid"], "gold_ent": ["humid", "compton", "next_week"], "id": 281, "template": "it will not be @weather_attribute in @location @weekly_time", "response": "it will not be humid in compton today"}, {"pre_ent": [], "gold_ent": [], "id": 282, "template": "you are welcome", "response": "you are welcome"}, {"pre_ent": ["toms_house"], "gold_ent": ["tom", "580_van_ness_ave"], "id": 283, "template": "jill or @party ?", "response": "jill or toms_house ?"}, {"pre_ent": [], "gold_ent": [], "id": 284, "template": "you re welcome and navigation set", "response": "you re welcome and navigation set"}, {"pre_ent": ["the_1st"], "gold_ent": ["the_1st"], "id": 285, "template": "okay , setting a reminder for @date , @date , @time", "response": "okay , setting a reminder for the_1st , the_1st , the_1st"}, {"pre_ent": [], "gold_ent": ["2pm", "the_1st"], "id": 286, "template": "okay , i will remind you to your calendar", "response": "okay , i will remind you to your calendar"}, {"pre_ent": [], "gold_ent": [], "id": 287, "template": "you are welcome", "response": "you are welcome"}, {"pre_ent": ["doctor_appointment", "2pm", "monday"], "gold_ent": ["2pm", "doctor_appointment", "monday"], "id": 288, "template": "you have a @event on @date at @time", "response": "you have a doctor_appointment on monday at 2pm"}, {"pre_ent": [], "gold_ent": [], "id": 289, "template": "what city are you wanting to know the forecast for ?", "response": "what city are you wanting to know the forecast for ?"}, {"pre_ent": ["today", "hail", "downtown_chicago"], "gold_ent": ["hail", "70f", "downtown_chicago", "today"], "id": 290, "template": "it will be @weather_attribute @today in @location", "response": "it will be hail today in downtown_chicago"}, {"pre_ent": [], "gold_ent": [], "id": 291, "template": "no problem", "response": "no problem"}, {"pre_ent": ["alhambra"], "gold_ent": ["20f", "thursday", "alhambra", "30f"], "id": 292, "template": "the weather forecast in @location does not be in the 60s", "response": "the weather forecast in alhambra does not be in the 60s"}, {"pre_ent": [], "gold_ent": [], "id": 293, "template": "anytime", "response": "anytime"}, {"pre_ent": ["the_10th", "tennis_activity", "2pm"], "gold_ent": ["the_5th", "2pm", "the_13th", "1pm", "sister", "4pm", "ana", "father", "tom", "the_4th", "9am", "alex", "the_10th"], "id": 294, "template": "your @event is on @date at @time", "response": "your tennis_activity is on the_10th at 2pm"}, {"pre_ent": [], "gold_ent": [], "id": 295, "template": "what city do you want the weather for ?", "response": "what city do you want the weather for ?"}, {"pre_ent": ["durham"], "gold_ent": ["durham"], "id": 296, "template": "what would you like to know about the weather in @location ?", "response": "what would you like to know about the weather in durham ?"}, {"pre_ent": ["durham", "blizzard"], "gold_ent": ["blizzard", "week", "durham"], "id": 297, "template": "there will not be a @weather_attribute in @location @weekly_time", "response": "there will not be a blizzard in durham blizzard"}, {"pre_ent": [], "gold_ent": [], "id": 298, "template": "no problem", "response": "no problem"}, {"pre_ent": [], "gold_ent": ["new_york"], "id": 299, "template": "what days are you interested in ?", "response": "what days are you interested in ?"}, {"pre_ent": ["70f", "90f", "foggy", "friday"], "gold_ent": ["friday", "dry", "new_york", "50f", "30f"], "id": 300, "template": "@date is going to be mostly @weather_attribute with a low of @temperature and a high of @temperature", "response": "friday is going to be mostly foggy with a low of 70f and a high of 90f"}, {"pre_ent": [], "gold_ent": [], "id": 301, "template": "you re welcome", "response": "you re welcome"}, {"pre_ent": ["6pm", "the_13th", "brother"], "gold_ent": ["brother", "taking_medicine", "6pm", "the_13th"], "id": 302, "template": "okay , setting a reminder for your @event at @time on @date with your @party", "response": "okay , setting a reminder for your brother at 6pm on the_13th with your brother"}, {"pre_ent": ["today", "cleveland", "cloudy"], "gold_ent": ["cleveland", "cloudy"], "id": 303, "template": "it is not @weather_attribute in @location @today", "response": "it is not cloudy in cleveland today"}, {"pre_ent": [], "gold_ent": [], "id": 304, "template": "anytime", "response": "anytime"}, {"pre_ent": ["hospital", "899_ames_ct"], "gold_ent": ["4_miles", "611_ames_ave", "palo_alto_medical_foundation"], "id": 305, "template": "the closest @poi_type is at 214 @address", "response": "the closest hospital is at 214 899_ames_ct"}, {"pre_ent": ["palo_alto_medical_foundation", "moderate_traffic", "611_ames_ave"], "gold_ent": ["moderate_traffic"], "id": 306, "template": "there is @traffic_info on the route to @poi at @address", "response": "there is moderate_traffic on the route to palo_alto_medical_foundation at 611_ames_ave"}, {"pre_ent": [], "gold_ent": [], "id": 307, "template": "you re welcome !", "response": "you re welcome !"}, {"pre_ent": ["football_activity", "the_5th", "5pm"], "gold_ent": ["sunday", "brother", "9am", "football_activity"], "id": 308, "template": "your @event is on @date at @time", "response": "your football_activity is on the_5th at 5pm"}, {"pre_ent": [], "gold_ent": [], "id": 309, "template": "you re welcome", "response": "you re welcome"}, {"pre_ent": ["safeway", "2_miles", "grocery_store"], "gold_ent": ["safeway", "2_miles"], "id": 310, "template": "the nearest @poi_type is @poi , it s @distance away", "response": "the nearest grocery_store is safeway , it s 2_miles away"}, {"pre_ent": ["safeway"], "gold_ent": ["452_arcadia_pl", "safeway"], "id": 311, "template": "the address is @address , would you like me to set the gps ?", "response": "the address is safeway , would you like me to set the gps ?"}, {"pre_ent": ["moderate_traffic"], "gold_ent": ["moderate_traffic"], "id": 312, "template": "i m afraid the info is currently @traffic_info on the route you still want to go there ?", "response": "i m afraid the info is currently moderate_traffic on the route you still want to go there ?"}, {"pre_ent": ["safeway", "moderate_traffic", "452_arcadia_pl"], "gold_ent": ["grocery_store", "moderate_traffic", "safeway"], "id": 313, "template": "there is @traffic_info on the route to @poi at @address", "response": "there is moderate_traffic on the route to safeway at 452_arcadia_pl"}, {"pre_ent": ["safeway"], "gold_ent": [], "id": 314, "template": "gps is set for @poi", "response": "gps is set for safeway"}, {"pre_ent": [], "gold_ent": [], "id": 315, "template": "you re welcome !", "response": "you re welcome !"}, {"pre_ent": ["rain", "manhattan"], "gold_ent": ["today", "dry", "manhattan"], "id": 316, "template": "it is not @weather_attribute in @location right now", "response": "it is not rain in manhattan right now"}, {"pre_ent": [], "gold_ent": [], "id": 317, "template": "anytime", "response": "anytime"}, {"pre_ent": ["cloudy"], "gold_ent": [], "id": 318, "template": "what city are you wanting to know if it s going to be @weather_attribute ?", "response": "what city are you wanting to know if it s going to be cloudy ?"}, {"pre_ent": ["monday", "boston", "cloudy"], "gold_ent": ["week", "boston", "cloudy"], "id": 319, "template": "it will be @weather_attribute on @date in @location", "response": "it will be cloudy on monday in boston"}, {"pre_ent": [], "gold_ent": [], "id": 320, "template": "you re welcome !", "response": "you re welcome !"}, {"pre_ent": ["20f", "new_york", "foggy"], "gold_ent": [], "id": 321, "template": "the weather in @location is going to be mostly @weather_attribute with a low of @temperature and a", "response": "the weather in new_york is going to be mostly foggy with a low of 20f and a"}, {"pre_ent": ["monday", "20f", "clear_skies", "new_york", "70f"], "gold_ent": ["70f", "new_york", "50f"], "id": 322, "template": "in @location , it will be @temperature - @temperature on @day , @weather_attribute on @date , @weather_attribute", "response": "in new_york , it will be 20f - 70f on monday , 20f on 20f , clear_skies"}, {"pre_ent": [], "gold_ent": [], "id": 323, "template": "no problem", "response": "no problem"}, {"pre_ent": [], "gold_ent": [], "id": 324, "template": "what city are you inquiring about ?", "response": "what city are you inquiring about ?"}, {"pre_ent": ["90f", "foggy", "manhattan"], "gold_ent": ["week", "20f", "100f", "manhattan"], "id": 325, "template": "the temperature in @location will be mostly @weather_attribute , with a low of @temperature and a high", "response": "the temperature in manhattan will be mostly foggy , with a low of 90f and a high"}, {"pre_ent": [], "gold_ent": [], "id": 326, "template": "you re welcome !", "response": "you re welcome !"}, {"pre_ent": ["9am", "sunday", "brother"], "gold_ent": ["sunday", "brother", "9am"], "id": 327, "template": "okay , setting a reminder to take medicine on @date at @time with your @party", "response": "okay , setting a reminder to take medicine on sunday at 9am with your brother"}, {"pre_ent": [], "gold_ent": [], "id": 328, "template": "you are welcome", "response": "you are welcome"}, {"pre_ent": ["conference", "monday", "go_over_budget"], "gold_ent": ["go_over_budget", "conference", "boss", "monday"], "id": 329, "template": "you have three @event scheduled one on @date with @party , and", "response": "you have three conference scheduled one on monday with go_over_budget , and"}, {"pre_ent": ["conference", "7pm", "monday", "boss"], "gold_ent": ["conference", "boss"], "id": 330, "template": "your @event with the @party on @date at @time with the @party", "response": "your conference with the boss on monday at 7pm with the boss"}, {"pre_ent": [], "gold_ent": ["conference_room_102"], "id": 331, "template": "you are welcome", "response": "you are welcome"}, {"pre_ent": [], "gold_ent": [], "id": 332, "template": "you are welcome", "response": "you are welcome"}, {"pre_ent": ["864_almanor_ln"], "gold_ent": ["864_almanor_ln"], "id": 333, "template": "jill lives at @address", "response": "jill lives at 864_almanor_ln"}, {"pre_ent": [], "gold_ent": [], "id": 334, "template": "you re welcome !", "response": "you re welcome !"}, {"pre_ent": ["starbucks"], "gold_ent": ["starbucks"], "id": 335, "template": "there is no @poi nearby", "response": "there is no starbucks nearby"}, {"pre_ent": ["teavana"], "gold_ent": ["moderate_traffic", "teavana", "5_miles", "145_amherst_st"], "id": 336, "template": "@poi is nearby away at @address", "response": "teavana is nearby away at teavana"}, {"pre_ent": ["teavana"], "gold_ent": [], "id": 337, "template": "setting navigation now to @poi", "response": "setting navigation now to teavana"}, {"pre_ent": [], "gold_ent": [], "id": 338, "template": "you re welcome !", "response": "you re welcome !"}, {"pre_ent": ["4_miles", "palo_alto_garage_r"], "gold_ent": ["palo_alto_garage_r", "481_amaranta_ave"], "id": 339, "template": "we re @distance away from @poi : does it sound good to you ?", "response": "we re 4_miles away from palo_alto_garage_r : does it sound good to you ?"}, {"pre_ent": ["heavy_traffic"], "gold_ent": ["heavy_traffic"], "id": 340, "template": "there is a @traffic_info , i sent on your screen the best route available", "response": "there is a heavy_traffic , i sent on your screen the best route available"}, {"pre_ent": [], "gold_ent": [], "id": 341, "template": "you re welcome ; drive carefully", "response": "you re welcome ; drive carefully"}, {"pre_ent": ["yoga_activity", "monday"], "gold_ent": [], "id": 342, "template": "your @event is on @date", "response": "your yoga_activity is on monday"}, {"pre_ent": ["misty", "fresno", "wednesday"], "gold_ent": ["clear_skies", "snow", "wednesday", "fresno"], "id": 343, "template": "no , on @date in @location the forecast calls for @weather_attribute", "response": "no , on wednesday in fresno the forecast calls for misty"}, {"pre_ent": [], "gold_ent": [], "id": 344, "template": "anytime", "response": "anytime"}, {"pre_ent": ["whole_foods"], "gold_ent": ["1_miles", "whole_foods", "car_collision_nearby", "819_alma_st"], "id": 345, "template": "navigating you to @poi", "response": "navigating you to whole_foods"}, {"pre_ent": [], "gold_ent": [], "id": 346, "template": "setting navigation now", "response": "setting navigation now"}, {"pre_ent": [], "gold_ent": [], "id": 347, "template": "you re welcome ; drive carefully", "response": "you re welcome ; drive carefully"}, {"pre_ent": ["dinner", "5pm", "jon"], "gold_ent": ["jon", "6pm", "the_11th"], "id": 348, "template": "your next @event is with @party at @time", "response": "your next dinner is with jon at 5pm"}, {"pre_ent": [], "gold_ent": [], "id": 349, "template": "no problem", "response": "no problem"}, {"pre_ent": [], "gold_ent": [], "id": 350, "template": "what day and time should i schedule your swimming ?", "response": "what day and time should i schedule your swimming ?"}, {"pre_ent": [], "gold_ent": [], "id": 351, "template": "what city are you asking about ?", "response": "what city are you asking about ?"}, {"pre_ent": ["san_mateo", "snow"], "gold_ent": ["san_mateo", "snow", "week"], "id": 352, "template": "there is no @weather_attribute in the forecast for @location for @weekly_time", "response": "there is no snow in the forecast for san_mateo for san_mateo"}, {"pre_ent": [], "gold_ent": [], "id": 353, "template": "you re welcome !", "response": "you re welcome !"}, {"pre_ent": [], "gold_ent": [], "id": 354, "template": "what city do you want the temperature for ?", "response": "what city do you want the temperature for ?"}, {"pre_ent": ["monday", "80f", "stormy", "alameda"], "gold_ent": ["alameda", "80f", "60f"], "id": 355, "template": "the temperature in @location is supposed to be @weather_attribute on @day , @weather_attribute on @date", "response": "the temperature in alameda is supposed to be stormy on monday , 80f on monday"}, {"pre_ent": [], "gold_ent": [], "id": 356, "template": "you re welcome !", "response": "you re welcome !"}, {"pre_ent": ["san_francisco", "hail", "friday"], "gold_ent": ["san_francisco", "dry", "80f", "friday"], "id": 357, "template": "no , on @date the forecast calls for @weather_attribute in @location", "response": "no , on friday the forecast calls for hail in san_francisco"}, {"pre_ent": [], "gold_ent": [], "id": 358, "template": "you are welcome", "response": "you are welcome"}, {"pre_ent": ["the_clement_hotel", "8_miles"], "gold_ent": ["657_ames_ave", "8_miles", "the_clement_hotel"], "id": 359, "template": "@poi is @distance away", "response": "the_clement_hotel is 8_miles away"}, {"pre_ent": ["moderate_traffic"], "gold_ent": ["moderate_traffic"], "id": 360, "template": "setting navigation now there is @traffic_info on our way", "response": "setting navigation now there is moderate_traffic on our way"}, {"pre_ent": [], "gold_ent": [], "id": 361, "template": "you re welcome ; drive safely", "response": "you re welcome ; drive safely"}, {"pre_ent": [], "gold_ent": [], "id": 362, "template": "what city would you like the weather for ?", "response": "what city would you like the weather for ?"}, {"pre_ent": ["today", "rain", "raining", "los_angeles"], "gold_ent": ["hot", "60f", "40f", "tomorrow", "los_angeles", "today"], "id": 363, "template": "in @location , it will be @weather_attribute @today in @location", "response": "in los_angeles , it will be raining today in los_angeles"}, {"pre_ent": [], "gold_ent": [], "id": 364, "template": "no problem", "response": "no problem"}, {"pre_ent": [], "gold_ent": [], "id": 365, "template": "what city do you want the weather for ?", "response": "what city do you want the weather for ?"}, {"pre_ent": ["seattle", "snow"], "gold_ent": ["seattle", "snow"], "id": 366, "template": "there is @weather_attribute - @weather_attribute on @date in @location", "response": "there is snow - snow on seattle in seattle"}, {"pre_ent": [], "gold_ent": [], "id": 367, "template": "you re welcome !", "response": "you re welcome !"}, {"pre_ent": ["snow"], "gold_ent": ["snow"], "id": 368, "template": "what city are you wanting to know if it will @weather_attribute ?", "response": "what city are you wanting to know if it will snow ?"}, {"pre_ent": ["snow", "alameda"], "gold_ent": ["alameda", "snow", "saturday"], "id": 369, "template": "it will @weather_attribute on @date in @location", "response": "it will snow on alameda in alameda"}, {"pre_ent": [], "gold_ent": [], "id": 370, "template": "anytime", "response": "anytime"}, {"pre_ent": ["sunday"], "gold_ent": [], "id": 371, "template": "i set a reminder for @date , @date", "response": "i set a reminder for sunday , sunday"}, {"pre_ent": ["sunday", "2pm"], "gold_ent": ["sunday", "2pm"], "id": 372, "template": "okay , setting a reminder for your @event at @time on @date", "response": "okay , setting a reminder for your 2pm at 2pm on sunday"}, {"pre_ent": [], "gold_ent": [], "id": 373, "template": "you are welcome", "response": "you are welcome"}, {"pre_ent": ["dentist_appointment", "the_12th"], "gold_ent": ["3pm", "dentist_appointment", "the_12th"], "id": 374, "template": "i have scheduled a @event for next @date at @time", "response": "i have scheduled a dentist_appointment for next dentist_appointment at the_12th"}, {"pre_ent": ["dentist_appointment", "the_12th", "3pm"], "gold_ent": [], "id": 375, "template": "your @event is on @date at @time", "response": "your dentist_appointment is on the_12th at 3pm"}, {"pre_ent": ["peets_coffee", "5_miles"], "gold_ent": ["peets_coffee", "9981_archuleta_ave", "2_miles"], "id": 376, "template": "the closest is @poi which is @distance away", "response": "the closest is peets_coffee which is 5_miles away"}, {"pre_ent": ["moderate_traffic"], "gold_ent": ["peets_coffee", "moderate_traffic"], "id": 377, "template": "there is @traffic_info", "response": "there is moderate_traffic"}, {"pre_ent": [], "gold_ent": [], "id": 378, "template": "you re welcome , we should be there shortly", "response": "you re welcome , we should be there shortly"}, {"pre_ent": [], "gold_ent": [], "id": 379, "template": "you re welcome !", "response": "you re welcome !"}, {"pre_ent": ["four_seasons", "2_miles", "moderate_traffic"], "gold_ent": ["329_el_camino_real", "no_traffic", "7_miles", "the_westin"], "id": 380, "template": "the @poi is located @distance away in @traffic_info would you like directions there", "response": "the four_seasons is located 2_miles away in moderate_traffic would you like directions there"}, {"pre_ent": [], "gold_ent": [], "id": 381, "template": "you re welcome !", "response": "you re welcome !"}, {"pre_ent": [], "gold_ent": [], "id": 382, "template": "you re welcome !", "response": "you re welcome !"}, {"pre_ent": ["football_activity", "2pm", "the_13th"], "gold_ent": ["jeff", "tennis_activity", "jon"], "id": 383, "template": "your @event is on @date at @time", "response": "your football_activity is on the_13th at 2pm"}, {"pre_ent": ["tuesday", "1pm", "tennis_activity"], "gold_ent": ["1pm"], "id": 384, "template": "the @event at @time is @date", "response": "the tennis_activity at 1pm is tuesday"}, {"pre_ent": [], "gold_ent": [], "id": 385, "template": "you are welcome", "response": "you are welcome"}, {"pre_ent": [], "gold_ent": [], "id": 386, "template": "what city would you like to know about ?", "response": "what city would you like to know about ?"}, {"pre_ent": ["foggy", "camarillo"], "gold_ent": ["stormy", "friday"], "id": 387, "template": "the weather forecast does not predict that it will be @weather_attribute in @location", "response": "the weather forecast does not predict that it will be foggy in camarillo"}, {"pre_ent": [], "gold_ent": [], "id": 388, "template": "you re welcome !", "response": "you re welcome !"}, {"pre_ent": ["snow", "fresno", "week"], "gold_ent": ["snow", "saturday", "fresno"], "id": 389, "template": "it will not @weather_attribute in @location this @weekly_time", "response": "it will not snow in fresno this week"}, {"pre_ent": [], "gold_ent": [], "id": 390, "template": "you re welcome !", "response": "you re welcome !"}, {"pre_ent": ["thursday", "2pm"], "gold_ent": ["thursday"], "id": 391, "template": "@date at @time", "response": "thursday at 2pm"}, {"pre_ent": ["today"], "gold_ent": ["today", "optometrist_appointment", "1pm"], "id": 392, "template": "what time do you want to know your @event for ?", "response": "what time do you want to know your today for ?"}, {"pre_ent": ["discuss_the_merger"], "gold_ent": ["discuss_the_merger", "meeting"], "id": 393, "template": "you appointment is to go over the budget report what purpose is to @agenda", "response": "you appointment is to go over the budget report what purpose is to discuss_the_merger"}, {"pre_ent": ["meeting", "wednesday", "100_conference_room"], "gold_ent": ["3pm", "meeting", "wednesday", "conference_room_100"], "id": 394, "template": "you have a @event on @date , the location is the @event", "response": "you have a meeting on wednesday , the location is the 100_conference_room"}, {"pre_ent": [], "gold_ent": [], "id": 395, "template": "you are welcome", "response": "you are welcome"}, {"pre_ent": ["cloudy", "inglewood", "next_week"], "gold_ent": ["cloudy", "inglewood"], "id": 396, "template": "it will be @weather_attribute in @location @weekly_time", "response": "it will be cloudy in inglewood next_week"}, {"pre_ent": [], "gold_ent": [], "id": 397, "template": "you are very welcome", "response": "you are very welcome"}, {"pre_ent": ["swimming_activity", "5pm", "wednesday", "ana"], "gold_ent": ["the_5th", "4pm", "5pm", "swimming_activity", "wednesday"], "id": 398, "template": "you have a @event on @date at @time with @party", "response": "you have a swimming_activity on wednesday at 5pm with ana"}, {"pre_ent": [], "gold_ent": [], "id": 399, "template": "you are welcome", "response": "you are welcome"}, {"pre_ent": ["home"], "gold_ent": ["5_miles", "home"], "id": 400, "template": "navigating you @poi", "response": "navigating you home"}, {"pre_ent": ["no_traffic"], "gold_ent": ["heavy_traffic"], "id": 401, "template": "i current current current current current current route has @traffic_info", "response": "i current current current current current current route has no_traffic"}, {"pre_ent": [], "gold_ent": [], "id": 402, "template": "i sent the address on your screen , drive carefully !", "response": "i sent the address on your screen , drive carefully !"}, {"pre_ent": ["swimming_activity", "marie", "sunday", "6pm"], "gold_ent": ["sunday", "swimming_activity", "6pm", "marie"], "id": 403, "template": "okay , i am scheduling a @event with @party on @date at @time", "response": "okay , i am scheduling a swimming_activity with marie on sunday at 6pm"}, {"pre_ent": [], "gold_ent": [], "id": 404, "template": "you are welcome", "response": "you are welcome"}, {"pre_ent": ["5_miles", "hotel_keen"], "gold_ent": ["hotel_keen", "3_miles"], "id": 405, "template": "the nearest hotel is @poi , it s @distance away", "response": "the nearest hotel is hotel_keen , it s 5_miles away"}, {"pre_ent": ["hotel_keen", "578_arbol_dr"], "gold_ent": ["no_traffic", "578_arbol_dr"], "id": 406, "template": "@poi is located at @address", "response": "hotel_keen is located at 578_arbol_dr"}, {"pre_ent": ["hotel_keen"], "gold_ent": [], "id": 407, "template": "setting gps to @address now", "response": "setting gps to hotel_keen now"}, {"pre_ent": [], "gold_ent": [], "id": 408, "template": "you re welcome !", "response": "you re welcome !"}, {"pre_ent": ["home"], "gold_ent": ["1_miles", "heavy_traffic"], "id": 409, "template": "the is the only @poi_type in this moment", "response": "the is the only home in this moment"}, {"pre_ent": [], "gold_ent": [], "id": 410, "template": "setting navigation now", "response": "setting navigation now"}, {"pre_ent": [], "gold_ent": [], "id": 411, "template": "you re welcome !", "response": "you re welcome !"}, {"pre_ent": [], "gold_ent": [], "id": 412, "template": "what location do you want the weather for ?", "response": "what location do you want the weather for ?"}, {"pre_ent": ["cloudy", "grand_rapids", "next_week"], "gold_ent": ["today", "week", "cloudy", "grand_rapids"], "id": 413, "template": "it will not @weather_attribute in @location this @weekly_time", "response": "it will not cloudy in grand_rapids this next_week"}, {"pre_ent": [], "gold_ent": [], "id": 414, "template": "anytime", "response": "anytime"}, {"pre_ent": ["webster_garage", "2_miles"], "gold_ent": ["parking_garage", "webster_garage", "880_ames_ct", "2_miles"], "id": 415, "template": "we re @distance away from @poi : do you want me to set the gps to go there ?", "response": "we re 2_miles away from webster_garage : do you want me to set the gps to go there ?"}, {"pre_ent": ["moderate_traffic", "webster_garage"], "gold_ent": ["moderate_traffic", "2_miles"], "id": 416, "template": "there is @traffic_info on the route to @poi", "response": "there is moderate_traffic on the route to webster_garage"}, {"pre_ent": [], "gold_ent": [], "id": 417, "template": "you re welcome !", "response": "you re welcome !"}, {"pre_ent": ["the_4th", "doctor_appointment", "aunt"], "gold_ent": ["aunt", "2pm", "doctor_appointment"], "id": 418, "template": "you have two @event scheduled one on @date with @party and one on @date with @party", "response": "you have two doctor_appointment scheduled one on the_4th with aunt and one on the_4th with aunt"}, {"pre_ent": [], "gold_ent": [], "id": 419, "template": "you are welcome", "response": "you are welcome"}, {"pre_ent": ["dentist", "9am", "the_12th", "martha"], "gold_ent": ["9am", "dentist", "martha", "the_12th"], "id": 420, "template": "scheduling a @event with @party for @date of this month at @time", "response": "scheduling a dentist with martha for the_12th of this month at 9am"}, {"pre_ent": [], "gold_ent": [], "id": 421, "template": "you are welcome", "response": "you are welcome"}, {"pre_ent": [], "gold_ent": [], "id": 422, "template": "what day and time should i set the reminder for ?", "response": "what day and time should i set the reminder for ?"}, {"pre_ent": ["11am", "friday"], "gold_ent": ["11am", "friday"], "id": 423, "template": "okay , setting a reminder for your calendar , on @date at @time", "response": "okay , setting a reminder for your calendar , on friday at 11am"}, {"pre_ent": ["11am", "friday"], "gold_ent": [], "id": 424, "template": "okay , setting a reminder for your @event at @time on @date", "response": "okay , setting a reminder for your friday at 11am on friday"}, {"pre_ent": ["meeting"], "gold_ent": ["today", "meeting", "go_over_budget"], "id": 425, "template": "the purpose of the @event is to go over the budget", "response": "the purpose of the meeting is to go over the budget"}, {"pre_ent": ["5_miles"], "gold_ent": ["4_miles", "cafe_venetia", "5_miles", "teavana"], "id": 426, "template": "i have a listings for tea places which serves tea and is @distance away", "response": "i have a listings for tea places which serves tea and is 5_miles away"}, {"pre_ent": ["no_traffic", "teavana", "145_amherst_st"], "gold_ent": ["moderate_traffic", "cafe_venetia", "no_traffic", "teavana"], "id": 427, "template": "there is @traffic_info on the way to @poi at @address", "response": "there is no_traffic on the way to teavana at 145_amherst_st"}, {"pre_ent": ["teavana"], "gold_ent": [], "id": 428, "template": "okay , heading to @poi", "response": "okay , heading to teavana"}, {"pre_ent": ["145_amherst_st"], "gold_ent": ["teavana", "145_amherst_st"], "id": 429, "template": "the address is @address , i sent it on your screen", "response": "the address is 145_amherst_st , i sent it on your screen"}, {"pre_ent": [], "gold_ent": [], "id": 430, "template": "you re welcome , always happy to help", "response": "you re welcome , always happy to help"}, {"pre_ent": ["alhambra", "blizzard", "tuesday"], "gold_ent": ["tuesday", "blizzard", "rain", "alhambra", "week"], "id": 431, "template": "it will not be @weather_attribute in @location on @date", "response": "it will not be blizzard in alhambra on tuesday"}, {"pre_ent": [], "gold_ent": [], "id": 432, "template": "anytime", "response": "anytime"}, {"pre_ent": ["foggy", "exeter"], "gold_ent": ["exeter", "next_week"], "id": 433, "template": "it will not be @weather_attribute in @location on @date", "response": "it will not be foggy in exeter on exeter"}, {"pre_ent": [], "gold_ent": [], "id": 434, "template": "no problem", "response": "no problem"}, {"pre_ent": ["starbucks"], "gold_ent": ["starbucks"], "id": 435, "template": "there are no @poi nearby", "response": "there are no starbucks nearby"}, {"pre_ent": ["moderate_traffic", "coupa", "6_miles"], "gold_ent": ["moderate_traffic", "coupa", "394_van_ness_ave", "6_miles"], "id": 436, "template": "the closest is @poi is @distance away with @traffic_info on our route", "response": "the closest is coupa is 6_miles away with moderate_traffic on our route"}, {"pre_ent": [], "gold_ent": [], "id": 437, "template": "you re welcome !", "response": "you re welcome !"}, {"pre_ent": ["monday", "80f", "cleveland", "highest_temperature"], "gold_ent": ["100f", "highest_temperature", "week", "cleveland", "saturday"], "id": 438, "template": "the @weather_attribute in @location will be @temperature on @day", "response": "the highest_temperature in cleveland will be 80f on monday"}, {"pre_ent": [], "gold_ent": [], "id": 439, "template": "anytime", "response": "anytime"}, {"pre_ent": ["5_miles", "773_alger_dr"], "gold_ent": ["stanford_shopping_center", "shopping_center"], "id": 440, "template": "there is @traffic_info on our way but i have one that is located at @address", "response": "there is 5_miles on our way but i have one that is located at 773_alger_dr"}, {"pre_ent": ["no_traffic", "stanford_shopping_center", "shopping_center"], "gold_ent": ["stanford_shopping_center", "car_collision_nearby"], "id": 441, "template": "@poi has @traffic_info noted", "response": "stanford_shopping_center has no_traffic noted"}, {"pre_ent": ["stanford_shopping_center", "shopping_center"], "gold_ent": ["773_alger_dr"], "id": 442, "template": "taking you to @poi", "response": "taking you to stanford_shopping_center"}, {"pre_ent": [], "gold_ent": [], "id": 443, "template": "you re welcome !", "response": "you re welcome !"}, {"pre_ent": ["martha", "optometrist_appointment", "the_2nd"], "gold_ent": ["optometrist_appointment", "martha", "the_16th", "the_2nd", "brother", "marie", "saturday"], "id": 444, "template": "you have two @event scheduled one on @date with @party and one on @date with @party , and one on @date with", "response": "you have two optometrist_appointment scheduled one on the_2nd with martha and one on the_2nd with martha , and one on the_2nd with"}, {"pre_ent": [], "gold_ent": [], "id": 445, "template": "you re welcome", "response": "you re welcome"}, {"pre_ent": ["6_miles", "philz"], "gold_ent": ["philz", "583_alester_ave", "6_miles"], "id": 446, "template": "we re @distance away from @poi : do you want me to set the gps to go there ?", "response": "we re 6_miles away from philz : do you want me to set the gps to go there ?"}, {"pre_ent": [], "gold_ent": ["no_traffic", "philz", "6_miles"], "id": 447, "template": "setting navigation now", "response": "setting navigation now"}, {"pre_ent": [], "gold_ent": [], "id": 448, "template": "you re welcome !", "response": "you re welcome !"}, {"pre_ent": ["new_york", "windy", "frost"], "gold_ent": ["tuesday", "frost", "overcast", "dew", "friday", "thursday", "new_york", "monday", "sunday", "windy", "saturday", "wednesday"], "id": 449, "template": "the weather in @location will be mostly @weather_attribute , @weather_attribute , @weather_attribute , and @weather_attribute", "response": "the weather in new_york will be mostly frost , windy , windy , and frost"}, {"pre_ent": [], "gold_ent": [], "id": 450, "template": "you are welcome", "response": "you are welcome"}, {"pre_ent": ["pizza_my_heart", "8_miles"], "gold_ent": ["528_anton_ct", "pizza_my_heart", "6_miles"], "id": 451, "template": "@poi is @distance away", "response": "pizza_my_heart is 8_miles away"}, {"pre_ent": ["pizza_my_heart"], "gold_ent": ["no_traffic", "pizza_my_heart"], "id": 452, "template": "setting navigation to @poi now", "response": "setting navigation to pizza_my_heart now"}, {"pre_ent": ["5_miles", "chef_chu_s"], "gold_ent": ["chef_chu_s", "tai_pan"], "id": 453, "template": "we re @distance away from @poi : do you want me to set the gps to go there ?", "response": "we re 5_miles away from chef_chu_s : do you want me to set the gps to go there ?"}, {"pre_ent": ["6_miles"], "gold_ent": ["chef_chu_s"], "id": 454, "template": "the quickest route is the quickest one is @distance away and the route does not have any traffic", "response": "the quickest route is the quickest one is 6_miles away and the route does not have any traffic"}, {"pre_ent": ["no_traffic", "6_miles", "593_arrowhead_way"], "gold_ent": ["593_arrowhead_way", "chef_chu_s"], "id": 455, "template": "@address , we re @distance away and there is @traffic_info on our way", "response": "593_arrowhead_way , we re 6_miles away and there is no_traffic on our way"}, {"pre_ent": [], "gold_ent": [], "id": 456, "template": "you re welcome !", "response": "you re welcome !"}, {"pre_ent": ["the_clement_hotel", "5_miles"], "gold_ent": ["hotel_keen", "rest_stop", "3_miles", "car_collision_nearby"], "id": 457, "template": "the @poi is @distance away", "response": "the the_clement_hotel is 5_miles away"}, {"pre_ent": ["hotel_keen", "578_arbol_dr"], "gold_ent": ["hotel_keen", "3_miles", "car_collision_nearby", "578_arbol_dr"], "id": 458, "template": "@poi is at @address", "response": "hotel_keen is at 578_arbol_dr"}, {"pre_ent": [], "gold_ent": [], "id": 459, "template": "i sent on your screen the best route , drive carefully !", "response": "i sent on your screen the best route , drive carefully !"}, {"pre_ent": [], "gold_ent": [], "id": 460, "template": "you re welcome !", "response": "you re welcome !"}, {"pre_ent": [], "gold_ent": [], "id": 461, "template": "goodbye", "response": "goodbye"}, {"pre_ent": [], "gold_ent": [], "id": 462, "template": "what city would you like me to check the weather for ?", "response": "what city would you like me to check the weather for ?"}, {"pre_ent": ["monday", "stormy", "manhattan"], "gold_ent": ["wednesday", "stormy", "manhattan", "thursday"], "id": 463, "template": "it will be @weather_attribute on @date in @location", "response": "it will be stormy on monday in manhattan"}, {"pre_ent": [], "gold_ent": [], "id": 464, "template": "you re welcome !", "response": "you re welcome !"}, {"pre_ent": ["3_miles", "round_table", "113_anton_ct"], "gold_ent": ["3_miles", "no_traffic", "113_anton_ct", "round_table", "pizza_restaurant"], "id": 465, "template": "the only pizza shop is @poi at @address , @distance away setting navigation now", "response": "the only pizza shop is round_table at 113_anton_ct , 3_miles away setting navigation now"}, {"pre_ent": [], "gold_ent": [], "id": 466, "template": "you re welcome , have a great day", "response": "you re welcome , have a great day"}, {"pre_ent": ["warm", "los_angeles", "week"], "gold_ent": ["los_angeles", "tuesday", "warm"], "id": 467, "template": "it will not be @weather_attribute in @location this @weekly_time", "response": "it will not be warm in los_angeles this week"}, {"pre_ent": [], "gold_ent": [], "id": 468, "template": "anytime", "response": "anytime"}, {"pre_ent": ["2_miles", "56_cadwell_street"], "gold_ent": ["home", "56_cadwell_street"], "id": 469, "template": "the is @distance away at @address", "response": "the is 2_miles away at 56_cadwell_street"}, {"pre_ent": [], "gold_ent": [], "id": 470, "template": "gps set , have a great day", "response": "gps set , have a great day"}, {"pre_ent": ["dinner", "5pm"], "gold_ent": ["5pm", "dinner"], "id": 471, "template": "your @event is scheduled at @time", "response": "your dinner is scheduled at 5pm"}, {"pre_ent": ["1_miles", "hospital", "899_ames_ct"], "gold_ent": ["4_miles", "611_ames_ave", "no_traffic", "palo_alto_medical_foundation"], "id": 472, "template": "the @poi is @distance away at @address", "response": "the hospital is 1_miles away at 899_ames_ct"}, {"pre_ent": [], "gold_ent": [], "id": 473, "template": "you re welcome !", "response": "you re welcome !"}, {"pre_ent": ["dentist_appointment", "2pm"], "gold_ent": ["2pm", "dentist_appointment", "the_1st"], "id": 474, "template": "okay , setting a reminder for your @event with your @party on @date at @time", "response": "okay , setting a reminder for your dentist_appointment with your 2pm on 2pm at 2pm"}, {"pre_ent": [], "gold_ent": [], "id": 475, "template": "okay , setting a reminder for your swim", "response": "okay , setting a reminder for your swim"}, {"pre_ent": ["next_week", "thursday", "10am"], "gold_ent": ["10am", "thursday"], "id": 476, "template": "okay , setting a reminder for your @event at @time on @date with @party", "response": "okay , setting a reminder for your next_week at 10am on thursday with 10am"}, {"pre_ent": [], "gold_ent": [], "id": 477, "template": "you are welcome", "response": "you are welcome"}, {"pre_ent": ["lab_appointment", "2pm", "the_5th"], "gold_ent": ["the_5th", "aunt", "lab_appointment"], "id": 478, "template": "your @event is on @date at @time", "response": "your lab_appointment is on the_5th at 2pm"}, {"pre_ent": [], "gold_ent": ["the_5th", "aunt", "2pm", "lab_appointment"], "id": 479, "template": "you are welcome", "response": "you are welcome"}, {"pre_ent": [], "gold_ent": [], "id": 480, "template": "you are welcome", "response": "you are welcome"}, {"pre_ent": ["valero", "5_miles", "gas_station"], "gold_ent": ["gas_station", "5_miles"], "id": 481, "template": "the nearest @poi_type is @poi , it is @distance away", "response": "the nearest gas_station is valero , it is 5_miles away"}, {"pre_ent": ["200_alester_ave"], "gold_ent": ["gas_station", "valero"], "id": 482, "template": "the quickest route is located at @address", "response": "the quickest route is located at 200_alester_ave"}, {"pre_ent": ["valero", "200_alester_ave"], "gold_ent": ["valero", "200_alester_ave"], "id": 483, "template": "@poi is located at @address", "response": "valero is located at 200_alester_ave"}, {"pre_ent": [], "gold_ent": [], "id": 484, "template": "you re welcome , have a great day", "response": "you re welcome , have a great day"}, {"pre_ent": [], "gold_ent": ["thursday", "cleveland", "30f", "dew"], "id": 485, "template": "what days are you interested in ?", "response": "what days are you interested in ?"}, {"pre_ent": [], "gold_ent": [], "id": 486, "template": "anytime", "response": "anytime"}, {"pre_ent": ["home", "4_miles", "56_cadwell_street"], "gold_ent": ["4_miles", "heavy_traffic", "home"], "id": 487, "template": "the quickest route @poi is @distance away at @address", "response": "the quickest route home is 4_miles away at 56_cadwell_street"}, {"pre_ent": ["56_cadwell_street"], "gold_ent": ["56_cadwell_street"], "id": 488, "template": "the address is @address , we navigation now", "response": "the address is 56_cadwell_street , we navigation now"}, {"pre_ent": [], "gold_ent": [], "id": 489, "template": "you re welcome !", "response": "you re welcome !"}, {"pre_ent": ["hot", "hail", "boston"], "gold_ent": ["tuesday", "100f", "seattle", "monday", "rain", "week"], "id": 490, "template": "it will be @weather_attribute on @date and @date in @location", "response": "it will be hot on boston and hail in boston"}, {"pre_ent": ["hot", "boston", "tuesday"], "gold_ent": ["boston", "weekend"], "id": 491, "template": "it will be @weather_attribute on @date and @date in @location", "response": "it will be hot on tuesday and boston in boston"}, {"pre_ent": [], "gold_ent": [], "id": 492, "template": "you re welcome have a great day", "response": "you re welcome have a great day"}, {"pre_ent": ["swimming_activity", "brother", "the_7th", "11am"], "gold_ent": ["swimming_activity", "brother", "the_7th", "11am"], "id": 493, "template": "your @event on @date at @time with @party is set", "response": "your swimming_activity on the_7th at 11am with brother is set"}, {"pre_ent": [], "gold_ent": [], "id": 494, "template": "you are welcome", "response": "you are welcome"}, {"pre_ent": ["4_miles", "stanford_shopping_center", "shopping_center"], "gold_ent": ["4_miles", "stanford_shopping_center"], "id": 495, "template": "there are @poi @distance away", "response": "there are stanford_shopping_center 4_miles away"}, {"pre_ent": ["stanford_shopping_center", "shopping_center"], "gold_ent": ["4_miles", "773_alger_dr", "stanford_shopping_center"], "id": 496, "template": "taking you to @poi", "response": "taking you to stanford_shopping_center"}, {"pre_ent": [], "gold_ent": [], "id": 497, "template": "you re welcome !", "response": "you re welcome !"}, {"pre_ent": ["conference", "sunday", "management", "conference_room_102", "discuss_the_company_picnic", "ana", "the_20th"], "gold_ent": ["3pm", "6pm"], "id": 498, "template": "you have two @event scheduled one on @date with @party and one on @date with @party in @room to @agenda", "response": "you have two conference scheduled one on sunday with management and one on the_20th with management in conference_room_102 to discuss_the_company_picnic"}, {"pre_ent": ["conference", "sunday", "management", "ana", "3pm"], "gold_ent": ["sunday", "conference_room_102", "management", "6pm"], "id": 499, "template": "the @event is on @date at @time with the @party", "response": "the conference is on sunday at 3pm with the management"}, {"pre_ent": [], "gold_ent": [], "id": 500, "template": "you re welcome", "response": "you re welcome"}, {"pre_ent": ["4pm", "the_13th", "2pm", "marie"], "gold_ent": ["the_13th", "4pm", "monday", "mother", "marie", "taking_medicine", "11am"], "id": 501, "template": "you are scheduled to take medicine on @date at @time with @party and and one at @time with @party", "response": "you are scheduled to take medicine on the_13th at 4pm with marie and and one at 2pm with marie"}, {"pre_ent": ["meeting", "7pm", "friday"], "gold_ent": ["meeting", "hr", "friday"], "id": 502, "template": "your @event is on @date at @time", "response": "your meeting is on friday at 7pm"}, {"pre_ent": ["los_angeles", "windy", "sunday"], "gold_ent": ["sunday", "los_angeles", "stormy"], "id": 503, "template": "it will not be @weather_attribute in @location on @date", "response": "it will not be windy in los_angeles on sunday"}, {"pre_ent": [], "gold_ent": [], "id": 504, "template": "anytime", "response": "anytime"}, {"pre_ent": ["2pm", "lab_appointment"], "gold_ent": ["2pm", "lab_appointment", "monday"], "id": 505, "template": "your @event is at @time", "response": "your lab_appointment is at 2pm"}, {"pre_ent": ["dentist_appointment", "the_8th", "1pm", "ana"], "gold_ent": ["ana", "dentist_appointment", "1pm", "the_8th"], "id": 506, "template": "okay , scheduling a @event on @date at @time with @party", "response": "okay , scheduling a dentist_appointment on the_8th at 1pm with ana"}, {"pre_ent": [], "gold_ent": [], "id": 507, "template": "you are welcome", "response": "you are welcome"}, {"pre_ent": ["1_miles", "travelers_lodge"], "gold_ent": ["travelers_lodge"], "id": 508, "template": "@poi is @distance away", "response": "travelers_lodge is 1_miles away"}, {"pre_ent": ["travelers_lodge", "333_arbol_dr"], "gold_ent": ["travelers_lodge", "333_arbol_dr"], "id": 509, "template": "@poi is at @address", "response": "travelers_lodge is at 333_arbol_dr"}, {"pre_ent": ["travelers_lodge"], "gold_ent": [], "id": 510, "template": "setting gps for fastest route to @poi", "response": "setting gps for fastest route to travelers_lodge"}, {"pre_ent": [], "gold_ent": [], "id": 511, "template": "anytime !", "response": "anytime !"}, {"pre_ent": ["11am", "thursday", "friday"], "gold_ent": ["11am", "friday"], "id": 512, "template": "you have no tennis tennis , @date , @time on @date ,", "response": "you have no tennis tennis , thursday , 11am on friday ,"}, {"pre_ent": ["dentist_appointment", "monday", "aunt"], "gold_ent": ["aunt", "sister", "dentist_appointment", "monday"], "id": 513, "template": "you have two @event scheduled ; one on @date with @party and one on @date with @party", "response": "you have two dentist_appointment scheduled ; one on monday with aunt and one on monday with aunt"}, {"pre_ent": [], "gold_ent": [], "id": 514, "template": "you re welcome", "response": "you re welcome"}, {"pre_ent": ["yoga_activity", "monday", "alex"], "gold_ent": ["the_17th", "martha", "friday", "yoga_activity", "sister", "monday", "marie", "alex"], "id": 515, "template": "you have two @event scheduled one on @date with @party and one on @date with @party", "response": "you have two yoga_activity scheduled one on monday with alex and one on monday with alex"}, {"pre_ent": [], "gold_ent": [], "id": 516, "template": "you are welcome", "response": "you are welcome"}, {"pre_ent": ["martha", "5pm", "wednesday"], "gold_ent": ["martha", "taking_medicine", "5pm", "wednesday"], "id": 517, "template": "scheduling a reminder to take medicine with @party on @date at @time", "response": "scheduling a reminder to take medicine with martha on wednesday at 5pm"}, {"pre_ent": [], "gold_ent": ["taking_medicine", "5pm", "wednesday"], "id": 518, "template": "you re welcome !", "response": "you re welcome !"}, {"pre_ent": [], "gold_ent": [], "id": 519, "template": "what location do you want the weather for ?", "response": "what location do you want the weather for ?"}, {"pre_ent": ["cloudy", "fresno"], "gold_ent": ["fresno"], "id": 520, "template": "there is no @weather_attribute in the forecast for @location @weekly_time", "response": "there is no cloudy in the forecast for fresno fresno"}, {"pre_ent": [], "gold_ent": [], "id": 521, "template": "no problem", "response": "no problem"}, {"pre_ent": ["starbucks"], "gold_ent": ["starbucks"], "id": 522, "template": "there is no @poi nearby", "response": "there is no starbucks nearby"}, {"pre_ent": ["starbucks"], "gold_ent": ["269_alger_dr", "cafe_venetia"], "id": 523, "template": "i is @poi", "response": "i is starbucks"}, {"pre_ent": [], "gold_ent": ["4_miles", "no_traffic"], "id": 524, "template": "you re welcome !", "response": "you re welcome !"}, {"pre_ent": [], "gold_ent": [], "id": 525, "template": "you re welcome !", "response": "you re welcome !"}, {"pre_ent": ["starbucks"], "gold_ent": ["3_miles", "coupa", "starbucks", "cafe_venetia", "6_miles"], "id": 526, "template": "there is no @poi nearby", "response": "there is no starbucks nearby"}, {"pre_ent": ["394_van_ness_ave", "cafe_venetia"], "gold_ent": ["cafe_venetia", "heavy_traffic"], "id": 527, "template": "@poi is at @address and the gps is set", "response": "cafe_venetia is at 394_van_ness_ave and the gps is set"}, {"pre_ent": [], "gold_ent": [], "id": 528, "template": "i sent the info on your screen , drive carefully !", "response": "i sent the info on your screen , drive carefully !"}, {"pre_ent": [], "gold_ent": [], "id": 529, "template": "you re welcome !", "response": "you re welcome !"}, {"pre_ent": ["snow"], "gold_ent": ["snow"], "id": 530, "template": "what city are you wanting to know if it will @weather_attribute in ?", "response": "what city are you wanting to know if it will snow in ?"}, {"pre_ent": ["today", "snow", "corona"], "gold_ent": ["90f", "70f", "corona", "humid", "today", "snow"], "id": 531, "template": "there is no @weather_attribute in the forecast for @location @today", "response": "there is no snow in the forecast for corona today"}, {"pre_ent": [], "gold_ent": [], "id": 532, "template": "you re welcome glad i could help", "response": "you re welcome glad i could help"}, {"pre_ent": ["midtown_shopping_center", "6_miles", "shopping_center"], "gold_ent": ["moderate_traffic", "travelers_lodge", "6_miles"], "id": 533, "template": "@poi is @distance away", "response": "midtown_shopping_center is 6_miles away"}, {"pre_ent": [], "gold_ent": ["333_arbol_dr"], "id": 534, "template": "i sent the directions on your screen , drive carefully !", "response": "i sent the directions on your screen , drive carefully !"}, {"pre_ent": [], "gold_ent": [], "id": 535, "template": "you re welcome !", "response": "you re welcome !"}, {"pre_ent": ["p_._f_._changs", "5_miles"], "gold_ent": ["5_miles"], "id": 536, "template": "there is @poi @distance away", "response": "there is p_._f_._changs 5_miles away"}, {"pre_ent": ["heavy_traffic"], "gold_ent": [], "id": 537, "template": "there is @traffic_info on our way but i sent on your screen another", "response": "there is heavy_traffic on our way but i sent on your screen another"}, {"pre_ent": ["669_el_camino_real"], "gold_ent": ["669_el_camino_real"], "id": 538, "template": "the address is @address", "response": "the address is 669_el_camino_real"}, {"pre_ent": [], "gold_ent": [], "id": 539, "template": "gps set , have a great day", "response": "gps set , have a great day"}, {"pre_ent": ["rain"], "gold_ent": [], "id": 540, "template": "what city do you want to hear the @weather_attribute forecast for ?", "response": "what city do you want to hear the rain forecast for ?"}, {"pre_ent": ["rain", "oakland"], "gold_ent": ["rain", "oakland"], "id": 541, "template": "there is @weather_attribute in @location right now", "response": "there is rain in oakland right now"}, {"pre_ent": [], "gold_ent": [], "id": 542, "template": "no problem", "response": "no problem"}, {"pre_ent": ["conference", "6pm", "sales_team"], "gold_ent": ["sales_team", "conference", "6pm"], "id": 543, "template": "okay , scheduling a @event with the @party on @date at @time", "response": "okay , scheduling a conference with the sales_team on 6pm at 6pm"}, {"pre_ent": [], "gold_ent": [], "id": 544, "template": "you are welcome", "response": "you are welcome"}, {"pre_ent": ["7pm", "tuesday", "ana"], "gold_ent": ["ana", "7pm", "tuesday"], "id": 545, "template": "okay , setting a reminder to take medicine at @time on @date with @party", "response": "okay , setting a reminder to take medicine at 7pm on tuesday with ana"}, {"pre_ent": [], "gold_ent": [], "id": 546, "template": "you are welcome", "response": "you are welcome"}, {"pre_ent": ["chevron", "6_miles"], "gold_ent": ["6_miles", "chevron"], "id": 547, "template": "there is a @poi @distance away", "response": "there is a chevron 6_miles away"}, {"pre_ent": ["no_traffic", "chevron", "783_arcadia_pl"], "gold_ent": ["gas_station", "chevron"], "id": 548, "template": "there is @traffic_info on the way to @poi at @address", "response": "there is no_traffic on the way to chevron at 783_arcadia_pl"}, {"pre_ent": ["chevron", "783_arcadia_pl"], "gold_ent": ["783_arcadia_pl"], "id": 549, "template": "@poi is located at @address", "response": "chevron is located at 783_arcadia_pl"}, {"pre_ent": [], "gold_ent": [], "id": 550, "template": "you re welcome !", "response": "you re welcome !"}, {"pre_ent": [], "gold_ent": [], "id": 551, "template": "you are welcome", "response": "you are welcome"}, {"pre_ent": ["martha", "saturday", "2pm"], "gold_ent": ["2pm", "saturday", "martha"], "id": 552, "template": "scheduling a reminder to take medicine with @party at @time on @date with @party", "response": "scheduling a reminder to take medicine with martha at 2pm on saturday with martha"}, {"pre_ent": ["3_miles", "mandarin_roots"], "gold_ent": ["chef_chu_s", "3_miles", "mandarin_roots", "6_miles"], "id": 553, "template": "there is @poi @distance away", "response": "there is mandarin_roots 3_miles away"}, {"pre_ent": ["mandarin_roots", "271_springer_street"], "gold_ent": ["chef_chu_s"], "id": 554, "template": "@poi is the only choice at @distance", "response": "mandarin_roots is the only choice at 271_springer_street"}, {"pre_ent": ["chef_chu_s", "593_arrowhead_way"], "gold_ent": ["593_arrowhead_way", "chef_chu_s"], "id": 555, "template": "@poi is at @address", "response": "chef_chu_s is at 593_arrowhead_way"}, {"pre_ent": [], "gold_ent": ["moderate_traffic", "chef_chu_s", "3_miles"], "id": 556, "template": "i sent the info on your screen , drive carefully !", "response": "i sent the info on your screen , drive carefully !"}, {"pre_ent": [], "gold_ent": [], "id": 557, "template": "you re welcome !", "response": "you re welcome !"}, {"pre_ent": ["stanford_express_care", "7_miles", "hospital"], "gold_ent": ["7_miles", "car_collision_nearby", "stanford_express_care"], "id": 558, "template": "the nearest @poi_type is @poi which is @distance away", "response": "the nearest hospital is stanford_express_care which is 7_miles away"}, {"pre_ent": [], "gold_ent": ["214_el_camino_real"], "id": 559, "template": "setting navigation now", "response": "setting navigation now"}, {"pre_ent": ["starbucks"], "gold_ent": ["4_miles", "cafe_venetia", "starbucks"], "id": 560, "template": "there is no @poi nearby", "response": "there is no starbucks nearby"}, {"pre_ent": [], "gold_ent": [], "id": 561, "template": "i sent the info on your screen , you re welcome !", "response": "i sent the info on your screen , you re welcome !"}, {"pre_ent": [], "gold_ent": [], "id": 562, "template": "okay , i will remind you to 4 : 45", "response": "okay , i will remind you to 4 : 45"}, {"pre_ent": ["the_12th"], "gold_ent": ["the_12th"], "id": 563, "template": "okay , i have that all to remind you to 4 : 50pm on @date", "response": "okay , i have that all to remind you to 4 : 50pm on the_12th"}, {"pre_ent": [], "gold_ent": [], "id": 564, "template": "you are welcome", "response": "you are welcome"}, {"pre_ent": ["10am", "meeting", "boss", "conference_room_102"], "gold_ent": ["boss", "meeting", "10am", "conference_room_102"], "id": 565, "template": "your @event is in @room with @party at @time", "response": "your meeting is in conference_room_102 with boss at 10am"}, {"pre_ent": [], "gold_ent": ["meeting"], "id": 566, "template": "you re welcome", "response": "you re welcome"}, {"pre_ent": [], "gold_ent": [], "id": 567, "template": "no problem", "response": "no problem"}, {"pre_ent": ["san_francisco", "snow"], "gold_ent": ["san_francisco", "snow"], "id": 568, "template": "the current temperature in @location is @weather_attribute", "response": "the current temperature in san_francisco is snow"}, {"pre_ent": [], "gold_ent": [], "id": 569, "template": "you re welcome", "response": "you re welcome"}, {"pre_ent": ["doctor_appointment", "the_3rd", "the_9th", "tom"], "gold_ent": ["father", "the_9th", "the_3rd", "tom"], "id": 570, "template": "you have two @event scheduled one on @date with @party and one on @date with @party", "response": "you have two doctor_appointment scheduled one on the_3rd with tom and one on the_9th with tom"}, {"pre_ent": ["doctor_appointment", "monday", "3pm"], "gold_ent": ["the_9th", "3pm"], "id": 571, "template": "your next @event is on @date at @time", "response": "your next doctor_appointment is on monday at 3pm"}, {"pre_ent": ["conference"], "gold_ent": ["conference"], "id": 572, "template": "when is your @event ?", "response": "when is your conference ?"}, {"pre_ent": ["conference", "14th", "4pm"], "gold_ent": ["conference"], "id": 573, "template": "okay , setting a reminder for your @event on august @date at @time", "response": "okay , setting a reminder for your conference on august 14th at 4pm"}, {"pre_ent": [], "gold_ent": ["conference", "4pm", "the_14th", "executive_team"], "id": 574, "template": "you are welcome", "response": "you are welcome"}, {"pre_ent": [], "gold_ent": [], "id": 575, "template": "you are welcome", "response": "you are welcome"}, {"pre_ent": ["tennis_activity", "11am", "the_3rd", "jon"], "gold_ent": ["tennis_activity", "jon", "11am"], "id": 576, "template": "your @event is @date at @time with @party", "response": "your tennis_activity is the_3rd at 11am with jon"}, {"pre_ent": [], "gold_ent": [], "id": 577, "template": "you are welcome", "response": "you are welcome"}, {"pre_ent": [], "gold_ent": [], "id": 578, "template": "what city are you in ?", "response": "what city are you in ?"}, {"pre_ent": ["monday", "san_jose", "warm", "60f", "70f"], "gold_ent": ["90f", "100f", "tuesday", "thursday", "friday", "70f", "60f", "monday", "40f", "sunday", "80f", "san_jose", "saturday", "wednesday", "30f"], "id": 579, "template": "the temperature in @location will be mostly @weather_attribute , low of @temperature , high of @temperature on @date , low of @temperature , high of @temperature on @date , low of @temperature , high of @temperature on @date , low of @temperature ,", "response": "the temperature in san_jose will be mostly warm , low of 70f , high of 60f on monday , low of 70f , high of 60f on monday , low of 70f , high of 60f on monday , low of 70f ,"}, {"pre_ent": [], "gold_ent": [], "id": 580, "template": "anytime !", "response": "anytime !"}, {"pre_ent": ["monday", "overcast", "san_mateo"], "gold_ent": ["san_mateo", "stormy", "sunday", "hail", "saturday"], "id": 581, "template": "the weather forecast in @location will be @weather_attribute on @date", "response": "the weather forecast in san_mateo will be overcast on monday"}, {"pre_ent": [], "gold_ent": [], "id": 582, "template": "you re welcome !", "response": "you re welcome !"}, {"pre_ent": [], "gold_ent": [], "id": 583, "template": "what city are you inquiring about ?", "response": "what city are you inquiring about ?"}, {"pre_ent": ["monday", "los_angeles"], "gold_ent": ["week", "los_angeles", "100f", "40f"], "id": 584, "template": "it will @weather_attribute on @date in @location", "response": "it will los_angeles on monday in los_angeles"}, {"pre_ent": [], "gold_ent": [], "id": 585, "template": "no problem", "response": "no problem"}, {"pre_ent": ["conference", "3pm", "friday"], "gold_ent": ["3pm", "friday"], "id": 586, "template": "your next @event is on @date at @time", "response": "your next conference is on friday at 3pm"}, {"pre_ent": [], "gold_ent": [], "id": 587, "template": "what city would you like the weather for ?", "response": "what city would you like the weather for ?"}, {"pre_ent": ["stormy", "camarillo", "week"], "gold_ent": ["stormy", "tuesday", "camarillo"], "id": 588, "template": "it will not be @weather_attribute in @location on @date", "response": "it will not be stormy in camarillo on week"}, {"pre_ent": [], "gold_ent": [], "id": 589, "template": "you re welcome !", "response": "you re welcome !"}, {"pre_ent": ["conference", "boss", "the_5th", "1pm"], "gold_ent": ["the_5th", "conference", "boss", "1pm"], "id": 590, "template": "okay , scheduling a @event with the @party on @date at @time", "response": "okay , scheduling a conference with the boss on the_5th at 1pm"}, {"pre_ent": [], "gold_ent": [], "id": 591, "template": "you are welcome", "response": "you are welcome"}, {"pre_ent": ["tennis_activity", "martha", "friday", "4pm"], "gold_ent": ["tennis_activity", "4pm", "martha", "friday"], "id": 592, "template": "reminder set for @event with @party on @date at @time", "response": "reminder set for tennis_activity with martha on friday at 4pm"}, {"pre_ent": [], "gold_ent": [], "id": 593, "template": "you are welcome", "response": "you are welcome"}, {"pre_ent": ["atherton", "windy"], "gold_ent": ["atherton", "windy", "next_few_days"], "id": 594, "template": "it will not be @weather_attribute in @location in the next two_days", "response": "it will not be windy in atherton in the next two_days"}, {"pre_ent": [], "gold_ent": [], "id": 595, "template": "anytime", "response": "anytime"}, {"pre_ent": ["rest_stop", "travelers_lodge"], "gold_ent": ["4_miles", "travelers_lodge", "333_arbol_dr"], "id": 596, "template": "@poi is the only @poi_type nearby", "response": "travelers_lodge is the only rest_stop nearby"}, {"pre_ent": ["no_traffic"], "gold_ent": ["333_arbol_dr"], "id": 597, "template": "setting directions now there is @traffic_info on our way , i sent its route on", "response": "setting directions now there is no_traffic on our way , i sent its route on"}, {"pre_ent": [], "gold_ent": [], "id": 598, "template": "you re welcome !", "response": "you re welcome !"}, {"pre_ent": ["tennis_activity", "5pm", "jon"], "gold_ent": ["tennis_activity", "jon", "5pm", "the_10th"], "id": 599, "template": "okay , setting a reminder for your @event at @time on @date with @party", "response": "okay , setting a reminder for your tennis_activity at 5pm on 5pm with jon"}, {"pre_ent": [], "gold_ent": [], "id": 600, "template": "you are welcome", "response": "you are welcome"}, {"pre_ent": ["864_almanor_ln"], "gold_ent": ["864_almanor_ln", "jacks_house"], "id": 601, "template": "jill lives at @address", "response": "jill lives at 864_almanor_ln"}, {"pre_ent": ["864_almanor_ln"], "gold_ent": [], "id": 602, "template": "the address is @address , i sent on your screen another route set", "response": "the address is 864_almanor_ln , i sent on your screen another route set"}, {"pre_ent": [], "gold_ent": [], "id": 603, "template": "setting navigation now", "response": "setting navigation now"}, {"pre_ent": [], "gold_ent": [], "id": 604, "template": "you re welcome !", "response": "you re welcome !"}, {"pre_ent": ["5pm", "optometrist_appointment", "the_3rd"], "gold_ent": ["the_12th", "5pm", "9am", "the_4th"], "id": 605, "template": "you have two @event scheduled one on @date at @time , another on @date at @time , and the last is on @date at @time", "response": "you have two optometrist_appointment scheduled one on the_3rd at 5pm , another on the_3rd at 5pm , and the last is on the_3rd at 5pm"}, {"pre_ent": [], "gold_ent": [], "id": 606, "template": "you re welcome", "response": "you re welcome"}, {"pre_ent": ["773_alger_dr"], "gold_ent": ["3_miles", "stanford_shopping_center", "ravenswood_shopping_center"], "id": 607, "template": "the is located at @address", "response": "the is located at 773_alger_dr"}, {"pre_ent": ["shopping_center", "stanford_shopping_center"], "gold_ent": ["ravenswood_shopping_center"], "id": 608, "template": "taking you to @poi", "response": "taking you to stanford_shopping_center"}, {"pre_ent": ["3_miles", "434_arastradero_rd"], "gold_ent": ["434_arastradero_rd", "ravenswood_shopping_center"], "id": 609, "template": "the address is @address , we re @distance away , i sent the info on", "response": "the address is 434_arastradero_rd , we re 3_miles away , i sent the info on"}, {"pre_ent": [], "gold_ent": [], "id": 610, "template": "you re welcome , happy to help", "response": "you re welcome , happy to help"}, {"pre_ent": ["2_miles", "sigona_farmers_market"], "gold_ent": ["408_university_ave", "2_miles", "heavy_traffic", "trader_joes"], "id": 611, "template": "there is a @poi @distance away", "response": "there is a sigona_farmers_market 2_miles away"}, {"pre_ent": [], "gold_ent": ["heavy_traffic"], "id": 612, "template": "i sent the route on your screen , drive carefully !", "response": "i sent the route on your screen , drive carefully !"}, {"pre_ent": [], "gold_ent": [], "id": 613, "template": "you re welcome !", "response": "you re welcome !"}, {"pre_ent": ["rain"], "gold_ent": ["rain"], "id": 614, "template": "what city are you wanting to know if it will @weather_attribute ?", "response": "what city are you wanting to know if it will rain ?"}, {"pre_ent": ["rain", "redwood_city"], "gold_ent": ["rain", "redwood_city", "wednesday"], "id": 615, "template": "it is expected to @weather_attribute on @date in @location", "response": "it is expected to rain on redwood_city in redwood_city"}, {"pre_ent": [], "gold_ent": [], "id": 616, "template": "anytime", "response": "anytime"}, {"pre_ent": ["hospital", "stanford_childrens_health", "899_ames_ct"], "gold_ent": ["stanford_express_care"], "id": 617, "template": "@poi is the only @poi_type i can find it is located at @address", "response": "stanford_childrens_health is the only hospital i can find it is located at 899_ames_ct"}, {"pre_ent": ["stanford_express_care", "heavy_traffic"], "gold_ent": ["heavy_traffic", "stanford_express_care"], "id": 618, "template": "there is @traffic_info on the way to @poi", "response": "there is heavy_traffic on the way to stanford_express_care"}, {"pre_ent": ["stanford_express_care", "214_el_camino_real"], "gold_ent": ["heavy_traffic", "stanford_express_care"], "id": 619, "template": "@poi is located at @address", "response": "stanford_express_care is located at 214_el_camino_real"}, {"pre_ent": ["no_traffic", "stanford_express_care", "hospital"], "gold_ent": ["1_miles", "no_traffic", "stanford_childrens_health"], "id": 620, "template": "@poi is only @distance away with @traffic_info", "response": "stanford_express_care is only hospital away with no_traffic"}, {"pre_ent": ["stanford_childrens_health", "899_ames_ct"], "gold_ent": [], "id": 621, "template": "@poi is at @address", "response": "stanford_childrens_health is at 899_ames_ct"}, {"pre_ent": ["2_miles", "cafe_venetia"], "gold_ent": ["269_alger_dr", "cafe_venetia", "2_miles"], "id": 622, "template": "@poi is @distance away", "response": "cafe_venetia is 2_miles away"}, {"pre_ent": [], "gold_ent": ["road_block_nearby"], "id": 623, "template": "i sent the best route on your screen , drive carefully !", "response": "i sent the best route on your screen , drive carefully !"}, {"pre_ent": [], "gold_ent": [], "id": 624, "template": "anytime !", "response": "anytime !"}, {"pre_ent": ["the_westin"], "gold_ent": ["the_westin", "6_miles"], "id": 625, "template": "@poi and @poi are near", "response": "the_westin and the_westin are near"}, {"pre_ent": ["the_westin", "moderate_traffic", "329_el_camino_real"], "gold_ent": ["the_westin"], "id": 626, "template": "there is @traffic_info to @poi , located at @address", "response": "there is moderate_traffic to the_westin , located at 329_el_camino_real"}, {"pre_ent": ["the_westin", "329_el_camino_real"], "gold_ent": ["329_el_camino_real"], "id": 627, "template": "@poi is located at @address", "response": "the_westin is located at 329_el_camino_real"}, {"pre_ent": [], "gold_ent": [], "id": 628, "template": "you re welcome , i set gps there", "response": "you re welcome , i set gps there"}, {"pre_ent": ["safeway", "4_miles"], "gold_ent": ["4_miles", "safeway"], "id": 629, "template": "@poi is @distance away", "response": "safeway is 4_miles away"}, {"pre_ent": ["safeway", "452_arcadia_pl"], "gold_ent": ["road_block_nearby", "452_arcadia_pl", "safeway"], "id": 630, "template": "@poi is at @address", "response": "safeway is at 452_arcadia_pl"}, {"pre_ent": ["safeway"], "gold_ent": [], "id": 631, "template": "setting gps to @poi now", "response": "setting gps to safeway now"}, {"pre_ent": [], "gold_ent": [], "id": 632, "template": "you re welcome !", "response": "you re welcome !"}, {"pre_ent": ["monday", "meeting", "3pm"], "gold_ent": ["3pm", "meeting", "monday"], "id": 633, "template": "your next @event is scheduled for @date at @time", "response": "your next meeting is scheduled for monday at 3pm"}, {"pre_ent": [], "gold_ent": [], "id": 634, "template": "what city are you in ?", "response": "what city are you in ?"}, {"pre_ent": ["80f", "70f", "fresno", "week"], "gold_ent": ["lowest_temperature", "100f", "fresno", "60f", "week"], "id": 635, "template": "this @weekly_time in @location the temperature temperature , low of @temperature and a high of @temperature on", "response": "this week in fresno the temperature temperature , low of 70f and a high of 80f on"}, {"pre_ent": [], "gold_ent": [], "id": 636, "template": "no problem", "response": "no problem"}, {"pre_ent": [], "gold_ent": [], "id": 637, "template": "what city would you like the weather for ?", "response": "what city would you like the weather for ?"}, {"pre_ent": ["monday", "windy", "tomorrow"], "gold_ent": ["tomorrow", "seattle", "windy"], "id": 638, "template": "it will be @weather_attribute on @date and @date , and @date in @location", "response": "it will be windy on monday and tomorrow , and tomorrow in windy"}, {"pre_ent": [], "gold_ent": [], "id": 639, "template": "you are welcome", "response": "you are welcome"}, {"pre_ent": ["starbucks"], "gold_ent": ["coffee_or_tea_place", "coupa", "starbucks"], "id": 640, "template": "there is no @poi nearby", "response": "there is no starbucks nearby"}, {"pre_ent": ["coupa", "394_van_ness_ave"], "gold_ent": ["1_miles", "coupa", "394_van_ness_ave", "heavy_traffic"], "id": 641, "template": "@poi is at @address", "response": "coupa is at 394_van_ness_ave"}, {"pre_ent": [], "gold_ent": [], "id": 642, "template": "you re welcome , happy to help", "response": "you re welcome , happy to help"}, {"pre_ent": ["redwood_city", "dry"], "gold_ent": [], "id": 643, "template": "it will be @weather_attribute in @location on @date", "response": "it will be dry in redwood_city on redwood_city"}, {"pre_ent": ["monday", "redwood_city", "foggy", "rain"], "gold_ent": ["redwood_city", "dry", "next_week"], "id": 644, "template": "it will @weather_attribute on @date and @weather_attribute on @date in @location", "response": "it will rain on redwood_city and foggy on monday in redwood_city"}, {"pre_ent": [], "gold_ent": [], "id": 645, "template": "you re welcome", "response": "you re welcome"}, {"pre_ent": ["monday", "80f", "fresno", "highest_temperature"], "gold_ent": ["fresno", "90f", "monday", "highest_temperature"], "id": 646, "template": "the @weather_attribute in @location will be @temperature on @day", "response": "the highest_temperature in fresno will be 80f on monday"}, {"pre_ent": [], "gold_ent": [], "id": 647, "template": "anytime", "response": "anytime"}, {"pre_ent": ["swimming_activity", "tom", "the_6th", "2pm"], "gold_ent": ["the_6th", "2pm", "tom"], "id": 648, "template": "okay , scheduling a @event with @party for @date of this month at @time", "response": "okay , scheduling a swimming_activity with tom for the_6th of this month at 2pm"}, {"pre_ent": [], "gold_ent": [], "id": 649, "template": "you are welcome", "response": "you are welcome"}, {"pre_ent": ["doctor_appointment", "the_12th", "5pm"], "gold_ent": ["doctor_appointment", "5pm", "the_12th"], "id": 650, "template": "okay setting reminder for your eye @event on @date at @time", "response": "okay setting reminder for your eye doctor_appointment on the_12th at 5pm"}, {"pre_ent": ["shopping_center"], "gold_ent": ["midtown_shopping_center", "shopping_center"], "id": 651, "template": "there is no @poi nearby", "response": "there is no shopping_center nearby"}, {"pre_ent": ["midtown_shopping_center", "shopping_center", "338_alester_ave"], "gold_ent": ["338_alester_ave", "2_miles", "heavy_traffic"], "id": 652, "template": "@poi is located at @address", "response": "midtown_shopping_center is located at 338_alester_ave"}, {"pre_ent": [], "gold_ent": ["338_alester_ave", "midtown_shopping_center"], "id": 653, "template": "i sent the directions to get there now you re welcome !", "response": "i sent the directions to get there now you re welcome !"}, {"pre_ent": [], "gold_ent": [], "id": 654, "template": "you re welcome !", "response": "you re welcome !"}, {"pre_ent": ["347_alta_mesa_ave"], "gold_ent": ["347_alta_mesa_ave", "jills_house"], "id": 655, "template": "jill lives at @address", "response": "jill lives at 347_alta_mesa_ave"}, {"pre_ent": [], "gold_ent": ["car_collision_nearby"], "id": 656, "template": "i sent the fastest route on your screen , drive carefully !", "response": "i sent the fastest route on your screen , drive carefully !"}, {"pre_ent": [], "gold_ent": [], "id": 657, "template": "you re welcome !", "response": "you re welcome !"}, {"pre_ent": ["4_miles", "cafe_venetia"], "gold_ent": ["4_miles", "269_alger_dr", "cafe_venetia"], "id": 658, "template": "we re @distance away from @poi : do you want me to highlight its position on screen ?", "response": "we re 4_miles away from cafe_venetia : do you want me to highlight its position on screen ?"}, {"pre_ent": ["no_traffic"], "gold_ent": ["no_traffic"], "id": 659, "template": "unfortunately there is a @traffic_info but i sent on your screen another route that should allow you to reach the fastest route", "response": "unfortunately there is a no_traffic but i sent on your screen another route that should allow you to reach the fastest route"}, {"pre_ent": [], "gold_ent": [], "id": 660, "template": "you re welcome !", "response": "you re welcome !"}, {"pre_ent": ["10am", "monday"], "gold_ent": ["10am", "wednesday"], "id": 661, "template": "the football game starts at @time @date morning", "response": "the football game starts at 10am monday morning"}, {"pre_ent": [], "gold_ent": [], "id": 662, "template": "you are welcome", "response": "you are welcome"}, {"pre_ent": [], "gold_ent": [], "id": 663, "template": "what city are you inquiring about ?", "response": "what city are you inquiring about ?"}, {"pre_ent": ["60f", "20f", "durham"], "gold_ent": ["lowest_temperature", "90f", "tuesday", "thursday", "70f", "60f", "40f", "highest_temperature", "durham"], "id": 664, "template": "the temperature in @location is predicting lows in the @temperature and @temperature", "response": "the temperature in durham is predicting lows in the 20f and 60f"}, {"pre_ent": [], "gold_ent": [], "id": 665, "template": "you are welcome", "response": "you are welcome"}, {"pre_ent": ["home", "56_cadwell_street"], "gold_ent": ["home"], "id": 666, "template": "your @poi address is @address", "response": "your home address is 56_cadwell_street"}, {"pre_ent": ["home", "3_miles", "heavy_traffic"], "gold_ent": ["home"], "id": 667, "template": "the quickest route to @poi is @traffic_info on the route with @traffic_info noted", "response": "the quickest route to home is 3_miles on the route with heavy_traffic noted"}, {"pre_ent": [], "gold_ent": [], "id": 668, "template": "anytime !", "response": "anytime !"}, {"pre_ent": ["pizza_chicago", "2_miles"], "gold_ent": ["pizza_chicago", "2_miles"], "id": 669, "template": "@poi is @distance away", "response": "pizza_chicago is 2_miles away"}, {"pre_ent": ["915_arbol_dr"], "gold_ent": ["915_arbol_dr"], "id": 670, "template": "the address is @address , we navigation now", "response": "the address is 915_arbol_dr , we navigation now"}, {"pre_ent": ["915_arbol_dr"], "gold_ent": ["pizza_chicago"], "id": 671, "template": "setting gps to @address now", "response": "setting gps to 915_arbol_dr now"}, {"pre_ent": ["midtown_shopping_center", "shopping_center"], "gold_ent": ["no_traffic", "road_block_nearby", "midtown_shopping_center", "2_miles", "ravenswood_shopping_center"], "id": 672, "template": "the nearest @poi_type is @poi", "response": "the nearest shopping_center is midtown_shopping_center"}, {"pre_ent": [], "gold_ent": ["434_arastradero_rd"], "id": 673, "template": "i sent the info on your screen , please drive carefully !", "response": "i sent the info on your screen , please drive carefully !"}, {"pre_ent": [], "gold_ent": [], "id": 674, "template": "you re welcome !", "response": "you re welcome !"}, {"pre_ent": ["whole_foods", "1_miles"], "gold_ent": ["4_miles", "whole_foods"], "id": 675, "template": "@poi is @distance away", "response": "whole_foods is 1_miles away"}, {"pre_ent": ["no_traffic", "whole_foods"], "gold_ent": ["whole_foods"], "id": 676, "template": "there is @traffic_info on the route to @poi", "response": "there is no_traffic on the route to whole_foods"}, {"pre_ent": ["819_alma_st"], "gold_ent": [], "id": 677, "template": "setting gps to @poi now", "response": "setting gps to 819_alma_st now"}, {"pre_ent": ["5_miles"], "gold_ent": ["5_miles", "starbucks"], "id": 678, "template": "i have a place that serves tea that is @distance away", "response": "i have a place that serves tea that is 5_miles away"}, {"pre_ent": ["starbucks", "792_bedoin_street"], "gold_ent": ["792_bedoin_street", "starbucks"], "id": 679, "template": "@poi is located at @address", "response": "starbucks is located at 792_bedoin_street"}, {"pre_ent": [], "gold_ent": [], "id": 680, "template": "you re welcome !", "response": "you re welcome !"}, {"pre_ent": ["palo_alto_cafe"], "gold_ent": ["coupa"], "id": 681, "template": "there is a @poi and a @poi close by", "response": "there is a palo_alto_cafe and a palo_alto_cafe close by"}, {"pre_ent": ["moderate_traffic", "coupa"], "gold_ent": ["moderate_traffic", "coupa"], "id": 682, "template": "there is @traffic_info on the route to @poi", "response": "there is moderate_traffic on the route to coupa"}, {"pre_ent": ["coupa", "394_van_ness_ave"], "gold_ent": ["coupa", "394_van_ness_ave"], "id": 683, "template": "@poi is at @address", "response": "coupa is at 394_van_ness_ave"}, {"pre_ent": [], "gold_ent": ["moderate_traffic", "1_miles", "palo_alto_cafe"], "id": 684, "template": "there aren t any best available available but the route available but i sent the best route on your screen", "response": "there aren t any best available available but the route available but i sent the best route on your screen"}, {"pre_ent": [], "gold_ent": [], "id": 685, "template": "you re welcome , have a great day", "response": "you re welcome , have a great day"}, {"pre_ent": ["3_miles", "145_amherst_st"], "gold_ent": ["car_collision_nearby", "cafe_venetia", "2_miles"], "id": 686, "template": "the nearest barista is @distance away at @address", "response": "the nearest barista is 3_miles away at 145_amherst_st"}, {"pre_ent": [], "gold_ent": ["cafe_venetia"], "id": 687, "template": "i have put the quickest route on your screen , the best option", "response": "i have put the quickest route on your screen , the best option"}, {"pre_ent": [], "gold_ent": [], "id": 688, "template": "you re welcome !", "response": "you re welcome !"}, {"pre_ent": [], "gold_ent": [], "id": 689, "template": "what day and time should i schedule your yoga class ?", "response": "what day and time should i schedule your yoga class ?"}, {"pre_ent": [], "gold_ent": [], "id": 690, "template": "what city are you like the weather for ?", "response": "what city are you like the weather for ?"}, {"pre_ent": ["monday", "manhattan", "cloudy"], "gold_ent": ["foggy", "40f", "monday", "30f"], "id": 691, "template": "it will not be @weather_attribute in @location on @day", "response": "it will not be cloudy in manhattan on monday"}, {"pre_ent": [], "gold_ent": [], "id": 692, "template": "you re welcome !", "response": "you re welcome !"}, {"pre_ent": [], "gold_ent": [], "id": 693, "template": "what city are you wanting to know the weather for ?", "response": "what city are you wanting to know the weather for ?"}, {"pre_ent": ["hot", "atherton", "tomorrow"], "gold_ent": ["hot", "dry", "atherton", "50f", "tomorrow", "30f"], "id": 694, "template": "it will be @weather_attribute @weekly_time in @location", "response": "it will be hot tomorrow in atherton"}, {"pre_ent": [], "gold_ent": [], "id": 695, "template": "you re welcome !", "response": "you re welcome !"}, {"pre_ent": [], "gold_ent": [], "id": 696, "template": "what city do you want the forecast for ?", "response": "what city do you want the forecast for ?"}, {"pre_ent": ["today", "san_jose", "clear_skies"], "gold_ent": ["today", "clear_skies", "san_jose", "overcast"], "id": 697, "template": "it is not predicted to be @weather_attribute in @location @today", "response": "it is not predicted to be clear_skies in san_jose today"}, {"pre_ent": [], "gold_ent": [], "id": 698, "template": "you re welcome", "response": "you re welcome"}, {"pre_ent": ["1_miles"], "gold_ent": ["coupa", "heavy_traffic"], "id": 699, "template": "the closest coffee shop is @poi @distance away", "response": "the closest coffee shop is 1_miles 1_miles away"}, {"pre_ent": [], "gold_ent": ["3_miles", "no_traffic", "792_bedoin_street", "starbucks"], "id": 700, "template": "there is the closest one", "response": "there is the closest one"}, {"pre_ent": [], "gold_ent": [], "id": 701, "template": "setting navigation now", "response": "setting navigation now"}, {"pre_ent": [], "gold_ent": [], "id": 702, "template": "you re welcome !", "response": "you re welcome !"}, {"pre_ent": ["windy", "san_francisco", "tomorrow"], "gold_ent": ["san_francisco", "windy", "tomorrow", "warm"], "id": 703, "template": "it will be @weather_attribute in @location @weekly_time", "response": "it will be windy in san_francisco tomorrow"}, {"pre_ent": [], "gold_ent": [], "id": 704, "template": "you re welcome !", "response": "you re welcome !"}, {"pre_ent": [], "gold_ent": [], "id": 705, "template": "what city are you wanting to know the weather for ?", "response": "what city are you wanting to know the weather for ?"}, {"pre_ent": ["los_angeles", "tomorrow"], "gold_ent": ["90f", "70f", "los_angeles", "tomorrow", "snow"], "id": 706, "template": "@weather_attribute is predicted in @location @weekly_time", "response": "tomorrow is predicted in los_angeles tomorrow"}, {"pre_ent": [], "gold_ent": [], "id": 707, "template": "anytime", "response": "anytime"}, {"pre_ent": ["conference", "9am", "the_13th", "hr", "100_conference_room", "discuss_dress_code"], "gold_ent": ["conference", "hr", "the_13th", "9am"], "id": 708, "template": "your @event is on @date at @time with @party in @room to @agenda", "response": "your conference is on the_13th at 9am with hr in 100_conference_room to discuss_dress_code"}, {"pre_ent": [], "gold_ent": [], "id": 709, "template": "you are welcome", "response": "you are welcome"}, {"pre_ent": ["meeting", "2pm", "thursday"], "gold_ent": ["tomorrow", "2pm", "discuss_the_merger", "meeting"], "id": 710, "template": "the @event is at @time on @date", "response": "the meeting is at 2pm on thursday"}, {"pre_ent": [], "gold_ent": [], "id": 711, "template": "you are welcome", "response": "you are welcome"}, {"pre_ent": [], "gold_ent": [], "id": 712, "template": "you are welcome", "response": "you are welcome"}, {"pre_ent": ["lab_appointment", "6pm", "alex"], "gold_ent": ["lab_appointment", "6pm", "alex"], "id": 713, "template": "okay , scheduling a @event with @party for august @date at @time", "response": "okay , scheduling a lab_appointment with alex for august alex at 6pm"}, {"pre_ent": [], "gold_ent": [], "id": 714, "template": "what city do you want the weather for ?", "response": "what city do you want the weather for ?"}, {"pre_ent": ["monday", "san_jose", "snow", "rain"], "gold_ent": ["week", "snow", "san_jose", "thursday"], "id": 715, "template": "it is supposed to @weather_attribute on @date and @weather_attribute on @date in @location", "response": "it is supposed to snow on monday and rain on monday in san_jose"}, {"pre_ent": [], "gold_ent": [], "id": 716, "template": "you re welcome !", "response": "you re welcome !"}, {"pre_ent": ["2pm", "monday", "doctor"], "gold_ent": ["tuesday", "optometrist", "11am"], "id": 717, "template": "your next @event is on @date at @time", "response": "your next doctor is on monday at 2pm"}, {"pre_ent": ["6pm", "football_activity", "monday", "alex", "jeff"], "gold_ent": ["jeff", "the_13th", "1pm", "6pm", "monday", "5pm", "ana", "9am", "alex", "saturday", "wednesday", "football_activity"], "id": 718, "template": "you have two @event scheduled one is with @party at @time on @date with @party", "response": "you have two football_activity scheduled one is with alex at 6pm on monday with jeff"}, {"pre_ent": [], "gold_ent": [], "id": 719, "template": "you are welcome", "response": "you are welcome"}, {"pre_ent": ["football_activity", "10am", "friday", "tom"], "gold_ent": ["friday", "10am", "tom", "football_activity"], "id": 720, "template": "okay , setting a reminder for a @event at @time on @date with @party", "response": "okay , setting a reminder for a football_activity at 10am on friday with tom"}, {"pre_ent": [], "gold_ent": [], "id": 721, "template": "you are welcome", "response": "you are welcome"}, {"pre_ent": ["stanford_express_care", "hospital"], "gold_ent": ["5_miles", "hospital", "stanford_express_care"], "id": 722, "template": "@poi is the only @poi_type", "response": "stanford_express_care is the only hospital"}, {"pre_ent": ["moderate_traffic", "stanford_express_care"], "gold_ent": ["5_miles", "road_block_nearby", "stanford_express_care"], "id": 723, "template": "there is @traffic_info on the route to @poi", "response": "there is moderate_traffic on the route to stanford_express_care"}, {"pre_ent": ["214_el_camino_real"], "gold_ent": ["214_el_camino_real"], "id": 724, "template": "setting navigation to @address now", "response": "setting navigation to 214_el_camino_real now"}, {"pre_ent": [], "gold_ent": [], "id": 725, "template": "you re welcome !", "response": "you re welcome !"}, {"pre_ent": ["doctor_appointment"], "gold_ent": ["doctor_appointment"], "id": 726, "template": "what time is the @event ?", "response": "what time is the doctor_appointment ?"}, {"pre_ent": ["1pm"], "gold_ent": ["the_12th", "doctor_appointment", "1pm"], "id": 727, "template": "i ve set the reminder for you , @time", "response": "i ve set the reminder for you , 1pm"}, {"pre_ent": ["town_and_country", "shopping_center"], "gold_ent": ["3_miles", "shopping_center"], "id": 728, "template": "the closest @poi_type is @poi , would you like the address ?", "response": "the closest shopping_center is town_and_country , would you like the address ?"}, {"pre_ent": ["town_and_country", "3_miles", "383_university_ave"], "gold_ent": [], "id": 729, "template": "@poi is @distance away at @address", "response": "town_and_country is 3_miles away at 383_university_ave"}, {"pre_ent": ["town_and_country", "383_university_ave"], "gold_ent": ["383_university_ave", "town_and_country"], "id": 730, "template": "@poi is located at @address", "response": "town_and_country is located at 383_university_ave"}, {"pre_ent": [], "gold_ent": [], "id": 731, "template": "you re welcome !", "response": "you re welcome !"}, {"pre_ent": [], "gold_ent": [], "id": 732, "template": "what location do you want the weather for ?", "response": "what location do you want the weather for ?"}, {"pre_ent": ["50f", "70f", "grand_rapids"], "gold_ent": ["grand_rapids", "70f", "40f", "20f", "50f", "tomorrow", "today"], "id": 733, "template": "in @location the temperature is low of @temperature and high of @temperature", "response": "in grand_rapids the temperature is low of 50f and high of 70f"}, {"pre_ent": [], "gold_ent": [], "id": 734, "template": "anytime !", "response": "anytime !"}, {"pre_ent": ["no_traffic", "coupa", "5_miles"], "gold_ent": ["5_miles", "coupa"], "id": 735, "template": "we re @distance away from @poi and there is @traffic_info on our way", "response": "we re 5_miles away from coupa and there is no_traffic on our way"}, {"pre_ent": ["no_traffic", "coupa"], "gold_ent": [], "id": 736, "template": "yes sorry there is @traffic_info to @poi", "response": "yes sorry there is no_traffic to coupa"}, {"pre_ent": [], "gold_ent": [], "id": 737, "template": "i sent the directions on your screen , you re welcome !", "response": "i sent the directions on your screen , you re welcome !"}, {"pre_ent": ["snow"], "gold_ent": ["today", "snow"], "id": 738, "template": "what city are you wanting to know if it s going to @weather_attribute ?", "response": "what city are you wanting to know if it s going to snow ?"}, {"pre_ent": ["today", "90f"], "gold_ent": ["today", "oakland", "warm"], "id": 739, "template": "@today is forecast for @weather_attribute with a low of @temperature and a high of @temperature", "response": "today is forecast for today with a low of 90f and a high of 90f"}, {"pre_ent": [], "gold_ent": [], "id": 740, "template": "you re welcome !", "response": "you re welcome !"}, {"pre_ent": ["swimming_activity", "1pm", "the_5th", "father"], "gold_ent": ["the_5th", "swimming_activity", "father"], "id": 741, "template": "your @event is on @date at @time with your @party", "response": "your swimming_activity is on the_5th at 1pm with your father"}, {"pre_ent": [], "gold_ent": [], "id": 742, "template": "no problem", "response": "no problem"}, {"pre_ent": ["lab_appointment", "2pm", "alex", "the_12th"], "gold_ent": ["7pm", "2pm", "jon", "lab_appointment", "alex"], "id": 743, "template": "your @event is on @date at @time with @party", "response": "your lab_appointment is on the_12th at 2pm with alex"}, {"pre_ent": [], "gold_ent": [], "id": 744, "template": "no problem !", "response": "no problem !"}, {"pre_ent": ["4_miles", "panda_express"], "gold_ent": ["chinese_restaurant"], "id": 745, "template": "@poi is @distance away", "response": "panda_express is 4_miles away"}, {"pre_ent": ["4_miles", "panda_express", "tai_pan"], "gold_ent": ["4_miles", "3_miles", "panda_express", "heavy_traffic"], "id": 746, "template": "@poi is the only @poi_type i can find it is @distance away", "response": "panda_express is the only tai_pan i can find it is 4_miles away"}, {"pre_ent": ["panda_express", "no_traffic"], "gold_ent": ["panda_express"], "id": 747, "template": "there is @traffic_info on the way to @poi", "response": "there is no_traffic on the way to panda_express"}, {"pre_ent": [], "gold_ent": ["panda_express", "842_arrowhead_way"], "id": 748, "template": "i sent the info on your screen , drive carefully !", "response": "i sent the info on your screen , drive carefully !"}, {"pre_ent": [], "gold_ent": [], "id": 749, "template": "you re welcome !", "response": "you re welcome !"}, {"pre_ent": ["meeting", "the_5th", "2pm", "boss"], "gold_ent": ["the_5th", "2pm", "boss", "meeting"], "id": 750, "template": "your next @event is scheduled for @date at @time with @party", "response": "your next meeting is scheduled for the_5th at 2pm with boss"}, {"pre_ent": [], "gold_ent": [], "id": 751, "template": "you are welcome", "response": "you are welcome"}, {"pre_ent": [], "gold_ent": ["rain"], "id": 752, "template": "what city are you wanting to know the forecast for ?", "response": "what city are you wanting to know the forecast for ?"}, {"pre_ent": ["today", "rain", "fresno"], "gold_ent": ["today", "cloudy", "rain", "fresno"], "id": 753, "template": "it is forecast for @weather_attribute in @location @today", "response": "it is forecast for rain in fresno today"}, {"pre_ent": [], "gold_ent": [], "id": 754, "template": "you re welcome !", "response": "you re welcome !"}, {"pre_ent": ["swimming_activity", "6pm", "the_14th"], "gold_ent": ["6pm", "7pm", "the_14th", "the_12th"], "id": 755, "template": "you have three @event scheduled one on @date at @time , another on @date at @time , and one on @date", "response": "you have three swimming_activity scheduled one on the_14th at 6pm , another on the_14th at 6pm , and one on the_14th"}, {"pre_ent": [], "gold_ent": [], "id": 756, "template": "you re welcome", "response": "you re welcome"}, {"pre_ent": [], "gold_ent": [], "id": 757, "template": "what city do you want the weather for ?", "response": "what city do you want the weather for ?"}, {"pre_ent": ["today", "humid", "oakland"], "gold_ent": ["today", "oakland", "dry"], "id": 758, "template": "it will not be @weather_attribute in @location @today", "response": "it will not be humid in oakland today"}, {"pre_ent": [], "gold_ent": [], "id": 759, "template": "you re welcome !", "response": "you re welcome !"}, {"pre_ent": ["meeting", "6pm", "boss"], "gold_ent": ["the_5th", "meeting", "boss", "6pm", "go_over_quarterly_report"], "id": 760, "template": "okay , scheduling a @event with @party for @date of this month at @time", "response": "okay , scheduling a meeting with boss for 6pm of this month at 6pm"}, {"pre_ent": ["grand_rapids"], "gold_ent": ["grand_rapids"], "id": 761, "template": "what would you like to know about the weather in @location ?", "response": "what would you like to know about the weather in grand_rapids ?"}, {"pre_ent": [], "gold_ent": ["grand_rapids", "friday", "70f", "60f", "windy"], "id": 762, "template": "what days are you interested in ?", "response": "what days are you interested in ?"}, {"pre_ent": [], "gold_ent": [], "id": 763, "template": "you re welcome !", "response": "you re welcome !"}, {"pre_ent": [], "gold_ent": [], "id": 764, "template": "anytime", "response": "anytime"}, {"pre_ent": ["new_york"], "gold_ent": [], "id": 765, "template": "what would you like to know about the weather in @location city ?", "response": "what would you like to know about the weather in new_york city ?"}, {"pre_ent": ["today", "60f", "foggy", "40f", "new_york"], "gold_ent": ["today", "foggy", "60f", "40f"], "id": 766, "template": "@today in @location it is @weather_attribute with a low of @temperature and a high of @temperature", "response": "today in new_york it is foggy with a low of 40f and a high of 60f"}, {"pre_ent": [], "gold_ent": [], "id": 767, "template": "you are welcome", "response": "you are welcome"}, {"pre_ent": [], "gold_ent": [], "id": 768, "template": "what city are you asking about ?", "response": "what city are you asking about ?"}, {"pre_ent": ["today", "rain", "new_york", "raining"], "gold_ent": ["today", "rain", "new_york"], "id": 769, "template": "it is not @weather_attribute in @location @today", "response": "it is not raining in new_york today"}, {"pre_ent": [], "gold_ent": [], "id": 770, "template": "you re welcome", "response": "you re welcome"}, {"pre_ent": [], "gold_ent": [], "id": 771, "template": "what is the appointment ?", "response": "what is the appointment ?"}, {"pre_ent": ["lab_appointment", "7pm", "monday"], "gold_ent": ["7pm", "doctor_appointment", "monday"], "id": 772, "template": "okay , setting a reminder for your @event on @date at @time", "response": "okay , setting a reminder for your lab_appointment on monday at 7pm"}, {"pre_ent": [], "gold_ent": [], "id": 773, "template": "you are welcome", "response": "you are welcome"}, {"pre_ent": ["home", "7_miles", "10_ames_street"], "gold_ent": ["7_miles", "10_ames_street", "heavy_traffic", "home"], "id": 774, "template": "@poi is located at @address , @distance away setting navigation now", "response": "home is located at 10_ames_street , 7_miles away setting navigation now"}, {"pre_ent": [], "gold_ent": [], "id": 775, "template": "you re welcome !", "response": "you re welcome !"}, {"pre_ent": ["cloudy", "redwood_city"], "gold_ent": ["today", "redwood_city", "cloudy"], "id": 776, "template": "it is not @weather_attribute in @location right now", "response": "it is not cloudy in redwood_city right now"}, {"pre_ent": ["today", "snow", "redwood_city"], "gold_ent": ["today", "redwood_city"], "id": 777, "template": "there isn t any @weather_attribute predicted in @location @today", "response": "there isn t any snow predicted in redwood_city today"}, {"pre_ent": [], "gold_ent": [], "id": 778, "template": "you re welcome", "response": "you re welcome"}, {"pre_ent": ["stanford_shopping_center", "shopping_center"], "gold_ent": ["1_miles", "no_traffic", "7_miles", "road_block_nearby", "stanford_shopping_center", "ravenswood_shopping_center"], "id": 779, "template": "there is no @poi nearby", "response": "there is no stanford_shopping_center nearby"}, {"pre_ent": ["stanford_shopping_center", "shopping_center"], "gold_ent": ["434_arastradero_rd"], "id": 780, "template": "okay , heading to @poi", "response": "okay , heading to stanford_shopping_center"}, {"pre_ent": [], "gold_ent": [], "id": 781, "template": "you re welcome !", "response": "you re welcome !"}, {"pre_ent": ["alex", "yoga_activity", "monday", "4pm"], "gold_ent": ["the_5th", "yoga_activity", "4pm", "5pm", "monday"], "id": 782, "template": "you have two @event scheduled one on @date at @time with @party and another on @date at @time with @party", "response": "you have two yoga_activity scheduled one on monday at 4pm with alex and another on monday at 4pm with alex"}, {"pre_ent": [], "gold_ent": [], "id": 783, "template": "you are welcome", "response": "you are welcome"}, {"pre_ent": ["4_miles"], "gold_ent": ["4_miles", "moderate_traffic", "home", "56_cadwell_street"], "id": 784, "template": "the is @distance away", "response": "the is 4_miles away"}, {"pre_ent": [], "gold_ent": [], "id": 785, "template": "you re welcome ; drive carefully", "response": "you re welcome ; drive carefully"}, {"pre_ent": [], "gold_ent": [], "id": 786, "template": "you are welcome", "response": "you are welcome"}, {"pre_ent": ["2_miles", "coffee_or_tea_place"], "gold_ent": ["cafe_venetia"], "id": 787, "template": "the nearest @poi_type is @poi , it is @distance away", "response": "the nearest coffee_or_tea_place is 2_miles , it is 2_miles away"}, {"pre_ent": ["heavy_traffic", "2_miles"], "gold_ent": ["2_miles", "heavy_traffic"], "id": 788, "template": "there is @traffic_info but it s just @distance away and there is @traffic_info on our way", "response": "there is heavy_traffic but it s just 2_miles away and there is heavy_traffic on our way"}, {"pre_ent": ["cafe_venetia", "269_alger_dr"], "gold_ent": ["269_alger_dr", "cafe_venetia"], "id": 789, "template": "@poi is located at @address", "response": "cafe_venetia is located at 269_alger_dr"}, {"pre_ent": [], "gold_ent": [], "id": 790, "template": "you re welcome !", "response": "you re welcome !"}, {"pre_ent": ["10am", "martha"], "gold_ent": ["10am", "martha"], "id": 791, "template": "okay , adding a reminder for tennis at @time on @date with @party", "response": "okay , adding a reminder for tennis at 10am on 10am with martha"}, {"pre_ent": ["10am", "martha"], "gold_ent": ["week", "10am", "martha"], "id": 792, "template": "i have the event for your football game on @date at @time with @party", "response": "i have the event for your football game on martha at 10am with martha"}, {"pre_ent": [], "gold_ent": [], "id": 793, "template": "you are welcome", "response": "you are welcome"}, {"pre_ent": ["palo_alto_cafe", "842_arrowhead_way", "5_miles"], "gold_ent": ["5_miles", "pizza_chicago", "915_arbol_dr"], "id": 794, "template": "@poi is @distance away at @address , @distance away setting navigation now", "response": "palo_alto_cafe is 5_miles away at 842_arrowhead_way , 5_miles away setting navigation now"}, {"pre_ent": [], "gold_ent": ["pizza_chicago"], "id": 795, "template": "i sent the directions now , you re welcome !", "response": "i sent the directions now , you re welcome !"}, {"pre_ent": [], "gold_ent": [], "id": 796, "template": "you re welcome !", "response": "you re welcome !"}, {"pre_ent": ["parking_garage", "2_miles"], "gold_ent": ["parking_garage", "2_miles"], "id": 797, "template": "the closest @poi_type is @poi , @distance away", "response": "the closest parking_garage is 2_miles , 2_miles away"}, {"pre_ent": ["880_ames_ct", "palo_alto_garage_r"], "gold_ent": ["palo_alto_garage_r"], "id": 798, "template": "the @poi is located at @address", "response": "the palo_alto_garage_r is located at 880_ames_ct"}, {"pre_ent": [], "gold_ent": [], "id": 799, "template": "you re welcome , drive carefully !", "response": "you re welcome , drive carefully !"}, {"pre_ent": [], "gold_ent": [], "id": 800, "template": "what city are you like the weather for ?", "response": "what city are you like the weather for ?"}, {"pre_ent": ["windy", "cleveland"], "gold_ent": ["windy", "cleveland", "next_week"], "id": 801, "template": "it will not be @weather_attribute in @location @weekly_time", "response": "it will not be windy in cleveland cleveland"}, {"pre_ent": [], "gold_ent": [], "id": 802, "template": "you re welcome !", "response": "you re welcome !"}, {"pre_ent": ["safeway", "6_miles", "grocery_store"], "gold_ent": ["grocery_store", "452_arcadia_pl", "6_miles"], "id": 803, "template": "the nearest @poi_type is @poi , it is @distance away", "response": "the nearest grocery_store is safeway , it is 6_miles away"}, {"pre_ent": ["safeway", "452_arcadia_pl"], "gold_ent": ["452_arcadia_pl", "safeway"], "id": 804, "template": "setting the address to @poi at @address and the address is @address", "response": "setting the address to safeway at 452_arcadia_pl and the address is 452_arcadia_pl"}, {"pre_ent": [], "gold_ent": [], "id": 805, "template": "i sent the best possible route on your screen , drive carefully !", "response": "i sent the best possible route on your screen , drive carefully !"}, {"pre_ent": ["conference", "executive_team", "the_15th"], "gold_ent": ["conference", "the_15th", "executive_team", "9am"], "id": 806, "template": "okay , scheduling a @event with the @party for @date of this month", "response": "okay , scheduling a conference with the executive_team for the_15th of this month"}, {"pre_ent": [], "gold_ent": [], "id": 807, "template": "you are welcome", "response": "you are welcome"}]
