# Supplementary material for: PluDG: enhancing task-oriented dialogue system with knowledge graph plug-in module
Source: PeerJ Comput Sci. 2023 Nov 24;9:e1707. doi: 10.7717/peerj-cs.1707 (PMC10703105; doi:10.7717/peerj-cs.1707)
Supplement: Supplemental Information 1 [file peerj-cs-09-1707-s001.zip › decoder/data/incar/gcn_kvr_test.json]

[
  {
    "pre_ent": [
      "$$$$"
    ],
    "gold_ent": []
  },
  {
    "pre_ent": [
      "7pm"
    ],
    "gold_ent": [
      "7pm"
    ]
  },
  {
    "pre_ent": [
      "chevron",
      "5_miles"
    ],
    "gold_ent": [
      "chevron"
    ]
  },
  {
    "pre_ent": [
      "chevron",
      "moderate_traffic",
      "783_arcadia_pl"
    ],
    "gold_ent": [
      "chevron"
    ]
  },
  {
    "pre_ent": [
      "chevron",
      "moderate_traffic",
      "783_arcadia_pl"
    ],
    "gold_ent": [
      "chevron",
      "gas_station",
      "783_arcadia_pl"
    ]
  },
  {
    "pre_ent": [
      "moderate_traffic"
    ],
    "gold_ent": []
  },
  {
    "pre_ent": [
      "friday"
    ],
    "gold_ent": [
      "friday"
    ]
  },
  {
    "pre_ent": [
      "friday",
      "80f",
      "alhambra"
    ],
    "gold_ent": [
      "alhambra",
      "friday",
      "clear_skies"
    ]
  },
  {
    "pre_ent": [
      "friday",
      "80f",
      "alhambra"
    ],
    "gold_ent": [
      "alhambra",
      "friday",
      "20f",
      "30f"
    ]
  },
  {
    "pre_ent": [
      "friday",
      "alhambra"
    ],
    "gold_ent": []
  },
  {
    "pre_ent": [
      "mandarin_roots",
      "heavy_traffic",
      "whole_foods",
      "chinese_restaurant"
    ],
    "gold_ent": [
      "2_miles",
      "sigona_farmers_market",
      "whole_foods",
      "4_miles"
    ]
  },
  {
    "pre_ent": [
      "819_alma_st",
      "heavy_traffic",
      "whole_foods"
    ],
    "gold_ent": [
      "no_traffic",
      "sigona_farmers_market",
      "638_amherst_st",
      "4_miles"
    ]
  },
  {
    "pre_ent": [
      "no_traffic",
      "819_alma_st",
      "heavy_traffic"
    ],
    "gold_ent": []
  },
  {
    "pre_ent": [
      "snow",
      "monday",
      "fresno",
      "60f"
    ],
    "gold_ent": [
      "snow",
      "cloudy",
      "fresno"
    ]
  },
  {
    "pre_ent": [
      "snow"
    ],
    "gold_ent": []
  },
  {
    "pre_ent": [
      "home",
      "56_cadwell_street",
      "heavy_traffic"
    ],
    "gold_ent": [
      "56_cadwell_street",
      "home"
    ]
  },
  {
    "pre_ent": [
      "home",
      "56_cadwell_street",
      "heavy_traffic",
      "3_miles"
    ],
    "gold_ent": [
      "home",
      "heavy_traffic",
      "3_miles"
    ]
  },
  {
    "pre_ent": [
      "home",
      "56_cadwell_street",
      "heavy_traffic"
    ],
    "gold_ent": []
  },
  {
    "pre_ent": [
      "home",
      "56_cadwell_street",
      "heavy_traffic"
    ],
    "gold_ent": []
  },
  {
    "pre_ent": [
      "heavy_traffic",
      "4_miles",
      "mandarin_roots",
      "chinese_restaurant",
      "safeway"
    ],
    "gold_ent": [
      "safeway",
      "whole_foods",
      "4_miles"
    ]
  },
  {
    "pre_ent": [
      "safeway",
      "heavy_traffic",
      "whole_foods"
    ],
    "gold_ent": [
      "safeway",
      "452_arcadia_pl"
    ]
  },
  {
    "pre_ent": [
      "safeway",
      "no_traffic",
      "452_arcadia_pl"
    ],
    "gold_ent": []
  },
  {
    "pre_ent": [
      "willows_market",
      "car_collision_nearby"
    ],
    "gold_ent": [
      "willows_market",
      "car_collision_nearby",
      "3_miles"
    ]
  },
  {
    "pre_ent": [
      "willows_market",
      "car_collision_nearby",
      "409_bollard_st"
    ],
    "gold_ent": []
  },
  {
    "pre_ent": [
      "willows_market",
      "car_collision_nearby",
      "409_bollard_st"
    ],
    "gold_ent": [
      "willows_market"
    ]
  },
  {
    "pre_ent": [
      "willows_market",
      "car_collision_nearby",
      "409_bollard_st"
    ],
    "gold_ent": []
  },
  {
    "pre_ent": [
      "home",
      "5_miles",
      "347_alta_mesa_ave"
    ],
    "gold_ent": [
      "5_miles",
      "347_alta_mesa_ave"
    ]
  },
  {
    "pre_ent": [
      "heavy_traffic",
      "5_miles",
      "347_alta_mesa_ave"
    ],
    "gold_ent": [
      "5_miles",
      "347_alta_mesa_ave"
    ]
  },
  {
    "pre_ent": [
      "heavy_traffic",
      "347_alta_mesa_ave"
    ],
    "gold_ent": []
  },
  {
    "pre_ent": [
      "40f",
      "highest_temperature",
      "80f"
    ],
    "gold_ent": [
      "brentwood",
      "80f",
      "tuesday"
    ]
  },
  {
    "pre_ent": [
      "30f",
      "brentwood",
      "dry",
      "highest_temperature",
      "40f",
      "tuesday"
    ],
    "gold_ent": []
  },
  {
    "pre_ent": [
      "friday",
      "dinner",
      "11am"
    ],
    "gold_ent": [
      "friday",
      "dinner",
      "11am"
    ]
  },
  {
    "pre_ent": [
      "dinner",
      "11am"
    ],
    "gold_ent": []
  },
  {
    "pre_ent": [
      "5pm",
      "monday",
      "dinner"
    ],
    "gold_ent": [
      "5pm",
      "dinner"
    ]
  },
  {
    "pre_ent": [
      "270_altaire_walk",
      "no_traffic",
      "civic_center_garage"
    ],
    "gold_ent": [
      "270_altaire_walk",
      "civic_center_garage",
      "parking_garage",
      "4_miles"
    ]
  },
  {
    "pre_ent": [
      "no_traffic",
      "civic_center_garage"
    ],
    "gold_ent": []
  },
  {
    "pre_ent": [
      "2_miles",
      "stanford_shopping_center",
      "heavy_traffic"
    ],
    "gold_ent": [
      "2_miles",
      "stanford_shopping_center",
      "773_alger_dr"
    ]
  },
  {
    "pre_ent": [
      "773_alger_dr",
      "stanford_shopping_center",
      "heavy_traffic"
    ],
    "gold_ent": []
  },
  {
    "pre_ent": [
      "stanford_express_care",
      "214_el_camino_real",
      "moderate_traffic"
    ],
    "gold_ent": [
      "stanford_express_care",
      "214_el_camino_real"
    ]
  },
  {
    "pre_ent": [
      "214_el_camino_real",
      "hospital",
      "moderate_traffic"
    ],
    "gold_ent": []
  },
  {
    "pre_ent": [
      "snow",
      "week"
    ],
    "gold_ent": [
      "snow"
    ]
  },
  {
    "pre_ent": [
      "snow",
      "cloudy",
      "clear_skies",
      "corona",
      "week"
    ],
    "gold_ent": [
      "snow",
      "week",
      "corona"
    ]
  },
  {
    "pre_ent": [
      "snow"
    ],
    "gold_ent": []
  },
  {
    "pre_ent": [
      "dinner"
    ],
    "gold_ent": [
      "dinner"
    ]
  },
  {
    "pre_ent": [
      "the_6th",
      "dinner",
      "7pm",
      "marie"
    ],
    "gold_ent": [
      "the_6th",
      "dinner",
      "7pm",
      "marie"
    ]
  },
  {
    "pre_ent": [
      "dinner",
      "7pm",
      "marie"
    ],
    "gold_ent": []
  },
  {
    "pre_ent": [
      "compton",
      "warm",
      "wednesday"
    ],
    "gold_ent": [
      "compton",
      "warm",
      "wednesday"
    ]
  },
  {
    "pre_ent": [
      "compton",
      "warm",
      "wednesday",
      "clear_skies"
    ],
    "gold_ent": []
  },
  {
    "pre_ent": [
      "football_activity",
      "1pm",
      "the_11th",
      "marie"
    ],
    "gold_ent": [
      "1pm",
      "the_11th",
      "marie"
    ]
  },
  {
    "pre_ent": [
      "football_activity",
      "1pm",
      "the_11th",
      "marie"
    ],
    "gold_ent": []
  },
  {
    "pre_ent": [
      ""
    ],
    "gold_ent": []
  },
  {
    "pre_ent": [
      "3pm",
      "saturday"
    ],
    "gold_ent": [
      "3pm",
      "saturday"
    ]
  },
  {
    "pre_ent": [
      "valero",
      "panda_express",
      "214_el_camino_real",
      "4_miles"
    ],
    "gold_ent": [
      "valero",
      "4_miles"
    ]
  },
  {
    "pre_ent": [
      "valero",
      "heavy_traffic",
      "200_alester_ave"
    ],
    "gold_ent": [
      "valero",
      "200_alester_ave"
    ]
  },
  {
    "pre_ent": [
      "valero",
      "heavy_traffic"
    ],
    "gold_ent": [
      "heavy_traffic"
    ]
  },
  {
    "pre_ent": [
      "valero",
      "heavy_traffic",
      "200_alester_ave"
    ],
    "gold_ent": []
  },
  {
    "pre_ent": [
      "home",
      "56_cadwell_street",
      "sigona_farmers_market",
      "5_miles"
    ],
    "gold_ent": [
      "5677_southwest_4th_street",
      "1_miles",
      "moderate_traffic"
    ]
  },
  {
    "pre_ent": [
      "home",
      "56_cadwell_street",
      "no_traffic"
    ],
    "gold_ent": [
      "56_cadwell_street",
      "home"
    ]
  },
  {
    "pre_ent": [
      "home",
      "no_traffic"
    ],
    "gold_ent": []
  },
  {
    "pre_ent": [
      "338_alester_ave",
      "no_traffic",
      "midtown_shopping_center",
      "3_miles"
    ],
    "gold_ent": [
      "no_traffic",
      "midtown_shopping_center",
      "3_miles"
    ]
  },
  {
    "pre_ent": [
      "338_alester_ave",
      "no_traffic",
      "midtown_shopping_center",
      "3_miles"
    ],
    "gold_ent": []
  },
  {
    "pre_ent": [
      "no_traffic",
      "midtown_shopping_center",
      "338_alester_ave"
    ],
    "gold_ent": []
  },
  {
    "pre_ent": [
      "today",
      "snow"
    ],
    "gold_ent": [
      "snow",
      "today"
    ]
  },
  {
    "pre_ent": [
      "today",
      "cleveland",
      "drizzle",
      "snow"
    ],
    "gold_ent": [
      "snow",
      "today",
      "cleveland"
    ]
  },
  {
    "pre_ent": [
      "today",
      "snow"
    ],
    "gold_ent": []
  },
  {
    "pre_ent": [
      "heavy_traffic",
      "5_miles",
      "starbucks"
    ],
    "gold_ent": [
      "5_miles",
      "starbucks"
    ]
  },
  {
    "pre_ent": [
      "792_bedoin_street",
      "heavy_traffic",
      "starbucks"
    ],
    "gold_ent": [
      "starbucks"
    ]
  },
  {
    "pre_ent": [
      "heavy_traffic",
      "792_bedoin_street",
      "5_miles",
      "starbucks"
    ],
    "gold_ent": [
      "792_bedoin_street"
    ]
  },
  {
    "pre_ent": [
      "sales_team",
      "conference",
      "9am"
    ],
    "gold_ent": [
      "the_11th",
      "9am",
      "conference",
      "sales_team"
    ]
  },
  {
    "pre_ent": [
      "sales_team",
      "the_11th",
      "conference",
      "9am"
    ],
    "gold_ent": []
  },
  {
    "pre_ent": [
      "the_5th",
      "football_activity",
      "tom",
      "the_3rd",
      "discuss_the_company_picnic"
    ],
    "gold_ent": [
      "the_5th",
      "doctor_appointment",
      "wednesday"
    ]
  },
  {
    "pre_ent": [
      "doctor_appointment",
      "father",
      "alex",
      "7pm"
    ],
    "gold_ent": [
      "doctor_appointment",
      "father",
      "wednesday",
      "7pm"
    ]
  },
  {
    "pre_ent": [
      "doctor_appointment",
      "the_5th",
      "alex",
      "7pm"
    ],
    "gold_ent": [
      "doctor_appointment",
      "6pm",
      "the_5th",
      "alex"
    ]
  },
  {
    "pre_ent": [
      "today",
      "tomorrow"
    ],
    "gold_ent": []
  },
  {
    "pre_ent": [
      "today",
      "tomorrow",
      "los_angeles"
    ],
    "gold_ent": [
      "warm",
      "today",
      "rain",
      "tomorrow",
      "40f",
      "80f",
      "los_angeles",
      "60f"
    ]
  },
  {
    "pre_ent": [
      "today",
      "rain",
      "tomorrow"
    ],
    "gold_ent": []
  },
  {
    "pre_ent": [
      "338_alester_ave",
      "no_traffic",
      "midtown_shopping_center",
      "3_miles"
    ],
    "gold_ent": [
      "no_traffic",
      "midtown_shopping_center",
      "3_miles"
    ]
  },
  {
    "pre_ent": [
      "338_alester_ave",
      "no_traffic",
      "midtown_shopping_center"
    ],
    "gold_ent": [
      "midtown_shopping_center"
    ]
  },
  {
    "pre_ent": [
      "338_alester_ave",
      "no_traffic",
      "midtown_shopping_center"
    ],
    "gold_ent": []
  },
  {
    "pre_ent": [
      "willows_market",
      "heavy_traffic",
      "trader_joes",
      "hacienda_market"
    ],
    "gold_ent": [
      "1_miles",
      "grocery_store",
      "hacienda_market"
    ]
  },
  {
    "pre_ent": [
      "hacienda_market",
      "1313_chester_ave"
    ],
    "gold_ent": [
      "road_block_nearby",
      "1313_chester_ave"
    ]
  },
  {
    "pre_ent": [
      "car_collision_nearby",
      "heavy_traffic",
      "1313_chester_ave",
      "road_block_nearby",
      "hacienda_market"
    ],
    "gold_ent": []
  },
  {
    "pre_ent": [
      "today",
      "rain",
      "monday",
      "20f"
    ],
    "gold_ent": []
  },
  {
    "pre_ent": [
      "downtown_chicago",
      "drizzle",
      "humid",
      "100f",
      "today",
      "rain",
      "monday"
    ],
    "gold_ent": [
      "downtown_chicago",
      "wednesday",
      "drizzle",
      "thursday",
      "humid",
      "saturday",
      "friday",
      "dry",
      "sunday",
      "frost",
      "clear_skies",
      "snow",
      "monday"
    ]
  },
  {
    "pre_ent": [
      "snow",
      "saturday",
      "downtown_chicago"
    ],
    "gold_ent": []
  },
  {
    "pre_ent": [
      "5pm",
      "the_4th",
      "tennis_activity"
    ],
    "gold_ent": [
      "5pm",
      "tennis_activity",
      "the_4th",
      "sister"
    ]
  },
  {
    "pre_ent": [
      "sister",
      "5pm",
      "swimming_activity"
    ],
    "gold_ent": []
  },
  {
    "pre_ent": [
      "meeting"
    ],
    "gold_ent": [
      "meeting"
    ]
  },
  {
    "pre_ent": [
      "1pm",
      "meeting",
      "saturday",
      "sales_team"
    ],
    "gold_ent": [
      "1pm",
      "meeting",
      "go_over_budget",
      "saturday",
      "sales_team"
    ]
  },
  {
    "pre_ent": [
      "1pm",
      "meeting",
      "saturday"
    ],
    "gold_ent": []
  },
  {
    "pre_ent": [
      "today",
      "tomorrow",
      "90f"
    ],
    "gold_ent": []
  },
  {
    "pre_ent": [
      "today",
      "drizzle",
      "durham"
    ],
    "gold_ent": [
      "today",
      "tomorrow",
      "drizzle",
      "durham"
    ]
  },
  {
    "pre_ent": [
      "today",
      "tomorrow",
      "drizzle"
    ],
    "gold_ent": []
  },
  {
    "pre_ent": [
      "30f",
      "today",
      "tomorrow",
      "40f",
      "90f"
    ],
    "gold_ent": []
  },
  {
    "pre_ent": [
      "mountain_view",
      "30f",
      "today",
      "tomorrow",
      "stormy",
      "90f"
    ],
    "gold_ent": [
      "mountain_view",
      "today",
      "tomorrow",
      "overcast",
      "stormy"
    ]
  },
  {
    "pre_ent": [
      "today",
      "tomorrow"
    ],
    "gold_ent": []
  },
  {
    "pre_ent": [
      "week",
      "rain",
      "raining"
    ],
    "gold_ent": []
  },
  {
    "pre_ent": [
      "brentwood",
      "hot",
      "week"
    ],
    "gold_ent": [
      "brentwood",
      "hot",
      "week"
    ]
  },
  {
    "pre_ent": [
      "hot",
      "20f",
      "drizzle",
      "humid",
      "brentwood",
      "week"
    ],
    "gold_ent": []
  },
  {
    "pre_ent": [
      "1_miles",
      "stanford_oval_parking"
    ],
    "gold_ent": [
      "1_miles",
      "palo_alto_garage_r"
    ]
  },
  {
    "pre_ent": [
      "car_collision_nearby",
      "palo_alto_garage_r"
    ],
    "gold_ent": []
  },
  {
    "pre_ent": [
      "drizzle",
      "redwood_city"
    ],
    "gold_ent": [
      "weekend",
      "drizzle",
      "redwood_city"
    ]
  },
  {
    "pre_ent": [
      "weekend",
      "redwood_city",
      "drizzle"
    ],
    "gold_ent": []
  },
  {
    "pre_ent": [
      "home",
      "no_traffic",
      "5671_barringer_street",
      "5_miles"
    ],
    "gold_ent": [
      "home"
    ]
  },
  {
    "pre_ent": [
      "home",
      "5671_barringer_street",
      "5_miles"
    ],
    "gold_ent": [
      "home",
      "5671_barringer_street"
    ]
  },
  {
    "pre_ent": [
      "home",
      "no_traffic",
      "5_miles"
    ],
    "gold_ent": []
  },
  {
    "pre_ent": [
      "home",
      "no_traffic",
      "5671_barringer_street"
    ],
    "gold_ent": []
  },
  {
    "pre_ent": [
      "doctor",
      "the_12th"
    ],
    "gold_ent": []
  },
  {
    "pre_ent": [
      "doctor",
      "the_12th",
      "7pm"
    ],
    "gold_ent": [
      "doctor",
      "the_12th",
      "7pm"
    ]
  },
  {
    "pre_ent": [
      "doctor",
      "the_12th",
      "7pm"
    ],
    "gold_ent": []
  },
  {
    "pre_ent": [
      "today",
      "100f",
      "monday"
    ],
    "gold_ent": []
  },
  {
    "pre_ent": [
      "compton",
      "100f",
      "40f",
      "90f",
      "monday"
    ],
    "gold_ent": [
      "70f",
      "compton",
      "100f",
      "30f",
      "friday",
      "week",
      "monday"
    ]
  },
  {
    "pre_ent": [
      "compton",
      "drizzle",
      "30f",
      "friday",
      "blizzard",
      "monday"
    ],
    "gold_ent": []
  },
  {
    "pre_ent": [
      "friday",
      "60f"
    ],
    "gold_ent": [
      "50f",
      "friday",
      "highest_temperature",
      "mountain_view"
    ]
  },
  {
    "pre_ent": [
      "friday",
      "highest_temperature"
    ],
    "gold_ent": []
  },
  {
    "pre_ent": [
      "3pm",
      "yoga_activity",
      "the_15th",
      "mother"
    ],
    "gold_ent": [
      "yoga_activity",
      "the_15th",
      "mother"
    ]
  },
  {
    "pre_ent": [
      "3pm",
      "yoga_activity",
      "mother"
    ],
    "gold_ent": [
      "3pm",
      "yoga_activity",
      "the_15th",
      "mother"
    ]
  },
  {
    "pre_ent": [
      "tom",
      "tennis_activity",
      "the_13th",
      "7pm"
    ],
    "gold_ent": [
      "5pm",
      "the_4th",
      "tennis_activity",
      "mother"
    ]
  },
  {
    "pre_ent": [
      "tom",
      "tennis_activity",
      "7pm"
    ],
    "gold_ent": []
  },
  {
    "pre_ent": [
      "stanford_express_care",
      "214_el_camino_real",
      "heavy_traffic",
      "6_miles"
    ],
    "gold_ent": [
      "stanford_express_care"
    ]
  },
  {
    "pre_ent": [
      "stanford_express_care",
      "hospital",
      "heavy_traffic",
      "214_el_camino_real"
    ],
    "gold_ent": [
      "stanford_express_care",
      "214_el_camino_real",
      "heavy_traffic"
    ]
  },
  {
    "pre_ent": [
      "214_el_camino_real",
      "heavy_traffic",
      "hospital",
      "stanford_express_care"
    ],
    "gold_ent": []
  },
  {
    "pre_ent": [
      "father",
      "4pm",
      "swimming_activity",
      "monday",
      "the_1st"
    ],
    "gold_ent": [
      "father",
      "4pm",
      "the_1st",
      "swimming_activity",
      "monday"
    ]
  },
  {
    "pre_ent": [
      "father",
      "the_1st",
      "4pm",
      "swimming_activity"
    ],
    "gold_ent": []
  },
  {
    "pre_ent": [
      "danville",
      "thursday",
      "raining"
    ],
    "gold_ent": [
      "danville",
      "dew",
      "thursday"
    ]
  },
  {
    "pre_ent": [
      "danville",
      "misty",
      "thursday"
    ],
    "gold_ent": []
  },
  {
    "pre_ent": [
      "snow",
      "week",
      "dry",
      "durham"
    ],
    "gold_ent": [
      "snow",
      "week",
      "durham"
    ]
  },
  {
    "pre_ent": [
      "snow",
      "hot"
    ],
    "gold_ent": []
  },
  {
    "pre_ent": [
      "week",
      "monday",
      "rain"
    ],
    "gold_ent": []
  },
  {
    "pre_ent": [
      "overcast",
      "80f",
      "90f",
      "cleveland",
      "60f",
      "week",
      "monday"
    ],
    "gold_ent": [
      "drizzle",
      "wednesday",
      "saturday",
      "cloudy",
      "dew",
      "stormy",
      "overcast",
      "sunday",
      "friday",
      "clear_skies",
      "cleveland",
      "week",
      "monday",
      "tuesday"
    ]
  },
  {
    "pre_ent": [
      "drizzle",
      "saturday",
      "rain",
      "friday",
      "sunday",
      "cleveland",
      "tuesday"
    ],
    "gold_ent": []
  },
  {
    "pre_ent": [
      "new_york",
      "dry",
      "wednesday"
    ],
    "gold_ent": [
      "new_york",
      "dry",
      "wednesday"
    ]
  },
  {
    "pre_ent": [
      "wednesday",
      "dry",
      "stormy",
      "80f",
      "new_york"
    ],
    "gold_ent": []
  },
  {
    "pre_ent": [
      "seattle",
      "today",
      "cloudy",
      "80f",
      "90f"
    ],
    "gold_ent": []
  },
  {
    "pre_ent": [
      "seattle",
      "cloudy",
      "80f",
      "week",
      "monday"
    ],
    "gold_ent": [
      "foggy",
      "windy",
      "warm",
      "seattle",
      "cloudy",
      "overcast",
      "dry",
      "week"
    ]
  },
  {
    "pre_ent": [
      "50f",
      "seattle",
      "cloudy",
      "90f",
      "week"
    ],
    "gold_ent": []
  },
  {
    "pre_ent": [
      "chef_chu_s",
      "heavy_traffic"
    ],
    "gold_ent": [
      "chef_chu_s",
      "heavy_traffic",
      "chinese_restaurant"
    ]
  },
  {
    "pre_ent": [
      "chef_chu_s",
      "heavy_traffic",
      "593_arrowhead_way"
    ],
    "gold_ent": [
      "chef_chu_s",
      "593_arrowhead_way"
    ]
  },
  {
    "pre_ent": [
      "chef_chu_s",
      "heavy_traffic"
    ],
    "gold_ent": [
      "heavy_traffic"
    ]
  },
  {
    "pre_ent": [
      "chef_chu_s",
      "heavy_traffic",
      "593_arrowhead_way"
    ],
    "gold_ent": []
  },
  {
    "pre_ent": [
      "no_traffic",
      "chef_chu_s",
      "5_miles"
    ],
    "gold_ent": [
      "chef_chu_s",
      "5_miles"
    ]
  },
  {
    "pre_ent": [
      "no_traffic",
      "chef_chu_s"
    ],
    "gold_ent": [
      "no_traffic"
    ]
  },
  {
    "pre_ent": [
      "no_traffic",
      "chef_chu_s",
      "593_arrowhead_way"
    ],
    "gold_ent": []
  },
  {
    "pre_ent": [
      "weekend"
    ],
    "gold_ent": []
  },
  {
    "pre_ent": [
      "compton",
      "week",
      "rain"
    ],
    "gold_ent": [
      "compton",
      "foggy",
      "dry",
      "weekend",
      "week"
    ]
  },
  {
    "pre_ent": [
      "compton",
      "rain",
      "weekend",
      "dry",
      "week",
      "monday"
    ],
    "gold_ent": []
  },
  {
    "pre_ent": [
      "humid",
      "next_week",
      "overcast",
      "fresno"
    ],
    "gold_ent": [
      "humid",
      "next_week",
      "fresno"
    ]
  },
  {
    "pre_ent": [
      "humid",
      "next_week"
    ],
    "gold_ent": []
  },
  {
    "pre_ent": [
      "ana",
      "doctor_appointment",
      "the_20th",
      "marie"
    ],
    "gold_ent": [
      "ana",
      "wednesday",
      "the_15th",
      "the_12th",
      "marie",
      "brother",
      "the_20th",
      "doctor_appointment",
      "mother"
    ]
  },
  {
    "pre_ent": [
      "ana",
      "doctor_appointment",
      "3pm",
      "marie"
    ],
    "gold_ent": []
  },
  {
    "pre_ent": [
      "tennis_activity",
      "11am",
      "tuesday"
    ],
    "gold_ent": [
      "11am",
      "tuesday"
    ]
  },
  {
    "pre_ent": [
      "meeting",
      "hr",
      "conference_room_100",
      "tuesday"
    ],
    "gold_ent": []
  },
  {
    "pre_ent": [
      "the_1st",
      "alex",
      "dentist_appointment"
    ],
    "gold_ent": [
      "the_8th",
      "10am",
      "the_1st",
      "7pm"
    ]
  },
  {
    "pre_ent": [
      "alex",
      "10am",
      "the_8th",
      "the_1st",
      "7pm",
      "dentist_appointment"
    ],
    "gold_ent": []
  },
  {
    "pre_ent": [
      "rain",
      "next_week"
    ],
    "gold_ent": []
  },
  {
    "pre_ent": [
      "rain",
      "los_angeles"
    ],
    "gold_ent": [
      "saturday",
      "rain",
      "next_week",
      "los_angeles"
    ]
  },
  {
    "pre_ent": [
      "rain",
      "saturday",
      "next_week"
    ],
    "gold_ent": []
  },
  {
    "pre_ent": [
      "saturday",
      "grand_rapids"
    ],
    "gold_ent": [
      "saturday",
      "warm",
      "grand_rapids"
    ]
  },
  {
    "pre_ent": [
      "saturday",
      "warm",
      "30f",
      "grand_rapids"
    ],
    "gold_ent": []
  },
  {
    "pre_ent": [
      "saturday",
      "warm"
    ],
    "gold_ent": []
  },
  {
    "pre_ent": [
      "panda_express",
      "113_anton_ct",
      "3_miles"
    ],
    "gold_ent": [
      "panda_express",
      "pizza_hut",
      "3_miles",
      "5_miles"
    ]
  },
  {
    "pre_ent": [
      "panda_express",
      "704_el_camino_real",
      "842_arrowhead_way"
    ],
    "gold_ent": [
      "no_traffic",
      "panda_express",
      "842_arrowhead_way"
    ]
  },
  {
    "pre_ent": [
      "no_traffic",
      "panda_express",
      "842_arrowhead_way"
    ],
    "gold_ent": []
  },
  {
    "pre_ent": [
      "week",
      "40f",
      "30f"
    ],
    "gold_ent": []
  },
  {
    "pre_ent": [
      "week",
      "monday",
      "90f",
      "exeter"
    ],
    "gold_ent": [
      "70f",
      "wednesday",
      "thursday",
      "100f",
      "30f",
      "40f",
      "80f",
      "sunday",
      "friday",
      "60f",
      "dry",
      "monday",
      "tuesday"
    ]
  },
  {
    "pre_ent": [
      "friday",
      "monday",
      "tuesday"
    ],
    "gold_ent": []
  },
  {
    "pre_ent": [
      "manhattan",
      "wednesday"
    ],
    "gold_ent": [
      "50f",
      "40f"
    ]
  },
  {
    "pre_ent": [
      "manhattan",
      "misty",
      "20f",
      "wednesday"
    ],
    "gold_ent": []
  },
  {
    "pre_ent": [
      "meeting",
      "hr",
      "7pm",
      "tuesday"
    ],
    "gold_ent": [
      "meeting",
      "hr",
      "today",
      "discuss_the_merger",
      "7pm"
    ]
  },
  {
    "pre_ent": [
      "100_conference_room",
      "meeting",
      "hr",
      "today",
      "7pm"
    ],
    "gold_ent": []
  },
  {
    "pre_ent": [
      "today",
      "tomorrow",
      "90f"
    ],
    "gold_ent": [
      "today",
      "tomorrow"
    ]
  },
  {
    "pre_ent": [
      "foggy",
      "today",
      "tomorrow",
      "90f",
      "fresno"
    ],
    "gold_ent": [
      "foggy",
      "fresno"
    ]
  },
  {
    "pre_ent": [
      "foggy",
      "today",
      "rain",
      "tomorrow",
      "90f",
      "fresno"
    ],
    "gold_ent": []
  },
  {
    "pre_ent": [
      "tomorrow",
      "drizzle",
      "cleveland"
    ],
    "gold_ent": [
      "tomorrow",
      "drizzle",
      "cleveland"
    ]
  },
  {
    "pre_ent": [
      "tomorrow",
      "drizzle"
    ],
    "gold_ent": []
  },
  {
    "pre_ent": [
      "week",
      "rain",
      "durham"
    ],
    "gold_ent": []
  },
  {
    "pre_ent": [
      "100f",
      "rain",
      "90f",
      "durham",
      "week"
    ],
    "gold_ent": [
      "hot",
      "wednesday",
      "thursday",
      "saturday",
      "lowest_temperature",
      "stormy",
      "friday",
      "sunday",
      "durham",
      "clear_skies",
      "snow",
      "monday",
      "tuesday"
    ]
  },
  {
    "pre_ent": [
      "snow",
      "hot",
      "monday",
      "durham"
    ],
    "gold_ent": []
  },
  {
    "pre_ent": [
      "conference",
      "11am"
    ],
    "gold_ent": [
      "the_5th",
      "conference",
      "vice_president",
      "11am"
    ]
  },
  {
    "pre_ent": [
      "conference",
      "11am"
    ],
    "gold_ent": []
  },
  {
    "pre_ent": [
      "friday",
      "7pm",
      "dentist_appointment"
    ],
    "gold_ent": [
      "friday",
      "7pm",
      "dentist_appointment"
    ]
  },
  {
    "pre_ent": [
      "friday",
      "7pm",
      "dentist_appointment"
    ],
    "gold_ent": []
  },
  {
    "pre_ent": [
      "no_traffic",
      "pizza_chicago"
    ],
    "gold_ent": [
      "2_miles",
      "pizza_chicago",
      "915_arbol_dr"
    ]
  },
  {
    "pre_ent": [
      "pizza_chicago",
      "915_arbol_dr"
    ],
    "gold_ent": [
      "pizza_chicago"
    ]
  },
  {
    "pre_ent": [
      "no_traffic",
      "pizza_chicago"
    ],
    "gold_ent": []
  },
  {
    "pre_ent": [
      "1_miles",
      "5672_barringer_street",
      "heavy_traffic"
    ],
    "gold_ent": [
      "5672_barringer_street"
    ]
  },
  {
    "pre_ent": [
      "5672_barringer_street",
      "heavy_traffic"
    ],
    "gold_ent": [
      "heavy_traffic"
    ]
  },
  {
    "pre_ent": [
      "1_miles",
      "5672_barringer_street",
      "heavy_traffic"
    ],
    "gold_ent": [
      "5672_barringer_street"
    ]
  },
  {
    "pre_ent": [
      "5672_barringer_street",
      "heavy_traffic"
    ],
    "gold_ent": []
  },
  {
    "pre_ent": [
      "home",
      "5671_barringer_street",
      "moderate_traffic"
    ],
    "gold_ent": [
      "home"
    ]
  },
  {
    "pre_ent": [
      "home",
      "5671_barringer_street",
      "moderate_traffic"
    ],
    "gold_ent": [
      "home",
      "5671_barringer_street",
      "3_miles"
    ]
  },
  {
    "pre_ent": [
      "home",
      "moderate_traffic"
    ],
    "gold_ent": [
      "home"
    ]
  },
  {
    "pre_ent": [
      "home",
      "moderate_traffic"
    ],
    "gold_ent": []
  },
  {
    "pre_ent": [
      "palo_alto_cafe",
      "4_miles"
    ],
    "gold_ent": [
      "palo_alto_cafe",
      "4_miles"
    ]
  },
  {
    "pre_ent": [
      "palo_alto_cafe",
      "436_alger_dr",
      "moderate_traffic"
    ],
    "gold_ent": [
      "436_alger_dr"
    ]
  },
  {
    "pre_ent": [
      "436_alger_dr",
      "moderate_traffic"
    ],
    "gold_ent": []
  },
  {
    "pre_ent": [
      "cloudy",
      "week",
      "overcast"
    ],
    "gold_ent": []
  },
  {
    "pre_ent": [
      "cloudy",
      "carson",
      "monday",
      "week"
    ],
    "gold_ent": [
      "cloudy",
      "week",
      "overcast",
      "carson"
    ]
  },
  {
    "pre_ent": [
      "cloudy",
      "rain",
      "carson",
      "frost",
      "60f",
      "week"
    ],
    "gold_ent": []
  },
  {
    "pre_ent": [
      "doctor_appointment",
      "the_12th"
    ],
    "gold_ent": [
      "doctor_appointment",
      "the_12th"
    ]
  },
  {
    "pre_ent": [
      "338_alester_ave",
      "midtown_shopping_center",
      "3_miles"
    ],
    "gold_ent": [
      "338_alester_ave",
      "3_miles",
      "shopping_center"
    ]
  },
  {
    "pre_ent": [
      "338_alester_ave",
      "car_collision_nearby",
      "midtown_shopping_center"
    ],
    "gold_ent": [
      "car_collision_nearby",
      "midtown_shopping_center"
    ]
  },
  {
    "pre_ent": [
      "338_alester_ave",
      "car_collision_nearby",
      "midtown_shopping_center",
      "3_miles"
    ],
    "gold_ent": []
  },
  {
    "pre_ent": [
      "today",
      "50f",
      "monday",
      "raining"
    ],
    "gold_ent": []
  },
  {
    "pre_ent": [
      "50f",
      "today",
      "dry",
      "snow",
      "monday",
      "grand_rapids"
    ],
    "gold_ent": [
      "wednesday",
      "thursday",
      "misty",
      "saturday",
      "warm",
      "today",
      "cloudy",
      "dew",
      "friday",
      "dry",
      "sunday",
      "grand_rapids",
      "snow",
      "tuesday"
    ]
  },
  {
    "pre_ent": [
      "saturday",
      "today",
      "friday",
      "snow",
      "tuesday"
    ],
    "gold_ent": []
  },
  {
    "pre_ent": [
      "today",
      "football_activity",
      "ana",
      "11am"
    ],
    "gold_ent": [
      "ana",
      "today",
      "football_activity",
      "11am"
    ]
  },
  {
    "pre_ent": [
      "today",
      "football_activity",
      "11am"
    ],
    "gold_ent": []
  },
  {
    "pre_ent": [
      "5pm",
      "the_12th"
    ],
    "gold_ent": [
      "5pm",
      "the_12th"
    ]
  },
  {
    "pre_ent": [
      "raining",
      "30f",
      "today",
      "40f",
      "90f",
      "corona"
    ],
    "gold_ent": []
  },
  {
    "pre_ent": [
      "humid",
      "exeter"
    ],
    "gold_ent": [
      "exeter",
      "humid",
      "50f",
      "today",
      "40f",
      "stormy"
    ]
  },
  {
    "pre_ent": [
      "exeter",
      "humid",
      "warm",
      "today",
      "40f",
      "stormy",
      "frost"
    ],
    "gold_ent": []
  },
  {
    "pre_ent": [
      "snow",
      "week",
      "redwood_city",
      "clear_skies"
    ],
    "gold_ent": [
      "week",
      "rain",
      "redwood_city"
    ]
  },
  {
    "pre_ent": [
      "snow",
      "week",
      "rain",
      "hail"
    ],
    "gold_ent": []
  },
  {
    "pre_ent": [
      "tomorrow",
      "30f"
    ],
    "gold_ent": []
  },
  {
    "pre_ent": [
      "tomorrow",
      "hail",
      "fresno"
    ],
    "gold_ent": [
      "rain",
      "tomorrow",
      "fresno"
    ]
  },
  {
    "pre_ent": [
      "tomorrow",
      "hail",
      "fresno"
    ],
    "gold_ent": [
      "rain",
      "tomorrow",
      "hail",
      "fresno"
    ]
  },
  {
    "pre_ent": [
      "rain",
      "tomorrow",
      "hail"
    ],
    "gold_ent": []
  },
  {
    "pre_ent": [
      "30f",
      "today",
      "40f",
      "clear_skies",
      "60f",
      "monday"
    ],
    "gold_ent": []
  },
  {
    "pre_ent": [
      "compton",
      "sunday"
    ],
    "gold_ent": [
      "compton",
      "100f",
      "cloudy",
      "sunday",
      "90f"
    ]
  },
  {
    "pre_ent": [
      "cloudy",
      "sunday"
    ],
    "gold_ent": []
  },
  {
    "pre_ent": [
      "doctor_appointment",
      "friday",
      "11am"
    ],
    "gold_ent": [
      "doctor_appointment",
      "friday",
      "11am"
    ]
  },
  {
    "pre_ent": [
      "today",
      "tomorrow"
    ],
    "gold_ent": []
  },
  {
    "pre_ent": [
      "today",
      "40f",
      "90f",
      "seattle"
    ],
    "gold_ent": [
      "70f",
      "30f",
      "seattle",
      "today",
      "tomorrow",
      "40f",
      "60f"
    ]
  },
  {
    "pre_ent": [
      "today",
      "tomorrow",
      "seattle"
    ],
    "gold_ent": []
  },
  {
    "pre_ent": [
      "1_miles",
      "heavy_traffic",
      "palo_alto_garage_r"
    ],
    "gold_ent": [
      "1_miles"
    ]
  },
  {
    "pre_ent": [
      "heavy_traffic",
      "481_amaranta_ave",
      "palo_alto_garage_r"
    ],
    "gold_ent": [
      "palo_alto_garage_r"
    ]
  },
  {
    "pre_ent": [
      "heavy_traffic",
      "481_amaranta_ave",
      "palo_alto_garage_r"
    ],
    "gold_ent": []
  },
  {
    "pre_ent": [
      "3_miles",
      "starbucks"
    ],
    "gold_ent": [
      "3_miles",
      "starbucks"
    ]
  },
  {
    "pre_ent": [
      "792_bedoin_street",
      "3_miles",
      "starbucks"
    ],
    "gold_ent": []
  },
  {
    "pre_ent": [
      "792_bedoin_street",
      "3_miles",
      "starbucks"
    ],
    "gold_ent": [
      "starbucks",
      "792_bedoin_street"
    ]
  },
  {
    "pre_ent": [
      "road_block_nearby"
    ],
    "gold_ent": []
  },
  {
    "pre_ent": [
      "foggy",
      "redwood_city",
      "tuesday"
    ],
    "gold_ent": [
      "cloudy",
      "foggy",
      "redwood_city",
      "tuesday"
    ]
  },
  {
    "pre_ent": [
      "foggy",
      "tuesday"
    ],
    "gold_ent": []
  },
  {
    "pre_ent": [
      "no_traffic",
      "383_university_ave",
      "town_and_country"
    ],
    "gold_ent": [
      "town_and_country"
    ]
  },
  {
    "pre_ent": [
      "no_traffic",
      "383_university_ave",
      "town_and_country"
    ],
    "gold_ent": [
      "no_traffic"
    ]
  },
  {
    "pre_ent": [
      "no_traffic",
      "383_university_ave",
      "town_and_country"
    ],
    "gold_ent": [
      "383_university_ave"
    ]
  },
  {
    "pre_ent": [
      "383_university_ave",
      "town_and_country"
    ],
    "gold_ent": []
  },
  {
    "pre_ent": [
      "5pm",
      "alex",
      "thursday",
      "yoga_activity"
    ],
    "gold_ent": [
      "11am",
      "alex"
    ]
  },
  {
    "pre_ent": [
      "yoga_activity",
      "11am",
      "alex"
    ],
    "gold_ent": []
  },
  {
    "pre_ent": [
      "doctor_appointment",
      "11am",
      "tuesday"
    ],
    "gold_ent": [
      "11am",
      "tuesday"
    ]
  },
  {
    "pre_ent": [
      "valero",
      "moderate_traffic"
    ],
    "gold_ent": [
      "valero",
      "7_miles",
      "moderate_traffic"
    ]
  },
  {
    "pre_ent": [
      "valero",
      "200_alester_ave",
      "moderate_traffic"
    ],
    "gold_ent": [
      "valero",
      "200_alester_ave"
    ]
  },
  {
    "pre_ent": [
      "valero",
      "gas_station",
      "moderate_traffic"
    ],
    "gold_ent": [
      "moderate_traffic"
    ]
  },
  {
    "pre_ent": [
      "200_alester_ave",
      "moderate_traffic"
    ],
    "gold_ent": []
  },
  {
    "pre_ent": [
      "meeting",
      "discuss_the_company_picnic",
      "vice_president"
    ],
    "gold_ent": [
      "meeting",
      "6pm",
      "4pm",
      "conference_room_102",
      "discuss_the_company_picnic"
    ]
  },
  {
    "pre_ent": [
      "100_conference_room",
      "6pm",
      "discuss_the_company_picnic",
      "vice_president"
    ],
    "gold_ent": []
  },
  {
    "pre_ent": [
      "meeting",
      "monday",
      "infrastructure_team",
      "7pm"
    ],
    "gold_ent": [
      "meeting",
      "go_over_budget",
      "monday",
      "infrastructure_team",
      "7pm"
    ]
  },
  {
    "pre_ent": [
      "no_traffic",
      "1_miles",
      "palo_alto_garage_r"
    ],
    "gold_ent": [
      "1_miles",
      "parking_garage",
      "palo_alto_garage_r"
    ]
  },
  {
    "pre_ent": [
      "no_traffic",
      "481_amaranta_ave",
      "palo_alto_garage_r"
    ],
    "gold_ent": []
  },
  {
    "pre_ent": [
      "3pm",
      "jon",
      "swimming_activity"
    ],
    "gold_ent": [
      "3pm",
      "jon",
      "swimming_activity",
      "10th"
    ]
  },
  {
    "pre_ent": [
      "3pm",
      "jon",
      "swimming_activity"
    ],
    "gold_ent": []
  },
  {
    "pre_ent": [
      "1pm",
      "meeting",
      "boss",
      "conference_room_50",
      "monday"
    ],
    "gold_ent": [
      "1pm",
      "meeting",
      "monday",
      "boss"
    ]
  },
  {
    "pre_ent": [
      "1pm",
      "meeting",
      "monday",
      "boss"
    ],
    "gold_ent": []
  },
  {
    "pre_ent": [
      "snow",
      "week"
    ],
    "gold_ent": [
      "snow"
    ]
  },
  {
    "pre_ent": [
      "snow",
      "week",
      "mountain_view"
    ],
    "gold_ent": [
      "snow",
      "mountain_view",
      "tuesday"
    ]
  },
  {
    "pre_ent": [
      "snow",
      "week",
      "tuesday"
    ],
    "gold_ent": []
  },
  {
    "pre_ent": [
      "doctor_appointment"
    ],
    "gold_ent": []
  },
  {
    "pre_ent": [
      "today",
      "doctor_appointment",
      "1pm"
    ],
    "gold_ent": [
      "today",
      "doctor_appointment",
      "1pm"
    ]
  },
  {
    "pre_ent": [
      "topanga_mall",
      "3_miles",
      "171_oak_rd"
    ],
    "gold_ent": [
      "topanga_mall",
      "3_miles",
      "heavy_traffic"
    ]
  },
  {
    "pre_ent": [
      "topanga_mall",
      "3_miles",
      "171_oak_rd"
    ],
    "gold_ent": [
      "171_oak_rd",
      "topanga_mall"
    ]
  },
  {
    "pre_ent": [
      "topanga_mall",
      "3_miles",
      "171_oak_rd"
    ],
    "gold_ent": []
  },
  {
    "pre_ent": [
      "heavy_traffic",
      "topanga_mall",
      "171_oak_rd",
      "road_block_nearby",
      "3_miles"
    ],
    "gold_ent": []
  },
  {
    "pre_ent": [
      "171_oak_rd",
      "3_miles",
      "topanga_mall"
    ],
    "gold_ent": []
  },
  {
    "pre_ent": [
      "the_westin",
      "329_el_camino_real",
      "moderate_traffic"
    ],
    "gold_ent": [
      "moderate_traffic",
      "the_westin",
      "4_miles"
    ]
  },
  {
    "pre_ent": [
      "the_westin",
      "329_el_camino_real",
      "moderate_traffic"
    ],
    "gold_ent": [
      "the_westin",
      "329_el_camino_real"
    ]
  },
  {
    "pre_ent": [
      "moderate_traffic",
      "the_westin",
      "329_el_camino_real",
      "4_miles"
    ],
    "gold_ent": []
  },
  {
    "pre_ent": [
      "5pm",
      "dinner",
      "sister",
      "tuesday"
    ],
    "gold_ent": [
      "dinner",
      "sister",
      "tuesday"
    ]
  },
  {
    "pre_ent": [
      "5pm",
      "dinner"
    ],
    "gold_ent": []
  },
  {
    "pre_ent": [
      "rain",
      "san_francisco",
      "warm",
      "two_day"
    ],
    "gold_ent": [
      "stormy",
      "san_francisco"
    ]
  },
  {
    "pre_ent": [
      "rain",
      "san_francisco",
      "warm",
      "two_day"
    ],
    "gold_ent": []
  },
  {
    "pre_ent": [
      "11am",
      "the_8th",
      "tom",
      "lab_appointment"
    ],
    "gold_ent": [
      "the_8th",
      "wednesday",
      "11am"
    ]
  },
  {
    "pre_ent": [
      "the_8th",
      "lab_appointment",
      "tom",
      "sister"
    ],
    "gold_ent": []
  },
  {
    "pre_ent": [
      "rain"
    ],
    "gold_ent": [
      "rain"
    ]
  },
  {
    "pre_ent": [
      "rain",
      "san_francisco"
    ],
    "gold_ent": [
      "week",
      "rain",
      "san_francisco"
    ]
  },
  {
    "pre_ent": [
      "rain"
    ],
    "gold_ent": []
  },
  {
    "pre_ent": [
      "today",
      "tomorrow",
      "90f"
    ],
    "gold_ent": []
  },
  {
    "pre_ent": [
      "today",
      "foggy",
      "tomorrow"
    ],
    "gold_ent": [
      "70f",
      "warm",
      "seattle",
      "tomorrow",
      "90f"
    ]
  },
  {
    "pre_ent": [
      "today",
      "tomorrow"
    ],
    "gold_ent": []
  },
  {
    "pre_ent": [
      "today",
      "40f",
      "monday",
      "drizzle"
    ],
    "gold_ent": []
  },
  {
    "pre_ent": [
      "humid",
      "compton"
    ],
    "gold_ent": [
      "humid",
      "compton",
      "next_week"
    ]
  },
  {
    "pre_ent": [
      "humid",
      "next_week"
    ],
    "gold_ent": []
  },
  {
    "pre_ent": [
      "home",
      "5671_barringer_street",
      "4_miles",
      "8_miles",
      "580_van_ness_ave",
      "toms_house"
    ],
    "gold_ent": [
      "580_van_ness_ave",
      "tom"
    ]
  },
  {
    "pre_ent": [
      "580_van_ness_ave",
      "tom"
    ],
    "gold_ent": []
  },
  {
    "pre_ent": [
      "the_1st"
    ],
    "gold_ent": [
      "the_1st"
    ]
  },
  {
    "pre_ent": [
      "2pm",
      "the_1st"
    ],
    "gold_ent": [
      "2pm",
      "the_1st"
    ]
  },
  {
    "pre_ent": [
      "2pm",
      "the_1st"
    ],
    "gold_ent": []
  },
  {
    "pre_ent": [
      "doctor_appointment",
      "monday",
      "2pm"
    ],
    "gold_ent": [
      "2pm",
      "monday",
      "doctor_appointment"
    ]
  },
  {
    "pre_ent": [
      "today",
      "hot",
      "rain"
    ],
    "gold_ent": []
  },
  {
    "pre_ent": [
      "70f",
      "downtown_chicago",
      "today",
      "rain",
      "80f",
      "hail",
      "90f"
    ],
    "gold_ent": [
      "today",
      "70f",
      "downtown_chicago",
      "hail"
    ]
  },
  {
    "pre_ent": [
      "downtown_chicago",
      "today",
      "rain",
      "90f",
      "hail"
    ],
    "gold_ent": []
  },
  {
    "pre_ent": [
      "thursday",
      "alhambra"
    ],
    "gold_ent": [
      "alhambra",
      "20f",
      "thursday",
      "30f"
    ]
  },
  {
    "pre_ent": [
      "thursday",
      "alhambra"
    ],
    "gold_ent": []
  },
  {
    "pre_ent": [
      "10am",
      "friday",
      "sunday",
      "tom",
      "dentist_appointment"
    ],
    "gold_ent": [
      "ana",
      "1pm",
      "the_5th",
      "father",
      "4pm",
      "alex",
      "the_4th",
      "9am",
      "2pm",
      "sister",
      "the_13th",
      "tom",
      "the_10th"
    ]
  },
  {
    "pre_ent": [
      "100f",
      "today",
      "40f",
      "blizzard",
      "monday"
    ],
    "gold_ent": []
  },
  {
    "pre_ent": [
      "70f",
      "drizzle",
      "rain",
      "durham",
      "monday"
    ],
    "gold_ent": [
      "durham"
    ]
  },
  {
    "pre_ent": [
      "blizzard",
      "durham"
    ],
    "gold_ent": [
      "week",
      "blizzard",
      "durham"
    ]
  },
  {
    "pre_ent": [
      "week",
      "drizzle",
      "blizzard",
      "durham"
    ],
    "gold_ent": []
  },
  {
    "pre_ent": [
      "today",
      "foggy",
      "new_york"
    ],
    "gold_ent": [
      "new_york"
    ]
  },
  {
    "pre_ent": [
      "foggy",
      "rain",
      "friday",
      "clear_skies",
      "new_york"
    ],
    "gold_ent": [
      "50f",
      "30f",
      "dry",
      "friday",
      "new_york"
    ]
  },
  {
    "pre_ent": [
      "friday"
    ],
    "gold_ent": []
  },
  {
    "pre_ent": [
      "taking_medicine",
      "6pm",
      "the_13th"
    ],
    "gold_ent": [
      "brother",
      "taking_medicine",
      "6pm",
      "the_13th"
    ]
  },
  {
    "pre_ent": [
      "today",
      "cloudy",
      "cleveland",
      "snow"
    ],
    "gold_ent": [
      "cloudy",
      "cleveland"
    ]
  },
  {
    "pre_ent": [
      "today",
      "cloudy",
      "cleveland",
      "snow"
    ],
    "gold_ent": []
  },
  {
    "pre_ent": [
      "road_block_nearby",
      "hospital",
      "palo_alto_medical_foundation"
    ],
    "gold_ent": [
      "611_ames_ave",
      "palo_alto_medical_foundation",
      "4_miles"
    ]
  },
  {
    "pre_ent": [
      "611_ames_ave",
      "palo_alto_medical_foundation",
      "moderate_traffic"
    ],
    "gold_ent": [
      "moderate_traffic"
    ]
  },
  {
    "pre_ent": [
      "611_ames_ave",
      "hospital",
      "moderate_traffic"
    ],
    "gold_ent": []
  },
  {
    "pre_ent": [
      "martha",
      "football_activity",
      "9am",
      "sunday",
      "brother",
      "5pm"
    ],
    "gold_ent": [
      "football_activity",
      "brother",
      "9am",
      "sunday"
    ]
  },
  {
    "pre_ent": [
      "football_activity",
      "brother",
      "9am",
      "sunday"
    ],
    "gold_ent": []
  },
  {
    "pre_ent": [
      "safeway",
      "2_miles",
      "grocery_store",
      "moderate_traffic"
    ],
    "gold_ent": [
      "2_miles",
      "safeway"
    ]
  },
  {
    "pre_ent": [
      "safeway",
      "452_arcadia_pl",
      "moderate_traffic"
    ],
    "gold_ent": [
      "safeway",
      "452_arcadia_pl"
    ]
  },
  {
    "pre_ent": [
      "safeway",
      "452_arcadia_pl",
      "moderate_traffic"
    ],
    "gold_ent": [
      "moderate_traffic"
    ]
  },
  {
    "pre_ent": [
      "safeway",
      "grocery_store",
      "moderate_traffic"
    ],
    "gold_ent": [
      "safeway",
      "grocery_store",
      "moderate_traffic"
    ]
  },
  {
    "pre_ent": [
      "safeway",
      "452_arcadia_pl",
      "moderate_traffic"
    ],
    "gold_ent": []
  },
  {
    "pre_ent": [
      "452_arcadia_pl",
      "moderate_traffic"
    ],
    "gold_ent": []
  },
  {
    "pre_ent": [
      "manhattan",
      "today",
      "rain",
      "dry"
    ],
    "gold_ent": [
      "manhattan",
      "today",
      "dry"
    ]
  },
  {
    "pre_ent": [
      "today",
      "rain",
      "dry",
      "manhattan"
    ],
    "gold_ent": []
  },
  {
    "pre_ent": [
      "cloudy",
      "week"
    ],
    "gold_ent": []
  },
  {
    "pre_ent": [
      "cloudy",
      "week",
      "hail",
      "boston"
    ],
    "gold_ent": [
      "cloudy",
      "week",
      "boston"
    ]
  },
  {
    "pre_ent": [
      "cloudy",
      "week",
      "hail"
    ],
    "gold_ent": []
  },
  {
    "pre_ent": [
      "new_york",
      "70f"
    ],
    "gold_ent": []
  },
  {
    "pre_ent": [
      "new_york",
      "monday",
      "70f"
    ],
    "gold_ent": [
      "new_york",
      "50f",
      "70f"
    ]
  },
  {
    "pre_ent": [
      "70f",
      "20f",
      "new_york",
      "60f",
      "snow"
    ],
    "gold_ent": []
  },
  {
    "pre_ent": [
      "week",
      "monday",
      "80f"
    ],
    "gold_ent": []
  },
  {
    "pre_ent": [
      "manhattan",
      "week",
      "monday",
      "30f"
    ],
    "gold_ent": [
      "manhattan",
      "100f",
      "week",
      "20f"
    ]
  },
  {
    "pre_ent": [
      "manhattan",
      "rain",
      "40f",
      "80f",
      "week"
    ],
    "gold_ent": []
  },
  {
    "pre_ent": [
      "9am",
      "sunday"
    ],
    "gold_ent": [
      "brother",
      "9am",
      "sunday"
    ]
  },
  {
    "pre_ent": [
      "9am",
      "sunday"
    ],
    "gold_ent": []
  },
  {
    "pre_ent": [
      "go_over_budget",
      "conference",
      "7pm",
      "boss"
    ],
    "gold_ent": [
      "go_over_budget",
      "monday",
      "boss",
      "conference"
    ]
  },
  {
    "pre_ent": [
      "boss",
      "conference",
      "7pm",
      "conference_room_102"
    ],
    "gold_ent": [
      "boss",
      "conference"
    ]
  },
  {
    "pre_ent": [
      "conference",
      "7pm"
    ],
    "gold_ent": [
      "conference_room_102"
    ]
  },
  {
    "pre_ent": [
      "conference",
      "7pm",
      "conference_room_102"
    ],
    "gold_ent": []
  },
  {
    "pre_ent": [
      "1_miles",
      "jacks_house",
      "864_almanor_ln"
    ],
    "gold_ent": [
      "864_almanor_ln"
    ]
  },
  {
    "pre_ent": [
      "864_almanor_ln",
      "moderate_traffic"
    ],
    "gold_ent": []
  },
  {
    "pre_ent": [
      "teavana",
      "starbucks"
    ],
    "gold_ent": [
      "starbucks"
    ]
  },
  {
    "pre_ent": [
      "teavana",
      "5_miles"
    ],
    "gold_ent": [
      "teavana",
      "145_amherst_st",
      "5_miles",
      "moderate_traffic"
    ]
  },
  {
    "pre_ent": [
      "teavana",
      "145_amherst_st",
      "moderate_traffic"
    ],
    "gold_ent": []
  },
  {
    "pre_ent": [
      "teavana",
      "145_amherst_st",
      "moderate_traffic"
    ],
    "gold_ent": []
  },
  {
    "pre_ent": [
      "palo_alto_garage_r",
      "4_miles"
    ],
    "gold_ent": [
      "481_amaranta_ave",
      "palo_alto_garage_r"
    ]
  },
  {
    "pre_ent": [
      "heavy_traffic",
      "parking_garage",
      "4_miles",
      "palo_alto_garage_r",
      "481_amaranta_ave"
    ],
    "gold_ent": [
      "heavy_traffic"
    ]
  },
  {
    "pre_ent": [
      "481_amaranta_ave",
      "palo_alto_garage_r",
      "4_miles"
    ],
    "gold_ent": []
  },
  {
    "pre_ent": [
      "1pm",
      "wednesday",
      "yoga_activity"
    ],
    "gold_ent": []
  },
  {
    "pre_ent": [
      "wednesday"
    ],
    "gold_ent": [
      "snow",
      "fresno",
      "wednesday",
      "clear_skies"
    ]
  },
  {
    "pre_ent": [
      "snow",
      "misty",
      "wednesday"
    ],
    "gold_ent": []
  },
  {
    "pre_ent": [
      "1_miles",
      "car_collision_nearby",
      "whole_foods"
    ],
    "gold_ent": [
      "1_miles",
      "car_collision_nearby",
      "whole_foods",
      "819_alma_st"
    ]
  },
  {
    "pre_ent": [
      "819_alma_st",
      "whole_foods"
    ],
    "gold_ent": []
  },
  {
    "pre_ent": [
      "819_alma_st",
      "car_collision_nearby",
      "whole_foods"
    ],
    "gold_ent": []
  },
  {
    "pre_ent": [
      "the_20th",
      "tom",
      "dinner"
    ],
    "gold_ent": [
      "the_11th",
      "jon",
      "6pm"
    ]
  },
  {
    "pre_ent": [
      "5pm",
      "the_20th",
      "tom",
      "dinner"
    ],
    "gold_ent": []
  },
  {
    "pre_ent": [
      "$$$$"
    ],
    "gold_ent": []
  },
  {
    "pre_ent": [
      "snow",
      "30f"
    ],
    "gold_ent": []
  },
  {
    "pre_ent": [
      "snow",
      "san_mateo"
    ],
    "gold_ent": [
      "snow",
      "week",
      "san_mateo"
    ]
  },
  {
    "pre_ent": [
      "snow",
      "san_mateo",
      "90f"
    ],
    "gold_ent": []
  },
  {
    "pre_ent": [
      "today",
      "monday",
      "40f",
      "30f"
    ],
    "gold_ent": []
  },
  {
    "pre_ent": [
      "monday",
      "alameda",
      "80f"
    ],
    "gold_ent": [
      "alameda",
      "80f",
      "60f"
    ]
  },
  {
    "pre_ent": [
      "80f",
      "90f",
      "alameda",
      "60f",
      "monday"
    ],
    "gold_ent": []
  },
  {
    "pre_ent": [
      "stormy",
      "friday",
      "san_francisco",
      "warm"
    ],
    "gold_ent": [
      "dry",
      "friday",
      "san_francisco",
      "80f"
    ]
  },
  {
    "pre_ent": [
      "friday",
      "clear_skies"
    ],
    "gold_ent": []
  },
  {
    "pre_ent": [
      "8_miles",
      "657_ames_ave",
      "3_miles",
      "the_clement_hotel"
    ],
    "gold_ent": [
      "8_miles",
      "657_ames_ave",
      "the_clement_hotel"
    ]
  },
  {
    "pre_ent": [
      "657_ames_ave",
      "the_clement_hotel",
      "moderate_traffic"
    ],
    "gold_ent": [
      "moderate_traffic"
    ]
  },
  {
    "pre_ent": [
      "the_clement_hotel",
      "moderate_traffic"
    ],
    "gold_ent": []
  },
  {
    "pre_ent": [
      "today",
      "tomorrow",
      "90f"
    ],
    "gold_ent": []
  },
  {
    "pre_ent": [
      "today",
      "tomorrow",
      "los_angeles"
    ],
    "gold_ent": [
      "hot",
      "today",
      "40f",
      "tomorrow",
      "los_angeles",
      "60f"
    ]
  },
  {
    "pre_ent": [
      "today",
      "tomorrow"
    ],
    "gold_ent": []
  },
  {
    "pre_ent": [
      "today",
      "rain",
      "monday",
      "70f"
    ],
    "gold_ent": []
  },
  {
    "pre_ent": [
      "seattle",
      "90f",
      "hail",
      "blizzard",
      "snow"
    ],
    "gold_ent": [
      "snow",
      "seattle"
    ]
  },
  {
    "pre_ent": [
      "50f",
      "seattle",
      "cloudy",
      "90f",
      "blizzard",
      "snow"
    ],
    "gold_ent": []
  },
  {
    "pre_ent": [
      "snow",
      "week"
    ],
    "gold_ent": [
      "snow"
    ]
  },
  {
    "pre_ent": [
      "snow",
      "alameda"
    ],
    "gold_ent": [
      "snow",
      "saturday",
      "alameda"
    ]
  },
  {
    "pre_ent": [
      "snow",
      "saturday"
    ],
    "gold_ent": []
  },
  {
    "pre_ent": [
      "sunday"
    ],
    "gold_ent": []
  },
  {
    "pre_ent": [
      "2pm",
      "sunday"
    ],
    "gold_ent": [
      "2pm",
      "sunday"
    ]
  },
  {
    "pre_ent": [
      "2pm",
      "sunday"
    ],
    "gold_ent": []
  },
  {
    "pre_ent": [
      "the_12th",
      "dentist_appointment"
    ],
    "gold_ent": [
      "3pm",
      "the_12th",
      "dentist_appointment"
    ]
  },
  {
    "pre_ent": [
      "3pm",
      "the_12th",
      "dentist_appointment"
    ],
    "gold_ent": []
  },
  {
    "pre_ent": [
      "2_miles",
      "peets_coffee"
    ],
    "gold_ent": [
      "2_miles",
      "peets_coffee",
      "9981_archuleta_ave"
    ]
  },
  {
    "pre_ent": [
      "moderate_traffic",
      "9981_archuleta_ave",
      "peets_coffee"
    ],
    "gold_ent": [
      "moderate_traffic",
      "peets_coffee"
    ]
  },
  {
    "pre_ent": [
      "moderate_traffic",
      "9981_archuleta_ave",
      "peets_coffee"
    ],
    "gold_ent": []
  },
  {
    "pre_ent": [
      "moderate_traffic",
      "9981_archuleta_ave",
      "peets_coffee"
    ],
    "gold_ent": []
  },
  {
    "pre_ent": [
      "the_westin",
      "four_seasons",
      "moderate_traffic"
    ],
    "gold_ent": [
      "no_traffic",
      "the_westin",
      "7_miles",
      "329_el_camino_real"
    ]
  },
  {
    "pre_ent": [
      "no_traffic",
      "329_el_camino_real",
      "moderate_traffic",
      "the_westin",
      "four_seasons"
    ],
    "gold_ent": []
  },
  {
    "pre_ent": [
      "no_traffic",
      "the_westin",
      "329_el_camino_real"
    ],
    "gold_ent": []
  },
  {
    "pre_ent": [
      "1pm",
      "the_8th",
      "jeff",
      "tennis_activity"
    ],
    "gold_ent": [
      "jeff",
      "jon",
      "tennis_activity"
    ]
  },
  {
    "pre_ent": [
      "1pm",
      "jon",
      "tennis_activity",
      "tuesday"
    ],
    "gold_ent": [
      "1pm"
    ]
  },
  {
    "pre_ent": [
      "1pm",
      "jeff",
      "jon",
      "tennis_activity",
      "the_8th"
    ],
    "gold_ent": []
  },
  {
    "pre_ent": [
      "20f",
      "raining",
      "today",
      "40f",
      "monday"
    ],
    "gold_ent": []
  },
  {
    "pre_ent": [
      "friday",
      "camarillo"
    ],
    "gold_ent": [
      "friday",
      "stormy"
    ]
  },
  {
    "pre_ent": [
      "foggy",
      "friday"
    ],
    "gold_ent": []
  },
  {
    "pre_ent": [
      "snow"
    ],
    "gold_ent": [
      "snow",
      "saturday",
      "fresno"
    ]
  },
  {
    "pre_ent": [
      "snow",
      "saturday"
    ],
    "gold_ent": []
  },
  {
    "pre_ent": [
      "2pm",
      "thursday"
    ],
    "gold_ent": [
      "thursday"
    ]
  },
  {
    "pre_ent": [
      "today",
      "1pm"
    ],
    "gold_ent": [
      "today",
      "1pm",
      "optometrist_appointment"
    ]
  },
  {
    "pre_ent": [
      "meeting",
      "3pm",
      "sales_team"
    ],
    "gold_ent": [
      "meeting",
      "discuss_the_merger"
    ]
  },
  {
    "pre_ent": [
      "meeting",
      "3pm",
      "sales_team",
      "discuss_the_merger"
    ],
    "gold_ent": [
      "meeting",
      "3pm",
      "wednesday",
      "conference_room_100"
    ]
  },
  {
    "pre_ent": [
      "100_conference_room",
      "meeting",
      "3pm",
      "sales_team"
    ],
    "gold_ent": []
  },
  {
    "pre_ent": [
      "cloudy",
      "next_week",
      "inglewood"
    ],
    "gold_ent": [
      "cloudy",
      "inglewood"
    ]
  },
  {
    "pre_ent": [
      "cloudy",
      "stormy",
      "inglewood"
    ],
    "gold_ent": []
  },
  {
    "pre_ent": [
      "ana",
      "wednesday",
      "swimming_activity",
      "5pm",
      "mother"
    ],
    "gold_ent": [
      "4pm",
      "the_5th",
      "wednesday",
      "swimming_activity",
      "5pm"
    ]
  },
  {
    "pre_ent": [
      "ana",
      "4pm",
      "swimming_activity",
      "5pm",
      "mother"
    ],
    "gold_ent": []
  },
  {
    "pre_ent": [
      "home"
    ],
    "gold_ent": [
      "home",
      "5_miles"
    ]
  },
  {
    "pre_ent": [
      "home",
      "heavy_traffic",
      "5_miles",
      "580_van_ness_ave",
      "5672_barringer_street",
      "the_clement_hotel"
    ],
    "gold_ent": [
      "heavy_traffic"
    ]
  },
  {
    "pre_ent": [
      "home",
      "5672_barringer_street",
      "580_van_ness_ave"
    ],
    "gold_ent": []
  },
  {
    "pre_ent": [
      "marie",
      "6pm",
      "sunday",
      "swimming_activity"
    ],
    "gold_ent": [
      "marie",
      "6pm",
      "sunday",
      "swimming_activity"
    ]
  },
  {
    "pre_ent": [
      "sunday",
      "swimming_activity"
    ],
    "gold_ent": []
  },
  {
    "pre_ent": [
      "hotel_keen",
      "3_miles"
    ],
    "gold_ent": [
      "hotel_keen",
      "3_miles"
    ]
  },
  {
    "pre_ent": [
      "no_traffic",
      "hotel_keen",
      "578_arbol_dr"
    ],
    "gold_ent": [
      "no_traffic",
      "578_arbol_dr"
    ]
  },
  {
    "pre_ent": [
      "hotel_keen",
      "578_arbol_dr",
      "3_miles"
    ],
    "gold_ent": []
  },
  {
    "pre_ent": [
      "no_traffic",
      "hotel_keen",
      "578_arbol_dr"
    ],
    "gold_ent": []
  },
  {
    "pre_ent": [
      "home",
      "1_miles",
      "heavy_traffic"
    ],
    "gold_ent": [
      "1_miles",
      "heavy_traffic"
    ]
  },
  {
    "pre_ent": [
      "home",
      "1_miles",
      "heavy_traffic",
      "10_ames_street"
    ],
    "gold_ent": []
  },
  {
    "pre_ent": [
      "home",
      "heavy_traffic",
      "10_ames_street"
    ],
    "gold_ent": []
  },
  {
    "pre_ent": [
      "cloudy",
      "next_week"
    ],
    "gold_ent": []
  },
  {
    "pre_ent": [
      "cloudy",
      "next_week",
      "grand_rapids"
    ],
    "gold_ent": [
      "today",
      "cloudy",
      "week",
      "grand_rapids"
    ]
  },
  {
    "pre_ent": [
      "today",
      "cloudy"
    ],
    "gold_ent": []
  },
  {
    "pre_ent": [
      "2_miles",
      "webster_garage"
    ],
    "gold_ent": [
      "2_miles",
      "webster_garage",
      "parking_garage",
      "880_ames_ct"
    ]
  },
  {
    "pre_ent": [
      "moderate_traffic",
      "webster_garage",
      "880_ames_ct"
    ],
    "gold_ent": [
      "2_miles",
      "moderate_traffic"
    ]
  },
  {
    "pre_ent": [
      "webster_garage",
      "880_ames_ct"
    ],
    "gold_ent": []
  },
  {
    "pre_ent": [
      "doctor_appointment",
      "aunt",
      "the_4th",
      "2pm"
    ],
    "gold_ent": [
      "2pm",
      "aunt",
      "doctor_appointment"
    ]
  },
  {
    "pre_ent": [
      "doctor_appointment",
      "aunt",
      "2pm",
      "the_4th"
    ],
    "gold_ent": []
  },
  {
    "pre_ent": [
      "martha",
      "the_12th",
      "9am",
      "dentist"
    ],
    "gold_ent": [
      "martha",
      "the_12th",
      "9am",
      "dentist"
    ]
  },
  {
    "pre_ent": [
      "martha",
      "the_12th",
      "9am",
      "dentist"
    ],
    "gold_ent": []
  },
  {
    "pre_ent": [
      "$$$$"
    ],
    "gold_ent": []
  },
  {
    "pre_ent": [
      "friday",
      "11am"
    ],
    "gold_ent": [
      "friday",
      "11am"
    ]
  },
  {
    "pre_ent": [
      "friday",
      "11am"
    ],
    "gold_ent": []
  },
  {
    "pre_ent": [
      "today",
      "2pm",
      "meeting",
      "sales_team"
    ],
    "gold_ent": [
      "today",
      "meeting",
      "go_over_budget"
    ]
  },
  {
    "pre_ent": [
      "cafe_venetia",
      "no_traffic",
      "teavana",
      "5_miles"
    ],
    "gold_ent": [
      "cafe_venetia",
      "teavana",
      "5_miles",
      "4_miles"
    ]
  },
  {
    "pre_ent": [
      "no_traffic",
      "teavana",
      "145_amherst_st"
    ],
    "gold_ent": [
      "no_traffic",
      "teavana",
      "cafe_venetia",
      "moderate_traffic"
    ]
  },
  {
    "pre_ent": [
      "no_traffic",
      "teavana",
      "145_amherst_st"
    ],
    "gold_ent": []
  },
  {
    "pre_ent": [
      "no_traffic",
      "teavana",
      "145_amherst_st",
      "4_miles"
    ],
    "gold_ent": [
      "teavana",
      "145_amherst_st"
    ]
  },
  {
    "pre_ent": [
      "no_traffic",
      "teavana",
      "145_amherst_st",
      "4_miles"
    ],
    "gold_ent": []
  },
  {
    "pre_ent": [
      "alhambra",
      "tuesday"
    ],
    "gold_ent": [
      "rain",
      "blizzard",
      "week",
      "alhambra",
      "tuesday"
    ]
  },
  {
    "pre_ent": [
      "blizzard",
      "alhambra",
      "tuesday"
    ],
    "gold_ent": []
  },
  {
    "pre_ent": [
      "foggy",
      "next_week",
      "exeter"
    ],
    "gold_ent": [
      "next_week",
      "exeter"
    ]
  },
  {
    "pre_ent": [
      "foggy",
      "next_week"
    ],
    "gold_ent": []
  },
  {
    "pre_ent": [
      "coupa",
      "starbucks",
      "6_miles"
    ],
    "gold_ent": [
      "starbucks"
    ]
  },
  {
    "pre_ent": [
      "6_miles",
      "coupa",
      "starbucks",
      "394_van_ness_ave"
    ],
    "gold_ent": [
      "6_miles",
      "394_van_ness_ave",
      "coupa",
      "moderate_traffic"
    ]
  },
  {
    "pre_ent": [
      "moderate_traffic",
      "coupa",
      "394_van_ness_ave"
    ],
    "gold_ent": []
  },
  {
    "pre_ent": [
      "week",
      "cleveland",
      "highest_temperature",
      "80f"
    ],
    "gold_ent": [
      "100f",
      "saturday",
      "highest_temperature",
      "week",
      "cleveland"
    ]
  },
  {
    "pre_ent": [
      "saturday",
      "highest_temperature",
      "blizzard",
      "week",
      "cleveland"
    ],
    "gold_ent": []
  },
  {
    "pre_ent": [
      "stanford_shopping_center",
      "car_collision_nearby",
      "5_miles"
    ],
    "gold_ent": [
      "stanford_shopping_center",
      "shopping_center"
    ]
  },
  {
    "pre_ent": [
      "stanford_shopping_center",
      "car_collision_nearby",
      "5_miles"
    ],
    "gold_ent": [
      "stanford_shopping_center",
      "car_collision_nearby"
    ]
  },
  {
    "pre_ent": [
      "773_alger_dr",
      "stanford_shopping_center",
      "car_collision_nearby",
      "5_miles"
    ],
    "gold_ent": [
      "773_alger_dr"
    ]
  },
  {
    "pre_ent": [
      "stanford_shopping_center",
      "car_collision_nearby"
    ],
    "gold_ent": []
  },
  {
    "pre_ent": [
      "the_2nd",
      "martha",
      "optometrist_appointment",
      "marie"
    ],
    "gold_ent": [
      "martha",
      "saturday",
      "the_2nd",
      "marie",
      "the_16th",
      "brother",
      "optometrist_appointment"
    ]
  },
  {
    "pre_ent": [
      "5pm",
      "optometrist_appointment",
      "marie"
    ],
    "gold_ent": []
  },
  {
    "pre_ent": [
      "no_traffic",
      "philz"
    ],
    "gold_ent": [
      "583_alester_ave",
      "philz",
      "6_miles"
    ]
  },
  {
    "pre_ent": [
      "no_traffic",
      "583_alester_ave",
      "philz"
    ],
    "gold_ent": [
      "no_traffic",
      "philz",
      "6_miles"
    ]
  },
  {
    "pre_ent": [
      "no_traffic"
    ],
    "gold_ent": []
  },
  {
    "pre_ent": [
      "dew",
      "40f",
      "new_york",
      "week",
      "monday"
    ],
    "gold_ent": [
      "wednesday",
      "thursday",
      "windy",
      "saturday",
      "dew",
      "overcast",
      "friday",
      "sunday",
      "frost",
      "new_york",
      "monday",
      "tuesday"
    ]
  },
  {
    "pre_ent": [
      "30f",
      "dew",
      "frost",
      "clear_skies",
      "new_york",
      "monday",
      "tuesday"
    ],
    "gold_ent": []
  },
  {
    "pre_ent": [
      "pizza_hut",
      "no_traffic",
      "pizza_my_heart",
      "car_collision_nearby",
      "6_miles"
    ],
    "gold_ent": [
      "528_anton_ct",
      "pizza_my_heart",
      "6_miles"
    ]
  },
  {
    "pre_ent": [
      "no_traffic",
      "528_anton_ct",
      "pizza_my_heart"
    ],
    "gold_ent": [
      "no_traffic",
      "pizza_my_heart"
    ]
  },
  {
    "pre_ent": [
      "chef_chu_s",
      "5_miles"
    ],
    "gold_ent": [
      "chef_chu_s",
      "tai_pan"
    ]
  },
  {
    "pre_ent": [
      "chef_chu_s",
      "heavy_traffic"
    ],
    "gold_ent": [
      "chef_chu_s"
    ]
  },
  {
    "pre_ent": [
      "chef_chu_s",
      "heavy_traffic",
      "593_arrowhead_way"
    ],
    "gold_ent": [
      "chef_chu_s",
      "593_arrowhead_way"
    ]
  },
  {
    "pre_ent": [
      "chef_chu_s"
    ],
    "gold_ent": []
  },
  {
    "pre_ent": [
      "no_traffic",
      "car_collision_nearby",
      "the_clement_hotel"
    ],
    "gold_ent": [
      "hotel_keen",
      "rest_stop",
      "car_collision_nearby",
      "3_miles"
    ]
  },
  {
    "pre_ent": [
      "no_traffic",
      "hotel_keen",
      "578_arbol_dr",
      "the_clement_hotel"
    ],
    "gold_ent": [
      "hotel_keen",
      "car_collision_nearby",
      "3_miles",
      "578_arbol_dr"
    ]
  },
  {
    "pre_ent": [
      "no_traffic",
      "hotel_keen",
      "657_ames_ave",
      "the_clement_hotel"
    ],
    "gold_ent": []
  },
  {
    "pre_ent": [
      "car_collision_nearby",
      "578_arbol_dr",
      "the_clement_hotel"
    ],
    "gold_ent": []
  },
  {
    "pre_ent": [
      "no_traffic",
      "car_collision_nearby",
      "578_arbol_dr",
      "the_clement_hotel"
    ],
    "gold_ent": []
  },
  {
    "pre_ent": [
      "20f",
      "100f",
      "30f",
      "today",
      "90f",
      "monday"
    ],
    "gold_ent": []
  },
  {
    "pre_ent": [
      "manhattan",
      "stormy"
    ],
    "gold_ent": [
      "manhattan",
      "thursday",
      "stormy",
      "wednesday"
    ]
  },
  {
    "pre_ent": [
      "manhattan",
      "misty",
      "stormy"
    ],
    "gold_ent": []
  },
  {
    "pre_ent": [
      "no_traffic",
      "110_arastradero_rd",
      "round_table"
    ],
    "gold_ent": [
      "no_traffic",
      "113_anton_ct",
      "pizza_restaurant",
      "3_miles",
      "round_table"
    ]
  },
  {
    "pre_ent": [
      "car_collision_nearby",
      "no_traffic",
      "113_anton_ct",
      "papa_johns",
      "round_table"
    ],
    "gold_ent": []
  },
  {
    "pre_ent": [
      "week",
      "warm",
      "los_angeles"
    ],
    "gold_ent": [
      "warm",
      "los_angeles",
      "tuesday"
    ]
  },
  {
    "pre_ent": [
      "warm",
      "80f",
      "los_angeles",
      "clear_skies",
      "tuesday"
    ],
    "gold_ent": []
  },
  {
    "pre_ent": [
      "home",
      "56_cadwell_street",
      "heavy_traffic"
    ],
    "gold_ent": [
      "56_cadwell_street",
      "home"
    ]
  },
  {
    "pre_ent": [
      "home",
      "56_cadwell_street",
      "heavy_traffic"
    ],
    "gold_ent": []
  },
  {
    "pre_ent": [
      "5pm",
      "dinner",
      "tuesday"
    ],
    "gold_ent": [
      "5pm",
      "dinner"
    ]
  },
  {
    "pre_ent": [
      "stanford_express_care",
      "car_collision_nearby",
      "214_el_camino_real",
      "palo_alto_medical_foundation"
    ],
    "gold_ent": [
      "no_traffic",
      "611_ames_ave",
      "palo_alto_medical_foundation",
      "4_miles"
    ]
  },
  {
    "pre_ent": [
      "no_traffic",
      "hospital",
      "palo_alto_medical_foundation"
    ],
    "gold_ent": []
  },
  {
    "pre_ent": [
      "2pm",
      "dentist_appointment"
    ],
    "gold_ent": [
      "2pm",
      "the_1st",
      "dentist_appointment"
    ]
  },
  {
    "pre_ent": [
      "next_week"
    ],
    "gold_ent": []
  },
  {
    "pre_ent": [
      "10am",
      "thursday"
    ],
    "gold_ent": [
      "10am",
      "thursday"
    ]
  },
  {
    "pre_ent": [
      "10am",
      "thursday"
    ],
    "gold_ent": []
  },
  {
    "pre_ent": [
      "2pm",
      "aunt",
      "lab_appointment"
    ],
    "gold_ent": [
      "aunt",
      "the_5th",
      "lab_appointment"
    ]
  },
  {
    "pre_ent": [
      "2pm",
      "aunt",
      "lab_appointment"
    ],
    "gold_ent": [
      "2pm",
      "aunt",
      "the_5th",
      "lab_appointment"
    ]
  },
  {
    "pre_ent": [
      "2pm",
      "alex",
      "aunt",
      "lab_appointment"
    ],
    "gold_ent": []
  },
  {
    "pre_ent": [
      "valero",
      "road_block_nearby",
      "5_miles"
    ],
    "gold_ent": [
      "gas_station",
      "5_miles"
    ]
  },
  {
    "pre_ent": [
      "valero",
      "road_block_nearby",
      "200_alester_ave"
    ],
    "gold_ent": [
      "valero",
      "gas_station"
    ]
  },
  {
    "pre_ent": [
      "valero",
      "road_block_nearby",
      "200_alester_ave"
    ],
    "gold_ent": [
      "valero",
      "200_alester_ave"
    ]
  },
  {
    "pre_ent": [
      "valero",
      "road_block_nearby"
    ],
    "gold_ent": []
  },
  {
    "pre_ent": [
      "70f",
      "cleveland",
      "thursday",
      "clear_skies"
    ],
    "gold_ent": [
      "dew",
      "cleveland",
      "thursday",
      "30f"
    ]
  },
  {
    "pre_ent": [
      "dew",
      "cleveland",
      "thursday"
    ],
    "gold_ent": []
  },
  {
    "pre_ent": [
      "home",
      "56_cadwell_street",
      "heavy_traffic",
      "4_miles"
    ],
    "gold_ent": [
      "home",
      "heavy_traffic",
      "4_miles"
    ]
  },
  {
    "pre_ent": [
      "home",
      "56_cadwell_street"
    ],
    "gold_ent": [
      "56_cadwell_street"
    ]
  },
  {
    "pre_ent": [
      "56_cadwell_street",
      "heavy_traffic"
    ],
    "gold_ent": []
  },
  {
    "pre_ent": [
      "hot",
      "weekend",
      "40f",
      "boston",
      "hail"
    ],
    "gold_ent": [
      "100f",
      "seattle",
      "rain",
      "week",
      "monday",
      "tuesday"
    ]
  },
  {
    "pre_ent": [
      "90f",
      "monday",
      "boston",
      "hail"
    ],
    "gold_ent": [
      "weekend",
      "boston"
    ]
  },
  {
    "pre_ent": [
      "boston",
      "monday",
      "hail"
    ],
    "gold_ent": []
  },
  {
    "pre_ent": [
      "11am",
      "brother",
      "the_7th",
      "swimming_activity"
    ],
    "gold_ent": [
      "11am",
      "brother",
      "the_7th",
      "swimming_activity"
    ]
  },
  {
    "pre_ent": [
      "11am",
      "swimming_activity"
    ],
    "gold_ent": []
  },
  {
    "pre_ent": [
      "stanford_shopping_center",
      "4_miles"
    ],
    "gold_ent": [
      "stanford_shopping_center",
      "4_miles"
    ]
  },
  {
    "pre_ent": [
      "no_traffic",
      "stanford_shopping_center",
      "4_miles"
    ],
    "gold_ent": [
      "773_alger_dr",
      "stanford_shopping_center",
      "4_miles"
    ]
  },
  {
    "pre_ent": [
      "773_alger_dr",
      "stanford_shopping_center",
      "4_miles"
    ],
    "gold_ent": []
  },
  {
    "pre_ent": [
      "3pm",
      "conference",
      "management",
      "sunday",
      "the_20th"
    ],
    "gold_ent": [
      "3pm",
      "6pm"
    ]
  },
  {
    "pre_ent": [
      "3pm",
      "conference",
      "management",
      "sunday",
      "conference_room_102",
      "the_20th"
    ],
    "gold_ent": [
      "management",
      "6pm",
      "sunday",
      "conference_room_102"
    ]
  },
  {
    "pre_ent": [
      "management",
      "conference",
      "3pm",
      "sunday"
    ],
    "gold_ent": []
  },
  {
    "pre_ent": [
      "4pm",
      "marie",
      "mother"
    ],
    "gold_ent": [
      "4pm",
      "taking_medicine",
      "marie",
      "the_13th",
      "monday",
      "11am",
      "mother"
    ]
  },
  {
    "pre_ent": [
      "meeting",
      "friday",
      "hr"
    ],
    "gold_ent": [
      "meeting",
      "friday",
      "hr"
    ]
  },
  {
    "pre_ent": [
      "sunday",
      "los_angeles",
      "windy"
    ],
    "gold_ent": [
      "stormy",
      "sunday",
      "los_angeles"
    ]
  },
  {
    "pre_ent": [
      "sunday",
      "windy"
    ],
    "gold_ent": []
  },
  {
    "pre_ent": [
      "2pm",
      "monday",
      "lab_appointment"
    ],
    "gold_ent": [
      "2pm",
      "monday",
      "lab_appointment"
    ]
  },
  {
    "pre_ent": [
      "1pm",
      "the_8th",
      "ana",
      "dentist_appointment"
    ],
    "gold_ent": [
      "ana",
      "the_8th",
      "1pm",
      "dentist_appointment"
    ]
  },
  {
    "pre_ent": [
      "1pm",
      "the_8th",
      "ana",
      "dentist_appointment"
    ],
    "gold_ent": []
  },
  {
    "pre_ent": [
      "no_traffic",
      "1_miles",
      "the_westin",
      "travelers_lodge"
    ],
    "gold_ent": [
      "travelers_lodge"
    ]
  },
  {
    "pre_ent": [
      "no_traffic",
      "travelers_lodge",
      "333_arbol_dr"
    ],
    "gold_ent": [
      "travelers_lodge",
      "333_arbol_dr"
    ]
  },
  {
    "pre_ent": [
      "no_traffic",
      "travelers_lodge"
    ],
    "gold_ent": []
  },
  {
    "pre_ent": [
      "no_traffic",
      "travelers_lodge"
    ],
    "gold_ent": []
  },
  {
    "pre_ent": [
      "friday",
      "11am",
      "dentist"
    ],
    "gold_ent": [
      "friday",
      "11am"
    ]
  },
  {
    "pre_ent": [
      "aunt",
      "sister",
      "monday",
      "7pm",
      "dentist_appointment"
    ],
    "gold_ent": [
      "aunt",
      "monday",
      "sister",
      "dentist_appointment"
    ]
  },
  {
    "pre_ent": [
      "monday",
      "7pm",
      "sister",
      "dentist_appointment"
    ],
    "gold_ent": []
  },
  {
    "pre_ent": [
      "friday",
      "yoga_activity",
      "marie",
      "alex"
    ],
    "gold_ent": [
      "martha",
      "yoga_activity",
      "alex",
      "marie",
      "friday",
      "sister",
      "the_17th",
      "monday"
    ]
  },
  {
    "pre_ent": [
      "1pm",
      "yoga_activity",
      "alex",
      "3pm",
      "marie"
    ],
    "gold_ent": []
  },
  {
    "pre_ent": [
      "5pm",
      "taking_medicine",
      "wednesday",
      "martha"
    ],
    "gold_ent": [
      "5pm",
      "taking_medicine",
      "wednesday",
      "martha"
    ]
  },
  {
    "pre_ent": [
      "taking_medicine"
    ],
    "gold_ent": [
      "5pm",
      "taking_medicine",
      "wednesday"
    ]
  },
  {
    "pre_ent": [
      "cloudy"
    ],
    "gold_ent": []
  },
  {
    "pre_ent": [
      "today",
      "cloudy",
      "fresno"
    ],
    "gold_ent": [
      "fresno"
    ]
  },
  {
    "pre_ent": [
      "cloudy",
      "rain",
      "40f",
      "fresno"
    ],
    "gold_ent": []
  },
  {
    "pre_ent": [
      "cafe_venetia",
      "starbucks"
    ],
    "gold_ent": [
      "starbucks"
    ]
  },
  {
    "pre_ent": [
      "cafe_venetia",
      "269_alger_dr",
      "4_miles"
    ],
    "gold_ent": [
      "269_alger_dr",
      "cafe_venetia"
    ]
  },
  {
    "pre_ent": [
      "269_alger_dr",
      "no_traffic"
    ],
    "gold_ent": [
      "no_traffic",
      "4_miles"
    ]
  },
  {
    "pre_ent": [
      "269_alger_dr",
      "no_traffic"
    ],
    "gold_ent": []
  },
  {
    "pre_ent": [
      "cafe_venetia",
      "starbucks"
    ],
    "gold_ent": [
      "cafe_venetia",
      "coupa",
      "starbucks",
      "3_miles",
      "6_miles"
    ]
  },
  {
    "pre_ent": [
      "cafe_venetia",
      "269_alger_dr",
      "coupa",
      "moderate_traffic"
    ],
    "gold_ent": [
      "cafe_venetia",
      "heavy_traffic"
    ]
  },
  {
    "pre_ent": [
      "269_alger_dr",
      "heavy_traffic",
      "cafe_venetia"
    ],
    "gold_ent": []
  },
  {
    "pre_ent": [
      "cafe_venetia",
      "269_alger_dr"
    ],
    "gold_ent": []
  },
  {
    "pre_ent": [
      "today",
      "snow"
    ],
    "gold_ent": [
      "snow"
    ]
  },
  {
    "pre_ent": [
      "humid",
      "snow",
      "today",
      "stormy",
      "corona"
    ],
    "gold_ent": [
      "70f",
      "humid",
      "today",
      "90f",
      "snow",
      "corona"
    ]
  },
  {
    "pre_ent": [
      "today",
      "humid",
      "snow"
    ],
    "gold_ent": []
  },
  {
    "pre_ent": [
      "travelers_lodge",
      "heavy_traffic",
      "329_el_camino_real",
      "moderate_traffic"
    ],
    "gold_ent": [
      "6_miles",
      "travelers_lodge",
      "moderate_traffic"
    ]
  },
  {
    "pre_ent": [
      "moderate_traffic",
      "travelers_lodge",
      "333_arbol_dr"
    ],
    "gold_ent": [
      "333_arbol_dr"
    ]
  },
  {
    "pre_ent": [
      "333_arbol_dr",
      "travelers_lodge",
      "moderate_traffic"
    ],
    "gold_ent": []
  },
  {
    "pre_ent": [
      "heavy_traffic",
      "5_miles",
      "p_._f_._changs",
      "chinese_restaurant"
    ],
    "gold_ent": [
      "5_miles"
    ]
  },
  {
    "pre_ent": [
      "heavy_traffic",
      "5_miles",
      "669_el_camino_real"
    ],
    "gold_ent": []
  },
  {
    "pre_ent": [
      "5_miles",
      "p_._f_._changs",
      "669_el_camino_real"
    ],
    "gold_ent": [
      "669_el_camino_real"
    ]
  },
  {
    "pre_ent": [
      "347_alta_mesa_ave",
      "heavy_traffic",
      "5_miles",
      "669_el_camino_real"
    ],
    "gold_ent": []
  },
  {
    "pre_ent": [
      "rain"
    ],
    "gold_ent": []
  },
  {
    "pre_ent": [
      "rain",
      "oakland"
    ],
    "gold_ent": [
      "rain",
      "oakland"
    ]
  },
  {
    "pre_ent": [
      "rain"
    ],
    "gold_ent": []
  },
  {
    "pre_ent": [
      "conference",
      "6pm",
      "sales_team"
    ],
    "gold_ent": [
      "conference",
      "6pm",
      "sales_team"
    ]
  },
  {
    "pre_ent": [
      "conference",
      "sales_team"
    ],
    "gold_ent": []
  },
  {
    "pre_ent": [
      "ana",
      "7pm",
      "tuesday"
    ],
    "gold_ent": [
      "ana",
      "7pm",
      "tuesday"
    ]
  },
  {
    "pre_ent": [
      "ana",
      "7pm",
      "tuesday"
    ],
    "gold_ent": []
  },
  {
    "pre_ent": [
      "chevron",
      "no_traffic"
    ],
    "gold_ent": [
      "chevron",
      "6_miles"
    ]
  },
  {
    "pre_ent": [
      "chevron",
      "no_traffic",
      "gas_station"
    ],
    "gold_ent": [
      "chevron",
      "gas_station"
    ]
  },
  {
    "pre_ent": [
      "chevron",
      "783_arcadia_pl"
    ],
    "gold_ent": [
      "783_arcadia_pl"
    ]
  },
  {
    "pre_ent": [
      "no_traffic",
      "783_arcadia_pl"
    ],
    "gold_ent": []
  },
  {
    "pre_ent": [
      "no_traffic",
      "chevron",
      "783_arcadia_pl"
    ],
    "gold_ent": []
  },
  {
    "pre_ent": [
      "2pm",
      "martha",
      "saturday"
    ],
    "gold_ent": [
      "2pm",
      "martha",
      "saturday"
    ]
  },
  {
    "pre_ent": [
      "no_traffic",
      "chef_chu_s",
      "3_miles"
    ],
    "gold_ent": [
      "mandarin_roots",
      "chef_chu_s",
      "3_miles",
      "6_miles"
    ]
  },
  {
    "pre_ent": [
      "no_traffic",
      "chef_chu_s",
      "593_arrowhead_way"
    ],
    "gold_ent": [
      "chef_chu_s"
    ]
  },
  {
    "pre_ent": [
      "chef_chu_s",
      "3_miles",
      "593_arrowhead_way"
    ],
    "gold_ent": [
      "chef_chu_s",
      "593_arrowhead_way"
    ]
  },
  {
    "pre_ent": [
      "chef_chu_s",
      "3_miles",
      "moderate_traffic"
    ],
    "gold_ent": [
      "chef_chu_s",
      "3_miles",
      "moderate_traffic"
    ]
  },
  {
    "pre_ent": [
      "chef_chu_s",
      "moderate_traffic"
    ],
    "gold_ent": []
  },
  {
    "pre_ent": [
      "stanford_express_care",
      "car_collision_nearby",
      "214_el_camino_real"
    ],
    "gold_ent": [
      "stanford_express_care",
      "car_collision_nearby",
      "7_miles"
    ]
  },
  {
    "pre_ent": [
      "stanford_express_care",
      "no_traffic",
      "car_collision_nearby",
      "214_el_camino_real"
    ],
    "gold_ent": [
      "214_el_camino_real"
    ]
  },
  {
    "pre_ent": [
      "cafe_venetia",
      "starbucks"
    ],
    "gold_ent": [
      "cafe_venetia",
      "starbucks",
      "4_miles"
    ]
  },
  {
    "pre_ent": [
      "cafe_venetia",
      "269_alger_dr",
      "heavy_traffic"
    ],
    "gold_ent": []
  },
  {
    "pre_ent": [
      "$$$$"
    ],
    "gold_ent": []
  },
  {
    "pre_ent": [
      "the_12th"
    ],
    "gold_ent": [
      "the_12th"
    ]
  },
  {
    "pre_ent": [
      "the_12th"
    ],
    "gold_ent": []
  },
  {
    "pre_ent": [
      "friday",
      "meeting",
      "boss",
      "10am"
    ],
    "gold_ent": [
      "meeting",
      "10am",
      "boss",
      "conference_room_102"
    ]
  },
  {
    "pre_ent": [
      "meeting",
      "boss",
      "10am",
      "friday",
      "conference_room_102"
    ],
    "gold_ent": [
      "meeting"
    ]
  },
  {
    "pre_ent": [
      "meeting",
      "friday",
      "boss",
      "conference_room_102"
    ],
    "gold_ent": []
  },
  {
    "pre_ent": [
      "snow",
      "san_francisco"
    ],
    "gold_ent": [
      "snow",
      "san_francisco"
    ]
  },
  {
    "pre_ent": [
      "snow"
    ],
    "gold_ent": []
  },
  {
    "pre_ent": [
      "doctor_appointment",
      "the_3rd",
      "tom",
      "the_9th"
    ],
    "gold_ent": [
      "the_9th",
      "the_3rd",
      "tom",
      "father"
    ]
  },
  {
    "pre_ent": [
      "doctor_appointment",
      "jeff",
      "tom",
      "the_9th"
    ],
    "gold_ent": [
      "3pm",
      "the_9th"
    ]
  },
  {
    "pre_ent": [
      "conference"
    ],
    "gold_ent": [
      "conference"
    ]
  },
  {
    "pre_ent": [
      "14th",
      "conference",
      "4pm"
    ],
    "gold_ent": [
      "conference"
    ]
  },
  {
    "pre_ent": [
      "conference",
      "4pm"
    ],
    "gold_ent": [
      "the_14th",
      "conference",
      "4pm",
      "executive_team"
    ]
  },
  {
    "pre_ent": [
      "the_14th",
      "14th",
      "conference",
      "4pm"
    ],
    "gold_ent": []
  },
  {
    "pre_ent": [
      "the_3rd",
      "jon",
      "tennis_activity",
      "11am"
    ],
    "gold_ent": [
      "jon",
      "tennis_activity",
      "11am"
    ]
  },
  {
    "pre_ent": [
      "the_3rd",
      "jon",
      "tennis_activity",
      "11am"
    ],
    "gold_ent": []
  },
  {
    "pre_ent": [
      "30f",
      "40f",
      "90f",
      "week",
      "monday"
    ],
    "gold_ent": []
  },
  {
    "pre_ent": [
      "40f",
      "monday",
      "san_jose"
    ],
    "gold_ent": [
      "70f",
      "thursday",
      "wednesday",
      "100f",
      "saturday",
      "30f",
      "40f",
      "san_jose",
      "sunday",
      "90f",
      "60f",
      "friday",
      "80f",
      "monday",
      "tuesday"
    ]
  },
  {
    "pre_ent": [
      "friday",
      "monday",
      "tuesday"
    ],
    "gold_ent": []
  },
  {
    "pre_ent": [
      "overcast",
      "san_mateo",
      "hail"
    ],
    "gold_ent": [
      "saturday",
      "san_mateo",
      "stormy",
      "hail",
      "sunday"
    ]
  },
  {
    "pre_ent": [
      "sunday",
      "saturday",
      "san_mateo"
    ],
    "gold_ent": []
  },
  {
    "pre_ent": [
      "week",
      "monday",
      "20f"
    ],
    "gold_ent": []
  },
  {
    "pre_ent": [
      "week",
      "monday",
      "los_angeles"
    ],
    "gold_ent": [
      "100f",
      "week",
      "40f",
      "los_angeles"
    ]
  },
  {
    "pre_ent": [
      "hot",
      "week",
      "overcast",
      "los_angeles"
    ],
    "gold_ent": []
  },
  {
    "pre_ent": [
      "friday",
      "3pm",
      "conference",
      "executive_team"
    ],
    "gold_ent": [
      "3pm",
      "friday"
    ]
  },
  {
    "pre_ent": [
      "week",
      "rain"
    ],
    "gold_ent": []
  },
  {
    "pre_ent": [
      "stormy",
      "camarillo"
    ],
    "gold_ent": [
      "stormy",
      "camarillo",
      "tuesday"
    ]
  },
  {
    "pre_ent": [
      "tuesday"
    ],
    "gold_ent": []
  },
  {
    "pre_ent": [
      "1pm",
      "boss",
      "conference"
    ],
    "gold_ent": [
      "1pm",
      "boss",
      "conference",
      "the_5th"
    ]
  },
  {
    "pre_ent": [
      "1pm",
      "conference"
    ],
    "gold_ent": []
  },
  {
    "pre_ent": [
      "4pm",
      "friday",
      "tennis_activity",
      "martha"
    ],
    "gold_ent": [
      "martha",
      "friday",
      "4pm",
      "tennis_activity"
    ]
  },
  {
    "pre_ent": [
      "4pm",
      "friday",
      "tennis_activity",
      "martha"
    ],
    "gold_ent": []
  },
  {
    "pre_ent": [
      "atherton",
      "raining",
      "windy"
    ],
    "gold_ent": [
      "next_few_days",
      "atherton",
      "windy"
    ]
  },
  {
    "pre_ent": [
      "100f",
      "atherton",
      "stormy",
      "windy"
    ],
    "gold_ent": []
  },
  {
    "pre_ent": [
      "car_collision_nearby",
      "travelers_lodge",
      "four_seasons",
      "4_miles"
    ],
    "gold_ent": [
      "333_arbol_dr",
      "travelers_lodge",
      "4_miles"
    ]
  },
  {
    "pre_ent": [
      "car_collision_nearby",
      "travelers_lodge",
      "333_arbol_dr"
    ],
    "gold_ent": [
      "333_arbol_dr"
    ]
  },
  {
    "pre_ent": [
      "car_collision_nearby"
    ],
    "gold_ent": []
  },
  {
    "pre_ent": [
      "5pm",
      "jon",
      "tennis_activity"
    ],
    "gold_ent": [
      "5pm",
      "jon",
      "the_10th",
      "tennis_activity"
    ]
  },
  {
    "pre_ent": [
      "5pm",
      "the_10th",
      "tennis_activity"
    ],
    "gold_ent": []
  },
  {
    "pre_ent": [
      "4_miles",
      "cafe_venetia",
      "jacks_house",
      "864_almanor_ln",
      "6_miles"
    ],
    "gold_ent": [
      "jacks_house",
      "864_almanor_ln"
    ]
  },
  {
    "pre_ent": [
      "864_almanor_ln",
      "moderate_traffic"
    ],
    "gold_ent": []
  },
  {
    "pre_ent": [
      "864_almanor_ln",
      "moderate_traffic"
    ],
    "gold_ent": []
  },
  {
    "pre_ent": [
      "864_almanor_ln",
      "moderate_traffic"
    ],
    "gold_ent": []
  },
  {
    "pre_ent": [
      "martha",
      "alex",
      "the_3rd",
      "5pm",
      "optometrist_appointment"
    ],
    "gold_ent": [
      "5pm",
      "the_12th",
      "the_4th",
      "9am"
    ]
  },
  {
    "pre_ent": [
      "3pm",
      "optometrist_appointment",
      "alex",
      "the_3rd"
    ],
    "gold_ent": []
  },
  {
    "pre_ent": [
      "434_arastradero_rd",
      "heavy_traffic",
      "midtown_shopping_center",
      "ravenswood_shopping_center",
      "3_miles"
    ],
    "gold_ent": [
      "stanford_shopping_center",
      "3_miles",
      "ravenswood_shopping_center"
    ]
  },
  {
    "pre_ent": [
      "434_arastradero_rd",
      "ravenswood_shopping_center",
      "moderate_traffic"
    ],
    "gold_ent": [
      "ravenswood_shopping_center"
    ]
  },
  {
    "pre_ent": [
      "434_arastradero_rd",
      "ravenswood_shopping_center",
      "moderate_traffic"
    ],
    "gold_ent": [
      "434_arastradero_rd",
      "ravenswood_shopping_center"
    ]
  },
  {
    "pre_ent": [
      "434_arastradero_rd",
      "moderate_traffic"
    ],
    "gold_ent": []
  },
  {
    "pre_ent": [
      "heavy_traffic",
      "grocery_store",
      "trader_joes"
    ],
    "gold_ent": [
      "408_university_ave",
      "2_miles",
      "heavy_traffic",
      "trader_joes"
    ]
  },
  {
    "pre_ent": [
      "trader_joes",
      "heavy_traffic",
      "408_university_ave"
    ],
    "gold_ent": [
      "heavy_traffic"
    ]
  },
  {
    "pre_ent": [
      "heavy_traffic",
      "408_university_ave"
    ],
    "gold_ent": []
  },
  {
    "pre_ent": [
      "rain"
    ],
    "gold_ent": [
      "rain"
    ]
  },
  {
    "pre_ent": [
      "rain",
      "redwood_city"
    ],
    "gold_ent": [
      "rain",
      "redwood_city",
      "wednesday"
    ]
  },
  {
    "pre_ent": [
      "rain"
    ],
    "gold_ent": []
  },
  {
    "pre_ent": [
      "214_el_camino_real",
      "heavy_traffic",
      "stanford_childrens_health"
    ],
    "gold_ent": [
      "stanford_express_care"
    ]
  },
  {
    "pre_ent": [
      "stanford_express_care",
      "214_el_camino_real",
      "heavy_traffic"
    ],
    "gold_ent": [
      "stanford_express_care",
      "heavy_traffic"
    ]
  },
  {
    "pre_ent": [
      "stanford_express_care",
      "214_el_camino_real",
      "heavy_traffic"
    ],
    "gold_ent": [
      "stanford_express_care",
      "heavy_traffic"
    ]
  },
  {
    "pre_ent": [
      "stanford_express_care",
      "214_el_camino_real",
      "heavy_traffic"
    ],
    "gold_ent": [
      "no_traffic",
      "1_miles",
      "stanford_childrens_health"
    ]
  },
  {
    "pre_ent": [
      "899_ames_ct",
      "214_el_camino_real",
      "stanford_childrens_health"
    ],
    "gold_ent": []
  },
  {
    "pre_ent": [
      "cafe_venetia",
      "2_miles",
      "starbucks"
    ],
    "gold_ent": [
      "269_alger_dr",
      "2_miles",
      "cafe_venetia"
    ]
  },
  {
    "pre_ent": [
      "cafe_venetia",
      "road_block_nearby",
      "269_alger_dr"
    ],
    "gold_ent": [
      "road_block_nearby"
    ]
  },
  {
    "pre_ent": [
      "cafe_venetia",
      "road_block_nearby",
      "269_alger_dr"
    ],
    "gold_ent": []
  },
  {
    "pre_ent": [
      "the_westin",
      "329_el_camino_real",
      "6_miles"
    ],
    "gold_ent": [
      "the_westin",
      "6_miles"
    ]
  },
  {
    "pre_ent": [
      "the_westin",
      "329_el_camino_real",
      "moderate_traffic"
    ],
    "gold_ent": [
      "the_westin"
    ]
  },
  {
    "pre_ent": [
      "the_westin",
      "329_el_camino_real"
    ],
    "gold_ent": [
      "329_el_camino_real"
    ]
  },
  {
    "pre_ent": [
      "the_westin",
      "329_el_camino_real",
      "moderate_traffic"
    ],
    "gold_ent": []
  },
  {
    "pre_ent": [
      "safeway",
      "10_ames_street",
      "4_miles"
    ],
    "gold_ent": [
      "safeway",
      "4_miles"
    ]
  },
  {
    "pre_ent": [
      "safeway",
      "452_arcadia_pl",
      "4_miles"
    ],
    "gold_ent": [
      "safeway",
      "road_block_nearby",
      "452_arcadia_pl"
    ]
  },
  {
    "pre_ent": [
      "road_block_nearby",
      "452_arcadia_pl"
    ],
    "gold_ent": []
  },
  {
    "pre_ent": [
      "road_block_nearby",
      "452_arcadia_pl"
    ],
    "gold_ent": []
  },
  {
    "pre_ent": [
      "monday",
      "meeting",
      "3pm",
      "sales_team"
    ],
    "gold_ent": [
      "meeting",
      "monday",
      "3pm"
    ]
  },
  {
    "pre_ent": [
      "week",
      "monday"
    ],
    "gold_ent": []
  },
  {
    "pre_ent": [
      "week",
      "monday",
      "90f",
      "fresno"
    ],
    "gold_ent": [
      "100f",
      "lowest_temperature",
      "60f",
      "week",
      "fresno"
    ]
  },
  {
    "pre_ent": [
      "lowest_temperature",
      "fresno"
    ],
    "gold_ent": []
  },
  {
    "pre_ent": [
      "today",
      "tomorrow"
    ],
    "gold_ent": []
  },
  {
    "pre_ent": [
      "today",
      "windy"
    ],
    "gold_ent": [
      "tomorrow",
      "seattle",
      "windy"
    ]
  },
  {
    "pre_ent": [
      "tomorrow",
      "windy"
    ],
    "gold_ent": []
  },
  {
    "pre_ent": [
      "coupa",
      "starbucks"
    ],
    "gold_ent": [
      "coffee_or_tea_place",
      "coupa",
      "starbucks"
    ]
  },
  {
    "pre_ent": [
      "coupa",
      "394_van_ness_ave"
    ],
    "gold_ent": [
      "1_miles",
      "heavy_traffic",
      "coupa",
      "394_van_ness_ave"
    ]
  },
  {
    "pre_ent": [
      "coupa",
      "394_van_ness_ave"
    ],
    "gold_ent": []
  },
  {
    "pre_ent": [
      "foggy",
      "redwood_city",
      "today",
      "cloudy",
      "dry",
      "blizzard",
      "90f"
    ],
    "gold_ent": []
  },
  {
    "pre_ent": [
      "next_few_days",
      "redwood_city",
      "cloudy",
      "dry",
      "blizzard",
      "hail"
    ],
    "gold_ent": [
      "dry",
      "next_week",
      "redwood_city"
    ]
  },
  {
    "pre_ent": [
      "next_few_days",
      "next_week",
      "redwood_city",
      "cloudy",
      "blizzard"
    ],
    "gold_ent": []
  },
  {
    "pre_ent": [
      "week",
      "highest_temperature",
      "90f"
    ],
    "gold_ent": [
      "monday",
      "highest_temperature",
      "90f",
      "fresno"
    ]
  },
  {
    "pre_ent": [
      "highest_temperature",
      "week",
      "monday",
      "20f"
    ],
    "gold_ent": []
  },
  {
    "pre_ent": [
      "2pm",
      "tom",
      "swimming_activity"
    ],
    "gold_ent": [
      "the_6th",
      "tom",
      "2pm"
    ]
  },
  {
    "pre_ent": [
      "2pm",
      "tom",
      "swimming_activity"
    ],
    "gold_ent": []
  },
  {
    "pre_ent": [
      "doctor_appointment",
      "5pm",
      "the_12th"
    ],
    "gold_ent": [
      "doctor_appointment",
      "5pm",
      "the_12th"
    ]
  },
  {
    "pre_ent": [
      "338_alester_ave",
      "2_miles",
      "midtown_shopping_center"
    ],
    "gold_ent": [
      "midtown_shopping_center",
      "shopping_center"
    ]
  },
  {
    "pre_ent": [
      "338_alester_ave",
      "heavy_traffic",
      "midtown_shopping_center"
    ],
    "gold_ent": [
      "338_alester_ave",
      "2_miles",
      "heavy_traffic"
    ]
  },
  {
    "pre_ent": [
      "338_alester_ave",
      "heavy_traffic",
      "midtown_shopping_center"
    ],
    "gold_ent": [
      "338_alester_ave",
      "midtown_shopping_center"
    ]
  },
  {
    "pre_ent": [
      "338_alester_ave",
      "heavy_traffic",
      "midtown_shopping_center"
    ],
    "gold_ent": []
  },
  {
    "pre_ent": [
      "jills_house",
      "8_miles",
      "347_alta_mesa_ave"
    ],
    "gold_ent": [
      "jills_house",
      "347_alta_mesa_ave"
    ]
  },
  {
    "pre_ent": [
      "8_miles",
      "347_alta_mesa_ave"
    ],
    "gold_ent": [
      "car_collision_nearby"
    ]
  },
  {
    "pre_ent": [
      "jills_house",
      "car_collision_nearby",
      "347_alta_mesa_ave"
    ],
    "gold_ent": []
  },
  {
    "pre_ent": [
      "cafe_venetia",
      "no_traffic",
      "4_miles"
    ],
    "gold_ent": [
      "269_alger_dr",
      "cafe_venetia",
      "4_miles"
    ]
  },
  {
    "pre_ent": [
      "no_traffic",
      "269_alger_dr",
      "cafe_venetia"
    ],
    "gold_ent": [
      "no_traffic"
    ]
  },
  {
    "pre_ent": [
      "no_traffic"
    ],
    "gold_ent": []
  },
  {
    "pre_ent": [
      "1pm",
      "wednesday",
      "football_activity",
      "10am",
      "monday"
    ],
    "gold_ent": [
      "10am",
      "wednesday"
    ]
  },
  {
    "pre_ent": [
      "1pm",
      "monday",
      "football_activity"
    ],
    "gold_ent": []
  },
  {
    "pre_ent": [
      "week",
      "monday",
      "90f"
    ],
    "gold_ent": []
  },
  {
    "pre_ent": [
      "monday",
      "90f",
      "durham"
    ],
    "gold_ent": [
      "70f",
      "thursday",
      "lowest_temperature",
      "40f",
      "highest_temperature",
      "90f",
      "durham",
      "60f",
      "tuesday"
    ]
  },
  {
    "pre_ent": [
      "90f",
      "lowest_temperature",
      "durham",
      "tuesday"
    ],
    "gold_ent": []
  },
  {
    "pre_ent": [
      "home",
      "56_cadwell_street",
      "safeway",
      "3_miles"
    ],
    "gold_ent": [
      "home"
    ]
  },
  {
    "pre_ent": [
      "home",
      "56_cadwell_street",
      "heavy_traffic"
    ],
    "gold_ent": [
      "home"
    ]
  },
  {
    "pre_ent": [
      "home",
      "56_cadwell_street"
    ],
    "gold_ent": []
  },
  {
    "pre_ent": [
      "2_miles",
      "pizza_chicago",
      "915_arbol_dr",
      "moderate_traffic"
    ],
    "gold_ent": [
      "2_miles",
      "pizza_chicago"
    ]
  },
  {
    "pre_ent": [
      "pizza_chicago",
      "915_arbol_dr",
      "moderate_traffic"
    ],
    "gold_ent": [
      "915_arbol_dr"
    ]
  },
  {
    "pre_ent": [
      "pizza_chicago",
      "915_arbol_dr",
      "moderate_traffic"
    ],
    "gold_ent": [
      "pizza_chicago"
    ]
  },
  {
    "pre_ent": [
      "434_arastradero_rd",
      "ravenswood_shopping_center",
      "midtown_shopping_center",
      "4_miles"
    ],
    "gold_ent": [
      "midtown_shopping_center",
      "no_traffic",
      "2_miles",
      "ravenswood_shopping_center",
      "road_block_nearby"
    ]
  },
  {
    "pre_ent": [
      "434_arastradero_rd",
      "midtown_shopping_center",
      "4_miles",
      "338_alester_ave",
      "no_traffic",
      "road_block_nearby"
    ],
    "gold_ent": [
      "434_arastradero_rd"
    ]
  },
  {
    "pre_ent": [
      "no_traffic",
      "434_arastradero_rd"
    ],
    "gold_ent": []
  },
  {
    "pre_ent": [
      "580_van_ness_ave",
      "whole_foods",
      "4_miles"
    ],
    "gold_ent": [
      "whole_foods",
      "4_miles"
    ]
  },
  {
    "pre_ent": [
      "no_traffic",
      "819_alma_st",
      "whole_foods"
    ],
    "gold_ent": [
      "whole_foods"
    ]
  },
  {
    "pre_ent": [
      "no_traffic",
      "819_alma_st",
      "whole_foods"
    ],
    "gold_ent": []
  },
  {
    "pre_ent": [
      "5_miles",
      "starbucks"
    ],
    "gold_ent": [
      "5_miles",
      "starbucks"
    ]
  },
  {
    "pre_ent": [
      "792_bedoin_street",
      "starbucks"
    ],
    "gold_ent": [
      "starbucks",
      "792_bedoin_street"
    ]
  },
  {
    "pre_ent": [
      "road_block_nearby",
      "792_bedoin_street"
    ],
    "gold_ent": []
  },
  {
    "pre_ent": [
      "palo_alto_cafe",
      "6_miles"
    ],
    "gold_ent": [
      "coupa"
    ]
  },
  {
    "pre_ent": [
      "coupa",
      "moderate_traffic"
    ],
    "gold_ent": [
      "coupa",
      "moderate_traffic"
    ]
  },
  {
    "pre_ent": [
      "moderate_traffic",
      "6_miles",
      "coupa",
      "394_van_ness_ave"
    ],
    "gold_ent": [
      "coupa",
      "394_van_ness_ave"
    ]
  },
  {
    "pre_ent": [
      "394_van_ness_ave",
      "coupa",
      "moderate_traffic"
    ],
    "gold_ent": [
      "1_miles",
      "palo_alto_cafe",
      "moderate_traffic"
    ]
  },
  {
    "pre_ent": [
      "palo_alto_cafe",
      "436_alger_dr",
      "moderate_traffic"
    ],
    "gold_ent": []
  },
  {
    "pre_ent": [
      "cafe_venetia",
      "2_miles",
      "teavana",
      "car_collision_nearby"
    ],
    "gold_ent": [
      "2_miles",
      "car_collision_nearby",
      "cafe_venetia"
    ]
  },
  {
    "pre_ent": [
      "cafe_venetia",
      "car_collision_nearby",
      "269_alger_dr"
    ],
    "gold_ent": [
      "cafe_venetia"
    ]
  },
  {
    "pre_ent": [
      "269_alger_dr",
      "car_collision_nearby"
    ],
    "gold_ent": []
  },
  {
    "pre_ent": [
      "$$$$"
    ],
    "gold_ent": []
  },
  {
    "pre_ent": [
      "cloudy"
    ],
    "gold_ent": []
  },
  {
    "pre_ent": [
      "cloudy",
      "foggy",
      "monday"
    ],
    "gold_ent": [
      "foggy",
      "monday",
      "40f",
      "30f"
    ]
  },
  {
    "pre_ent": [
      "cloudy",
      "monday"
    ],
    "gold_ent": []
  },
  {
    "pre_ent": [
      "100f",
      "tomorrow",
      "80f",
      "raining"
    ],
    "gold_ent": []
  },
  {
    "pre_ent": [
      "hot",
      "atherton",
      "tomorrow"
    ],
    "gold_ent": [
      "hot",
      "50f",
      "30f",
      "tomorrow",
      "dry",
      "atherton"
    ]
  },
  {
    "pre_ent": [
      "hot",
      "atherton",
      "tomorrow",
      "foggy"
    ],
    "gold_ent": []
  },
  {
    "pre_ent": [
      "today",
      "clear_skies"
    ],
    "gold_ent": []
  },
  {
    "pre_ent": [
      "today",
      "san_jose",
      "clear_skies"
    ],
    "gold_ent": [
      "today",
      "overcast",
      "san_jose",
      "clear_skies"
    ]
  },
  {
    "pre_ent": [
      "today",
      "overcast"
    ],
    "gold_ent": []
  },
  {
    "pre_ent": [
      "1_miles",
      "heavy_traffic",
      "3_miles",
      "starbucks"
    ],
    "gold_ent": [
      "heavy_traffic",
      "coupa"
    ]
  },
  {
    "pre_ent": [
      "no_traffic",
      "1_miles",
      "coupa",
      "394_van_ness_ave"
    ],
    "gold_ent": [
      "no_traffic",
      "starbucks",
      "3_miles",
      "792_bedoin_street"
    ]
  },
  {
    "pre_ent": [
      "792_bedoin_street",
      "no_traffic",
      "starbucks",
      "1_miles",
      "394_van_ness_ave"
    ],
    "gold_ent": []
  },
  {
    "pre_ent": [
      "no_traffic",
      "1_miles",
      "coupa",
      "394_van_ness_ave"
    ],
    "gold_ent": []
  },
  {
    "pre_ent": [
      "tomorrow",
      "san_francisco",
      "windy"
    ],
    "gold_ent": [
      "tomorrow",
      "san_francisco",
      "warm",
      "windy"
    ]
  },
  {
    "pre_ent": [
      "tomorrow",
      "windy"
    ],
    "gold_ent": []
  },
  {
    "pre_ent": [
      "tomorrow",
      "30f"
    ],
    "gold_ent": []
  },
  {
    "pre_ent": [
      "tomorrow",
      "los_angeles"
    ],
    "gold_ent": [
      "70f",
      "tomorrow",
      "90f",
      "los_angeles",
      "snow"
    ]
  },
  {
    "pre_ent": [
      "snow",
      "tomorrow"
    ],
    "gold_ent": []
  },
  {
    "pre_ent": [
      "hr",
      "conference",
      "9am",
      "the_13th"
    ],
    "gold_ent": [
      "9am",
      "conference",
      "hr",
      "the_13th"
    ]
  },
  {
    "pre_ent": [
      "9am",
      "conference",
      "hr"
    ],
    "gold_ent": []
  },
  {
    "pre_ent": [
      "meeting",
      "2pm",
      "tomorrow",
      "discuss_the_merger",
      "sales_team"
    ],
    "gold_ent": [
      "2pm",
      "meeting",
      "tomorrow",
      "discuss_the_merger"
    ]
  },
  {
    "pre_ent": [
      "meeting",
      "2pm",
      "tomorrow",
      "discuss_the_merger",
      "sales_team"
    ],
    "gold_ent": []
  },
  {
    "pre_ent": [
      "meeting",
      "2pm",
      "conference_room_100",
      "discuss_the_merger",
      "sales_team"
    ],
    "gold_ent": []
  },
  {
    "pre_ent": [
      "alex",
      "6pm",
      "lab_appointment"
    ],
    "gold_ent": [
      "alex",
      "6pm",
      "lab_appointment"
    ]
  },
  {
    "pre_ent": [
      "snow"
    ],
    "gold_ent": []
  },
  {
    "pre_ent": [
      "rain",
      "40f",
      "san_jose",
      "90f",
      "snow"
    ],
    "gold_ent": [
      "snow",
      "week",
      "san_jose",
      "thursday"
    ]
  },
  {
    "pre_ent": [
      "snow"
    ],
    "gold_ent": []
  },
  {
    "pre_ent": [
      "11am",
      "optometrist_appointment",
      "tuesday"
    ],
    "gold_ent": [
      "11am",
      "optometrist",
      "tuesday"
    ]
  },
  {
    "pre_ent": [
      "1pm",
      "alex",
      "football_activity",
      "saturday",
      "the_13th",
      "6pm"
    ],
    "gold_ent": [
      "ana",
      "1pm",
      "wednesday",
      "alex",
      "football_activity",
      "jeff",
      "saturday",
      "9am",
      "the_13th",
      "5pm",
      "monday",
      "6pm"
    ]
  },
  {
    "pre_ent": [
      "football_activity",
      "1pm",
      "ana",
      "alex"
    ],
    "gold_ent": []
  },
  {
    "pre_ent": [
      "football_activity",
      "10am",
      "friday",
      "tom"
    ],
    "gold_ent": [
      "football_activity",
      "10am",
      "friday",
      "tom"
    ]
  },
  {
    "pre_ent": [
      "football_activity",
      "10am",
      "friday",
      "tom"
    ],
    "gold_ent": []
  },
  {
    "pre_ent": [
      "stanford_express_care",
      "road_block_nearby",
      "214_el_camino_real"
    ],
    "gold_ent": [
      "stanford_express_care",
      "hospital",
      "5_miles"
    ]
  },
  {
    "pre_ent": [
      "stanford_express_care",
      "road_block_nearby",
      "214_el_camino_real"
    ],
    "gold_ent": [
      "stanford_express_care",
      "road_block_nearby",
      "5_miles"
    ]
  },
  {
    "pre_ent": [
      "stanford_express_care",
      "214_el_camino_real"
    ],
    "gold_ent": [
      "214_el_camino_real"
    ]
  },
  {
    "pre_ent": [
      "road_block_nearby",
      "hospital"
    ],
    "gold_ent": []
  },
  {
    "pre_ent": [
      "doctor_appointment"
    ],
    "gold_ent": [
      "doctor_appointment"
    ]
  },
  {
    "pre_ent": [
      "1pm",
      "doctor_appointment"
    ],
    "gold_ent": [
      "1pm",
      "doctor_appointment",
      "the_12th"
    ]
  },
  {
    "pre_ent": [
      "383_university_ave",
      "3_miles",
      "town_and_country"
    ],
    "gold_ent": [
      "3_miles",
      "shopping_center"
    ]
  },
  {
    "pre_ent": [
      "383_university_ave",
      "3_miles",
      "town_and_country"
    ],
    "gold_ent": []
  },
  {
    "pre_ent": [
      "383_university_ave",
      "town_and_country"
    ],
    "gold_ent": [
      "383_university_ave",
      "town_and_country"
    ]
  },
  {
    "pre_ent": [
      "383_university_ave"
    ],
    "gold_ent": []
  },
  {
    "pre_ent": [
      "today",
      "tomorrow"
    ],
    "gold_ent": []
  },
  {
    "pre_ent": [
      "today",
      "tomorrow",
      "90f",
      "grand_rapids"
    ],
    "gold_ent": [
      "70f",
      "20f",
      "50f",
      "today",
      "40f",
      "tomorrow",
      "grand_rapids"
    ]
  },
  {
    "pre_ent": [
      "today",
      "tomorrow"
    ],
    "gold_ent": []
  },
  {
    "pre_ent": [
      "no_traffic",
      "5_miles",
      "coupa",
      "philz"
    ],
    "gold_ent": [
      "coupa",
      "5_miles"
    ]
  },
  {
    "pre_ent": [
      "no_traffic",
      "coupa",
      "5_miles",
      "394_van_ness_ave"
    ],
    "gold_ent": []
  },
  {
    "pre_ent": [
      "coupa",
      "5_miles",
      "394_van_ness_ave"
    ],
    "gold_ent": []
  },
  {
    "pre_ent": [
      "today",
      "snow"
    ],
    "gold_ent": [
      "snow",
      "today"
    ]
  },
  {
    "pre_ent": [
      "today",
      "oakland",
      "snow"
    ],
    "gold_ent": [
      "today",
      "oakland",
      "warm"
    ]
  },
  {
    "pre_ent": [
      "today",
      "oakland",
      "snow"
    ],
    "gold_ent": []
  },
  {
    "pre_ent": [
      "1pm",
      "father",
      "the_5th",
      "marie"
    ],
    "gold_ent": [
      "father",
      "the_5th",
      "swimming_activity"
    ]
  },
  {
    "pre_ent": [
      "1pm",
      "swimming_activity"
    ],
    "gold_ent": []
  },
  {
    "pre_ent": [
      "alex",
      "lab_appointment",
      "jon",
      "the_20th",
      "7pm"
    ],
    "gold_ent": [
      "alex",
      "lab_appointment",
      "2pm",
      "jon",
      "7pm"
    ]
  },
  {
    "pre_ent": [
      "lab_appointment",
      "the_20th",
      "alex"
    ],
    "gold_ent": []
  },
  {
    "pre_ent": [
      "panda_express",
      "3_miles",
      "4_miles"
    ],
    "gold_ent": [
      "chinese_restaurant"
    ]
  },
  {
    "pre_ent": [
      "heavy_traffic",
      "panda_express",
      "no_traffic",
      "842_arrowhead_way",
      "3_miles"
    ],
    "gold_ent": [
      "panda_express",
      "heavy_traffic",
      "3_miles",
      "4_miles"
    ]
  },
  {
    "pre_ent": [
      "no_traffic",
      "panda_express",
      "842_arrowhead_way",
      "tai_pan"
    ],
    "gold_ent": [
      "panda_express"
    ]
  },
  {
    "pre_ent": [
      "no_traffic",
      "panda_express",
      "842_arrowhead_way"
    ],
    "gold_ent": [
      "panda_express",
      "842_arrowhead_way"
    ]
  },
  {
    "pre_ent": [
      "no_traffic",
      "panda_express",
      "842_arrowhead_way"
    ],
    "gold_ent": []
  },
  {
    "pre_ent": [
      "1pm",
      "meeting",
      "infrastructure_team",
      "the_5th"
    ],
    "gold_ent": [
      "2pm",
      "meeting",
      "the_5th",
      "boss"
    ]
  },
  {
    "pre_ent": [
      "1pm",
      "meeting",
      "infrastructure_team"
    ],
    "gold_ent": []
  },
  {
    "pre_ent": [
      "today",
      "rain"
    ],
    "gold_ent": [
      "rain"
    ]
  },
  {
    "pre_ent": [
      "drizzle",
      "today",
      "cloudy",
      "rain",
      "fresno"
    ],
    "gold_ent": [
      "today",
      "cloudy",
      "rain",
      "fresno"
    ]
  },
  {
    "pre_ent": [
      "today",
      "rain",
      "fresno"
    ],
    "gold_ent": []
  },
  {
    "pre_ent": [
      "father",
      "swimming_activity",
      "sister",
      "the_14th",
      "7pm"
    ],
    "gold_ent": [
      "the_14th",
      "the_12th",
      "6pm",
      "7pm"
    ]
  },
  {
    "pre_ent": [
      "the_14th",
      "swimming_activity",
      "7pm",
      "sister"
    ],
    "gold_ent": []
  },
  {
    "pre_ent": [
      "today",
      "drizzle",
      "60f"
    ],
    "gold_ent": []
  },
  {
    "pre_ent": [
      "today",
      "oakland",
      "humid",
      "60f"
    ],
    "gold_ent": [
      "today",
      "dry",
      "oakland"
    ]
  },
  {
    "pre_ent": [
      "oakland",
      "humid",
      "today",
      "dry",
      "60f"
    ],
    "gold_ent": []
  },
  {
    "pre_ent": [
      "meeting",
      "6pm",
      "go_over_quarterly_report"
    ],
    "gold_ent": [
      "meeting",
      "the_5th",
      "boss",
      "6pm",
      "go_over_quarterly_report"
    ]
  },
  {
    "pre_ent": [
      "60f",
      "grand_rapids"
    ],
    "gold_ent": [
      "grand_rapids"
    ]
  },
  {
    "pre_ent": [
      "rain",
      "friday",
      "grand_rapids"
    ],
    "gold_ent": [
      "70f",
      "windy",
      "friday",
      "60f",
      "grand_rapids"
    ]
  },
  {
    "pre_ent": [
      "friday",
      "grand_rapids"
    ],
    "gold_ent": []
  },
  {
    "pre_ent": [
      "friday",
      "windy"
    ],
    "gold_ent": []
  },
  {
    "pre_ent": [
      "new_york",
      "foggy",
      "40f"
    ],
    "gold_ent": []
  },
  {
    "pre_ent": [
      "today",
      "40f",
      "new_york"
    ],
    "gold_ent": [
      "today",
      "foggy",
      "40f",
      "60f"
    ]
  },
  {
    "pre_ent": [
      "today",
      "40f"
    ],
    "gold_ent": []
  },
  {
    "pre_ent": [
      "today",
      "mountain_view",
      "raining"
    ],
    "gold_ent": []
  },
  {
    "pre_ent": [
      "today",
      "rain",
      "new_york",
      "raining"
    ],
    "gold_ent": [
      "new_york",
      "today",
      "rain"
    ]
  },
  {
    "pre_ent": [
      "today",
      "rain"
    ],
    "gold_ent": []
  },
  {
    "pre_ent": [
      "lab_appointment"
    ],
    "gold_ent": []
  },
  {
    "pre_ent": [
      "doctor_appointment",
      "the_1st",
      "7pm"
    ],
    "gold_ent": [
      "doctor_appointment",
      "monday",
      "7pm"
    ]
  },
  {
    "pre_ent": [
      "doctor_appointment",
      "monday",
      "7pm",
      "lab_appointment"
    ],
    "gold_ent": []
  },
  {
    "pre_ent": [
      "home",
      "10_ames_street"
    ],
    "gold_ent": [
      "home",
      "7_miles",
      "heavy_traffic",
      "10_ames_street"
    ]
  },
  {
    "pre_ent": [
      "home",
      "moderate_traffic",
      "10_ames_street",
      "347_alta_mesa_ave"
    ],
    "gold_ent": []
  },
  {
    "pre_ent": [
      "today",
      "cloudy",
      "redwood_city"
    ],
    "gold_ent": [
      "today",
      "cloudy",
      "redwood_city"
    ]
  },
  {
    "pre_ent": [
      "today",
      "cloudy",
      "dew",
      "redwood_city"
    ],
    "gold_ent": [
      "today",
      "redwood_city"
    ]
  },
  {
    "pre_ent": [
      "today",
      "cloudy",
      "dew",
      "redwood_city"
    ],
    "gold_ent": []
  },
  {
    "pre_ent": [
      "no_traffic",
      "773_alger_dr",
      "stanford_shopping_center",
      "road_block_nearby",
      "7_miles"
    ],
    "gold_ent": [
      "no_traffic",
      "ravenswood_shopping_center",
      "1_miles",
      "road_block_nearby",
      "7_miles",
      "stanford_shopping_center"
    ]
  },
  {
    "pre_ent": [
      "434_arastradero_rd",
      "no_traffic",
      "773_alger_dr",
      "ravenswood_shopping_center",
      "stanford_shopping_center"
    ],
    "gold_ent": [
      "434_arastradero_rd"
    ]
  },
  {
    "pre_ent": [
      "no_traffic",
      "773_alger_dr",
      "434_arastradero_rd"
    ],
    "gold_ent": []
  },
  {
    "pre_ent": [
      "the_5th",
      "yoga_activity",
      "4pm",
      "alex"
    ],
    "gold_ent": [
      "4pm",
      "the_5th",
      "yoga_activity",
      "5pm",
      "monday"
    ]
  },
  {
    "pre_ent": [
      "aunt",
      "yoga_activity",
      "4pm",
      "alex"
    ],
    "gold_ent": []
  },
  {
    "pre_ent": [
      "home",
      "56_cadwell_street",
      "moderate_traffic"
    ],
    "gold_ent": [
      "moderate_traffic",
      "56_cadwell_street",
      "home",
      "4_miles"
    ]
  },
  {
    "pre_ent": [
      "home",
      "56_cadwell_street",
      "moderate_traffic"
    ],
    "gold_ent": []
  },
  {
    "pre_ent": [
      "home",
      "56_cadwell_street"
    ],
    "gold_ent": []
  },
  {
    "pre_ent": [
      "cafe_venetia",
      "2_miles",
      "heavy_traffic"
    ],
    "gold_ent": [
      "cafe_venetia"
    ]
  },
  {
    "pre_ent": [
      "cafe_venetia",
      "2_miles",
      "269_alger_dr",
      "heavy_traffic"
    ],
    "gold_ent": [
      "2_miles",
      "heavy_traffic"
    ]
  },
  {
    "pre_ent": [
      "cafe_venetia",
      "2_miles",
      "269_alger_dr",
      "heavy_traffic"
    ],
    "gold_ent": [
      "269_alger_dr",
      "cafe_venetia"
    ]
  },
  {
    "pre_ent": [
      "269_alger_dr",
      "heavy_traffic"
    ],
    "gold_ent": []
  },
  {
    "pre_ent": [
      "10am",
      "martha"
    ],
    "gold_ent": [
      "10am",
      "martha"
    ]
  },
  {
    "pre_ent": [
      "10am"
    ],
    "gold_ent": [
      "week",
      "10am",
      "martha"
    ]
  },
  {
    "pre_ent": [
      "10am",
      "martha"
    ],
    "gold_ent": []
  },
  {
    "pre_ent": [
      "5_miles",
      "pizza_chicago",
      "heavy_traffic",
      "864_almanor_ln"
    ],
    "gold_ent": [
      "pizza_chicago",
      "915_arbol_dr",
      "5_miles"
    ]
  },
  {
    "pre_ent": [
      "heavy_traffic",
      "915_arbol_dr"
    ],
    "gold_ent": [
      "pizza_chicago"
    ]
  },
  {
    "pre_ent": [
      "heavy_traffic"
    ],
    "gold_ent": []
  },
  {
    "pre_ent": [
      "heavy_traffic",
      "2_miles",
      "webster_garage",
      "palo_alto_garage_r",
      "481_amaranta_ave"
    ],
    "gold_ent": [
      "2_miles",
      "parking_garage"
    ]
  },
  {
    "pre_ent": [
      "heavy_traffic",
      "2_miles",
      "palo_alto_garage_r",
      "moderate_traffic",
      "481_amaranta_ave"
    ],
    "gold_ent": [
      "palo_alto_garage_r"
    ]
  },
  {
    "pre_ent": [
      "481_amaranta_ave",
      "palo_alto_garage_r",
      "moderate_traffic"
    ],
    "gold_ent": []
  },
  {
    "pre_ent": [
      "today",
      "50f",
      "rain",
      "monday"
    ],
    "gold_ent": []
  },
  {
    "pre_ent": [
      "cleveland",
      "windy"
    ],
    "gold_ent": [
      "next_week",
      "cleveland",
      "windy"
    ]
  },
  {
    "pre_ent": [
      "stormy",
      "next_week",
      "windy"
    ],
    "gold_ent": []
  },
  {
    "pre_ent": [
      "safeway",
      "grocery_store",
      "moderate_traffic"
    ],
    "gold_ent": [
      "grocery_store",
      "452_arcadia_pl",
      "6_miles"
    ]
  },
  {
    "pre_ent": [
      "safeway",
      "452_arcadia_pl",
      "moderate_traffic"
    ],
    "gold_ent": [
      "safeway",
      "452_arcadia_pl"
    ]
  },
  {
    "pre_ent": [
      "452_arcadia_pl",
      "moderate_traffic"
    ],
    "gold_ent": []
  },
  {
    "pre_ent": [
      "conference",
      "9am",
      "the_15th",
      "executive_team"
    ],
    "gold_ent": [
      "conference",
      "9am",
      "the_15th",
      "executive_team"
    ]
  },
  {
    "pre_ent": [
      "conference",
      "9am",
      "the_15th"
    ],
    "gold_ent": []
  }
]
