# Supplementary material for: PluDG: enhancing task-oriented dialogue system with knowledge graph plug-in module
Source: PeerJ Comput Sci. 2023 Nov 24;9:e1707. doi: 10.7717/peerj-cs.1707 (PMC10703105; doi:10.7717/peerj-cs.1707)
Supplement: Supplemental Information 1 [file peerj-cs-09-1707-s001.zip › decoder/data/incar/GIN_kvr_test.json]

[{"pre_ent": [], "gold_ent": [], "id": 1, "template": "what time and time is the game ?", "response": "what time and time is the game ?"}, {"pre_ent": ["7pm"], "gold_ent": ["7pm"], "id": 2, "template": "ok , setting a reminder to take medicine at @time on", "response": "ok , setting a reminder to take medicine at 7pm on"}, {"pre_ent": ["chevron", "5_miles"], "gold_ent": ["chevron"], "id": 3, "template": "@poi is @distance away", "response": "chevron is 5_miles away"}, {"pre_ent": ["chevron", "5_miles", "moderate_traffic", "783_arcadia_pl"], "gold_ent": ["chevron"], "id": 4, "template": "@poi is @distance away at @address and there is @traffic_info", "response": "chevron is 5_miles away at 783_arcadia_pl and there is moderate_traffic"}, {"pre_ent": ["chevron", "783_arcadia_pl"], "gold_ent": ["783_arcadia_pl", "chevron", "gas_station"], "id": 5, "template": "@poi is located at @address", "response": "chevron is located at 783_arcadia_pl"}, {"pre_ent": [], "gold_ent": [], "id": 6, "template": "you re welcome", "response": "you re welcome"}, {"pre_ent": [], "gold_ent": ["friday"], "id": 7, "template": "what city do you want the weather for ?", "response": "what city do you want the weather for ?"}, {"pre_ent": ["80f", "60f", "alhambra", "friday"], "gold_ent": ["clear_skies", "alhambra", "friday"], "id": 8, "template": "@date , it will be between @temperature - @temperature on @day", "response": "alhambra , it will be between 80f - 60f on friday"}, {"pre_ent": ["60f", "friday"], "gold_ent": ["20f", "30f", "alhambra", "friday"], "id": 9, "template": "it will be @temperature - @temperature on @day and @date", "response": "it will be 60f - 60f on friday and 60f"}, {"pre_ent": [], "gold_ent": [], "id": 10, "template": "you re welcome !", "response": "you re welcome !"}, {"pre_ent": ["2_miles", "sigona_farmers_market", "grocery_store", "638_amherst_st"], "gold_ent": ["4_miles", "2_miles", "sigona_farmers_market", "whole_foods"], "id": 11, "template": "the closest @poi_type is @poi , @distance away at @address", "response": "the closest grocery_store is sigona_farmers_market , 2_miles away at 638_amherst_st"}, {"pre_ent": ["no_traffic", "whole_foods", "819_alma_st"], "gold_ent": ["4_miles", "no_traffic", "sigona_farmers_market", "638_amherst_st"], "id": 12, "template": "@poi is at @address with @traffic_info noted", "response": "whole_foods is at 819_alma_st with no_traffic noted"}, {"pre_ent": [], "gold_ent": [], "id": 13, "template": "you re welcome !", "response": "you re welcome !"}, {"pre_ent": ["today", "cloudy", "snow", "fresno"], "gold_ent": ["snow", "fresno", "cloudy"], "id": 14, "template": "the weather forecast in @location will be @weather_attribute @today and @weather_attribute , and the next 7", "response": "the weather forecast in fresno will be cloudy today and snow , and the next 7"}, {"pre_ent": [], "gold_ent": [], "id": 15, "template": "you re welcome", "response": "you re welcome"}, {"pre_ent": ["heavy_traffic", "3_miles"], "gold_ent": ["56_cadwell_street", "home"], "id": 16, "template": "there is a @traffic_info but we re @distance away but there is a @traffic_info", "response": "there is a heavy_traffic but we re 3_miles away but there is a heavy_traffic"}, {"pre_ent": ["heavy_traffic"], "gold_ent": ["3_miles", "heavy_traffic", "home"], "id": 17, "template": "there is a @traffic_info but i sent on your screen another route to reach there", "response": "there is a heavy_traffic but i sent on your screen another route to reach there"}, {"pre_ent": [], "gold_ent": [], "id": 18, "template": "you re welcome !", "response": "you re welcome !"}, {"pre_ent": [], "gold_ent": [], "id": 19, "template": "glad to help", "response": "glad to help"}, {"pre_ent": ["whole_foods", "4_miles", "grocery_store"], "gold_ent": ["4_miles", "safeway", "whole_foods"], "id": 20, "template": "the closest @poi_type is @poi , @distance away", "response": "the closest grocery_store is whole_foods , 4_miles away"}, {"pre_ent": ["safeway"], "gold_ent": ["safeway", "452_arcadia_pl"], "id": 21, "template": "setting navigation to @poi", "response": "setting navigation to safeway"}, {"pre_ent": ["4_miles", "452_arcadia_pl"], "gold_ent": [], "id": 22, "template": "the quickest route is @poi at @address", "response": "the quickest route is 4_miles at 452_arcadia_pl"}, {"pre_ent": ["willows_market", "3_miles", "grocery_store", "409_bollard_st"], "gold_ent": ["willows_market", "3_miles", "car_collision_nearby"], "id": 23, "template": "the closest @poi_type is @poi , @distance away at @address", "response": "the closest grocery_store is willows_market , 3_miles away at 409_bollard_st"}, {"pre_ent": ["willows_market"], "gold_ent": [], "id": 24, "template": "@poi is the closest one", "response": "willows_market is the closest one"}, {"pre_ent": [], "gold_ent": ["willows_market"], "id": 25, "template": "i sent the info on your screen , drive carefully !", "response": "i sent the info on your screen , drive carefully !"}, {"pre_ent": [], "gold_ent": [], "id": 26, "template": "you re welcome !", "response": "you re welcome !"}, {"pre_ent": ["347_alta_mesa_ave"], "gold_ent": ["347_alta_mesa_ave", "5_miles"], "id": 27, "template": "jill lives at @address", "response": "jill lives at 347_alta_mesa_ave"}, {"pre_ent": [], "gold_ent": ["347_alta_mesa_ave", "5_miles"], "id": 28, "template": "i sent the info on your screen , drive carefully !", "response": "i sent the info on your screen , drive carefully !"}, {"pre_ent": [], "gold_ent": [], "id": 29, "template": "you re welcome !", "response": "you re welcome !"}, {"pre_ent": ["60f", "brentwood", "highest_temperature"], "gold_ent": ["tuesday", "brentwood", "80f"], "id": 30, "template": "the @weather_attribute in @location is predicted to be @weather_attribute with a low of @temperature", "response": "the highest_temperature in brentwood is predicted to be highest_temperature with a low of 60f"}, {"pre_ent": [], "gold_ent": [], "id": 31, "template": "you re welcome !", "response": "you re welcome !"}, {"pre_ent": ["dinner", "11am"], "gold_ent": ["11am", "dinner", "friday"], "id": 32, "template": "i have set a reminder for @date at @time with @party", "response": "i have set a reminder for dinner at 11am with dinner"}, {"pre_ent": ["dinner", "11am", "friday"], "gold_ent": [], "id": 33, "template": "i ve set the @event on @date at @time", "response": "i ve set the dinner on friday at 11am"}, {"pre_ent": ["dinner", "5pm"], "gold_ent": ["5pm", "dinner"], "id": 34, "template": "your @event is at @time", "response": "your dinner is at 5pm"}, {"pre_ent": ["4_miles", "civic_center_garage", "parking_garage"], "gold_ent": ["4_miles", "270_altaire_walk", "civic_center_garage", "parking_garage"], "id": 35, "template": "the closest @poi_type is @poi , @distance away", "response": "the closest parking_garage is civic_center_garage , 4_miles away"}, {"pre_ent": [], "gold_ent": [], "id": 36, "template": "you re welcome !", "response": "you re welcome !"}, {"pre_ent": ["stanford_shopping_center", "2_miles", "moderate_traffic", "shopping_center"], "gold_ent": ["2_miles", "773_alger_dr", "stanford_shopping_center"], "id": 37, "template": "the nearest @poi_type is @poi , it s @distance away and there is @traffic_info on", "response": "the nearest shopping_center is stanford_shopping_center , it s 2_miles away and there is moderate_traffic on"}, {"pre_ent": [], "gold_ent": [], "id": 38, "template": "you re welcome !", "response": "you re welcome !"}, {"pre_ent": ["hospital", "214_el_camino_real"], "gold_ent": ["stanford_express_care", "214_el_camino_real"], "id": 39, "template": "the @poi is located at @address", "response": "the hospital is located at 214_el_camino_real"}, {"pre_ent": [], "gold_ent": [], "id": 40, "template": "you re welcome !", "response": "you re welcome !"}, {"pre_ent": [], "gold_ent": ["snow"], "id": 41, "template": "what city are you inquiring about ?", "response": "what city are you inquiring about ?"}, {"pre_ent": ["corona", "snow"], "gold_ent": ["week", "snow", "corona"], "id": 42, "template": "it will @weather_attribute on @date in @location", "response": "it will snow on corona in corona"}, {"pre_ent": [], "gold_ent": [], "id": 43, "template": "you re welcome !", "response": "you re welcome !"}, {"pre_ent": ["dinner"], "gold_ent": ["dinner"], "id": 44, "template": "what time is your @event ?", "response": "what time is your dinner ?"}, {"pre_ent": ["dinner", "7pm", "the_6th", "marie"], "gold_ent": ["marie", "dinner", "7pm", "the_6th"], "id": 45, "template": "i have set a reminder for a @event at @time on @date with @party", "response": "i have set a reminder for a dinner at 7pm on the_6th with marie"}, {"pre_ent": [], "gold_ent": [], "id": 46, "template": "you are welcome", "response": "you are welcome"}, {"pre_ent": ["warm", "compton", "wednesday"], "gold_ent": ["warm", "compton", "wednesday"], "id": 47, "template": "it will not be @weather_attribute in @location on @date", "response": "it will not be warm in compton on wednesday"}, {"pre_ent": [], "gold_ent": [], "id": 48, "template": "you are welcome", "response": "you are welcome"}, {"pre_ent": ["football_activity", "1pm", "the_11th", "marie"], "gold_ent": ["marie", "1pm", "the_11th"], "id": 49, "template": "okay , setting a reminder for a @event at @time on @date of this month with @party", "response": "okay , setting a reminder for a football_activity at 1pm on the_11th of this month with marie"}, {"pre_ent": [], "gold_ent": [], "id": 50, "template": "you are welcome", "response": "you are welcome"}, {"pre_ent": [], "gold_ent": [], "id": 51, "template": "what date and time should i set the appointment ?", "response": "what date and time should i set the appointment ?"}, {"pre_ent": ["3pm", "saturday"], "gold_ent": ["3pm", "saturday"], "id": 52, "template": "i am scheduling a @event on @date at @time with @party", "response": "i am scheduling a 3pm on saturday at 3pm with 3pm"}, {"pre_ent": ["5_miles", "gas_station"], "gold_ent": ["4_miles", "valero"], "id": 53, "template": "there is a @poi_type @distance away", "response": "there is a gas_station 5_miles away"}, {"pre_ent": ["200_alester_ave"], "gold_ent": ["200_alester_ave", "valero"], "id": 54, "template": "@poi is at @address", "response": "200_alester_ave is at 200_alester_ave"}, {"pre_ent": ["heavy_traffic"], "gold_ent": ["heavy_traffic"], "id": 55, "template": "there is @traffic_info on our way but i already sent another route on your screen", "response": "there is heavy_traffic on our way but i already sent another route on your screen"}, {"pre_ent": [], "gold_ent": [], "id": 56, "template": "you re welcome !", "response": "you re welcome !"}, {"pre_ent": [], "gold_ent": ["5677_southwest_4th_street", "1_miles", "moderate_traffic"], "id": 57, "template": "i don t see your friend s house , which one do you want to go ?", "response": "i don t see your friend s house , which one do you want to go ?"}, {"pre_ent": ["home", "56_cadwell_street"], "gold_ent": ["56_cadwell_street", "home"], "id": 58, "template": "@poi is at @address", "response": "home is at 56_cadwell_street"}, {"pre_ent": [], "gold_ent": [], "id": 59, "template": "you re welcome , happy to help", "response": "you re welcome , happy to help"}, {"pre_ent": ["midtown_shopping_center", "3_miles", "shopping_center"], "gold_ent": ["midtown_shopping_center", "no_traffic", "3_miles"], "id": 60, "template": "@poi is @distance away", "response": "midtown_shopping_center is 3_miles away"}, {"pre_ent": [], "gold_ent": [], "id": 61, "template": "you re welcome and navigation set", "response": "you re welcome and navigation set"}, {"pre_ent": [], "gold_ent": [], "id": 62, "template": "you re welcome !", "response": "you re welcome !"}, {"pre_ent": ["today", "snow"], "gold_ent": ["snow", "today"], "id": 63, "template": "there is no @weather_attribute in @location @today", "response": "there is no snow in today today"}, {"pre_ent": ["today", "snow", "cleveland"], "gold_ent": ["cleveland", "snow", "today"], "id": 64, "template": "it is @weather_attribute in @location @today", "response": "it is snow in cleveland today"}, {"pre_ent": [], "gold_ent": [], "id": 65, "template": "you re welcome !", "response": "you re welcome !"}, {"pre_ent": ["starbucks", "5_miles", "792_bedoin_street"], "gold_ent": ["5_miles", "starbucks"], "id": 66, "template": "the nearest cafe is @poi , @distance away at @address", "response": "the nearest cafe is starbucks , 5_miles away at 792_bedoin_street"}, {"pre_ent": ["792_bedoin_street"], "gold_ent": ["starbucks"], "id": 67, "template": "the address is @address , navigating you to @address", "response": "the address is 792_bedoin_street , navigating you to 792_bedoin_street"}, {"pre_ent": ["5_miles", "heavy_traffic", "coffee_or_tea_place"], "gold_ent": ["792_bedoin_street"], "id": 68, "template": "the fastest route is the only @poi_type that i can find it is @distance away with @traffic_info", "response": "the fastest route is the only coffee_or_tea_place that i can find it is 5_miles away with heavy_traffic"}, {"pre_ent": ["conference", "sales_team", "the_11th", "9am"], "gold_ent": ["sales_team", "the_11th", "conference", "9am"], "id": 69, "template": "okay , i am scheduling a @event with @party for @date of this month at @time", "response": "okay , i am scheduling a conference with sales_team for the_11th of this month at 9am"}, {"pre_ent": [], "gold_ent": [], "id": 70, "template": "you are welcome", "response": "you are welcome"}, {"pre_ent": ["meeting", "the_3rd", "1pm", "tom"], "gold_ent": ["the_5th", "doctor_appointment", "wednesday"], "id": 71, "template": "your @event is @date at @time with @party", "response": "your meeting is the_3rd at 1pm with tom"}, {"pre_ent": ["doctor_appointment", "6pm", "wednesday", "father", "doctor"], "gold_ent": ["doctor_appointment", "father", "7pm", "wednesday"], "id": 72, "template": "your @event on @date is at @time with your @party", "response": "your doctor_appointment on wednesday is at 6pm with your father"}, {"pre_ent": ["doctor_appointment", "6pm", "the_5th", "father", "doctor"], "gold_ent": ["the_5th", "doctor_appointment", "alex", "6pm"], "id": 73, "template": "your @event on @date is at @time with your @party", "response": "your doctor_appointment on the_5th is at 6pm with your father"}, {"pre_ent": [], "gold_ent": [], "id": 74, "template": "what city do you want the weather for ?", "response": "what city do you want the weather for ?"}, {"pre_ent": ["today", "hot", "snow", "tomorrow"], "gold_ent": ["warm", "80f", "rain", "los_angeles", "40f", "tomorrow", "today", "60f"], "id": 75, "template": "it will be @weather_attribute @day , @weather_attribute on @date , @weather_attribute on @date , @weather_attribute on @date , @weather_attribute on @date , @weather_attribute", "response": "it will be hot today , hot on tomorrow , snow on tomorrow , snow on tomorrow , snow on tomorrow , snow"}, {"pre_ent": [], "gold_ent": [], "id": 76, "template": "you re welcome !", "response": "you re welcome !"}, {"pre_ent": ["midtown_shopping_center", "3_miles", "shopping_center"], "gold_ent": ["midtown_shopping_center", "no_traffic", "3_miles"], "id": 77, "template": "the nearest mall is @poi , it s @distance away", "response": "the nearest mall is midtown_shopping_center , it s 3_miles away"}, {"pre_ent": [], "gold_ent": ["midtown_shopping_center"], "id": 78, "template": "setting navigation now", "response": "setting navigation now"}, {"pre_ent": [], "gold_ent": [], "id": 79, "template": "you re welcome , have a great day", "response": "you re welcome , have a great day"}, {"pre_ent": ["grocery_store", "1313_chester_ave", "trader_joes"], "gold_ent": ["1_miles", "hacienda_market", "grocery_store"], "id": 80, "template": "the closest @poi_type is @poi , located at @address", "response": "the closest grocery_store is trader_joes , located at 1313_chester_ave"}, {"pre_ent": ["road_block_nearby", "1313_chester_ave"], "gold_ent": ["road_block_nearby", "1313_chester_ave"], "id": 81, "template": "the address is @address , i found another route on the way , but there is a @traffic_info , so drive carefully", "response": "the address is 1313_chester_ave , i found another route on the way , but there is a road_block_nearby , so drive carefully"}, {"pre_ent": [], "gold_ent": [], "id": 82, "template": "you re welcome !", "response": "you re welcome !"}, {"pre_ent": [], "gold_ent": [], "id": 83, "template": "what city do you want the weather for ?", "response": "what city do you want the weather for ?"}, {"pre_ent": ["monday", "90f", "100f", "humid", "downtown_chicago"], "gold_ent": ["sunday", "monday", "thursday", "wednesday", "clear_skies", "dry", "humid", "downtown_chicago", "friday", "snow", "drizzle", "frost", "saturday"], "id": 84, "template": "in @location this @weekly_time it will be @weather_attribute with a low of @temperature and a high of @temperature", "response": "in downtown_chicago this monday it will be humid with a low of 90f and a high of 100f"}, {"pre_ent": [], "gold_ent": [], "id": 85, "template": "you re welcome !", "response": "you re welcome !"}, {"pre_ent": ["tennis_activity", "5pm", "the_4th"], "gold_ent": ["the_4th", "sister", "tennis_activity", "5pm"], "id": 86, "template": "you have two @event scheduled one on @date at @time and another on @date at @time", "response": "you have two tennis_activity scheduled one on the_4th at 5pm and another on the_4th at 5pm"}, {"pre_ent": [], "gold_ent": [], "id": 87, "template": "you are welcome", "response": "you are welcome"}, {"pre_ent": ["meeting"], "gold_ent": ["meeting"], "id": 88, "template": "what time and time should i schedule your @event ?", "response": "what time and time should i schedule your meeting ?"}, {"pre_ent": ["saturday", "1pm", "go_over_budget"], "gold_ent": ["1pm", "sales_team", "go_over_budget", "meeting", "saturday"], "id": 89, "template": "okay , setting a reminder for @date at @time with @party", "response": "okay , setting a reminder for saturday at 1pm with go_over_budget"}, {"pre_ent": [], "gold_ent": [], "id": 90, "template": "you are welcome", "response": "you are welcome"}, {"pre_ent": [], "gold_ent": [], "id": 91, "template": "what city do you want the weather for ?", "response": "what city do you want the weather for ?"}, {"pre_ent": ["today", "drizzle", "durham"], "gold_ent": ["durham", "tomorrow", "drizzle", "today"], "id": 92, "template": "it will not @weather_attribute in @location @today", "response": "it will not drizzle in durham today"}, {"pre_ent": [], "gold_ent": [], "id": 93, "template": "you re welcome !", "response": "you re welcome !"}, {"pre_ent": [], "gold_ent": [], "id": 94, "template": "what city do you want the weather for ?", "response": "what city do you want the weather for ?"}, {"pre_ent": ["today", "30f", "overcast", "mountain_view"], "gold_ent": ["tomorrow", "stormy", "mountain_view", "today", "overcast"], "id": 95, "template": "@today in @location is gonna be @weather_attribute with a low of @temperature and", "response": "today in mountain_view is gonna be overcast with a low of 30f and"}, {"pre_ent": [], "gold_ent": [], "id": 96, "template": "you re welcome !", "response": "you re welcome !"}, {"pre_ent": [], "gold_ent": [], "id": 97, "template": "what city do you want the weather for ?", "response": "what city do you want the weather for ?"}, {"pre_ent": ["monday", "hot", "brentwood"], "gold_ent": ["week", "brentwood", "hot"], "id": 98, "template": "it will be @weather_attribute in @location on @date", "response": "it will be hot in brentwood on monday"}, {"pre_ent": [], "gold_ent": [], "id": 99, "template": "you re welcome !", "response": "you re welcome !"}, {"pre_ent": ["palo_alto_garage_r", "parking_garage"], "gold_ent": ["palo_alto_garage_r", "1_miles"], "id": 100, "template": "@poi is the only @poi_type", "response": "palo_alto_garage_r is the only parking_garage"}, {"pre_ent": [], "gold_ent": [], "id": 101, "template": "you re welcome , have a great day", "response": "you re welcome , have a great day"}, {"pre_ent": ["drizzle", "redwood_city", "weekend"], "gold_ent": ["weekend", "redwood_city", "drizzle"], "id": 102, "template": "it will not @weather_attribute in @location this @weekly_time", "response": "it will not drizzle in redwood_city this weekend"}, {"pre_ent": [], "gold_ent": [], "id": 103, "template": "you re welcome", "response": "you re welcome"}, {"pre_ent": ["5_miles", "home"], "gold_ent": ["home"], "id": 104, "template": "the quickest route to @poi is @address", "response": "the quickest route to home is 5_miles"}, {"pre_ent": ["5671_barringer_street"], "gold_ent": ["5671_barringer_street", "home"], "id": 105, "template": "the address is @address", "response": "the address is 5671_barringer_street"}, {"pre_ent": [], "gold_ent": [], "id": 106, "template": "you re welcome , we should arrive shortly", "response": "you re welcome , we should arrive shortly"}, {"pre_ent": [], "gold_ent": [], "id": 107, "template": "you re welcome , happy to help", "response": "you re welcome , happy to help"}, {"pre_ent": [], "gold_ent": [], "id": 108, "template": "what time is the appointment ?", "response": "what time is the appointment ?"}, {"pre_ent": ["doctor", "the_12th", "7pm"], "gold_ent": ["the_12th", "doctor", "7pm"], "id": 109, "template": "okay , setting a reminder for your @event at @time on @date", "response": "okay , setting a reminder for your doctor at 7pm on the_12th"}, {"pre_ent": [], "gold_ent": [], "id": 110, "template": "you are welcome", "response": "you are welcome"}, {"pre_ent": [], "gold_ent": [], "id": 111, "template": "what city do you want the weather for ?", "response": "what city do you want the weather for ?"}, {"pre_ent": ["monday", "compton", "90f", "100f", "50f"], "gold_ent": ["compton", "week", "monday", "30f", "100f", "70f", "friday"], "id": 112, "template": "in @location , it will be @temperature - @temperature and @temperature - @temperature on @date", "response": "in compton , it will be 100f - 100f and 90f - 50f on monday"}, {"pre_ent": [], "gold_ent": [], "id": 113, "template": "you re welcome !", "response": "you re welcome !"}, {"pre_ent": ["mountain_view", "highest_temperature", "friday"], "gold_ent": ["50f", "highest_temperature", "mountain_view", "friday"], "id": 114, "template": "the @weather_attribute in @location will be on @date", "response": "the highest_temperature in mountain_view will be on friday"}, {"pre_ent": [], "gold_ent": [], "id": 115, "template": "you are welcome", "response": "you are welcome"}, {"pre_ent": ["yoga_activity", "mother", "the_15th", "3pm"], "gold_ent": ["the_15th", "yoga_activity", "mother"], "id": 116, "template": "okay , setting a reminder for your @event with @party at @time on @date of this month with @party", "response": "okay , setting a reminder for your yoga_activity with mother at 3pm on the_15th of this month with mother"}, {"pre_ent": [], "gold_ent": ["the_15th", "yoga_activity", "3pm", "mother"], "id": 117, "template": "you are welcome", "response": "you are welcome"}, {"pre_ent": ["tennis_activity", "7pm", "tom"], "gold_ent": ["the_4th", "tennis_activity", "5pm", "mother"], "id": 118, "template": "your next @event is with @party at @time with @party", "response": "your next tennis_activity is with tom at 7pm with tom"}, {"pre_ent": [], "gold_ent": [], "id": 119, "template": "you are welcome", "response": "you are welcome"}, {"pre_ent": ["6_miles", "stanford_express_care", "214_el_camino_real"], "gold_ent": ["stanford_express_care"], "id": 120, "template": "@poi is @distance away at @address", "response": "stanford_express_care is 6_miles away at 214_el_camino_real"}, {"pre_ent": ["214_el_camino_real"], "gold_ent": ["stanford_express_care", "heavy_traffic", "214_el_camino_real"], "id": 121, "template": "setting navigation to @address now", "response": "setting navigation to 214_el_camino_real now"}, {"pre_ent": [], "gold_ent": [], "id": 122, "template": "you re welcome !", "response": "you re welcome !"}, {"pre_ent": ["swimming_activity", "monday", "father", "4pm"], "gold_ent": ["the_1st", "father", "monday", "4pm", "swimming_activity"], "id": 123, "template": "okay , scheduling a @event with your @party for @date at @time", "response": "okay , scheduling a swimming_activity with your father for monday at 4pm"}, {"pre_ent": [], "gold_ent": [], "id": 124, "template": "you are welcome", "response": "you are welcome"}, {"pre_ent": ["clear_skies", "danville", "thursday"], "gold_ent": ["danville", "thursday", "dew"], "id": 125, "template": "it will not be @weather_attribute in @location on @date", "response": "it will not be clear_skies in danville on thursday"}, {"pre_ent": [], "gold_ent": [], "id": 126, "template": "you re welcome !", "response": "you re welcome !"}, {"pre_ent": ["rain", "durham", "week"], "gold_ent": ["week", "snow", "durham"], "id": 127, "template": "it is predicted to @weather_attribute in @location on @date", "response": "it is predicted to rain in durham on week"}, {"pre_ent": [], "gold_ent": [], "id": 128, "template": "you re welcome", "response": "you re welcome"}, {"pre_ent": [], "gold_ent": [], "id": 129, "template": "what city do you want the weather for ?", "response": "what city do you want the weather for ?"}, {"pre_ent": ["monday", "dew", "cleveland", "overcast", "week"], "gold_ent": ["tuesday", "sunday", "cloudy", "week", "monday", "stormy", "cleveland", "dew", "wednesday", "clear_skies", "overcast", "friday", "drizzle", "saturday"], "id": 130, "template": "this @weekly_time in @location it will be @weather_attribute on @day , @weather_attribute on @date , @weather_attribute on @date , @weather_attribute on @date , @weather_attribute on @date , @weather_attribute on @date , @weather_attribute on @date , @weather_attribute on", "response": "this week in cleveland it will be dew on monday , overcast on monday , overcast on monday , overcast on monday , overcast on monday , overcast on monday , overcast on monday , overcast on"}, {"pre_ent": [], "gold_ent": [], "id": 131, "template": "you re welcome !", "response": "you re welcome !"}, {"pre_ent": ["new_york", "dry", "wednesday"], "gold_ent": ["dry", "new_york", "wednesday"], "id": 132, "template": "it will not be @weather_attribute in @location on @date", "response": "it will not be dry in new_york on wednesday"}, {"pre_ent": [], "gold_ent": [], "id": 133, "template": "you re welcome", "response": "you re welcome"}, {"pre_ent": ["monday", "90f", "cloudy", "80f", "seattle"], "gold_ent": [], "id": 134, "template": "in @location , it will be @weather_attribute @day and @temperature - @temperature on @date", "response": "in seattle , it will be 80f monday and cloudy - 90f on monday"}, {"pre_ent": ["monday", "cloudy", "seattle", "week"], "gold_ent": ["warm", "seattle", "foggy", "cloudy", "week", "dry", "windy", "overcast"], "id": 135, "template": "it will be @weather_attribute on @date in @location this @weekly_time", "response": "it will be cloudy on monday in seattle this week"}, {"pre_ent": [], "gold_ent": [], "id": 136, "template": "you re welcome !", "response": "you re welcome !"}, {"pre_ent": ["chef_chu_s", "4_miles", "heavy_traffic"], "gold_ent": ["chinese_restaurant", "chef_chu_s", "heavy_traffic"], "id": 137, "template": "there is a @poi @distance away and there is @traffic_info on", "response": "there is a chef_chu_s 4_miles away and there is heavy_traffic on"}, {"pre_ent": ["chef_chu_s", "593_arrowhead_way"], "gold_ent": ["chef_chu_s", "593_arrowhead_way"], "id": 138, "template": "@poi is located at @address", "response": "chef_chu_s is located at 593_arrowhead_way"}, {"pre_ent": ["chef_chu_s"], "gold_ent": ["heavy_traffic"], "id": 139, "template": "setting navigation to @address now", "response": "setting navigation to chef_chu_s now"}, {"pre_ent": [], "gold_ent": [], "id": 140, "template": "you re welcome !", "response": "you re welcome !"}, {"pre_ent": ["5_miles", "jing_jing"], "gold_ent": ["chef_chu_s", "5_miles"], "id": 141, "template": "there is a @poi @distance away", "response": "there is a jing_jing 5_miles away"}, {"pre_ent": ["no_traffic"], "gold_ent": ["no_traffic"], "id": 142, "template": "there is @traffic_info on our way", "response": "there is no_traffic on our way"}, {"pre_ent": ["chef_chu_s"], "gold_ent": [], "id": 143, "template": "gps set for @poi", "response": "gps set for chef_chu_s"}, {"pre_ent": [], "gold_ent": [], "id": 144, "template": "what city do you want the weather for ?", "response": "what city do you want the weather for ?"}, {"pre_ent": ["monday", "rain", "compton", "raining", "foggy"], "gold_ent": ["compton", "foggy", "week", "weekend", "dry"], "id": 145, "template": "in @location , it will be @weather_attribute on @day , @weather_attribute on @date , @weather_attribute on @date , @weather_attribute on @date , @weather_attribute on @date", "response": "in compton , it will be raining on monday , rain on monday , rain on monday , foggy on monday , foggy on monday"}, {"pre_ent": [], "gold_ent": [], "id": 146, "template": "you are welcome", "response": "you are welcome"}, {"pre_ent": ["fresno", "humid", "next_week"], "gold_ent": ["next_week", "humid", "fresno"], "id": 147, "template": "it will not be @weather_attribute in @location @weekly_time", "response": "it will not be humid in fresno next_week"}, {"pre_ent": [], "gold_ent": [], "id": 148, "template": "you re welcome", "response": "you re welcome"}, {"pre_ent": ["doctor_appointment", "the_20th", "mother", "wednesday", "brother"], "gold_ent": ["doctor_appointment", "the_20th", "mother", "brother", "ana", "wednesday", "the_15th", "the_12th", "marie"], "id": 149, "template": "you have two @event scheduled one on @date with your @party and one on @date with your @party", "response": "you have two doctor_appointment scheduled one on wednesday with your mother and one on the_20th with your brother"}, {"pre_ent": [], "gold_ent": [], "id": 150, "template": "you re welcome", "response": "you re welcome"}, {"pre_ent": ["tennis_activity", "11am", "tuesday"], "gold_ent": ["tuesday", "11am"], "id": 151, "template": "you have an @event on @date at @time", "response": "you have an tennis_activity on tuesday at 11am"}, {"pre_ent": [], "gold_ent": [], "id": 152, "template": "you are welcome", "response": "you are welcome"}, {"pre_ent": ["dentist_appointment", "10am", "the_1st", "7pm"], "gold_ent": ["10am", "the_1st", "the_8th", "7pm"], "id": 153, "template": "you have two @event scheduled one on @date at @time and another on @date at @time", "response": "you have two dentist_appointment scheduled one on the_1st at 7pm and another on the_1st at 10am"}, {"pre_ent": [], "gold_ent": [], "id": 154, "template": "you re welcome", "response": "you re welcome"}, {"pre_ent": ["rain"], "gold_ent": [], "id": 155, "template": "what city do you want to know if it will @weather_attribute ?", "response": "what city do you want to know if it will rain ?"}, {"pre_ent": ["rain", "los_angeles"], "gold_ent": ["next_week", "los_angeles", "rain", "saturday"], "id": 156, "template": "it will @weather_attribute on @date in @location", "response": "it will rain on los_angeles in los_angeles"}, {"pre_ent": [], "gold_ent": [], "id": 157, "template": "you re welcome", "response": "you re welcome"}, {"pre_ent": ["warm", "grand_rapids", "saturday"], "gold_ent": ["warm", "grand_rapids", "saturday"], "id": 158, "template": "it will not be @weather_attribute in @location on @date", "response": "it will not be warm in grand_rapids on saturday"}, {"pre_ent": [], "gold_ent": [], "id": 159, "template": "you re welcome", "response": "you re welcome"}, {"pre_ent": [], "gold_ent": [], "id": 160, "template": "you are welcome", "response": "you are welcome"}, {"pre_ent": ["pizza_hut", "704_el_camino_real"], "gold_ent": ["panda_express", "pizza_hut", "3_miles", "5_miles"], "id": 161, "template": "@poi is located at @address", "response": "pizza_hut is located at 704_el_camino_real"}, {"pre_ent": ["panda_express", "3_miles", "no_traffic", "842_arrowhead_way"], "gold_ent": ["panda_express", "842_arrowhead_way", "no_traffic"], "id": 162, "template": "@poi is located at @address , @distance away with @traffic_info", "response": "panda_express is located at 842_arrowhead_way , 3_miles away with no_traffic"}, {"pre_ent": [], "gold_ent": [], "id": 163, "template": "you re welcome , have a great day", "response": "you re welcome , have a great day"}, {"pre_ent": [], "gold_ent": [], "id": 164, "template": "what city do you want the weather for ?", "response": "what city do you want the weather for ?"}, {"pre_ent": ["monday", "70f", "90f"], "gold_ent": ["tuesday", "80f", "sunday", "40f", "30f", "monday", "thursday", "wednesday", "100f", "60f", "dry", "70f", "friday"], "id": 165, "template": "it is supposed to @weather_attribute on @date , @date , and @date , and @date , and @date , and @date , and @date , and @date , and @date , and @date", "response": "it is supposed to 70f on monday , monday , and 90f , and monday , and monday , and monday , and monday , and monday , and monday , and monday"}, {"pre_ent": [], "gold_ent": [], "id": 166, "template": "you are welcome", "response": "you are welcome"}, {"pre_ent": ["80f", "manhattan", "50f"], "gold_ent": ["50f", "40f"], "id": 167, "template": "the temperature in @location will be a low of @temperature and a high of @temperature", "response": "the temperature in manhattan will be a low of 50f and a high of 80f"}, {"pre_ent": [], "gold_ent": [], "id": 168, "template": "you re welcome !", "response": "you re welcome !"}, {"pre_ent": ["meeting"], "gold_ent": ["discuss_the_merger", "hr", "today", "meeting", "7pm"], "id": 169, "template": "what time is the @event ?", "response": "what time is the meeting ?"}, {"pre_ent": [], "gold_ent": [], "id": 170, "template": "glad i can help", "response": "glad i can help"}, {"pre_ent": [], "gold_ent": ["tomorrow", "today"], "id": 171, "template": "what city do you want the weather for ?", "response": "what city do you want the weather for ?"}, {"pre_ent": ["today", "fresno", "foggy", "tomorrow"], "gold_ent": ["fresno", "foggy"], "id": 172, "template": "it will not be @weather_attribute in @location @today or @weekly_time", "response": "it will not be foggy in fresno today or tomorrow"}, {"pre_ent": [], "gold_ent": [], "id": 173, "template": "you re welcome", "response": "you re welcome"}, {"pre_ent": ["cleveland", "drizzle", "tomorrow"], "gold_ent": ["tomorrow", "cleveland", "drizzle"], "id": 174, "template": "there will not be @weather_attribute in @location @weekly_time", "response": "there will not be drizzle in cleveland tomorrow"}, {"pre_ent": [], "gold_ent": [], "id": 175, "template": "you re welcome", "response": "you re welcome"}, {"pre_ent": [], "gold_ent": [], "id": 176, "template": "what days are you interested in ?", "response": "what days are you interested in ?"}, {"pre_ent": ["monday", "stormy", "rain", "durham", "week"], "gold_ent": ["tuesday", "sunday", "monday", "stormy", "thursday", "wednesday", "clear_skies", "hot", "friday", "lowest_temperature", "snow", "durham", "saturday"], "id": 177, "template": "in @location this @weekly_time it will be @weather_attribute on @date , and @weather_attribute on @date", "response": "in durham this week it will be stormy on monday , and rain on monday"}, {"pre_ent": [], "gold_ent": [], "id": 178, "template": "you re welcome !", "response": "you re welcome !"}, {"pre_ent": ["conference", "vice_president", "the_5th", "11am"], "gold_ent": ["the_5th", "conference", "11am", "vice_president"], "id": 179, "template": "scheduling @event with the @party for @date at @time", "response": "scheduling conference with the vice_president for the_5th at 11am"}, {"pre_ent": [], "gold_ent": [], "id": 180, "template": "you are welcome", "response": "you are welcome"}, {"pre_ent": ["dentist", "7pm", "dentist_appointment", "friday"], "gold_ent": ["dentist_appointment", "7pm", "friday"], "id": 181, "template": "your @event is on @date at @time", "response": "your dentist_appointment is on friday at 7pm"}, {"pre_ent": [], "gold_ent": [], "id": 182, "template": "you are welcome", "response": "you are welcome"}, {"pre_ent": ["pizza_chicago", "2_miles", "no_traffic", "915_arbol_dr"], "gold_ent": ["2_miles", "pizza_chicago", "915_arbol_dr"], "id": 183, "template": "@poi is only @distance away at @address with @traffic_info noted", "response": "pizza_chicago is only 2_miles away at 915_arbol_dr with no_traffic noted"}, {"pre_ent": [], "gold_ent": ["pizza_chicago"], "id": 184, "template": "setting navigation now", "response": "setting navigation now"}, {"pre_ent": [], "gold_ent": [], "id": 185, "template": "you re welcome !", "response": "you re welcome !"}, {"pre_ent": ["1_miles", "heavy_traffic"], "gold_ent": ["5672_barringer_street"], "id": 186, "template": "jack s house is @distance away with @traffic_info on our way", "response": "jack s house is 1_miles away with heavy_traffic on our way"}, {"pre_ent": [], "gold_ent": ["heavy_traffic"], "id": 187, "template": "i sent the info on the screen , you re welcome !", "response": "i sent the info on the screen , you re welcome !"}, {"pre_ent": [], "gold_ent": ["5672_barringer_street"], "id": 188, "template": "i sent the info on your map , you re welcome !", "response": "i sent the info on your map , you re welcome !"}, {"pre_ent": [], "gold_ent": [], "id": 189, "template": "you re welcome !", "response": "you re welcome !"}, {"pre_ent": ["home", "3_miles"], "gold_ent": ["home"], "id": 190, "template": "@poi is only @distance away , i sent on your screen the route", "response": "home is only 3_miles away , i sent on your screen the route"}, {"pre_ent": ["home", "5671_barringer_street"], "gold_ent": ["5671_barringer_street", "3_miles", "home"], "id": 191, "template": "@poi is at @address", "response": "home is at 5671_barringer_street"}, {"pre_ent": ["moderate_traffic"], "gold_ent": ["home"], "id": 192, "template": "there is @traffic_info on our way but i sent on your screen another", "response": "there is moderate_traffic on our way but i sent on your screen another"}, {"pre_ent": [], "gold_ent": [], "id": 193, "template": "you re welcome", "response": "you re welcome"}, {"pre_ent": ["4_miles", "palo_alto_cafe"], "gold_ent": ["4_miles", "palo_alto_cafe"], "id": 194, "template": "there is a @poi @distance away", "response": "there is a palo_alto_cafe 4_miles away"}, {"pre_ent": ["palo_alto_cafe", "436_alger_dr"], "gold_ent": ["436_alger_dr"], "id": 195, "template": "@poi is located at @address", "response": "palo_alto_cafe is located at 436_alger_dr"}, {"pre_ent": [], "gold_ent": [], "id": 196, "template": "you re welcome !", "response": "you re welcome !"}, {"pre_ent": ["cloudy"], "gold_ent": [], "id": 197, "template": "what location do you want to know if it will be @weather_attribute in ?", "response": "what location do you want to know if it will be cloudy in ?"}, {"pre_ent": ["cloudy", "carson"], "gold_ent": ["week", "overcast", "cloudy", "carson"], "id": 198, "template": "it will be @weather_attribute on @date in @location", "response": "it will be cloudy on carson in carson"}, {"pre_ent": [], "gold_ent": [], "id": 199, "template": "you re welcome", "response": "you re welcome"}, {"pre_ent": ["doctor_appointment", "the_12th"], "gold_ent": ["doctor_appointment", "the_12th"], "id": 200, "template": "okay , setting a reminder for your @event on @date at @time", "response": "okay , setting a reminder for your doctor_appointment on the_12th at the_12th"}, {"pre_ent": ["3_miles", "midtown_shopping_center", "shopping_center"], "gold_ent": ["shopping_center", "338_alester_ave", "3_miles"], "id": 201, "template": "@poi is @distance away", "response": "midtown_shopping_center is 3_miles away"}, {"pre_ent": ["338_alester_ave"], "gold_ent": ["midtown_shopping_center", "car_collision_nearby"], "id": 202, "template": "the address is @address , i sent it on your map", "response": "the address is 338_alester_ave , i sent it on your map"}, {"pre_ent": [], "gold_ent": [], "id": 203, "template": "setting navigation now", "response": "setting navigation now"}, {"pre_ent": [], "gold_ent": [], "id": 204, "template": "what city do you want the weather for ?", "response": "what city do you want the weather for ?"}, {"pre_ent": ["monday", "50f", "30f", "snow", "grand_rapids"], "gold_ent": ["warm", "tuesday", "misty", "sunday", "cloudy", "thursday", "dew", "wednesday", "today", "dry", "friday", "snow", "grand_rapids", "saturday"], "id": 205, "template": "in @location , it will @weather_attribute on @date , with a low of @temperature and a high of @temperature", "response": "in grand_rapids , it will snow on monday , with a low of 30f and a high of 50f"}, {"pre_ent": [], "gold_ent": [], "id": 206, "template": "you re welcome !", "response": "you re welcome !"}, {"pre_ent": ["football_activity", "ana", "today", "11am"], "gold_ent": ["ana", "11am", "football_activity", "today"], "id": 207, "template": "okay , i am scheduling a @event with @party for @weekly_time at @time", "response": "okay , i am scheduling a football_activity with ana for today at 11am"}, {"pre_ent": [], "gold_ent": [], "id": 208, "template": "you are welcome", "response": "you are welcome"}, {"pre_ent": ["5pm", "the_12th"], "gold_ent": ["the_12th", "5pm"], "id": 209, "template": "ok , making note appointment for your yoga class at @time on @date", "response": "ok , making note appointment for your yoga class at 5pm on the_12th"}, {"pre_ent": [], "gold_ent": [], "id": 210, "template": "what city do you want the weather for ?", "response": "what city do you want the weather for ?"}, {"pre_ent": ["today", "exeter", "stormy"], "gold_ent": ["40f", "stormy", "today", "exeter", "humid", "50f"], "id": 211, "template": "it is @weather_attribute in @location @today", "response": "it is stormy in exeter today"}, {"pre_ent": [], "gold_ent": [], "id": 212, "template": "you re welcome !", "response": "you re welcome !"}, {"pre_ent": ["rain", "redwood_city", "week"], "gold_ent": ["redwood_city", "rain", "week"], "id": 213, "template": "there will be no @weather_attribute in @location this @weekly_time", "response": "there will be no rain in redwood_city this week"}, {"pre_ent": [], "gold_ent": [], "id": 214, "template": "you re welcome", "response": "you re welcome"}, {"pre_ent": [], "gold_ent": [], "id": 215, "template": "what city do you want the 7 day forecast for ?", "response": "what city do you want the 7 day forecast for ?"}, {"pre_ent": ["hail", "fresno", "tomorrow"], "gold_ent": ["tomorrow", "rain", "fresno"], "id": 216, "template": "there will be no @weather_attribute in @location @weekly_time", "response": "there will be no hail in fresno tomorrow"}, {"pre_ent": ["hail", "fresno", "tomorrow"], "gold_ent": ["tomorrow", "rain", "fresno", "hail"], "id": 217, "template": "it will not be @weather_attribute in @location @weekly_time", "response": "it will not be hail in fresno tomorrow"}, {"pre_ent": [], "gold_ent": [], "id": 218, "template": "you re welcome !", "response": "you re welcome !"}, {"pre_ent": [], "gold_ent": [], "id": 219, "template": "what city do you want the weather for ?", "response": "what city do you want the weather for ?"}, {"pre_ent": ["90f", "70f", "40f", "compton", "sunday"], "gold_ent": ["compton", "cloudy", "sunday", "90f", "100f"], "id": 220, "template": "on @date in @location the weather will be @weather_attribute , low of @temperature , high of @temperature", "response": "on sunday in compton the weather will be 70f , low of 40f , high of 90f"}, {"pre_ent": [], "gold_ent": [], "id": 221, "template": "you are welcome", "response": "you are welcome"}, {"pre_ent": ["doctor_appointment", "11am"], "gold_ent": ["doctor_appointment", "11am", "friday"], "id": 222, "template": "your @event is at @time", "response": "your doctor_appointment is at 11am"}, {"pre_ent": [], "gold_ent": [], "id": 223, "template": "what city do you want the temperature for ?", "response": "what city do you want the temperature for ?"}, {"pre_ent": ["today", "monday", "60f", "100f", "70f"], "gold_ent": ["seattle", "40f", "tomorrow", "30f", "today", "60f", "70f"], "id": 224, "template": "it will be between @temperature - @temperature @day and @temperature - @temperature on @date", "response": "it will be between 70f - 100f today and 60f - 100f on monday"}, {"pre_ent": [], "gold_ent": [], "id": 225, "template": "you re welcome !", "response": "you re welcome !"}, {"pre_ent": ["palo_alto_garage_r", "1_miles", "parking_garage"], "gold_ent": ["1_miles"], "id": 226, "template": "the closest @poi_type is @poi , it is @distance away", "response": "the closest parking_garage is palo_alto_garage_r , it is 1_miles away"}, {"pre_ent": ["palo_alto_garage_r", "heavy_traffic", "481_amaranta_ave"], "gold_ent": ["palo_alto_garage_r"], "id": 227, "template": "the quickest route is @poi at @address and is @distance away with @traffic_info", "response": "the quickest route is palo_alto_garage_r at 481_amaranta_ave and is heavy_traffic away with heavy_traffic"}, {"pre_ent": [], "gold_ent": [], "id": 228, "template": "you re welcome !", "response": "you re welcome !"}, {"pre_ent": ["starbucks"], "gold_ent": ["starbucks", "3_miles"], "id": 229, "template": "there is no @poi nearby", "response": "there is no starbucks nearby"}, {"pre_ent": ["starbucks"], "gold_ent": [], "id": 230, "template": "yes , @poi is the quickest one", "response": "yes , starbucks is the quickest one"}, {"pre_ent": ["starbucks"], "gold_ent": ["starbucks", "792_bedoin_street"], "id": 231, "template": "@poi is the only option", "response": "starbucks is the only option"}, {"pre_ent": [], "gold_ent": [], "id": 232, "template": "you re welcome !", "response": "you re welcome !"}, {"pre_ent": ["redwood_city", "foggy", "tuesday"], "gold_ent": ["redwood_city", "tuesday", "foggy", "cloudy"], "id": 233, "template": "it will not be @weather_attribute in @location on @date", "response": "it will not be foggy in redwood_city on tuesday"}, {"pre_ent": [], "gold_ent": [], "id": 234, "template": "you re welcome", "response": "you re welcome"}, {"pre_ent": ["town_and_country"], "gold_ent": ["town_and_country"], "id": 235, "template": "the closest mall is @poi , would you like the address ?", "response": "the closest mall is town_and_country , would you like the address ?"}, {"pre_ent": ["no_traffic"], "gold_ent": ["no_traffic"], "id": 236, "template": "there is @traffic_info on our way , i already sent on your", "response": "there is no_traffic on our way , i already sent on your"}, {"pre_ent": ["town_and_country", "383_university_ave"], "gold_ent": ["383_university_ave"], "id": 237, "template": "@poi is located at @address", "response": "town_and_country is located at 383_university_ave"}, {"pre_ent": [], "gold_ent": [], "id": 238, "template": "you re welcome , have a good day", "response": "you re welcome , have a good day"}, {"pre_ent": ["yoga_activity", "5pm", "alex"], "gold_ent": ["11am", "alex"], "id": 239, "template": "you have three @event scheduled one at @time with your @party ,", "response": "you have three yoga_activity scheduled one at 5pm with your alex ,"}, {"pre_ent": [], "gold_ent": [], "id": 240, "template": "you are welcome", "response": "you are welcome"}, {"pre_ent": ["11am", "doctor_appointment", "tuesday"], "gold_ent": ["tuesday", "11am"], "id": 241, "template": "your @event is on @date at @time", "response": "your doctor_appointment is on tuesday at 11am"}, {"pre_ent": ["valero", "gas_station", "200_alester_ave"], "gold_ent": ["valero", "moderate_traffic", "7_miles"], "id": 242, "template": "the nearest @poi_type is @poi at @address", "response": "the nearest gas_station is valero at 200_alester_ave"}, {"pre_ent": ["valero", "200_alester_ave"], "gold_ent": ["200_alester_ave", "valero"], "id": 243, "template": "@poi is at @address", "response": "valero is at 200_alester_ave"}, {"pre_ent": [], "gold_ent": ["moderate_traffic"], "id": 244, "template": "setting navigation now", "response": "setting navigation now"}, {"pre_ent": [], "gold_ent": [], "id": 245, "template": "you re welcome !", "response": "you re welcome !"}, {"pre_ent": ["meeting", "monday", "vice_president", "conference_room_102", "discuss_the_company_picnic", "6pm"], "gold_ent": ["conference_room_102", "discuss_the_company_picnic", "4pm", "meeting", "6pm"], "id": 246, "template": "you have two @event scheduled one at @time , @date in @room to @agenda , and one in @room at @time with the @party to @agenda", "response": "you have two meeting scheduled one at 6pm , monday in conference_room_102 to discuss_the_company_picnic , and one in conference_room_102 at 6pm with the vice_president to discuss_the_company_picnic"}, {"pre_ent": [], "gold_ent": [], "id": 247, "template": "you are welcome", "response": "you are welcome"}, {"pre_ent": ["conference", "infrastructure_team", "conference_room_50", "meeting", "7pm", "monday", "go_over_budget"], "gold_ent": ["monday", "go_over_budget", "meeting", "infrastructure_team", "7pm"], "id": 248, "template": "you next @event is on @date at @time with @party in @room to @agenda", "response": "you next meeting is on monday at 7pm with infrastructure_team in conference_room_50 to go_over_budget"}, {"pre_ent": ["palo_alto_garage_r", "parking_garage", "481_amaranta_ave"], "gold_ent": ["palo_alto_garage_r", "1_miles", "parking_garage"], "id": 249, "template": "the closest @poi_type is @poi located at @address", "response": "the closest parking_garage is palo_alto_garage_r located at 481_amaranta_ave"}, {"pre_ent": ["palo_alto_garage_r", "481_amaranta_ave"], "gold_ent": [], "id": 250, "template": "@poi is located at @address and the gps is set", "response": "palo_alto_garage_r is located at 481_amaranta_ave and the gps is set"}, {"pre_ent": ["swimming_activity", "jon", "10th", "3pm"], "gold_ent": ["3pm", "jon", "10th", "swimming_activity"], "id": 251, "template": "okay , scheduling a @event with @party for december @date at @time", "response": "okay , scheduling a swimming_activity with jon for december 10th at 3pm"}, {"pre_ent": [], "gold_ent": [], "id": 252, "template": "you are welcome", "response": "you are welcome"}, {"pre_ent": ["boss", "meeting", "1pm"], "gold_ent": ["1pm", "monday", "meeting", "boss"], "id": 253, "template": "your @event is at @time with @party", "response": "your meeting is at 1pm with boss"}, {"pre_ent": [], "gold_ent": [], "id": 254, "template": "you are welcome", "response": "you are welcome"}, {"pre_ent": [], "gold_ent": ["snow"], "id": 255, "template": "what city are you inquiring about ?", "response": "what city are you inquiring about ?"}, {"pre_ent": ["snow", "mountain_view"], "gold_ent": ["snow", "tuesday", "mountain_view"], "id": 256, "template": "it will @weather_attribute on @date in @location", "response": "it will snow on mountain_view in mountain_view"}, {"pre_ent": [], "gold_ent": [], "id": 257, "template": "you re welcome", "response": "you re welcome"}, {"pre_ent": ["doctor_appointment"], "gold_ent": [], "id": 258, "template": "what day and time is your @event ?", "response": "what day and time is your doctor_appointment ?"}, {"pre_ent": ["doctor_appointment", "1pm", "today"], "gold_ent": ["doctor_appointment", "1pm", "today"], "id": 259, "template": "okay , i have a @event scheduled for @time @weekly_time with @party", "response": "okay , i have a doctor_appointment scheduled for 1pm today with today"}, {"pre_ent": ["topanga_mall", "3_miles", "shopping_center"], "gold_ent": ["topanga_mall", "3_miles", "heavy_traffic"], "id": 260, "template": "the nearest @poi_type is @poi , it s @distance away", "response": "the nearest shopping_center is topanga_mall , it s 3_miles away"}, {"pre_ent": ["topanga_mall", "171_oak_rd"], "gold_ent": ["topanga_mall", "171_oak_rd"], "id": 261, "template": "@poi is at @address", "response": "topanga_mall is at 171_oak_rd"}, {"pre_ent": ["topanga_mall", "171_oak_rd"], "gold_ent": [], "id": 262, "template": "@poi is located at @address", "response": "topanga_mall is located at 171_oak_rd"}, {"pre_ent": [], "gold_ent": [], "id": 263, "template": "you re welcome !", "response": "you re welcome !"}, {"pre_ent": [], "gold_ent": [], "id": 264, "template": "you are welcome", "response": "you are welcome"}, {"pre_ent": ["the_westin", "4_miles"], "gold_ent": ["4_miles", "the_westin", "moderate_traffic"], "id": 265, "template": "@poi is @distance away", "response": "the_westin is 4_miles away"}, {"pre_ent": ["the_westin", "329_el_camino_real"], "gold_ent": ["the_westin", "329_el_camino_real"], "id": 266, "template": "@poi is at @address", "response": "the_westin is at 329_el_camino_real"}, {"pre_ent": [], "gold_ent": [], "id": 267, "template": "you re welcome !", "response": "you re welcome !"}, {"pre_ent": ["dinner", "tuesday", "sister"], "gold_ent": ["tuesday", "sister", "dinner"], "id": 268, "template": "you have two @event scheduled one on @date with your @party and another on @date with your @party", "response": "you have two dinner scheduled one on tuesday with your sister and another on tuesday with your sister"}, {"pre_ent": [], "gold_ent": [], "id": 269, "template": "you are welcome", "response": "you are welcome"}, {"pre_ent": ["san_francisco"], "gold_ent": ["stormy", "san_francisco"], "id": 270, "template": "what city would you like to know about the weather in @location ?", "response": "what city would you like to know about the weather in san_francisco ?"}, {"pre_ent": [], "gold_ent": [], "id": 271, "template": "you re welcome !", "response": "you re welcome !"}, {"pre_ent": ["11am", "lab_appointment", "the_8th"], "gold_ent": ["11am", "the_8th", "wednesday"], "id": 272, "template": "you have two @event scheduled one on @date at @time , another on @date at @time , and the last", "response": "you have two lab_appointment scheduled one on the_8th at 11am , another on the_8th at 11am , and the last"}, {"pre_ent": [], "gold_ent": [], "id": 273, "template": "you re welcome", "response": "you re welcome"}, {"pre_ent": [], "gold_ent": ["rain"], "id": 274, "template": "what city do you want the weather for ?", "response": "what city do you want the weather for ?"}, {"pre_ent": ["rain", "san_francisco"], "gold_ent": ["week", "san_francisco", "rain"], "id": 275, "template": "it will not @weather_attribute in @location right now", "response": "it will not rain in san_francisco right now"}, {"pre_ent": [], "gold_ent": [], "id": 276, "template": "you re welcome", "response": "you re welcome"}, {"pre_ent": [], "gold_ent": [], "id": 277, "template": "what city do you want the weather for ?", "response": "what city do you want the weather for ?"}, {"pre_ent": ["today", "foggy", "tomorrow"], "gold_ent": ["seattle", "warm", "tomorrow", "90f", "70f"], "id": 278, "template": "it will not be @weather_attribute in @location @today or @weekly_time", "response": "it will not be foggy in tomorrow today or tomorrow"}, {"pre_ent": [], "gold_ent": [], "id": 279, "template": "you re welcome !", "response": "you re welcome !"}, {"pre_ent": [], "gold_ent": [], "id": 280, "template": "what city do you want the weather for ?", "response": "what city do you want the weather for ?"}, {"pre_ent": ["compton", "humid"], "gold_ent": ["next_week", "humid", "compton"], "id": 281, "template": "it will not be @weather_attribute in @location this @weekly_time", "response": "it will not be humid in compton this humid"}, {"pre_ent": [], "gold_ent": [], "id": 282, "template": "you re welcome !", "response": "you re welcome !"}, {"pre_ent": ["580_van_ness_ave"], "gold_ent": ["580_van_ness_ave", "tom"], "id": 283, "template": "jill lives at @address", "response": "jill lives at 580_van_ness_ave"}, {"pre_ent": [], "gold_ent": [], "id": 284, "template": "you re welcome , have a good day", "response": "you re welcome , have a good day"}, {"pre_ent": [], "gold_ent": ["the_1st"], "id": 285, "template": "what time should i set the reminder ?", "response": "what time should i set the reminder ?"}, {"pre_ent": ["the_1st", "2pm"], "gold_ent": ["the_1st", "2pm"], "id": 286, "template": "okay , setting a reminder for @date at @time with @party", "response": "okay , setting a reminder for the_1st at 2pm with the_1st"}, {"pre_ent": [], "gold_ent": [], "id": 287, "template": "you re welcome", "response": "you re welcome"}, {"pre_ent": ["doctor_appointment", "2pm", "monday"], "gold_ent": ["doctor_appointment", "monday", "2pm"], "id": 288, "template": "you have a @event on @date at @time", "response": "you have a doctor_appointment on monday at 2pm"}, {"pre_ent": [], "gold_ent": [], "id": 289, "template": "what city do you want the weather for ?", "response": "what city do you want the weather for ?"}, {"pre_ent": ["monday", "hail", "downtown_chicago"], "gold_ent": ["downtown_chicago", "70f", "hail", "today"], "id": 290, "template": "it will be @weather_attribute on @date in @location", "response": "it will be hail on monday in downtown_chicago"}, {"pre_ent": [], "gold_ent": [], "id": 291, "template": "you re welcome !", "response": "you re welcome !"}, {"pre_ent": ["100f", "alhambra", "thursday"], "gold_ent": ["20f", "30f", "thursday", "alhambra"], "id": 292, "template": "it will be between @temperature - @temperature on @date in @location", "response": "it will be between 100f - 100f on thursday in alhambra"}, {"pre_ent": [], "gold_ent": [], "id": 293, "template": "you re welcome", "response": "you re welcome"}, {"pre_ent": ["dentist_appointment", "the_4th", "2pm"], "gold_ent": ["tom", "1pm", "sister", "9am", "2pm", "the_4th", "father", "ana", "the_10th", "4pm", "the_5th", "the_13th", "alex"], "id": 294, "template": "you have two @event scheduled ; one on @date at @time and another on @date at @time", "response": "you have two dentist_appointment scheduled ; one on the_4th at 2pm and another on the_4th at 2pm"}, {"pre_ent": [], "gold_ent": [], "id": 295, "template": "what city do you want the weather for ?", "response": "what city do you want the weather for ?"}, {"pre_ent": ["durham"], "gold_ent": ["durham"], "id": 296, "template": "what would you like to know about the weather in @location ?", "response": "what would you like to know about the weather in durham ?"}, {"pre_ent": ["durham", "blizzard"], "gold_ent": ["week", "blizzard", "durham"], "id": 297, "template": "there will not be a @weather_attribute in @location @weekly_time", "response": "there will not be a blizzard in durham blizzard"}, {"pre_ent": [], "gold_ent": [], "id": 298, "template": "you re welcome !", "response": "you re welcome !"}, {"pre_ent": ["new_york"], "gold_ent": ["new_york"], "id": 299, "template": "what would you like to know about @location s weather ?", "response": "what would you like to know about new_york s weather ?"}, {"pre_ent": ["rain", "friday"], "gold_ent": ["30f", "new_york", "dry", "friday", "50f"], "id": 300, "template": "the weather will be be @weather_attribute on @date , @date , and @date , and @date", "response": "the weather will be be rain on friday , rain , and rain , and rain"}, {"pre_ent": [], "gold_ent": [], "id": 301, "template": "you are welcome", "response": "you are welcome"}, {"pre_ent": ["the_13th", "brother"], "gold_ent": ["taking_medicine", "brother", "the_13th", "6pm"], "id": 302, "template": "okay , setting a reminder for your medicine with your @party on @date of next month at", "response": "okay , setting a reminder for your medicine with your brother on the_13th of next month at"}, {"pre_ent": ["today", "cleveland", "rain", "raining"], "gold_ent": ["cleveland", "cloudy"], "id": 303, "template": "it is not raining in @location @today", "response": "it is not raining in cleveland today"}, {"pre_ent": [], "gold_ent": [], "id": 304, "template": "you re welcome", "response": "you re welcome"}, {"pre_ent": ["palo_alto_medical_foundation", "hospital", "899_ames_ct"], "gold_ent": ["4_miles", "611_ames_ave", "palo_alto_medical_foundation"], "id": 305, "template": "the closest @poi_type is @poi at @address", "response": "the closest hospital is palo_alto_medical_foundation at 899_ames_ct"}, {"pre_ent": ["palo_alto_medical_foundation", "moderate_traffic", "611_ames_ave"], "gold_ent": ["moderate_traffic"], "id": 306, "template": "@poi is located at @address with @traffic_info noted", "response": "palo_alto_medical_foundation is located at 611_ames_ave with moderate_traffic noted"}, {"pre_ent": [], "gold_ent": [], "id": 307, "template": "you re welcome !", "response": "you re welcome !"}, {"pre_ent": ["9am", "sunday", "tennis_activity", "martha"], "gold_ent": ["brother", "9am", "football_activity", "sunday"], "id": 308, "template": "you have a @event on @date at @time with @party", "response": "you have a tennis_activity on sunday at 9am with martha"}, {"pre_ent": [], "gold_ent": [], "id": 309, "template": "you re welcome", "response": "you re welcome"}, {"pre_ent": ["safeway", "2_miles", "grocery_store"], "gold_ent": ["safeway", "2_miles"], "id": 310, "template": "the nearest @poi_type is @poi , @distance away", "response": "the nearest grocery_store is safeway , 2_miles away"}, {"pre_ent": ["452_arcadia_pl"], "gold_ent": ["safeway", "452_arcadia_pl"], "id": 311, "template": "the address is @address", "response": "the address is 452_arcadia_pl"}, {"pre_ent": ["safeway"], "gold_ent": ["moderate_traffic"], "id": 312, "template": "setting navigation to @poi", "response": "setting navigation to safeway"}, {"pre_ent": ["safeway", "grocery_store", "452_arcadia_pl"], "gold_ent": ["safeway", "grocery_store", "moderate_traffic"], "id": 313, "template": "yes , @poi is the only @poi_type i will find it at @address", "response": "yes , safeway is the only grocery_store i will find it at 452_arcadia_pl"}, {"pre_ent": ["452_arcadia_pl"], "gold_ent": [], "id": 314, "template": "setting gps to @address now", "response": "setting gps to 452_arcadia_pl now"}, {"pre_ent": [], "gold_ent": [], "id": 315, "template": "you re welcome !", "response": "you re welcome !"}, {"pre_ent": ["raining", "rain", "manhattan"], "gold_ent": ["dry", "manhattan", "today"], "id": 316, "template": "it is not raining in @location right now", "response": "it is not raining in manhattan right now"}, {"pre_ent": [], "gold_ent": [], "id": 317, "template": "you re welcome !", "response": "you re welcome !"}, {"pre_ent": [], "gold_ent": [], "id": 318, "template": "what city are you inquiring about ?", "response": "what city are you inquiring about ?"}, {"pre_ent": ["boston", "cloudy"], "gold_ent": ["week", "boston", "cloudy"], "id": 319, "template": "it will be @weather_attribute on @date in @location", "response": "it will be cloudy on boston in boston"}, {"pre_ent": [], "gold_ent": [], "id": 320, "template": "you re welcome !", "response": "you re welcome !"}, {"pre_ent": [], "gold_ent": [], "id": 321, "template": "what days are you interested in ?", "response": "what days are you interested in ?"}, {"pre_ent": ["new_york"], "gold_ent": ["50f", "70f", "new_york"], "id": 322, "template": "what would you like to know about the weather in @location ?", "response": "what would you like to know about the weather in new_york ?"}, {"pre_ent": [], "gold_ent": [], "id": 323, "template": "you re welcome !", "response": "you re welcome !"}, {"pre_ent": [], "gold_ent": [], "id": 324, "template": "what city do you want the weather for ?", "response": "what city do you want the weather for ?"}, {"pre_ent": ["30f", "40f", "manhattan"], "gold_ent": ["100f", "week", "manhattan", "20f"], "id": 325, "template": "the temperature in @location is gonna be a low of @temperature and a high of @temperature", "response": "the temperature in manhattan is gonna be a low of 30f and a high of 40f"}, {"pre_ent": [], "gold_ent": [], "id": 326, "template": "you re welcome !", "response": "you re welcome !"}, {"pre_ent": ["9am", "sunday", "brother"], "gold_ent": ["brother", "9am", "sunday"], "id": 327, "template": "setting a reminder to take medicine on @date at @time with @party", "response": "setting a reminder to take medicine on sunday at 9am with brother"}, {"pre_ent": [], "gold_ent": [], "id": 328, "template": "you re welcome", "response": "you re welcome"}, {"pre_ent": ["conference", "7pm", "monday"], "gold_ent": ["monday", "conference", "go_over_budget", "boss"], "id": 329, "template": "you have two @event scheduled one is @date at @time with the", "response": "you have two conference scheduled one is monday at 7pm with the"}, {"pre_ent": ["conference", "boss", "conference_room_102"], "gold_ent": ["conference", "boss"], "id": 330, "template": "you have scheduled your @event with the @party in @room with the", "response": "you have scheduled your conference with the boss in conference_room_102 with the"}, {"pre_ent": [], "gold_ent": ["conference_room_102"], "id": 331, "template": "you are welcome", "response": "you are welcome"}, {"pre_ent": [], "gold_ent": [], "id": 332, "template": "no problem", "response": "no problem"}, {"pre_ent": ["864_almanor_ln"], "gold_ent": ["864_almanor_ln"], "id": 333, "template": "jill lives at @address", "response": "jill lives at 864_almanor_ln"}, {"pre_ent": [], "gold_ent": [], "id": 334, "template": "you re welcome", "response": "you re welcome"}, {"pre_ent": ["starbucks"], "gold_ent": ["starbucks"], "id": 335, "template": "there is no @poi nearby", "response": "there is no starbucks nearby"}, {"pre_ent": ["teavana"], "gold_ent": ["5_miles", "145_amherst_st", "moderate_traffic", "teavana"], "id": 336, "template": "@poi is the only coffee nearby", "response": "teavana is the only coffee nearby"}, {"pre_ent": ["teavana"], "gold_ent": [], "id": 337, "template": "setting navigation to @poi now", "response": "setting navigation to teavana now"}, {"pre_ent": [], "gold_ent": [], "id": 338, "template": "you re welcome !", "response": "you re welcome !"}, {"pre_ent": ["4_miles", "palo_alto_garage_r"], "gold_ent": ["palo_alto_garage_r", "481_amaranta_ave"], "id": 339, "template": "@poi is @distance away", "response": "palo_alto_garage_r is 4_miles away"}, {"pre_ent": ["4_miles", "heavy_traffic"], "gold_ent": ["heavy_traffic"], "id": 340, "template": "yes , it s just @distance away with @traffic_info on the route", "response": "yes , it s just 4_miles away with heavy_traffic on the route"}, {"pre_ent": [], "gold_ent": [], "id": 341, "template": "you re welcome !", "response": "you re welcome !"}, {"pre_ent": ["yoga_activity", "thursday"], "gold_ent": [], "id": 342, "template": "you have a @event on @date", "response": "you have a yoga_activity on thursday"}, {"pre_ent": ["clear_skies", "fresno", "wednesday"], "gold_ent": ["clear_skies", "snow", "fresno", "wednesday"], "id": 343, "template": "there will not be @weather_attribute in @location on @date", "response": "there will not be clear_skies in fresno on wednesday"}, {"pre_ent": [], "gold_ent": [], "id": 344, "template": "you re welcome", "response": "you re welcome"}, {"pre_ent": ["whole_foods", "819_alma_st"], "gold_ent": ["car_collision_nearby", "1_miles", "819_alma_st", "whole_foods"], "id": 345, "template": "the @poi is located at @address", "response": "the whole_foods is located at 819_alma_st"}, {"pre_ent": [], "gold_ent": [], "id": 346, "template": "setting navigation now", "response": "setting navigation now"}, {"pre_ent": [], "gold_ent": [], "id": 347, "template": "you re welcome !", "response": "you re welcome !"}, {"pre_ent": ["dinner", "5pm", "jon"], "gold_ent": ["jon", "the_11th", "6pm"], "id": 348, "template": "your next @event is with @party at @time", "response": "your next dinner is with jon at 5pm"}, {"pre_ent": [], "gold_ent": [], "id": 349, "template": "you re welcome", "response": "you re welcome"}, {"pre_ent": [], "gold_ent": [], "id": 350, "template": "what date and time should i schedule your blood test ?", "response": "what date and time should i schedule your blood test ?"}, {"pre_ent": [], "gold_ent": [], "id": 351, "template": "what city do you want the weather for ?", "response": "what city do you want the weather for ?"}, {"pre_ent": ["san_mateo", "snow"], "gold_ent": ["week", "snow", "san_mateo"], "id": 352, "template": "it will @weather_attribute on @date in @location", "response": "it will snow on san_mateo in san_mateo"}, {"pre_ent": [], "gold_ent": [], "id": 353, "template": "you re welcome !", "response": "you re welcome !"}, {"pre_ent": [], "gold_ent": [], "id": 354, "template": "what city do you want the temperature for ?", "response": "what city do you want the temperature for ?"}, {"pre_ent": ["today", "stormy", "alameda"], "gold_ent": ["60f", "80f", "alameda"], "id": 355, "template": "@today is gonna be @weather_attribute in @location", "response": "today is gonna be stormy in alameda"}, {"pre_ent": [], "gold_ent": [], "id": 356, "template": "you re welcome !", "response": "you re welcome !"}, {"pre_ent": ["san_francisco", "hail", "friday"], "gold_ent": ["dry", "80f", "san_francisco", "friday"], "id": 357, "template": "there will not be @weather_attribute in @location on @date", "response": "there will not be hail in san_francisco on friday"}, {"pre_ent": [], "gold_ent": [], "id": 358, "template": "you re welcome", "response": "you re welcome"}, {"pre_ent": ["the_clement_hotel", "8_miles"], "gold_ent": ["the_clement_hotel", "657_ames_ave", "8_miles"], "id": 359, "template": "the @poi is @distance away", "response": "the the_clement_hotel is 8_miles away"}, {"pre_ent": [], "gold_ent": ["moderate_traffic"], "id": 360, "template": "setting navigation now", "response": "setting navigation now"}, {"pre_ent": [], "gold_ent": [], "id": 361, "template": "you re welcome !", "response": "you re welcome !"}, {"pre_ent": [], "gold_ent": [], "id": 362, "template": "what city do you want the weather for ?", "response": "what city do you want the weather for ?"}, {"pre_ent": ["today", "monday", "40f", "rain", "snow", "raining", "hot", "tomorrow"], "gold_ent": ["los_angeles", "40f", "tomorrow", "today", "60f", "hot"], "id": 363, "template": "it will be @weather_attribute @day , @weather_attribute on @date , @weather_attribute on @date , @weather_attribute on @date , @weather_attribute on @date , @weather_attribute on @date , @weather_attribute on @date , @weather_attribute on @date , @weather_attribute", "response": "it will be 40f today , raining on monday , snow on monday , snow on monday , snow on monday , hot on monday , hot on tomorrow , hot on tomorrow , hot"}, {"pre_ent": [], "gold_ent": [], "id": 364, "template": "you re welcome !", "response": "you re welcome !"}, {"pre_ent": [], "gold_ent": [], "id": 365, "template": "what city do you want the weather for ?", "response": "what city do you want the weather for ?"}, {"pre_ent": ["snow", "70f"], "gold_ent": ["seattle", "snow"], "id": 366, "template": "@location is @weather_attribute with a low of @temperature and a high of @temperature", "response": "snow is snow with a low of 70f and a high of 70f"}, {"pre_ent": [], "gold_ent": [], "id": 367, "template": "you re welcome !", "response": "you re welcome !"}, {"pre_ent": [], "gold_ent": ["snow"], "id": 368, "template": "what city are you inquiring about ?", "response": "what city are you inquiring about ?"}, {"pre_ent": ["snow", "alameda", "week"], "gold_ent": ["snow", "alameda", "saturday"], "id": 369, "template": "it is not predicted to @weather_attribute in @location this @weekly_time", "response": "it is not predicted to snow in alameda this week"}, {"pre_ent": [], "gold_ent": [], "id": 370, "template": "you re welcome !", "response": "you re welcome !"}, {"pre_ent": ["sunday"], "gold_ent": [], "id": 371, "template": "i set a reminder for @date", "response": "i set a reminder for sunday"}, {"pre_ent": ["sunday", "2pm"], "gold_ent": ["2pm", "sunday"], "id": 372, "template": "okay , setting a reminder for @date at @time with been scheduled", "response": "okay , setting a reminder for sunday at 2pm with been scheduled"}, {"pre_ent": [], "gold_ent": [], "id": 373, "template": "you re welcome", "response": "you re welcome"}, {"pre_ent": ["dentist_appointment", "the_12th"], "gold_ent": ["dentist_appointment", "the_12th", "3pm"], "id": 374, "template": "okay , scheduling a @event with your @party for @date of next month", "response": "okay , scheduling a dentist_appointment with your dentist_appointment for the_12th of next month"}, {"pre_ent": ["dentist_appointment"], "gold_ent": [], "id": 375, "template": "okay , i have that all set for you for the next @event", "response": "okay , i have that all set for you for the next dentist_appointment"}, {"pre_ent": ["2_miles", "coupa"], "gold_ent": ["9981_archuleta_ave", "peets_coffee", "2_miles"], "id": 376, "template": "the closest is @poi , @distance away", "response": "the closest is coupa , 2_miles away"}, {"pre_ent": ["moderate_traffic"], "gold_ent": ["peets_coffee", "moderate_traffic"], "id": 377, "template": "there is @traffic_info on the route", "response": "there is moderate_traffic on the route"}, {"pre_ent": [], "gold_ent": [], "id": 378, "template": "you re welcome , have a great day", "response": "you re welcome , have a great day"}, {"pre_ent": [], "gold_ent": [], "id": 379, "template": "you re welcome !", "response": "you re welcome !"}, {"pre_ent": ["four_seasons", "2_miles", "moderate_traffic", "the_westin"], "gold_ent": ["the_westin", "no_traffic", "329_el_camino_real", "7_miles"], "id": 380, "template": "the @poi is located @distance away with @traffic_info on the route to @poi", "response": "the four_seasons is located 2_miles away with moderate_traffic on the route to the_westin"}, {"pre_ent": ["the_westin"], "gold_ent": [], "id": 381, "template": "setting gps to @poi now", "response": "setting gps to the_westin now"}, {"pre_ent": [], "gold_ent": [], "id": 382, "template": "you re welcome !", "response": "you re welcome !"}, {"pre_ent": ["tuesday", "1pm", "tennis_activity", "jeff"], "gold_ent": ["jeff", "jon", "tennis_activity"], "id": 383, "template": "you have a @event on @date at @time with @party", "response": "you have a tennis_activity on tuesday at 1pm with jeff"}, {"pre_ent": ["tuesday", "1pm", "tennis_activity", "jeff"], "gold_ent": ["1pm"], "id": 384, "template": "your @event on @date at @time with @party", "response": "your tennis_activity on tuesday at 1pm with jeff"}, {"pre_ent": [], "gold_ent": [], "id": 385, "template": "you are welcome", "response": "you are welcome"}, {"pre_ent": [], "gold_ent": [], "id": 386, "template": "what city do you want the weather for ?", "response": "what city do you want the weather for ?"}, {"pre_ent": ["foggy", "camarillo", "friday"], "gold_ent": ["stormy", "friday"], "id": 387, "template": "on @date in @location the weather will be @weather_attribute", "response": "on friday in camarillo the weather will be foggy"}, {"pre_ent": [], "gold_ent": [], "id": 388, "template": "you re welcome !", "response": "you re welcome !"}, {"pre_ent": ["snow", "fresno", "week"], "gold_ent": ["snow", "fresno", "saturday"], "id": 389, "template": "it will not @weather_attribute in @location this @weekly_time", "response": "it will not snow in fresno this week"}, {"pre_ent": [], "gold_ent": [], "id": 390, "template": "you re welcome !", "response": "you re welcome !"}, {"pre_ent": ["thursday", "2pm"], "gold_ent": ["thursday"], "id": 391, "template": "the football game is @date at @time", "response": "the football game is thursday at 2pm"}, {"pre_ent": ["doctor_appointment"], "gold_ent": ["1pm", "optometrist_appointment", "today"], "id": 392, "template": "what day in the @weekly_time", "response": "what day in the doctor_appointment"}, {"pre_ent": ["3pm", "meeting", "wednesday"], "gold_ent": ["meeting", "discuss_the_merger"], "id": 393, "template": "you will be the @event on @date at @time", "response": "you will be the meeting on wednesday at 3pm"}, {"pre_ent": ["3pm", "meeting", "wednesday", "100_conference_room", "discuss_the_merger"], "gold_ent": ["conference_room_100", "meeting", "3pm", "wednesday"], "id": 394, "template": "you have @event @event on @date at @time to @agenda , and one in @room at @time", "response": "you have meeting wednesday on wednesday at 3pm to discuss_the_merger , and one in 100_conference_room at 3pm"}, {"pre_ent": [], "gold_ent": [], "id": 395, "template": "you are welcome", "response": "you are welcome"}, {"pre_ent": ["cloudy", "inglewood", "next_week"], "gold_ent": ["inglewood", "cloudy"], "id": 396, "template": "it will not be @weather_attribute in @location @weekly_time", "response": "it will not be cloudy in inglewood next_week"}, {"pre_ent": [], "gold_ent": [], "id": 397, "template": "you re welcome", "response": "you re welcome"}, {"pre_ent": ["swimming_activity", "5pm", "wednesday", "ana"], "gold_ent": ["the_5th", "5pm", "wednesday", "4pm", "swimming_activity"], "id": 398, "template": "you have a @event on @date at @time with @party and one on @date at @time with your", "response": "you have a swimming_activity on wednesday at 5pm with ana and one on wednesday at 5pm with your"}, {"pre_ent": [], "gold_ent": [], "id": 399, "template": "you are welcome", "response": "you are welcome"}, {"pre_ent": ["home"], "gold_ent": ["5_miles", "home"], "id": 400, "template": "i am not have a @poi_type listed s house is @distance away would you like directions ?", "response": "i am not have a home listed s house is home away would you like directions ?"}, {"pre_ent": ["5_miles"], "gold_ent": ["heavy_traffic"], "id": 401, "template": "yes , it s just @distance away , it shouldn t take too long to reach", "response": "yes , it s just 5_miles away , it shouldn t take too long to reach"}, {"pre_ent": [], "gold_ent": [], "id": 402, "template": "setting navigation now", "response": "setting navigation now"}, {"pre_ent": ["swimming_activity", "marie", "sunday", "6pm"], "gold_ent": ["marie", "6pm", "swimming_activity", "sunday"], "id": 403, "template": "okay , scheduling a @event with @party for @date at @time", "response": "okay , scheduling a swimming_activity with marie for sunday at 6pm"}, {"pre_ent": [], "gold_ent": [], "id": 404, "template": "you re welcome", "response": "you re welcome"}, {"pre_ent": ["hotel_keen", "3_miles"], "gold_ent": ["hotel_keen", "3_miles"], "id": 405, "template": "the nearest hotel is @poi , it s @distance away", "response": "the nearest hotel is hotel_keen , it s 3_miles away"}, {"pre_ent": ["hotel_keen", "578_arbol_dr"], "gold_ent": ["no_traffic", "578_arbol_dr"], "id": 406, "template": "@poi is located at @address", "response": "hotel_keen is located at 578_arbol_dr"}, {"pre_ent": ["hotel_keen"], "gold_ent": [], "id": 407, "template": "gps set for quickest route to @poi", "response": "gps set for quickest route to hotel_keen"}, {"pre_ent": [], "gold_ent": [], "id": 408, "template": "you re welcome !", "response": "you re welcome !"}, {"pre_ent": ["heavy_traffic", "home"], "gold_ent": ["1_miles", "heavy_traffic"], "id": 409, "template": "there is @traffic_info on the route @poi", "response": "there is heavy_traffic on the route home"}, {"pre_ent": [], "gold_ent": [], "id": 410, "template": "setting navigation now", "response": "setting navigation now"}, {"pre_ent": [], "gold_ent": [], "id": 411, "template": "you re welcome !", "response": "you re welcome !"}, {"pre_ent": [], "gold_ent": [], "id": 412, "template": "what city do you want the weather for ?", "response": "what city do you want the weather for ?"}, {"pre_ent": ["cloudy", "grand_rapids", "next_week"], "gold_ent": ["week", "grand_rapids", "today", "cloudy"], "id": 413, "template": "it is not predicted to @weather_attribute in @location this @weekly_time", "response": "it is not predicted to cloudy in grand_rapids this next_week"}, {"pre_ent": [], "gold_ent": [], "id": 414, "template": "you re welcome", "response": "you re welcome"}, {"pre_ent": ["webster_garage", "2_miles"], "gold_ent": ["webster_garage", "880_ames_ct", "2_miles", "parking_garage"], "id": 415, "template": "@poi is @distance away", "response": "webster_garage is 2_miles away"}, {"pre_ent": ["moderate_traffic", "webster_garage"], "gold_ent": ["2_miles", "moderate_traffic"], "id": 416, "template": "unfortunately there is @traffic_info on the way to @poi", "response": "unfortunately there is moderate_traffic on the way to webster_garage"}, {"pre_ent": [], "gold_ent": [], "id": 417, "template": "you re welcome !", "response": "you re welcome !"}, {"pre_ent": ["doctor_appointment", "2pm", "aunt"], "gold_ent": ["doctor_appointment", "aunt", "2pm"], "id": 418, "template": "your @event is at @time with your @party", "response": "your doctor_appointment is at 2pm with your aunt"}, {"pre_ent": [], "gold_ent": [], "id": 419, "template": "you are welcome", "response": "you are welcome"}, {"pre_ent": ["dentist", "9am", "the_12th", "martha"], "gold_ent": ["martha", "the_12th", "dentist", "9am"], "id": 420, "template": "setting a reminder for @event with @party at @time on @date of this month", "response": "setting a reminder for dentist with martha at 9am on the_12th of this month"}, {"pre_ent": [], "gold_ent": [], "id": 421, "template": "you are welcome", "response": "you are welcome"}, {"pre_ent": [], "gold_ent": [], "id": 422, "template": "what day and time should i set your reminder ?", "response": "what day and time should i set your reminder ?"}, {"pre_ent": ["11am", "friday"], "gold_ent": ["11am", "friday"], "id": 423, "template": "okay , i am scheduling a @event at @time on @date with @party", "response": "okay , i am scheduling a 11am at 11am on friday with friday"}, {"pre_ent": ["11am", "friday"], "gold_ent": [], "id": 424, "template": "i am setting a reminder for your @event on @date at @time", "response": "i am setting a reminder for your 11am on friday at 11am"}, {"pre_ent": ["meeting", "2pm", "today"], "gold_ent": ["meeting", "go_over_budget", "today"], "id": 425, "template": "the purpose of the @weekly_time is to the @event @weekly_time at @time", "response": "the purpose of the meeting is to the meeting today at 2pm"}, {"pre_ent": ["5_miles", "teavana"], "gold_ent": ["4_miles", "5_miles", "teavana", "cafe_venetia"], "id": 426, "template": "there is a @poi @distance away", "response": "there is a teavana 5_miles away"}, {"pre_ent": ["moderate_traffic", "5_miles", "teavana"], "gold_ent": ["teavana", "no_traffic", "moderate_traffic", "cafe_venetia"], "id": 427, "template": "@poi is @distance away with @traffic_info", "response": "teavana is 5_miles away with moderate_traffic"}, {"pre_ent": ["145_amherst_st"], "gold_ent": [], "id": 428, "template": "setting navigation to @address now", "response": "setting navigation to 145_amherst_st now"}, {"pre_ent": ["teavana", "145_amherst_st"], "gold_ent": ["145_amherst_st", "teavana"], "id": 429, "template": "@poi is located at @address", "response": "teavana is located at 145_amherst_st"}, {"pre_ent": [], "gold_ent": [], "id": 430, "template": "you re welcome , happy to help", "response": "you re welcome , happy to help"}, {"pre_ent": ["alhambra", "blizzard", "tuesday"], "gold_ent": ["tuesday", "rain", "alhambra", "week", "blizzard"], "id": 431, "template": "there will not be @weather_attribute in @location on @date", "response": "there will not be blizzard in alhambra on tuesday"}, {"pre_ent": [], "gold_ent": [], "id": 432, "template": "you are welcome", "response": "you are welcome"}, {"pre_ent": ["foggy", "exeter", "next_week"], "gold_ent": ["next_week", "exeter"], "id": 433, "template": "it will not be @weather_attribute in @location on @date", "response": "it will not be foggy in exeter on next_week"}, {"pre_ent": [], "gold_ent": [], "id": 434, "template": "you are welcome", "response": "you are welcome"}, {"pre_ent": ["starbucks"], "gold_ent": ["starbucks"], "id": 435, "template": "there is no @poi nearby", "response": "there is no starbucks nearby"}, {"pre_ent": ["moderate_traffic", "coupa", "6_miles", "394_van_ness_ave"], "gold_ent": ["394_van_ness_ave", "coupa", "6_miles", "moderate_traffic"], "id": 436, "template": "@poi is located at @address and is @distance away with @traffic_info", "response": "coupa is located at 394_van_ness_ave and is 6_miles away with moderate_traffic"}, {"pre_ent": [], "gold_ent": [], "id": 437, "template": "you re welcome !", "response": "you re welcome !"}, {"pre_ent": ["monday", "50f", "cleveland"], "gold_ent": ["cleveland", "week", "highest_temperature", "100f", "saturday"], "id": 438, "template": "it will be @temperature on @date in @location", "response": "it will be 50f on monday in cleveland"}, {"pre_ent": [], "gold_ent": [], "id": 439, "template": "you are welcome", "response": "you are welcome"}, {"pre_ent": ["stanford_shopping_center", "shopping_center", "773_alger_dr"], "gold_ent": ["shopping_center", "stanford_shopping_center"], "id": 440, "template": "@poi is located at @address has a road block reported nearby", "response": "stanford_shopping_center is located at 773_alger_dr has a road block reported nearby"}, {"pre_ent": ["car_collision_nearby"], "gold_ent": ["car_collision_nearby", "stanford_shopping_center"], "id": 441, "template": "there is a @traffic_info but i already already sent the info on your screen", "response": "there is a car_collision_nearby but i already already sent the info on your screen"}, {"pre_ent": ["773_alger_dr"], "gold_ent": ["773_alger_dr"], "id": 442, "template": "setting navigation to @address now", "response": "setting navigation to 773_alger_dr now"}, {"pre_ent": [], "gold_ent": [], "id": 443, "template": "you re welcome !", "response": "you re welcome !"}, {"pre_ent": ["optometrist_appointment", "the_2nd", "marie"], "gold_ent": ["optometrist_appointment", "the_2nd", "brother", "martha", "marie", "the_16th", "saturday"], "id": 444, "template": "you have two @event scheduled one on @date with @party and another on @date with @party", "response": "you have two optometrist_appointment scheduled one on the_2nd with marie and another on the_2nd with marie"}, {"pre_ent": [], "gold_ent": [], "id": 445, "template": "you re welcome", "response": "you re welcome"}, {"pre_ent": ["6_miles", "philz"], "gold_ent": ["philz", "583_alester_ave", "6_miles"], "id": 446, "template": "there is a @poi @distance away", "response": "there is a philz 6_miles away"}, {"pre_ent": ["583_alester_ave"], "gold_ent": ["philz", "no_traffic", "6_miles"], "id": 447, "template": "setting navigation to @address now", "response": "setting navigation to 583_alester_ave now"}, {"pre_ent": [], "gold_ent": [], "id": 448, "template": "you re welcome !", "response": "you re welcome !"}, {"pre_ent": [], "gold_ent": ["tuesday", "sunday", "monday", "thursday", "new_york", "wednesday", "dew", "windy", "overcast", "friday", "frost", "saturday"], "id": 449, "template": "what days are you interested in ?", "response": "what days are you interested in ?"}, {"pre_ent": [], "gold_ent": [], "id": 450, "template": "i m sorry , you re welcome !", "response": "i m sorry , you re welcome !"}, {"pre_ent": ["pizza_my_heart", "528_anton_ct", "8_miles", "car_collision_nearby"], "gold_ent": ["pizza_my_heart", "528_anton_ct", "6_miles"], "id": 451, "template": "@poi is @distance away at @address and there is a @traffic_info", "response": "pizza_my_heart is 8_miles away at 528_anton_ct and there is a car_collision_nearby"}, {"pre_ent": ["pizza_my_heart"], "gold_ent": ["pizza_my_heart", "no_traffic"], "id": 452, "template": "setting navigation to @address now", "response": "setting navigation to pizza_my_heart now"}, {"pre_ent": ["5_miles", "chef_chu_s"], "gold_ent": ["chef_chu_s", "tai_pan"], "id": 453, "template": "there is a @poi @distance away", "response": "there is a chef_chu_s 5_miles away"}, {"pre_ent": ["830_almanor_ln", "chef_chu_s", "6_miles"], "gold_ent": ["chef_chu_s"], "id": 454, "template": "@poi is located @distance away at @address", "response": "chef_chu_s is located 6_miles away at 830_almanor_ln"}, {"pre_ent": ["chef_chu_s", "593_arrowhead_way"], "gold_ent": ["chef_chu_s", "593_arrowhead_way"], "id": 455, "template": "@poi is at @address", "response": "chef_chu_s is at 593_arrowhead_way"}, {"pre_ent": [], "gold_ent": [], "id": 456, "template": "you re welcome !", "response": "you re welcome !"}, {"pre_ent": ["no_traffic", "rest_stop", "the_clement_hotel", "5_miles"], "gold_ent": ["rest_stop", "hotel_keen", "3_miles", "car_collision_nearby"], "id": 457, "template": "the closest @poi_type is @poi , it s @distance away and there is a @traffic_info", "response": "the closest rest_stop is the_clement_hotel , it s 5_miles away and there is a no_traffic"}, {"pre_ent": ["hotel_keen", "578_arbol_dr"], "gold_ent": ["car_collision_nearby", "hotel_keen", "3_miles", "578_arbol_dr"], "id": 458, "template": "@poi is at @address", "response": "hotel_keen is at 578_arbol_dr"}, {"pre_ent": ["no_traffic"], "gold_ent": [], "id": 459, "template": "unfortunately there is a @traffic_info but i already sent on your screen the best route to reach", "response": "unfortunately there is a no_traffic but i already sent on your screen the best route to reach"}, {"pre_ent": [], "gold_ent": [], "id": 460, "template": "you re welcome !", "response": "you re welcome !"}, {"pre_ent": [], "gold_ent": [], "id": 461, "template": "glad to help", "response": "glad to help"}, {"pre_ent": [], "gold_ent": [], "id": 462, "template": "what city do you want the weather for ?", "response": "what city do you want the weather for ?"}, {"pre_ent": ["stormy", "manhattan"], "gold_ent": ["stormy", "thursday", "manhattan", "wednesday"], "id": 463, "template": "it will be @weather_attribute in @location on @date", "response": "it will be stormy in manhattan on stormy"}, {"pre_ent": [], "gold_ent": [], "id": 464, "template": "you re welcome !", "response": "you re welcome !"}, {"pre_ent": ["round_table", "113_anton_ct"], "gold_ent": ["pizza_restaurant", "round_table", "113_anton_ct", "no_traffic", "3_miles"], "id": 465, "template": "@poi is at @address", "response": "round_table is at 113_anton_ct"}, {"pre_ent": ["car_collision_nearby", "113_anton_ct"], "gold_ent": [], "id": 466, "template": "setting navigation to @address now there is a @traffic_info , so drive carefully", "response": "setting navigation to 113_anton_ct now there is a car_collision_nearby , so drive carefully"}, {"pre_ent": ["warm", "los_angeles", "week"], "gold_ent": ["warm", "tuesday", "los_angeles"], "id": 467, "template": "it will be @weather_attribute in @location on @date", "response": "it will be warm in los_angeles on week"}, {"pre_ent": [], "gold_ent": [], "id": 468, "template": "you re welcome !", "response": "you re welcome !"}, {"pre_ent": ["heavy_traffic", "2_miles", "home"], "gold_ent": ["56_cadwell_street", "home"], "id": 469, "template": "the nearest @poi_type is @poi , @distance away with @traffic_info", "response": "the nearest home is home , 2_miles away with heavy_traffic"}, {"pre_ent": ["home"], "gold_ent": [], "id": 470, "template": "gps set for @poi", "response": "gps set for home"}, {"pre_ent": ["dinner", "5pm", "tuesday"], "gold_ent": ["5pm", "dinner"], "id": 471, "template": "your @event is scheduled for @time on @date", "response": "your dinner is scheduled for 5pm on tuesday"}, {"pre_ent": ["899_ames_ct", "palo_alto_medical_foundation", "4_miles", "no_traffic"], "gold_ent": ["4_miles", "611_ames_ave", "no_traffic", "palo_alto_medical_foundation"], "id": 472, "template": "@poi is at @address , @distance away with @traffic_info on our way", "response": "palo_alto_medical_foundation is at 899_ames_ct , 4_miles away with no_traffic on our way"}, {"pre_ent": [], "gold_ent": [], "id": 473, "template": "you re welcome !", "response": "you re welcome !"}, {"pre_ent": ["dentist_appointment"], "gold_ent": ["dentist_appointment", "the_1st", "2pm"], "id": 474, "template": "okay , setting a reminder for your @event with your @party for the end of", "response": "okay , setting a reminder for your dentist_appointment with your dentist_appointment for the end of"}, {"pre_ent": [], "gold_ent": [], "id": 475, "template": "what time and time should i schedule the appointment ?", "response": "what time and time should i schedule the appointment ?"}, {"pre_ent": ["thursday", "10am"], "gold_ent": ["10am", "thursday"], "id": 476, "template": "okay , i will schedule a @event for @time on @date at @time", "response": "okay , i will schedule a 10am for 10am on thursday at 10am"}, {"pre_ent": [], "gold_ent": [], "id": 477, "template": "you are welcome", "response": "you are welcome"}, {"pre_ent": ["lab_appointment", "the_5th", "aunt"], "gold_ent": ["the_5th", "aunt", "lab_appointment"], "id": 478, "template": "you have two @event scheduled one on @date with your @party , and one on", "response": "you have two lab_appointment scheduled one on the_5th with your aunt , and one on"}, {"pre_ent": [], "gold_ent": ["the_5th", "aunt", "lab_appointment", "2pm"], "id": 479, "template": "you are welcome", "response": "you are welcome"}, {"pre_ent": [], "gold_ent": [], "id": 480, "template": "you are welcome", "response": "you are welcome"}, {"pre_ent": ["valero", "gas_station", "200_alester_ave"], "gold_ent": ["5_miles", "gas_station"], "id": 481, "template": "the nearest @poi_type is @poi at @address", "response": "the nearest gas_station is valero at 200_alester_ave"}, {"pre_ent": [], "gold_ent": ["valero", "gas_station"], "id": 482, "template": "the quickest route is 56 caldwell street have a safe trip", "response": "the quickest route is 56 caldwell street have a safe trip"}, {"pre_ent": ["valero", "200_alester_ave"], "gold_ent": ["200_alester_ave", "valero"], "id": 483, "template": "@poi is at @address", "response": "valero is at 200_alester_ave"}, {"pre_ent": [], "gold_ent": [], "id": 484, "template": "you re welcome , have a great day", "response": "you re welcome , have a great day"}, {"pre_ent": ["70f", "90f", "cleveland", "clear_skies"], "gold_ent": ["cleveland", "thursday", "30f", "dew"], "id": 485, "template": "the weather forecast in @location is @weather_attribute with a low of @temperature and a high of @temperature", "response": "the weather forecast in cleveland is clear_skies with a low of 70f and a high of 90f"}, {"pre_ent": [], "gold_ent": [], "id": 486, "template": "you are welcome", "response": "you are welcome"}, {"pre_ent": ["heavy_traffic", "home", "4_miles"], "gold_ent": ["4_miles", "heavy_traffic", "home"], "id": 487, "template": "the quickest route @poi is @distance away and there is @traffic_info on our way", "response": "the quickest route home is 4_miles away and there is heavy_traffic on our way"}, {"pre_ent": ["home", "56_cadwell_street"], "gold_ent": ["56_cadwell_street"], "id": 488, "template": "@poi is at @address", "response": "home is at 56_cadwell_street"}, {"pre_ent": [], "gold_ent": [], "id": 489, "template": "you re welcome !", "response": "you re welcome !"}, {"pre_ent": ["rain", "boston", "weekend"], "gold_ent": ["seattle", "tuesday", "rain", "week", "monday", "100f"], "id": 490, "template": "it will be @weather_attribute in @location on @date", "response": "it will be rain in boston on weekend"}, {"pre_ent": ["rain", "boston", "tuesday"], "gold_ent": ["weekend", "boston"], "id": 491, "template": "it will not be @weather_attribute in @location on @date", "response": "it will not be rain in boston on tuesday"}, {"pre_ent": [], "gold_ent": [], "id": 492, "template": "you re welcome", "response": "you re welcome"}, {"pre_ent": ["swimming_activity", "brother", "the_7th", "11am"], "gold_ent": ["the_7th", "brother", "11am", "swimming_activity"], "id": 493, "template": "okay , scheduling a @event with your @party for @date at @time", "response": "okay , scheduling a swimming_activity with your brother for the_7th at 11am"}, {"pre_ent": [], "gold_ent": [], "id": 494, "template": "you are welcome", "response": "you are welcome"}, {"pre_ent": ["4_miles", "stanford_shopping_center", "shopping_center"], "gold_ent": ["4_miles", "stanford_shopping_center"], "id": 495, "template": "@poi is @distance away", "response": "stanford_shopping_center is 4_miles away"}, {"pre_ent": ["773_alger_dr"], "gold_ent": ["4_miles", "773_alger_dr", "stanford_shopping_center"], "id": 496, "template": "setting gps to @address now", "response": "setting gps to 773_alger_dr now"}, {"pre_ent": [], "gold_ent": [], "id": 497, "template": "you re welcome !", "response": "you re welcome !"}, {"pre_ent": ["conference", "sunday", "management", "ana"], "gold_ent": ["3pm", "6pm"], "id": 498, "template": "you have two @event scheduled one on @date with @party , and one on @date with @party", "response": "you have two conference scheduled one on sunday with management , and one on sunday with management"}, {"pre_ent": ["conference", "6pm", "management", "ana"], "gold_ent": ["6pm", "conference_room_102", "management", "sunday"], "id": 499, "template": "the @event is at @time with the @party", "response": "the conference is at 6pm with the management"}, {"pre_ent": [], "gold_ent": [], "id": 500, "template": "you re welcome", "response": "you re welcome"}, {"pre_ent": ["2pm", "11am", "monday", "marie"], "gold_ent": ["mother", "taking_medicine", "monday", "11am", "marie", "4pm", "the_13th"], "id": 501, "template": "you have two medicine events scheduled one on @date at @time with @party and another on @date at @time with @party", "response": "you have two medicine events scheduled one on monday at 2pm with marie and another on monday at 11am with marie"}, {"pre_ent": ["meeting", "7pm", "friday", "hr"], "gold_ent": ["meeting", "hr", "friday"], "id": 502, "template": "the @event is on @date at @time with the @party", "response": "the meeting is on friday at 7pm with the hr"}, {"pre_ent": ["los_angeles", "windy", "sunday"], "gold_ent": ["stormy", "los_angeles", "sunday"], "id": 503, "template": "no , on @date in @location there will be @weather_attribute", "response": "no , on sunday in los_angeles there will be windy"}, {"pre_ent": [], "gold_ent": [], "id": 504, "template": "you re welcome", "response": "you re welcome"}, {"pre_ent": ["monday", "2pm", "lab_appointment"], "gold_ent": ["monday", "lab_appointment", "2pm"], "id": 505, "template": "you have been scheduled a @event on @date at @time , and", "response": "you have been scheduled a lab_appointment on monday at 2pm , and"}, {"pre_ent": ["dentist_appointment", "the_8th", "1pm", "ana"], "gold_ent": ["dentist_appointment", "1pm", "ana", "the_8th"], "id": 506, "template": "i will schedule a @event on @date at @time with @party", "response": "i will schedule a dentist_appointment on the_8th at 1pm with ana"}, {"pre_ent": [], "gold_ent": [], "id": 507, "template": "you are welcome", "response": "you are welcome"}, {"pre_ent": ["1_miles", "travelers_lodge"], "gold_ent": ["travelers_lodge"], "id": 508, "template": "there is a @poi @distance away", "response": "there is a travelers_lodge 1_miles away"}, {"pre_ent": ["travelers_lodge", "333_arbol_dr"], "gold_ent": ["333_arbol_dr", "travelers_lodge"], "id": 509, "template": "@poi is at @address", "response": "travelers_lodge is at 333_arbol_dr"}, {"pre_ent": ["travelers_lodge"], "gold_ent": [], "id": 510, "template": "setting gps for quickest route to @poi", "response": "setting gps for quickest route to travelers_lodge"}, {"pre_ent": [], "gold_ent": [], "id": 511, "template": "you re welcome !", "response": "you re welcome !"}, {"pre_ent": ["11am", "friday"], "gold_ent": ["11am", "friday"], "id": 512, "template": "you have a football game on @date at @time with @party", "response": "you have a football game on friday at 11am with friday"}, {"pre_ent": ["dentist_appointment", "monday", "aunt", "sister"], "gold_ent": ["dentist_appointment", "monday", "sister", "aunt"], "id": 513, "template": "you have two @event scheduled one on @date with your @party and one on @date with @party", "response": "you have two dentist_appointment scheduled one on monday with your aunt and one on monday with sister"}, {"pre_ent": [], "gold_ent": [], "id": 514, "template": "you are welcome", "response": "you are welcome"}, {"pre_ent": ["yoga_activity", "friday", "martha"], "gold_ent": ["sister", "monday", "martha", "yoga_activity", "friday", "marie", "alex", "the_17th"], "id": 515, "template": "you have two @event scheduled one on @date with @party and one on @date with @party", "response": "you have two yoga_activity scheduled one on friday with martha and one on friday with martha"}, {"pre_ent": [], "gold_ent": [], "id": 516, "template": "you re welcome", "response": "you re welcome"}, {"pre_ent": ["martha", "5pm", "wednesday"], "gold_ent": ["taking_medicine", "5pm", "martha", "wednesday"], "id": 517, "template": "okay , scheduling a @event with @party for @date at @time", "response": "okay , scheduling a wednesday with martha for wednesday at 5pm"}, {"pre_ent": [], "gold_ent": ["taking_medicine", "5pm", "wednesday"], "id": 518, "template": "you re welcome", "response": "you re welcome"}, {"pre_ent": [], "gold_ent": [], "id": 519, "template": "what location do you want the weather for ?", "response": "what location do you want the weather for ?"}, {"pre_ent": ["cloudy", "fresno"], "gold_ent": ["fresno"], "id": 520, "template": "it is not @weather_attribute in @location right now", "response": "it is not cloudy in fresno right now"}, {"pre_ent": [], "gold_ent": [], "id": 521, "template": "you are welcome", "response": "you are welcome"}, {"pre_ent": ["starbucks"], "gold_ent": ["starbucks"], "id": 522, "template": "there is no @poi nearby", "response": "there is no starbucks nearby"}, {"pre_ent": ["cafe_venetia", "269_alger_dr"], "gold_ent": ["269_alger_dr", "cafe_venetia"], "id": 523, "template": "the @poi_type is located at @address", "response": "the cafe_venetia is located at 269_alger_dr"}, {"pre_ent": [], "gold_ent": ["4_miles", "no_traffic"], "id": 524, "template": "you re welcome !", "response": "you re welcome !"}, {"pre_ent": ["no_traffic", "cafe_venetia", "269_alger_dr"], "gold_ent": [], "id": 525, "template": "setting gps to @poi at @address with @traffic_info reported", "response": "setting gps to cafe_venetia at 269_alger_dr with no_traffic reported"}, {"pre_ent": ["starbucks"], "gold_ent": ["6_miles", "cafe_venetia", "starbucks", "coupa", "3_miles"], "id": 526, "template": "there is no @poi nearby", "response": "there is no starbucks nearby"}, {"pre_ent": ["cafe_venetia", "269_alger_dr"], "gold_ent": ["heavy_traffic", "cafe_venetia"], "id": 527, "template": "@poi is at @address", "response": "cafe_venetia is at 269_alger_dr"}, {"pre_ent": ["cafe_venetia"], "gold_ent": [], "id": 528, "template": "setting gps to quickest route to @poi", "response": "setting gps to quickest route to cafe_venetia"}, {"pre_ent": [], "gold_ent": [], "id": 529, "template": "you re welcome !", "response": "you re welcome !"}, {"pre_ent": ["snow"], "gold_ent": ["snow"], "id": 530, "template": "what city do you want to know if it is @weather_attribute ?", "response": "what city do you want to know if it is snow ?"}, {"pre_ent": ["snow", "corona"], "gold_ent": ["90f", "today", "humid", "70f", "snow", "corona"], "id": 531, "template": "there is no @weather_attribute in the forecast for @location this @weekly_time", "response": "there is no snow in the forecast for corona this snow"}, {"pre_ent": [], "gold_ent": [], "id": 532, "template": "you re welcome !", "response": "you re welcome !"}, {"pre_ent": ["rest_stop", "7_miles"], "gold_ent": ["6_miles", "travelers_lodge", "moderate_traffic"], "id": 533, "template": "i have a @poi_type @distance away would you like directions ?", "response": "i have a rest_stop 7_miles away would you like directions ?"}, {"pre_ent": ["travelers_lodge"], "gold_ent": ["333_arbol_dr"], "id": 534, "template": "setting navigation to @address now", "response": "setting navigation to travelers_lodge now"}, {"pre_ent": [], "gold_ent": [], "id": 535, "template": "you re welcome !", "response": "you re welcome !"}, {"pre_ent": ["p_._f_._changs", "5_miles"], "gold_ent": ["5_miles"], "id": 536, "template": "@poi is @distance away", "response": "p_._f_._changs is 5_miles away"}, {"pre_ent": ["heavy_traffic", "p_._f_._changs", "5_miles", "669_el_camino_real"], "gold_ent": [], "id": 537, "template": "@poi is located at @address , @distance away with @traffic_info setting navigation now", "response": "p_._f_._changs is located at 669_el_camino_real , 5_miles away with heavy_traffic setting navigation now"}, {"pre_ent": ["669_el_camino_real"], "gold_ent": ["669_el_camino_real"], "id": 538, "template": "@poi is at @address", "response": "669_el_camino_real is at 669_el_camino_real"}, {"pre_ent": ["669_el_camino_real"], "gold_ent": [], "id": 539, "template": "gps set for @poi at @address", "response": "gps set for 669_el_camino_real at 669_el_camino_real"}, {"pre_ent": [], "gold_ent": [], "id": 540, "template": "what city do you want the weather for ?", "response": "what city do you want the weather for ?"}, {"pre_ent": ["rain", "oakland"], "gold_ent": ["oakland", "rain"], "id": 541, "template": "there is no @weather_attribute in @location right now", "response": "there is no rain in oakland right now"}, {"pre_ent": [], "gold_ent": [], "id": 542, "template": "you are welcome", "response": "you are welcome"}, {"pre_ent": ["conference", "sales_team"], "gold_ent": ["sales_team", "conference", "6pm"], "id": 543, "template": "okay , scheduling a @event with your @party for the end of march", "response": "okay , scheduling a conference with your sales_team for the end of march"}, {"pre_ent": [], "gold_ent": [], "id": 544, "template": "you are welcome", "response": "you are welcome"}, {"pre_ent": ["7pm", "ana"], "gold_ent": ["tuesday", "ana", "7pm"], "id": 545, "template": "reminder set to take medicine at @time with @party", "response": "reminder set to take medicine at 7pm with ana"}, {"pre_ent": [], "gold_ent": [], "id": 546, "template": "you re welcome", "response": "you re welcome"}, {"pre_ent": ["chevron", "gas_station", "783_arcadia_pl"], "gold_ent": ["chevron", "6_miles"], "id": 547, "template": "the closest @poi_type is @poi , located at @address", "response": "the closest gas_station is chevron , located at 783_arcadia_pl"}, {"pre_ent": ["chevron"], "gold_ent": ["chevron", "gas_station"], "id": 548, "template": "yes @poi is the only option", "response": "yes chevron is the only option"}, {"pre_ent": ["chevron", "783_arcadia_pl"], "gold_ent": ["783_arcadia_pl"], "id": 549, "template": "@poi is at @address", "response": "chevron is at 783_arcadia_pl"}, {"pre_ent": [], "gold_ent": [], "id": 550, "template": "you re welcome !", "response": "you re welcome !"}, {"pre_ent": [], "gold_ent": [], "id": 551, "template": "you are welcome", "response": "you are welcome"}, {"pre_ent": ["martha", "saturday", "2pm"], "gold_ent": ["martha", "saturday", "2pm"], "id": 552, "template": "okay , scheduling a @event with @party for @date at @time", "response": "okay , scheduling a martha with martha for saturday at 2pm"}, {"pre_ent": ["3_miles", "chef_chu_s"], "gold_ent": ["6_miles", "chef_chu_s", "mandarin_roots", "3_miles"], "id": 553, "template": "there is @poi @distance away and @poi @distance away", "response": "there is chef_chu_s 3_miles away and chef_chu_s 3_miles away"}, {"pre_ent": ["moderate_traffic", "3_miles", "chef_chu_s"], "gold_ent": ["chef_chu_s"], "id": 554, "template": "@poi is only @distance away and has @traffic_info on the way to @poi", "response": "chef_chu_s is only 3_miles away and has moderate_traffic on the way to chef_chu_s"}, {"pre_ent": ["chef_chu_s", "593_arrowhead_way"], "gold_ent": ["chef_chu_s", "593_arrowhead_way"], "id": 555, "template": "@poi is located at @address", "response": "chef_chu_s is located at 593_arrowhead_way"}, {"pre_ent": [], "gold_ent": ["chef_chu_s", "3_miles", "moderate_traffic"], "id": 556, "template": "setting navigation now", "response": "setting navigation now"}, {"pre_ent": [], "gold_ent": [], "id": 557, "template": "you re welcome !", "response": "you re welcome !"}, {"pre_ent": ["stanford_express_care", "7_miles", "214_el_camino_real"], "gold_ent": ["car_collision_nearby", "stanford_express_care", "7_miles"], "id": 558, "template": "@poi is located @distance away at @address", "response": "stanford_express_care is located 7_miles away at 214_el_camino_real"}, {"pre_ent": [], "gold_ent": ["214_el_camino_real"], "id": 559, "template": "setting navigation now", "response": "setting navigation now"}, {"pre_ent": ["starbucks"], "gold_ent": ["4_miles", "starbucks", "cafe_venetia"], "id": 560, "template": "there is no @poi nearby", "response": "there is no starbucks nearby"}, {"pre_ent": ["4_miles", "heavy_traffic", "cafe_venetia"], "gold_ent": [], "id": 561, "template": "the quickest route is @poi , it s just @distance away with @traffic_info", "response": "the quickest route is cafe_venetia , it s just 4_miles away with heavy_traffic"}, {"pre_ent": [], "gold_ent": [], "id": 562, "template": "okay setting reminder for laboratory appointment at 4 : 45", "response": "okay setting reminder for laboratory appointment at 4 : 45"}, {"pre_ent": ["the_12th"], "gold_ent": ["the_12th"], "id": 563, "template": "i will schedule your @event at @time on @date of this month", "response": "i will schedule your the_12th at the_12th on the_12th of this month"}, {"pre_ent": [], "gold_ent": [], "id": 564, "template": "you are welcome", "response": "you are welcome"}, {"pre_ent": ["10am", "meeting", "boss", "conference_room_102"], "gold_ent": ["10am", "meeting", "conference_room_102", "boss"], "id": 565, "template": "you have two @event scheduled one at @time with the @party , and one in @room at", "response": "you have two meeting scheduled one at 10am with the boss , and one in conference_room_102 at"}, {"pre_ent": [], "gold_ent": ["meeting"], "id": 566, "template": "you are welcome", "response": "you are welcome"}, {"pre_ent": [], "gold_ent": [], "id": 567, "template": "happy to help", "response": "happy to help"}, {"pre_ent": [], "gold_ent": ["snow", "san_francisco"], "id": 568, "template": "what days are you interested in ?", "response": "what days are you interested in ?"}, {"pre_ent": [], "gold_ent": [], "id": 569, "template": "you re welcome", "response": "you re welcome"}, {"pre_ent": ["doctor_appointment", "jeff", "the_3rd", "the_9th"], "gold_ent": ["tom", "the_9th", "father", "the_3rd"], "id": 570, "template": "you have two @event scheduled one on @date with @party , and one on @date with @party", "response": "you have two doctor_appointment scheduled one on the_9th with jeff , and one on the_3rd with jeff"}, {"pre_ent": [], "gold_ent": ["3pm", "the_9th"], "id": 571, "template": "you are welcome", "response": "you are welcome"}, {"pre_ent": ["conference"], "gold_ent": ["conference"], "id": 572, "template": "when and time is the @event ?", "response": "when and time is the conference ?"}, {"pre_ent": ["conference", "14th", "4pm"], "gold_ent": ["conference"], "id": 573, "template": "reminder set for @event on august @date at @time with @party", "response": "reminder set for conference on august 14th at 4pm with 4pm"}, {"pre_ent": ["conference", "4pm", "executive_team"], "gold_ent": ["4pm", "conference", "executive_team", "the_14th"], "id": 574, "template": "okay set to schedule for @event with your @party at @time", "response": "okay set to schedule for conference with your executive_team at 4pm"}, {"pre_ent": [], "gold_ent": [], "id": 575, "template": "you are welcome", "response": "you are welcome"}, {"pre_ent": ["tennis_activity", "11am", "the_3rd", "jon"], "gold_ent": ["jon", "tennis_activity", "11am"], "id": 576, "template": "you have two @event scheduled one at @time with @party and another on @date at @time with @party", "response": "you have two tennis_activity scheduled one at 11am with jon and another on the_3rd at 11am with jon"}, {"pre_ent": [], "gold_ent": [], "id": 577, "template": "you are welcome", "response": "you are welcome"}, {"pre_ent": [], "gold_ent": [], "id": 578, "template": "what city do you want the weather for ?", "response": "what city do you want the weather for ?"}, {"pre_ent": ["monday", "san_jose", "40f", "60f", "70f"], "gold_ent": ["tuesday", "80f", "sunday", "40f", "30f", "thursday", "monday", "90f", "wednesday", "100f", "60f", "70f", "friday", "san_jose", "saturday"], "id": 579, "template": "the temperature in @location is gonna be between @temperature - @temperature on @day , @temperature - @temperature on @date , @temperature - @temperature on @date , @temperature - @temperature on @date , @temperature - @temperature on @date , @temperature - @temperature on @date", "response": "the temperature in san_jose is gonna be between 40f - 60f on monday , 40f - 60f on monday , 70f - 60f on monday , 70f - 60f on monday , 70f - 60f on monday , 70f - 60f on monday"}, {"pre_ent": [], "gold_ent": [], "id": 580, "template": "you re welcome !", "response": "you re welcome !"}, {"pre_ent": ["overcast", "60f", "50f", "san_mateo"], "gold_ent": ["hail", "sunday", "stormy", "san_mateo", "saturday"], "id": 581, "template": "the weather forecast in @location predicts @weather_attribute , with a low of @temperature and a high of @temperature", "response": "the weather forecast in san_mateo predicts overcast , with a low of 50f and a high of 60f"}, {"pre_ent": [], "gold_ent": [], "id": 582, "template": "you re welcome !", "response": "you re welcome !"}, {"pre_ent": [], "gold_ent": [], "id": 583, "template": "what city do you want the weather for ?", "response": "what city do you want the weather for ?"}, {"pre_ent": ["monday", "40f", "100f", "50f", "los_angeles", "hot"], "gold_ent": ["100f", "week", "los_angeles", "40f"], "id": 584, "template": "in @location , it will be @temperature - @temperature on @date , @temperature - @temperature on @date , @temperature - @temperature on @date , @temperature - @temperature on @date , @temperature - @temperature on @date , @temperature - @temperature on @date , @temperature", "response": "in los_angeles , it will be hot - 100f on monday , 50f - 100f on monday , 40f - 100f on monday , 40f - 100f on monday , 40f - 100f on monday , 40f - 100f on monday , 40f"}, {"pre_ent": [], "gold_ent": [], "id": 585, "template": "you re welcome !", "response": "you re welcome !"}, {"pre_ent": ["conference", "3pm", "friday"], "gold_ent": ["3pm", "friday"], "id": 586, "template": "your next @event is on @date at @time", "response": "your next conference is on friday at 3pm"}, {"pre_ent": [], "gold_ent": [], "id": 587, "template": "what city do you want the weather for ?", "response": "what city do you want the weather for ?"}, {"pre_ent": ["stormy", "camarillo", "week"], "gold_ent": ["stormy", "tuesday", "camarillo"], "id": 588, "template": "it will not be @weather_attribute in @location on @date", "response": "it will not be stormy in camarillo on week"}, {"pre_ent": [], "gold_ent": [], "id": 589, "template": "you re welcome !", "response": "you re welcome !"}, {"pre_ent": ["conference", "boss", "the_5th", "1pm"], "gold_ent": ["the_5th", "1pm", "conference", "boss"], "id": 590, "template": "i will schedule a @event with the @party for @date of next month at @time", "response": "i will schedule a conference with the boss for the_5th of next month at 1pm"}, {"pre_ent": [], "gold_ent": [], "id": 591, "template": "you are welcome", "response": "you are welcome"}, {"pre_ent": ["tennis_activity", "martha", "friday", "4pm"], "gold_ent": ["martha", "4pm", "tennis_activity", "friday"], "id": 592, "template": "okay , scheduling a @event with @party for @date at @time", "response": "okay , scheduling a tennis_activity with martha for friday at 4pm"}, {"pre_ent": [], "gold_ent": [], "id": 593, "template": "you are welcome", "response": "you are welcome"}, {"pre_ent": ["atherton", "windy"], "gold_ent": ["next_few_days", "atherton", "windy"], "id": 594, "template": "it will not be @weather_attribute in @location in the next two_days", "response": "it will not be windy in atherton in the next two_days"}, {"pre_ent": [], "gold_ent": [], "id": 595, "template": "you re welcome", "response": "you re welcome"}, {"pre_ent": ["travelers_lodge", "4_miles"], "gold_ent": ["4_miles", "333_arbol_dr", "travelers_lodge"], "id": 596, "template": "@poi is @distance away", "response": "travelers_lodge is 4_miles away"}, {"pre_ent": ["car_collision_nearby", "333_arbol_dr"], "gold_ent": ["333_arbol_dr"], "id": 597, "template": "setting navigation to @address now there is a @traffic_info , so drive carefully", "response": "setting navigation to 333_arbol_dr now there is a car_collision_nearby , so drive carefully"}, {"pre_ent": [], "gold_ent": [], "id": 598, "template": "you re welcome !", "response": "you re welcome !"}, {"pre_ent": ["tennis_activity", "5pm", "jon"], "gold_ent": ["jon", "tennis_activity", "5pm", "the_10th"], "id": 599, "template": "okay , setting a reminder for your @event with @party at @time on @date", "response": "okay , setting a reminder for your tennis_activity with jon at 5pm on 5pm"}, {"pre_ent": [], "gold_ent": [], "id": 600, "template": "you re welcome", "response": "you re welcome"}, {"pre_ent": ["864_almanor_ln"], "gold_ent": ["864_almanor_ln", "jacks_house"], "id": 601, "template": "jill s house is located at @address", "response": "jill s house is located at 864_almanor_ln"}, {"pre_ent": ["864_almanor_ln"], "gold_ent": [], "id": 602, "template": "the address is @address", "response": "the address is 864_almanor_ln"}, {"pre_ent": ["864_almanor_ln"], "gold_ent": [], "id": 603, "template": "setting gps to quickest route to @poi", "response": "setting gps to quickest route to 864_almanor_ln"}, {"pre_ent": [], "gold_ent": [], "id": 604, "template": "you re welcome !", "response": "you re welcome !"}, {"pre_ent": ["brother", "5pm", "optometrist_appointment", "3pm", "the_3rd"], "gold_ent": ["the_4th", "9am", "the_12th", "5pm"], "id": 605, "template": "you have two @event scheduled one on @date at @time with your @party , and one on @date at @time with your @party", "response": "you have two optometrist_appointment scheduled one on the_3rd at 3pm with your brother , and one on the_3rd at 5pm with your brother"}, {"pre_ent": [], "gold_ent": [], "id": 606, "template": "you re welcome", "response": "you re welcome"}, {"pre_ent": ["3_miles", "shopping_center", "338_alester_ave", "stanford_shopping_center"], "gold_ent": ["3_miles", "ravenswood_shopping_center", "stanford_shopping_center"], "id": 607, "template": "the nearest mall is @poi , @distance away at @address", "response": "the nearest mall is stanford_shopping_center , 3_miles away at 338_alester_ave"}, {"pre_ent": ["434_arastradero_rd"], "gold_ent": ["ravenswood_shopping_center"], "id": 608, "template": "setting gps to @address now", "response": "setting gps to 434_arastradero_rd now"}, {"pre_ent": ["434_arastradero_rd"], "gold_ent": ["434_arastradero_rd", "ravenswood_shopping_center"], "id": 609, "template": "@address , i sent its position on your screen", "response": "434_arastradero_rd , i sent its position on your screen"}, {"pre_ent": [], "gold_ent": [], "id": 610, "template": "you re welcome , happy to help", "response": "you re welcome , happy to help"}, {"pre_ent": ["trader_joes", "2_miles"], "gold_ent": ["408_university_ave", "2_miles", "heavy_traffic", "trader_joes"], "id": 611, "template": "there is a @poi @distance away", "response": "there is a trader_joes 2_miles away"}, {"pre_ent": ["heavy_traffic"], "gold_ent": ["heavy_traffic"], "id": 612, "template": "there is @traffic_info on our way but you should be able to reach there fast", "response": "there is heavy_traffic on our way but you should be able to reach there fast"}, {"pre_ent": [], "gold_ent": [], "id": 613, "template": "you re welcome !", "response": "you re welcome !"}, {"pre_ent": ["rain", "raining"], "gold_ent": ["rain"], "id": 614, "template": "what city do you want to know if it will be raining in ?", "response": "what city do you want to know if it will be raining in ?"}, {"pre_ent": ["rain", "redwood_city"], "gold_ent": ["redwood_city", "rain", "wednesday"], "id": 615, "template": "it is @weather_attribute in @location this @weekly_time", "response": "it is rain in redwood_city this rain"}, {"pre_ent": [], "gold_ent": [], "id": 616, "template": "you re welcome", "response": "you re welcome"}, {"pre_ent": ["4_miles", "stanford_childrens_health"], "gold_ent": ["stanford_express_care"], "id": 617, "template": "the @poi is @distance away", "response": "the stanford_childrens_health is 4_miles away"}, {"pre_ent": ["heavy_traffic"], "gold_ent": ["stanford_express_care", "heavy_traffic"], "id": 618, "template": "yes , there is @traffic_info on our way , i already already on the way on your screen", "response": "yes , there is heavy_traffic on our way , i already already on the way on your screen"}, {"pre_ent": ["heavy_traffic"], "gold_ent": ["stanford_express_care", "heavy_traffic"], "id": 619, "template": "the nearest one is the only traffic with @traffic_info on the way", "response": "the nearest one is the only traffic with heavy_traffic on the way"}, {"pre_ent": ["stanford_express_care", "heavy_traffic", "hospital", "1_miles"], "gold_ent": ["stanford_childrens_health", "1_miles", "no_traffic"], "id": 620, "template": "@poi is the only @poi_type i have one is @distance away with @traffic_info", "response": "stanford_express_care is the only hospital i have one is 1_miles away with heavy_traffic"}, {"pre_ent": ["214_el_camino_real"], "gold_ent": [], "id": 621, "template": "the address is @address and the gps is set", "response": "the address is 214_el_camino_real and the gps is set"}, {"pre_ent": ["starbucks", "2_miles"], "gold_ent": ["269_alger_dr", "2_miles", "cafe_venetia"], "id": 622, "template": "@poi is @distance away", "response": "starbucks is 2_miles away"}, {"pre_ent": ["2_miles", "road_block_nearby"], "gold_ent": ["road_block_nearby"], "id": 623, "template": "unfortunately there is a @traffic_info but i already sent on your screen another route with @traffic_info on the route", "response": "unfortunately there is a road_block_nearby but i already sent on your screen another route with 2_miles on the route"}, {"pre_ent": [], "gold_ent": [], "id": 624, "template": "you re welcome !", "response": "you re welcome !"}, {"pre_ent": ["the_westin", "5_miles"], "gold_ent": ["the_westin", "6_miles"], "id": 625, "template": "there is @poi @distance away and @poi @distance away", "response": "there is the_westin 5_miles away and the_westin 5_miles away"}, {"pre_ent": [], "gold_ent": ["the_westin"], "id": 626, "template": "i sent the quickest route on your screen , drive carefully !", "response": "i sent the quickest route on your screen , drive carefully !"}, {"pre_ent": ["the_westin", "329_el_camino_real"], "gold_ent": ["329_el_camino_real"], "id": 627, "template": "@poi is located at @address", "response": "the_westin is located at 329_el_camino_real"}, {"pre_ent": [], "gold_ent": [], "id": 628, "template": "you re welcome , happy to help", "response": "you re welcome , happy to help"}, {"pre_ent": ["safeway", "4_miles"], "gold_ent": ["4_miles", "safeway"], "id": 629, "template": "@poi is @distance away", "response": "safeway is 4_miles away"}, {"pre_ent": ["safeway", "452_arcadia_pl"], "gold_ent": ["road_block_nearby", "safeway", "452_arcadia_pl"], "id": 630, "template": "@poi is located at @address", "response": "safeway is located at 452_arcadia_pl"}, {"pre_ent": ["452_arcadia_pl"], "gold_ent": [], "id": 631, "template": "setting navigation to @address now", "response": "setting navigation to 452_arcadia_pl now"}, {"pre_ent": [], "gold_ent": [], "id": 632, "template": "you re welcome !", "response": "you re welcome !"}, {"pre_ent": ["monday", "meeting", "3pm"], "gold_ent": ["monday", "meeting", "3pm"], "id": 633, "template": "your next @event is on @date at @time", "response": "your next meeting is on monday at 3pm"}, {"pre_ent": [], "gold_ent": [], "id": 634, "template": "what city do you want the weather for ?", "response": "what city do you want the weather for ?"}, {"pre_ent": ["monday", "100f", "70f", "cloudy", "fresno"], "gold_ent": ["week", "100f", "60f", "lowest_temperature", "fresno"], "id": 635, "template": "in @location , it will be @temperature - @temperature on @day , @temperature - @temperature on @date", "response": "in fresno , it will be cloudy - 100f on monday , 70f - 100f on monday"}, {"pre_ent": [], "gold_ent": [], "id": 636, "template": "you are welcome", "response": "you are welcome"}, {"pre_ent": [], "gold_ent": [], "id": 637, "template": "what city do you want the weather for ?", "response": "what city do you want the weather for ?"}, {"pre_ent": ["today", "windy"], "gold_ent": ["tomorrow", "windy", "seattle"], "id": 638, "template": "it will not be @weather_attribute in @location @today", "response": "it will not be windy in windy today"}, {"pre_ent": [], "gold_ent": [], "id": 639, "template": "you re welcome !", "response": "you re welcome !"}, {"pre_ent": ["starbucks"], "gold_ent": ["coffee_or_tea_place", "starbucks", "coupa"], "id": 640, "template": "there is no @poi nearby", "response": "there is no starbucks nearby"}, {"pre_ent": ["coupa", "394_van_ness_ave"], "gold_ent": ["394_van_ness_ave", "1_miles", "coupa", "heavy_traffic"], "id": 641, "template": "@poi is located at @address", "response": "coupa is located at 394_van_ness_ave"}, {"pre_ent": [], "gold_ent": [], "id": 642, "template": "you re welcome , i m here to assist you !", "response": "you re welcome , i m here to assist you !"}, {"pre_ent": ["monday", "redwood_city", "dry"], "gold_ent": [], "id": 643, "template": "it will not be @weather_attribute in @location on @date", "response": "it will not be dry in redwood_city on monday"}, {"pre_ent": ["monday", "redwood_city", "cloudy", "hail"], "gold_ent": ["next_week", "dry", "redwood_city"], "id": 644, "template": "it will be @weather_attribute on @date and @date in @location", "response": "it will be cloudy on monday and hail in redwood_city"}, {"pre_ent": [], "gold_ent": [], "id": 645, "template": "you re welcome !", "response": "you re welcome !"}, {"pre_ent": ["monday", "90f", "fresno"], "gold_ent": ["monday", "fresno", "highest_temperature", "90f"], "id": 646, "template": "it will be @temperature on @date in @location", "response": "it will be 90f on monday in fresno"}, {"pre_ent": [], "gold_ent": [], "id": 647, "template": "you are welcome", "response": "you are welcome"}, {"pre_ent": ["swimming_activity", "tom", "the_6th", "2pm"], "gold_ent": ["tom", "2pm", "the_6th"], "id": 648, "template": "okay , scheduling a @event with @party for @date of this month at @time", "response": "okay , scheduling a swimming_activity with tom for the_6th of this month at 2pm"}, {"pre_ent": [], "gold_ent": [], "id": 649, "template": "you are welcome", "response": "you are welcome"}, {"pre_ent": ["doctor_appointment", "the_12th", "5pm"], "gold_ent": ["doctor_appointment", "the_12th", "5pm"], "id": 650, "template": "ok setting eye @event on @date at @time", "response": "ok setting eye doctor_appointment on the_12th at 5pm"}, {"pre_ent": [], "gold_ent": ["midtown_shopping_center", "shopping_center"], "id": 651, "template": "i am unable to see 5672 barringer street nearby", "response": "i am unable to see 5672 barringer street nearby"}, {"pre_ent": ["midtown_shopping_center", "shopping_center", "338_alester_ave"], "gold_ent": ["2_miles", "338_alester_ave", "heavy_traffic"], "id": 652, "template": "@poi is located at @address", "response": "midtown_shopping_center is located at 338_alester_ave"}, {"pre_ent": ["midtown_shopping_center", "shopping_center"], "gold_ent": ["midtown_shopping_center", "338_alester_ave"], "id": 653, "template": "setting navigation to @address now", "response": "setting navigation to midtown_shopping_center now"}, {"pre_ent": [], "gold_ent": [], "id": 654, "template": "you re welcome !", "response": "you re welcome !"}, {"pre_ent": ["347_alta_mesa_ave"], "gold_ent": ["jills_house", "347_alta_mesa_ave"], "id": 655, "template": "jill lives at @address", "response": "jill lives at 347_alta_mesa_ave"}, {"pre_ent": ["347_alta_mesa_ave"], "gold_ent": ["car_collision_nearby"], "id": 656, "template": "here is the fastest route to @poi", "response": "here is the fastest route to 347_alta_mesa_ave"}, {"pre_ent": [], "gold_ent": [], "id": 657, "template": "you re welcome !", "response": "you re welcome !"}, {"pre_ent": ["4_miles", "cafe_venetia"], "gold_ent": ["4_miles", "269_alger_dr", "cafe_venetia"], "id": 658, "template": "there is a @poi @distance away", "response": "there is a cafe_venetia 4_miles away"}, {"pre_ent": ["no_traffic", "4_miles"], "gold_ent": ["no_traffic"], "id": 659, "template": "yes , it s just @distance away and there is @traffic_info on our way", "response": "yes , it s just 4_miles away and there is no_traffic on our way"}, {"pre_ent": [], "gold_ent": [], "id": 660, "template": "you re welcome !", "response": "you re welcome !"}, {"pre_ent": ["10am", "wednesday"], "gold_ent": ["10am", "wednesday"], "id": 661, "template": "the football game is @date at @time", "response": "the football game is wednesday at 10am"}, {"pre_ent": [], "gold_ent": [], "id": 662, "template": "you are welcome", "response": "you are welcome"}, {"pre_ent": [], "gold_ent": [], "id": 663, "template": "what city do you want the weather for ?", "response": "what city do you want the weather for ?"}, {"pre_ent": [], "gold_ent": ["tuesday", "40f", "thursday", "highest_temperature", "90f", "60f", "70f", "lowest_temperature", "durham"], "id": 664, "template": "what day are you interested in ?", "response": "what day are you interested in ?"}, {"pre_ent": [], "gold_ent": [], "id": 665, "template": "you re welcome !", "response": "you re welcome !"}, {"pre_ent": ["56_cadwell_street"], "gold_ent": ["home"], "id": 666, "template": "@party s house is at @address", "response": "56_cadwell_street s house is at 56_cadwell_street"}, {"pre_ent": [], "gold_ent": ["home"], "id": 667, "template": "i sent the info on your screen , drive carefully !", "response": "i sent the info on your screen , drive carefully !"}, {"pre_ent": [], "gold_ent": [], "id": 668, "template": "you re welcome !", "response": "you re welcome !"}, {"pre_ent": ["pizza_chicago", "915_arbol_dr"], "gold_ent": ["2_miles", "pizza_chicago"], "id": 669, "template": "@poi is at @address and a road block is being reported", "response": "pizza_chicago is at 915_arbol_dr and a road block is being reported"}, {"pre_ent": ["pizza_chicago", "915_arbol_dr"], "gold_ent": ["915_arbol_dr"], "id": 670, "template": "@poi is at @address", "response": "pizza_chicago is at 915_arbol_dr"}, {"pre_ent": ["pizza_chicago"], "gold_ent": ["pizza_chicago"], "id": 671, "template": "setting gps for quickest route to @poi", "response": "setting gps for quickest route to pizza_chicago"}, {"pre_ent": ["4_miles", "shopping_center", "ravenswood_shopping_center"], "gold_ent": ["midtown_shopping_center", "road_block_nearby", "no_traffic", "ravenswood_shopping_center", "2_miles"], "id": 672, "template": "the closest @poi_type is @poi , it s @distance away", "response": "the closest shopping_center is ravenswood_shopping_center , it s 4_miles away"}, {"pre_ent": ["434_arastradero_rd"], "gold_ent": ["434_arastradero_rd"], "id": 673, "template": "setting navigation to @address now", "response": "setting navigation to 434_arastradero_rd now"}, {"pre_ent": [], "gold_ent": [], "id": 674, "template": "you re welcome !", "response": "you re welcome !"}, {"pre_ent": ["whole_foods"], "gold_ent": ["4_miles", "whole_foods"], "id": 675, "template": "@poi and @poi are close", "response": "whole_foods and whole_foods are close"}, {"pre_ent": ["no_traffic"], "gold_ent": ["whole_foods"], "id": 676, "template": "the quickest route has @traffic_info", "response": "the quickest route has no_traffic"}, {"pre_ent": [], "gold_ent": [], "id": 677, "template": "navigation set , we should arrive shortly", "response": "navigation set , we should arrive shortly"}, {"pre_ent": ["5_miles", "starbucks"], "gold_ent": ["5_miles", "starbucks"], "id": 678, "template": "there is a @poi @distance away", "response": "there is a starbucks 5_miles away"}, {"pre_ent": ["starbucks", "792_bedoin_street"], "gold_ent": ["starbucks", "792_bedoin_street"], "id": 679, "template": "@poi is located at @address", "response": "starbucks is located at 792_bedoin_street"}, {"pre_ent": [], "gold_ent": [], "id": 680, "template": "you re welcome !", "response": "you re welcome !"}, {"pre_ent": ["1_miles", "palo_alto_cafe"], "gold_ent": ["coupa"], "id": 681, "template": "there is a @poi @distance away", "response": "there is a palo_alto_cafe 1_miles away"}, {"pre_ent": ["moderate_traffic", "coupa"], "gold_ent": ["coupa", "moderate_traffic"], "id": 682, "template": "there is @traffic_info to @poi", "response": "there is moderate_traffic to coupa"}, {"pre_ent": ["coupa", "394_van_ness_ave"], "gold_ent": ["394_van_ness_ave", "coupa"], "id": 683, "template": "@poi is at @address", "response": "coupa is at 394_van_ness_ave"}, {"pre_ent": ["moderate_traffic", "coupa"], "gold_ent": ["1_miles", "moderate_traffic", "palo_alto_cafe"], "id": 684, "template": "there is @traffic_info on the way to @poi", "response": "there is moderate_traffic on the way to coupa"}, {"pre_ent": [], "gold_ent": [], "id": 685, "template": "you re welcome !", "response": "you re welcome !"}, {"pre_ent": ["teavana"], "gold_ent": ["car_collision_nearby", "2_miles", "cafe_venetia"], "id": 686, "template": "the nearest mall is @poi , would you like directions ?", "response": "the nearest mall is teavana , would you like directions ?"}, {"pre_ent": ["coffee_or_tea_place", "cafe_venetia"], "gold_ent": ["cafe_venetia"], "id": 687, "template": "yes @poi is the only @poi_type i have listed", "response": "yes cafe_venetia is the only coffee_or_tea_place i have listed"}, {"pre_ent": [], "gold_ent": [], "id": 688, "template": "you re welcome !", "response": "you re welcome !"}, {"pre_ent": [], "gold_ent": [], "id": 689, "template": "what date and time should i set the yoga class for ?", "response": "what date and time should i set the yoga class for ?"}, {"pre_ent": [], "gold_ent": [], "id": 690, "template": "what city do you want the weather for ?", "response": "what city do you want the weather for ?"}, {"pre_ent": ["monday", "manhattan", "cloudy"], "gold_ent": ["monday", "30f", "foggy", "40f"], "id": 691, "template": "it will not be @weather_attribute in @location on @date", "response": "it will not be cloudy in manhattan on monday"}, {"pre_ent": [], "gold_ent": [], "id": 692, "template": "you re welcome !", "response": "you re welcome !"}, {"pre_ent": [], "gold_ent": [], "id": 693, "template": "what city do you want the weather for ?", "response": "what city do you want the weather for ?"}, {"pre_ent": ["hot", "atherton", "tomorrow"], "gold_ent": ["tomorrow", "30f", "dry", "atherton", "hot", "50f"], "id": 694, "template": "it will not be @weather_attribute in @location @weekly_time", "response": "it will not be hot in atherton tomorrow"}, {"pre_ent": [], "gold_ent": [], "id": 695, "template": "you re welcome !", "response": "you re welcome !"}, {"pre_ent": [], "gold_ent": [], "id": 696, "template": "what city are you interested in ?", "response": "what city are you interested in ?"}, {"pre_ent": ["monday", "overcast", "80f"], "gold_ent": ["clear_skies", "san_jose", "overcast", "today"], "id": 697, "template": "it is supposed to be @weather_attribute on @date , with a low of @temperature and a high of @temperature", "response": "it is supposed to be overcast on monday , with a low of 80f and a high of 80f"}, {"pre_ent": [], "gold_ent": [], "id": 698, "template": "you re welcome !", "response": "you re welcome !"}, {"pre_ent": ["coupa", "1_miles"], "gold_ent": ["coupa", "heavy_traffic"], "id": 699, "template": "the closest coffee shop is @poi , @distance away", "response": "the closest coffee shop is coupa , 1_miles away"}, {"pre_ent": ["heavy_traffic", "1_miles"], "gold_ent": ["starbucks", "no_traffic", "3_miles", "792_bedoin_street"], "id": 700, "template": "yes there is only @distance away with @traffic_info on its way", "response": "yes there is only 1_miles away with heavy_traffic on its way"}, {"pre_ent": [], "gold_ent": [], "id": 701, "template": "setting navigation now", "response": "setting navigation now"}, {"pre_ent": [], "gold_ent": [], "id": 702, "template": "you re welcome !", "response": "you re welcome !"}, {"pre_ent": ["windy", "san_francisco", "tomorrow"], "gold_ent": ["warm", "tomorrow", "san_francisco", "windy"], "id": 703, "template": "it will not be @weather_attribute in @location @weekly_time", "response": "it will not be windy in san_francisco tomorrow"}, {"pre_ent": [], "gold_ent": [], "id": 704, "template": "you re welcome !", "response": "you re welcome !"}, {"pre_ent": [], "gold_ent": [], "id": 705, "template": "what city do you want the weather for ?", "response": "what city do you want the weather for ?"}, {"pre_ent": ["los_angeles", "30f", "clear_skies", "tomorrow"], "gold_ent": ["los_angeles", "tomorrow", "90f", "70f", "snow"], "id": 706, "template": "in @location , it will be @weather_attribute on @day , @weather_attribute on @date , @weather_attribute on @date ,", "response": "in los_angeles , it will be 30f on tomorrow , clear_skies on tomorrow , clear_skies on tomorrow ,"}, {"pre_ent": [], "gold_ent": [], "id": 707, "template": "you re welcome !", "response": "you re welcome !"}, {"pre_ent": ["conference", "9am", "the_13th", "hr"], "gold_ent": ["9am", "conference", "the_13th", "hr"], "id": 708, "template": "your @event is on @date at @time with the @party to discuss the dress code", "response": "your conference is on the_13th at 9am with the hr to discuss the dress code"}, {"pre_ent": [], "gold_ent": [], "id": 709, "template": "you are welcome", "response": "you are welcome"}, {"pre_ent": ["meeting", "2pm", "thursday"], "gold_ent": ["tomorrow", "meeting", "discuss_the_merger", "2pm"], "id": 710, "template": "the @event is at @time on @date", "response": "the meeting is at 2pm on thursday"}, {"pre_ent": [], "gold_ent": [], "id": 711, "template": "you are welcome", "response": "you are welcome"}, {"pre_ent": [], "gold_ent": [], "id": 712, "template": "no problem", "response": "no problem"}, {"pre_ent": ["lab_appointment", "6pm", "alex"], "gold_ent": ["6pm", "alex", "lab_appointment"], "id": 713, "template": "okay , scheduling a @event with @party for @date at @time", "response": "okay , scheduling a lab_appointment with alex for 6pm at 6pm"}, {"pre_ent": [], "gold_ent": [], "id": 714, "template": "what city are you interested in ?", "response": "what city are you interested in ?"}, {"pre_ent": ["monday", "warm", "snow"], "gold_ent": ["week", "snow", "thursday", "san_jose"], "id": 715, "template": "it is supposed to @weather_attribute on @date , and @date , and @date , and @date , and @date , and @date , and @date", "response": "it is supposed to snow on monday , and warm , and warm , and warm , and warm , and warm , and warm"}, {"pre_ent": [], "gold_ent": [], "id": 716, "template": "you re welcome !", "response": "you re welcome !"}, {"pre_ent": ["optometrist_appointment", "11am", "thursday"], "gold_ent": ["tuesday", "11am", "optometrist"], "id": 717, "template": "your @event is @date at @time", "response": "your optometrist_appointment is thursday at 11am"}, {"pre_ent": ["wednesday", "football_activity", "jeff"], "gold_ent": ["1pm", "9am", "monday", "ana", "5pm", "saturday", "wednesday", "football_activity", "jeff", "the_13th", "alex", "6pm"], "id": 718, "template": "you have two @event scheduled one on @date with @party and one on @date with @party", "response": "you have two football_activity scheduled one on wednesday with jeff and one on wednesday with jeff"}, {"pre_ent": [], "gold_ent": [], "id": 719, "template": "you re welcome", "response": "you re welcome"}, {"pre_ent": ["football_activity", "10am", "friday", "tom"], "gold_ent": ["10am", "tom", "football_activity", "friday"], "id": 720, "template": "okay , i am scheduling a @event with @party on @date at @time", "response": "okay , i am scheduling a football_activity with tom on friday at 10am"}, {"pre_ent": [], "gold_ent": [], "id": 721, "template": "you re welcome", "response": "you re welcome"}, {"pre_ent": ["stanford_express_care", "214_el_camino_real"], "gold_ent": ["5_miles", "stanford_express_care", "hospital"], "id": 722, "template": "@poi is located at @address", "response": "stanford_express_care is located at 214_el_camino_real"}, {"pre_ent": ["road_block_nearby"], "gold_ent": ["road_block_nearby", "5_miles", "stanford_express_care"], "id": 723, "template": "there is a @traffic_info", "response": "there is a road_block_nearby"}, {"pre_ent": ["214_el_camino_real"], "gold_ent": ["214_el_camino_real"], "id": 724, "template": "the address is @address , i sent it on your screen", "response": "the address is 214_el_camino_real , i sent it on your screen"}, {"pre_ent": [], "gold_ent": [], "id": 725, "template": "you re welcome !", "response": "you re welcome !"}, {"pre_ent": ["doctor_appointment"], "gold_ent": ["doctor_appointment"], "id": 726, "template": "what time is your @event ?", "response": "what time is your doctor_appointment ?"}, {"pre_ent": ["doctor_appointment", "1pm"], "gold_ent": ["the_12th", "doctor_appointment", "1pm"], "id": 727, "template": "okay , setting a reminder for your @event with your @party at @time", "response": "okay , setting a reminder for your doctor_appointment with your doctor_appointment at 1pm"}, {"pre_ent": ["town_and_country", "3_miles", "shopping_center"], "gold_ent": ["shopping_center", "3_miles"], "id": 728, "template": "the closest @poi_type is @poi , it s @distance away", "response": "the closest shopping_center is town_and_country , it s 3_miles away"}, {"pre_ent": ["town_and_country", "3_miles", "no_traffic", "shopping_center"], "gold_ent": [], "id": 729, "template": "@poi is the only @poi_type listed and it is @distance away with @traffic_info on the route", "response": "town_and_country is the only shopping_center listed and it is 3_miles away with no_traffic on the route"}, {"pre_ent": ["town_and_country", "383_university_ave"], "gold_ent": ["383_university_ave", "town_and_country"], "id": 730, "template": "@poi is located at @address", "response": "town_and_country is located at 383_university_ave"}, {"pre_ent": [], "gold_ent": [], "id": 731, "template": "you re welcome !", "response": "you re welcome !"}, {"pre_ent": [], "gold_ent": [], "id": 732, "template": "what city do you want the temperature for ?", "response": "what city do you want the temperature for ?"}, {"pre_ent": ["monday", "80f", "70f", "grand_rapids"], "gold_ent": ["20f", "40f", "tomorrow", "today", "70f", "50f", "grand_rapids"], "id": 733, "template": "in @location , it will be @temperature - @temperature on @day , @temperature - @temperature on @date , @temperature - @temperature on @date , @temperature -", "response": "in grand_rapids , it will be 80f - 70f on monday , 80f - 70f on monday , 80f - 70f on monday , 80f -"}, {"pre_ent": [], "gold_ent": [], "id": 734, "template": "you re welcome !", "response": "you re welcome !"}, {"pre_ent": ["coupa", "1_miles"], "gold_ent": ["5_miles", "coupa"], "id": 735, "template": "there is a @poi @distance away", "response": "there is a coupa 1_miles away"}, {"pre_ent": [], "gold_ent": [], "id": 736, "template": "yes , it is the only option i have available", "response": "yes , it is the only option i have available"}, {"pre_ent": [], "gold_ent": [], "id": 737, "template": "you re welcome , we should be there shortly", "response": "you re welcome , we should be there shortly"}, {"pre_ent": ["snow"], "gold_ent": ["snow", "today"], "id": 738, "template": "what city do you want to know if it s going to @weather_attribute ?", "response": "what city do you want to know if it s going to snow ?"}, {"pre_ent": ["today", "snow", "oakland"], "gold_ent": ["warm", "oakland", "today"], "id": 739, "template": "it will not be @weather_attribute in @location @today", "response": "it will not be snow in oakland today"}, {"pre_ent": [], "gold_ent": [], "id": 740, "template": "you re welcome !", "response": "you re welcome !"}, {"pre_ent": ["martha", "swimming_activity", "1pm", "father"], "gold_ent": ["the_5th", "father", "swimming_activity"], "id": 741, "template": "you have two @event scheduled one with @party at @time with your @party , and", "response": "you have two swimming_activity scheduled one with martha at 1pm with your father , and"}, {"pre_ent": [], "gold_ent": [], "id": 742, "template": "you are welcome", "response": "you are welcome"}, {"pre_ent": ["lab_appointment", "alex", "7pm"], "gold_ent": ["lab_appointment", "2pm", "jon", "alex", "7pm"], "id": 743, "template": "you have two @event scheduled one at @time with @party and another at @time with", "response": "you have two lab_appointment scheduled one at 7pm with alex and another at 7pm with"}, {"pre_ent": [], "gold_ent": [], "id": 744, "template": "you are welcome", "response": "you are welcome"}, {"pre_ent": ["3_miles", "panda_express"], "gold_ent": ["chinese_restaurant"], "id": 745, "template": "there is a @poi @distance away", "response": "there is a panda_express 3_miles away"}, {"pre_ent": ["3_miles", "panda_express", "chinese_restaurant"], "gold_ent": ["4_miles", "panda_express", "3_miles", "heavy_traffic"], "id": 746, "template": "@poi is the nearest @poi_type at @address", "response": "panda_express is the nearest chinese_restaurant at 3_miles"}, {"pre_ent": ["4_miles", "no_traffic"], "gold_ent": ["panda_express"], "id": 747, "template": "yes , it s just @distance away , it s just @distance away with @traffic_info", "response": "yes , it s just 4_miles away , it s just 4_miles away with no_traffic"}, {"pre_ent": ["panda_express", "842_arrowhead_way"], "gold_ent": ["panda_express", "842_arrowhead_way"], "id": 748, "template": "navigation set for @poi at @address", "response": "navigation set for panda_express at 842_arrowhead_way"}, {"pre_ent": [], "gold_ent": [], "id": 749, "template": "you re welcome !", "response": "you re welcome !"}, {"pre_ent": ["meeting", "1pm", "the_5th", "boss"], "gold_ent": ["the_5th", "meeting", "boss", "2pm"], "id": 750, "template": "your next @event is on @date at @time with @party", "response": "your next meeting is on the_5th at 1pm with boss"}, {"pre_ent": [], "gold_ent": [], "id": 751, "template": "you re welcome", "response": "you re welcome"}, {"pre_ent": [], "gold_ent": ["rain"], "id": 752, "template": "what city do you want the weather for ?", "response": "what city do you want the weather for ?"}, {"pre_ent": ["cloudy", "fresno"], "gold_ent": ["rain", "cloudy", "fresno", "today"], "id": 753, "template": "it will be @weather_attribute on @date in @location", "response": "it will be cloudy on fresno in fresno"}, {"pre_ent": [], "gold_ent": [], "id": 754, "template": "you re welcome !", "response": "you re welcome !"}, {"pre_ent": ["7pm", "swimming_activity", "the_12th", "6pm"], "gold_ent": ["6pm", "the_12th", "7pm", "the_14th"], "id": 755, "template": "you have two @event scheduled one on @date at @time , and another on @date at @time", "response": "you have two swimming_activity scheduled one on the_12th at 6pm , and another on the_12th at 7pm"}, {"pre_ent": [], "gold_ent": [], "id": 756, "template": "you are welcome", "response": "you are welcome"}, {"pre_ent": [], "gold_ent": [], "id": 757, "template": "what city do you want the weather for ?", "response": "what city do you want the weather for ?"}, {"pre_ent": ["today", "humid", "oakland"], "gold_ent": ["dry", "oakland", "today"], "id": 758, "template": "it will not be @weather_attribute in @location @today", "response": "it will not be humid in oakland today"}, {"pre_ent": [], "gold_ent": [], "id": 759, "template": "you re welcome !", "response": "you re welcome !"}, {"pre_ent": ["meeting", "6pm", "the_5th", "boss"], "gold_ent": ["go_over_quarterly_report", "boss", "the_5th", "meeting", "6pm"], "id": 760, "template": "i will schedule a @event with your @party on @date of this month at @time", "response": "i will schedule a meeting with your boss on the_5th of this month at 6pm"}, {"pre_ent": ["grand_rapids"], "gold_ent": ["grand_rapids"], "id": 761, "template": "what would you like to know about @location s weather ?", "response": "what would you like to know about grand_rapids s weather ?"}, {"pre_ent": ["grand_rapids"], "gold_ent": ["60f", "windy", "70f", "friday", "grand_rapids"], "id": 762, "template": "what day are you wanting to know about the weather for @location ?", "response": "what day are you wanting to know about the weather for grand_rapids ?"}, {"pre_ent": [], "gold_ent": [], "id": 763, "template": "you re welcome !", "response": "you re welcome !"}, {"pre_ent": [], "gold_ent": [], "id": 764, "template": "you are welcome", "response": "you are welcome"}, {"pre_ent": ["new_york"], "gold_ent": [], "id": 765, "template": "what would you like to know about the weather in @location ?", "response": "what would you like to know about the weather in new_york ?"}, {"pre_ent": ["today", "foggy", "new_york"], "gold_ent": ["60f", "40f", "foggy", "today"], "id": 766, "template": "@today is gonna be @weather_attribute in @location", "response": "today is gonna be foggy in new_york"}, {"pre_ent": [], "gold_ent": [], "id": 767, "template": "you re welcome !", "response": "you re welcome !"}, {"pre_ent": [], "gold_ent": [], "id": 768, "template": "what city are you located in ?", "response": "what city are you located in ?"}, {"pre_ent": ["rain", "new_york"], "gold_ent": ["rain", "new_york", "today"], "id": 769, "template": "it is not @weather_attribute in @location right now", "response": "it is not rain in new_york right now"}, {"pre_ent": [], "gold_ent": [], "id": 770, "template": "you re welcome !", "response": "you re welcome !"}, {"pre_ent": ["lab_appointment"], "gold_ent": [], "id": 771, "template": "what time is your @event ?", "response": "what time is your lab_appointment ?"}, {"pre_ent": ["lab_appointment", "doctor_appointment", "7pm", "monday", "the_1st"], "gold_ent": ["doctor_appointment", "monday", "7pm"], "id": 772, "template": "okay , setting a reminder for your @event at @time on @date @date with @party", "response": "okay , setting a reminder for your lab_appointment at 7pm on monday the_1st with doctor_appointment"}, {"pre_ent": [], "gold_ent": [], "id": 773, "template": "you are welcome", "response": "you are welcome"}, {"pre_ent": ["heavy_traffic", "home", "7_miles", "10_ames_street"], "gold_ent": ["10_ames_street", "7_miles", "heavy_traffic", "home"], "id": 774, "template": "the quickest route to @poi is @address , @distance away with @traffic_info", "response": "the quickest route to home is 10_ames_street , 7_miles away with heavy_traffic"}, {"pre_ent": [], "gold_ent": [], "id": 775, "template": "you re welcome !", "response": "you re welcome !"}, {"pre_ent": ["cloudy", "redwood_city"], "gold_ent": ["redwood_city", "cloudy", "today"], "id": 776, "template": "it is not @weather_attribute in @location right now", "response": "it is not cloudy in redwood_city right now"}, {"pre_ent": ["today", "cloudy", "redwood_city"], "gold_ent": ["redwood_city", "today"], "id": 777, "template": "it will not @weather_attribute in @location @today", "response": "it will not cloudy in redwood_city today"}, {"pre_ent": [], "gold_ent": [], "id": 778, "template": "you re welcome !", "response": "you re welcome !"}, {"pre_ent": ["stanford_shopping_center", "7_miles", "shopping_center"], "gold_ent": ["1_miles", "stanford_shopping_center", "road_block_nearby", "no_traffic", "ravenswood_shopping_center", "7_miles"], "id": 779, "template": "i am unable to park @poi @poi is @distance away would you like me to set the gps ?", "response": "i am unable to park stanford_shopping_center stanford_shopping_center is 7_miles away would you like me to set the gps ?"}, {"pre_ent": [], "gold_ent": ["434_arastradero_rd"], "id": 780, "template": "i sent the info on your screen , drive carefully !", "response": "i sent the info on your screen , drive carefully !"}, {"pre_ent": [], "gold_ent": [], "id": 781, "template": "you re welcome !", "response": "you re welcome !"}, {"pre_ent": ["alex", "yoga_activity", "monday", "4pm"], "gold_ent": ["the_5th", "monday", "5pm", "yoga_activity", "4pm"], "id": 782, "template": "you have two @event scheduled one on @date at @time with @party and one on @date at @time with @party", "response": "you have two yoga_activity scheduled one on monday at 4pm with alex and one on monday at 4pm with alex"}, {"pre_ent": [], "gold_ent": [], "id": 783, "template": "you are welcome", "response": "you are welcome"}, {"pre_ent": ["home"], "gold_ent": ["4_miles", "56_cadwell_street", "moderate_traffic", "home"], "id": 784, "template": "here is the address for @poi", "response": "here is the address for home"}, {"pre_ent": [], "gold_ent": [], "id": 785, "template": "you re welcome !", "response": "you re welcome !"}, {"pre_ent": [], "gold_ent": [], "id": 786, "template": "you are welcome", "response": "you are welcome"}, {"pre_ent": ["heavy_traffic", "cafe_venetia", "2_miles", "coffee_or_tea_place"], "gold_ent": ["cafe_venetia"], "id": 787, "template": "the nearest @poi_type is @poi , it s @distance away and there is @traffic_info on our way", "response": "the nearest coffee_or_tea_place is cafe_venetia , it s 2_miles away and there is heavy_traffic on our way"}, {"pre_ent": ["heavy_traffic", "cafe_venetia", "269_alger_dr"], "gold_ent": ["2_miles", "heavy_traffic"], "id": 788, "template": "there is @traffic_info noted on the way to @poi at @address", "response": "there is heavy_traffic noted on the way to cafe_venetia at 269_alger_dr"}, {"pre_ent": ["cafe_venetia", "269_alger_dr"], "gold_ent": ["269_alger_dr", "cafe_venetia"], "id": 789, "template": "@poi is at @address", "response": "cafe_venetia is at 269_alger_dr"}, {"pre_ent": [], "gold_ent": [], "id": 790, "template": "you re welcome !", "response": "you re welcome !"}, {"pre_ent": ["10am", "martha"], "gold_ent": ["10am", "martha"], "id": 791, "template": "okay , setting a reminder for your swim at @time with @party", "response": "okay , setting a reminder for your swim at 10am with martha"}, {"pre_ent": ["10am", "martha"], "gold_ent": ["10am", "week", "martha"], "id": 792, "template": "okay , setting a reminder for the football game at @time , with @party", "response": "okay , setting a reminder for the football game at 10am , with martha"}, {"pre_ent": [], "gold_ent": [], "id": 793, "template": "you re welcome", "response": "you re welcome"}, {"pre_ent": ["pizza_chicago", "pizza_restaurant", "915_arbol_dr"], "gold_ent": ["5_miles", "pizza_chicago", "915_arbol_dr"], "id": 794, "template": "the nearest @poi_type is @poi at @address", "response": "the nearest pizza_restaurant is pizza_chicago at 915_arbol_dr"}, {"pre_ent": ["heavy_traffic"], "gold_ent": ["pizza_chicago"], "id": 795, "template": "setting navigation now there is @traffic_info on our way , i sent on your screen the best", "response": "setting navigation now there is heavy_traffic on our way , i sent on your screen the best"}, {"pre_ent": [], "gold_ent": [], "id": 796, "template": "you re welcome !", "response": "you re welcome !"}, {"pre_ent": ["webster_garage", "parking_garage", "2_miles", "481_amaranta_ave"], "gold_ent": ["2_miles", "parking_garage"], "id": 797, "template": "the nearest @poi_type is @poi , @distance away at @address", "response": "the nearest parking_garage is webster_garage , 2_miles away at 481_amaranta_ave"}, {"pre_ent": ["webster_garage", "heavy_traffic", "880_ames_ct"], "gold_ent": ["palo_alto_garage_r"], "id": 798, "template": "@poi is located at @address and there is @traffic_info on our way , i sent its position", "response": "webster_garage is located at 880_ames_ct and there is heavy_traffic on our way , i sent its position"}, {"pre_ent": ["481_amaranta_ave"], "gold_ent": [], "id": 799, "template": "setting gps to @poi , we should arrive shortly", "response": "setting gps to 481_amaranta_ave , we should arrive shortly"}, {"pre_ent": [], "gold_ent": [], "id": 800, "template": "what city are you interested in ?", "response": "what city are you interested in ?"}, {"pre_ent": ["windy", "cleveland"], "gold_ent": ["cleveland", "next_week", "windy"], "id": 801, "template": "it will not be @weather_attribute in @location this @weekly_time", "response": "it will not be windy in cleveland this cleveland"}, {"pre_ent": [], "gold_ent": [], "id": 802, "template": "you re welcome !", "response": "you re welcome !"}, {"pre_ent": ["safeway", "6_miles", "grocery_store", "452_arcadia_pl"], "gold_ent": ["6_miles", "grocery_store", "452_arcadia_pl"], "id": 803, "template": "the nearest @poi_type is @poi , @distance away at @address", "response": "the nearest grocery_store is safeway , 6_miles away at 452_arcadia_pl"}, {"pre_ent": ["452_arcadia_pl"], "gold_ent": ["safeway", "452_arcadia_pl"], "id": 804, "template": "the address is @address , i sent it on your map", "response": "the address is 452_arcadia_pl , i sent it on your map"}, {"pre_ent": [], "gold_ent": [], "id": 805, "template": "setting navigation now", "response": "setting navigation now"}, {"pre_ent": ["conference", "executive_team", "the_15th"], "gold_ent": ["the_15th", "executive_team", "conference", "9am"], "id": 806, "template": "okay , setting a reminder for your @event with @party on @date of", "response": "okay , setting a reminder for your conference with executive_team on the_15th of"}, {"pre_ent": [], "gold_ent": [], "id": 807, "template": "you are welcome", "response": "you are welcome"}]
