# Supplementary material for: PluDG: enhancing task-oriented dialogue system with knowledge graph plug-in module
Source: PeerJ Comput Sci. 2023 Nov 24;9:e1707. doi: 10.7717/peerj-cs.1707 (PMC10703105; doi:10.7717/peerj-cs.1707)
Supplement: Supplemental Information 1 [file peerj-cs-09-1707-s001.zip › decoder/data/incar/GSE_kvr_test.json]

[{"pre_ent": [], "gold_ent": [], "id": 1, "template": "what day would you like the reminder to the game ?", "response": "what day would you like the reminder to the game ?"}, {"pre_ent": ["7pm"], "gold_ent": ["7pm"], "id": 2, "template": "setting a reminder to take medicine at @time to take medicine", "response": "setting a reminder to take medicine at 7pm to take medicine"}, {"pre_ent": ["chevron", "5_miles"], "gold_ent": ["chevron"], "id": 3, "template": "@poi is @distance away", "response": "chevron is 5_miles away"}, {"pre_ent": ["chevron"], "gold_ent": ["chevron"], "id": 4, "template": "@poi is the quickest route to @poi", "response": "chevron is the quickest route to chevron"}, {"pre_ent": ["chevron", "783_arcadia_pl"], "gold_ent": ["gas_station", "chevron", "783_arcadia_pl"], "id": 5, "template": "@poi is at @address", "response": "chevron is at 783_arcadia_pl"}, {"pre_ent": [], "gold_ent": [], "id": 6, "template": "you re welcome !", "response": "you re welcome !"}, {"pre_ent": [], "gold_ent": ["friday"], "id": 7, "template": "what city do you want the weather for ?", "response": "what city do you want the weather for ?"}, {"pre_ent": ["alhambra", "friday"], "gold_ent": ["friday", "alhambra", "clear_skies"], "id": 8, "template": "in @location the temperature the temperature will be @temperature", "response": "in alhambra the temperature the temperature will be friday"}, {"pre_ent": ["60f", "alhambra", "rain"], "gold_ent": ["alhambra", "friday", "20f", "30f"], "id": 9, "template": "there is between @temperature on @date in @location the is @temperature on the map", "response": "there is between 60f on 60f in alhambra the is rain on the map"}, {"pre_ent": [], "gold_ent": [], "id": 10, "template": "you re welcome", "response": "you re welcome"}, {"pre_ent": ["grocery_store", "whole_foods"], "gold_ent": ["whole_foods", "4_miles", "2_miles", "sigona_farmers_market"], "id": 11, "template": "the nearest @poi_type is @poi , would you like directions ?", "response": "the nearest grocery_store is whole_foods , would you like directions ?"}, {"pre_ent": ["4_miles", "no_traffic"], "gold_ent": ["638_amherst_st", "4_miles", "no_traffic", "sigona_farmers_market"], "id": 12, "template": "there is @traffic_info but it s just just @distance away , it shouldn t too long", "response": "there is no_traffic but it s just just 4_miles away , it shouldn t too long"}, {"pre_ent": [], "gold_ent": [], "id": 13, "template": "you re welcome !", "response": "you re welcome !"}, {"pre_ent": ["today", "snow", "fresno"], "gold_ent": ["snow", "fresno", "cloudy"], "id": 14, "template": "in @location the next 48 will be @weather_attribute @today and @weather_attribute @weekly_time", "response": "in fresno the next 48 will be snow today and snow today"}, {"pre_ent": [], "gold_ent": [], "id": 15, "template": "you are welcome", "response": "you are welcome"}, {"pre_ent": ["heavy_traffic", "home", "3_miles"], "gold_ent": ["56_cadwell_street", "home"], "id": 16, "template": "we re @distance away from @poi and there is @traffic_info on our way", "response": "we re 3_miles away from home and there is heavy_traffic on our way"}, {"pre_ent": ["heavy_traffic", "home", "56_cadwell_street"], "gold_ent": ["home", "heavy_traffic", "3_miles"], "id": 17, "template": "there is @traffic_info on the quickest route to @poi at @address", "response": "there is heavy_traffic on the quickest route to home at 56_cadwell_street"}, {"pre_ent": [], "gold_ent": [], "id": 18, "template": "you re welcome !", "response": "you re welcome !"}, {"pre_ent": [], "gold_ent": [], "id": 19, "template": "happy to help", "response": "happy to help"}, {"pre_ent": ["grocery_store", "safeway"], "gold_ent": ["4_miles", "safeway", "whole_foods"], "id": 20, "template": "the closest @poi_type is @poi , would you like directions ?", "response": "the closest grocery_store is safeway , would you like directions ?"}, {"pre_ent": ["safeway"], "gold_ent": ["452_arcadia_pl", "safeway"], "id": 21, "template": "setting navigation to @poi now", "response": "setting navigation to safeway now"}, {"pre_ent": [], "gold_ent": [], "id": 22, "template": "i sent the info on your screen , drive carefully !", "response": "i sent the info on your screen , drive carefully !"}, {"pre_ent": ["willows_market", "3_miles", "grocery_store"], "gold_ent": ["willows_market", "car_collision_nearby", "3_miles"], "id": 23, "template": "the nearest @poi_type is @poi , @distance away", "response": "the nearest grocery_store is willows_market , 3_miles away"}, {"pre_ent": ["willows_market"], "gold_ent": [], "id": 24, "template": "@poi closest is the closest", "response": "willows_market closest is the closest"}, {"pre_ent": ["willows_market", "409_bollard_st"], "gold_ent": ["willows_market"], "id": 25, "template": "@poi is at @address", "response": "willows_market is at 409_bollard_st"}, {"pre_ent": [], "gold_ent": [], "id": 26, "template": "you re welcome !", "response": "you re welcome !"}, {"pre_ent": ["347_alta_mesa_ave"], "gold_ent": ["347_alta_mesa_ave", "5_miles"], "id": 27, "template": "i have two friends listed ; jill , @party or jill", "response": "i have two friends listed ; jill , 347_alta_mesa_ave or jill"}, {"pre_ent": ["347_alta_mesa_ave"], "gold_ent": ["347_alta_mesa_ave", "5_miles"], "id": 28, "template": "setting navigation to @address", "response": "setting navigation to 347_alta_mesa_ave"}, {"pre_ent": [], "gold_ent": [], "id": 29, "template": "you re welcome !", "response": "you re welcome !"}, {"pre_ent": ["30f", "brentwood"], "gold_ent": ["80f", "tuesday", "brentwood"], "id": 30, "template": "the will be @temperature on @date in @location", "response": "the will be 30f on brentwood in brentwood"}, {"pre_ent": [], "gold_ent": [], "id": 31, "template": "you re welcome !", "response": "you re welcome !"}, {"pre_ent": ["dinner"], "gold_ent": ["friday", "dinner", "11am"], "id": 32, "template": "okay , i have that @event scheduled for you would you like the reminder", "response": "okay , i have that dinner scheduled for you would you like the reminder"}, {"pre_ent": ["dinner", "11am", "friday"], "gold_ent": [], "id": 33, "template": "reminder set for @event on @date at @time", "response": "reminder set for dinner on friday at 11am"}, {"pre_ent": ["dinner", "5pm"], "gold_ent": ["5pm", "dinner"], "id": 34, "template": "@event is at @time", "response": "dinner is at 5pm"}, {"pre_ent": ["4_miles", "civic_center_garage", "parking_garage"], "gold_ent": ["4_miles", "parking_garage", "270_altaire_walk", "civic_center_garage"], "id": 35, "template": "the closest @poi_type is @poi , it s @distance away", "response": "the closest parking_garage is civic_center_garage , it s 4_miles away"}, {"pre_ent": [], "gold_ent": [], "id": 36, "template": "you re welcome", "response": "you re welcome"}, {"pre_ent": ["2_miles", "shopping_center", "ravenswood_shopping_center"], "gold_ent": ["773_alger_dr", "2_miles", "stanford_shopping_center"], "id": 37, "template": "we are @distance away from @poi : does it sound good to you ?", "response": "we are 2_miles away from ravenswood_shopping_center : does it sound good to you ?"}, {"pre_ent": [], "gold_ent": [], "id": 38, "template": "you re welcome !", "response": "you re welcome !"}, {"pre_ent": ["5_miles", "stanford_express_care", "hospital"], "gold_ent": ["stanford_express_care", "214_el_camino_real"], "id": 39, "template": "the nearest @poi_type is @poi , it s @distance away", "response": "the nearest hospital is stanford_express_care , it s 5_miles away"}, {"pre_ent": [], "gold_ent": [], "id": 40, "template": "you re welcome", "response": "you re welcome"}, {"pre_ent": ["snow"], "gold_ent": ["snow"], "id": 41, "template": "what city are you want to know if it s going to @weather_attribute ?", "response": "what city are you want to know if it s going to snow ?"}, {"pre_ent": ["corona", "snow", "week"], "gold_ent": ["corona", "week", "snow"], "id": 42, "template": "there will be no @weather_attribute this @weekly_time in @location", "response": "there will be no snow this week in corona"}, {"pre_ent": [], "gold_ent": [], "id": 43, "template": "you are welcome", "response": "you are welcome"}, {"pre_ent": [], "gold_ent": ["dinner"], "id": 44, "template": "for what day and time would you like to set a reminder for ?", "response": "for what day and time would you like to set a reminder for ?"}, {"pre_ent": ["dinner", "7pm", "the_6th", "marie"], "gold_ent": ["marie", "7pm", "dinner", "the_6th"], "id": 45, "template": "added a reminder for @event at @time on @date of this month with @party", "response": "added a reminder for dinner at 7pm on the_6th of this month with marie"}, {"pre_ent": [], "gold_ent": [], "id": 46, "template": "you are welcome", "response": "you are welcome"}, {"pre_ent": ["warm", "compton", "wednesday"], "gold_ent": ["warm", "compton", "wednesday"], "id": 47, "template": "it will not be @weather_attribute in @location on @date", "response": "it will not be warm in compton on wednesday"}, {"pre_ent": [], "gold_ent": [], "id": 48, "template": "you re welcome", "response": "you re welcome"}, {"pre_ent": ["football_activity", "1pm", "the_11th", "marie"], "gold_ent": ["marie", "the_11th", "1pm"], "id": 49, "template": "okay , setting a reminder for @event with @party on @date at @time", "response": "okay , setting a reminder for football_activity with marie on the_11th at 1pm"}, {"pre_ent": [], "gold_ent": [], "id": 50, "template": "my pleasure", "response": "my pleasure"}, {"pre_ent": [], "gold_ent": [], "id": 51, "template": "what date would you like that appointment set for ?", "response": "what date would you like that appointment set for ?"}, {"pre_ent": ["3pm", "saturday"], "gold_ent": ["3pm", "saturday"], "id": 52, "template": "i have set a reminder for the @event @date at @time", "response": "i have set a reminder for the 3pm saturday at 3pm"}, {"pre_ent": ["valero", "4_miles"], "gold_ent": ["4_miles", "valero"], "id": 53, "template": "@poi is @distance away", "response": "valero is 4_miles away"}, {"pre_ent": ["valero", "200_alester_ave"], "gold_ent": ["valero", "200_alester_ave"], "id": 54, "template": "@poi is located at @address", "response": "valero is located at 200_alester_ave"}, {"pre_ent": [], "gold_ent": ["heavy_traffic"], "id": 55, "template": "i , i sent the info on your screen , drive carefully !", "response": "i , i sent the info on your screen , drive carefully !"}, {"pre_ent": [], "gold_ent": [], "id": 56, "template": "you re welcome , happy to help", "response": "you re welcome , happy to help"}, {"pre_ent": [], "gold_ent": ["moderate_traffic", "1_miles", "5677_southwest_4th_street"], "id": 57, "template": "i don t see your friend s house in your house", "response": "i don t see your friend s house in your house"}, {"pre_ent": ["home", "56_cadwell_street"], "gold_ent": ["56_cadwell_street", "home"], "id": 58, "template": "@poi is at @address", "response": "home is at 56_cadwell_street"}, {"pre_ent": [], "gold_ent": [], "id": 59, "template": "you re welcome glad i could help", "response": "you re welcome glad i could help"}, {"pre_ent": ["midtown_shopping_center", "3_miles", "shopping_center"], "gold_ent": ["no_traffic", "midtown_shopping_center", "3_miles"], "id": 60, "template": "@poi is @distance away", "response": "midtown_shopping_center is 3_miles away"}, {"pre_ent": [], "gold_ent": [], "id": 61, "template": "you re welcome and navigation set", "response": "you re welcome and navigation set"}, {"pre_ent": [], "gold_ent": [], "id": 62, "template": "you are welcome", "response": "you are welcome"}, {"pre_ent": ["today", "snow"], "gold_ent": ["snow", "today"], "id": 63, "template": "there is no @weather_attribute in the forecast for @location @today", "response": "there is no snow in the forecast for today today"}, {"pre_ent": ["today", "snow", "cleveland"], "gold_ent": ["cleveland", "snow", "today"], "id": 64, "template": "it will not @weather_attribute in @location this @weekly_time", "response": "it will not snow in cleveland this today"}, {"pre_ent": [], "gold_ent": [], "id": 65, "template": "you are welcome", "response": "you are welcome"}, {"pre_ent": ["starbucks", "5_miles", "792_bedoin_street"], "gold_ent": ["starbucks", "5_miles"], "id": 66, "template": "there is @poi @distance away at @address would you like the address ?", "response": "there is starbucks 5_miles away at 792_bedoin_street would you like the address ?"}, {"pre_ent": ["792_bedoin_street"], "gold_ent": ["starbucks"], "id": 67, "template": "the address is @address , i sent it on your screen , drive carefully !", "response": "the address is 792_bedoin_street , i sent it on your screen , drive carefully !"}, {"pre_ent": ["heavy_traffic", "792_bedoin_street"], "gold_ent": ["792_bedoin_street"], "id": 68, "template": "the address is @poi , it is @distance away with @traffic_info on our way", "response": "the address is 792_bedoin_street , it is heavy_traffic away with heavy_traffic on our way"}, {"pre_ent": ["conference", "sales_team", "the_11th", "9am"], "gold_ent": ["sales_team", "the_11th", "conference", "9am"], "id": 69, "template": "i will schedule a @event with the @party on @date at @time", "response": "i will schedule a conference with the sales_team on the_11th at 9am"}, {"pre_ent": [], "gold_ent": [], "id": 70, "template": "have a great day", "response": "have a great day"}, {"pre_ent": ["doctor"], "gold_ent": ["doctor_appointment", "wednesday", "the_5th"], "id": 71, "template": "your @event is at @time with your @party", "response": "your doctor is at doctor with your doctor"}, {"pre_ent": ["doctor_appointment", "7pm", "wednesday", "doctor"], "gold_ent": ["doctor_appointment", "7pm", "wednesday", "father"], "id": 72, "template": "your @event on @date is at @time", "response": "your doctor_appointment on wednesday is at 7pm"}, {"pre_ent": ["doctor_appointment", "6pm", "the_5th", "father", "doctor"], "gold_ent": ["6pm", "alex", "doctor_appointment", "the_5th"], "id": 73, "template": "your @event on @date is at @time with your @party", "response": "your doctor_appointment on the_5th is at 6pm with your father"}, {"pre_ent": [], "gold_ent": [], "id": 74, "template": "what city are you wanting to know the weather for ?", "response": "what city are you wanting to know the weather for ?"}, {"pre_ent": ["today", "hot", "los_angeles", "tomorrow"], "gold_ent": ["60f", "40f", "80f", "los_angeles", "tomorrow", "warm", "today", "rain"], "id": 75, "template": "in @location , it will be @weather_attribute @today and @weather_attribute @weekly_time", "response": "in los_angeles , it will be hot today and tomorrow tomorrow"}, {"pre_ent": [], "gold_ent": [], "id": 76, "template": "you are welcome", "response": "you are welcome"}, {"pre_ent": ["midtown_shopping_center", "3_miles", "shopping_center"], "gold_ent": ["no_traffic", "midtown_shopping_center", "3_miles"], "id": 77, "template": "the nearest mall is @poi , it is @distance away", "response": "the nearest mall is midtown_shopping_center , it is 3_miles away"}, {"pre_ent": [], "gold_ent": ["midtown_shopping_center"], "id": 78, "template": "i sent the route on your screen , drive carefully !", "response": "i sent the route on your screen , drive carefully !"}, {"pre_ent": [], "gold_ent": [], "id": 79, "template": "you re welcome", "response": "you re welcome"}, {"pre_ent": ["1_miles", "grocery_store", "trader_joes", "409_bollard_st"], "gold_ent": ["1_miles", "grocery_store", "hacienda_market"], "id": 80, "template": "the nearest @poi_type is @poi at @address , @distance away", "response": "the nearest grocery_store is trader_joes at 409_bollard_st , 1_miles away"}, {"pre_ent": ["hacienda_market", "1313_chester_ave"], "gold_ent": ["1313_chester_ave", "road_block_nearby"], "id": 81, "template": "@poi is at @address and the address is @address setting navigation now", "response": "hacienda_market is at 1313_chester_ave and the address is 1313_chester_ave setting navigation now"}, {"pre_ent": [], "gold_ent": [], "id": 82, "template": "you re welcome !", "response": "you re welcome !"}, {"pre_ent": [], "gold_ent": [], "id": 83, "template": "what city are you interested in ?", "response": "what city are you interested in ?"}, {"pre_ent": ["monday", "humid", "downtown_chicago"], "gold_ent": ["downtown_chicago", "thursday", "clear_skies", "saturday", "sunday", "dry", "wednesday", "humid", "drizzle", "friday", "snow", "monday", "frost"], "id": 84, "template": "in @location it will be @weather_attribute @day and @weather_attribute @weekly_time", "response": "in downtown_chicago it will be humid monday and humid monday"}, {"pre_ent": [], "gold_ent": [], "id": 85, "template": "you re welcome !", "response": "you re welcome !"}, {"pre_ent": ["tennis_activity", "5pm", "the_4th"], "gold_ent": ["5pm", "tennis_activity", "sister", "the_4th"], "id": 86, "template": "your @event is on @date at @time", "response": "your tennis_activity is on the_4th at 5pm"}, {"pre_ent": [], "gold_ent": [], "id": 87, "template": "you are welcome", "response": "you are welcome"}, {"pre_ent": ["meeting"], "gold_ent": ["meeting"], "id": 88, "template": "what time do i set the reminder to your @event ?", "response": "what time do i set the reminder to your meeting ?"}, {"pre_ent": ["meeting", "saturday", "1pm"], "gold_ent": ["saturday", "1pm", "sales_team", "meeting", "go_over_budget"], "id": 89, "template": "i have set a reminder for your @event at @time @date @date with", "response": "i have set a reminder for your meeting at 1pm saturday saturday with"}, {"pre_ent": [], "gold_ent": [], "id": 90, "template": "you are welcome", "response": "you are welcome"}, {"pre_ent": [], "gold_ent": [], "id": 91, "template": "what city would you like the weather for ?", "response": "what city would you like the weather for ?"}, {"pre_ent": ["today", "drizzle", "durham"], "gold_ent": ["drizzle", "durham", "tomorrow", "today"], "id": 92, "template": "there will be no @weather_attribute @today in @location", "response": "there will be no drizzle today in durham"}, {"pre_ent": [], "gold_ent": [], "id": 93, "template": "glad i could help out", "response": "glad i could help out"}, {"pre_ent": [], "gold_ent": [], "id": 94, "template": "what city would you like the forecast forecast for ?", "response": "what city would you like the forecast forecast for ?"}, {"pre_ent": ["today", "overcast", "mountain_view", "stormy"], "gold_ent": ["mountain_view", "tomorrow", "today", "overcast", "stormy"], "id": 95, "template": "@today in @location is gonna be @weather_attribute with @temperature with a high of", "response": "today in mountain_view is gonna be overcast with stormy with a high of"}, {"pre_ent": [], "gold_ent": [], "id": 96, "template": "no problem", "response": "no problem"}, {"pre_ent": [], "gold_ent": [], "id": 97, "template": "what city are you inquiring about ?", "response": "what city are you inquiring about ?"}, {"pre_ent": ["hot", "brentwood", "week"], "gold_ent": ["week", "brentwood", "hot"], "id": 98, "template": "it will not be @weather_attribute in @location @weekly_time", "response": "it will not be hot in brentwood week"}, {"pre_ent": [], "gold_ent": [], "id": 99, "template": "you re welcome !", "response": "you re welcome !"}, {"pre_ent": ["palo_alto_garage_r", "parking_garage"], "gold_ent": ["1_miles", "palo_alto_garage_r"], "id": 100, "template": "@poi is the only @poi_type", "response": "palo_alto_garage_r is the only parking_garage"}, {"pre_ent": [], "gold_ent": [], "id": 101, "template": "you re welcome , have a great day", "response": "you re welcome , have a great day"}, {"pre_ent": ["drizzle", "redwood_city"], "gold_ent": ["drizzle", "redwood_city", "weekend"], "id": 102, "template": "there will be @weather_attribute on @date in @location", "response": "there will be drizzle on redwood_city in redwood_city"}, {"pre_ent": [], "gold_ent": [], "id": 103, "template": "anytime !", "response": "anytime !"}, {"pre_ent": ["5671_barringer_street"], "gold_ent": ["home"], "id": 104, "template": "here is the fastest route to @poi", "response": "here is the fastest route to 5671_barringer_street"}, {"pre_ent": ["home", "5671_barringer_street"], "gold_ent": ["5671_barringer_street", "home"], "id": 105, "template": "your @poi is located at @address", "response": "your home is located at 5671_barringer_street"}, {"pre_ent": ["5_miles", "no_traffic", "home", "5671_barringer_street"], "gold_ent": [], "id": 106, "template": "the fastest route to @poi at @address s @distance away with @traffic_info", "response": "the fastest route to home at 5671_barringer_street s 5_miles away with no_traffic"}, {"pre_ent": [], "gold_ent": [], "id": 107, "template": "you re welcome !", "response": "you re welcome !"}, {"pre_ent": [], "gold_ent": [], "id": 108, "template": "i have scheduled an appointment for the appointment", "response": "i have scheduled an appointment for the appointment"}, {"pre_ent": ["doctor", "the_12th", "7pm"], "gold_ent": ["the_12th", "doctor", "7pm"], "id": 109, "template": "okay , setting a reminder for your @event on @date at @time", "response": "okay , setting a reminder for your doctor on the_12th at 7pm"}, {"pre_ent": [], "gold_ent": [], "id": 110, "template": "you are welcome", "response": "you are welcome"}, {"pre_ent": [], "gold_ent": [], "id": 111, "template": "what city are you interested in ?", "response": "what city are you interested in ?"}, {"pre_ent": ["monday", "compton", "90f", "100f", "30f"], "gold_ent": ["30f", "100f", "week", "friday", "compton", "70f", "monday"], "id": 112, "template": "the temperature in @location will be between @temperature - @temperature , @day , @temperature - @temperature @date , @temperature - @temperature @date , @temperature - @temperature @date , @temperature", "response": "the temperature in compton will be between 90f - 100f , monday , 30f - 100f monday , 30f - 100f monday , 30f - 100f monday , 30f"}, {"pre_ent": [], "gold_ent": [], "id": 113, "template": "you re welcome !", "response": "you re welcome !"}, {"pre_ent": ["mountain_view", "frost", "highest_temperature", "friday"], "gold_ent": ["friday", "mountain_view", "highest_temperature", "50f"], "id": 114, "template": "the @weather_attribute in @location will be @temperature on @date", "response": "the highest_temperature in mountain_view will be frost on friday"}, {"pre_ent": [], "gold_ent": [], "id": 115, "template": "anytime", "response": "anytime"}, {"pre_ent": ["yoga_activity", "mother", "the_15th", "3pm"], "gold_ent": ["mother", "the_15th", "yoga_activity"], "id": 116, "template": "okay , setting a reminder for your @event with your @party on @date of this month at @time", "response": "okay , setting a reminder for your yoga_activity with your mother on the_15th of this month at 3pm"}, {"pre_ent": ["3pm"], "gold_ent": ["mother", "the_15th", "3pm", "yoga_activity"], "id": 117, "template": "okay i ve set the appointment for your @event on @date", "response": "okay i ve set the appointment for your 3pm on 3pm"}, {"pre_ent": ["tennis_activity", "5pm", "tom"], "gold_ent": ["5pm", "tennis_activity", "mother", "the_4th"], "id": 118, "template": "your next @event is with @party at @time", "response": "your next tennis_activity is with tom at 5pm"}, {"pre_ent": [], "gold_ent": [], "id": 119, "template": "you are welcome", "response": "you are welcome"}, {"pre_ent": ["stanford_express_care", "hospital", "214_el_camino_real"], "gold_ent": ["stanford_express_care"], "id": 120, "template": "the nearest @poi_type is @poi at @address", "response": "the nearest hospital is stanford_express_care at 214_el_camino_real"}, {"pre_ent": ["214_el_camino_real"], "gold_ent": ["heavy_traffic", "stanford_express_care", "214_el_camino_real"], "id": 121, "template": "navigating to @poi", "response": "navigating to 214_el_camino_real"}, {"pre_ent": [], "gold_ent": [], "id": 122, "template": "you re welcome driver", "response": "you re welcome driver"}, {"pre_ent": ["swimming_activity", "monday", "father", "4pm"], "gold_ent": ["swimming_activity", "the_1st", "monday", "4pm", "father"], "id": 123, "template": "okay , scheduling a @event with your @party on @date at @time", "response": "okay , scheduling a swimming_activity with your father on monday at 4pm"}, {"pre_ent": [], "gold_ent": [], "id": 124, "template": "no problem", "response": "no problem"}, {"pre_ent": ["rain", "danville", "raining", "thursday"], "gold_ent": ["danville", "dew", "thursday"], "id": 125, "template": "it will be @weather_attribute in @location on @date", "response": "it will be raining in danville on thursday"}, {"pre_ent": [], "gold_ent": [], "id": 126, "template": "you are welcome", "response": "you are welcome"}, {"pre_ent": ["snow", "durham", "week"], "gold_ent": ["week", "snow", "durham"], "id": 127, "template": "there is no @weather_attribute in the forecast for @location this @weekly_time", "response": "there is no snow in the forecast for durham this week"}, {"pre_ent": [], "gold_ent": [], "id": 128, "template": "you are welcome", "response": "you are welcome"}, {"pre_ent": [], "gold_ent": [], "id": 129, "template": "what city are you want the weather for ?", "response": "what city are you want the weather for ?"}, {"pre_ent": ["monday", "cloudy", "dew", "cleveland", "clear_skies", "week"], "gold_ent": ["cleveland", "clear_skies", "saturday", "sunday", "cloudy", "week", "friday", "tuesday", "wednesday", "overcast", "drizzle", "dew", "monday", "stormy"], "id": 130, "template": "in @location this @weekly_time it will be @weather_attribute on @day , @weather_attribute on @date , @weather_attribute on @date , @weather_attribute on @date , @weather_attribute on @date , @weather_attribute on @date , @weather_attribute on @date , @weather_attribute on", "response": "in cleveland this week it will be clear_skies on monday , dew on monday , cloudy on monday , cloudy on monday , cloudy on monday , cloudy on monday , cloudy on monday , cloudy on"}, {"pre_ent": [], "gold_ent": [], "id": 131, "template": "you are welcome", "response": "you are welcome"}, {"pre_ent": ["new_york", "dry", "wednesday"], "gold_ent": ["new_york", "wednesday", "dry"], "id": 132, "template": "no , it will not be @weather_attribute in @location on @date", "response": "no , it will not be dry in new_york on wednesday"}, {"pre_ent": [], "gold_ent": [], "id": 133, "template": "you re welcome have a great day", "response": "you re welcome have a great day"}, {"pre_ent": ["today", "90f", "80f", "seattle"], "gold_ent": [], "id": 134, "template": "@today in @location it will be @weather_attribute in @temperature , with @temperature - @temperature", "response": "today in seattle it will be 80f in seattle , with 80f - 90f"}, {"pre_ent": ["90f", "cloudy", "80f", "seattle"], "gold_ent": ["windy", "cloudy", "warm", "week", "foggy", "seattle", "overcast", "dry"], "id": 135, "template": "in @location the temperature is @weather_attribute , low of @temperature , high of @temperature", "response": "in seattle the temperature is cloudy , low of 80f , high of 90f"}, {"pre_ent": [], "gold_ent": [], "id": 136, "template": "you are welcome", "response": "you are welcome"}, {"pre_ent": ["chef_chu_s", "chinese_restaurant"], "gold_ent": ["chef_chu_s", "chinese_restaurant", "heavy_traffic"], "id": 137, "template": "@poi is the only @poi_type i can find a only @poi_type", "response": "chef_chu_s is the only chinese_restaurant i can find a only chinese_restaurant"}, {"pre_ent": ["chef_chu_s", "593_arrowhead_way"], "gold_ent": ["593_arrowhead_way", "chef_chu_s"], "id": 138, "template": "@poi is located at @address", "response": "chef_chu_s is located at 593_arrowhead_way"}, {"pre_ent": [], "gold_ent": ["heavy_traffic"], "id": 139, "template": "i sent the best possible route with your screen , you", "response": "i sent the best possible route with your screen , you"}, {"pre_ent": [], "gold_ent": [], "id": 140, "template": "you re welcome !", "response": "you re welcome !"}, {"pre_ent": ["chef_chu_s", "5_miles"], "gold_ent": ["chef_chu_s", "5_miles"], "id": 141, "template": "there is a @poi , @poi , @distance away", "response": "there is a chef_chu_s , chef_chu_s , 5_miles away"}, {"pre_ent": ["chef_chu_s", "no_traffic", "593_arrowhead_way"], "gold_ent": ["no_traffic"], "id": 142, "template": "the @poi at @address has @traffic_info", "response": "the chef_chu_s at 593_arrowhead_way has no_traffic"}, {"pre_ent": [], "gold_ent": [], "id": 143, "template": "gps set , have a great day", "response": "gps set , have a great day"}, {"pre_ent": [], "gold_ent": [], "id": 144, "template": "what city would you like the weather for ?", "response": "what city would you like the weather for ?"}, {"pre_ent": ["monday", "dry", "rain", "hot", "compton", "raining"], "gold_ent": ["weekend", "week", "foggy", "compton", "dry"], "id": 145, "template": "in @location it will be @weather_attribute on @day , @weather_attribute on @date , @weather_attribute on @date , @weather_attribute on @date , @weather_attribute on @date ,", "response": "in compton it will be raining on monday , dry on monday , hot on monday , hot on monday , hot on monday ,"}, {"pre_ent": [], "gold_ent": [], "id": 146, "template": "no problem", "response": "no problem"}, {"pre_ent": ["fresno", "humid", "next_week"], "gold_ent": ["fresno", "humid", "next_week"], "id": 147, "template": "it will not be @weather_attribute in @location @weekly_time", "response": "it will not be humid in fresno next_week"}, {"pre_ent": [], "gold_ent": [], "id": 148, "template": "anytime", "response": "anytime"}, {"pre_ent": ["doctor_appointment", "marie", "11am", "the_12th", "ana", "wednesday"], "gold_ent": ["brother", "marie", "the_20th", "the_12th", "mother", "the_15th", "wednesday", "ana", "doctor_appointment"], "id": 149, "template": "you have two @event scheduled one on @date and @party on @date at @time , and the other is on @date with @party", "response": "you have two doctor_appointment scheduled one on the_12th and marie on the_12th at 11am , and the other is on wednesday with ana"}, {"pre_ent": [], "gold_ent": [], "id": 150, "template": "you re welcome", "response": "you re welcome"}, {"pre_ent": ["11am", "tuesday"], "gold_ent": ["tuesday", "11am"], "id": 151, "template": "your next tennis is @date at @time", "response": "your next tennis is tuesday at 11am"}, {"pre_ent": [], "gold_ent": [], "id": 152, "template": "happy to help", "response": "happy to help"}, {"pre_ent": ["dentist_appointment", "the_1st", "7pm"], "gold_ent": ["the_8th", "the_1st", "10am", "7pm"], "id": 153, "template": "your @event is on @date at @time", "response": "your dentist_appointment is on the_1st at 7pm"}, {"pre_ent": [], "gold_ent": [], "id": 154, "template": "you re welcome", "response": "you re welcome"}, {"pre_ent": [], "gold_ent": [], "id": 155, "template": "what city are you wondering about ?", "response": "what city are you wondering about ?"}, {"pre_ent": ["rain", "los_angeles", "next_week"], "gold_ent": ["saturday", "rain", "los_angeles", "next_week"], "id": 156, "template": "it will not @weather_attribute in @location @weekly_time", "response": "it will not rain in los_angeles next_week"}, {"pre_ent": [], "gold_ent": [], "id": 157, "template": "you re welcome", "response": "you re welcome"}, {"pre_ent": ["warm", "grand_rapids", "saturday"], "gold_ent": ["warm", "grand_rapids", "saturday"], "id": 158, "template": "it will not be @weather_attribute in @location on @date", "response": "it will not be warm in grand_rapids on saturday"}, {"pre_ent": [], "gold_ent": [], "id": 159, "template": "anytime", "response": "anytime"}, {"pre_ent": [], "gold_ent": [], "id": 160, "template": "bye", "response": "bye"}, {"pre_ent": ["pizza_hut", "5_miles", "704_el_camino_real"], "gold_ent": ["pizza_hut", "panda_express", "5_miles", "3_miles"], "id": 161, "template": "@poi is located @distance away at @address would you like directions there ?", "response": "pizza_hut is located 5_miles away at 704_el_camino_real would you like directions there ?"}, {"pre_ent": ["panda_express", "3_miles", "no_traffic", "842_arrowhead_way"], "gold_ent": ["no_traffic", "842_arrowhead_way", "panda_express"], "id": 162, "template": "@poi is at @address , @distance away in @traffic_info setting navigation now", "response": "panda_express is at 842_arrowhead_way , 3_miles away in no_traffic setting navigation now"}, {"pre_ent": [], "gold_ent": [], "id": 163, "template": "you re welcome and navigation set", "response": "you re welcome and navigation set"}, {"pre_ent": [], "gold_ent": [], "id": 164, "template": "what city would you like the weather report for ?", "response": "what city would you like the weather report for ?"}, {"pre_ent": [], "gold_ent": ["60f", "thursday", "30f", "sunday", "40f", "80f", "100f", "friday", "wednesday", "tuesday", "70f", "monday", "dry"], "id": 165, "template": "what days are you interested in ?", "response": "what days are you interested in ?"}, {"pre_ent": [], "gold_ent": [], "id": 166, "template": "have a nice day", "response": "have a nice day"}, {"pre_ent": ["manhattan", "50f", "wednesday"], "gold_ent": ["40f", "50f"], "id": 167, "template": "the high temperature in @location on @day is be @temperature", "response": "the high temperature in manhattan on wednesday is be 50f"}, {"pre_ent": [], "gold_ent": [], "id": 168, "template": "you re welcome !", "response": "you re welcome !"}, {"pre_ent": [], "gold_ent": ["today", "meeting", "hr", "discuss_the_merger", "7pm"], "id": 169, "template": "what day is you like to know about ?", "response": "what day is you like to know about ?"}, {"pre_ent": [], "gold_ent": [], "id": 170, "template": "you are welcome", "response": "you are welcome"}, {"pre_ent": [], "gold_ent": ["tomorrow", "today"], "id": 171, "template": "what city are you want the weather for ?", "response": "what city are you want the weather for ?"}, {"pre_ent": ["today", "fresno", "foggy", "tomorrow"], "gold_ent": ["fresno", "foggy"], "id": 172, "template": "it s not gonna be @weather_attribute in @location @today or @weekly_time", "response": "it s not gonna be foggy in fresno today or tomorrow"}, {"pre_ent": [], "gold_ent": [], "id": 173, "template": "no problem", "response": "no problem"}, {"pre_ent": ["cleveland", "drizzle", "tomorrow"], "gold_ent": ["drizzle", "cleveland", "tomorrow"], "id": 174, "template": "there will be be @weather_attribute in @location @weekly_time", "response": "there will be be drizzle in cleveland tomorrow"}, {"pre_ent": [], "gold_ent": [], "id": 175, "template": "you re welcome", "response": "you re welcome"}, {"pre_ent": [], "gold_ent": [], "id": 176, "template": "what days are you interested in ?", "response": "what days are you interested in ?"}, {"pre_ent": ["monday", "stormy", "rain", "durham"], "gold_ent": ["thursday", "clear_skies", "saturday", "lowest_temperature", "sunday", "hot", "wednesday", "tuesday", "durham", "friday", "snow", "monday", "stormy"], "id": 177, "template": "in @location , it will be @weather_attribute on @day , @weather_attribute on @date , @weather_attribute on @date , @weather_attribute on @date , @weather_attribute on @date , @weather_attribute on @date , @weather_attribute on @date , @weather_attribute", "response": "in durham , it will be stormy on monday , rain on monday , rain on monday , rain on monday , rain on monday , rain on monday , rain on monday , rain"}, {"pre_ent": [], "gold_ent": [], "id": 178, "template": "i m here to help", "response": "i m here to help"}, {"pre_ent": ["conference", "the_5th", "11am"], "gold_ent": ["11am", "the_5th", "vice_president", "conference"], "id": 179, "template": "okay , @event on @date at @time is set", "response": "okay , conference on the_5th at 11am is set"}, {"pre_ent": [], "gold_ent": [], "id": 180, "template": "you are welcome", "response": "you are welcome"}, {"pre_ent": ["dentist", "7pm", "dentist_appointment", "friday"], "gold_ent": ["friday", "dentist_appointment", "7pm"], "id": 181, "template": "your @event is on @date at @time", "response": "your dentist_appointment is on friday at 7pm"}, {"pre_ent": [], "gold_ent": [], "id": 182, "template": "you are welcome", "response": "you are welcome"}, {"pre_ent": ["pizza_chicago", "2_miles", "pizza_restaurant", "915_arbol_dr"], "gold_ent": ["2_miles", "915_arbol_dr", "pizza_chicago"], "id": 183, "template": "the closest @poi_type is @poi at @address , @distance away", "response": "the closest pizza_restaurant is pizza_chicago at 915_arbol_dr , 2_miles away"}, {"pre_ent": [], "gold_ent": ["pizza_chicago"], "id": 184, "template": "setting navigation now", "response": "setting navigation now"}, {"pre_ent": [], "gold_ent": [], "id": 185, "template": "you re welcome", "response": "you re welcome"}, {"pre_ent": [], "gold_ent": ["5672_barringer_street"], "id": 186, "template": "i don t have a lot lot lot lot time in this memory", "response": "i don t have a lot lot lot lot time in this memory"}, {"pre_ent": ["heavy_traffic"], "gold_ent": ["heavy_traffic"], "id": 187, "template": "setting navigation to @poi now", "response": "setting navigation to heavy_traffic now"}, {"pre_ent": ["5671_barringer_street", "the_clement_hotel"], "gold_ent": ["5672_barringer_street"], "id": 188, "template": "ok , sending the address to @poi , @address , drive carefully !", "response": "ok , sending the address to the_clement_hotel , 5671_barringer_street , drive carefully !"}, {"pre_ent": [], "gold_ent": [], "id": 189, "template": "no problem", "response": "no problem"}, {"pre_ent": ["moderate_traffic", "home", "3_miles"], "gold_ent": ["home"], "id": 190, "template": "the quickest route @poi is @distance away with @traffic_info", "response": "the quickest route home is 3_miles away with moderate_traffic"}, {"pre_ent": ["home", "5671_barringer_street"], "gold_ent": ["home", "5671_barringer_street", "3_miles"], "id": 191, "template": "your @poi address is @address", "response": "your home address is 5671_barringer_street"}, {"pre_ent": ["home", "3_miles"], "gold_ent": ["home"], "id": 192, "template": "@poi is the only @poi_type i can find it s just @distance away", "response": "home is the only home i can find it s just 3_miles away"}, {"pre_ent": [], "gold_ent": [], "id": 193, "template": "you re welcome", "response": "you re welcome"}, {"pre_ent": [], "gold_ent": ["4_miles", "palo_alto_cafe"], "id": 194, "template": "i have a tea shops nearby ; one serves tea and tea away would you like", "response": "i have a tea shops nearby ; one serves tea and tea away would you like"}, {"pre_ent": ["palo_alto_cafe", "436_alger_dr"], "gold_ent": ["436_alger_dr"], "id": 195, "template": "@poi is located at @address", "response": "palo_alto_cafe is located at 436_alger_dr"}, {"pre_ent": [], "gold_ent": [], "id": 196, "template": "you re welcome !", "response": "you re welcome !"}, {"pre_ent": [], "gold_ent": [], "id": 197, "template": "which location should i look up information about ?", "response": "which location should i look up information about ?"}, {"pre_ent": ["monday", "cloudy", "carson"], "gold_ent": ["week", "carson", "cloudy", "overcast"], "id": 198, "template": "it will not be @weather_attribute in @location on @date", "response": "it will not be cloudy in carson on monday"}, {"pre_ent": [], "gold_ent": [], "id": 199, "template": "you re welcome", "response": "you re welcome"}, {"pre_ent": ["doctor_appointment", "the_12th"], "gold_ent": ["the_12th", "doctor_appointment"], "id": 200, "template": "i am scheduled a @event this @date of this month", "response": "i am scheduled a doctor_appointment this the_12th of this month"}, {"pre_ent": ["3_miles", "midtown_shopping_center", "shopping_center"], "gold_ent": ["338_alester_ave", "shopping_center", "3_miles"], "id": 201, "template": "@poi is @distance away", "response": "midtown_shopping_center is 3_miles away"}, {"pre_ent": [], "gold_ent": ["midtown_shopping_center", "car_collision_nearby"], "id": 202, "template": "i sent the info on your screen , drive carefully !", "response": "i sent the info on your screen , drive carefully !"}, {"pre_ent": [], "gold_ent": [], "id": 203, "template": "i did ! the route on your screen , you re welcome !", "response": "i did ! the route on your screen , you re welcome !"}, {"pre_ent": [], "gold_ent": [], "id": 204, "template": "what city would you like the weather forecast for ?", "response": "what city would you like the weather forecast for ?"}, {"pre_ent": ["50f", "30f", "dry", "grand_rapids"], "gold_ent": ["grand_rapids", "thursday", "saturday", "misty", "sunday", "cloudy", "warm", "friday", "wednesday", "tuesday", "today", "dew", "snow", "dry"], "id": 205, "template": "@weekly_time s forecast is @weather_attribute with a low of @temperature and a high of @temperature", "response": "grand_rapids s forecast is dry with a low of 30f and a high of 50f"}, {"pre_ent": [], "gold_ent": [], "id": 206, "template": "you re welcome !", "response": "you re welcome !"}, {"pre_ent": ["football_activity", "ana", "today", "11am"], "gold_ent": ["football_activity", "ana", "11am", "today"], "id": 207, "template": "okay , scheduling a @event with @party for @weekly_time at @time", "response": "okay , scheduling a football_activity with ana for today at 11am"}, {"pre_ent": [], "gold_ent": [], "id": 208, "template": "you re welcome", "response": "you re welcome"}, {"pre_ent": ["5pm", "the_12th"], "gold_ent": ["5pm", "the_12th"], "id": 209, "template": "okay , making note of your yoga appointment at @time on @date", "response": "okay , making note of your yoga appointment at 5pm on the_12th"}, {"pre_ent": [], "gold_ent": [], "id": 210, "template": "what city do you want the weather for ?", "response": "what city do you want the weather for ?"}, {"pre_ent": ["today", "exeter", "stormy", "40f", "50f"], "gold_ent": ["exeter", "40f", "50f", "humid", "today", "stormy"], "id": 211, "template": "@today in @location it is @weather_attribute , low of @temperature , high of @temperature", "response": "today in exeter it is stormy , low of 40f , high of 50f"}, {"pre_ent": [], "gold_ent": [], "id": 212, "template": "you re welcome !", "response": "you re welcome !"}, {"pre_ent": ["redwood_city", "hot", "week"], "gold_ent": ["week", "redwood_city", "rain"], "id": 213, "template": "there will be be @weather_attribute in @location this @weekly_time", "response": "there will be be hot in redwood_city this week"}, {"pre_ent": [], "gold_ent": [], "id": 214, "template": "you re welcome !", "response": "you re welcome !"}, {"pre_ent": [], "gold_ent": [], "id": 215, "template": "what city are you interested in ?", "response": "what city are you interested in ?"}, {"pre_ent": ["rain", "fresno", "tomorrow"], "gold_ent": ["fresno", "rain", "tomorrow"], "id": 216, "template": "there will be @weather_attribute on @date , in @location @weekly_time", "response": "there will be rain on tomorrow , in fresno tomorrow"}, {"pre_ent": ["rain", "fresno", "tomorrow"], "gold_ent": ["tomorrow", "fresno", "rain", "hail"], "id": 217, "template": "no , it will be @weather_attribute on @date in @location", "response": "no , it will be rain on tomorrow in fresno"}, {"pre_ent": [], "gold_ent": [], "id": 218, "template": "you are welcome", "response": "you are welcome"}, {"pre_ent": [], "gold_ent": [], "id": 219, "template": "what city do you want the weather for ?", "response": "what city do you want the weather for ?"}, {"pre_ent": ["70f", "compton", "sunday"], "gold_ent": ["sunday", "cloudy", "90f", "100f", "compton"], "id": 220, "template": "on @date in @location the temperature is low of @temperature and a high of @temperature", "response": "on sunday in compton the temperature is low of 70f and a high of 70f"}, {"pre_ent": [], "gold_ent": [], "id": 221, "template": "you are welcome", "response": "you are welcome"}, {"pre_ent": ["doctor_appointment", "11am"], "gold_ent": ["friday", "doctor_appointment", "11am"], "id": 222, "template": "your @event is at @time", "response": "your doctor_appointment is at 11am"}, {"pre_ent": [], "gold_ent": [], "id": 223, "template": "what city do you want the temperature for ?", "response": "what city do you want the temperature for ?"}, {"pre_ent": ["monday", "60f", "30f", "70f", "seattle"], "gold_ent": ["60f", "30f", "40f", "tomorrow", "seattle", "today", "70f"], "id": 224, "template": "@today in @location the temperature will be @temperature - @temperature on @day , @temperature - @temperature on @date , @temperature", "response": "seattle in seattle the temperature will be 70f - 60f on monday , 30f - 60f on monday , 30f"}, {"pre_ent": [], "gold_ent": [], "id": 225, "template": "you re welcome", "response": "you re welcome"}, {"pre_ent": ["palo_alto_garage_r", "1_miles"], "gold_ent": ["1_miles"], "id": 226, "template": "@poi is @distance away", "response": "palo_alto_garage_r is 1_miles away"}, {"pre_ent": ["481_amaranta_ave"], "gold_ent": ["palo_alto_garage_r"], "id": 227, "template": "the address is @address , and the address is @address", "response": "the address is 481_amaranta_ave , and the address is 481_amaranta_ave"}, {"pre_ent": [], "gold_ent": [], "id": 228, "template": "you re welcome , i m here to help", "response": "you re welcome , i m here to help"}, {"pre_ent": ["road_block_nearby", "3_miles"], "gold_ent": ["starbucks", "3_miles"], "id": 229, "template": "there is a @poi @distance away", "response": "there is a road_block_nearby 3_miles away"}, {"pre_ent": ["starbucks"], "gold_ent": [], "id": 230, "template": "@poi is the only @poi_type", "response": "starbucks is the only starbucks"}, {"pre_ent": ["starbucks", "coffee_or_tea_place", "792_bedoin_street"], "gold_ent": ["792_bedoin_street", "starbucks"], "id": 231, "template": "@poi is the only @poi_type i can find it is located at @address", "response": "starbucks is the only coffee_or_tea_place i can find it is located at 792_bedoin_street"}, {"pre_ent": [], "gold_ent": [], "id": 232, "template": "you re welcome !", "response": "you re welcome !"}, {"pre_ent": ["redwood_city", "foggy", "tuesday"], "gold_ent": ["cloudy", "foggy", "redwood_city", "tuesday"], "id": 233, "template": "it will not be @weather_attribute in @location on @date", "response": "it will not be foggy in redwood_city on tuesday"}, {"pre_ent": [], "gold_ent": [], "id": 234, "template": "you are welcome", "response": "you are welcome"}, {"pre_ent": ["1_miles", "town_and_country", "383_university_ave"], "gold_ent": ["town_and_country"], "id": 235, "template": "the @poi is located @distance away at @address", "response": "the town_and_country is located 1_miles away at 383_university_ave"}, {"pre_ent": ["1_miles", "no_traffic"], "gold_ent": ["no_traffic"], "id": 236, "template": "we re just @distance away , there is @traffic_info on our way", "response": "we re just 1_miles away , there is no_traffic on our way"}, {"pre_ent": ["1_miles", "383_university_ave"], "gold_ent": ["383_university_ave"], "id": 237, "template": "the address is @address , we re @distance away , i sent", "response": "the address is 383_university_ave , we re 1_miles away , i sent"}, {"pre_ent": [], "gold_ent": [], "id": 238, "template": "i m sorry , have a good day", "response": "i m sorry , have a good day"}, {"pre_ent": ["yoga_activity", "alex", "11am"], "gold_ent": ["alex", "11am"], "id": 239, "template": "you have two @event scheduled the first is at @time with @party", "response": "you have two yoga_activity scheduled the first is at 11am with alex"}, {"pre_ent": [], "gold_ent": [], "id": 240, "template": "you are welcome", "response": "you are welcome"}, {"pre_ent": ["11am", "doctor_appointment", "tuesday"], "gold_ent": ["tuesday", "11am"], "id": 241, "template": "your @event is on @date at @time", "response": "your doctor_appointment is on tuesday at 11am"}, {"pre_ent": ["valero", "7_miles", "gas_station", "200_alester_ave"], "gold_ent": ["moderate_traffic", "7_miles", "valero"], "id": 242, "template": "the nearest @poi_type is @poi at @address , @distance away", "response": "the nearest gas_station is valero at 200_alester_ave , 7_miles away"}, {"pre_ent": ["valero", "200_alester_ave"], "gold_ent": ["valero", "200_alester_ave"], "id": 243, "template": "@poi is at @address", "response": "valero is at 200_alester_ave"}, {"pre_ent": [], "gold_ent": ["moderate_traffic"], "id": 244, "template": "setting navigation now", "response": "setting navigation now"}, {"pre_ent": [], "gold_ent": [], "id": 245, "template": "you re very welcome !", "response": "you re very welcome !"}, {"pre_ent": ["meeting", "vice_president", "6pm", "friday"], "gold_ent": ["conference_room_102", "6pm", "meeting", "discuss_the_company_picnic", "4pm"], "id": 246, "template": "you have two @event scheduled one on @date at @time with the @party to discuss the quarterly report", "response": "you have two meeting scheduled one on friday at 6pm with the vice_president to discuss the quarterly report"}, {"pre_ent": [], "gold_ent": [], "id": 247, "template": "you are welcome", "response": "you are welcome"}, {"pre_ent": ["meeting", "7pm", "monday"], "gold_ent": ["7pm", "infrastructure_team", "meeting", "monday", "go_over_budget"], "id": 248, "template": "your next @event is at @time on @date", "response": "your next meeting is at 7pm on monday"}, {"pre_ent": ["palo_alto_garage_r", "parking_garage"], "gold_ent": ["1_miles", "palo_alto_garage_r", "parking_garage"], "id": 249, "template": "the closest @poi_type is @poi , would you like the address ?", "response": "the closest parking_garage is palo_alto_garage_r , would you like the address ?"}, {"pre_ent": ["481_amaranta_ave"], "gold_ent": [], "id": 250, "template": "the address is @address , i sent on your screen another route to reach there soon", "response": "the address is 481_amaranta_ave , i sent on your screen another route to reach there soon"}, {"pre_ent": ["swimming_activity", "jon", "10th", "3pm"], "gold_ent": ["jon", "3pm", "swimming_activity", "10th"], "id": 251, "template": "okay , scheduling a @event with @party for @date at @time", "response": "okay , scheduling a swimming_activity with jon for 10th at 3pm"}, {"pre_ent": [], "gold_ent": [], "id": 252, "template": "no problem", "response": "no problem"}, {"pre_ent": ["boss", "meeting", "1pm", "monday"], "gold_ent": ["meeting", "monday", "1pm", "boss"], "id": 253, "template": "your @event is at @time on @date with @party", "response": "your meeting is at 1pm on monday with boss"}, {"pre_ent": [], "gold_ent": [], "id": 254, "template": "glad i can assist you", "response": "glad i can assist you"}, {"pre_ent": ["snow"], "gold_ent": ["snow"], "id": 255, "template": "what city are you want to know if it s going to @weather_attribute ?", "response": "what city are you want to know if it s going to snow ?"}, {"pre_ent": ["snow", "mountain_view"], "gold_ent": ["snow", "tuesday", "mountain_view"], "id": 256, "template": "it will @weather_attribute on @date in @location", "response": "it will snow on mountain_view in mountain_view"}, {"pre_ent": [], "gold_ent": [], "id": 257, "template": "anytime", "response": "anytime"}, {"pre_ent": ["doctor_appointment"], "gold_ent": [], "id": 258, "template": "what day and time is the @event ?", "response": "what day and time is the doctor_appointment ?"}, {"pre_ent": ["doctor_appointment", "1pm", "today"], "gold_ent": ["doctor_appointment", "1pm", "today"], "id": 259, "template": "okay setting a reminder for @event on @date at @time with your @party", "response": "okay setting a reminder for doctor_appointment on today at 1pm with your 1pm"}, {"pre_ent": ["3_miles"], "gold_ent": ["topanga_mall", "heavy_traffic", "3_miles"], "id": 260, "template": "the is @poi @distance away", "response": "the is 3_miles 3_miles away"}, {"pre_ent": ["topanga_mall", "171_oak_rd"], "gold_ent": ["topanga_mall", "171_oak_rd"], "id": 261, "template": "@poi is at @address", "response": "topanga_mall is at 171_oak_rd"}, {"pre_ent": ["3_miles", "shopping_center"], "gold_ent": [], "id": 262, "template": "i m sorry this is the only @poi_type i can find it is @distance", "response": "i m sorry this is the only shopping_center i can find it is 3_miles"}, {"pre_ent": [], "gold_ent": [], "id": 263, "template": "you re welcome !", "response": "you re welcome !"}, {"pre_ent": [], "gold_ent": [], "id": 264, "template": "you are welcome", "response": "you are welcome"}, {"pre_ent": ["the_westin", "4_miles"], "gold_ent": ["4_miles", "moderate_traffic", "the_westin"], "id": 265, "template": "@poi is @distance away", "response": "the_westin is 4_miles away"}, {"pre_ent": ["the_westin", "329_el_camino_real"], "gold_ent": ["the_westin", "329_el_camino_real"], "id": 266, "template": "@poi is at @address", "response": "the_westin is at 329_el_camino_real"}, {"pre_ent": [], "gold_ent": [], "id": 267, "template": "navigation set to set", "response": "navigation set to set"}, {"pre_ent": ["dinner", "5pm", "tuesday"], "gold_ent": ["tuesday", "sister", "dinner"], "id": 268, "template": "your @event is on @date at @time", "response": "your dinner is on tuesday at 5pm"}, {"pre_ent": [], "gold_ent": [], "id": 269, "template": "you are welcome", "response": "you are welcome"}, {"pre_ent": [], "gold_ent": ["san_francisco", "stormy"], "id": 270, "template": "what day would you like the forecast for ?", "response": "what day would you like the forecast for ?"}, {"pre_ent": [], "gold_ent": [], "id": 271, "template": "you are welcome", "response": "you are welcome"}, {"pre_ent": ["11am", "lab_appointment", "wednesday"], "gold_ent": ["the_8th", "wednesday", "11am"], "id": 272, "template": "your @event is on @date at @time", "response": "your lab_appointment is on wednesday at 11am"}, {"pre_ent": [], "gold_ent": [], "id": 273, "template": "you re welcome", "response": "you re welcome"}, {"pre_ent": ["rain"], "gold_ent": ["rain"], "id": 274, "template": "what city can i give you the @weather_attribute information for ?", "response": "what city can i give you the rain information for ?"}, {"pre_ent": ["rain", "san_francisco"], "gold_ent": ["week", "san_francisco", "rain"], "id": 275, "template": "it will @weather_attribute on @date in @location", "response": "it will rain on san_francisco in san_francisco"}, {"pre_ent": [], "gold_ent": [], "id": 276, "template": "no problem", "response": "no problem"}, {"pre_ent": [], "gold_ent": [], "id": 277, "template": "what city do you want the weather for ?", "response": "what city do you want the weather for ?"}, {"pre_ent": ["today", "foggy", "tomorrow"], "gold_ent": ["90f", "tomorrow", "warm", "seattle", "70f"], "id": 278, "template": "in @location it s it will be @weather_attribute @today and @weekly_time", "response": "in today it s it will be foggy tomorrow and tomorrow"}, {"pre_ent": [], "gold_ent": [], "id": 279, "template": "you are welcome", "response": "you are welcome"}, {"pre_ent": [], "gold_ent": [], "id": 280, "template": "what city can i give you the weather information for ?", "response": "what city can i give you the weather information for ?"}, {"pre_ent": ["compton", "humid"], "gold_ent": ["compton", "humid", "next_week"], "id": 281, "template": "it will not be @weather_attribute in @location @weekly_time", "response": "it will not be humid in compton humid"}, {"pre_ent": [], "gold_ent": [], "id": 282, "template": "no problem !", "response": "no problem !"}, {"pre_ent": ["8_miles"], "gold_ent": ["580_van_ness_ave", "tom"], "id": 283, "template": "i have a listing for jack he lives @distance away and @party do you want to", "response": "i have a listing for jack he lives 8_miles away and 8_miles do you want to"}, {"pre_ent": [], "gold_ent": [], "id": 284, "template": "you re welcome", "response": "you re welcome"}, {"pre_ent": ["the_1st"], "gold_ent": ["the_1st"], "id": 285, "template": "i set a reminder for @date", "response": "i set a reminder for the_1st"}, {"pre_ent": ["the_1st", "2pm"], "gold_ent": ["the_1st", "2pm"], "id": 286, "template": "okay , i have set a reminder for the @event at @time", "response": "okay , i have set a reminder for the the_1st at 2pm"}, {"pre_ent": [], "gold_ent": [], "id": 287, "template": "you re welcome", "response": "you re welcome"}, {"pre_ent": ["doctor_appointment", "2pm", "monday"], "gold_ent": ["monday", "doctor_appointment", "2pm"], "id": 288, "template": "you have a @event on @date at @time", "response": "you have a doctor_appointment on monday at 2pm"}, {"pre_ent": ["today"], "gold_ent": [], "id": 289, "template": "what city can i give you @today s forecast for ?", "response": "what city can i give you today s forecast for ?"}, {"pre_ent": ["today", "hail", "rain", "downtown_chicago"], "gold_ent": ["today", "70f", "downtown_chicago", "hail"], "id": 290, "template": "in @location , it will be @weather_attribute @today and @weather_attribute @weekly_time", "response": "in downtown_chicago , it will be hail today and rain today"}, {"pre_ent": [], "gold_ent": [], "id": 291, "template": "anytime", "response": "anytime"}, {"pre_ent": ["alhambra", "thursday"], "gold_ent": ["30f", "20f", "alhambra", "thursday"], "id": 292, "template": "the forecast calls for @weather_attribute in @location on @date", "response": "the forecast calls for alhambra in alhambra on thursday"}, {"pre_ent": [], "gold_ent": [], "id": 293, "template": "you re welcome", "response": "you re welcome"}, {"pre_ent": ["tennis_activity", "friday", "discuss_dress_code"], "gold_ent": ["alex", "sister", "2pm", "tom", "4pm", "the_4th", "1pm", "the_10th", "9am", "the_13th", "ana", "the_5th", "father"], "id": 294, "template": "your @event is on @date at @time", "response": "your tennis_activity is on friday at discuss_dress_code"}, {"pre_ent": [], "gold_ent": [], "id": 295, "template": "what city do you want the weather for ?", "response": "what city do you want the weather for ?"}, {"pre_ent": [], "gold_ent": ["durham"], "id": 296, "template": "what days are you interested in ?", "response": "what days are you interested in ?"}, {"pre_ent": ["durham", "blizzard"], "gold_ent": ["blizzard", "week", "durham"], "id": 297, "template": "there will be no blizzards in @location this @weekly_time", "response": "there will be no blizzards in durham this durham"}, {"pre_ent": [], "gold_ent": [], "id": 298, "template": "you re welcome", "response": "you re welcome"}, {"pre_ent": ["new_york"], "gold_ent": ["new_york"], "id": 299, "template": "what would you like to know about the weather in @location ?", "response": "what would you like to know about the weather in new_york ?"}, {"pre_ent": ["foggy", "new_york", "friday"], "gold_ent": ["30f", "50f", "new_york", "friday", "dry"], "id": 300, "template": "on @date in @location there is @weather_attribute in @location", "response": "on friday in new_york there is foggy in new_york"}, {"pre_ent": [], "gold_ent": [], "id": 301, "template": "glad i could help out", "response": "glad i could help out"}, {"pre_ent": ["6pm", "brother"], "gold_ent": ["taking_medicine", "brother", "the_13th", "6pm"], "id": 302, "template": "okay , scheduling a @event at @time on next with your @party", "response": "okay , scheduling a brother at 6pm on next with your brother"}, {"pre_ent": ["today", "cleveland", "cloudy"], "gold_ent": ["cleveland", "cloudy"], "id": 303, "template": "it is not @weather_attribute in @location @today", "response": "it is not cloudy in cleveland today"}, {"pre_ent": [], "gold_ent": [], "id": 304, "template": "you are welcome", "response": "you are welcome"}, {"pre_ent": ["palo_alto_medical_foundation", "4_miles"], "gold_ent": ["4_miles", "611_ames_ave", "palo_alto_medical_foundation"], "id": 305, "template": "@poi is @distance away", "response": "palo_alto_medical_foundation is 4_miles away"}, {"pre_ent": ["moderate_traffic"], "gold_ent": ["moderate_traffic"], "id": 306, "template": "there is @traffic_info on our way but i sent the best route on your screen", "response": "there is moderate_traffic on our way but i sent the best route on your screen"}, {"pre_ent": [], "gold_ent": [], "id": 307, "template": "you re welcome !", "response": "you re welcome !"}, {"pre_ent": ["9am", "sunday"], "gold_ent": ["sunday", "brother", "football_activity", "9am"], "id": 308, "template": "your swimming is at @time @date @date at @time", "response": "your swimming is at 9am sunday sunday at 9am"}, {"pre_ent": [], "gold_ent": [], "id": 309, "template": "happy to help", "response": "happy to help"}, {"pre_ent": ["safeway", "2_miles", "grocery_store"], "gold_ent": ["2_miles", "safeway"], "id": 310, "template": "the nearest @poi_type is @poi , @distance away would you like directions to ?", "response": "the nearest grocery_store is safeway , 2_miles away would you like directions to ?"}, {"pre_ent": ["safeway"], "gold_ent": ["452_arcadia_pl", "safeway"], "id": 311, "template": "navigating you to @poi", "response": "navigating you to safeway"}, {"pre_ent": ["moderate_traffic"], "gold_ent": ["moderate_traffic"], "id": 312, "template": "there is @traffic_info on our way but i should try to get there fast enough", "response": "there is moderate_traffic on our way but i should try to get there fast enough"}, {"pre_ent": ["safeway", "moderate_traffic", "452_arcadia_pl"], "gold_ent": ["grocery_store", "moderate_traffic", "safeway"], "id": 313, "template": "there is @traffic_info on the route to @poi at @address", "response": "there is moderate_traffic on the route to safeway at 452_arcadia_pl"}, {"pre_ent": ["safeway"], "gold_ent": [], "id": 314, "template": "gps set for @poi", "response": "gps set for safeway"}, {"pre_ent": [], "gold_ent": [], "id": 315, "template": "you are welcome", "response": "you are welcome"}, {"pre_ent": ["raining", "rain", "manhattan"], "gold_ent": ["manhattan", "dry", "today"], "id": 316, "template": "it is not @weather_attribute in @location @weekly_time", "response": "it is not raining in manhattan manhattan"}, {"pre_ent": [], "gold_ent": [], "id": 317, "template": "anytime", "response": "anytime"}, {"pre_ent": ["cloudy"], "gold_ent": [], "id": 318, "template": "what city are you want to know if it s going to be @weather_attribute ?", "response": "what city are you want to know if it s going to be cloudy ?"}, {"pre_ent": ["boston", "cloudy", "week"], "gold_ent": ["week", "boston", "cloudy"], "id": 319, "template": "it will not be @weather_attribute in @location on @date", "response": "it will not be cloudy in boston on week"}, {"pre_ent": [], "gold_ent": [], "id": 320, "template": "you re welcome !", "response": "you re welcome !"}, {"pre_ent": [], "gold_ent": [], "id": 321, "template": "what time period are you interested in ?", "response": "what time period are you interested in ?"}, {"pre_ent": ["new_york", "foggy", "70f"], "gold_ent": ["70f", "new_york", "50f"], "id": 322, "template": "the temperature in @location is be @weather_attribute , low of @temperature , high of @temperature", "response": "the temperature in new_york is be foggy , low of 70f , high of 70f"}, {"pre_ent": [], "gold_ent": [], "id": 323, "template": "no problem", "response": "no problem"}, {"pre_ent": [], "gold_ent": [], "id": 324, "template": "what city are you inquiring about ?", "response": "what city are you inquiring about ?"}, {"pre_ent": ["monday", "90f", "40f", "manhattan"], "gold_ent": ["week", "20f", "manhattan", "100f"], "id": 325, "template": "the temperature in @location will be between @temperature and @temperature - @temperature on @day , and @temperature", "response": "the temperature in manhattan will be between 90f and 40f - 40f on monday , and 40f"}, {"pre_ent": [], "gold_ent": [], "id": 326, "template": "you re welcome !", "response": "you re welcome !"}, {"pre_ent": ["9am", "sunday", "brother"], "gold_ent": ["sunday", "brother", "9am"], "id": 327, "template": "i have scheduled a @event at @time on @date with your @party", "response": "i have scheduled a brother at 9am on sunday with your brother"}, {"pre_ent": [], "gold_ent": [], "id": 328, "template": "you re welcome", "response": "you re welcome"}, {"pre_ent": ["conference", "monday", "boss"], "gold_ent": ["monday", "go_over_budget", "conference", "boss"], "id": 329, "template": "the @event is set for @time on @date with your @party in", "response": "the conference is set for monday on monday with your boss in"}, {"pre_ent": ["conference", "monday"], "gold_ent": ["conference", "boss"], "id": 330, "template": "the @event is at @time on @date", "response": "the conference is at monday on monday"}, {"pre_ent": [], "gold_ent": ["conference_room_102"], "id": 331, "template": "you are welcome", "response": "you are welcome"}, {"pre_ent": [], "gold_ent": [], "id": 332, "template": "no problem", "response": "no problem"}, {"pre_ent": ["669_el_camino_real"], "gold_ent": ["864_almanor_ln"], "id": 333, "template": "i have two friends listed ; jill , @party which do you", "response": "i have two friends listed ; jill , 669_el_camino_real which do you"}, {"pre_ent": [], "gold_ent": [], "id": 334, "template": "you re welcome", "response": "you re welcome"}, {"pre_ent": ["starbucks"], "gold_ent": ["starbucks"], "id": 335, "template": "i have no @poi nearby", "response": "i have no starbucks nearby"}, {"pre_ent": ["teavana", "4_miles"], "gold_ent": ["teavana", "moderate_traffic", "5_miles", "145_amherst_st"], "id": 336, "template": "@poi is @distance away", "response": "teavana is 4_miles away"}, {"pre_ent": ["teavana", "moderate_traffic"], "gold_ent": [], "id": 337, "template": "there is @traffic_info on the route to @poi", "response": "there is moderate_traffic on the route to teavana"}, {"pre_ent": [], "gold_ent": [], "id": 338, "template": "you re welcome !", "response": "you re welcome !"}, {"pre_ent": ["4_miles", "palo_alto_garage_r"], "gold_ent": ["481_amaranta_ave", "palo_alto_garage_r"], "id": 339, "template": "we re @distance away from @poi and @distance away from @poi : do you want me to send you its position on your screen ?", "response": "we re 4_miles away from palo_alto_garage_r and 4_miles away from palo_alto_garage_r : do you want me to send you its position on your screen ?"}, {"pre_ent": ["heavy_traffic", "palo_alto_garage_r"], "gold_ent": ["heavy_traffic"], "id": 340, "template": "unfortunately there is @traffic_info on the route to @poi , i sent its position on your screen , drive carefully !", "response": "unfortunately there is heavy_traffic on the route to palo_alto_garage_r , i sent its position on your screen , drive carefully !"}, {"pre_ent": [], "gold_ent": [], "id": 341, "template": "you re welcome , have a great day", "response": "you re welcome , have a great day"}, {"pre_ent": ["optometrist_appointment", "wednesday"], "gold_ent": [], "id": 342, "template": "your @event is on @date", "response": "your optometrist_appointment is on wednesday"}, {"pre_ent": ["clear_skies", "fresno", "wednesday"], "gold_ent": ["snow", "fresno", "wednesday", "clear_skies"], "id": 343, "template": "no , on @date there will be @weather_attribute in @location", "response": "no , on wednesday there will be clear_skies in fresno"}, {"pre_ent": [], "gold_ent": [], "id": 344, "template": "you are welcome", "response": "you are welcome"}, {"pre_ent": ["whole_foods", "819_alma_st"], "gold_ent": ["819_alma_st", "whole_foods", "1_miles", "car_collision_nearby"], "id": 345, "template": "@poi is located at @address", "response": "whole_foods is located at 819_alma_st"}, {"pre_ent": ["whole_foods"], "gold_ent": [], "id": 346, "template": "setting navigation to @address now", "response": "setting navigation to whole_foods now"}, {"pre_ent": [], "gold_ent": [], "id": 347, "template": "you re welcome ; drive safely", "response": "you re welcome ; drive safely"}, {"pre_ent": ["dinner", "jon", "6pm"], "gold_ent": ["the_11th", "6pm", "jon"], "id": 348, "template": "your next @event is with @party at @time", "response": "your next dinner is with jon at 6pm"}, {"pre_ent": [], "gold_ent": [], "id": 349, "template": "you re welcome", "response": "you re welcome"}, {"pre_ent": [], "gold_ent": [], "id": 350, "template": "what day and time should i set your laboratory appointment ?", "response": "what day and time should i set your laboratory appointment ?"}, {"pre_ent": [], "gold_ent": [], "id": 351, "template": "what city are you asking about ?", "response": "what city are you asking about ?"}, {"pre_ent": ["monday", "san_mateo", "snow"], "gold_ent": ["week", "snow", "san_mateo"], "id": 352, "template": "there will be no @weather_attribute this @weekly_time in @location", "response": "there will be no snow this monday in san_mateo"}, {"pre_ent": [], "gold_ent": [], "id": 353, "template": "you re welcome !", "response": "you re welcome !"}, {"pre_ent": [], "gold_ent": [], "id": 354, "template": "what city do you want to know the temperature ?", "response": "what city do you want to know the temperature ?"}, {"pre_ent": ["60f", "alameda"], "gold_ent": ["alameda", "60f", "80f"], "id": 355, "template": "the temperature in @location is be @weather_attribute at @temperature with a temperature between @temperature -", "response": "the temperature in alameda is be 60f at 60f with a temperature between 60f -"}, {"pre_ent": [], "gold_ent": [], "id": 356, "template": "you are welcome", "response": "you are welcome"}, {"pre_ent": ["san_francisco", "hail", "friday"], "gold_ent": ["friday", "80f", "san_francisco", "dry"], "id": 357, "template": "no , it will be @weather_attribute in @location on @date", "response": "no , it will be hail in san_francisco on friday"}, {"pre_ent": [], "gold_ent": [], "id": 358, "template": "you re welcome", "response": "you re welcome"}, {"pre_ent": ["the_clement_hotel", "8_miles", "657_ames_ave"], "gold_ent": ["8_miles", "657_ames_ave", "the_clement_hotel"], "id": 359, "template": "the @poi is @distance away at @address", "response": "the the_clement_hotel is 8_miles away at 657_ames_ave"}, {"pre_ent": ["the_clement_hotel", "moderate_traffic"], "gold_ent": ["moderate_traffic"], "id": 360, "template": "the fastest route is to @address with @traffic_info", "response": "the fastest route is to the_clement_hotel with moderate_traffic"}, {"pre_ent": [], "gold_ent": [], "id": 361, "template": "you re welcome !", "response": "you re welcome !"}, {"pre_ent": [], "gold_ent": [], "id": 362, "template": "what city would you like the weather for ?", "response": "what city would you like the weather for ?"}, {"pre_ent": ["monday", "40f", "60f", "90f", "los_angeles", "tomorrow"], "gold_ent": ["60f", "40f", "los_angeles", "tomorrow", "hot", "today"], "id": 363, "template": "in @location , it will be @temperature - @temperature on @day , @temperature - @temperature @date , @temperature - @temperature @date , @temperature - @temperature @date , @temperature - @temperature @date , @temperature - @temperature", "response": "in los_angeles , it will be 90f - 60f on monday , 40f - 60f tomorrow , 40f - 60f tomorrow , 40f - 60f tomorrow , 40f - 60f tomorrow , 40f - 60f"}, {"pre_ent": [], "gold_ent": [], "id": 364, "template": "you are welcome", "response": "you are welcome"}, {"pre_ent": [], "gold_ent": [], "id": 365, "template": "what city would you like to know the weather forecast for ?", "response": "what city would you like to know the weather forecast for ?"}, {"pre_ent": ["seattle", "hail"], "gold_ent": ["seattle", "snow"], "id": 366, "template": "there is no @weather_attribute in @location this @weekly_time", "response": "there is no hail in seattle this hail"}, {"pre_ent": [], "gold_ent": [], "id": 367, "template": "you re welcome !", "response": "you re welcome !"}, {"pre_ent": [], "gold_ent": ["snow"], "id": 368, "template": "what city are you located in ?", "response": "what city are you located in ?"}, {"pre_ent": ["snow", "week"], "gold_ent": ["alameda", "snow", "saturday"], "id": 369, "template": "there is no @weather_attribute in @location this @weekly_time", "response": "there is no snow in week this week"}, {"pre_ent": [], "gold_ent": [], "id": 370, "template": "you re welcome", "response": "you re welcome"}, {"pre_ent": ["sunday"], "gold_ent": [], "id": 371, "template": "i set a reminder for @date", "response": "i set a reminder for sunday"}, {"pre_ent": ["sunday"], "gold_ent": ["sunday", "2pm"], "id": 372, "template": "i have set a @event , the football game", "response": "i have set a sunday , the football game"}, {"pre_ent": [], "gold_ent": [], "id": 373, "template": "have a good day", "response": "have a good day"}, {"pre_ent": ["dentist_appointment", "the_12th"], "gold_ent": ["the_12th", "dentist_appointment", "3pm"], "id": 374, "template": "i have scheduled a @event for @time next month on @date", "response": "i have scheduled a dentist_appointment for the_12th next month on the_12th"}, {"pre_ent": ["dentist_appointment", "the_12th"], "gold_ent": [], "id": 375, "template": "okay , i will set a reminder for your @event next month on @date", "response": "okay , i will set a reminder for your dentist_appointment next month on the_12th"}, {"pre_ent": ["peets_coffee", "2_miles"], "gold_ent": ["peets_coffee", "2_miles", "9981_archuleta_ave"], "id": 376, "template": "the closest tea shop is @poi and one are which both @distance away", "response": "the closest tea shop is peets_coffee and one are which both 2_miles away"}, {"pre_ent": ["moderate_traffic"], "gold_ent": ["peets_coffee", "moderate_traffic"], "id": 377, "template": "there is @traffic_info noted", "response": "there is moderate_traffic noted"}, {"pre_ent": ["moderate_traffic", "9981_archuleta_ave"], "gold_ent": [], "id": 378, "template": "setting navigation to @address , there is @traffic_info on the route", "response": "setting navigation to 9981_archuleta_ave , there is moderate_traffic on the route"}, {"pre_ent": [], "gold_ent": [], "id": 379, "template": "you re welcome", "response": "you re welcome"}, {"pre_ent": ["four_seasons", "rest_stop", "329_el_camino_real"], "gold_ent": ["no_traffic", "7_miles", "the_westin", "329_el_camino_real"], "id": 380, "template": "the is the @poi @distance away at @address", "response": "the is the four_seasons rest_stop away at 329_el_camino_real"}, {"pre_ent": [], "gold_ent": [], "id": 381, "template": "i sent the info on your screen , you re welcome !", "response": "i sent the info on your screen , you re welcome !"}, {"pre_ent": [], "gold_ent": [], "id": 382, "template": "you re welcome !", "response": "you re welcome !"}, {"pre_ent": ["1pm", "tennis_activity", "jeff", "the_8th"], "gold_ent": ["jeff", "tennis_activity", "jon"], "id": 383, "template": "you have two @event scheduled one on @date at @time with @party and", "response": "you have two tennis_activity scheduled one on the_8th at 1pm with jeff and"}, {"pre_ent": ["1pm", "tennis_activity"], "gold_ent": ["1pm"], "id": 384, "template": "your @party will be at @time", "response": "your tennis_activity will be at 1pm"}, {"pre_ent": [], "gold_ent": [], "id": 385, "template": "you are welcome", "response": "you are welcome"}, {"pre_ent": [], "gold_ent": [], "id": 386, "template": "what city are you interested in ?", "response": "what city are you interested in ?"}, {"pre_ent": ["camarillo", "friday"], "gold_ent": ["friday", "stormy"], "id": 387, "template": "the forecast on @date in @location is calling for 7 day", "response": "the forecast on friday in camarillo is calling for 7 day"}, {"pre_ent": [], "gold_ent": [], "id": 388, "template": "anytime", "response": "anytime"}, {"pre_ent": ["snow", "fresno"], "gold_ent": ["snow", "fresno", "saturday"], "id": 389, "template": "it will @weather_attribute on @date in @location", "response": "it will snow on fresno in fresno"}, {"pre_ent": [], "gold_ent": [], "id": 390, "template": "you are welcome", "response": "you are welcome"}, {"pre_ent": ["thursday", "2pm"], "gold_ent": ["thursday"], "id": 391, "template": "the football game is @date at @time", "response": "the football game is thursday at 2pm"}, {"pre_ent": ["doctor_appointment", "today"], "gold_ent": ["optometrist_appointment", "1pm", "today"], "id": 392, "template": "your @event is scheduled for @time @weekly_time", "response": "your doctor_appointment is scheduled for today today"}, {"pre_ent": ["3pm", "meeting", "wednesday"], "gold_ent": ["meeting", "discuss_the_merger"], "id": 393, "template": "the @event is @date at @time", "response": "the meeting is wednesday at 3pm"}, {"pre_ent": ["3pm", "meeting", "wednesday"], "gold_ent": ["meeting", "conference_room_100", "3pm", "wednesday"], "id": 394, "template": "the @event is scheduled for @date at @time", "response": "the meeting is scheduled for wednesday at 3pm"}, {"pre_ent": [], "gold_ent": [], "id": 395, "template": "glad to help", "response": "glad to help"}, {"pre_ent": ["cloudy", "inglewood", "next_week"], "gold_ent": ["inglewood", "cloudy"], "id": 396, "template": "it will not be @weather_attribute in @location @weekly_time", "response": "it will not be cloudy in inglewood next_week"}, {"pre_ent": [], "gold_ent": [], "id": 397, "template": "you re welcome", "response": "you re welcome"}, {"pre_ent": ["mother", "5pm", "wednesday"], "gold_ent": ["the_5th", "swimming_activity", "wednesday", "5pm", "4pm"], "id": 398, "template": "your next swimming is scheduled for @date at @time with your @party", "response": "your next swimming is scheduled for wednesday at 5pm with your mother"}, {"pre_ent": [], "gold_ent": [], "id": 399, "template": "you are welcome", "response": "you are welcome"}, {"pre_ent": ["1_miles", "home"], "gold_ent": ["5_miles", "home"], "id": 400, "template": "there is no @poi nearby , , @poi , @distance away", "response": "there is no home nearby , , home , 1_miles away"}, {"pre_ent": ["heavy_traffic"], "gold_ent": ["heavy_traffic"], "id": 401, "template": "i am not seeing t any traffic s the only @poi_type i i could sent in the", "response": "i am not seeing t any traffic s the only heavy_traffic i i could sent in the"}, {"pre_ent": [], "gold_ent": [], "id": 402, "template": "happy to help", "response": "happy to help"}, {"pre_ent": ["swimming_activity", "marie", "sunday", "6pm"], "gold_ent": ["marie", "sunday", "swimming_activity", "6pm"], "id": 403, "template": "okay , scheduling a @event with @party on @date at @time", "response": "okay , scheduling a swimming_activity with marie on sunday at 6pm"}, {"pre_ent": [], "gold_ent": [], "id": 404, "template": "you re welcome", "response": "you re welcome"}, {"pre_ent": ["hotel_keen", "3_miles"], "gold_ent": ["hotel_keen", "3_miles"], "id": 405, "template": "there is @poi @distance away", "response": "there is hotel_keen 3_miles away"}, {"pre_ent": ["hotel_keen", "578_arbol_dr"], "gold_ent": ["578_arbol_dr", "no_traffic"], "id": 406, "template": "@poi is located at @address", "response": "hotel_keen is located at 578_arbol_dr"}, {"pre_ent": [], "gold_ent": [], "id": 407, "template": "i sent the info on your screen , drive carefully !", "response": "i sent the info on your screen , drive carefully !"}, {"pre_ent": [], "gold_ent": [], "id": 408, "template": "you re welcome !", "response": "you re welcome !"}, {"pre_ent": ["1_miles", "home", "10_ames_street"], "gold_ent": ["1_miles", "heavy_traffic"], "id": 409, "template": "the @poi is located at @address , @distance away", "response": "the home is located at 10_ames_street , 1_miles away"}, {"pre_ent": ["home"], "gold_ent": [], "id": 410, "template": "setting navigation now to @poi", "response": "setting navigation now to home"}, {"pre_ent": [], "gold_ent": [], "id": 411, "template": "you re welcome !", "response": "you re welcome !"}, {"pre_ent": [], "gold_ent": [], "id": 412, "template": "what city are you interested in ?", "response": "what city are you interested in ?"}, {"pre_ent": ["cloudy", "grand_rapids", "next_week"], "gold_ent": ["week", "grand_rapids", "cloudy", "today"], "id": 413, "template": "it will not @weather_attribute in @location this @weekly_time", "response": "it will not cloudy in grand_rapids this next_week"}, {"pre_ent": [], "gold_ent": [], "id": 414, "template": "no problem", "response": "no problem"}, {"pre_ent": ["webster_garage", "2_miles"], "gold_ent": ["2_miles", "880_ames_ct", "parking_garage", "webster_garage"], "id": 415, "template": "we re @distance away from @poi and @distance away from @poi : do you want me to send you its position on your", "response": "we re 2_miles away from webster_garage and 2_miles away from webster_garage : do you want me to send you its position on your"}, {"pre_ent": [], "gold_ent": ["2_miles", "moderate_traffic"], "id": 416, "template": "setting navigation now", "response": "setting navigation now"}, {"pre_ent": [], "gold_ent": [], "id": 417, "template": "you re welcome , happy to help", "response": "you re welcome , happy to help"}, {"pre_ent": ["doctor_appointment", "2pm", "aunt"], "gold_ent": ["aunt", "doctor_appointment", "2pm"], "id": 418, "template": "you have two @event scheduled one at @time with your @party , and one at @time with @party", "response": "you have two doctor_appointment scheduled one at 2pm with your aunt , and one at 2pm with aunt"}, {"pre_ent": [], "gold_ent": [], "id": 419, "template": "you are welcome", "response": "you are welcome"}, {"pre_ent": ["dentist", "9am", "the_12th", "martha"], "gold_ent": ["martha", "dentist", "the_12th", "9am"], "id": 420, "template": "i will schedule a @event at @time @weekly_time of this month with @party", "response": "i will schedule a dentist at 9am the_12th of this month with martha"}, {"pre_ent": [], "gold_ent": [], "id": 421, "template": "no problem", "response": "no problem"}, {"pre_ent": [], "gold_ent": [], "id": 422, "template": "what day and time should i set the reminder ?", "response": "what day and time should i set the reminder ?"}, {"pre_ent": ["11am", "friday"], "gold_ent": ["friday", "11am"], "id": 423, "template": "i have set a reminder on @date at your @event at @time on @date", "response": "i have set a reminder on 11am at your 11am at 11am on friday"}, {"pre_ent": ["11am"], "gold_ent": [], "id": 424, "template": "i will calculate the info for your @event at @time", "response": "i will calculate the info for your 11am at 11am"}, {"pre_ent": ["conference", "meeting", "conference_room_50", "today"], "gold_ent": ["meeting", "go_over_budget", "today"], "id": 425, "template": "the purpose of the @event @weekly_time is to @agenda", "response": "the purpose of the meeting today is to conference_room_50"}, {"pre_ent": [], "gold_ent": ["4_miles", "cafe_venetia", "5_miles", "teavana"], "id": 426, "template": "i have a tea shops shops ; one serves tea and tea away would you like more info on your map ?", "response": "i have a tea shops shops ; one serves tea and tea away would you like more info on your map ?"}, {"pre_ent": ["moderate_traffic", "teavana", "145_amherst_st"], "gold_ent": ["no_traffic", "cafe_venetia", "moderate_traffic", "teavana"], "id": 427, "template": "both have @traffic_info on and @poi are at @address", "response": "both have moderate_traffic on and teavana are at 145_amherst_st"}, {"pre_ent": [], "gold_ent": [], "id": 428, "template": "i sent the info on your map : drive carefully !", "response": "i sent the info on your map : drive carefully !"}, {"pre_ent": ["145_amherst_st"], "gold_ent": ["teavana", "145_amherst_st"], "id": 429, "template": "the address is @address , @address is my map", "response": "the address is 145_amherst_st , 145_amherst_st is my map"}, {"pre_ent": [], "gold_ent": [], "id": 430, "template": "you re welcome , glad to help", "response": "you re welcome , glad to help"}, {"pre_ent": ["alhambra", "blizzard", "tuesday"], "gold_ent": ["alhambra", "week", "tuesday", "blizzard", "rain"], "id": 431, "template": "there will be @weather_attribute in @location on @date", "response": "there will be blizzard in alhambra on tuesday"}, {"pre_ent": [], "gold_ent": [], "id": 432, "template": "anytime", "response": "anytime"}, {"pre_ent": ["foggy", "exeter", "next_week"], "gold_ent": ["exeter", "next_week"], "id": 433, "template": "it will not be @weather_attribute in @location on @date", "response": "it will not be foggy in exeter on next_week"}, {"pre_ent": [], "gold_ent": [], "id": 434, "template": "you re welcome", "response": "you re welcome"}, {"pre_ent": ["starbucks"], "gold_ent": ["starbucks"], "id": 435, "template": "i do not have any fast food shops @poi", "response": "i do not have any fast food shops starbucks"}, {"pre_ent": ["four_seasons", "starbucks"], "gold_ent": ["394_van_ness_ave", "coupa", "moderate_traffic", "6_miles"], "id": 436, "template": "the nearest coffee shop is @poi at @address", "response": "the nearest coffee shop is four_seasons at starbucks"}, {"pre_ent": [], "gold_ent": [], "id": 437, "template": "no problem", "response": "no problem"}, {"pre_ent": ["cleveland"], "gold_ent": ["saturday", "highest_temperature", "100f", "week", "cleveland"], "id": 438, "template": "it will be @temperature on @date in @location", "response": "it will be cleveland on cleveland in cleveland"}, {"pre_ent": [], "gold_ent": [], "id": 439, "template": "you are welcome", "response": "you are welcome"}, {"pre_ent": ["5_miles", "stanford_shopping_center", "shopping_center", "773_alger_dr"], "gold_ent": ["stanford_shopping_center", "shopping_center"], "id": 440, "template": "@poi is the only @poi_type i can find it is @distance away with @traffic_info", "response": "stanford_shopping_center is the only shopping_center i can find it is 5_miles away with 773_alger_dr"}, {"pre_ent": ["car_collision_nearby"], "gold_ent": ["stanford_shopping_center", "car_collision_nearby"], "id": 441, "template": "there is the @traffic_info", "response": "there is the car_collision_nearby"}, {"pre_ent": [], "gold_ent": ["773_alger_dr"], "id": 442, "template": "i sent the best route on your screen , drive carefully !", "response": "i sent the best route on your screen , drive carefully !"}, {"pre_ent": [], "gold_ent": [], "id": 443, "template": "you re welcome !", "response": "you re welcome !"}, {"pre_ent": ["martha", "optometrist_appointment", "the_2nd", "marie"], "gold_ent": ["optometrist_appointment", "brother", "marie", "the_16th", "saturday", "martha", "the_2nd"], "id": 444, "template": "you have two @event scheduled one on @date with @party , another on @date with @party , and on @date with @party", "response": "you have two optometrist_appointment scheduled one on the_2nd with martha , another on the_2nd with marie , and on the_2nd with marie"}, {"pre_ent": [], "gold_ent": [], "id": 445, "template": "glad i can assist", "response": "glad i can assist"}, {"pre_ent": ["6_miles", "philz"], "gold_ent": ["583_alester_ave", "6_miles", "philz"], "id": 446, "template": "we re @distance away from @poi : set the gps to go there ?", "response": "we re 6_miles away from philz : set the gps to go there ?"}, {"pre_ent": [], "gold_ent": ["no_traffic", "6_miles", "philz"], "id": 447, "template": "setting navigation now", "response": "setting navigation now"}, {"pre_ent": [], "gold_ent": [], "id": 448, "template": "you re welcome", "response": "you re welcome"}, {"pre_ent": ["monday", "new_york", "20f", "week"], "gold_ent": ["windy", "thursday", "saturday", "sunday", "friday", "new_york", "wednesday", "tuesday", "overcast", "dew", "monday", "frost"], "id": 449, "template": "this @weekly_time in @location is predicted to be @weather_attribute , the temperature will be @weather_attribute , and the highest @temperature , @date will be a @weather_attribute , the highest @temperature ,", "response": "this week in new_york is predicted to be 20f , the temperature will be 20f , and the highest 20f , monday will be a 20f , the highest 20f ,"}, {"pre_ent": [], "gold_ent": [], "id": 450, "template": "i m here to assist you !", "response": "i m here to assist you !"}, {"pre_ent": ["pizza_my_heart", "pizza_restaurant", "8_miles"], "gold_ent": ["528_anton_ct", "pizza_my_heart", "6_miles"], "id": 451, "template": "the nearest @poi_type is @poi , it s @distance away", "response": "the nearest pizza_restaurant is pizza_my_heart , it s 8_miles away"}, {"pre_ent": [], "gold_ent": ["pizza_my_heart", "no_traffic"], "id": 452, "template": "i sent the info on your screen , drive carefully !", "response": "i sent the info on your screen , drive carefully !"}, {"pre_ent": ["5_miles", "chef_chu_s"], "gold_ent": ["tai_pan", "chef_chu_s"], "id": 453, "template": "@poi is @distance away", "response": "chef_chu_s is 5_miles away"}, {"pre_ent": ["no_traffic", "chinese_restaurant", "chef_chu_s", "6_miles"], "gold_ent": ["chef_chu_s"], "id": 454, "template": "@poi is the only @poi_type i can find it is @distance away through @traffic_info", "response": "chef_chu_s is the only chinese_restaurant i can find it is 6_miles away through no_traffic"}, {"pre_ent": ["chef_chu_s", "593_arrowhead_way"], "gold_ent": ["593_arrowhead_way", "chef_chu_s"], "id": 455, "template": "@poi is at @address", "response": "chef_chu_s is at 593_arrowhead_way"}, {"pre_ent": [], "gold_ent": [], "id": 456, "template": "you re welcome !", "response": "you re welcome !"}, {"pre_ent": ["hotel_keen", "rest_stop", "578_arbol_dr"], "gold_ent": ["rest_stop", "car_collision_nearby", "hotel_keen", "3_miles"], "id": 457, "template": "the nearest @poi_type is @distance away at @address would you like directions there ?", "response": "the nearest rest_stop is hotel_keen away at 578_arbol_dr would you like directions there ?"}, {"pre_ent": ["hotel_keen", "578_arbol_dr"], "gold_ent": ["578_arbol_dr", "car_collision_nearby", "hotel_keen", "3_miles"], "id": 458, "template": "@poi is at @address", "response": "hotel_keen is at 578_arbol_dr"}, {"pre_ent": ["no_traffic"], "gold_ent": [], "id": 459, "template": "no , i ve put on your screen the best to go there there is a @traffic_info", "response": "no , i ve put on your screen the best to go there there is a no_traffic"}, {"pre_ent": [], "gold_ent": [], "id": 460, "template": "you re welcome !", "response": "you re welcome !"}, {"pre_ent": [], "gold_ent": [], "id": 461, "template": "have a good day", "response": "have a good day"}, {"pre_ent": [], "gold_ent": [], "id": 462, "template": "what city are you interested in ?", "response": "what city are you interested in ?"}, {"pre_ent": ["stormy", "manhattan"], "gold_ent": ["manhattan", "wednesday", "thursday", "stormy"], "id": 463, "template": "it will not be @weather_attribute in @location in @weekly_time", "response": "it will not be stormy in manhattan in manhattan"}, {"pre_ent": [], "gold_ent": [], "id": 464, "template": "you re welcome !", "response": "you re welcome !"}, {"pre_ent": ["3_miles", "round_table", "113_anton_ct"], "gold_ent": ["113_anton_ct", "3_miles", "no_traffic", "pizza_restaurant", "round_table"], "id": 465, "template": "@poi is located at @address , @distance away setting directions now", "response": "round_table is located at 113_anton_ct , 3_miles away setting directions now"}, {"pre_ent": [], "gold_ent": [], "id": 466, "template": "you are welcome", "response": "you are welcome"}, {"pre_ent": ["warm", "los_angeles", "week"], "gold_ent": ["warm", "los_angeles", "tuesday"], "id": 467, "template": "it will be @weather_attribute in @location on @date", "response": "it will be warm in los_angeles on week"}, {"pre_ent": [], "gold_ent": [], "id": 468, "template": "you re welcome", "response": "you re welcome"}, {"pre_ent": ["2_miles", "home", "56_cadwell_street"], "gold_ent": ["56_cadwell_street", "home"], "id": 469, "template": "@poi is @distance away at @address", "response": "home is 2_miles away at 56_cadwell_street"}, {"pre_ent": ["home"], "gold_ent": [], "id": 470, "template": "gps set for @poi", "response": "gps set for home"}, {"pre_ent": ["dinner", "5pm"], "gold_ent": ["5pm", "dinner"], "id": 471, "template": "your @event is scheduled at @time", "response": "your dinner is scheduled at 5pm"}, {"pre_ent": ["hospital", "899_ames_ct", "palo_alto_medical_foundation"], "gold_ent": ["4_miles", "611_ames_ave", "no_traffic", "palo_alto_medical_foundation"], "id": 472, "template": "@poi is the only @poi_type i can find it is located at @address", "response": "palo_alto_medical_foundation is the only hospital i can find it is located at 899_ames_ct"}, {"pre_ent": [], "gold_ent": [], "id": 473, "template": "you re welcome !", "response": "you re welcome !"}, {"pre_ent": ["dentist_appointment"], "gold_ent": ["dentist_appointment", "the_1st", "2pm"], "id": 474, "template": "okay , i am scheduling a @event with the @party for the later for this", "response": "okay , i am scheduling a dentist_appointment with the dentist_appointment for the later for this"}, {"pre_ent": [], "gold_ent": [], "id": 475, "template": "what day and time should i set the alarm ?", "response": "what day and time should i set the alarm ?"}, {"pre_ent": ["thursday", "10am"], "gold_ent": ["10am", "thursday"], "id": 476, "template": "ok i have scheduled a @event at @time @weekly_time", "response": "ok i have scheduled a thursday at 10am thursday"}, {"pre_ent": [], "gold_ent": [], "id": 477, "template": "you are welcome", "response": "you are welcome"}, {"pre_ent": ["lab_appointment", "2pm", "the_5th", "aunt"], "gold_ent": ["lab_appointment", "aunt", "the_5th"], "id": 478, "template": "you have two @event scheduled one on @date at @time with @party and one on", "response": "you have two lab_appointment scheduled one on the_5th at 2pm with aunt and one on"}, {"pre_ent": [], "gold_ent": ["lab_appointment", "aunt", "the_5th", "2pm"], "id": 479, "template": "you are welcome", "response": "you are welcome"}, {"pre_ent": [], "gold_ent": [], "id": 480, "template": "you are welcome", "response": "you are welcome"}, {"pre_ent": ["valero", "5_miles", "gas_station"], "gold_ent": ["gas_station", "5_miles"], "id": 481, "template": "the nearest @poi_type is @poi , it s @distance away", "response": "the nearest gas_station is valero , it s 5_miles away"}, {"pre_ent": [], "gold_ent": ["gas_station", "valero"], "id": 482, "template": "i have one route and you should be there soon", "response": "i have one route and you should be there soon"}, {"pre_ent": [], "gold_ent": ["valero", "200_alester_ave"], "id": 483, "template": "alright , you re welcome", "response": "alright , you re welcome"}, {"pre_ent": [], "gold_ent": [], "id": 484, "template": "you re welcome", "response": "you re welcome"}, {"pre_ent": ["drizzle", "foggy", "cleveland", "thursday"], "gold_ent": ["cleveland", "dew", "30f", "thursday"], "id": 485, "template": "in @location , it will @weather_attribute on @day , @weather_attribute on @date , @weather_attribute on @date , @weather_attribute on @date , @weather_attribute on", "response": "in cleveland , it will drizzle on thursday , foggy on thursday , foggy on thursday , foggy on thursday , foggy on"}, {"pre_ent": [], "gold_ent": [], "id": 486, "template": "you are welcome", "response": "you are welcome"}, {"pre_ent": ["heavy_traffic", "home", "4_miles"], "gold_ent": ["4_miles", "heavy_traffic", "home"], "id": 487, "template": "there is @traffic_info @poi , @distance away", "response": "there is heavy_traffic home , 4_miles away"}, {"pre_ent": ["56_cadwell_street"], "gold_ent": ["56_cadwell_street"], "id": 488, "template": "the address is @address , i sent it on your screen", "response": "the address is 56_cadwell_street , i sent it on your screen"}, {"pre_ent": [], "gold_ent": [], "id": 489, "template": "you re welcome !", "response": "you re welcome !"}, {"pre_ent": ["hot", "boston", "weekend"], "gold_ent": ["100f", "week", "seattle", "tuesday", "monday", "rain"], "id": 490, "template": "it will not be @weather_attribute in @location this @weekly_time", "response": "it will not be hot in boston this weekend"}, {"pre_ent": ["rain", "boston", "tuesday"], "gold_ent": ["boston", "weekend"], "id": 491, "template": "it will not be @weather_attribute in @location on @date", "response": "it will not be rain in boston on tuesday"}, {"pre_ent": [], "gold_ent": [], "id": 492, "template": "you re welcome have a great day", "response": "you re welcome have a great day"}, {"pre_ent": ["swimming_activity", "brother", "the_7th", "11am"], "gold_ent": ["brother", "swimming_activity", "the_7th", "11am"], "id": 493, "template": "okay , scheduling a @event with your @party for @date at @time", "response": "okay , scheduling a swimming_activity with your brother for the_7th at 11am"}, {"pre_ent": [], "gold_ent": [], "id": 494, "template": "you re welcome", "response": "you re welcome"}, {"pre_ent": ["4_miles", "stanford_shopping_center", "shopping_center"], "gold_ent": ["4_miles", "stanford_shopping_center"], "id": 495, "template": "@poi is @distance away", "response": "stanford_shopping_center is 4_miles away"}, {"pre_ent": ["no_traffic", "stanford_shopping_center", "shopping_center"], "gold_ent": ["773_alger_dr", "4_miles", "stanford_shopping_center"], "id": 496, "template": "the quickest route is @distance away with @traffic_info on the route to @poi", "response": "the quickest route is stanford_shopping_center away with no_traffic on the route to stanford_shopping_center"}, {"pre_ent": [], "gold_ent": [], "id": 497, "template": "you re welcome !", "response": "you re welcome !"}, {"pre_ent": ["conference", "6pm", "sunday", "management", "ana"], "gold_ent": ["3pm", "6pm"], "id": 498, "template": "you have two @event scheduled one on @date at @time , one on @date at @time , and one on @date at @room with @party", "response": "you have two conference scheduled one on sunday at 6pm , one on sunday at 6pm , and one on sunday at 6pm with management"}, {"pre_ent": ["conference", "6pm", "sunday"], "gold_ent": ["management", "sunday", "conference_room_102", "6pm"], "id": 499, "template": "the @event is at @time on @date", "response": "the conference is at 6pm on sunday"}, {"pre_ent": [], "gold_ent": [], "id": 500, "template": "glad i can assist", "response": "glad i can assist"}, {"pre_ent": ["4pm", "11am", "monday", "marie"], "gold_ent": ["marie", "the_13th", "taking_medicine", "4pm", "mother", "monday", "11am"], "id": 501, "template": "you have two medicine events scheduled one at @time with @party and another on @date at @time", "response": "you have two medicine events scheduled one at 11am with marie and another on monday at 4pm"}, {"pre_ent": ["meeting", "7pm", "friday"], "gold_ent": ["meeting", "friday", "hr"], "id": 502, "template": "your @event is scheduled for @date at @time", "response": "your meeting is scheduled for friday at 7pm"}, {"pre_ent": ["los_angeles", "windy", "sunday"], "gold_ent": ["sunday", "los_angeles", "stormy"], "id": 503, "template": "it will not be @weather_attribute in @location on @date", "response": "it will not be windy in los_angeles on sunday"}, {"pre_ent": [], "gold_ent": [], "id": 504, "template": "you are welcome", "response": "you are welcome"}, {"pre_ent": ["2pm", "lab_appointment"], "gold_ent": ["lab_appointment", "monday", "2pm"], "id": 505, "template": "your @event is scheduled for @date at @time", "response": "your lab_appointment is scheduled for 2pm at 2pm"}, {"pre_ent": ["dentist_appointment", "the_8th", "1pm", "ana"], "gold_ent": ["the_8th", "dentist_appointment", "ana", "1pm"], "id": 506, "template": "i will schedule a @event with @party on @date at @time", "response": "i will schedule a dentist_appointment with ana on the_8th at 1pm"}, {"pre_ent": [], "gold_ent": [], "id": 507, "template": "you re welcome", "response": "you re welcome"}, {"pre_ent": ["1_miles", "rest_stop", "the_westin"], "gold_ent": ["travelers_lodge"], "id": 508, "template": "@poi is the only @poi_type i have a @poi_type @distance away ,", "response": "the_westin is the only rest_stop i have a rest_stop 1_miles away ,"}, {"pre_ent": ["travelers_lodge", "333_arbol_dr"], "gold_ent": ["333_arbol_dr", "travelers_lodge"], "id": 509, "template": "@poi is at @address", "response": "travelers_lodge is at 333_arbol_dr"}, {"pre_ent": ["no_traffic", "travelers_lodge"], "gold_ent": [], "id": 510, "template": "there is @traffic_info on the route to @poi", "response": "there is no_traffic on the route to travelers_lodge"}, {"pre_ent": [], "gold_ent": [], "id": 511, "template": "you re welcome !", "response": "you re welcome !"}, {"pre_ent": ["thursday", "friday"], "gold_ent": ["friday", "11am"], "id": 512, "template": "your tennis game is at @time @date", "response": "your tennis game is at friday thursday"}, {"pre_ent": ["dentist_appointment", "monday", "aunt", "10am", "sister"], "gold_ent": ["dentist_appointment", "sister", "monday", "aunt"], "id": 513, "template": "you have two @event scheduled one on @date with your @party and one on @date at @time with @party", "response": "you have two dentist_appointment scheduled one on monday with your sister and one on monday at 10am with aunt"}, {"pre_ent": [], "gold_ent": [], "id": 514, "template": "you re welcome", "response": "you re welcome"}, {"pre_ent": ["yoga_activity", "friday", "alex"], "gold_ent": ["marie", "alex", "sister", "martha", "yoga_activity", "the_17th", "friday", "monday"], "id": 515, "template": "your next @event is on @date with @party", "response": "your next yoga_activity is on friday with alex"}, {"pre_ent": [], "gold_ent": [], "id": 516, "template": "no problem", "response": "no problem"}, {"pre_ent": ["taking_medicine", "martha", "5pm", "wednesday"], "gold_ent": ["5pm", "taking_medicine", "martha", "wednesday"], "id": 517, "template": "setting a reminder for your @event with @party at @time on @date", "response": "setting a reminder for your taking_medicine with martha at 5pm on wednesday"}, {"pre_ent": [], "gold_ent": ["5pm", "taking_medicine", "wednesday"], "id": 518, "template": "you are welcome", "response": "you are welcome"}, {"pre_ent": [], "gold_ent": [], "id": 519, "template": "what city are you located in ?", "response": "what city are you located in ?"}, {"pre_ent": ["cloudy", "fresno"], "gold_ent": ["fresno"], "id": 520, "template": "it is not be @weather_attribute in @location right now", "response": "it is not be cloudy in fresno right now"}, {"pre_ent": [], "gold_ent": [], "id": 521, "template": "you are welcome", "response": "you are welcome"}, {"pre_ent": ["starbucks"], "gold_ent": ["starbucks"], "id": 522, "template": "i have no @poi nearby", "response": "i have no starbucks nearby"}, {"pre_ent": ["4_miles", "starbucks"], "gold_ent": ["cafe_venetia", "269_alger_dr"], "id": 523, "template": "is a @poi located @distance away at 436_alger_drive", "response": "is a starbucks located 4_miles away at 436_alger_drive"}, {"pre_ent": [], "gold_ent": ["4_miles", "no_traffic"], "id": 524, "template": "you re welcome !", "response": "you re welcome !"}, {"pre_ent": [], "gold_ent": [], "id": 525, "template": "you re welcome", "response": "you re welcome"}, {"pre_ent": ["starbucks"], "gold_ent": ["coupa", "cafe_venetia", "3_miles", "starbucks", "6_miles"], "id": 526, "template": "there is no @poi nearby", "response": "there is no starbucks nearby"}, {"pre_ent": ["394_van_ness_ave", "cafe_venetia"], "gold_ent": ["cafe_venetia", "heavy_traffic"], "id": 527, "template": "the address for @poi is @address , the address is @address", "response": "the address for cafe_venetia is 394_van_ness_ave , the address is 394_van_ness_ave"}, {"pre_ent": [], "gold_ent": [], "id": 528, "template": "you re welcome , we should arrive shortly", "response": "you re welcome , we should arrive shortly"}, {"pre_ent": [], "gold_ent": [], "id": 529, "template": "you re welcome", "response": "you re welcome"}, {"pre_ent": [], "gold_ent": ["snow"], "id": 530, "template": "what city are you asking about ?", "response": "what city are you asking about ?"}, {"pre_ent": ["today", "snow", "corona"], "gold_ent": ["90f", "corona", "humid", "today", "70f", "snow"], "id": 531, "template": "there is no @weather_attribute in the forecast for @location @weekly_time", "response": "there is no snow in the forecast for corona today"}, {"pre_ent": [], "gold_ent": [], "id": 532, "template": "you re welcome", "response": "you re welcome"}, {"pre_ent": ["the_westin", "7_miles", "329_el_camino_real"], "gold_ent": ["moderate_traffic", "6_miles", "travelers_lodge"], "id": 533, "template": "@poi is @poi @distance away at @address", "response": "the_westin is 7_miles 7_miles away at 329_el_camino_real"}, {"pre_ent": [], "gold_ent": ["333_arbol_dr"], "id": 534, "template": "i sent the route on your screen , drive carefully !", "response": "i sent the route on your screen , drive carefully !"}, {"pre_ent": [], "gold_ent": [], "id": 535, "template": "you re welcome , have a great day", "response": "you re welcome , have a great day"}, {"pre_ent": ["p_._f_._changs", "5_miles"], "gold_ent": ["5_miles"], "id": 536, "template": "@poi is @distance away", "response": "p_._f_._changs is 5_miles away"}, {"pre_ent": ["no_traffic", "p_._f_._changs", "669_el_camino_real"], "gold_ent": [], "id": 537, "template": "there is @traffic_info to @poi , @distance away , it shouldn t take", "response": "there is no_traffic to p_._f_._changs , 669_el_camino_real away , it shouldn t take"}, {"pre_ent": ["669_el_camino_real"], "gold_ent": ["669_el_camino_real"], "id": 538, "template": "@poi is at @address", "response": "669_el_camino_real is at 669_el_camino_real"}, {"pre_ent": [], "gold_ent": [], "id": 539, "template": "navigation set , have a great day", "response": "navigation set , have a great day"}, {"pre_ent": [], "gold_ent": [], "id": 540, "template": "what city do you want the weather for ?", "response": "what city do you want the weather for ?"}, {"pre_ent": ["rain", "oakland"], "gold_ent": ["oakland", "rain"], "id": 541, "template": "it is not @weather_attribute in @location right now", "response": "it is not rain in oakland right now"}, {"pre_ent": [], "gold_ent": [], "id": 542, "template": "you are welcome", "response": "you are welcome"}, {"pre_ent": ["conference", "sales_team"], "gold_ent": ["sales_team", "6pm", "conference"], "id": 543, "template": "okay , scheduling a @event at this @date with the @party", "response": "okay , scheduling a conference at this conference with the sales_team"}, {"pre_ent": [], "gold_ent": [], "id": 544, "template": "glad to help", "response": "glad to help"}, {"pre_ent": ["7pm", "ana"], "gold_ent": ["tuesday", "ana", "7pm"], "id": 545, "template": "reminder set to take medicine at @time with @party", "response": "reminder set to take medicine at 7pm with ana"}, {"pre_ent": [], "gold_ent": [], "id": 546, "template": "you are welcome", "response": "you are welcome"}, {"pre_ent": ["chevron", "gas_station", "783_arcadia_pl"], "gold_ent": ["chevron", "6_miles"], "id": 547, "template": "the nearest @poi_type is @poi at @address", "response": "the nearest gas_station is chevron at 783_arcadia_pl"}, {"pre_ent": ["no_traffic", "chevron", "783_arcadia_pl"], "gold_ent": ["gas_station", "chevron"], "id": 548, "template": "yes , the closest @poi_type is @distance away at @address and there is @traffic_info on", "response": "yes , the closest chevron is chevron away at 783_arcadia_pl and there is no_traffic on"}, {"pre_ent": ["783_arcadia_pl"], "gold_ent": ["783_arcadia_pl"], "id": 549, "template": "the address is @address , i sent it on your map", "response": "the address is 783_arcadia_pl , i sent it on your map"}, {"pre_ent": [], "gold_ent": [], "id": 550, "template": "you re welcome !", "response": "you re welcome !"}, {"pre_ent": [], "gold_ent": [], "id": 551, "template": "have a safe trip", "response": "have a safe trip"}, {"pre_ent": ["martha", "saturday", "2pm"], "gold_ent": ["martha", "2pm", "saturday"], "id": 552, "template": "okay , setting a reminder to take medicine with @party at @time on @date", "response": "okay , setting a reminder to take medicine with martha at 2pm on saturday"}, {"pre_ent": ["3_miles", "chinese_restaurant"], "gold_ent": ["mandarin_roots", "6_miles", "chef_chu_s", "3_miles"], "id": 553, "template": "there is one @poi_type @distance away", "response": "there is one chinese_restaurant 3_miles away"}, {"pre_ent": ["moderate_traffic", "3_miles", "chef_chu_s", "593_arrowhead_way"], "gold_ent": ["chef_chu_s"], "id": 554, "template": "the @poi is located at @address , it is just @distance away with @traffic_info", "response": "the chef_chu_s is located at 593_arrowhead_way , it is just 3_miles away with moderate_traffic"}, {"pre_ent": ["chef_chu_s", "593_arrowhead_way"], "gold_ent": ["593_arrowhead_way", "chef_chu_s"], "id": 555, "template": "@poi is located at @address do you want me to set the gps ?", "response": "chef_chu_s is located at 593_arrowhead_way do you want me to set the gps ?"}, {"pre_ent": [], "gold_ent": ["moderate_traffic", "chef_chu_s", "3_miles"], "id": 556, "template": "navigation set , we should arrive shortly", "response": "navigation set , we should arrive shortly"}, {"pre_ent": [], "gold_ent": [], "id": 557, "template": "you re welcome !", "response": "you re welcome !"}, {"pre_ent": ["stanford_express_care", "hospital", "214_el_camino_real"], "gold_ent": ["car_collision_nearby", "7_miles", "stanford_express_care"], "id": 558, "template": "the nearest @poi_type is @poi at @address", "response": "the nearest hospital is stanford_express_care at 214_el_camino_real"}, {"pre_ent": [], "gold_ent": ["214_el_camino_real"], "id": 559, "template": "setting navigation now", "response": "setting navigation now"}, {"pre_ent": ["starbucks"], "gold_ent": ["4_miles", "cafe_venetia", "starbucks"], "id": 560, "template": "i have no @poi nearby", "response": "i have no starbucks nearby"}, {"pre_ent": ["heavy_traffic", "cafe_venetia"], "gold_ent": [], "id": 561, "template": "the @poi is @distance away with @traffic_info would you like me to set the gps ?", "response": "the cafe_venetia is cafe_venetia away with heavy_traffic would you like me to set the gps ?"}, {"pre_ent": [], "gold_ent": [], "id": 562, "template": "okay , what time should i add your swimming ?", "response": "okay , what time should i add your swimming ?"}, {"pre_ent": ["the_12th"], "gold_ent": ["the_12th"], "id": 563, "template": "i have scheduled that your laboratory laboratory for football game on august @date of next month of", "response": "i have scheduled that your laboratory laboratory for football game on august the_12th of next month of"}, {"pre_ent": [], "gold_ent": [], "id": 564, "template": "you re welcome", "response": "you re welcome"}, {"pre_ent": ["friday", "10am", "meeting", "boss"], "gold_ent": ["meeting", "conference_room_102", "10am", "boss"], "id": 565, "template": "your @event is scheduled for @date at @time with @party", "response": "your meeting is scheduled for friday at 10am with boss"}, {"pre_ent": [], "gold_ent": ["meeting"], "id": 566, "template": "you are welcome", "response": "you are welcome"}, {"pre_ent": [], "gold_ent": [], "id": 567, "template": "no problem", "response": "no problem"}, {"pre_ent": [], "gold_ent": ["snow", "san_francisco"], "id": 568, "template": "what day are you interested in ?", "response": "what day are you interested in ?"}, {"pre_ent": [], "gold_ent": [], "id": 569, "template": "you re welcome", "response": "you re welcome"}, {"pre_ent": ["doctor_appointment", "3pm", "the_3rd", "tom"], "gold_ent": ["the_3rd", "the_9th", "tom", "father"], "id": 570, "template": "you have two @event scheduled one at @time with @party and another on @date at @time with @party", "response": "you have two doctor_appointment scheduled one at 3pm with tom and another on the_3rd at 3pm with tom"}, {"pre_ent": [], "gold_ent": ["3pm", "the_9th"], "id": 571, "template": "you are welcome", "response": "you are welcome"}, {"pre_ent": ["conference"], "gold_ent": ["conference"], "id": 572, "template": "what day and time is the @event ?", "response": "what day and time is the conference ?"}, {"pre_ent": ["4pm"], "gold_ent": ["conference"], "id": 573, "template": "i have set a reminder for august @date at @time", "response": "i have set a reminder for august 4pm at 4pm"}, {"pre_ent": ["14th", "4pm"], "gold_ent": ["executive_team", "4pm", "the_14th", "conference"], "id": 574, "template": "okay , i ve already set the appointment for @event at @time on @date", "response": "okay , i ve already set the appointment for 4pm at 4pm on 14th"}, {"pre_ent": [], "gold_ent": [], "id": 575, "template": "you are welcome", "response": "you are welcome"}, {"pre_ent": ["tennis_activity", "11am", "the_3rd", "jon"], "gold_ent": ["tennis_activity", "11am", "jon"], "id": 576, "template": "your @event is scheduled for @date at @time with @party", "response": "your tennis_activity is scheduled for the_3rd at 11am with jon"}, {"pre_ent": [], "gold_ent": [], "id": 577, "template": "you are welcome", "response": "you are welcome"}, {"pre_ent": [], "gold_ent": [], "id": 578, "template": "what city do you want the temperature for ?", "response": "what city do you want the temperature for ?"}, {"pre_ent": [], "gold_ent": ["60f", "thursday", "saturday", "30f", "sunday", "40f", "san_jose", "90f", "100f", "80f", "friday", "wednesday", "tuesday", "70f", "monday"], "id": 579, "template": "what days are you interested in ?", "response": "what days are you interested in ?"}, {"pre_ent": [], "gold_ent": [], "id": 580, "template": "you are welcome", "response": "you are welcome"}, {"pre_ent": ["monday", "overcast", "stormy", "san_mateo"], "gold_ent": ["san_mateo", "saturday", "sunday", "hail", "stormy"], "id": 581, "template": "in @location the weather will be @weather_attribute on @day and @weather_attribute on @date", "response": "in san_mateo the weather will be overcast on monday and stormy on monday"}, {"pre_ent": [], "gold_ent": [], "id": 582, "template": "you are welcome", "response": "you are welcome"}, {"pre_ent": [], "gold_ent": [], "id": 583, "template": "what city are you inquiring about ?", "response": "what city are you inquiring about ?"}, {"pre_ent": ["monday", "80f", "los_angeles", "dew", "week"], "gold_ent": ["week", "40f", "los_angeles", "100f"], "id": 584, "template": "in @location this @weekly_time it will be @weather_attribute on @day and @weather_attribute on @date", "response": "in los_angeles this week it will be 80f on monday and dew on monday"}, {"pre_ent": [], "gold_ent": [], "id": 585, "template": "you re welcome !", "response": "you re welcome !"}, {"pre_ent": ["conference", "3pm", "friday"], "gold_ent": ["friday", "3pm"], "id": 586, "template": "your next @event is on @date at @time", "response": "your next conference is on friday at 3pm"}, {"pre_ent": [], "gold_ent": [], "id": 587, "template": "what city are you asking about ?", "response": "what city are you asking about ?"}, {"pre_ent": ["stormy", "camarillo"], "gold_ent": ["camarillo", "tuesday", "stormy"], "id": 588, "template": "it will be no @weather_attribute on @date in @location", "response": "it will be no stormy on camarillo in camarillo"}, {"pre_ent": [], "gold_ent": [], "id": 589, "template": "you re welcome", "response": "you re welcome"}, {"pre_ent": ["conference", "boss", "the_5th", "1pm"], "gold_ent": ["1pm", "the_5th", "conference", "boss"], "id": 590, "template": "i will schedule a @event with the @party on @date of this month at @time", "response": "i will schedule a conference with the boss on the_5th of this month at 1pm"}, {"pre_ent": [], "gold_ent": [], "id": 591, "template": "have a great day", "response": "have a great day"}, {"pre_ent": ["tennis_activity", "martha", "friday", "4pm"], "gold_ent": ["martha", "friday", "tennis_activity", "4pm"], "id": 592, "template": "setting a reminder for @event with @party for @date at @time", "response": "setting a reminder for tennis_activity with martha for friday at 4pm"}, {"pre_ent": [], "gold_ent": [], "id": 593, "template": "have a great day", "response": "have a great day"}, {"pre_ent": ["atherton", "windy"], "gold_ent": ["windy", "next_few_days", "atherton"], "id": 594, "template": "it will not be @weather_attribute in @location in the next two_days", "response": "it will not be windy in atherton in the next two_days"}, {"pre_ent": [], "gold_ent": [], "id": 595, "template": "you are welcome", "response": "you are welcome"}, {"pre_ent": ["four_seasons", "4_miles"], "gold_ent": ["4_miles", "333_arbol_dr", "travelers_lodge"], "id": 596, "template": "we re @distance away from @poi : do you want me to set the gps", "response": "we re 4_miles away from four_seasons : do you want me to set the gps"}, {"pre_ent": ["car_collision_nearby"], "gold_ent": ["333_arbol_dr"], "id": 597, "template": "there is a @traffic_info , so drive carefully", "response": "there is a car_collision_nearby , so drive carefully"}, {"pre_ent": [], "gold_ent": [], "id": 598, "template": "you re welcome", "response": "you re welcome"}, {"pre_ent": ["tennis_activity", "5pm", "jon"], "gold_ent": ["the_10th", "5pm", "tennis_activity", "jon"], "id": 599, "template": "okay , setting a reminder for your @event at @time on @date with @party", "response": "okay , setting a reminder for your tennis_activity at 5pm on tennis_activity with jon"}, {"pre_ent": [], "gold_ent": [], "id": 600, "template": "you are welcome", "response": "you are welcome"}, {"pre_ent": [], "gold_ent": ["jacks_house", "864_almanor_ln"], "id": 601, "template": "i have two friend listed which address would you like ?", "response": "i have two friend listed which address would you like ?"}, {"pre_ent": ["moderate_traffic", "4_miles", "864_almanor_ln"], "gold_ent": [], "id": 602, "template": "jack lives at @address , it s @distance away and there is @traffic_info on our way", "response": "jack lives at 864_almanor_ln , it s 4_miles away and there is moderate_traffic on our way"}, {"pre_ent": ["864_almanor_ln"], "gold_ent": [], "id": 603, "template": "setting navigation to @address now", "response": "setting navigation to 864_almanor_ln now"}, {"pre_ent": [], "gold_ent": [], "id": 604, "template": "you re welcome !", "response": "you re welcome !"}, {"pre_ent": ["5pm", "optometrist_appointment", "9am", "the_12th", "the_3rd"], "gold_ent": ["5pm", "the_4th", "the_12th", "9am"], "id": 605, "template": "you have two @event scheduled one on @date at @time and another on @date at @time", "response": "you have two optometrist_appointment scheduled one on the_3rd at 9am and another on the_12th at 5pm"}, {"pre_ent": [], "gold_ent": [], "id": 606, "template": "you re welcome", "response": "you re welcome"}, {"pre_ent": ["shopping_center", "434_arastradero_rd", "heavy_traffic", "stanford_shopping_center", "773_alger_dr"], "gold_ent": ["stanford_shopping_center", "ravenswood_shopping_center", "3_miles"], "id": 607, "template": "@poi at @address is @distance away at @address", "response": "stanford_shopping_center at 773_alger_dr is heavy_traffic away at 434_arastradero_rd"}, {"pre_ent": ["ravenswood_shopping_center", "shopping_center"], "gold_ent": ["ravenswood_shopping_center"], "id": 608, "template": "setting navigation to @address , drive carefully !", "response": "setting navigation to ravenswood_shopping_center , drive carefully !"}, {"pre_ent": ["434_arastradero_rd"], "gold_ent": ["434_arastradero_rd", "ravenswood_shopping_center"], "id": 609, "template": "@address , i sent the route on your screen", "response": "434_arastradero_rd , i sent the route on your screen"}, {"pre_ent": [], "gold_ent": [], "id": 610, "template": "you re welcome !", "response": "you re welcome !"}, {"pre_ent": ["trader_joes", "2_miles"], "gold_ent": ["2_miles", "heavy_traffic", "408_university_ave", "trader_joes"], "id": 611, "template": "@poi is @distance away", "response": "trader_joes is 2_miles away"}, {"pre_ent": ["trader_joes"], "gold_ent": ["heavy_traffic"], "id": 612, "template": "setting navigation to the @poi", "response": "setting navigation to the trader_joes"}, {"pre_ent": [], "gold_ent": [], "id": 613, "template": "you re welcome !", "response": "you re welcome !"}, {"pre_ent": ["rain"], "gold_ent": ["rain"], "id": 614, "template": "what city are you wanting to know if it will @weather_attribute ?", "response": "what city are you wanting to know if it will rain ?"}, {"pre_ent": ["rain", "redwood_city"], "gold_ent": ["redwood_city", "wednesday", "rain"], "id": 615, "template": "@date is gonna @weather_attribute on @date in @location", "response": "rain is gonna rain on redwood_city in redwood_city"}, {"pre_ent": [], "gold_ent": [], "id": 616, "template": "you are welcome", "response": "you are welcome"}, {"pre_ent": ["hospital", "1_miles"], "gold_ent": ["stanford_express_care"], "id": 617, "template": "the @poi_type is @poi , @distance away", "response": "the hospital is 1_miles , 1_miles away"}, {"pre_ent": ["hospital"], "gold_ent": ["heavy_traffic", "stanford_express_care"], "id": 618, "template": "the @poi is the @distance", "response": "the hospital is the hospital"}, {"pre_ent": ["hospital"], "gold_ent": ["heavy_traffic", "stanford_express_care"], "id": 619, "template": "the @poi is the gps", "response": "the hospital is the gps"}, {"pre_ent": ["stanford_express_care", "214_el_camino_real"], "gold_ent": ["no_traffic", "1_miles", "stanford_childrens_health"], "id": 620, "template": "@poi is at @address", "response": "stanford_express_care is at 214_el_camino_real"}, {"pre_ent": [], "gold_ent": [], "id": 621, "template": "i sent the info on your screen , you re welcome !", "response": "i sent the info on your screen , you re welcome !"}, {"pre_ent": ["starbucks", "2_miles"], "gold_ent": ["2_miles", "cafe_venetia", "269_alger_dr"], "id": 622, "template": "@poi is @distance away", "response": "starbucks is 2_miles away"}, {"pre_ent": [], "gold_ent": ["road_block_nearby"], "id": 623, "template": "i sent the best possible route on your screen , drive carefully !", "response": "i sent the best possible route on your screen , drive carefully !"}, {"pre_ent": [], "gold_ent": [], "id": 624, "template": "you re welcome !", "response": "you re welcome !"}, {"pre_ent": ["the_westin", "6_miles"], "gold_ent": ["the_westin", "6_miles"], "id": 625, "template": "there is a @poi @distance away", "response": "there is a the_westin 6_miles away"}, {"pre_ent": [], "gold_ent": ["the_westin"], "id": 626, "template": "setting navigation now", "response": "setting navigation now"}, {"pre_ent": ["the_westin", "329_el_camino_real"], "gold_ent": ["329_el_camino_real"], "id": 627, "template": "@poi is located at @address", "response": "the_westin is located at 329_el_camino_real"}, {"pre_ent": [], "gold_ent": [], "id": 628, "template": "gps set , happy to help", "response": "gps set , happy to help"}, {"pre_ent": ["safeway", "grocery_store"], "gold_ent": ["4_miles", "safeway"], "id": 629, "template": "there is one @distance away called @poi and a car collision is noted", "response": "there is one grocery_store away called safeway and a car collision is noted"}, {"pre_ent": ["safeway", "452_arcadia_pl"], "gold_ent": ["road_block_nearby", "452_arcadia_pl", "safeway"], "id": 630, "template": "@poi is at @address", "response": "safeway is at 452_arcadia_pl"}, {"pre_ent": [], "gold_ent": [], "id": 631, "template": "i sent the info on your screen , drive carefully !", "response": "i sent the info on your screen , drive carefully !"}, {"pre_ent": [], "gold_ent": [], "id": 632, "template": "you re welcome !", "response": "you re welcome !"}, {"pre_ent": ["monday", "meeting", "3pm"], "gold_ent": ["meeting", "monday", "3pm"], "id": 633, "template": "your next @event is on @date at @time", "response": "your next meeting is on monday at 3pm"}, {"pre_ent": [], "gold_ent": [], "id": 634, "template": "what city do you want the temperature for ?", "response": "what city do you want the temperature for ?"}, {"pre_ent": ["monday", "40f", "80f", "70f", "fresno", "week"], "gold_ent": ["60f", "lowest_temperature", "fresno", "100f", "week"], "id": 635, "template": "this @weekly_time in @location the temperature is @temperature - @temperature , @date is @temperature - @temperature ,", "response": "this week in fresno the temperature is 40f - 80f , monday is 70f - 80f ,"}, {"pre_ent": [], "gold_ent": [], "id": 636, "template": "anytime", "response": "anytime"}, {"pre_ent": [], "gold_ent": [], "id": 637, "template": "what city would you like the weather for ?", "response": "what city would you like the weather for ?"}, {"pre_ent": ["windy", "los_angeles", "tomorrow"], "gold_ent": ["windy", "seattle", "tomorrow"], "id": 638, "template": "it will not be @weather_attribute in @location @weekly_time", "response": "it will not be windy in los_angeles tomorrow"}, {"pre_ent": [], "gold_ent": [], "id": 639, "template": "you re welcome", "response": "you re welcome"}, {"pre_ent": ["coupa", "1_miles", "starbucks"], "gold_ent": ["coupa", "starbucks", "coffee_or_tea_place"], "id": 640, "template": "i have no @poi nearby , but there is @poi @distance away would you like more info", "response": "i have no starbucks nearby , but there is coupa 1_miles away would you like more info"}, {"pre_ent": ["coupa", "394_van_ness_ave"], "gold_ent": ["394_van_ness_ave", "coupa", "1_miles", "heavy_traffic"], "id": 641, "template": "@poi is located at @address setting navigation now", "response": "coupa is located at 394_van_ness_ave setting navigation now"}, {"pre_ent": [], "gold_ent": [], "id": 642, "template": "you re welcome !", "response": "you re welcome !"}, {"pre_ent": ["redwood_city", "cloudy"], "gold_ent": [], "id": 643, "template": "no it will be @weather_attribute in @location", "response": "no it will be cloudy in redwood_city"}, {"pre_ent": ["monday", "redwood_city", "cloudy", "hail"], "gold_ent": ["redwood_city", "dry", "next_week"], "id": 644, "template": "it will be @weather_attribute on @day , @weather_attribute on @date , @weather_attribute on @date , @weather_attribute on @date", "response": "it will be cloudy on monday , hail on monday , hail on redwood_city , hail on redwood_city"}, {"pre_ent": [], "gold_ent": [], "id": 645, "template": "you re welcome !", "response": "you re welcome !"}, {"pre_ent": ["monday", "90f", "fresno", "highest_temperature"], "gold_ent": ["fresno", "highest_temperature", "monday", "90f"], "id": 646, "template": "the @weather_attribute in @location will be @temperature on @date and @date", "response": "the highest_temperature in fresno will be 90f on monday and fresno"}, {"pre_ent": [], "gold_ent": [], "id": 647, "template": "you are welcome", "response": "you are welcome"}, {"pre_ent": ["swimming_activity", "tom", "the_6th", "2pm"], "gold_ent": ["tom", "2pm", "the_6th"], "id": 648, "template": "okay , scheduling a @event with @party on @date of this month at @time", "response": "okay , scheduling a swimming_activity with tom on the_6th of this month at 2pm"}, {"pre_ent": [], "gold_ent": [], "id": 649, "template": "you re welcome", "response": "you re welcome"}, {"pre_ent": ["doctor_appointment", "the_12th"], "gold_ent": ["5pm", "doctor_appointment", "the_12th"], "id": 650, "template": "okay , setting a reminder for your eye @event on @date at 5", "response": "okay , setting a reminder for your eye doctor_appointment on the_12th at 5"}, {"pre_ent": ["4_miles", "hotel_keen"], "gold_ent": ["midtown_shopping_center", "shopping_center"], "id": 651, "template": "i re @distance away from @poi and a @poi @distance away", "response": "i re 4_miles away from hotel_keen and a hotel_keen 4_miles away"}, {"pre_ent": ["midtown_shopping_center", "2_miles", "shopping_center", "338_alester_ave"], "gold_ent": ["338_alester_ave", "2_miles", "heavy_traffic"], "id": 652, "template": "@poi is located at @address , @distance away at @address", "response": "midtown_shopping_center is located at 338_alester_ave , 2_miles away at 338_alester_ave"}, {"pre_ent": [], "gold_ent": ["338_alester_ave", "midtown_shopping_center"], "id": 653, "template": "i sent the info on your screen , drive carefully !", "response": "i sent the info on your screen , drive carefully !"}, {"pre_ent": [], "gold_ent": [], "id": 654, "template": "you re welcome !", "response": "you re welcome !"}, {"pre_ent": ["8_miles"], "gold_ent": ["jills_house", "347_alta_mesa_ave"], "id": 655, "template": "i have a address for your friend s house , is @distance away", "response": "i have a address for your friend s house , is 8_miles away"}, {"pre_ent": [], "gold_ent": ["car_collision_nearby"], "id": 656, "template": "setting navigation to your screen , drive carefully !", "response": "setting navigation to your screen , drive carefully !"}, {"pre_ent": [], "gold_ent": [], "id": 657, "template": "you re welcome , have a great day", "response": "you re welcome , have a great day"}, {"pre_ent": ["4_miles", "cafe_venetia"], "gold_ent": ["4_miles", "cafe_venetia", "269_alger_dr"], "id": 658, "template": "the closest tea shop is @poi , @distance away", "response": "the closest tea shop is cafe_venetia , 4_miles away"}, {"pre_ent": [], "gold_ent": ["no_traffic"], "id": 659, "template": "i sent not the quickest route on your screen , drive carefully !", "response": "i sent not the quickest route on your screen , drive carefully !"}, {"pre_ent": [], "gold_ent": [], "id": 660, "template": "you re welcome !", "response": "you re welcome !"}, {"pre_ent": ["10am", "wednesday"], "gold_ent": ["wednesday", "10am"], "id": 661, "template": "the football game is @date at @time", "response": "the football game is wednesday at 10am"}, {"pre_ent": [], "gold_ent": [], "id": 662, "template": "no problem", "response": "no problem"}, {"pre_ent": [], "gold_ent": [], "id": 663, "template": "what city are you inquiring about ?", "response": "what city are you inquiring about ?"}, {"pre_ent": ["monday", "60f", "90f", "70f", "durham"], "gold_ent": ["60f", "thursday", "lowest_temperature", "highest_temperature", "40f", "90f", "tuesday", "durham", "70f"], "id": 664, "template": "the temperature in @location will be between @temperature - @temperature on @day , @temperature - @temperature on @date , @temperature - @temperature on @date , @temperature - @temperature", "response": "the temperature in durham will be between 70f - 90f on monday , 70f - 90f on monday , 60f - 90f on monday , 60f - 90f"}, {"pre_ent": [], "gold_ent": [], "id": 665, "template": "you re welcome !", "response": "you re welcome !"}, {"pre_ent": ["home", "56_cadwell_street"], "gold_ent": ["home"], "id": 666, "template": "your @poi address is @address", "response": "your home address is 56_cadwell_street"}, {"pre_ent": ["home", "56_cadwell_street"], "gold_ent": ["home"], "id": 667, "template": "@poi is the quickest route to @poi at @address", "response": "home is the quickest route to home at 56_cadwell_street"}, {"pre_ent": [], "gold_ent": [], "id": 668, "template": "anytime !", "response": "anytime !"}, {"pre_ent": ["pizza_chicago", "2_miles", "moderate_traffic"], "gold_ent": ["2_miles", "pizza_chicago"], "id": 669, "template": "the @poi is @distance away and there is @traffic_info on our way", "response": "the pizza_chicago is 2_miles away and there is moderate_traffic on our way"}, {"pre_ent": ["moderate_traffic", "915_arbol_dr"], "gold_ent": ["915_arbol_dr"], "id": 670, "template": "the address is @address , i sent on your screen the route to avoid the @poi", "response": "the address is 915_arbol_dr , i sent on your screen the route to avoid the moderate_traffic"}, {"pre_ent": ["pizza_chicago"], "gold_ent": ["pizza_chicago"], "id": 671, "template": "gps set for @poi", "response": "gps set for pizza_chicago"}, {"pre_ent": ["shopping_center", "338_alester_ave", "ravenswood_shopping_center"], "gold_ent": ["road_block_nearby", "2_miles", "ravenswood_shopping_center", "midtown_shopping_center", "no_traffic"], "id": 672, "template": "the nearest @poi_type is @poi at @address", "response": "the nearest shopping_center is ravenswood_shopping_center at 338_alester_ave"}, {"pre_ent": [], "gold_ent": ["434_arastradero_rd"], "id": 673, "template": "i sent the info on your screen , drive carefully !", "response": "i sent the info on your screen , drive carefully !"}, {"pre_ent": [], "gold_ent": [], "id": 674, "template": "you re welcome", "response": "you re welcome"}, {"pre_ent": ["4_miles", "whole_foods"], "gold_ent": ["4_miles", "whole_foods"], "id": 675, "template": "@poi is @distance away", "response": "whole_foods is 4_miles away"}, {"pre_ent": ["4_miles", "no_traffic"], "gold_ent": ["whole_foods"], "id": 676, "template": "the quickest route is @distance through @traffic_info", "response": "the quickest route is 4_miles through no_traffic"}, {"pre_ent": [], "gold_ent": [], "id": 677, "template": "navigation set and navigation set", "response": "navigation set and navigation set"}, {"pre_ent": ["5_miles"], "gold_ent": ["starbucks", "5_miles"], "id": 678, "template": "i have a listing for a place that serves tea that is @distance away", "response": "i have a listing for a place that serves tea that is 5_miles away"}, {"pre_ent": ["792_bedoin_street"], "gold_ent": ["792_bedoin_street", "starbucks"], "id": 679, "template": "@poi is located at @address", "response": "792_bedoin_street is located at 792_bedoin_street"}, {"pre_ent": [], "gold_ent": [], "id": 680, "template": "you re welcome !", "response": "you re welcome !"}, {"pre_ent": ["1_miles", "palo_alto_cafe"], "gold_ent": ["coupa"], "id": 681, "template": "there is a @poi and @poi , @distance away", "response": "there is a palo_alto_cafe and palo_alto_cafe , 1_miles away"}, {"pre_ent": ["moderate_traffic", "coupa"], "gold_ent": ["coupa", "moderate_traffic"], "id": 682, "template": "@poi has @traffic_info", "response": "coupa has moderate_traffic"}, {"pre_ent": ["394_van_ness_ave"], "gold_ent": ["394_van_ness_ave", "coupa"], "id": 683, "template": "the address is @address , i sent it on your screen", "response": "the address is 394_van_ness_ave , i sent it on your screen"}, {"pre_ent": [], "gold_ent": ["moderate_traffic", "1_miles", "palo_alto_cafe"], "id": 684, "template": "only that s the only pizza that s the only amount in that i can find it is that that that that that that that that", "response": "only that s the only pizza that s the only amount in that i can find it is that that that that that that that that"}, {"pre_ent": [], "gold_ent": [], "id": 685, "template": "i sent on your screen the best route , enjoy your trip !", "response": "i sent on your screen the best route , enjoy your trip !"}, {"pre_ent": ["3_miles"], "gold_ent": ["cafe_venetia", "2_miles", "car_collision_nearby"], "id": 686, "template": "the nearest barista is @distance away would you like the address ?", "response": "the nearest barista is 3_miles away would you like the address ?"}, {"pre_ent": ["cafe_venetia"], "gold_ent": ["cafe_venetia"], "id": 687, "template": "no , @poi is the only option", "response": "no , cafe_venetia is the only option"}, {"pre_ent": [], "gold_ent": [], "id": 688, "template": "you re welcome ; drive safely", "response": "you re welcome ; drive safely"}, {"pre_ent": [], "gold_ent": [], "id": 689, "template": "what date and time would you like to set a reminder for yoga ?", "response": "what date and time would you like to set a reminder for yoga ?"}, {"pre_ent": [], "gold_ent": [], "id": 690, "template": "what city are you asking about ?", "response": "what city are you asking about ?"}, {"pre_ent": ["monday", "manhattan", "cloudy"], "gold_ent": ["30f", "monday", "40f", "foggy"], "id": 691, "template": "in @location it will be @weather_attribute on @day and it will @weather_attribute", "response": "in manhattan it will be cloudy on monday and it will cloudy"}, {"pre_ent": [], "gold_ent": [], "id": 692, "template": "you re welcome", "response": "you re welcome"}, {"pre_ent": [], "gold_ent": [], "id": 693, "template": "what city are you interested in ?", "response": "what city are you interested in ?"}, {"pre_ent": ["hot", "atherton", "tomorrow"], "gold_ent": ["30f", "dry", "50f", "tomorrow", "hot", "atherton"], "id": 694, "template": "it will not be @weather_attribute in @location @weekly_time", "response": "it will not be hot in atherton tomorrow"}, {"pre_ent": [], "gold_ent": [], "id": 695, "template": "you re welcome", "response": "you re welcome"}, {"pre_ent": ["rain", "raining"], "gold_ent": [], "id": 696, "template": "what city would you like to find out if there is raining in ?", "response": "what city would you like to find out if there is raining in ?"}, {"pre_ent": ["today", "san_jose", "overcast", "80f"], "gold_ent": ["today", "clear_skies", "san_jose", "overcast"], "id": 697, "template": "in @location , it will be between @temperature - @temperature @day and @date , and @weather_attribute on @date", "response": "in san_jose , it will be between 80f - 80f today and san_jose , and overcast on today"}, {"pre_ent": [], "gold_ent": [], "id": 698, "template": "you are welcome", "response": "you are welcome"}, {"pre_ent": ["3_miles"], "gold_ent": ["coupa", "heavy_traffic"], "id": 699, "template": "the closest coffee shop is @distance away , would you like more info ?", "response": "the closest coffee shop is 3_miles away , would you like more info ?"}, {"pre_ent": ["coupa"], "gold_ent": ["no_traffic", "792_bedoin_street", "starbucks", "3_miles"], "id": 700, "template": "yes , @poi is the only option", "response": "yes , coupa is the only option"}, {"pre_ent": ["starbucks"], "gold_ent": [], "id": 701, "template": "setting navigation to @poi now", "response": "setting navigation to starbucks now"}, {"pre_ent": [], "gold_ent": [], "id": 702, "template": "you re welcome !", "response": "you re welcome !"}, {"pre_ent": ["windy", "san_francisco", "tomorrow"], "gold_ent": ["windy", "warm", "san_francisco", "tomorrow"], "id": 703, "template": "it will not be @weather_attribute in @location @weekly_time", "response": "it will not be windy in san_francisco tomorrow"}, {"pre_ent": [], "gold_ent": [], "id": 704, "template": "you are welcome", "response": "you are welcome"}, {"pre_ent": [], "gold_ent": [], "id": 705, "template": "what city do you want the weather for ?", "response": "what city do you want the weather for ?"}, {"pre_ent": ["monday", "los_angeles", "snow", "tomorrow"], "gold_ent": ["los_angeles", "90f", "tomorrow", "70f", "snow"], "id": 706, "template": "in @location , it will be @weather_attribute on @day , @weather_attribute on @date , @weather_attribute on @date ,", "response": "in los_angeles , it will be snow on monday , snow on tomorrow , snow on tomorrow ,"}, {"pre_ent": [], "gold_ent": [], "id": 707, "template": "no problem", "response": "no problem"}, {"pre_ent": ["conference", "9am", "the_13th", "hr", "100_conference_room", "discuss_dress_code"], "gold_ent": ["hr", "the_13th", "conference", "9am"], "id": 708, "template": "your @event is on @date at @time with @party in @room to @agenda", "response": "your conference is on the_13th at 9am with hr in 100_conference_room to discuss_dress_code"}, {"pre_ent": [], "gold_ent": [], "id": 709, "template": "you are welcome", "response": "you are welcome"}, {"pre_ent": ["meeting", "2pm"], "gold_ent": ["meeting", "discuss_the_merger", "2pm", "tomorrow"], "id": 710, "template": "the @event is at @time", "response": "the meeting is at 2pm"}, {"pre_ent": [], "gold_ent": [], "id": 711, "template": "happy to help", "response": "happy to help"}, {"pre_ent": [], "gold_ent": [], "id": 712, "template": "you are welcome", "response": "you are welcome"}, {"pre_ent": ["lab_appointment", "6pm"], "gold_ent": ["lab_appointment", "alex", "6pm"], "id": 713, "template": "i have scheduled a @event at @time on august 22nd", "response": "i have scheduled a lab_appointment at 6pm on august 22nd"}, {"pre_ent": ["snow"], "gold_ent": [], "id": 714, "template": "what city can i give you the @weather_attribute forecast for ?", "response": "what city can i give you the snow forecast for ?"}, {"pre_ent": ["monday", "san_jose", "snow"], "gold_ent": ["week", "snow", "san_jose", "thursday"], "id": 715, "template": "it will @weather_attribute on @date in @location", "response": "it will snow on monday in san_jose"}, {"pre_ent": [], "gold_ent": [], "id": 716, "template": "no problem", "response": "no problem"}, {"pre_ent": ["optometrist_appointment", "11am", "thursday"], "gold_ent": ["optometrist", "tuesday", "11am"], "id": 717, "template": "your @event is @date at @time", "response": "your optometrist_appointment is thursday at 11am"}, {"pre_ent": ["6pm", "alex", "saturday"], "gold_ent": ["jeff", "alex", "the_13th", "saturday", "football_activity", "6pm", "1pm", "wednesday", "5pm", "monday", "ana", "9am"], "id": 718, "template": "i have two , one on @date with @party and another on @date at @time", "response": "i have two , one on saturday with alex and another on saturday at 6pm"}, {"pre_ent": [], "gold_ent": [], "id": 719, "template": "you re welcome", "response": "you re welcome"}, {"pre_ent": ["football_activity", "10am", "tom"], "gold_ent": ["friday", "football_activity", "10am", "tom"], "id": 720, "template": "setting a reminder for a @event with @party at @time", "response": "setting a reminder for a football_activity with tom at 10am"}, {"pre_ent": [], "gold_ent": [], "id": 721, "template": "you re welcome", "response": "you re welcome"}, {"pre_ent": ["5_miles", "stanford_express_care", "road_block_nearby", "hospital", "214_el_camino_real"], "gold_ent": ["hospital", "stanford_express_care", "5_miles"], "id": 722, "template": "@poi is the only @poi_type i can find it is located at @address @distance away there is a @traffic_info", "response": "stanford_express_care is the only hospital i can find it is located at 214_el_camino_real 5_miles away there is a road_block_nearby"}, {"pre_ent": ["road_block_nearby"], "gold_ent": ["road_block_nearby", "stanford_express_care", "5_miles"], "id": 723, "template": "there is a @traffic_info collision being reported nearby", "response": "there is a road_block_nearby collision being reported nearby"}, {"pre_ent": ["214_el_camino_real"], "gold_ent": ["214_el_camino_real"], "id": 724, "template": "the address is @address and i sent the info on your screen", "response": "the address is 214_el_camino_real and i sent the info on your screen"}, {"pre_ent": [], "gold_ent": [], "id": 725, "template": "you re welcome !", "response": "you re welcome !"}, {"pre_ent": [], "gold_ent": ["doctor_appointment"], "id": 726, "template": "what time is it ?", "response": "what time is it ?"}, {"pre_ent": ["doctor_appointment", "1pm"], "gold_ent": ["the_12th", "doctor_appointment", "1pm"], "id": 727, "template": "i will set a reminder for the @event at @time", "response": "i will set a reminder for the doctor_appointment at 1pm"}, {"pre_ent": ["town_and_country"], "gold_ent": ["shopping_center", "3_miles"], "id": 728, "template": "the is @distance away", "response": "the is town_and_country away"}, {"pre_ent": ["town_and_country", "no_traffic"], "gold_ent": [], "id": 729, "template": "there is @traffic_info on the route to @poi", "response": "there is no_traffic on the route to town_and_country"}, {"pre_ent": ["383_university_ave"], "gold_ent": ["town_and_country", "383_university_ave"], "id": 730, "template": "the address is @address", "response": "the address is 383_university_ave"}, {"pre_ent": [], "gold_ent": [], "id": 731, "template": "you re welcome !", "response": "you re welcome !"}, {"pre_ent": [], "gold_ent": [], "id": 732, "template": "what city would you like to temperature for ?", "response": "what city would you like to temperature for ?"}, {"pre_ent": ["70f", "grand_rapids"], "gold_ent": ["grand_rapids", "40f", "tomorrow", "today", "70f", "20f", "50f"], "id": 733, "template": "in @location , with low temperature temperature of @temperature and high of @temperature", "response": "in grand_rapids , with low temperature temperature of 70f and high of 70f"}, {"pre_ent": [], "gold_ent": [], "id": 734, "template": "you are welcome", "response": "you are welcome"}, {"pre_ent": ["1_miles"], "gold_ent": ["coupa", "5_miles"], "id": 735, "template": "i have a coffee shop @distance away would you like more info on it ?", "response": "i have a coffee shop 1_miles away would you like more info on it ?"}, {"pre_ent": ["coupa"], "gold_ent": [], "id": 736, "template": "actually it is @poi", "response": "actually it is coupa"}, {"pre_ent": ["coupa", "394_van_ness_ave"], "gold_ent": [], "id": 737, "template": "navigation is set to @poi at @address do you want me to set the gps", "response": "navigation is set to coupa at 394_van_ness_ave do you want me to set the gps"}, {"pre_ent": [], "gold_ent": ["snow", "today"], "id": 738, "template": "what city are you asking about ?", "response": "what city are you asking about ?"}, {"pre_ent": ["today", "oakland", "warm"], "gold_ent": ["oakland", "warm", "today"], "id": 739, "template": "@today is gonna be @weather_attribute in @location", "response": "today is gonna be warm in oakland"}, {"pre_ent": [], "gold_ent": [], "id": 740, "template": "you re welcome !", "response": "you re welcome !"}, {"pre_ent": ["swimming_activity", "1pm", "the_5th", "father"], "gold_ent": ["swimming_activity", "the_5th", "father"], "id": 741, "template": "you have two @event scheduled one on @date at @time with your @party and the", "response": "you have two swimming_activity scheduled one on the_5th at 1pm with your father and the"}, {"pre_ent": [], "gold_ent": [], "id": 742, "template": "glad to help", "response": "glad to help"}, {"pre_ent": ["lab_appointment", "2pm", "jon"], "gold_ent": ["alex", "2pm", "jon", "lab_appointment", "7pm"], "id": 743, "template": "your @event is at @time with @party", "response": "your lab_appointment is at 2pm with jon"}, {"pre_ent": [], "gold_ent": [], "id": 744, "template": "no problem", "response": "no problem"}, {"pre_ent": ["3_miles", "panda_express"], "gold_ent": ["chinese_restaurant"], "id": 745, "template": "@poi is @distance away", "response": "panda_express is 3_miles away"}, {"pre_ent": ["4_miles", "panda_express"], "gold_ent": ["4_miles", "panda_express", "heavy_traffic", "3_miles"], "id": 746, "template": "@poi is @distance away", "response": "panda_express is 4_miles away"}, {"pre_ent": [], "gold_ent": ["panda_express"], "id": 747, "template": "the is the closest", "response": "the is the closest"}, {"pre_ent": [], "gold_ent": ["842_arrowhead_way", "panda_express"], "id": 748, "template": "navigation set and have a great day", "response": "navigation set and have a great day"}, {"pre_ent": [], "gold_ent": [], "id": 749, "template": "you re welcome !", "response": "you re welcome !"}, {"pre_ent": ["meeting", "1pm", "infrastructure_team"], "gold_ent": ["meeting", "the_5th", "2pm", "boss"], "id": 750, "template": "your next @event is at @time with @party @party will be attending", "response": "your next meeting is at 1pm with infrastructure_team infrastructure_team will be attending"}, {"pre_ent": [], "gold_ent": [], "id": 751, "template": "you are welcome", "response": "you are welcome"}, {"pre_ent": [], "gold_ent": ["rain"], "id": 752, "template": "what city are you interested in ?", "response": "what city are you interested in ?"}, {"pre_ent": ["today", "cloudy", "fresno"], "gold_ent": ["cloudy", "fresno", "rain", "today"], "id": 753, "template": "@today is gonna be @weather_attribute in @location", "response": "today is gonna be cloudy in fresno"}, {"pre_ent": [], "gold_ent": [], "id": 754, "template": "you are welcome", "response": "you are welcome"}, {"pre_ent": ["swimming_activity", "the_12th", "6pm"], "gold_ent": ["the_12th", "the_14th", "7pm", "6pm"], "id": 755, "template": "your @event is on @date at @time", "response": "your swimming_activity is on the_12th at 6pm"}, {"pre_ent": [], "gold_ent": [], "id": 756, "template": "you are welcome", "response": "you are welcome"}, {"pre_ent": [], "gold_ent": [], "id": 757, "template": "what city do you want the forecast for ?", "response": "what city do you want the forecast for ?"}, {"pre_ent": ["today", "oakland"], "gold_ent": ["oakland", "dry", "today"], "id": 758, "template": "@today is not predicted in @location @today", "response": "today is not predicted in oakland today"}, {"pre_ent": [], "gold_ent": [], "id": 759, "template": "you are welcome", "response": "you are welcome"}, {"pre_ent": ["meeting", "the_5th", "boss", "go_over_quarterly_report"], "gold_ent": ["go_over_quarterly_report", "6pm", "meeting", "the_5th", "boss"], "id": 760, "template": "okay , scheduling a @event at @time with @party , on @date of this month with @party", "response": "okay , scheduling a meeting at go_over_quarterly_report with boss , on the_5th of this month with boss"}, {"pre_ent": [], "gold_ent": ["grand_rapids"], "id": 761, "template": "what would you like to know about ?", "response": "what would you like to know about ?"}, {"pre_ent": ["snow", "grand_rapids", "friday"], "gold_ent": ["windy", "60f", "70f", "friday", "grand_rapids"], "id": 762, "template": "it will be snowy and clear on @date in @location", "response": "it will be snowy and clear on friday in grand_rapids"}, {"pre_ent": [], "gold_ent": [], "id": 763, "template": "you are welcome", "response": "you are welcome"}, {"pre_ent": [], "gold_ent": [], "id": 764, "template": "glad to help", "response": "glad to help"}, {"pre_ent": ["new_york"], "gold_ent": [], "id": 765, "template": "what would you like to know about the weather in @location ?", "response": "what would you like to know about the weather in new_york ?"}, {"pre_ent": ["today", "60f", "foggy", "40f", "new_york"], "gold_ent": ["60f", "40f", "foggy", "today"], "id": 766, "template": "@today in @location the temperature is @weather_attribute , low of @temperature , high of @temperature", "response": "today in new_york the temperature is foggy , low of 40f , high of 60f"}, {"pre_ent": [], "gold_ent": [], "id": 767, "template": "you re welcome", "response": "you re welcome"}, {"pre_ent": ["rain", "raining"], "gold_ent": [], "id": 768, "template": "what city are you like to know if it is raining in ?", "response": "what city are you like to know if it is raining in ?"}, {"pre_ent": ["today", "rain", "new_york"], "gold_ent": ["new_york", "rain", "today"], "id": 769, "template": "it is @weather_attribute in @location @today", "response": "it is rain in new_york today"}, {"pre_ent": [], "gold_ent": [], "id": 770, "template": "you are welcome", "response": "you are welcome"}, {"pre_ent": [], "gold_ent": [], "id": 771, "template": "what day and time should i set the reminder ?", "response": "what day and time should i set the reminder ?"}, {"pre_ent": ["lab_appointment", "monday", "the_1st"], "gold_ent": ["monday", "7pm", "doctor_appointment"], "id": 772, "template": "okay , setting a reminder for your @event on @date @date @date @date @date @date @date @date @date", "response": "okay , setting a reminder for your lab_appointment on monday the_1st the_1st the_1st monday monday monday monday the_1st"}, {"pre_ent": [], "gold_ent": [], "id": 773, "template": "you re welcome", "response": "you re welcome"}, {"pre_ent": ["home", "7_miles", "10_ames_street"], "gold_ent": ["10_ames_street", "7_miles", "heavy_traffic", "home"], "id": 774, "template": "@poi is at @address , @distance away at @address", "response": "home is at 10_ames_street , 7_miles away at 10_ames_street"}, {"pre_ent": [], "gold_ent": [], "id": 775, "template": "no problem", "response": "no problem"}, {"pre_ent": ["cloudy", "redwood_city"], "gold_ent": ["redwood_city", "cloudy", "today"], "id": 776, "template": "it is not @weather_attribute in @location right now", "response": "it is not cloudy in redwood_city right now"}, {"pre_ent": ["cloudy", "redwood_city"], "gold_ent": ["redwood_city", "today"], "id": 777, "template": "it is not @weather_attribute in @location right now", "response": "it is not cloudy in redwood_city right now"}, {"pre_ent": [], "gold_ent": [], "id": 778, "template": "you are welcome", "response": "you are welcome"}, {"pre_ent": ["stanford_shopping_center", "7_miles", "shopping_center"], "gold_ent": ["road_block_nearby", "1_miles", "ravenswood_shopping_center", "no_traffic", "7_miles", "stanford_shopping_center"], "id": 779, "template": "i re @distance away from @poi and a @poi @distance away", "response": "i re 7_miles away from stanford_shopping_center and a 7_miles 7_miles away"}, {"pre_ent": [], "gold_ent": ["434_arastradero_rd"], "id": 780, "template": "i sent the directions on your screen , you re welcome !", "response": "i sent the directions on your screen , you re welcome !"}, {"pre_ent": [], "gold_ent": [], "id": 781, "template": "you re very welcome !", "response": "you re very welcome !"}, {"pre_ent": ["yoga_activity", "4pm", "the_5th"], "gold_ent": ["the_5th", "yoga_activity", "5pm", "monday", "4pm"], "id": 782, "template": "you have two @event scheduled one on @date at @time , another on @date at @time , another on @date at", "response": "you have two yoga_activity scheduled one on the_5th at 4pm , another on the_5th at 4pm , another on the_5th at"}, {"pre_ent": [], "gold_ent": [], "id": 783, "template": "you re welcome", "response": "you re welcome"}, {"pre_ent": ["home"], "gold_ent": ["4_miles", "moderate_traffic", "56_cadwell_street", "home"], "id": 784, "template": "navigating you @poi", "response": "navigating you home"}, {"pre_ent": [], "gold_ent": [], "id": 785, "template": "no problem", "response": "no problem"}, {"pre_ent": [], "gold_ent": [], "id": 786, "template": "you are welcome", "response": "you are welcome"}, {"pre_ent": ["cafe_venetia", "2_miles"], "gold_ent": ["cafe_venetia"], "id": 787, "template": "there is a @poi @distance away", "response": "there is a cafe_venetia 2_miles away"}, {"pre_ent": ["heavy_traffic", "2_miles"], "gold_ent": ["2_miles", "heavy_traffic"], "id": 788, "template": "there is @traffic_info in just @distance away , and @traffic_info is the best option", "response": "there is heavy_traffic in just 2_miles away , and heavy_traffic is the best option"}, {"pre_ent": ["cafe_venetia", "269_alger_dr"], "gold_ent": ["cafe_venetia", "269_alger_dr"], "id": 789, "template": "@poi is at @address", "response": "cafe_venetia is at 269_alger_dr"}, {"pre_ent": [], "gold_ent": [], "id": 790, "template": "no problem !", "response": "no problem !"}, {"pre_ent": ["10am", "martha"], "gold_ent": ["martha", "10am"], "id": 791, "template": "okay , i will remind you about that at @time with @party", "response": "okay , i will remind you about that at 10am with martha"}, {"pre_ent": [], "gold_ent": ["martha", "week", "10am"], "id": 792, "template": "okay , i have that all set for you can you to mind ?", "response": "okay , i have that all set for you can you to mind ?"}, {"pre_ent": [], "gold_ent": [], "id": 793, "template": "my pleasure", "response": "my pleasure"}, {"pre_ent": ["5_miles", "pizza_chicago", "heavy_traffic", "915_arbol_dr"], "gold_ent": ["915_arbol_dr", "pizza_chicago", "5_miles"], "id": 794, "template": "@poi is located at @address , it is @distance away , there is @traffic_info on our way", "response": "pizza_chicago is located at 915_arbol_dr , it is 5_miles away , there is heavy_traffic on our way"}, {"pre_ent": ["pizza_chicago"], "gold_ent": ["pizza_chicago"], "id": 795, "template": "setting navigation to @poi now", "response": "setting navigation to pizza_chicago now"}, {"pre_ent": [], "gold_ent": [], "id": 796, "template": "you re welcome", "response": "you re welcome"}, {"pre_ent": ["parking_garage", "880_ames_ct", "palo_alto_garage_r"], "gold_ent": ["2_miles", "parking_garage"], "id": 797, "template": "the nearest @poi_type is @poi at @address", "response": "the nearest parking_garage is palo_alto_garage_r at 880_ames_ct"}, {"pre_ent": ["palo_alto_garage_r"], "gold_ent": ["palo_alto_garage_r"], "id": 798, "template": "the is the quickest route to @poi", "response": "the is the quickest route to palo_alto_garage_r"}, {"pre_ent": [], "gold_ent": [], "id": 799, "template": "i sent the quickest route on your screen , you re welcome !", "response": "i sent the quickest route on your screen , you re welcome !"}, {"pre_ent": [], "gold_ent": [], "id": 800, "template": "what city are you interested in knowing about ?", "response": "what city are you interested in knowing about ?"}, {"pre_ent": ["windy", "cleveland"], "gold_ent": ["windy", "cleveland", "next_week"], "id": 801, "template": "it will not be @weather_attribute in @location on @date", "response": "it will not be windy in cleveland on cleveland"}, {"pre_ent": [], "gold_ent": [], "id": 802, "template": "you are welcome", "response": "you are welcome"}, {"pre_ent": ["safeway", "grocery_store", "452_arcadia_pl"], "gold_ent": ["grocery_store", "6_miles", "452_arcadia_pl"], "id": 803, "template": "the nearest @poi_type is @distance away at @address", "response": "the nearest grocery_store is safeway away at 452_arcadia_pl"}, {"pre_ent": ["safeway"], "gold_ent": ["452_arcadia_pl", "safeway"], "id": 804, "template": "navigating to @poi", "response": "navigating to safeway"}, {"pre_ent": [], "gold_ent": [], "id": 805, "template": "i will set the route on your screen , drive carefully !", "response": "i will set the route on your screen , drive carefully !"}, {"pre_ent": ["conference", "executive_team", "the_15th"], "gold_ent": ["executive_team", "the_15th", "conference", "9am"], "id": 806, "template": "okay , scheduling a @event with the @party for @date of this month", "response": "okay , scheduling a conference with the executive_team for the_15th of this month"}, {"pre_ent": [], "gold_ent": [], "id": 807, "template": "you are welcome", "response": "you are welcome"}]
