# Supplementary material for: PluDG: enhancing task-oriented dialogue system with knowledge graph plug-in module
Source: PeerJ Comput Sci. 2023 Nov 24;9:e1707. doi: 10.7717/peerj-cs.1707 (PMC10703105; doi:10.7717/peerj-cs.1707)
Supplement: Supplemental Information 1 [file peerj-cs-09-1707-s001.zip › decoder/data/incar/kvr/test.txt]

#schedule#
1 remind me to take my pills	what time do you need to take your pills ?	[]
2 i need to take my pills at 7pm	ok setting your medicine appointment for 7pm	['7pm']

#navigate#
0 5_miles moderate_traffic gas_station poi chevron
0 chevron distance 5_miles
0 chevron traffic_info moderate_traffic
0 chevron poi_type gas_station
0 chevron address 783_arcadia_pl
0 5_miles no_traffic shopping_center poi town_and_country
0 town_and_country distance 5_miles
0 town_and_country traffic_info no_traffic
0 town_and_country poi_type shopping_center
0 town_and_country address 383_university_ave
0 5_miles no_traffic friends_house poi jacks_house
0 jacks_house distance 5_miles
0 jacks_house traffic_info no_traffic
0 jacks_house poi_type friends_house
0 jacks_house address 864_almanor_ln
0 6_miles heavy_traffic home poi home
0 home distance 6_miles
0 home traffic_info heavy_traffic
0 home poi_type home
0 home address 5671_barringer_street
0 4_miles no_traffic rest_stop poi the_clement_hotel
0 the_clement_hotel distance 4_miles
0 the_clement_hotel traffic_info no_traffic
0 the_clement_hotel poi_type rest_stop
0 the_clement_hotel address 657_ames_ave
0 1_miles heavy_traffic grocery_store poi sigona_farmers_market
0 sigona_farmers_market distance 1_miles
0 sigona_farmers_market traffic_info heavy_traffic
0 sigona_farmers_market poi_type grocery_store
0 sigona_farmers_market address 638_amherst_st
0 6_miles no_traffic chinese_restaurant poi tai_pan
0 tai_pan distance 6_miles
0 tai_pan traffic_info no_traffic
0 tai_pan poi_type chinese_restaurant
0 tai_pan address 830_almanor_ln
1 what gas_station are here ?	there is a chevron	['chevron']
2 that s good ! please pick the quickest route to get there and avoid all heavy_traffic !	taking you to chevron	['chevron']
3 what is the address ?	783_arcadia_pl is the address for chevron gas_station	['gas_station', 'chevron', '783_arcadia_pl']
4 perfect thank you	you are welcome , happy to help	[]

#weather#
0 today monday
0 danville monday hot
0 danville monday low 90f
0 danville monday high 100f
0 danville tuesday foggy
0 danville tuesday low 30f
0 danville tuesday high 50f
0 danville wednesday cloudy
0 danville wednesday low 90f
0 danville wednesday high 100f
0 danville thursday overcast
0 danville thursday low 80f
0 danville thursday high 100f
0 danville friday stormy
0 danville friday low 50f
0 danville friday high 60f
0 danville saturday dry
0 danville saturday low 80f
0 danville saturday high 90f
0 danville sunday overcast
0 danville sunday low 20f
0 danville sunday high 30f
0 alhambra monday rain
0 alhambra monday low 80f
0 alhambra monday high 100f
0 alhambra tuesday cloudy
0 alhambra tuesday low 40f
0 alhambra tuesday high 60f
0 alhambra wednesday foggy
0 alhambra wednesday low 90f
0 alhambra wednesday high 100f
0 alhambra thursday cloudy
0 alhambra thursday low 90f
0 alhambra thursday high 100f
0 alhambra friday clear_skies
0 alhambra friday low 20f
0 alhambra friday high 30f
0 alhambra saturday drizzle
0 alhambra saturday low 30f
0 alhambra saturday high 40f
0 alhambra sunday stormy
0 alhambra sunday low 90f
0 alhambra sunday high 100f
0 inglewood monday snow
0 inglewood monday low 40f
0 inglewood monday high 50f
0 inglewood tuesday cloudy
0 inglewood tuesday low 90f
0 inglewood tuesday high 100f
0 inglewood wednesday dry
0 inglewood wednesday low 40f
0 inglewood wednesday high 60f
0 inglewood thursday rain
0 inglewood thursday low 40f
0 inglewood thursday high 60f
0 inglewood friday stormy
0 inglewood friday low 70f
0 inglewood friday high 90f
0 inglewood saturday warm
0 inglewood saturday low 70f
0 inglewood saturday high 90f
0 inglewood sunday warm
0 inglewood sunday low 50f
0 inglewood sunday high 70f
0 durham monday rain
0 durham monday low 80f
0 durham monday high 100f
0 durham tuesday cloudy
0 durham tuesday low 40f
0 durham tuesday high 50f
0 durham wednesday windy
0 durham wednesday low 30f
0 durham wednesday high 40f
0 durham thursday rain
0 durham thursday low 40f
0 durham thursday high 50f
0 durham friday hail
0 durham friday low 90f
0 durham friday high 100f
0 durham saturday hail
0 durham saturday low 70f
0 durham saturday high 80f
0 durham sunday overcast
0 durham sunday low 50f
0 durham sunday high 70f
0 san_francisco monday clear_skies
0 san_francisco monday low 40f
0 san_francisco monday high 50f
0 san_francisco tuesday cloudy
0 san_francisco tuesday low 20f
0 san_francisco tuesday high 40f
0 san_francisco wednesday drizzle
0 san_francisco wednesday low 80f
0 san_francisco wednesday high 100f
0 san_francisco thursday clear_skies
0 san_francisco thursday low 60f
0 san_francisco thursday high 70f
0 san_francisco friday warm
0 san_francisco friday low 80f
0 san_francisco friday high 90f
0 san_francisco saturday foggy
0 san_francisco saturday low 80f
0 san_francisco saturday high 90f
0 san_francisco sunday hail
0 san_francisco sunday low 90f
0 san_francisco sunday high 100f
0 compton monday clear_skies
0 compton monday low 90f
0 compton monday high 100f
0 compton tuesday dry
0 compton tuesday low 70f
0 compton tuesday high 90f
0 compton wednesday stormy
0 compton wednesday low 20f
0 compton wednesday high 40f
0 compton thursday dry
0 compton thursday low 80f
0 compton thursday high 100f
0 compton friday foggy
0 compton friday low 60f
0 compton friday high 80f
0 compton saturday raining
0 compton saturday low 70f
0 compton saturday high 80f
0 compton sunday raining
0 compton sunday low 20f
0 compton sunday high 40f
0 brentwood monday dry
0 brentwood monday low 70f
0 brentwood monday high 90f
0 brentwood tuesday overcast
0 brentwood tuesday low 90f
0 brentwood tuesday high 100f
0 brentwood wednesday hail
0 brentwood wednesday low 20f
0 brentwood wednesday high 40f
0 brentwood thursday dry
0 brentwood thursday low 80f
0 brentwood thursday high 90f
0 brentwood friday hail
0 brentwood friday low 70f
0 brentwood friday high 90f
0 brentwood saturday dry
0 brentwood saturday low 20f
0 brentwood saturday high 40f
0 brentwood sunday humid
0 brentwood sunday low 90f
0 brentwood sunday high 100f
1 what s the temperature going to be like on friday	what city should i find friday s temperature for ?	['friday']
2 alhambra	on friday there will be clear_skies in alhambra	['friday', 'clear_skies', 'alhambra']
3 and the temperature ?	it will be between 20f - 30f in alhambra on friday	['friday', 'alhambra', '30f', '20f']
4 thank you	you are welcome	[]

#navigate#
0 4_miles no_traffic rest_stop poi the_westin
0 the_westin distance 4_miles
0 the_westin traffic_info no_traffic
0 the_westin poi_type rest_stop
0 the_westin address 329_el_camino_real
0 2_miles moderate_traffic parking_garage poi palo_alto_garage_r
0 palo_alto_garage_r distance 2_miles
0 palo_alto_garage_r traffic_info moderate_traffic
0 palo_alto_garage_r poi_type parking_garage
0 palo_alto_garage_r address 481_amaranta_ave
0 4_miles moderate_traffic chinese_restaurant poi mandarin_roots
0 mandarin_roots distance 4_miles
0 mandarin_roots traffic_info moderate_traffic
0 mandarin_roots poi_type chinese_restaurant
0 mandarin_roots address 271_springer_street
0 4_miles no_traffic grocery_store poi sigona_farmers_market
0 sigona_farmers_market distance 4_miles
0 sigona_farmers_market traffic_info no_traffic
0 sigona_farmers_market poi_type grocery_store
0 sigona_farmers_market address 638_amherst_st
0 2_miles heavy_traffic grocery_store poi whole_foods
0 whole_foods distance 2_miles
0 whole_foods traffic_info heavy_traffic
0 whole_foods poi_type grocery_store
0 whole_foods address 819_alma_st
0 2_miles moderate_traffic shopping_center poi stanford_shopping_center
0 stanford_shopping_center distance 2_miles
0 stanford_shopping_center traffic_info moderate_traffic
0 stanford_shopping_center poi_type shopping_center
0 stanford_shopping_center address 773_alger_dr
0 1_miles no_traffic friends_house poi toms_house
0 toms_house distance 1_miles
0 toms_house traffic_info no_traffic
0 toms_house poi_type friends_house
0 toms_house address 580_van_ness_ave
1 give me directions to the closest grocery_store	there are whole_foods 2_miles away and sigona_farmers_market 4_miles away where do we go ?	['4_miles', '2_miles', 'sigona_farmers_market', 'whole_foods']
2 i need the one that avoids all heavy_traffic	sigona_farmers_market is located 4_miles away with no_traffic it s located at 638_amherst_st	['638_amherst_st', 'sigona_farmers_market', '4_miles', 'no_traffic']
3 thank you	great , glad i could help have a great day we will be there soon	[]

#weather#
0 today monday
0 durham monday stormy
0 durham monday low 90f
0 durham monday high 100f
0 durham tuesday foggy
0 durham tuesday low 50f
0 durham tuesday high 70f
0 durham wednesday dry
0 durham wednesday low 80f
0 durham wednesday high 100f
0 durham thursday cloudy
0 durham thursday low 60f
0 durham thursday high 80f
0 durham friday humid
0 durham friday low 50f
0 durham friday high 70f
0 durham saturday clear_skies
0 durham saturday low 80f
0 durham saturday high 100f
0 durham sunday rain
0 durham sunday low 80f
0 durham sunday high 90f
0 manhattan monday foggy
0 manhattan monday low 80f
0 manhattan monday high 90f
0 manhattan tuesday raining
0 manhattan tuesday low 30f
0 manhattan tuesday high 40f
0 manhattan wednesday raining
0 manhattan wednesday low 80f
0 manhattan wednesday high 100f
0 manhattan thursday rain
0 manhattan thursday low 30f
0 manhattan thursday high 50f
0 manhattan friday humid
0 manhattan friday low 80f
0 manhattan friday high 90f
0 manhattan saturday misty
0 manhattan saturday low 90f
0 manhattan saturday high 100f
0 manhattan sunday snow
0 manhattan sunday low 80f
0 manhattan sunday high 100f
0 grand_rapids monday rain
0 grand_rapids monday low 80f
0 grand_rapids monday high 100f
0 grand_rapids tuesday overcast
0 grand_rapids tuesday low 60f
0 grand_rapids tuesday high 70f
0 grand_rapids wednesday misty
0 grand_rapids wednesday low 50f
0 grand_rapids wednesday high 70f
0 grand_rapids thursday dry
0 grand_rapids thursday low 60f
0 grand_rapids thursday high 80f
0 grand_rapids friday rain
0 grand_rapids friday low 70f
0 grand_rapids friday high 90f
0 grand_rapids saturday warm
0 grand_rapids saturday low 60f
0 grand_rapids saturday high 70f
0 grand_rapids sunday stormy
0 grand_rapids sunday low 30f
0 grand_rapids sunday high 50f
0 san_francisco monday raining
0 san_francisco monday low 50f
0 san_francisco monday high 60f
0 san_francisco tuesday clear_skies
0 san_francisco tuesday low 90f
0 san_francisco tuesday high 100f
0 san_francisco wednesday misty
0 san_francisco wednesday low 40f
0 san_francisco wednesday high 50f
0 san_francisco thursday dew
0 san_francisco thursday low 40f
0 san_francisco thursday high 60f
0 san_francisco friday foggy
0 san_francisco friday low 50f
0 san_francisco friday high 60f
0 san_francisco saturday dry
0 san_francisco saturday low 90f
0 san_francisco saturday high 100f
0 san_francisco sunday clear_skies
0 san_francisco sunday low 70f
0 san_francisco sunday high 90f
0 atherton monday foggy
0 atherton monday low 40f
0 atherton monday high 50f
0 atherton tuesday drizzle
0 atherton tuesday low 70f
0 atherton tuesday high 80f
0 atherton wednesday overcast
0 atherton wednesday low 70f
0 atherton wednesday high 90f
0 atherton thursday foggy
0 atherton thursday low 30f
0 atherton thursday high 50f
0 atherton friday raining
0 atherton friday low 70f
0 atherton friday high 90f
0 atherton saturday rain
0 atherton saturday low 90f
0 atherton saturday high 100f
0 atherton sunday cloudy
0 atherton sunday low 80f
0 atherton sunday high 100f
0 seattle monday snow
0 seattle monday low 80f
0 seattle monday high 100f
0 seattle tuesday frost
0 seattle tuesday low 20f
0 seattle tuesday high 30f
0 seattle wednesday foggy
0 seattle wednesday low 40f
0 seattle wednesday high 50f
0 seattle thursday clear_skies
0 seattle thursday low 60f
0 seattle thursday high 70f
0 seattle friday blizzard
0 seattle friday low 40f
0 seattle friday high 60f
0 seattle saturday snow
0 seattle saturday low 40f
0 seattle saturday high 60f
0 seattle sunday stormy
0 seattle sunday low 50f
0 seattle sunday high 70f
0 fresno monday cloudy
0 fresno monday low 40f
0 fresno monday high 60f
0 fresno tuesday snow
0 fresno tuesday low 40f
0 fresno tuesday high 60f
0 fresno wednesday humid
0 fresno wednesday low 70f
0 fresno wednesday high 90f
0 fresno thursday windy
0 fresno thursday low 50f
0 fresno thursday high 60f
0 fresno friday dry
0 fresno friday low 50f
0 fresno friday high 70f
0 fresno saturday overcast
0 fresno saturday low 30f
0 fresno saturday high 50f
0 fresno sunday hail
0 fresno sunday low 30f
0 fresno sunday high 50f
1 what will the weather in fresno be in the next 48 hours ?	the weather in fresno over the next 48 hours will be cloudy with snow	['cloudy', 'snow', 'fresno']
2 thanks	you are welcome	[]

#navigate#
0 5_miles heavy_traffic grocery_store poi trader_joes
0 trader_joes distance 5_miles
0 trader_joes traffic_info heavy_traffic
0 trader_joes poi_type grocery_store
0 trader_joes address 408_university_ave
0 3_miles heavy_traffic home poi home
0 home distance 3_miles
0 home traffic_info heavy_traffic
0 home poi_type home
0 home address 56_cadwell_street
0 3_miles car_collision_nearby coffee_or_tea_place poi teavana
0 teavana distance 3_miles
0 teavana traffic_info car_collision_nearby
0 teavana poi_type coffee_or_tea_place
0 teavana address 145_amherst_st
0 3_miles car_collision_nearby pizza_restaurant poi dominos
0 dominos distance 3_miles
0 dominos traffic_info car_collision_nearby
0 dominos poi_type pizza_restaurant
0 dominos address 776_arastradero_rd
0 3_miles car_collision_nearby grocery_store poi whole_foods
0 whole_foods distance 3_miles
0 whole_foods traffic_info car_collision_nearby
0 whole_foods poi_type grocery_store
0 whole_foods address 819_alma_st
0 6_miles no_traffic rest_stop poi comfort_inn
0 comfort_inn distance 6_miles
0 comfort_inn traffic_info no_traffic
0 comfort_inn poi_type rest_stop
0 comfort_inn address 753_university_ave
0 2_miles no_traffic chinese_restaurant poi panda_express
0 panda_express distance 2_miles
0 panda_express traffic_info no_traffic
0 panda_express poi_type chinese_restaurant
0 panda_express address 842_arrowhead_way
0 4_miles road_block_nearby chinese_restaurant poi tai_pan
0 tai_pan distance 4_miles
0 tai_pan traffic_info road_block_nearby
0 tai_pan poi_type chinese_restaurant
0 tai_pan address 830_almanor_ln
1 where is home	home is where is your heart is , at 56_cadwell_street	['home', '56_cadwell_street']
2 okay , how far away am i and send me the quickest route	you are 3_miles away from home with heavy_traffic noted	['home', '3_miles', 'heavy_traffic']
3 thank you very much car !	you are welcome driver !	[]
4 no response needed	glad to help	[]

#navigate#
0 5_miles moderate_traffic pizza_restaurant poi pizza_my_heart
0 pizza_my_heart distance 5_miles
0 pizza_my_heart traffic_info moderate_traffic
0 pizza_my_heart poi_type pizza_restaurant
0 pizza_my_heart address 528_anton_ct
0 4_miles heavy_traffic grocery_store poi whole_foods
0 whole_foods distance 4_miles
0 whole_foods traffic_info heavy_traffic
0 whole_foods poi_type grocery_store
0 whole_foods address 819_alma_st
0 3_miles no_traffic rest_stop poi hotel_keen
0 hotel_keen distance 3_miles
0 hotel_keen traffic_info no_traffic
0 hotel_keen poi_type rest_stop
0 hotel_keen address 578_arbol_dr
0 4_miles no_traffic grocery_store poi safeway
0 safeway distance 4_miles
0 safeway traffic_info no_traffic
0 safeway poi_type grocery_store
0 safeway address 452_arcadia_pl
0 3_miles no_traffic shopping_center poi midtown_shopping_center
0 midtown_shopping_center distance 3_miles
0 midtown_shopping_center traffic_info no_traffic
0 midtown_shopping_center poi_type shopping_center
0 midtown_shopping_center address 338_alester_ave
0 4_miles heavy_traffic pizza_restaurant poi round_table
0 round_table distance 4_miles
0 round_table traffic_info heavy_traffic
0 round_table poi_type pizza_restaurant
0 round_table address 113_anton_ct
0 3_miles moderate_traffic chinese_restaurant poi mandarin_roots
0 mandarin_roots distance 3_miles
0 mandarin_roots traffic_info moderate_traffic
0 mandarin_roots poi_type chinese_restaurant
0 mandarin_roots address 271_springer_street
1 where is the closest grocery_store	we are 4_miles away from whole_foods and from safeway : which one do you prefer ?	['safeway', '4_miles', 'whole_foods']
2 safeway	safeway is located at 452_arcadia_pl	['safeway', '452_arcadia_pl']
3 pick the quickest route to go there and send the info on my screen please	you are all set , drive carefully !	[]

#navigate#
0 3_miles car_collision_nearby grocery_store poi willows_market
0 willows_market distance 3_miles
0 willows_market traffic_info car_collision_nearby
0 willows_market poi_type grocery_store
0 willows_market address 409_bollard_st
0 3_miles car_collision_nearby chinese_restaurant poi jing_jing
0 jing_jing distance 3_miles
0 jing_jing traffic_info car_collision_nearby
0 jing_jing poi_type chinese_restaurant
0 jing_jing address 113_arbol_dr
0 5_miles moderate_traffic chinese_restaurant poi panda_express
0 panda_express distance 5_miles
0 panda_express traffic_info moderate_traffic
0 panda_express poi_type chinese_restaurant
0 panda_express address 842_arrowhead_way
0 5_miles no_traffic parking_garage poi palo_alto_garage_r
0 palo_alto_garage_r distance 5_miles
0 palo_alto_garage_r traffic_info no_traffic
0 palo_alto_garage_r poi_type parking_garage
0 palo_alto_garage_r address 481_amaranta_ave
0 5_miles moderate_traffic hospital poi stanford_childrens_health
0 stanford_childrens_health distance 5_miles
0 stanford_childrens_health traffic_info moderate_traffic
0 stanford_childrens_health poi_type hospital
0 stanford_childrens_health address 899_ames_ct
0 5_miles car_collision_nearby gas_station poi 76
0 76 distance 5_miles
0 76 traffic_info car_collision_nearby
0 76 poi_type gas_station
0 76 address 91_el_camino_real
0 4_miles moderate_traffic coffee_or_tea_place poi peets_coffee
0 peets_coffee distance 4_miles
0 peets_coffee traffic_info moderate_traffic
0 peets_coffee poi_type coffee_or_tea_place
0 peets_coffee address 9981_archuleta_ave
0 6_miles road_block_nearby coffee_or_tea_place poi coupa
0 coupa distance 6_miles
0 coupa traffic_info road_block_nearby
0 coupa poi_type coffee_or_tea_place
0 coupa address 394_van_ness_ave
1 give me directions to the closest grocery_store	we are 3_miles away from willows_market but there is a car_collision_nearby	['willows_market', '3_miles', 'car_collision_nearby']
2 what is the next closest location ?	i m sorry but there are no other options nearby	[]
3 ok , well make a route to the willows_market then , try to avoid the car accident	ok driver , making a route to willows_market and avoiding the car accident	['willows_market']
4 that s great ! thank you car !	you are welcome driver !	[]

#navigate#
0 3_miles moderate_traffic coffee_or_tea_place poi teavana
0 teavana distance 3_miles
0 teavana traffic_info moderate_traffic
0 teavana poi_type coffee_or_tea_place
0 teavana address 145_amherst_st
0 2_miles heavy_traffic grocery_store poi trader_joes
0 trader_joes distance 2_miles
0 trader_joes traffic_info heavy_traffic
0 trader_joes poi_type grocery_store
0 trader_joes address 408_university_ave
0 5_miles heavy_traffic friends_house poi jills_house
0 jills_house distance 5_miles
0 jills_house traffic_info heavy_traffic
0 jills_house poi_type friends_house
0 jills_house address 347_alta_mesa_ave
0 1_miles no_traffic hospital poi stanford_express_care
0 stanford_express_care distance 1_miles
0 stanford_express_care traffic_info no_traffic
0 stanford_express_care poi_type hospital
0 stanford_express_care address 214_el_camino_real
0 5_miles moderate_traffic certain_address poi 5672_barringer_street
0 5672_barringer_street distance 5_miles
0 5672_barringer_street traffic_info moderate_traffic
0 5672_barringer_street poi_type certain_address
0 5672_barringer_street address 5672_barringer_street
0 4_miles heavy_traffic parking_garage poi stanford_oval_parking
0 stanford_oval_parking distance 4_miles
0 stanford_oval_parking traffic_info heavy_traffic
0 stanford_oval_parking poi_type parking_garage
0 stanford_oval_parking address 610_amarillo_ave
0 1_miles no_traffic home poi home
0 home distance 1_miles
0 home traffic_info no_traffic
0 home poi_type home
0 home address 56_cadwell_street
1 where does my friend live ?	jill s house is located 5_miles away at 347_alta_mesa_ave	['jill', '347_alta_mesa_ave', '5_miles']
2 i was thinking about something that happened to jill yesterday , long story please pick a quick route to get there , thank you !	the quickest route is 347_alta_mesa_ave at 5_miles we will be there shortly	['5_miles', '347_alta_mesa_ave']
3 thank you !	you are welcome !	[]

#weather#
0 today monday
0 alameda monday warm
0 alameda monday low 60f
0 alameda monday high 70f
0 alameda tuesday overcast
0 alameda tuesday low 80f
0 alameda tuesday high 90f
0 alameda wednesday cloudy
0 alameda wednesday low 70f
0 alameda wednesday high 80f
0 alameda thursday windy
0 alameda thursday low 60f
0 alameda thursday high 80f
0 alameda friday cloudy
0 alameda friday low 60f
0 alameda friday high 80f
0 alameda saturday humid
0 alameda saturday low 80f
0 alameda saturday high 100f
0 alameda sunday raining
0 alameda sunday low 30f
0 alameda sunday high 40f
0 mountain_view monday frost
0 mountain_view monday low 50f
0 mountain_view monday high 60f
0 mountain_view tuesday rain
0 mountain_view tuesday low 60f
0 mountain_view tuesday high 80f
0 mountain_view wednesday overcast
0 mountain_view wednesday low 60f
0 mountain_view wednesday high 70f
0 mountain_view thursday raining
0 mountain_view thursday low 70f
0 mountain_view thursday high 90f
0 mountain_view friday snow
0 mountain_view friday low 20f
0 mountain_view friday high 30f
0 mountain_view saturday snow
0 mountain_view saturday low 80f
0 mountain_view saturday high 90f
0 mountain_view sunday drizzle
0 mountain_view sunday low 70f
0 mountain_view sunday high 80f
0 los_angeles monday clear_skies
0 los_angeles monday low 50f
0 los_angeles monday high 60f
0 los_angeles tuesday hail
0 los_angeles tuesday low 90f
0 los_angeles tuesday high 100f
0 los_angeles wednesday foggy
0 los_angeles wednesday low 60f
0 los_angeles wednesday high 80f
0 los_angeles thursday hail
0 los_angeles thursday low 30f
0 los_angeles thursday high 50f
0 los_angeles friday cloudy
0 los_angeles friday low 80f
0 los_angeles friday high 90f
0 los_angeles saturday overcast
0 los_angeles saturday low 70f
0 los_angeles saturday high 80f
0 los_angeles sunday windy
0 los_angeles sunday low 20f
0 los_angeles sunday high 30f
0 fresno monday overcast
0 fresno monday low 40f
0 fresno monday high 60f
0 fresno tuesday hail
0 fresno tuesday low 70f
0 fresno tuesday high 80f
0 fresno wednesday frost
0 fresno wednesday low 20f
0 fresno wednesday high 30f
0 fresno thursday dew
0 fresno thursday low 30f
0 fresno thursday high 40f
0 fresno friday dew
0 fresno friday low 90f
0 fresno friday high 100f
0 fresno saturday overcast
0 fresno saturday low 60f
0 fresno saturday high 80f
0 fresno sunday hail
0 fresno sunday low 30f
0 fresno sunday high 50f
0 brentwood monday dry
0 brentwood monday low 30f
0 brentwood monday high 40f
0 brentwood tuesday warm
0 brentwood tuesday low 60f
0 brentwood tuesday high 80f
0 brentwood wednesday overcast
0 brentwood wednesday low 50f
0 brentwood wednesday high 60f
0 brentwood thursday misty
0 brentwood thursday low 70f
0 brentwood thursday high 80f
0 brentwood friday frost
0 brentwood friday low 30f
0 brentwood friday high 50f
0 brentwood saturday blizzard
0 brentwood saturday low 40f
0 brentwood saturday high 60f
0 brentwood sunday stormy
0 brentwood sunday low 60f
0 brentwood sunday high 70f
0 alhambra monday rain
0 alhambra monday low 70f
0 alhambra monday high 80f
0 alhambra tuesday hail
0 alhambra tuesday low 40f
0 alhambra tuesday high 60f
0 alhambra wednesday clear_skies
0 alhambra wednesday low 70f
0 alhambra wednesday high 90f
0 alhambra thursday overcast
0 alhambra thursday low 60f
0 alhambra thursday high 80f
0 alhambra friday warm
0 alhambra friday low 50f
0 alhambra friday high 70f
0 alhambra saturday overcast
0 alhambra saturday low 20f
0 alhambra saturday high 30f
0 alhambra sunday cloudy
0 alhambra sunday low 60f
0 alhambra sunday high 80f
0 manhattan monday windy
0 manhattan monday low 50f
0 manhattan monday high 70f
0 manhattan tuesday dew
0 manhattan tuesday low 80f
0 manhattan tuesday high 100f
0 manhattan wednesday snow
0 manhattan wednesday low 50f
0 manhattan wednesday high 70f
0 manhattan thursday cloudy
0 manhattan thursday low 30f
0 manhattan thursday high 50f
0 manhattan friday overcast
0 manhattan friday low 30f
0 manhattan friday high 40f
0 manhattan saturday foggy
0 manhattan saturday low 20f
0 manhattan saturday high 40f
0 manhattan sunday clear_skies
0 manhattan sunday low 20f
0 manhattan sunday high 40f
1 what is the highest_temperature in brentwood over the next two_days ?	it will be 80f on tuesday in brentwood	['brentwood', 'tuesday', '80f']
2 thank you very much car !	you are very welcome !	[]

#schedule#
1 set reminder for dinner at 11am with mom on friday	okay , scheduling friday dinner with mom at 11am	['11am', 'friday', 'dinner']
2 thank you , we are done for now	you are welcome	[]

#schedule#
0 swimming_activity time 11am
0 swimming_activity date thursday
0 dinner time 5pm
0 dinner date monday
0 lab_appointment time 2pm
0 lab_appointment date wednesday
0 tennis_activity time 3pm
0 tennis_activity date monday
0 football_activity time 3pm
0 football_activity date tuesday
0 dentist time 3pm
0 dentist date monday
1 what time is dinner tonight	your dinner is 5pm tonight	['5pm', 'dinner']

#navigate#
0 4_miles heavy_traffic shopping_center poi ravenswood_shopping_center
0 ravenswood_shopping_center distance 4_miles
0 ravenswood_shopping_center traffic_info heavy_traffic
0 ravenswood_shopping_center poi_type shopping_center
0 ravenswood_shopping_center address 434_arastradero_rd
0 4_miles no_traffic parking_garage poi civic_center_garage
0 civic_center_garage distance 4_miles
0 civic_center_garage traffic_info no_traffic
0 civic_center_garage poi_type parking_garage
0 civic_center_garage address 270_altaire_walk
0 4_miles heavy_traffic friends_house poi jills_house
0 jills_house distance 4_miles
0 jills_house traffic_info heavy_traffic
0 jills_house poi_type friends_house
0 jills_house address 347_alta_mesa_ave
0 4_miles no_traffic grocery_store poi sigona_farmers_market
0 sigona_farmers_market distance 4_miles
0 sigona_farmers_market traffic_info no_traffic
0 sigona_farmers_market poi_type grocery_store
0 sigona_farmers_market address 638_amherst_st
0 5_miles no_traffic grocery_store poi trader_joes
0 trader_joes distance 5_miles
0 trader_joes traffic_info no_traffic
0 trader_joes poi_type grocery_store
0 trader_joes address 408_university_ave
0 4_miles moderate_traffic chinese_restaurant poi mandarin_roots
0 mandarin_roots distance 4_miles
0 mandarin_roots traffic_info moderate_traffic
0 mandarin_roots poi_type chinese_restaurant
0 mandarin_roots address 271_springer_street
0 3_miles moderate_traffic gas_station poi chevron
0 chevron distance 3_miles
0 chevron traffic_info moderate_traffic
0 chevron poi_type gas_station
0 chevron address 783_arcadia_pl
1 what are the directions to the closest parking_garage	the closest parking_garage is civic_center_garage , located 4_miles away at 270_altaire_walk	['civic_center_garage', '270_altaire_walk', '4_miles', 'parking_garage']
2 thank you	you are welcome	[]

#navigate#
0 2_miles moderate_traffic shopping_center poi stanford_shopping_center
0 stanford_shopping_center distance 2_miles
0 stanford_shopping_center traffic_info moderate_traffic
0 stanford_shopping_center poi_type shopping_center
0 stanford_shopping_center address 773_alger_dr
0 6_miles no_traffic friends_house poi jacks_house
0 jacks_house distance 6_miles
0 jacks_house traffic_info no_traffic
0 jacks_house poi_type friends_house
0 jacks_house address 864_almanor_ln
0 5_miles no_traffic rest_stop poi comfort_inn
0 comfort_inn distance 5_miles
0 comfort_inn traffic_info no_traffic
0 comfort_inn poi_type rest_stop
0 comfort_inn address 753_university_ave
0 5_miles moderate_traffic certain_address poi 5677_southwest_4th_street
0 5677_southwest_4th_street distance 5_miles
0 5677_southwest_4th_street traffic_info moderate_traffic
0 5677_southwest_4th_street poi_type certain_address
0 5677_southwest_4th_street address 5677_southwest_4th_street
0 4_miles heavy_traffic shopping_center poi ravenswood_shopping_center
0 ravenswood_shopping_center distance 4_miles
0 ravenswood_shopping_center traffic_info heavy_traffic
0 ravenswood_shopping_center poi_type shopping_center
0 ravenswood_shopping_center address 434_arastradero_rd
0 1_miles moderate_traffic chinese_restaurant poi panda_express
0 panda_express distance 1_miles
0 panda_express traffic_info moderate_traffic
0 panda_express poi_type chinese_restaurant
0 panda_express address 842_arrowhead_way
0 2_miles no_traffic gas_station poi valero
0 valero distance 2_miles
0 valero traffic_info no_traffic
0 valero poi_type gas_station
0 valero address 200_alester_ave
1 give me directions to the nearest shopping_center	i ve set the gps to stanford_shopping_center , 773_alger_dr , it s 2_miles away	['stanford_shopping_center', '2_miles', '773_alger_dr']
2 thanks	you are welcome	[]

#navigate#
0 5_miles no_traffic coffee_or_tea_place poi coupa
0 coupa distance 5_miles
0 coupa traffic_info no_traffic
0 coupa poi_type coffee_or_tea_place
0 coupa address 394_van_ness_ave
0 5_miles no_traffic shopping_center poi midtown_shopping_center
0 midtown_shopping_center distance 5_miles
0 midtown_shopping_center traffic_info no_traffic
0 midtown_shopping_center poi_type shopping_center
0 midtown_shopping_center address 338_alester_ave
0 5_miles moderate_traffic hospital poi stanford_express_care
0 stanford_express_care distance 5_miles
0 stanford_express_care traffic_info moderate_traffic
0 stanford_express_care poi_type hospital
0 stanford_express_care address 214_el_camino_real
0 6_miles moderate_traffic chinese_restaurant poi p_._f_._changs
0 p_._f_._changs distance 6_miles
0 p_._f_._changs traffic_info moderate_traffic
0 p_._f_._changs poi_type chinese_restaurant
0 p_._f_._changs address 669_el_camino_real
0 2_miles no_traffic friends_house poi toms_house
0 toms_house distance 2_miles
0 toms_house traffic_info no_traffic
0 toms_house poi_type friends_house
0 toms_house address 580_van_ness_ave
0 2_miles road_block_nearby parking_garage poi palo_alto_garage_r
0 palo_alto_garage_r distance 2_miles
0 palo_alto_garage_r traffic_info road_block_nearby
0 palo_alto_garage_r poi_type parking_garage
0 palo_alto_garage_r address 481_amaranta_ave
0 2_miles heavy_traffic chinese_restaurant poi panda_express
0 panda_express distance 2_miles
0 panda_express traffic_info heavy_traffic
0 panda_express poi_type chinese_restaurant
0 panda_express address 842_arrowhead_way
0 4_miles car_collision_nearby coffee_or_tea_place poi philz
0 philz distance 4_miles
0 philz traffic_info car_collision_nearby
0 philz poi_type coffee_or_tea_place
0 philz address 583_alester_ave
1 find the address to a hospital or clinic	stanford_express_care is at 214_el_camino_real	['214_el_camino_real', 'stanford_express_care']
2 thank you	good day	[]

#weather#
0 today monday
0 brentwood monday overcast
0 brentwood monday low 30f
0 brentwood monday high 50f
0 brentwood tuesday overcast
0 brentwood tuesday low 90f
0 brentwood tuesday high 100f
0 brentwood wednesday hail
0 brentwood wednesday low 50f
0 brentwood wednesday high 70f
0 brentwood thursday stormy
0 brentwood thursday low 30f
0 brentwood thursday high 50f
0 brentwood friday drizzle
0 brentwood friday low 80f
0 brentwood friday high 100f
0 brentwood saturday rain
0 brentwood saturday low 80f
0 brentwood saturday high 90f
0 brentwood sunday dry
0 brentwood sunday low 30f
0 brentwood sunday high 40f
0 corona monday cloudy
0 corona monday low 70f
0 corona monday high 90f
0 corona tuesday cloudy
0 corona tuesday low 70f
0 corona tuesday high 80f
0 corona wednesday clear_skies
0 corona wednesday low 50f
0 corona wednesday high 70f
0 corona thursday cloudy
0 corona thursday low 60f
0 corona thursday high 80f
0 corona friday clear_skies
0 corona friday low 40f
0 corona friday high 60f
0 corona saturday clear_skies
0 corona saturday low 60f
0 corona saturday high 80f
0 corona sunday warm
0 corona sunday low 50f
0 corona sunday high 70f
0 carson monday blizzard
0 carson monday low 50f
0 carson monday high 60f
0 carson tuesday stormy
0 carson tuesday low 30f
0 carson tuesday high 40f
0 carson wednesday cloudy
0 carson wednesday low 90f
0 carson wednesday high 100f
0 carson thursday overcast
0 carson thursday low 50f
0 carson thursday high 70f
0 carson friday windy
0 carson friday low 90f
0 carson friday high 100f
0 carson saturday drizzle
0 carson saturday low 70f
0 carson saturday high 90f
0 carson sunday foggy
0 carson sunday low 60f
0 carson sunday high 70f
0 atherton monday cloudy
0 atherton monday low 40f
0 atherton monday high 60f
0 atherton tuesday stormy
0 atherton tuesday low 90f
0 atherton tuesday high 100f
0 atherton wednesday hail
0 atherton wednesday low 60f
0 atherton wednesday high 70f
0 atherton thursday hail
0 atherton thursday low 50f
0 atherton thursday high 60f
0 atherton friday snow
0 atherton friday low 70f
0 atherton friday high 90f
0 atherton saturday snow
0 atherton saturday low 30f
0 atherton saturday high 40f
0 atherton sunday windy
0 atherton sunday low 50f
0 atherton sunday high 60f
0 danville monday hail
0 danville monday low 30f
0 danville monday high 40f
0 danville tuesday windy
0 danville tuesday low 80f
0 danville tuesday high 100f
0 danville wednesday rain
0 danville wednesday low 90f
0 danville wednesday high 100f
0 danville thursday cloudy
0 danville thursday low 30f
0 danville thursday high 50f
0 danville friday stormy
0 danville friday low 70f
0 danville friday high 90f
0 danville saturday hail
0 danville saturday low 40f
0 danville saturday high 60f
0 danville sunday foggy
0 danville sunday low 90f
0 danville sunday high 100f
0 boston monday windy
0 boston monday low 20f
0 boston monday high 30f
0 boston tuesday clear_skies
0 boston tuesday low 40f
0 boston tuesday high 60f
0 boston wednesday cloudy
0 boston wednesday low 50f
0 boston wednesday high 70f
0 boston thursday stormy
0 boston thursday low 20f
0 boston thursday high 40f
0 boston friday rain
0 boston friday low 60f
0 boston friday high 70f
0 boston saturday dry
0 boston saturday low 40f
0 boston saturday high 50f
0 boston sunday cloudy
0 boston sunday low 30f
0 boston sunday high 40f
0 redwood_city monday foggy
0 redwood_city monday low 60f
0 redwood_city monday high 80f
0 redwood_city tuesday blizzard
0 redwood_city tuesday low 40f
0 redwood_city tuesday high 50f
0 redwood_city wednesday dry
0 redwood_city wednesday low 50f
0 redwood_city wednesday high 70f
0 redwood_city thursday raining
0 redwood_city thursday low 70f
0 redwood_city thursday high 90f
0 redwood_city friday stormy
0 redwood_city friday low 50f
0 redwood_city friday high 60f
0 redwood_city saturday frost
0 redwood_city saturday low 20f
0 redwood_city saturday high 30f
0 redwood_city sunday hail
0 redwood_city sunday low 60f
0 redwood_city sunday high 80f
1 is it going to snow this week	where should i check for snow ?	['snow']
2 corona	there will be no snow in corona this week	['snow', 'corona', 'week']
3 thank you car !	no problem my driver !	[]

#schedule#
1 i need a reminder for dinner	what time shall i set a dinner reminder ?	['dinner']
2 set my reminder for dinner at 7pm , for the_6th of this month with my beloved marie	i will set a reminder for dinner at 7pm , for the_6th of this month with marie	['the_6th', 'dinner', 'marie', '7pm']
3 thanks	you are welcome	[]

#weather#
0 today monday
0 corona monday cloudy
0 corona monday low 30f
0 corona monday high 50f
0 corona tuesday windy
0 corona tuesday low 90f
0 corona tuesday high 100f
0 corona wednesday cloudy
0 corona wednesday low 80f
0 corona wednesday high 100f
0 corona thursday windy
0 corona thursday low 40f
0 corona thursday high 50f
0 corona friday dew
0 corona friday low 60f
0 corona friday high 80f
0 corona saturday cloudy
0 corona saturday low 90f
0 corona saturday high 100f
0 corona sunday humid
0 corona sunday low 80f
0 corona sunday high 90f
0 boston monday dry
0 boston monday low 20f
0 boston monday high 40f
0 boston tuesday overcast
0 boston tuesday low 20f
0 boston tuesday high 30f
0 boston wednesday stormy
0 boston wednesday low 70f
0 boston wednesday high 80f
0 boston thursday warm
0 boston thursday low 60f
0 boston thursday high 70f
0 boston friday rain
0 boston friday low 30f
0 boston friday high 40f
0 boston saturday blizzard
0 boston saturday low 30f
0 boston saturday high 50f
0 boston sunday cloudy
0 boston sunday low 70f
0 boston sunday high 90f
0 durham monday snow
0 durham monday low 40f
0 durham monday high 50f
0 durham tuesday windy
0 durham tuesday low 40f
0 durham tuesday high 50f
0 durham wednesday hot
0 durham wednesday low 60f
0 durham wednesday high 80f
0 durham thursday overcast
0 durham thursday low 70f
0 durham thursday high 80f
0 durham friday hail
0 durham friday low 60f
0 durham friday high 80f
0 durham saturday clear_skies
0 durham saturday low 80f
0 durham saturday high 90f
0 durham sunday drizzle
0 durham sunday low 70f
0 durham sunday high 90f
0 compton monday snow
0 compton monday low 30f
0 compton monday high 40f
0 compton tuesday frost
0 compton tuesday low 40f
0 compton tuesday high 50f
0 compton wednesday windy
0 compton wednesday low 20f
0 compton wednesday high 30f
0 compton thursday dry
0 compton thursday low 40f
0 compton thursday high 60f
0 compton friday clear_skies
0 compton friday low 50f
0 compton friday high 70f
0 compton saturday hot
0 compton saturday low 70f
0 compton saturday high 80f
0 compton sunday raining
0 compton sunday low 50f
0 compton sunday high 60f
0 redwood_city monday dry
0 redwood_city monday low 80f
0 redwood_city monday high 90f
0 redwood_city tuesday cloudy
0 redwood_city tuesday low 40f
0 redwood_city tuesday high 60f
0 redwood_city wednesday misty
0 redwood_city wednesday low 30f
0 redwood_city wednesday high 40f
0 redwood_city thursday foggy
0 redwood_city thursday low 20f
0 redwood_city thursday high 40f
0 redwood_city friday rain
0 redwood_city friday low 90f
0 redwood_city friday high 100f
0 redwood_city saturday misty
0 redwood_city saturday low 70f
0 redwood_city saturday high 80f
0 redwood_city sunday hail
0 redwood_city sunday low 90f
0 redwood_city sunday high 100f
0 manhattan monday stormy
0 manhattan monday low 20f
0 manhattan monday high 30f
0 manhattan tuesday misty
0 manhattan tuesday low 60f
0 manhattan tuesday high 80f
0 manhattan wednesday dry
0 manhattan wednesday low 20f
0 manhattan wednesday high 30f
0 manhattan thursday raining
0 manhattan thursday low 20f
0 manhattan thursday high 40f
0 manhattan friday dry
0 manhattan friday low 40f
0 manhattan friday high 60f
0 manhattan saturday drizzle
0 manhattan saturday low 60f
0 manhattan saturday high 80f
0 manhattan sunday warm
0 manhattan sunday low 90f
0 manhattan sunday high 100f
0 carson monday frost
0 carson monday low 30f
0 carson monday high 40f
0 carson tuesday dew
0 carson tuesday low 50f
0 carson tuesday high 70f
0 carson wednesday misty
0 carson wednesday low 20f
0 carson wednesday high 30f
0 carson thursday misty
0 carson thursday low 60f
0 carson thursday high 80f
0 carson friday humid
0 carson friday low 70f
0 carson friday high 90f
0 carson saturday clear_skies
0 carson saturday low 80f
0 carson saturday high 90f
0 carson sunday foggy
0 carson sunday low 50f
0 carson sunday high 70f
1 will it be warm in compton on wednesday ?	it will not be warm in compton on wednesday	['compton', 'warm', 'wednesday']
2 thank you	anytime	[]

#schedule#
1 set me a reminder for football_activity at 1pm , this month on the_11th , with marie	reminder for football on the_11th of this month at 1pm with marie is set	['the_11th', '1pm', 'football', 'marie']
2 thanks buddy	anytime	[]

#schedule#
1 set an appointment for swimming	what time would like me to set the appointment ?	[]
2 at 3pm on saturday please	okay i set your appointment for 3pm on saturday have a good time !	['saturday', '3pm']

#navigate#
0 3_miles heavy_traffic friends_house poi toms_house
0 toms_house distance 3_miles
0 toms_house traffic_info heavy_traffic
0 toms_house poi_type friends_house
0 toms_house address 580_van_ness_ave
0 2_miles moderate_traffic coffee_or_tea_place poi coupa
0 coupa distance 2_miles
0 coupa traffic_info moderate_traffic
0 coupa poi_type coffee_or_tea_place
0 coupa address 394_van_ness_ave
0 2_miles no_traffic hospital poi palo_alto_medical_foundation
0 palo_alto_medical_foundation distance 2_miles
0 palo_alto_medical_foundation traffic_info no_traffic
0 palo_alto_medical_foundation poi_type hospital
0 palo_alto_medical_foundation address 611_ames_ave
0 5_miles no_traffic hospital poi stanford_express_care
0 stanford_express_care distance 5_miles
0 stanford_express_care traffic_info no_traffic
0 stanford_express_care poi_type hospital
0 stanford_express_care address 214_el_camino_real
0 1_miles heavy_traffic coffee_or_tea_place poi starbucks
0 starbucks distance 1_miles
0 starbucks traffic_info heavy_traffic
0 starbucks poi_type coffee_or_tea_place
0 starbucks address 792_bedoin_street
0 2_miles no_traffic chinese_restaurant poi panda_express
0 panda_express distance 2_miles
0 panda_express traffic_info no_traffic
0 panda_express poi_type chinese_restaurant
0 panda_express address 842_arrowhead_way
0 4_miles heavy_traffic gas_station poi valero
0 valero distance 4_miles
0 valero traffic_info heavy_traffic
0 valero poi_type gas_station
0 valero address 200_alester_ave
1 i need gas	valero is 4_miles away	['valero', '4_miles']
2 what is the address ?	valero is at 200_alester_ave	['200_alester_ave', 'valero']
3 can i have some route details ? i would like to avoid any heavy_traffic there	i sent the best possible route on screen but there will be heavy_traffic anyway , i m sorry	['heavy_traffic']
4 it s okay , thank you car !	you are welcome !	[]

#navigate#
0 5_miles no_traffic home poi home
0 home distance 5_miles
0 home traffic_info no_traffic
0 home poi_type home
0 home address 56_cadwell_street
0 1_miles moderate_traffic certain_address poi 5677_southwest_4th_street
0 5677_southwest_4th_street distance 1_miles
0 5677_southwest_4th_street traffic_info moderate_traffic
0 5677_southwest_4th_street poi_type certain_address
0 5677_southwest_4th_street address 5677_southwest_4th_street
0 6_miles moderate_traffic hospital poi stanford_express_care
0 stanford_express_care distance 6_miles
0 stanford_express_care traffic_info moderate_traffic
0 stanford_express_care poi_type hospital
0 stanford_express_care address 214_el_camino_real
0 4_miles moderate_traffic rest_stop poi hotel_keen
0 hotel_keen distance 4_miles
0 hotel_keen traffic_info moderate_traffic
0 hotel_keen poi_type rest_stop
0 hotel_keen address 578_arbol_dr
0 2_miles moderate_traffic chinese_restaurant poi panda_express
0 panda_express distance 2_miles
0 panda_express traffic_info moderate_traffic
0 panda_express poi_type chinese_restaurant
0 panda_express address 842_arrowhead_way
0 1_miles heavy_traffic grocery_store poi sigona_farmers_market
0 sigona_farmers_market distance 1_miles
0 sigona_farmers_market traffic_info heavy_traffic
0 sigona_farmers_market poi_type grocery_store
0 sigona_farmers_market address 638_amherst_st
0 1_miles no_traffic chinese_restaurant poi chef_chu_s
0 chef_chu_s distance 1_miles
0 chef_chu_s traffic_info no_traffic
0 chef_chu_s poi_type chinese_restaurant
0 chef_chu_s address 593_arrowhead_way
1 take me to my friend s house	your friends house is on 5677_southwest_4th_street , there is moderate_traffic on our way but we are just 1_miles away	['5677_southwest_4th_street', 'moderate_traffic', '1_miles']
2 what about the address of my home	it must have been a hard day for you if you don t remember the address of your home 56_cadwell_street , i was kidding , don t crash me , please	['home', '56_cadwell_street']
3 thanks for the help	you are welcome !	[]

#navigate#
0 2_miles no_traffic coffee_or_tea_place poi coupa
0 coupa distance 2_miles
0 coupa traffic_info no_traffic
0 coupa poi_type coffee_or_tea_place
0 coupa address 394_van_ness_ave
0 4_miles road_block_nearby grocery_store poi trader_joes
0 trader_joes distance 4_miles
0 trader_joes traffic_info road_block_nearby
0 trader_joes poi_type grocery_store
0 trader_joes address 408_university_ave
0 6_miles car_collision_nearby grocery_store poi safeway
0 safeway distance 6_miles
0 safeway traffic_info car_collision_nearby
0 safeway poi_type grocery_store
0 safeway address 452_arcadia_pl
0 5_miles car_collision_nearby pizza_restaurant poi dominos
0 dominos distance 5_miles
0 dominos traffic_info car_collision_nearby
0 dominos poi_type pizza_restaurant
0 dominos address 776_arastradero_rd
0 2_miles moderate_traffic gas_station poi shell
0 shell distance 2_miles
0 shell traffic_info moderate_traffic
0 shell poi_type gas_station
0 shell address 53_university_av
0 2_miles car_collision_nearby gas_station poi chevron
0 chevron distance 2_miles
0 chevron traffic_info car_collision_nearby
0 chevron poi_type gas_station
0 chevron address 783_arcadia_pl
0 3_miles no_traffic shopping_center poi midtown_shopping_center
0 midtown_shopping_center distance 3_miles
0 midtown_shopping_center traffic_info no_traffic
0 midtown_shopping_center poi_type shopping_center
0 midtown_shopping_center address 338_alester_ave
0 6_miles road_block_nearby home poi home
0 home distance 6_miles
0 home traffic_info road_block_nearby
0 home poi_type home
0 home address 5671_barringer_street
1 where can i go shopping ?	we are 3_miles away from midtown_shopping_center and there is no_traffic on our way	['3_miles', 'midtown_shopping_center', 'no_traffic']
2 sounds amazing set the gps to go there	you got it , gps set	[]
3 thanks !	no problem !	[]

#weather#
0 today monday
0 fresno monday overcast
0 fresno monday low 90f
0 fresno monday high 100f
0 fresno tuesday overcast
0 fresno tuesday low 30f
0 fresno tuesday high 40f
0 fresno wednesday dry
0 fresno wednesday low 50f
0 fresno wednesday high 70f
0 fresno thursday windy
0 fresno thursday low 30f
0 fresno thursday high 50f
0 fresno friday blizzard
0 fresno friday low 20f
0 fresno friday high 30f
0 fresno saturday snow
0 fresno saturday low 40f
0 fresno saturday high 60f
0 fresno sunday snow
0 fresno sunday low 50f
0 fresno sunday high 70f
0 downtown_chicago monday foggy
0 downtown_chicago monday low 40f
0 downtown_chicago monday high 50f
0 downtown_chicago tuesday overcast
0 downtown_chicago tuesday low 40f
0 downtown_chicago tuesday high 50f
0 downtown_chicago wednesday clear_skies
0 downtown_chicago wednesday low 70f
0 downtown_chicago wednesday high 80f
0 downtown_chicago thursday windy
0 downtown_chicago thursday low 30f
0 downtown_chicago thursday high 50f
0 downtown_chicago friday drizzle
0 downtown_chicago friday low 80f
0 downtown_chicago friday high 100f
0 downtown_chicago saturday windy
0 downtown_chicago saturday low 50f
0 downtown_chicago saturday high 70f
0 downtown_chicago sunday snow
0 downtown_chicago sunday low 70f
0 downtown_chicago sunday high 80f
0 san_jose monday raining
0 san_jose monday low 60f
0 san_jose monday high 70f
0 san_jose tuesday foggy
0 san_jose tuesday low 70f
0 san_jose tuesday high 80f
0 san_jose wednesday dry
0 san_jose wednesday low 20f
0 san_jose wednesday high 30f
0 san_jose thursday windy
0 san_jose thursday low 60f
0 san_jose thursday high 80f
0 san_jose friday raining
0 san_jose friday low 80f
0 san_jose friday high 90f
0 san_jose saturday frost
0 san_jose saturday low 20f
0 san_jose saturday high 40f
0 san_jose sunday raining
0 san_jose sunday low 70f
0 san_jose sunday high 90f
0 oakland monday humid
0 oakland monday low 60f
0 oakland monday high 80f
0 oakland tuesday raining
0 oakland tuesday low 50f
0 oakland tuesday high 60f
0 oakland wednesday dry
0 oakland wednesday low 20f
0 oakland wednesday high 40f
0 oakland thursday windy
0 oakland thursday low 90f
0 oakland thursday high 100f
0 oakland friday windy
0 oakland friday low 50f
0 oakland friday high 60f
0 oakland saturday snow
0 oakland saturday low 20f
0 oakland saturday high 30f
0 oakland sunday cloudy
0 oakland sunday low 40f
0 oakland sunday high 60f
0 exeter monday foggy
0 exeter monday low 60f
0 exeter monday high 80f
0 exeter tuesday dry
0 exeter tuesday low 20f
0 exeter tuesday high 30f
0 exeter wednesday overcast
0 exeter wednesday low 80f
0 exeter wednesday high 100f
0 exeter thursday drizzle
0 exeter thursday low 20f
0 exeter thursday high 40f
0 exeter friday foggy
0 exeter friday low 50f
0 exeter friday high 60f
0 exeter saturday overcast
0 exeter saturday low 40f
0 exeter saturday high 50f
0 exeter sunday snow
0 exeter sunday low 80f
0 exeter sunday high 100f
0 cleveland monday warm
0 cleveland monday low 90f
0 cleveland monday high 100f
0 cleveland tuesday drizzle
0 cleveland tuesday low 70f
0 cleveland tuesday high 90f
0 cleveland wednesday drizzle
0 cleveland wednesday low 90f
0 cleveland wednesday high 100f
0 cleveland thursday snow
0 cleveland thursday low 20f
0 cleveland thursday high 30f
0 cleveland friday dry
0 cleveland friday low 80f
0 cleveland friday high 90f
0 cleveland saturday dry
0 cleveland saturday low 70f
0 cleveland saturday high 80f
0 cleveland sunday clear_skies
0 cleveland sunday low 50f
0 cleveland sunday high 60f
0 seattle monday hot
0 seattle monday low 50f
0 seattle monday high 70f
0 seattle tuesday raining
0 seattle tuesday low 80f
0 seattle tuesday high 100f
0 seattle wednesday foggy
0 seattle wednesday low 70f
0 seattle wednesday high 90f
0 seattle thursday overcast
0 seattle thursday low 20f
0 seattle thursday high 40f
0 seattle friday cloudy
0 seattle friday low 90f
0 seattle friday high 100f
0 seattle saturday foggy
0 seattle saturday low 20f
0 seattle saturday high 30f
0 seattle sunday clear_skies
0 seattle sunday low 60f
0 seattle sunday high 70f
1 does the forecast call for snow today	tell me what city you would like to know about snow today ?	['snow', 'today']
2 cleveland	it will not snow in cleveland today	['snow', 'today', 'cleveland']
3 thanks	you are welcome	[]

#navigate#
0 2_miles no_traffic parking_garage poi civic_center_garage
0 civic_center_garage distance 2_miles
0 civic_center_garage traffic_info no_traffic
0 civic_center_garage poi_type parking_garage
0 civic_center_garage address 270_altaire_walk
0 3_miles no_traffic home poi home
0 home distance 3_miles
0 home traffic_info no_traffic
0 home poi_type home
0 home address 56_cadwell_street
0 2_miles no_traffic chinese_restaurant poi chef_chu_s
0 chef_chu_s distance 2_miles
0 chef_chu_s traffic_info no_traffic
0 chef_chu_s poi_type chinese_restaurant
0 chef_chu_s address 593_arrowhead_way
0 1_miles no_traffic grocery_store poi sigona_farmers_market
0 sigona_farmers_market distance 1_miles
0 sigona_farmers_market traffic_info no_traffic
0 sigona_farmers_market poi_type grocery_store
0 sigona_farmers_market address 638_amherst_st
0 5_miles heavy_traffic coffee_or_tea_place poi starbucks
0 starbucks distance 5_miles
0 starbucks traffic_info heavy_traffic
0 starbucks poi_type coffee_or_tea_place
0 starbucks address 792_bedoin_street
0 6_miles heavy_traffic chinese_restaurant poi mandarin_roots
0 mandarin_roots distance 6_miles
0 mandarin_roots traffic_info heavy_traffic
0 mandarin_roots poi_type chinese_restaurant
0 mandarin_roots address 271_springer_street
0 3_miles moderate_traffic gas_station poi chevron
0 chevron distance 3_miles
0 chevron traffic_info moderate_traffic
0 chevron poi_type gas_station
0 chevron address 783_arcadia_pl
1 get me directions to a local cafe	we are 5_miles away from starbucks : would you like to go there ?	['5_miles', 'starbucks']
2 yes	navigating you to starbucks	['starbucks']
3 thanks can you provide the address and is this the fastest route ?	the address is 792_bedoin_street , i sent the info on your screen , drive carefully !	['792_bedoin_street']

#schedule#
1 schedule conference with sales_team on the_11th of this month 9am	okay , scheduling a conference with the sales_team at 9am on the_11th of this month	['the_11th', 'sales_team', '9am', 'conference']
2 thanks	you are welcome	[]

#schedule#
0 meeting time 2pm
0 meeting date the_3rd
0 meeting party management
0 meeting room 100_conference_room
0 meeting agenda discuss_the_company_picnic
0 dentist_appointment time 2pm
0 dentist_appointment date thursday
0 dentist_appointment party jon
0 doctor_appointment time 6pm
0 doctor_appointment date the_5th
0 doctor_appointment party alex
0 swimming_activity time 1pm
0 swimming_activity date the_13th
0 swimming_activity party sister
0 doctor_appointment time 7pm
0 doctor_appointment date wednesday
0 doctor_appointment party father
0 conference time 10am
0 conference date friday
0 conference party management
0 conference room conference_room_50
0 conference agenda discuss_the_merger
0 dentist_appointment time 2pm
0 dentist_appointment date sunday
0 dentist_appointment party alex
0 football_activity time 9am
0 football_activity date the_5th
0 football_activity party tom
1 what time is my doctor apartment and who is it with ?	are you talking about the doctor_appointment on wednesday or the one on the_5th ?	['wednesday', 'the_5th', 'doctor_appointment']
2 the one on wednesday	your doctor_appointment on wednesday is at 7pm with your father	['father', 'wednesday', '7pm', 'doctor_appointment']
3 and how about the one on the_5th ?	your doctor_appointment on the_5th is at 6pm with alex	['6pm', 'alex', 'the_5th', 'doctor_appointment']

#weather#
0 today monday
0 compton monday rain
0 compton monday low 30f
0 compton monday high 40f
0 compton tuesday rain
0 compton tuesday low 40f
0 compton tuesday high 60f
0 compton wednesday raining
0 compton wednesday low 30f
0 compton wednesday high 40f
0 compton thursday foggy
0 compton thursday low 70f
0 compton thursday high 80f
0 compton friday warm
0 compton friday low 30f
0 compton friday high 40f
0 compton saturday raining
0 compton saturday low 40f
0 compton saturday high 60f
0 compton sunday cloudy
0 compton sunday low 80f
0 compton sunday high 100f
0 menlo_park monday rain
0 menlo_park monday low 80f
0 menlo_park monday high 90f
0 menlo_park tuesday rain
0 menlo_park tuesday low 90f
0 menlo_park tuesday high 100f
0 menlo_park wednesday warm
0 menlo_park wednesday low 30f
0 menlo_park wednesday high 40f
0 menlo_park thursday foggy
0 menlo_park thursday low 40f
0 menlo_park thursday high 60f
0 menlo_park friday cloudy
0 menlo_park friday low 90f
0 menlo_park friday high 100f
0 menlo_park saturday clear_skies
0 menlo_park saturday low 30f
0 menlo_park saturday high 40f
0 menlo_park sunday windy
0 menlo_park sunday low 80f
0 menlo_park sunday high 100f
0 oakland monday overcast
0 oakland monday low 70f
0 oakland monday high 80f
0 oakland tuesday rain
0 oakland tuesday low 80f
0 oakland tuesday high 90f
0 oakland wednesday clear_skies
0 oakland wednesday low 40f
0 oakland wednesday high 60f
0 oakland thursday clear_skies
0 oakland thursday low 70f
0 oakland thursday high 90f
0 oakland friday clear_skies
0 oakland friday low 30f
0 oakland friday high 40f
0 oakland saturday raining
0 oakland saturday low 30f
0 oakland saturday high 40f
0 oakland sunday foggy
0 oakland sunday low 30f
0 oakland sunday high 40f
0 inglewood monday raining
0 inglewood monday low 80f
0 inglewood monday high 100f
0 inglewood tuesday raining
0 inglewood tuesday low 90f
0 inglewood tuesday high 100f
0 inglewood wednesday windy
0 inglewood wednesday low 80f
0 inglewood wednesday high 90f
0 inglewood thursday raining
0 inglewood thursday low 60f
0 inglewood thursday high 80f
0 inglewood friday hot
0 inglewood friday low 90f
0 inglewood friday high 100f
0 inglewood saturday foggy
0 inglewood saturday low 60f
0 inglewood saturday high 70f
0 inglewood sunday windy
0 inglewood sunday low 30f
0 inglewood sunday high 40f
0 san_francisco monday raining
0 san_francisco monday low 30f
0 san_francisco monday high 40f
0 san_francisco tuesday warm
0 san_francisco tuesday low 60f
0 san_francisco tuesday high 80f
0 san_francisco wednesday clear_skies
0 san_francisco wednesday low 90f
0 san_francisco wednesday high 100f
0 san_francisco thursday rain
0 san_francisco thursday low 60f
0 san_francisco thursday high 70f
0 san_francisco friday warm
0 san_francisco friday low 60f
0 san_francisco friday high 70f
0 san_francisco saturday windy
0 san_francisco saturday low 30f
0 san_francisco saturday high 40f
0 san_francisco sunday snow
0 san_francisco sunday low 60f
0 san_francisco sunday high 70f
0 los_angeles monday raining
0 los_angeles monday low 40f
0 los_angeles monday high 60f
0 los_angeles tuesday warm
0 los_angeles tuesday low 60f
0 los_angeles tuesday high 80f
0 los_angeles wednesday windy
0 los_angeles wednesday low 80f
0 los_angeles wednesday high 100f
0 los_angeles thursday hot
0 los_angeles thursday low 70f
0 los_angeles thursday high 90f
0 los_angeles friday windy
0 los_angeles friday low 60f
0 los_angeles friday high 80f
0 los_angeles saturday snow
0 los_angeles saturday low 30f
0 los_angeles saturday high 40f
0 los_angeles sunday cloudy
0 los_angeles sunday low 70f
0 los_angeles sunday high 80f
0 redwood_city monday clear_skies
0 redwood_city monday low 30f
0 redwood_city monday high 40f
0 redwood_city tuesday clear_skies
0 redwood_city tuesday low 70f
0 redwood_city tuesday high 90f
0 redwood_city wednesday snow
0 redwood_city wednesday low 30f
0 redwood_city wednesday high 40f
0 redwood_city thursday windy
0 redwood_city thursday low 90f
0 redwood_city thursday high 100f
0 redwood_city friday rain
0 redwood_city friday low 40f
0 redwood_city friday high 60f
0 redwood_city saturday warm
0 redwood_city saturday low 90f
0 redwood_city saturday high 100f
0 redwood_city sunday rain
0 redwood_city sunday low 70f
0 redwood_city sunday high 80f
1 what s the weather forecast for today and tomorrow	in what city are you interested ?	[]
2 los_angeles	in los_angeles , it will rain today and be 40f - 60f tomorrow , it will be warm and 60f - 80f	['tomorrow', 'los_angeles', 'rain', '60f', '80f', '40f', 'warm', 'today']
3 thanks	no problem	[]

#navigate#
0 1_miles no_traffic friends_house poi toms_house
0 toms_house distance 1_miles
0 toms_house traffic_info no_traffic
0 toms_house poi_type friends_house
0 toms_house address 580_van_ness_ave
0 5_miles heavy_traffic chinese_restaurant poi chef_chu_s
0 chef_chu_s distance 5_miles
0 chef_chu_s traffic_info heavy_traffic
0 chef_chu_s poi_type chinese_restaurant
0 chef_chu_s address 593_arrowhead_way
0 5_miles no_traffic rest_stop poi the_clement_hotel
0 the_clement_hotel distance 5_miles
0 the_clement_hotel traffic_info no_traffic
0 the_clement_hotel poi_type rest_stop
0 the_clement_hotel address 657_ames_ave
0 3_miles no_traffic shopping_center poi midtown_shopping_center
0 midtown_shopping_center distance 3_miles
0 midtown_shopping_center traffic_info no_traffic
0 midtown_shopping_center poi_type shopping_center
0 midtown_shopping_center address 338_alester_ave
0 6_miles heavy_traffic pizza_restaurant poi pizza_chicago
0 pizza_chicago distance 6_miles
0 pizza_chicago traffic_info heavy_traffic
0 pizza_chicago poi_type pizza_restaurant
0 pizza_chicago address 915_arbol_dr
0 2_miles heavy_traffic coffee_or_tea_place poi teavana
0 teavana distance 2_miles
0 teavana traffic_info heavy_traffic
0 teavana poi_type coffee_or_tea_place
0 teavana address 145_amherst_st
0 3_miles heavy_traffic pizza_restaurant poi pizza_hut
0 pizza_hut distance 3_miles
0 pizza_hut traffic_info heavy_traffic
0 pizza_hut poi_type pizza_restaurant
0 pizza_hut address 704_el_camino_real
1 give me directions to the nearest shopping mall	there is the midtown_shopping_center 3_miles away and no_traffic on the route : set this destination on your gps ?	['3_miles', 'midtown_shopping_center', 'no_traffic']
2 yes please that sounds perfect	setting gps to midtown_shopping_center anything else ?	['midtown_shopping_center']
3 that will be all , thanks	no problem !	[]

#navigate#
0 1_miles road_block_nearby grocery_store poi hacienda_market
0 hacienda_market distance 1_miles
0 hacienda_market traffic_info road_block_nearby
0 hacienda_market poi_type grocery_store
0 hacienda_market address 1313_chester_ave
0 2_miles heavy_traffic grocery_store poi trader_joes
0 trader_joes distance 2_miles
0 trader_joes traffic_info heavy_traffic
0 trader_joes poi_type grocery_store
0 trader_joes address 408_university_ave
0 4_miles heavy_traffic home poi home
0 home distance 4_miles
0 home traffic_info heavy_traffic
0 home poi_type home
0 home address 5671_barringer_street
0 4_miles car_collision_nearby grocery_store poi willows_market
0 willows_market distance 4_miles
0 willows_market traffic_info car_collision_nearby
0 willows_market poi_type grocery_store
0 willows_market address 409_bollard_st
0 1_miles car_collision_nearby coffee_or_tea_place poi coupa
0 coupa distance 1_miles
0 coupa traffic_info car_collision_nearby
0 coupa poi_type coffee_or_tea_place
0 coupa address 394_van_ness_ave
0 2_miles road_block_nearby rest_stop poi hotel_keen
0 hotel_keen distance 2_miles
0 hotel_keen traffic_info road_block_nearby
0 hotel_keen poi_type rest_stop
0 hotel_keen address 578_arbol_dr
0 3_miles road_block_nearby chinese_restaurant poi panda_express
0 panda_express distance 3_miles
0 panda_express traffic_info road_block_nearby
0 panda_express poi_type chinese_restaurant
0 panda_express address 842_arrowhead_way
0 4_miles car_collision_nearby pizza_restaurant poi dominos
0 dominos distance 4_miles
0 dominos traffic_info car_collision_nearby
0 dominos poi_type pizza_restaurant
0 dominos address 776_arastradero_rd
1 find me the quickest route to the grocery_store	hacienda_market is the closest grocery_store 1_miles away	['hacienda_market', 'grocery_store', '1_miles']
2 ok , please give me the address and directions via the quickest route	setting navigation to 1313_chester_ave now there is a road_block_nearby , so drive carefully	['road_block_nearby', '1313_chester_ave']
3 thank you	no problem	[]

#weather#
0 today monday
0 san_mateo monday raining
0 san_mateo monday low 80f
0 san_mateo monday high 90f
0 san_mateo tuesday overcast
0 san_mateo tuesday low 50f
0 san_mateo tuesday high 60f
0 san_mateo wednesday clear_skies
0 san_mateo wednesday low 30f
0 san_mateo wednesday high 50f
0 san_mateo thursday drizzle
0 san_mateo thursday low 90f
0 san_mateo thursday high 100f
0 san_mateo friday windy
0 san_mateo friday low 80f
0 san_mateo friday high 100f
0 san_mateo saturday hail
0 san_mateo saturday low 20f
0 san_mateo saturday high 30f
0 san_mateo sunday frost
0 san_mateo sunday low 30f
0 san_mateo sunday high 50f
0 grand_rapids monday cloudy
0 grand_rapids monday low 80f
0 grand_rapids monday high 100f
0 grand_rapids tuesday humid
0 grand_rapids tuesday low 70f
0 grand_rapids tuesday high 90f
0 grand_rapids wednesday hail
0 grand_rapids wednesday low 80f
0 grand_rapids wednesday high 90f
0 grand_rapids thursday rain
0 grand_rapids thursday low 70f
0 grand_rapids thursday high 80f
0 grand_rapids friday raining
0 grand_rapids friday low 70f
0 grand_rapids friday high 80f
0 grand_rapids saturday stormy
0 grand_rapids saturday low 40f
0 grand_rapids saturday high 60f
0 grand_rapids sunday humid
0 grand_rapids sunday low 80f
0 grand_rapids sunday high 90f
0 atherton monday hot
0 atherton monday low 60f
0 atherton monday high 70f
0 atherton tuesday dry
0 atherton tuesday low 90f
0 atherton tuesday high 100f
0 atherton wednesday windy
0 atherton wednesday low 40f
0 atherton wednesday high 60f
0 atherton thursday frost
0 atherton thursday low 30f
0 atherton thursday high 50f
0 atherton friday raining
0 atherton friday low 30f
0 atherton friday high 40f
0 atherton saturday clear_skies
0 atherton saturday low 90f
0 atherton saturday high 100f
0 atherton sunday dry
0 atherton sunday low 70f
0 atherton sunday high 90f
0 exeter monday overcast
0 exeter monday low 20f
0 exeter monday high 40f
0 exeter tuesday hot
0 exeter tuesday low 80f
0 exeter tuesday high 90f
0 exeter wednesday overcast
0 exeter wednesday low 90f
0 exeter wednesday high 100f
0 exeter thursday stormy
0 exeter thursday low 40f
0 exeter thursday high 60f
0 exeter friday hail
0 exeter friday low 50f
0 exeter friday high 60f
0 exeter saturday snow
0 exeter saturday low 70f
0 exeter saturday high 90f
0 exeter sunday overcast
0 exeter sunday low 90f
0 exeter sunday high 100f
0 los_angeles monday hot
0 los_angeles monday low 80f
0 los_angeles monday high 90f
0 los_angeles tuesday cloudy
0 los_angeles tuesday low 50f
0 los_angeles tuesday high 70f
0 los_angeles wednesday snow
0 los_angeles wednesday low 80f
0 los_angeles wednesday high 90f
0 los_angeles thursday frost
0 los_angeles thursday low 20f
0 los_angeles thursday high 30f
0 los_angeles friday overcast
0 los_angeles friday low 50f
0 los_angeles friday high 70f
0 los_angeles saturday clear_skies
0 los_angeles saturday low 50f
0 los_angeles saturday high 60f
0 los_angeles sunday dry
0 los_angeles sunday low 80f
0 los_angeles sunday high 90f
0 downtown_chicago monday humid
0 downtown_chicago monday low 90f
0 downtown_chicago monday high 100f
0 downtown_chicago tuesday snow
0 downtown_chicago tuesday low 80f
0 downtown_chicago tuesday high 100f
0 downtown_chicago wednesday dry
0 downtown_chicago wednesday low 60f
0 downtown_chicago wednesday high 70f
0 downtown_chicago thursday frost
0 downtown_chicago thursday low 20f
0 downtown_chicago thursday high 40f
0 downtown_chicago friday drizzle
0 downtown_chicago friday low 90f
0 downtown_chicago friday high 100f
0 downtown_chicago saturday clear_skies
0 downtown_chicago saturday low 90f
0 downtown_chicago saturday high 100f
0 downtown_chicago sunday clear_skies
0 downtown_chicago sunday low 70f
0 downtown_chicago sunday high 90f
0 oakland monday drizzle
0 oakland monday low 40f
0 oakland monday high 60f
0 oakland tuesday drizzle
0 oakland tuesday low 30f
0 oakland tuesday high 40f
0 oakland wednesday snow
0 oakland wednesday low 70f
0 oakland wednesday high 80f
0 oakland thursday raining
0 oakland thursday low 20f
0 oakland thursday high 30f
0 oakland friday cloudy
0 oakland friday low 50f
0 oakland friday high 70f
0 oakland saturday overcast
0 oakland saturday low 40f
0 oakland saturday high 50f
0 oakland sunday hail
0 oakland sunday low 60f
0 oakland sunday high 80f
1 give me the forecast for the next 7 days	for what city ?	[]
2 downtown_chicago	in downtown_chicago it will be humid on monday , snow on tueday , dry on wednesday , frost on thursday , drizzle on friday , clear_skies on saturday and sunday	['snow', 'thursday', 'sunday', 'wednesday', 'dry', 'friday', 'saturday', 'monday', 'downtown_chicago', 'clear_skies', 'humid', 'drizzle', 'frost']
3 okay , thank you car !	you are welcome !	[]

#schedule#
0 tennis_activity time 5pm
0 tennis_activity date the_4th
0 tennis_activity party sister
0 dinner time 7pm
0 dinner date sunday
0 dinner party aunt
0 optometrist_appointment time 2pm
0 optometrist_appointment date thursday
0 optometrist_appointment party sister
0 yoga_activity time 11am
0 yoga_activity date the_10th
0 yoga_activity party martha
0 doctor_appointment time 3pm
0 doctor_appointment date the_5th
0 doctor_appointment party tom
0 swimming_activity time 10am
0 swimming_activity date the_4th
0 swimming_activity party sister
1 car , find the date and time for my tennis_activity	your tennis_activity is on the_4th at 5pm and your sister will be attending	['5pm', 'tennis_activity', 'sister', 'the_4th']
2 thanks	you are welcome	[]

#schedule#
1 schedule meeting	schedule a meeting for what time and day ?	['meeting']
2 i need it for saturday at 1pm with sales_team to go_over_budget	setting meeting for saturday at 1pm with sales_team to go_over_budget	['go_over_budget', '1pm', 'sales_team', 'saturday', 'meeting']
3 okay nice , thank you	my pleasure	[]

#weather#
0 today monday
0 exeter monday foggy
0 exeter monday low 20f
0 exeter monday high 30f
0 exeter tuesday raining
0 exeter tuesday low 80f
0 exeter tuesday high 90f
0 exeter wednesday cloudy
0 exeter wednesday low 60f
0 exeter wednesday high 70f
0 exeter thursday overcast
0 exeter thursday low 30f
0 exeter thursday high 40f
0 exeter friday snow
0 exeter friday low 80f
0 exeter friday high 90f
0 exeter saturday snow
0 exeter saturday low 50f
0 exeter saturday high 60f
0 exeter sunday foggy
0 exeter sunday low 20f
0 exeter sunday high 30f
0 mountain_view monday snow
0 mountain_view monday low 80f
0 mountain_view monday high 100f
0 mountain_view tuesday raining
0 mountain_view tuesday low 20f
0 mountain_view tuesday high 40f
0 mountain_view wednesday dry
0 mountain_view wednesday low 40f
0 mountain_view wednesday high 60f
0 mountain_view thursday blizzard
0 mountain_view thursday low 30f
0 mountain_view thursday high 50f
0 mountain_view friday overcast
0 mountain_view friday low 50f
0 mountain_view friday high 60f
0 mountain_view saturday overcast
0 mountain_view saturday low 20f
0 mountain_view saturday high 40f
0 mountain_view sunday drizzle
0 mountain_view sunday low 50f
0 mountain_view sunday high 70f
0 menlo_park monday snow
0 menlo_park monday low 30f
0 menlo_park monday high 40f
0 menlo_park tuesday raining
0 menlo_park tuesday low 80f
0 menlo_park tuesday high 90f
0 menlo_park wednesday raining
0 menlo_park wednesday low 90f
0 menlo_park wednesday high 100f
0 menlo_park thursday foggy
0 menlo_park thursday low 30f
0 menlo_park thursday high 40f
0 menlo_park friday clear_skies
0 menlo_park friday low 50f
0 menlo_park friday high 60f
0 menlo_park saturday raining
0 menlo_park saturday low 30f
0 menlo_park saturday high 40f
0 menlo_park sunday snow
0 menlo_park sunday low 50f
0 menlo_park sunday high 60f
0 boston monday cloudy
0 boston monday low 30f
0 boston monday high 50f
0 boston tuesday cloudy
0 boston tuesday low 80f
0 boston tuesday high 100f
0 boston wednesday frost
0 boston wednesday low 20f
0 boston wednesday high 30f
0 boston thursday overcast
0 boston thursday low 90f
0 boston thursday high 100f
0 boston friday drizzle
0 boston friday low 30f
0 boston friday high 40f
0 boston saturday dry
0 boston saturday low 90f
0 boston saturday high 100f
0 boston sunday overcast
0 boston sunday low 30f
0 boston sunday high 50f
0 oakland monday clear_skies
0 oakland monday low 30f
0 oakland monday high 50f
0 oakland tuesday raining
0 oakland tuesday low 80f
0 oakland tuesday high 90f
0 oakland wednesday drizzle
0 oakland wednesday low 90f
0 oakland wednesday high 100f
0 oakland thursday foggy
0 oakland thursday low 80f
0 oakland thursday high 100f
0 oakland friday cloudy
0 oakland friday low 90f
0 oakland friday high 100f
0 oakland saturday drizzle
0 oakland saturday low 60f
0 oakland saturday high 70f
0 oakland sunday warm
0 oakland sunday low 90f
0 oakland sunday high 100f
0 san_francisco monday windy
0 san_francisco monday low 80f
0 san_francisco monday high 100f
0 san_francisco tuesday raining
0 san_francisco tuesday low 50f
0 san_francisco tuesday high 60f
0 san_francisco wednesday dry
0 san_francisco wednesday low 90f
0 san_francisco wednesday high 100f
0 san_francisco thursday rain
0 san_francisco thursday low 30f
0 san_francisco thursday high 40f
0 san_francisco friday warm
0 san_francisco friday low 60f
0 san_francisco friday high 80f
0 san_francisco saturday hot
0 san_francisco saturday low 60f
0 san_francisco saturday high 70f
0 san_francisco sunday blizzard
0 san_francisco sunday low 40f
0 san_francisco sunday high 60f
0 durham monday blizzard
0 durham monday low 30f
0 durham monday high 50f
0 durham tuesday clear_skies
0 durham tuesday low 80f
0 durham tuesday high 90f
0 durham wednesday humid
0 durham wednesday low 70f
0 durham wednesday high 80f
0 durham thursday clear_skies
0 durham thursday low 50f
0 durham thursday high 70f
0 durham friday blizzard
0 durham friday low 50f
0 durham friday high 60f
0 durham saturday foggy
0 durham saturday low 60f
0 durham saturday high 70f
0 durham sunday clear_skies
0 durham sunday low 20f
0 durham sunday high 40f
1 what is the weather going to be today and tomorrow	what city would you like to know the weather about ?	[]
2 i want to know if it will drizzle in durham	it is not predicted to drizzle any today or tomorrow in durham	['tomorrow', 'durham', 'drizzle', 'today']
3 thank you	anytime	[]

#weather#
0 today monday
0 inglewood monday snow
0 inglewood monday low 90f
0 inglewood monday high 100f
0 inglewood tuesday hail
0 inglewood tuesday low 30f
0 inglewood tuesday high 40f
0 inglewood wednesday raining
0 inglewood wednesday low 20f
0 inglewood wednesday high 40f
0 inglewood thursday misty
0 inglewood thursday low 50f
0 inglewood thursday high 60f
0 inglewood friday clear_skies
0 inglewood friday low 70f
0 inglewood friday high 80f
0 inglewood saturday foggy
0 inglewood saturday low 80f
0 inglewood saturday high 90f
0 inglewood sunday drizzle
0 inglewood sunday low 80f
0 inglewood sunday high 90f
0 downtown_chicago monday snow
0 downtown_chicago monday low 30f
0 downtown_chicago monday high 50f
0 downtown_chicago tuesday overcast
0 downtown_chicago tuesday low 80f
0 downtown_chicago tuesday high 90f
0 downtown_chicago wednesday drizzle
0 downtown_chicago wednesday low 20f
0 downtown_chicago wednesday high 40f
0 downtown_chicago thursday warm
0 downtown_chicago thursday low 50f
0 downtown_chicago thursday high 70f
0 downtown_chicago friday overcast
0 downtown_chicago friday low 90f
0 downtown_chicago friday high 100f
0 downtown_chicago saturday raining
0 downtown_chicago saturday low 30f
0 downtown_chicago saturday high 40f
0 downtown_chicago sunday hail
0 downtown_chicago sunday low 30f
0 downtown_chicago sunday high 50f
0 corona monday rain
0 corona monday low 50f
0 corona monday high 70f
0 corona tuesday dry
0 corona tuesday low 70f
0 corona tuesday high 80f
0 corona wednesday misty
0 corona wednesday low 20f
0 corona wednesday high 40f
0 corona thursday overcast
0 corona thursday low 80f
0 corona thursday high 100f
0 corona friday dry
0 corona friday low 20f
0 corona friday high 30f
0 corona saturday foggy
0 corona saturday low 20f
0 corona saturday high 30f
0 corona sunday blizzard
0 corona sunday low 40f
0 corona sunday high 60f
0 mountain_view monday overcast
0 mountain_view monday low 20f
0 mountain_view monday high 30f
0 mountain_view tuesday stormy
0 mountain_view tuesday low 30f
0 mountain_view tuesday high 40f
0 mountain_view wednesday snow
0 mountain_view wednesday low 30f
0 mountain_view wednesday high 50f
0 mountain_view thursday drizzle
0 mountain_view thursday low 90f
0 mountain_view thursday high 100f
0 mountain_view friday foggy
0 mountain_view friday low 80f
0 mountain_view friday high 90f
0 mountain_view saturday cloudy
0 mountain_view saturday low 90f
0 mountain_view saturday high 100f
0 mountain_view sunday cloudy
0 mountain_view sunday low 60f
0 mountain_view sunday high 80f
0 compton monday foggy
0 compton monday low 60f
0 compton monday high 70f
0 compton tuesday cloudy
0 compton tuesday low 60f
0 compton tuesday high 70f
0 compton wednesday raining
0 compton wednesday low 70f
0 compton wednesday high 90f
0 compton thursday raining
0 compton thursday low 50f
0 compton thursday high 60f
0 compton friday overcast
0 compton friday low 80f
0 compton friday high 90f
0 compton saturday foggy
0 compton saturday low 60f
0 compton saturday high 80f
0 compton sunday hail
0 compton sunday low 40f
0 compton sunday high 50f
0 manhattan monday raining
0 manhattan monday low 50f
0 manhattan monday high 60f
0 manhattan tuesday warm
0 manhattan tuesday low 80f
0 manhattan tuesday high 90f
0 manhattan wednesday hail
0 manhattan wednesday low 90f
0 manhattan wednesday high 100f
0 manhattan thursday dry
0 manhattan thursday low 80f
0 manhattan thursday high 100f
0 manhattan friday dew
0 manhattan friday low 50f
0 manhattan friday high 70f
0 manhattan saturday drizzle
0 manhattan saturday low 30f
0 manhattan saturday high 50f
0 manhattan sunday rain
0 manhattan sunday low 70f
0 manhattan sunday high 80f
0 danville monday blizzard
0 danville monday low 20f
0 danville monday high 40f
0 danville tuesday dry
0 danville tuesday low 70f
0 danville tuesday high 80f
0 danville wednesday frost
0 danville wednesday low 40f
0 danville wednesday high 60f
0 danville thursday hot
0 danville thursday low 70f
0 danville thursday high 80f
0 danville friday dry
0 danville friday low 50f
0 danville friday high 70f
0 danville saturday dry
0 danville saturday low 20f
0 danville saturday high 30f
0 danville sunday humid
0 danville sunday low 80f
0 danville sunday high 90f
1 check forecast for today and tomorrow	what city do you want to hear the forecast for ?	[]
2 mountain_view	it will be overcast today and stormy tomorrow in mountain_view	['tomorrow', 'stormy', 'overcast', 'mountain_view', 'today']
3 thanks	you are welcome !	[]

#weather#
0 today monday
0 cleveland monday foggy
0 cleveland monday low 20f
0 cleveland monday high 30f
0 cleveland tuesday overcast
0 cleveland tuesday low 30f
0 cleveland tuesday high 50f
0 cleveland wednesday stormy
0 cleveland wednesday low 60f
0 cleveland wednesday high 80f
0 cleveland thursday rain
0 cleveland thursday low 50f
0 cleveland thursday high 60f
0 cleveland friday stormy
0 cleveland friday low 40f
0 cleveland friday high 50f
0 cleveland saturday raining
0 cleveland saturday low 80f
0 cleveland saturday high 100f
0 cleveland sunday misty
0 cleveland sunday low 50f
0 cleveland sunday high 70f
0 downtown_chicago monday dew
0 downtown_chicago monday low 50f
0 downtown_chicago monday high 70f
0 downtown_chicago tuesday snow
0 downtown_chicago tuesday low 40f
0 downtown_chicago tuesday high 50f
0 downtown_chicago wednesday cloudy
0 downtown_chicago wednesday low 40f
0 downtown_chicago wednesday high 60f
0 downtown_chicago thursday raining
0 downtown_chicago thursday low 30f
0 downtown_chicago thursday high 40f
0 downtown_chicago friday windy
0 downtown_chicago friday low 70f
0 downtown_chicago friday high 80f
0 downtown_chicago saturday dry
0 downtown_chicago saturday low 40f
0 downtown_chicago saturday high 50f
0 downtown_chicago sunday dew
0 downtown_chicago sunday low 70f
0 downtown_chicago sunday high 80f
0 manhattan monday hail
0 manhattan monday low 30f
0 manhattan monday high 50f
0 manhattan tuesday snow
0 manhattan tuesday low 60f
0 manhattan tuesday high 80f
0 manhattan wednesday warm
0 manhattan wednesday low 70f
0 manhattan wednesday high 80f
0 manhattan thursday frost
0 manhattan thursday low 50f
0 manhattan thursday high 60f
0 manhattan friday drizzle
0 manhattan friday low 30f
0 manhattan friday high 40f
0 manhattan saturday windy
0 manhattan saturday low 90f
0 manhattan saturday high 100f
0 manhattan sunday overcast
0 manhattan sunday low 50f
0 manhattan sunday high 60f
0 danville monday drizzle
0 danville monday low 80f
0 danville monday high 90f
0 danville tuesday windy
0 danville tuesday low 30f
0 danville tuesday high 40f
0 danville wednesday stormy
0 danville wednesday low 60f
0 danville wednesday high 70f
0 danville thursday warm
0 danville thursday low 80f
0 danville thursday high 100f
0 danville friday dry
0 danville friday low 50f
0 danville friday high 60f
0 danville saturday misty
0 danville saturday low 90f
0 danville saturday high 100f
0 danville sunday dry
0 danville sunday low 60f
0 danville sunday high 80f
0 exeter monday hot
0 exeter monday low 90f
0 exeter monday high 100f
0 exeter tuesday foggy
0 exeter tuesday low 50f
0 exeter tuesday high 60f
0 exeter wednesday foggy
0 exeter wednesday low 90f
0 exeter wednesday high 100f
0 exeter thursday rain
0 exeter thursday low 80f
0 exeter thursday high 90f
0 exeter friday blizzard
0 exeter friday low 50f
0 exeter friday high 60f
0 exeter saturday drizzle
0 exeter saturday low 80f
0 exeter saturday high 100f
0 exeter sunday dry
0 exeter sunday low 30f
0 exeter sunday high 40f
0 alameda monday dry
0 alameda monday low 60f
0 alameda monday high 70f
0 alameda tuesday foggy
0 alameda tuesday low 90f
0 alameda tuesday high 100f
0 alameda wednesday rain
0 alameda wednesday low 90f
0 alameda wednesday high 100f
0 alameda thursday dew
0 alameda thursday low 80f
0 alameda thursday high 90f
0 alameda friday stormy
0 alameda friday low 20f
0 alameda friday high 30f
0 alameda saturday hot
0 alameda saturday low 70f
0 alameda saturday high 90f
0 alameda sunday snow
0 alameda sunday low 20f
0 alameda sunday high 40f
0 brentwood monday windy
0 brentwood monday low 80f
0 brentwood monday high 100f
0 brentwood tuesday snow
0 brentwood tuesday low 20f
0 brentwood tuesday high 40f
0 brentwood wednesday drizzle
0 brentwood wednesday low 70f
0 brentwood wednesday high 80f
0 brentwood thursday humid
0 brentwood thursday low 90f
0 brentwood thursday high 100f
0 brentwood friday humid
0 brentwood friday low 50f
0 brentwood friday high 70f
0 brentwood saturday stormy
0 brentwood saturday low 30f
0 brentwood saturday high 40f
0 brentwood sunday overcast
0 brentwood sunday low 90f
0 brentwood sunday high 100f
1 what s the weather going to be like this week	what location should i look up the weekly forecast for ?	[]
2 will it be hot in brentwood ?	it should not be hot in brentwood this week	['brentwood', 'hot', 'week']
3 thank you	you are welcome !	[]

#navigate#
0 1_miles car_collision_nearby parking_garage poi palo_alto_garage_r
0 palo_alto_garage_r distance 1_miles
0 palo_alto_garage_r traffic_info car_collision_nearby
0 palo_alto_garage_r poi_type parking_garage
0 palo_alto_garage_r address 481_amaranta_ave
0 4_miles heavy_traffic gas_station poi valero
0 valero distance 4_miles
0 valero traffic_info heavy_traffic
0 valero poi_type gas_station
0 valero address 200_alester_ave
0 5_miles no_traffic home poi home
0 home distance 5_miles
0 home traffic_info no_traffic
0 home poi_type home
0 home address 5671_barringer_street
0 4_miles car_collision_nearby parking_garage poi stanford_oval_parking
0 stanford_oval_parking distance 4_miles
0 stanford_oval_parking traffic_info car_collision_nearby
0 stanford_oval_parking poi_type parking_garage
0 stanford_oval_parking address 610_amarillo_ave
0 3_miles no_traffic coffee_or_tea_place poi palo_alto_cafe
0 palo_alto_cafe distance 3_miles
0 palo_alto_cafe traffic_info no_traffic
0 palo_alto_cafe poi_type coffee_or_tea_place
0 palo_alto_cafe address 436_alger_dr
0 3_miles no_traffic coffee_or_tea_place poi philz
0 philz distance 3_miles
0 philz traffic_info no_traffic
0 philz poi_type coffee_or_tea_place
0 philz address 583_alester_ave
0 1_miles heavy_traffic rest_stop poi four_seasons
0 four_seasons distance 1_miles
0 four_seasons traffic_info heavy_traffic
0 four_seasons poi_type rest_stop
0 four_seasons address 465_arcadia_pl
0 2_miles road_block_nearby shopping_center poi topanga_mall
0 topanga_mall distance 2_miles
0 topanga_mall traffic_info road_block_nearby
0 topanga_mall poi_type shopping_center
0 topanga_mall address 171_oak_rd
1 where is a nearby parking_garage ?	the nearest one is palo_alto_garage_r , it s just 1_miles away	['palo_alto_garage_r', '1_miles']
2 oh great job thanks	you are welcome !	[]

#weather#
0 today monday
0 carson monday dew
0 carson monday low 60f
0 carson monday high 80f
0 carson tuesday clear_skies
0 carson tuesday low 20f
0 carson tuesday high 30f
0 carson wednesday snow
0 carson wednesday low 20f
0 carson wednesday high 30f
0 carson thursday snow
0 carson thursday low 70f
0 carson thursday high 90f
0 carson friday foggy
0 carson friday low 30f
0 carson friday high 50f
0 carson saturday dew
0 carson saturday low 20f
0 carson saturday high 40f
0 carson sunday windy
0 carson sunday low 30f
0 carson sunday high 50f
0 mountain_view monday dry
0 mountain_view monday low 20f
0 mountain_view monday high 30f
0 mountain_view tuesday rain
0 mountain_view tuesday low 30f
0 mountain_view tuesday high 50f
0 mountain_view wednesday hail
0 mountain_view wednesday low 20f
0 mountain_view wednesday high 40f
0 mountain_view thursday stormy
0 mountain_view thursday low 60f
0 mountain_view thursday high 80f
0 mountain_view friday rain
0 mountain_view friday low 50f
0 mountain_view friday high 60f
0 mountain_view saturday blizzard
0 mountain_view saturday low 50f
0 mountain_view saturday high 60f
0 mountain_view sunday hail
0 mountain_view sunday low 80f
0 mountain_view sunday high 90f
0 grand_rapids monday snow
0 grand_rapids monday low 50f
0 grand_rapids monday high 70f
0 grand_rapids tuesday drizzle
0 grand_rapids tuesday low 40f
0 grand_rapids tuesday high 60f
0 grand_rapids wednesday raining
0 grand_rapids wednesday low 40f
0 grand_rapids wednesday high 60f
0 grand_rapids thursday frost
0 grand_rapids thursday low 40f
0 grand_rapids thursday high 60f
0 grand_rapids friday drizzle
0 grand_rapids friday low 50f
0 grand_rapids friday high 70f
0 grand_rapids saturday humid
0 grand_rapids saturday low 80f
0 grand_rapids saturday high 90f
0 grand_rapids sunday stormy
0 grand_rapids sunday low 40f
0 grand_rapids sunday high 60f
0 san_mateo monday misty
0 san_mateo monday low 30f
0 san_mateo monday high 50f
0 san_mateo tuesday drizzle
0 san_mateo tuesday low 40f
0 san_mateo tuesday high 50f
0 san_mateo wednesday rain
0 san_mateo wednesday low 50f
0 san_mateo wednesday high 70f
0 san_mateo thursday clear_skies
0 san_mateo thursday low 30f
0 san_mateo thursday high 50f
0 san_mateo friday dry
0 san_mateo friday low 20f
0 san_mateo friday high 40f
0 san_mateo saturday rain
0 san_mateo saturday low 60f
0 san_mateo saturday high 70f
0 san_mateo sunday dry
0 san_mateo sunday low 30f
0 san_mateo sunday high 40f
0 redwood_city monday foggy
0 redwood_city monday low 30f
0 redwood_city monday high 40f
0 redwood_city tuesday drizzle
0 redwood_city tuesday low 70f
0 redwood_city tuesday high 90f
0 redwood_city wednesday hot
0 redwood_city wednesday low 80f
0 redwood_city wednesday high 100f
0 redwood_city thursday humid
0 redwood_city thursday low 90f
0 redwood_city thursday high 100f
0 redwood_city friday windy
0 redwood_city friday low 40f
0 redwood_city friday high 60f
0 redwood_city saturday dry
0 redwood_city saturday low 40f
0 redwood_city saturday high 60f
0 redwood_city sunday clear_skies
0 redwood_city sunday low 30f
0 redwood_city sunday high 40f
0 compton monday dew
0 compton monday low 70f
0 compton monday high 90f
0 compton tuesday overcast
0 compton tuesday low 90f
0 compton tuesday high 100f
0 compton wednesday dew
0 compton wednesday low 60f
0 compton wednesday high 80f
0 compton thursday misty
0 compton thursday low 90f
0 compton thursday high 100f
0 compton friday drizzle
0 compton friday low 60f
0 compton friday high 80f
0 compton saturday overcast
0 compton saturday low 40f
0 compton saturday high 50f
0 compton sunday raining
0 compton sunday low 90f
0 compton sunday high 100f
0 manhattan monday clear_skies
0 manhattan monday low 40f
0 manhattan monday high 60f
0 manhattan tuesday rain
0 manhattan tuesday low 80f
0 manhattan tuesday high 100f
0 manhattan wednesday dew
0 manhattan wednesday low 50f
0 manhattan wednesday high 70f
0 manhattan thursday cloudy
0 manhattan thursday low 40f
0 manhattan thursday high 60f
0 manhattan friday rain
0 manhattan friday low 20f
0 manhattan friday high 40f
0 manhattan saturday raining
0 manhattan saturday low 90f
0 manhattan saturday high 100f
0 manhattan sunday rain
0 manhattan sunday low 50f
0 manhattan sunday high 60f
1 will there be drizzle in redwood_city this weekend ?	there will be no drizzle in redwood_city this weekend	['weekend', 'drizzle', 'redwood_city']
2 thanks	no problem !	[]

#navigate#
0 1_miles moderate_traffic pizza_restaurant poi dominos
0 dominos distance 1_miles
0 dominos traffic_info moderate_traffic
0 dominos poi_type pizza_restaurant
0 dominos address 776_arastradero_rd
0 1_miles moderate_traffic hospital poi stanford_express_care
0 stanford_express_care distance 1_miles
0 stanford_express_care traffic_info moderate_traffic
0 stanford_express_care poi_type hospital
0 stanford_express_care address 214_el_camino_real
0 5_miles heavy_traffic certain_address poi 5672_barringer_street
0 5672_barringer_street distance 5_miles
0 5672_barringer_street traffic_info heavy_traffic
0 5672_barringer_street poi_type certain_address
0 5672_barringer_street address 5672_barringer_street
0 1_miles no_traffic parking_garage poi stanford_oval_parking
0 stanford_oval_parking distance 1_miles
0 stanford_oval_parking traffic_info no_traffic
0 stanford_oval_parking poi_type parking_garage
0 stanford_oval_parking address 610_amarillo_ave
0 5_miles no_traffic home poi home
0 home distance 5_miles
0 home traffic_info no_traffic
0 home poi_type home
0 home address 5671_barringer_street
0 2_miles no_traffic parking_garage poi civic_center_garage
0 civic_center_garage distance 2_miles
0 civic_center_garage traffic_info no_traffic
0 civic_center_garage poi_type parking_garage
0 civic_center_garage address 270_altaire_walk
0 1_miles heavy_traffic rest_stop poi hotel_keen
0 hotel_keen distance 1_miles
0 hotel_keen traffic_info heavy_traffic
0 hotel_keen poi_type rest_stop
0 hotel_keen address 578_arbol_dr
1 car please send me the fastest route to go back home	taking you home	['home']
2 what is the address ?	home is 5671_barringer_street anything else i can help you with ?	['home', '5671_barringer_street']
3 please send me the fastest route on screen and let s go there , thank you !	got it , will do !	[]
4 thanks for all your help	you are welcome i am always happy to help	[]

#schedule#
1 make an appointment for the doctor on the_12th	at what time should i set the appointment ?	[]
2 set it at 7pm please	i have made an appointment for the doctor on the_12th at 7pm	['doctor', '7pm', 'the_12th']
3 thank you	you are welcome	[]

#weather#
0 today monday
0 compton monday overcast
0 compton monday low 90f
0 compton monday high 100f
0 compton tuesday rain
0 compton tuesday low 30f
0 compton tuesday high 50f
0 compton wednesday drizzle
0 compton wednesday low 50f
0 compton wednesday high 70f
0 compton thursday rain
0 compton thursday low 20f
0 compton thursday high 30f
0 compton friday dry
0 compton friday low 70f
0 compton friday high 90f
0 compton saturday blizzard
0 compton saturday low 30f
0 compton saturday high 50f
0 compton sunday foggy
0 compton sunday low 30f
0 compton sunday high 40f
0 carson monday dry
0 carson monday low 80f
0 carson monday high 100f
0 carson tuesday humid
0 carson tuesday low 50f
0 carson tuesday high 70f
0 carson wednesday hot
0 carson wednesday low 50f
0 carson wednesday high 70f
0 carson thursday rain
0 carson thursday low 30f
0 carson thursday high 50f
0 carson friday misty
0 carson friday low 70f
0 carson friday high 80f
0 carson saturday misty
0 carson saturday low 50f
0 carson saturday high 70f
0 carson sunday overcast
0 carson sunday low 80f
0 carson sunday high 100f
0 downtown_chicago monday windy
0 downtown_chicago monday low 90f
0 downtown_chicago monday high 100f
0 downtown_chicago tuesday hail
0 downtown_chicago tuesday low 50f
0 downtown_chicago tuesday high 70f
0 downtown_chicago wednesday dew
0 downtown_chicago wednesday low 80f
0 downtown_chicago wednesday high 90f
0 downtown_chicago thursday hail
0 downtown_chicago thursday low 50f
0 downtown_chicago thursday high 60f
0 downtown_chicago friday foggy
0 downtown_chicago friday low 80f
0 downtown_chicago friday high 100f
0 downtown_chicago saturday dew
0 downtown_chicago saturday low 40f
0 downtown_chicago saturday high 50f
0 downtown_chicago sunday dry
0 downtown_chicago sunday low 90f
0 downtown_chicago sunday high 100f
0 inglewood monday foggy
0 inglewood monday low 40f
0 inglewood monday high 50f
0 inglewood tuesday rain
0 inglewood tuesday low 90f
0 inglewood tuesday high 100f
0 inglewood wednesday dry
0 inglewood wednesday low 90f
0 inglewood wednesday high 100f
0 inglewood thursday snow
0 inglewood thursday low 80f
0 inglewood thursday high 90f
0 inglewood friday dew
0 inglewood friday low 70f
0 inglewood friday high 80f
0 inglewood saturday foggy
0 inglewood saturday low 40f
0 inglewood saturday high 60f
0 inglewood sunday frost
0 inglewood sunday low 40f
0 inglewood sunday high 60f
0 los_angeles monday humid
0 los_angeles monday low 60f
0 los_angeles monday high 70f
0 los_angeles tuesday cloudy
0 los_angeles tuesday low 80f
0 los_angeles tuesday high 100f
0 los_angeles wednesday misty
0 los_angeles wednesday low 70f
0 los_angeles wednesday high 80f
0 los_angeles thursday cloudy
0 los_angeles thursday low 80f
0 los_angeles thursday high 90f
0 los_angeles friday snow
0 los_angeles friday low 20f
0 los_angeles friday high 30f
0 los_angeles saturday foggy
0 los_angeles saturday low 60f
0 los_angeles saturday high 70f
0 los_angeles sunday dew
0 los_angeles sunday low 20f
0 los_angeles sunday high 30f
0 new_york monday clear_skies
0 new_york monday low 70f
0 new_york monday high 90f
0 new_york tuesday humid
0 new_york tuesday low 50f
0 new_york tuesday high 70f
0 new_york wednesday misty
0 new_york wednesday low 40f
0 new_york wednesday high 50f
0 new_york thursday overcast
0 new_york thursday low 50f
0 new_york thursday high 70f
0 new_york friday raining
0 new_york friday low 30f
0 new_york friday high 40f
0 new_york saturday misty
0 new_york saturday low 90f
0 new_york saturday high 100f
0 new_york sunday clear_skies
0 new_york sunday low 90f
0 new_york sunday high 100f
0 alameda monday raining
0 alameda monday low 20f
0 alameda monday high 40f
0 alameda tuesday stormy
0 alameda tuesday low 80f
0 alameda tuesday high 90f
0 alameda wednesday clear_skies
0 alameda wednesday low 80f
0 alameda wednesday high 90f
0 alameda thursday stormy
0 alameda thursday low 20f
0 alameda thursday high 30f
0 alameda friday snow
0 alameda friday low 60f
0 alameda friday high 70f
0 alameda saturday overcast
0 alameda saturday low 90f
0 alameda saturday high 100f
0 alameda sunday misty
0 alameda sunday low 60f
0 alameda sunday high 80f
1 what is the temperature for the next 7 days weather forecast	what city are you interested in ?	[]
2 compton	the temperature in compton will be between 70f and 100f on monday and friday during the other days of the week it will remain between 30f and 70f	['70f', 'week', 'friday', '30f', 'monday', '100f', 'compton']
3 thank you very much car !	you are very welcome	[]

#weather#
0 today monday
0 oakland monday dry
0 oakland monday low 80f
0 oakland monday high 90f
0 oakland tuesday overcast
0 oakland tuesday low 60f
0 oakland tuesday high 70f
0 oakland wednesday drizzle
0 oakland wednesday low 80f
0 oakland wednesday high 100f
0 oakland thursday overcast
0 oakland thursday low 30f
0 oakland thursday high 50f
0 oakland friday stormy
0 oakland friday low 20f
0 oakland friday high 30f
0 oakland saturday dry
0 oakland saturday low 80f
0 oakland saturday high 90f
0 oakland sunday rain
0 oakland sunday low 60f
0 oakland sunday high 70f
0 mountain_view monday frost
0 mountain_view monday low 30f
0 mountain_view monday high 40f
0 mountain_view tuesday stormy
0 mountain_view tuesday low 40f
0 mountain_view tuesday high 50f
0 mountain_view wednesday dry
0 mountain_view wednesday low 60f
0 mountain_view wednesday high 70f
0 mountain_view thursday dew
0 mountain_view thursday low 60f
0 mountain_view thursday high 80f
0 mountain_view friday clear_skies
0 mountain_view friday low 30f
0 mountain_view friday high 50f
0 mountain_view saturday misty
0 mountain_view saturday low 90f
0 mountain_view saturday high 100f
0 mountain_view sunday hot
0 mountain_view sunday low 80f
0 mountain_view sunday high 90f
0 compton monday drizzle
0 compton monday low 30f
0 compton monday high 40f
0 compton tuesday hail
0 compton tuesday low 40f
0 compton tuesday high 60f
0 compton wednesday cloudy
0 compton wednesday low 80f
0 compton wednesday high 90f
0 compton thursday windy
0 compton thursday low 70f
0 compton thursday high 90f
0 compton friday dry
0 compton friday low 80f
0 compton friday high 100f
0 compton saturday snow
0 compton saturday low 40f
0 compton saturday high 50f
0 compton sunday snow
0 compton sunday low 30f
0 compton sunday high 50f
0 atherton monday windy
0 atherton monday low 50f
0 atherton monday high 60f
0 atherton tuesday stormy
0 atherton tuesday low 90f
0 atherton tuesday high 100f
0 atherton wednesday misty
0 atherton wednesday low 60f
0 atherton wednesday high 70f
0 atherton thursday clear_skies
0 atherton thursday low 90f
0 atherton thursday high 100f
0 atherton friday rain
0 atherton friday low 70f
0 atherton friday high 80f
0 atherton saturday hot
0 atherton saturday low 80f
0 atherton saturday high 90f
0 atherton sunday snow
0 atherton sunday low 70f
0 atherton sunday high 90f
0 durham monday warm
0 durham monday low 60f
0 durham monday high 80f
0 durham tuesday misty
0 durham tuesday low 30f
0 durham tuesday high 40f
0 durham wednesday dew
0 durham wednesday low 20f
0 durham wednesday high 30f
0 durham thursday rain
0 durham thursday low 50f
0 durham thursday high 70f
0 durham friday foggy
0 durham friday low 40f
0 durham friday high 60f
0 durham saturday blizzard
0 durham saturday low 20f
0 durham saturday high 40f
0 durham sunday snow
0 durham sunday low 80f
0 durham sunday high 90f
0 brentwood monday dry
0 brentwood monday low 50f
0 brentwood monday high 60f
0 brentwood tuesday hail
0 brentwood tuesday low 70f
0 brentwood tuesday high 80f
0 brentwood wednesday dew
0 brentwood wednesday low 50f
0 brentwood wednesday high 70f
0 brentwood thursday rain
0 brentwood thursday low 40f
0 brentwood thursday high 50f
0 brentwood friday misty
0 brentwood friday low 30f
0 brentwood friday high 50f
0 brentwood saturday dry
0 brentwood saturday low 80f
0 brentwood saturday high 100f
0 brentwood sunday drizzle
0 brentwood sunday low 40f
0 brentwood sunday high 60f
0 grand_rapids monday drizzle
0 grand_rapids monday low 40f
0 grand_rapids monday high 60f
0 grand_rapids tuesday misty
0 grand_rapids tuesday low 80f
0 grand_rapids tuesday high 100f
0 grand_rapids wednesday windy
0 grand_rapids wednesday low 30f
0 grand_rapids wednesday high 40f
0 grand_rapids thursday snow
0 grand_rapids thursday low 30f
0 grand_rapids thursday high 50f
0 grand_rapids friday snow
0 grand_rapids friday low 70f
0 grand_rapids friday high 90f
0 grand_rapids saturday snow
0 grand_rapids saturday low 40f
0 grand_rapids saturday high 50f
0 grand_rapids sunday raining
0 grand_rapids sunday low 40f
0 grand_rapids sunday high 50f
1 what will be the highest_temperature on friday in mountain_view ?	on friday , the highest_temperature in mountain_view is predicted to be 50f	['mountain_view', '50f', 'friday', 'highest_temperature']
2 thanks	anytime	[]

#schedule#
1 remind me about my yoga_activity with mother on the_15th of this month , it is at 3pm	okay , i will remind you of your yoga_activity with your mother scheduled on the_15th of this month	['mother', 'the_15th', 'yoga_activity']
2 schedule it for 3pm	setting reminder for yoga_activity with your mother on the_15th at 3pm	['mother', 'the_15th', 'yoga_activity', '3pm']

#schedule#
0 football_activity time 6pm
0 football_activity date the_9th
0 football_activity party brother
0 tennis_activity time 7pm
0 tennis_activity date the_11th
0 tennis_activity party jon
0 tennis_activity time 5pm
0 tennis_activity date the_4th
0 tennis_activity party mother
0 dinner time 6pm
0 dinner date the_17th
0 dinner party aunt
0 tennis_activity time 5pm
0 tennis_activity date the_13th
0 tennis_activity party tom
0 doctor_appointment time 7pm
0 doctor_appointment date the_17th
0 doctor_appointment party alex
0 conference time 6pm
0 conference date the_6th
0 conference party infrastructure_team
0 conference room conference_room_100
0 conference agenda go_over_quarterly_report
0 doctor_appointment time 3pm
0 doctor_appointment date thursday
0 doctor_appointment party aunt
1 what time is my next tennis_activity and who will be attending ?	your next tennis_activity is on the_4th at 5pm with your mother	['5pm', 'tennis_activity', 'mother', 'the_4th']
2 thanks !	glad i can help	[]

#navigate#
0 2_miles heavy_traffic pizza_restaurant poi pizza_hut
0 pizza_hut distance 2_miles
0 pizza_hut traffic_info heavy_traffic
0 pizza_hut poi_type pizza_restaurant
0 pizza_hut address 704_el_camino_real
0 6_miles no_traffic coffee_or_tea_place poi cafe_venetia
0 cafe_venetia distance 6_miles
0 cafe_venetia traffic_info no_traffic
0 cafe_venetia poi_type coffee_or_tea_place
0 cafe_venetia address 269_alger_dr
0 5_miles heavy_traffic shopping_center poi midtown_shopping_center
0 midtown_shopping_center distance 5_miles
0 midtown_shopping_center traffic_info heavy_traffic
0 midtown_shopping_center poi_type shopping_center
0 midtown_shopping_center address 338_alester_ave
0 2_miles moderate_traffic friends_house poi jills_house
0 jills_house distance 2_miles
0 jills_house traffic_info moderate_traffic
0 jills_house poi_type friends_house
0 jills_house address 347_alta_mesa_ave
0 6_miles heavy_traffic hospital poi stanford_express_care
0 stanford_express_care distance 6_miles
0 stanford_express_care traffic_info heavy_traffic
0 stanford_express_care poi_type hospital
0 stanford_express_care address 214_el_camino_real
0 4_miles heavy_traffic coffee_or_tea_place poi philz
0 philz distance 4_miles
0 philz traffic_info heavy_traffic
0 philz poi_type coffee_or_tea_place
0 philz address 583_alester_ave
0 4_miles moderate_traffic chinese_restaurant poi mandarin_roots
0 mandarin_roots distance 4_miles
0 mandarin_roots traffic_info moderate_traffic
0 mandarin_roots poi_type chinese_restaurant
0 mandarin_roots address 271_springer_street
1 car i need a hospital , please send me a quick route to the one near me in the direction we are driving	stanford_express_care is on the way	['stanford_express_care']
2 please pick a quick route and let s go there , thank you !	navigating to stanford_express_care at 214_el_camino_real there is heavy_traffic on the way there , however	['214_el_camino_real', 'stanford_express_care', 'heavy_traffic']
3 ok , thanks car !	you are very welcome	[]

#schedule#
1 schedule a swimming_activity on monday the_1st with my father at 4pm	i will promptly schedule a swimming_activity on monday the_1st with your father at 4pm	['4pm', 'monday', 'swimming_activity', 'the_1st', 'father']
2 thanks	you are welcome	[]

#weather#
0 today monday
0 brentwood monday stormy
0 brentwood monday low 90f
0 brentwood monday high 100f
0 brentwood tuesday rain
0 brentwood tuesday low 50f
0 brentwood tuesday high 60f
0 brentwood wednesday overcast
0 brentwood wednesday low 60f
0 brentwood wednesday high 80f
0 brentwood thursday foggy
0 brentwood thursday low 80f
0 brentwood thursday high 100f
0 brentwood friday overcast
0 brentwood friday low 80f
0 brentwood friday high 90f
0 brentwood saturday foggy
0 brentwood saturday low 80f
0 brentwood saturday high 100f
0 brentwood sunday rain
0 brentwood sunday low 70f
0 brentwood sunday high 90f
0 alhambra monday foggy
0 alhambra monday low 60f
0 alhambra monday high 70f
0 alhambra tuesday dry
0 alhambra tuesday low 40f
0 alhambra tuesday high 60f
0 alhambra wednesday foggy
0 alhambra wednesday low 50f
0 alhambra wednesday high 60f
0 alhambra thursday dry
0 alhambra thursday low 60f
0 alhambra thursday high 70f
0 alhambra friday dew
0 alhambra friday low 50f
0 alhambra friday high 70f
0 alhambra saturday dew
0 alhambra saturday low 30f
0 alhambra saturday high 50f
0 alhambra sunday snow
0 alhambra sunday low 50f
0 alhambra sunday high 70f
0 exeter monday dry
0 exeter monday low 90f
0 exeter monday high 100f
0 exeter tuesday windy
0 exeter tuesday low 50f
0 exeter tuesday high 70f
0 exeter wednesday snow
0 exeter wednesday low 20f
0 exeter wednesday high 40f
0 exeter thursday overcast
0 exeter thursday low 50f
0 exeter thursday high 60f
0 exeter friday foggy
0 exeter friday low 60f
0 exeter friday high 70f
0 exeter saturday rain
0 exeter saturday low 60f
0 exeter saturday high 80f
0 exeter sunday overcast
0 exeter sunday low 20f
0 exeter sunday high 40f
0 oakland monday clear_skies
0 oakland monday low 80f
0 oakland monday high 100f
0 oakland tuesday cloudy
0 oakland tuesday low 90f
0 oakland tuesday high 100f
0 oakland wednesday hot
0 oakland wednesday low 90f
0 oakland wednesday high 100f
0 oakland thursday foggy
0 oakland thursday low 50f
0 oakland thursday high 60f
0 oakland friday dry
0 oakland friday low 90f
0 oakland friday high 100f
0 oakland saturday misty
0 oakland saturday low 20f
0 oakland saturday high 30f
0 oakland sunday foggy
0 oakland sunday low 50f
0 oakland sunday high 60f
0 fresno monday hot
0 fresno monday low 60f
0 fresno monday high 70f
0 fresno tuesday frost
0 fresno tuesday low 40f
0 fresno tuesday high 50f
0 fresno wednesday cloudy
0 fresno wednesday low 60f
0 fresno wednesday high 70f
0 fresno thursday dew
0 fresno thursday low 80f
0 fresno thursday high 100f
0 fresno friday humid
0 fresno friday low 90f
0 fresno friday high 100f
0 fresno saturday dry
0 fresno saturday low 30f
0 fresno saturday high 40f
0 fresno sunday frost
0 fresno sunday low 20f
0 fresno sunday high 30f
0 seattle monday dry
0 seattle monday low 30f
0 seattle monday high 40f
0 seattle tuesday rain
0 seattle tuesday low 40f
0 seattle tuesday high 60f
0 seattle wednesday hot
0 seattle wednesday low 90f
0 seattle wednesday high 100f
0 seattle thursday warm
0 seattle thursday low 60f
0 seattle thursday high 70f
0 seattle friday misty
0 seattle friday low 30f
0 seattle friday high 50f
0 seattle saturday drizzle
0 seattle saturday low 40f
0 seattle saturday high 50f
0 seattle sunday blizzard
0 seattle sunday low 40f
0 seattle sunday high 50f
0 danville monday frost
0 danville monday low 50f
0 danville monday high 60f
0 danville tuesday raining
0 danville tuesday low 20f
0 danville tuesday high 30f
0 danville wednesday dry
0 danville wednesday low 40f
0 danville wednesday high 60f
0 danville thursday dew
0 danville thursday low 20f
0 danville thursday high 40f
0 danville friday misty
0 danville friday low 80f
0 danville friday high 100f
0 danville saturday foggy
0 danville saturday low 40f
0 danville saturday high 60f
0 danville sunday misty
0 danville sunday low 80f
0 danville sunday high 90f
1 will there be clear_skies in danville on thursday ?	dew is predicted in danville on thursday	['danville', 'thursday', 'dew']
2 thank you !	anytime !	[]

#weather#
0 today monday
0 grand_rapids monday hot
0 grand_rapids monday low 50f
0 grand_rapids monday high 70f
0 grand_rapids tuesday raining
0 grand_rapids tuesday low 60f
0 grand_rapids tuesday high 80f
0 grand_rapids wednesday rain
0 grand_rapids wednesday low 20f
0 grand_rapids wednesday high 30f
0 grand_rapids thursday clear_skies
0 grand_rapids thursday low 60f
0 grand_rapids thursday high 70f
0 grand_rapids friday warm
0 grand_rapids friday low 70f
0 grand_rapids friday high 90f
0 grand_rapids saturday foggy
0 grand_rapids saturday low 50f
0 grand_rapids saturday high 60f
0 grand_rapids sunday overcast
0 grand_rapids sunday low 50f
0 grand_rapids sunday high 60f
0 new_york monday misty
0 new_york monday low 30f
0 new_york monday high 50f
0 new_york tuesday snow
0 new_york tuesday low 70f
0 new_york tuesday high 80f
0 new_york wednesday cloudy
0 new_york wednesday low 20f
0 new_york wednesday high 30f
0 new_york thursday rain
0 new_york thursday low 80f
0 new_york thursday high 100f
0 new_york friday rain
0 new_york friday low 40f
0 new_york friday high 60f
0 new_york saturday cloudy
0 new_york saturday low 30f
0 new_york saturday high 50f
0 new_york sunday snow
0 new_york sunday low 20f
0 new_york sunday high 40f
0 boston monday hail
0 boston monday low 90f
0 boston monday high 100f
0 boston tuesday overcast
0 boston tuesday low 60f
0 boston tuesday high 70f
0 boston wednesday rain
0 boston wednesday low 50f
0 boston wednesday high 60f
0 boston thursday dew
0 boston thursday low 20f
0 boston thursday high 30f
0 boston friday cloudy
0 boston friday low 90f
0 boston friday high 100f
0 boston saturday overcast
0 boston saturday low 50f
0 boston saturday high 70f
0 boston sunday overcast
0 boston sunday low 80f
0 boston sunday high 90f
0 durham monday hot
0 durham monday low 90f
0 durham monday high 100f
0 durham tuesday dry
0 durham tuesday low 60f
0 durham tuesday high 80f
0 durham wednesday misty
0 durham wednesday low 60f
0 durham wednesday high 80f
0 durham thursday misty
0 durham thursday low 90f
0 durham thursday high 100f
0 durham friday hot
0 durham friday low 70f
0 durham friday high 90f
0 durham saturday hail
0 durham saturday low 30f
0 durham saturday high 40f
0 durham sunday rain
0 durham sunday low 60f
0 durham sunday high 80f
0 san_francisco monday rain
0 san_francisco monday low 60f
0 san_francisco monday high 70f
0 san_francisco tuesday cloudy
0 san_francisco tuesday low 30f
0 san_francisco tuesday high 40f
0 san_francisco wednesday overcast
0 san_francisco wednesday low 90f
0 san_francisco wednesday high 100f
0 san_francisco thursday stormy
0 san_francisco thursday low 90f
0 san_francisco thursday high 100f
0 san_francisco friday cloudy
0 san_francisco friday low 90f
0 san_francisco friday high 100f
0 san_francisco saturday clear_skies
0 san_francisco saturday low 90f
0 san_francisco saturday high 100f
0 san_francisco sunday foggy
0 san_francisco sunday low 30f
0 san_francisco sunday high 50f
0 carson monday raining
0 carson monday low 70f
0 carson monday high 80f
0 carson tuesday humid
0 carson tuesday low 90f
0 carson tuesday high 100f
0 carson wednesday frost
0 carson wednesday low 40f
0 carson wednesday high 60f
0 carson thursday dry
0 carson thursday low 50f
0 carson thursday high 60f
0 carson friday foggy
0 carson friday low 80f
0 carson friday high 100f
0 carson saturday overcast
0 carson saturday low 50f
0 carson saturday high 70f
0 carson sunday overcast
0 carson sunday low 60f
0 carson sunday high 70f
0 san_jose monday blizzard
0 san_jose monday low 40f
0 san_jose monday high 50f
0 san_jose tuesday snow
0 san_jose tuesday low 90f
0 san_jose tuesday high 100f
0 san_jose wednesday overcast
0 san_jose wednesday low 60f
0 san_jose wednesday high 80f
0 san_jose thursday rain
0 san_jose thursday low 30f
0 san_jose thursday high 50f
0 san_jose friday rain
0 san_jose friday low 80f
0 san_jose friday high 100f
0 san_jose saturday dry
0 san_jose saturday low 50f
0 san_jose saturday high 60f
0 san_jose sunday dry
0 san_jose sunday low 90f
0 san_jose sunday high 100f
1 is it gonna snow in durham during the week ?	durham does not have any snow predicted this week	['snow', 'durham', 'week']
2 thank you	you are welcome	[]

#weather#
0 today monday
0 redwood_city monday cloudy
0 redwood_city monday low 90f
0 redwood_city monday high 100f
0 redwood_city tuesday foggy
0 redwood_city tuesday low 50f
0 redwood_city tuesday high 70f
0 redwood_city wednesday dry
0 redwood_city wednesday low 30f
0 redwood_city wednesday high 40f
0 redwood_city thursday cloudy
0 redwood_city thursday low 20f
0 redwood_city thursday high 30f
0 redwood_city friday dew
0 redwood_city friday low 40f
0 redwood_city friday high 50f
0 redwood_city saturday foggy
0 redwood_city saturday low 70f
0 redwood_city saturday high 90f
0 redwood_city sunday hot
0 redwood_city sunday low 70f
0 redwood_city sunday high 90f
0 cleveland monday clear_skies
0 cleveland monday low 60f
0 cleveland monday high 80f
0 cleveland tuesday dew
0 cleveland tuesday low 30f
0 cleveland tuesday high 40f
0 cleveland wednesday stormy
0 cleveland wednesday low 70f
0 cleveland wednesday high 80f
0 cleveland thursday drizzle
0 cleveland thursday low 50f
0 cleveland thursday high 60f
0 cleveland friday cloudy
0 cleveland friday low 90f
0 cleveland friday high 100f
0 cleveland saturday overcast
0 cleveland saturday low 80f
0 cleveland saturday high 100f
0 cleveland sunday raining
0 cleveland sunday low 20f
0 cleveland sunday high 30f
0 atherton monday dew
0 atherton monday low 30f
0 atherton monday high 50f
0 atherton tuesday clear_skies
0 atherton tuesday low 50f
0 atherton tuesday high 60f
0 atherton wednesday cloudy
0 atherton wednesday low 30f
0 atherton wednesday high 50f
0 atherton thursday blizzard
0 atherton thursday low 20f
0 atherton thursday high 40f
0 atherton friday dew
0 atherton friday low 40f
0 atherton friday high 60f
0 atherton saturday windy
0 atherton saturday low 40f
0 atherton saturday high 60f
0 atherton sunday hot
0 atherton sunday low 70f
0 atherton sunday high 80f
0 downtown_chicago monday hail
0 downtown_chicago monday low 20f
0 downtown_chicago monday high 40f
0 downtown_chicago tuesday windy
0 downtown_chicago tuesday low 60f
0 downtown_chicago tuesday high 80f
0 downtown_chicago wednesday clear_skies
0 downtown_chicago wednesday low 50f
0 downtown_chicago wednesday high 60f
0 downtown_chicago thursday foggy
0 downtown_chicago thursday low 90f
0 downtown_chicago thursday high 100f
0 downtown_chicago friday windy
0 downtown_chicago friday low 30f
0 downtown_chicago friday high 50f
0 downtown_chicago saturday hail
0 downtown_chicago saturday low 40f
0 downtown_chicago saturday high 50f
0 downtown_chicago sunday windy
0 downtown_chicago sunday low 40f
0 downtown_chicago sunday high 50f
0 alameda monday snow
0 alameda monday low 50f
0 alameda monday high 60f
0 alameda tuesday dry
0 alameda tuesday low 30f
0 alameda tuesday high 40f
0 alameda wednesday stormy
0 alameda wednesday low 40f
0 alameda wednesday high 60f
0 alameda thursday warm
0 alameda thursday low 80f
0 alameda thursday high 100f
0 alameda friday drizzle
0 alameda friday low 20f
0 alameda friday high 40f
0 alameda saturday dry
0 alameda saturday low 30f
0 alameda saturday high 50f
0 alameda sunday warm
0 alameda sunday low 60f
0 alameda sunday high 80f
0 compton monday humid
0 compton monday low 50f
0 compton monday high 70f
0 compton tuesday dry
0 compton tuesday low 60f
0 compton tuesday high 80f
0 compton wednesday humid
0 compton wednesday low 60f
0 compton wednesday high 80f
0 compton thursday raining
0 compton thursday low 70f
0 compton thursday high 90f
0 compton friday drizzle
0 compton friday low 20f
0 compton friday high 40f
0 compton saturday snow
0 compton saturday low 90f
0 compton saturday high 100f
0 compton sunday foggy
0 compton sunday low 30f
0 compton sunday high 40f
0 menlo_park monday drizzle
0 menlo_park monday low 60f
0 menlo_park monday high 70f
0 menlo_park tuesday hot
0 menlo_park tuesday low 60f
0 menlo_park tuesday high 70f
0 menlo_park wednesday hail
0 menlo_park wednesday low 30f
0 menlo_park wednesday high 50f
0 menlo_park thursday rain
0 menlo_park thursday low 60f
0 menlo_park thursday high 70f
0 menlo_park friday windy
0 menlo_park friday low 80f
0 menlo_park friday high 90f
0 menlo_park saturday hot
0 menlo_park saturday low 80f
0 menlo_park saturday high 90f
0 menlo_park sunday dew
0 menlo_park sunday low 40f
0 menlo_park sunday high 60f
1 what is the weather like this week	what city do you want the weather for ?	[]
2 cleveland	this week in cleveland the weather will be clear_skies on monday , dew on tuesday , stormy on wednesday , drizzle on thrusday , cloudy on friday , overcast on saturday , and raining on sunday	['sunday', 'week', 'dew', 'stormy', 'wednesday', 'friday', 'cleveland', 'saturday', 'monday', 'clear_skies', 'cloudy', 'drizzle', 'tuesday', 'overcast']
3 thank	you are very welcome !	[]

#weather#
0 today monday
0 new_york monday foggy
0 new_york monday low 80f
0 new_york monday high 100f
0 new_york tuesday humid
0 new_york tuesday low 80f
0 new_york tuesday high 90f
0 new_york wednesday dry
0 new_york wednesday low 50f
0 new_york wednesday high 70f
0 new_york thursday stormy
0 new_york thursday low 70f
0 new_york thursday high 90f
0 new_york friday stormy
0 new_york friday low 80f
0 new_york friday high 90f
0 new_york saturday clear_skies
0 new_york saturday low 90f
0 new_york saturday high 100f
0 new_york sunday drizzle
0 new_york sunday low 60f
0 new_york sunday high 80f
0 san_mateo monday overcast
0 san_mateo monday low 20f
0 san_mateo monday high 40f
0 san_mateo tuesday clear_skies
0 san_mateo tuesday low 60f
0 san_mateo tuesday high 70f
0 san_mateo wednesday stormy
0 san_mateo wednesday low 60f
0 san_mateo wednesday high 70f
0 san_mateo thursday clear_skies
0 san_mateo thursday low 30f
0 san_mateo thursday high 40f
0 san_mateo friday dry
0 san_mateo friday low 30f
0 san_mateo friday high 50f
0 san_mateo saturday dry
0 san_mateo saturday low 40f
0 san_mateo saturday high 50f
0 san_mateo sunday overcast
0 san_mateo sunday low 80f
0 san_mateo sunday high 100f
0 corona monday drizzle
0 corona monday low 50f
0 corona monday high 60f
0 corona tuesday foggy
0 corona tuesday low 70f
0 corona tuesday high 80f
0 corona wednesday hot
0 corona wednesday low 80f
0 corona wednesday high 100f
0 corona thursday windy
0 corona thursday low 80f
0 corona thursday high 90f
0 corona friday warm
0 corona friday low 80f
0 corona friday high 100f
0 corona saturday misty
0 corona saturday low 70f
0 corona saturday high 90f
0 corona sunday dry
0 corona sunday low 70f
0 corona sunday high 90f
0 alameda monday hail
0 alameda monday low 90f
0 alameda monday high 100f
0 alameda tuesday foggy
0 alameda tuesday low 70f
0 alameda tuesday high 80f
0 alameda wednesday stormy
0 alameda wednesday low 20f
0 alameda wednesday high 40f
0 alameda thursday dry
0 alameda thursday low 20f
0 alameda thursday high 30f
0 alameda friday raining
0 alameda friday low 70f
0 alameda friday high 90f
0 alameda saturday dew
0 alameda saturday low 50f
0 alameda saturday high 70f
0 alameda sunday foggy
0 alameda sunday low 20f
0 alameda sunday high 30f
0 mountain_view monday foggy
0 mountain_view monday low 30f
0 mountain_view monday high 50f
0 mountain_view tuesday rain
0 mountain_view tuesday low 90f
0 mountain_view tuesday high 100f
0 mountain_view wednesday raining
0 mountain_view wednesday low 60f
0 mountain_view wednesday high 80f
0 mountain_view thursday rain
0 mountain_view thursday low 50f
0 mountain_view thursday high 70f
0 mountain_view friday foggy
0 mountain_view friday low 80f
0 mountain_view friday high 90f
0 mountain_view saturday overcast
0 mountain_view saturday low 50f
0 mountain_view saturday high 70f
0 mountain_view sunday snow
0 mountain_view sunday low 40f
0 mountain_view sunday high 50f
0 oakland monday frost
0 oakland monday low 20f
0 oakland monday high 30f
0 oakland tuesday clear_skies
0 oakland tuesday low 70f
0 oakland tuesday high 90f
0 oakland wednesday windy
0 oakland wednesday low 60f
0 oakland wednesday high 70f
0 oakland thursday overcast
0 oakland thursday low 60f
0 oakland thursday high 70f
0 oakland friday raining
0 oakland friday low 60f
0 oakland friday high 80f
0 oakland saturday cloudy
0 oakland saturday low 70f
0 oakland saturday high 90f
0 oakland sunday dew
0 oakland sunday low 60f
0 oakland sunday high 80f
0 san_jose monday windy
0 san_jose monday low 20f
0 san_jose monday high 30f
0 san_jose tuesday blizzard
0 san_jose tuesday low 20f
0 san_jose tuesday high 30f
0 san_jose wednesday frost
0 san_jose wednesday low 50f
0 san_jose wednesday high 60f
0 san_jose thursday warm
0 san_jose thursday low 50f
0 san_jose thursday high 70f
0 san_jose friday misty
0 san_jose friday low 70f
0 san_jose friday high 80f
0 san_jose saturday cloudy
0 san_jose saturday low 80f
0 san_jose saturday high 100f
0 san_jose sunday frost
0 san_jose sunday low 20f
0 san_jose sunday high 30f
1 will it be dry in new_york on wednesday ?	it will be dry wednesday in new_york	['dry', 'new_york', 'wednesday']
2 thank you so much	no problem	[]

#weather#
0 today monday
0 san_mateo monday overcast
0 san_mateo monday low 30f
0 san_mateo monday high 50f
0 san_mateo tuesday foggy
0 san_mateo tuesday low 90f
0 san_mateo tuesday high 100f
0 san_mateo wednesday overcast
0 san_mateo wednesday low 50f
0 san_mateo wednesday high 60f
0 san_mateo thursday cloudy
0 san_mateo thursday low 70f
0 san_mateo thursday high 80f
0 san_mateo friday clear_skies
0 san_mateo friday low 40f
0 san_mateo friday high 60f
0 san_mateo saturday rain
0 san_mateo saturday low 70f
0 san_mateo saturday high 80f
0 san_mateo sunday overcast
0 san_mateo sunday low 90f
0 san_mateo sunday high 100f
0 inglewood monday drizzle
0 inglewood monday low 30f
0 inglewood monday high 50f
0 inglewood tuesday dry
0 inglewood tuesday low 30f
0 inglewood tuesday high 40f
0 inglewood wednesday snow
0 inglewood wednesday low 20f
0 inglewood wednesday high 40f
0 inglewood thursday dry
0 inglewood thursday low 80f
0 inglewood thursday high 100f
0 inglewood friday drizzle
0 inglewood friday low 30f
0 inglewood friday high 50f
0 inglewood saturday snow
0 inglewood saturday low 60f
0 inglewood saturday high 70f
0 inglewood sunday blizzard
0 inglewood sunday low 30f
0 inglewood sunday high 40f
0 downtown_chicago monday foggy
0 downtown_chicago monday low 50f
0 downtown_chicago monday high 60f
0 downtown_chicago tuesday hot
0 downtown_chicago tuesday low 50f
0 downtown_chicago tuesday high 70f
0 downtown_chicago wednesday snow
0 downtown_chicago wednesday low 80f
0 downtown_chicago wednesday high 100f
0 downtown_chicago thursday frost
0 downtown_chicago thursday low 50f
0 downtown_chicago thursday high 60f
0 downtown_chicago friday humid
0 downtown_chicago friday low 60f
0 downtown_chicago friday high 70f
0 downtown_chicago saturday snow
0 downtown_chicago saturday low 50f
0 downtown_chicago saturday high 70f
0 downtown_chicago sunday rain
0 downtown_chicago sunday low 80f
0 downtown_chicago sunday high 90f
0 manhattan monday drizzle
0 manhattan monday low 60f
0 manhattan monday high 70f
0 manhattan tuesday windy
0 manhattan tuesday low 40f
0 manhattan tuesday high 60f
0 manhattan wednesday hot
0 manhattan wednesday low 80f
0 manhattan wednesday high 90f
0 manhattan thursday drizzle
0 manhattan thursday low 90f
0 manhattan thursday high 100f
0 manhattan friday humid
0 manhattan friday low 90f
0 manhattan friday high 100f
0 manhattan saturday dry
0 manhattan saturday low 60f
0 manhattan saturday high 70f
0 manhattan sunday raining
0 manhattan sunday low 80f
0 manhattan sunday high 90f
0 seattle monday overcast
0 seattle monday low 80f
0 seattle monday high 90f
0 seattle tuesday cloudy
0 seattle tuesday low 50f
0 seattle tuesday high 60f
0 seattle wednesday windy
0 seattle wednesday low 50f
0 seattle wednesday high 60f
0 seattle thursday foggy
0 seattle thursday low 70f
0 seattle thursday high 90f
0 seattle friday drizzle
0 seattle friday low 90f
0 seattle friday high 100f
0 seattle saturday warm
0 seattle saturday low 60f
0 seattle saturday high 80f
0 seattle sunday dry
0 seattle sunday low 40f
0 seattle sunday high 50f
0 exeter monday raining
0 exeter monday low 30f
0 exeter monday high 50f
0 exeter tuesday raining
0 exeter tuesday low 80f
0 exeter tuesday high 90f
0 exeter wednesday snow
0 exeter wednesday low 30f
0 exeter wednesday high 40f
0 exeter thursday cloudy
0 exeter thursday low 20f
0 exeter thursday high 30f
0 exeter friday overcast
0 exeter friday low 50f
0 exeter friday high 70f
0 exeter saturday warm
0 exeter saturday low 80f
0 exeter saturday high 100f
0 exeter sunday raining
0 exeter sunday low 50f
0 exeter sunday high 70f
0 boston monday raining
0 boston monday low 60f
0 boston monday high 80f
0 boston tuesday foggy
0 boston tuesday low 40f
0 boston tuesday high 60f
0 boston wednesday blizzard
0 boston wednesday low 30f
0 boston wednesday high 40f
0 boston thursday cloudy
0 boston thursday low 30f
0 boston thursday high 40f
0 boston friday snow
0 boston friday low 40f
0 boston friday high 50f
0 boston saturday dry
0 boston saturday low 60f
0 boston saturday high 70f
0 boston sunday raining
0 boston sunday low 80f
0 boston sunday high 90f
1 check weather forecast for seattle	for what day would you like to know ?	[]
2 please tell me the forecast in seattle this week	this week in seattle the weather is forecasted to be overcast , cloudy , windy , foggy , drzzle , warm , and dry	['foggy', 'week', 'dry', 'seattle', 'windy', 'cloudy', 'warm', 'overcast']
3 thank you	you are welcome	[]

#navigate#
0 4_miles heavy_traffic chinese_restaurant poi chef_chu_s
0 chef_chu_s distance 4_miles
0 chef_chu_s traffic_info heavy_traffic
0 chef_chu_s poi_type chinese_restaurant
0 chef_chu_s address 593_arrowhead_way
0 5_miles heavy_traffic grocery_store poi whole_foods
0 whole_foods distance 5_miles
0 whole_foods traffic_info heavy_traffic
0 whole_foods poi_type grocery_store
0 whole_foods address 819_alma_st
0 1_miles car_collision_nearby hospital poi stanford_childrens_health
0 stanford_childrens_health distance 1_miles
0 stanford_childrens_health traffic_info car_collision_nearby
0 stanford_childrens_health poi_type hospital
0 stanford_childrens_health address 899_ames_ct
0 6_miles car_collision_nearby shopping_center poi ravenswood_shopping_center
0 ravenswood_shopping_center distance 6_miles
0 ravenswood_shopping_center traffic_info car_collision_nearby
0 ravenswood_shopping_center poi_type shopping_center
0 ravenswood_shopping_center address 434_arastradero_rd
0 2_miles no_traffic parking_garage poi webster_garage
0 webster_garage distance 2_miles
0 webster_garage traffic_info no_traffic
0 webster_garage poi_type parking_garage
0 webster_garage address 880_ames_ct
0 2_miles road_block_nearby rest_stop poi four_seasons
0 four_seasons distance 2_miles
0 four_seasons traffic_info road_block_nearby
0 four_seasons poi_type rest_stop
0 four_seasons address 465_arcadia_pl
0 5_miles no_traffic gas_station poi chevron
0 chevron distance 5_miles
0 chevron traffic_info no_traffic
0 chevron poi_type gas_station
0 chevron address 783_arcadia_pl
0 1_miles road_block_nearby grocery_store poi sigona_farmers_market
0 sigona_farmers_market distance 1_miles
0 sigona_farmers_market traffic_info road_block_nearby
0 sigona_farmers_market poi_type grocery_store
0 sigona_farmers_market address 638_amherst_st
1 find me a chinese_restaurant with a no_traffic route	chef_chu_s is the only chinese_restaurant but here is heavy_traffic	['chef_chu_s', 'chinese_restaurant', 'heavy_traffic']
2 send me the address anyway	chef_chu_s is at 593_arrowhead_way	['chef_chu_s', '593_arrowhead_way']
3 please pick a route with no_traffic to get there , thanks !	there will be heavy_traffic sorry	['heavy_traffic']
4 that is ok , thank you	you are welcome !	[]

#navigate#
0 5_miles no_traffic chinese_restaurant poi chef_chu_s
0 chef_chu_s distance 5_miles
0 chef_chu_s traffic_info no_traffic
0 chef_chu_s poi_type chinese_restaurant
0 chef_chu_s address 593_arrowhead_way
0 4_miles moderate_traffic rest_stop poi comfort_inn
0 comfort_inn distance 4_miles
0 comfort_inn traffic_info moderate_traffic
0 comfort_inn poi_type rest_stop
0 comfort_inn address 753_university_ave
0 3_miles moderate_traffic coffee_or_tea_place poi cafe_venetia
0 cafe_venetia distance 3_miles
0 cafe_venetia traffic_info moderate_traffic
0 cafe_venetia poi_type coffee_or_tea_place
0 cafe_venetia address 269_alger_dr
0 3_miles moderate_traffic grocery_store poi trader_joes
0 trader_joes distance 3_miles
0 trader_joes traffic_info moderate_traffic
0 trader_joes poi_type grocery_store
0 trader_joes address 408_university_ave
0 2_miles heavy_traffic home poi home
0 home distance 2_miles
0 home traffic_info heavy_traffic
0 home poi_type home
0 home address 56_cadwell_street
0 6_miles no_traffic chinese_restaurant poi jing_jing
0 jing_jing distance 6_miles
0 jing_jing traffic_info no_traffic
0 jing_jing poi_type chinese_restaurant
0 jing_jing address 113_arbol_dr
0 2_miles moderate_traffic certain_address poi 5677_springer_street
0 5677_springer_street distance 2_miles
0 5677_springer_street traffic_info moderate_traffic
0 5677_springer_street poi_type certain_address
0 5677_springer_street address 5677_springer_street
1 can you find me a chinese_restaurant that is within 5_miles ?	chef_chu_s is 5_miles away	['chef_chu_s', '5_miles']
2 how is the traffic to there ?	there is currently no_traffic	['no_traffic']
3 sounds good , set the gps please	gps set , happy to assist you	[]

#weather#
0 today monday
0 durham monday windy
0 durham monday low 70f
0 durham monday high 80f
0 durham tuesday snow
0 durham tuesday low 90f
0 durham tuesday high 100f
0 durham wednesday dry
0 durham wednesday low 30f
0 durham wednesday high 50f
0 durham thursday rain
0 durham thursday low 20f
0 durham thursday high 40f
0 durham friday drizzle
0 durham friday low 20f
0 durham friday high 40f
0 durham saturday blizzard
0 durham saturday low 30f
0 durham saturday high 40f
0 durham sunday warm
0 durham sunday low 80f
0 durham sunday high 90f
0 los_angeles monday clear_skies
0 los_angeles monday low 40f
0 los_angeles monday high 50f
0 los_angeles tuesday windy
0 los_angeles tuesday low 70f
0 los_angeles tuesday high 80f
0 los_angeles wednesday frost
0 los_angeles wednesday low 20f
0 los_angeles wednesday high 30f
0 los_angeles thursday clear_skies
0 los_angeles thursday low 40f
0 los_angeles thursday high 50f
0 los_angeles friday hot
0 los_angeles friday low 60f
0 los_angeles friday high 80f
0 los_angeles saturday windy
0 los_angeles saturday low 70f
0 los_angeles saturday high 80f
0 los_angeles sunday windy
0 los_angeles sunday low 90f
0 los_angeles sunday high 100f
0 compton monday raining
0 compton monday low 40f
0 compton monday high 50f
0 compton tuesday rain
0 compton tuesday low 20f
0 compton tuesday high 30f
0 compton wednesday rain
0 compton wednesday low 30f
0 compton wednesday high 40f
0 compton thursday foggy
0 compton thursday low 80f
0 compton thursday high 100f
0 compton friday foggy
0 compton friday low 40f
0 compton friday high 50f
0 compton saturday dry
0 compton saturday low 40f
0 compton saturday high 50f
0 compton sunday hot
0 compton sunday low 80f
0 compton sunday high 90f
0 oakland monday snow
0 oakland monday low 60f
0 oakland monday high 70f
0 oakland tuesday cloudy
0 oakland tuesday low 80f
0 oakland tuesday high 100f
0 oakland wednesday cloudy
0 oakland wednesday low 20f
0 oakland wednesday high 40f
0 oakland thursday foggy
0 oakland thursday low 20f
0 oakland thursday high 30f
0 oakland friday windy
0 oakland friday low 40f
0 oakland friday high 60f
0 oakland saturday frost
0 oakland saturday low 40f
0 oakland saturday high 50f
0 oakland sunday foggy
0 oakland sunday low 30f
0 oakland sunday high 40f
0 redwood_city monday overcast
0 redwood_city monday low 80f
0 redwood_city monday high 90f
0 redwood_city tuesday windy
0 redwood_city tuesday low 30f
0 redwood_city tuesday high 50f
0 redwood_city wednesday rain
0 redwood_city wednesday low 60f
0 redwood_city wednesday high 70f
0 redwood_city thursday overcast
0 redwood_city thursday low 90f
0 redwood_city thursday high 100f
0 redwood_city friday snow
0 redwood_city friday low 70f
0 redwood_city friday high 80f
0 redwood_city saturday dry
0 redwood_city saturday low 50f
0 redwood_city saturday high 70f
0 redwood_city sunday windy
0 redwood_city sunday low 80f
0 redwood_city sunday high 90f
0 cleveland monday cloudy
0 cleveland monday low 60f
0 cleveland monday high 70f
0 cleveland tuesday overcast
0 cleveland tuesday low 20f
0 cleveland tuesday high 30f
0 cleveland wednesday drizzle
0 cleveland wednesday low 70f
0 cleveland wednesday high 90f
0 cleveland thursday windy
0 cleveland thursday low 60f
0 cleveland thursday high 70f
0 cleveland friday clear_skies
0 cleveland friday low 40f
0 cleveland friday high 50f
0 cleveland saturday snow
0 cleveland saturday low 30f
0 cleveland saturday high 40f
0 cleveland sunday overcast
0 cleveland sunday low 30f
0 cleveland sunday high 50f
0 san_mateo monday drizzle
0 san_mateo monday low 90f
0 san_mateo monday high 100f
0 san_mateo tuesday hot
0 san_mateo tuesday low 70f
0 san_mateo tuesday high 90f
0 san_mateo wednesday drizzle
0 san_mateo wednesday low 80f
0 san_mateo wednesday high 90f
0 san_mateo thursday raining
0 san_mateo thursday low 30f
0 san_mateo thursday high 40f
0 san_mateo friday clear_skies
0 san_mateo friday low 80f
0 san_mateo friday high 90f
0 san_mateo saturday dry
0 san_mateo saturday low 20f
0 san_mateo saturday high 40f
0 san_mateo sunday drizzle
0 san_mateo sunday low 60f
0 san_mateo sunday high 80f
1 what is the weather forecast for the weekend	for what city would you like to know that ?	[]
2 compton , what is the forecast for this week ?	it will be rainy the first half of the week and then foggy the second and dry over the weekend in compton	['foggy', 'week', 'dry', 'weekend', 'compton']
3 thanks	you are welcome	[]

#weather#
0 today monday
0 alameda monday snow
0 alameda monday low 80f
0 alameda monday high 90f
0 alameda tuesday drizzle
0 alameda tuesday low 70f
0 alameda tuesday high 90f
0 alameda wednesday rain
0 alameda wednesday low 90f
0 alameda wednesday high 100f
0 alameda thursday warm
0 alameda thursday low 70f
0 alameda thursday high 80f
0 alameda friday foggy
0 alameda friday low 40f
0 alameda friday high 60f
0 alameda saturday overcast
0 alameda saturday low 80f
0 alameda saturday high 100f
0 alameda sunday dew
0 alameda sunday low 90f
0 alameda sunday high 100f
0 san_jose monday misty
0 san_jose monday low 40f
0 san_jose monday high 50f
0 san_jose tuesday cloudy
0 san_jose tuesday low 40f
0 san_jose tuesday high 50f
0 san_jose wednesday dew
0 san_jose wednesday low 30f
0 san_jose wednesday high 50f
0 san_jose thursday warm
0 san_jose thursday low 50f
0 san_jose thursday high 70f
0 san_jose friday clear_skies
0 san_jose friday low 70f
0 san_jose friday high 80f
0 san_jose saturday stormy
0 san_jose saturday low 50f
0 san_jose saturday high 70f
0 san_jose sunday dry
0 san_jose sunday low 50f
0 san_jose sunday high 70f
0 los_angeles monday dry
0 los_angeles monday low 30f
0 los_angeles monday high 40f
0 los_angeles tuesday dry
0 los_angeles tuesday low 70f
0 los_angeles tuesday high 80f
0 los_angeles wednesday misty
0 los_angeles wednesday low 50f
0 los_angeles wednesday high 60f
0 los_angeles thursday dry
0 los_angeles thursday low 30f
0 los_angeles thursday high 50f
0 los_angeles friday dry
0 los_angeles friday low 90f
0 los_angeles friday high 100f
0 los_angeles saturday drizzle
0 los_angeles saturday low 20f
0 los_angeles saturday high 40f
0 los_angeles sunday frost
0 los_angeles sunday low 40f
0 los_angeles sunday high 50f
0 new_york monday dry
0 new_york monday low 90f
0 new_york monday high 100f
0 new_york tuesday stormy
0 new_york tuesday low 60f
0 new_york tuesday high 70f
0 new_york wednesday rain
0 new_york wednesday low 90f
0 new_york wednesday high 100f
0 new_york thursday cloudy
0 new_york thursday low 90f
0 new_york thursday high 100f
0 new_york friday foggy
0 new_york friday low 40f
0 new_york friday high 50f
0 new_york saturday hail
0 new_york saturday low 40f
0 new_york saturday high 50f
0 new_york sunday misty
0 new_york sunday low 50f
0 new_york sunday high 70f
0 fresno monday foggy
0 fresno monday low 60f
0 fresno monday high 70f
0 fresno tuesday overcast
0 fresno tuesday low 40f
0 fresno tuesday high 60f
0 fresno wednesday misty
0 fresno wednesday low 20f
0 fresno wednesday high 40f
0 fresno thursday hail
0 fresno thursday low 30f
0 fresno thursday high 40f
0 fresno friday stormy
0 fresno friday low 50f
0 fresno friday high 60f
0 fresno saturday foggy
0 fresno saturday low 70f
0 fresno saturday high 80f
0 fresno sunday misty
0 fresno sunday low 20f
0 fresno sunday high 40f
0 compton monday cloudy
0 compton monday low 80f
0 compton monday high 100f
0 compton tuesday hail
0 compton tuesday low 50f
0 compton tuesday high 60f
0 compton wednesday raining
0 compton wednesday low 80f
0 compton wednesday high 100f
0 compton thursday dew
0 compton thursday low 30f
0 compton thursday high 50f
0 compton friday cloudy
0 compton friday low 60f
0 compton friday high 70f
0 compton saturday snow
0 compton saturday low 70f
0 compton saturday high 80f
0 compton sunday windy
0 compton sunday low 20f
0 compton sunday high 40f
0 atherton monday foggy
0 atherton monday low 60f
0 atherton monday high 70f
0 atherton tuesday rain
0 atherton tuesday low 90f
0 atherton tuesday high 100f
0 atherton wednesday overcast
0 atherton wednesday low 80f
0 atherton wednesday high 90f
0 atherton thursday hot
0 atherton thursday low 60f
0 atherton thursday high 70f
0 atherton friday rain
0 atherton friday low 70f
0 atherton friday high 90f
0 atherton saturday dew
0 atherton saturday low 90f
0 atherton saturday high 100f
0 atherton sunday dry
0 atherton sunday low 70f
0 atherton sunday high 80f
1 will it be humid in fresno during the next_week ?	it will not be humid in fresno next_week	['humid', 'next_week', 'fresno']
2 thanks	anytime !	[]

#schedule#
0 doctor_appointment time 6pm
0 doctor_appointment date the_20th
0 doctor_appointment party mother
0 doctor_appointment time 3pm
0 doctor_appointment date the_15th
0 doctor_appointment party marie
0 taking_medicine time 2pm
0 taking_medicine date monday
0 taking_medicine party jeff
0 doctor_appointment time 11am
0 doctor_appointment date the_12th
0 doctor_appointment party ana
0 doctor_appointment time 6pm
0 doctor_appointment date wednesday
0 doctor_appointment party brother
0 tennis_activity time 6pm
0 tennis_activity date the_8th
0 tennis_activity party brother
0 meeting time 5pm
0 meeting date the_14th
0 meeting party management
0 meeting room conference_room_100
0 meeting agenda discuss_dress_code
0 lab_appointment time 9am
0 lab_appointment date sunday
0 lab_appointment party tom
1 find out the parties joining me and date for my doctor_appointment	you have 4 doctor_appointment scheduled : marie on the_15th , your brother on wednesday , your mother on the_20th , and ana on the_12th	['brother', 'marie', 'the_12th', 'wednesday', 'mother', 'the_15th', 'doctor_appointment', 'the_20th', 'ana']
2 cool , thanks	my pleasure , goodbye	[]

#schedule#
0 conference time 3pm
0 conference date thursday
0 conference party sales_team
0 conference room conference_room_100
0 conference agenda discuss_the_company_picnic
0 tennis_activity time 11am
0 tennis_activity date tuesday
0 dentist_appointment time 7pm
0 dentist_appointment date wednesday
0 meeting time 1pm
0 meeting date tuesday
0 meeting party hr
0 meeting room conference_room_100
0 meeting agenda discuss_the_company_picnic
0 doctor_appointment time 7pm
0 doctor_appointment date friday
0 lab_appointment time 11am
0 lab_appointment date tuesday
1 when s my tennis match	your tennis match is tuesday at 11am	['tennis', '11am', 'tuesday']
2 okay great thank you	you are very welcome	[]

#schedule#
0 taking_medicine time 1pm
0 taking_medicine date saturday
0 taking_medicine party brother
0 swimming_activity time 2pm
0 swimming_activity date the_7th
0 swimming_activity party alex
0 dentist_appointment time 10am
0 dentist_appointment date the_1st
0 dentist_appointment party alex
0 dinner time 5pm
0 dinner date the_7th
0 dinner party brother
0 dentist_appointment time 7pm
0 dentist_appointment date the_8th
0 dentist_appointment party ana
0 yoga_activity time 1pm
0 yoga_activity date the_18th
0 yoga_activity party ana
0 conference time 2pm
0 conference date the_20th
0 conference party infrastructure_team
0 conference room conference_room_102
0 conference agenda discuss_the_merger
0 yoga_activity time 10am
0 yoga_activity date tuesday
0 yoga_activity party marie
1 when is my dentist_appointment , the date and time ?	for which one ? i have two , one at 7pm the_8th and one at 10am the_1st	['the_1st', 'the_8th', '7pm', '10am']
2 that will do , thanks	you are welcome	[]

#weather#
0 today monday
0 inglewood monday snow
0 inglewood monday low 40f
0 inglewood monday high 50f
0 inglewood tuesday cloudy
0 inglewood tuesday low 40f
0 inglewood tuesday high 60f
0 inglewood wednesday clear_skies
0 inglewood wednesday low 90f
0 inglewood wednesday high 100f
0 inglewood thursday cloudy
0 inglewood thursday low 30f
0 inglewood thursday high 50f
0 inglewood friday rain
0 inglewood friday low 20f
0 inglewood friday high 30f
0 inglewood saturday snow
0 inglewood saturday low 90f
0 inglewood saturday high 100f
0 inglewood sunday cloudy
0 inglewood sunday low 20f
0 inglewood sunday high 40f
0 los_angeles monday dry
0 los_angeles monday low 20f
0 los_angeles monday high 30f
0 los_angeles tuesday hail
0 los_angeles tuesday low 80f
0 los_angeles tuesday high 90f
0 los_angeles wednesday foggy
0 los_angeles wednesday low 80f
0 los_angeles wednesday high 100f
0 los_angeles thursday snow
0 los_angeles thursday low 20f
0 los_angeles thursday high 30f
0 los_angeles friday dry
0 los_angeles friday low 40f
0 los_angeles friday high 60f
0 los_angeles saturday raining
0 los_angeles saturday low 30f
0 los_angeles saturday high 40f
0 los_angeles sunday dry
0 los_angeles sunday low 40f
0 los_angeles sunday high 60f
0 danville monday foggy
0 danville monday low 70f
0 danville monday high 80f
0 danville tuesday foggy
0 danville tuesday low 90f
0 danville tuesday high 100f
0 danville wednesday overcast
0 danville wednesday low 70f
0 danville wednesday high 80f
0 danville thursday hail
0 danville thursday low 90f
0 danville thursday high 100f
0 danville friday drizzle
0 danville friday low 80f
0 danville friday high 100f
0 danville saturday drizzle
0 danville saturday low 30f
0 danville saturday high 40f
0 danville sunday raining
0 danville sunday low 80f
0 danville sunday high 100f
0 alhambra monday windy
0 alhambra monday low 40f
0 alhambra monday high 60f
0 alhambra tuesday rain
0 alhambra tuesday low 60f
0 alhambra tuesday high 70f
0 alhambra wednesday overcast
0 alhambra wednesday low 80f
0 alhambra wednesday high 100f
0 alhambra thursday snow
0 alhambra thursday low 90f
0 alhambra thursday high 100f
0 alhambra friday dry
0 alhambra friday low 90f
0 alhambra friday high 100f
0 alhambra saturday cloudy
0 alhambra saturday low 50f
0 alhambra saturday high 60f
0 alhambra sunday windy
0 alhambra sunday low 40f
0 alhambra sunday high 60f
0 grand_rapids monday foggy
0 grand_rapids monday low 60f
0 grand_rapids monday high 70f
0 grand_rapids tuesday windy
0 grand_rapids tuesday low 20f
0 grand_rapids tuesday high 30f
0 grand_rapids wednesday rain
0 grand_rapids wednesday low 90f
0 grand_rapids wednesday high 100f
0 grand_rapids thursday hail
0 grand_rapids thursday low 30f
0 grand_rapids thursday high 40f
0 grand_rapids friday overcast
0 grand_rapids friday low 40f
0 grand_rapids friday high 50f
0 grand_rapids saturday hail
0 grand_rapids saturday low 80f
0 grand_rapids saturday high 100f
0 grand_rapids sunday cloudy
0 grand_rapids sunday low 70f
0 grand_rapids sunday high 90f
0 san_jose monday rain
0 san_jose monday low 80f
0 san_jose monday high 90f
0 san_jose tuesday blizzard
0 san_jose tuesday low 20f
0 san_jose tuesday high 30f
0 san_jose wednesday blizzard
0 san_jose wednesday low 30f
0 san_jose wednesday high 50f
0 san_jose thursday humid
0 san_jose thursday low 50f
0 san_jose thursday high 70f
0 san_jose friday hail
0 san_jose friday low 50f
0 san_jose friday high 70f
0 san_jose saturday stormy
0 san_jose saturday low 40f
0 san_jose saturday high 60f
0 san_jose sunday stormy
0 san_jose sunday low 30f
0 san_jose sunday high 50f
0 boston monday foggy
0 boston monday low 90f
0 boston monday high 100f
0 boston tuesday stormy
0 boston tuesday low 30f
0 boston tuesday high 50f
0 boston wednesday blizzard
0 boston wednesday low 20f
0 boston wednesday high 40f
0 boston thursday windy
0 boston thursday low 40f
0 boston thursday high 60f
0 boston friday hail
0 boston friday low 60f
0 boston friday high 70f
0 boston saturday windy
0 boston saturday low 40f
0 boston saturday high 60f
0 boston sunday windy
0 boston sunday low 80f
0 boston sunday high 100f
1 will it rain next_week	what location do you want me to check if it will be rainy ?	[]
2 los_angeles , please	next_week it will rain on saturday in los_angeles	['rain', 'los_angeles', 'next_week', 'saturday']
3 thank you	anytime	[]

#weather#
0 today monday
0 mountain_view monday foggy
0 mountain_view monday low 80f
0 mountain_view monday high 90f
0 mountain_view tuesday clear_skies
0 mountain_view tuesday low 40f
0 mountain_view tuesday high 50f
0 mountain_view wednesday frost
0 mountain_view wednesday low 30f
0 mountain_view wednesday high 50f
0 mountain_view thursday drizzle
0 mountain_view thursday low 30f
0 mountain_view thursday high 40f
0 mountain_view friday misty
0 mountain_view friday low 20f
0 mountain_view friday high 30f
0 mountain_view saturday cloudy
0 mountain_view saturday low 30f
0 mountain_view saturday high 40f
0 mountain_view sunday hot
0 mountain_view sunday low 60f
0 mountain_view sunday high 70f
0 san_jose monday windy
0 san_jose monday low 20f
0 san_jose monday high 30f
0 san_jose tuesday rain
0 san_jose tuesday low 90f
0 san_jose tuesday high 100f
0 san_jose wednesday drizzle
0 san_jose wednesday low 90f
0 san_jose wednesday high 100f
0 san_jose thursday overcast
0 san_jose thursday low 60f
0 san_jose thursday high 80f
0 san_jose friday blizzard
0 san_jose friday low 50f
0 san_jose friday high 60f
0 san_jose saturday rain
0 san_jose saturday low 30f
0 san_jose saturday high 50f
0 san_jose sunday cloudy
0 san_jose sunday low 20f
0 san_jose sunday high 30f
0 alhambra monday warm
0 alhambra monday low 80f
0 alhambra monday high 100f
0 alhambra tuesday misty
0 alhambra tuesday low 60f
0 alhambra tuesday high 70f
0 alhambra wednesday blizzard
0 alhambra wednesday low 50f
0 alhambra wednesday high 60f
0 alhambra thursday overcast
0 alhambra thursday low 50f
0 alhambra thursday high 70f
0 alhambra friday humid
0 alhambra friday low 60f
0 alhambra friday high 80f
0 alhambra saturday frost
0 alhambra saturday low 40f
0 alhambra saturday high 60f
0 alhambra sunday windy
0 alhambra sunday low 20f
0 alhambra sunday high 30f
0 oakland monday humid
0 oakland monday low 60f
0 oakland monday high 80f
0 oakland tuesday drizzle
0 oakland tuesday low 50f
0 oakland tuesday high 60f
0 oakland wednesday drizzle
0 oakland wednesday low 70f
0 oakland wednesday high 90f
0 oakland thursday drizzle
0 oakland thursday low 20f
0 oakland thursday high 30f
0 oakland friday dew
0 oakland friday low 40f
0 oakland friday high 60f
0 oakland saturday raining
0 oakland saturday low 80f
0 oakland saturday high 90f
0 oakland sunday blizzard
0 oakland sunday low 40f
0 oakland sunday high 60f
0 exeter monday rain
0 exeter monday low 80f
0 exeter monday high 100f
0 exeter tuesday clear_skies
0 exeter tuesday low 50f
0 exeter tuesday high 70f
0 exeter wednesday foggy
0 exeter wednesday low 50f
0 exeter wednesday high 70f
0 exeter thursday drizzle
0 exeter thursday low 40f
0 exeter thursday high 50f
0 exeter friday hot
0 exeter friday low 70f
0 exeter friday high 80f
0 exeter saturday hail
0 exeter saturday low 40f
0 exeter saturday high 60f
0 exeter sunday snow
0 exeter sunday low 40f
0 exeter sunday high 60f
0 brentwood monday dew
0 brentwood monday low 20f
0 brentwood monday high 30f
0 brentwood tuesday overcast
0 brentwood tuesday low 30f
0 brentwood tuesday high 50f
0 brentwood wednesday foggy
0 brentwood wednesday low 60f
0 brentwood wednesday high 70f
0 brentwood thursday rain
0 brentwood thursday low 20f
0 brentwood thursday high 40f
0 brentwood friday overcast
0 brentwood friday low 60f
0 brentwood friday high 80f
0 brentwood saturday cloudy
0 brentwood saturday low 40f
0 brentwood saturday high 50f
0 brentwood sunday foggy
0 brentwood sunday low 80f
0 brentwood sunday high 90f
0 grand_rapids monday overcast
0 grand_rapids monday low 30f
0 grand_rapids monday high 40f
0 grand_rapids tuesday clear_skies
0 grand_rapids tuesday low 80f
0 grand_rapids tuesday high 90f
0 grand_rapids wednesday drizzle
0 grand_rapids wednesday low 40f
0 grand_rapids wednesday high 60f
0 grand_rapids thursday hail
0 grand_rapids thursday low 60f
0 grand_rapids thursday high 70f
0 grand_rapids friday cloudy
0 grand_rapids friday low 70f
0 grand_rapids friday high 80f
0 grand_rapids saturday overcast
0 grand_rapids saturday low 50f
0 grand_rapids saturday high 60f
0 grand_rapids sunday windy
0 grand_rapids sunday low 60f
0 grand_rapids sunday high 70f
1 will it be warm in grand_rapids on saturday ?	it will not be warm in grand_rapids on saturday	['grand_rapids', 'warm', 'saturday']
2 thank you	you are welcome	[]
3 bye	no problem	[]

#navigate#
0 1_miles road_block_nearby home poi home
0 home distance 1_miles
0 home traffic_info road_block_nearby
0 home poi_type home
0 home address 10_ames_street
0 4_miles car_collision_nearby coffee_or_tea_place poi teavana
0 teavana distance 4_miles
0 teavana traffic_info car_collision_nearby
0 teavana poi_type coffee_or_tea_place
0 teavana address 145_amherst_st
0 4_miles road_block_nearby pizza_restaurant poi round_table
0 round_table distance 4_miles
0 round_table traffic_info road_block_nearby
0 round_table poi_type pizza_restaurant
0 round_table address 113_anton_ct
0 3_miles no_traffic chinese_restaurant poi panda_express
0 panda_express distance 3_miles
0 panda_express traffic_info no_traffic
0 panda_express poi_type chinese_restaurant
0 panda_express address 842_arrowhead_way
0 2_miles no_traffic rest_stop poi comfort_inn
0 comfort_inn distance 2_miles
0 comfort_inn traffic_info no_traffic
0 comfort_inn poi_type rest_stop
0 comfort_inn address 753_university_ave
0 5_miles car_collision_nearby pizza_restaurant poi pizza_hut
0 pizza_hut distance 5_miles
0 pizza_hut traffic_info car_collision_nearby
0 pizza_hut poi_type pizza_restaurant
0 pizza_hut address 704_el_camino_real
0 3_miles road_block_nearby shopping_center poi stanford_shopping_center
0 stanford_shopping_center distance 3_miles
0 stanford_shopping_center traffic_info road_block_nearby
0 stanford_shopping_center poi_type shopping_center
0 stanford_shopping_center address 773_alger_dr
0 5_miles no_traffic certain_address poi 5672_barringer_street
0 5672_barringer_street distance 5_miles
0 5672_barringer_street traffic_info no_traffic
0 5672_barringer_street poi_type certain_address
0 5672_barringer_street address 5672_barringer_street
1 i need directions to a local fast food restaurant please	there is a panda_express 3_miles from you as well as a pizza_hut 5_miles from you	['5_miles', '3_miles', 'panda_express', 'pizza_hut']
2 please give me the address and directions to whichever restaurant is on a route where i can avoid heavy_traffic	panda_express is at 842_arrowhead_way with no_traffic noted	['842_arrowhead_way', 'panda_express', 'no_traffic']
3 sounds good set the gps for the there thanks	i sent the info on your map , drive carefully !	[]

#weather#
0 today monday
0 exeter monday clear_skies
0 exeter monday low 70f
0 exeter monday high 90f
0 exeter tuesday warm
0 exeter tuesday low 90f
0 exeter tuesday high 100f
0 exeter wednesday clear_skies
0 exeter wednesday low 30f
0 exeter wednesday high 40f
0 exeter thursday windy
0 exeter thursday low 40f
0 exeter thursday high 60f
0 exeter friday overcast
0 exeter friday low 90f
0 exeter friday high 100f
0 exeter saturday hot
0 exeter saturday low 80f
0 exeter saturday high 100f
0 exeter sunday rain
0 exeter sunday low 90f
0 exeter sunday high 100f
0 san_francisco monday raining
0 san_francisco monday low 60f
0 san_francisco monday high 70f
0 san_francisco tuesday rain
0 san_francisco tuesday low 80f
0 san_francisco tuesday high 100f
0 san_francisco wednesday overcast
0 san_francisco wednesday low 40f
0 san_francisco wednesday high 60f
0 san_francisco thursday foggy
0 san_francisco thursday low 60f
0 san_francisco thursday high 70f
0 san_francisco friday raining
0 san_francisco friday low 30f
0 san_francisco friday high 40f
0 san_francisco saturday snow
0 san_francisco saturday low 40f
0 san_francisco saturday high 60f
0 san_francisco sunday snow
0 san_francisco sunday low 30f
0 san_francisco sunday high 40f
0 new_york monday foggy
0 new_york monday low 90f
0 new_york monday high 100f
0 new_york tuesday cloudy
0 new_york tuesday low 70f
0 new_york tuesday high 90f
0 new_york wednesday warm
0 new_york wednesday low 70f
0 new_york wednesday high 90f
0 new_york thursday cloudy
0 new_york thursday low 70f
0 new_york thursday high 90f
0 new_york friday cloudy
0 new_york friday low 90f
0 new_york friday high 100f
0 new_york saturday foggy
0 new_york saturday low 30f
0 new_york saturday high 40f
0 new_york sunday windy
0 new_york sunday low 70f
0 new_york sunday high 90f
0 los_angeles monday windy
0 los_angeles monday low 90f
0 los_angeles monday high 100f
0 los_angeles tuesday rain
0 los_angeles tuesday low 60f
0 los_angeles tuesday high 70f
0 los_angeles wednesday rain
0 los_angeles wednesday low 80f
0 los_angeles wednesday high 90f
0 los_angeles thursday raining
0 los_angeles thursday low 80f
0 los_angeles thursday high 100f
0 los_angeles friday warm
0 los_angeles friday low 90f
0 los_angeles friday high 100f
0 los_angeles saturday hot
0 los_angeles saturday low 30f
0 los_angeles saturday high 40f
0 los_angeles sunday cloudy
0 los_angeles sunday low 90f
0 los_angeles sunday high 100f
0 durham monday windy
0 durham monday low 70f
0 durham monday high 80f
0 durham tuesday cloudy
0 durham tuesday low 90f
0 durham tuesday high 100f
0 durham wednesday windy
0 durham wednesday low 70f
0 durham wednesday high 80f
0 durham thursday foggy
0 durham thursday low 60f
0 durham thursday high 80f
0 durham friday clear_skies
0 durham friday low 40f
0 durham friday high 60f
0 durham saturday foggy
0 durham saturday low 70f
0 durham saturday high 90f
0 durham sunday foggy
0 durham sunday low 70f
0 durham sunday high 90f
0 san_mateo monday cloudy
0 san_mateo monday low 90f
0 san_mateo monday high 100f
0 san_mateo tuesday raining
0 san_mateo tuesday low 70f
0 san_mateo tuesday high 90f
0 san_mateo wednesday foggy
0 san_mateo wednesday low 30f
0 san_mateo wednesday high 40f
0 san_mateo thursday clear_skies
0 san_mateo thursday low 60f
0 san_mateo thursday high 80f
0 san_mateo friday warm
0 san_mateo friday low 70f
0 san_mateo friday high 80f
0 san_mateo saturday foggy
0 san_mateo saturday low 90f
0 san_mateo saturday high 100f
0 san_mateo sunday windy
0 san_mateo sunday low 70f
0 san_mateo sunday high 80f
0 manhattan monday overcast
0 manhattan monday low 80f
0 manhattan monday high 100f
0 manhattan tuesday rain
0 manhattan tuesday low 80f
0 manhattan tuesday high 90f
0 manhattan wednesday rain
0 manhattan wednesday low 30f
0 manhattan wednesday high 40f
0 manhattan thursday hot
0 manhattan thursday low 80f
0 manhattan thursday high 100f
0 manhattan friday snow
0 manhattan friday low 80f
0 manhattan friday high 100f
0 manhattan saturday windy
0 manhattan saturday low 70f
0 manhattan saturday high 80f
0 manhattan sunday windy
0 manhattan sunday low 40f
0 manhattan sunday high 60f
1 get me the weather report for this week	what city do you want the weather for ?	[]
2 exeter	it will be dry other than sunday , and the temperatures are expected to be between 70f - 100f monday and tuesday , 30f - 40f wednesday , 40f - 60f thursday , and 80f - 100f friday to sunday	['70f', 'sunday', 'thursday', 'wednesday', 'dry', 'friday', '60f', '30f', '80f', 'monday', '100f', '40f', 'tuesday']
3 thanks !	you are welcome	[]

#weather#
0 today monday
0 inglewood monday windy
0 inglewood monday low 20f
0 inglewood monday high 40f
0 inglewood tuesday rain
0 inglewood tuesday low 80f
0 inglewood tuesday high 90f
0 inglewood wednesday drizzle
0 inglewood wednesday low 60f
0 inglewood wednesday high 80f
0 inglewood thursday drizzle
0 inglewood thursday low 80f
0 inglewood thursday high 100f
0 inglewood friday dry
0 inglewood friday low 20f
0 inglewood friday high 40f
0 inglewood saturday dry
0 inglewood saturday low 80f
0 inglewood saturday high 90f
0 inglewood sunday hail
0 inglewood sunday low 80f
0 inglewood sunday high 90f
0 manhattan monday misty
0 manhattan monday low 30f
0 manhattan monday high 50f
0 manhattan tuesday rain
0 manhattan tuesday low 20f
0 manhattan tuesday high 30f
0 manhattan wednesday hail
0 manhattan wednesday low 40f
0 manhattan wednesday high 50f
0 manhattan thursday overcast
0 manhattan thursday low 20f
0 manhattan thursday high 40f
0 manhattan friday foggy
0 manhattan friday low 50f
0 manhattan friday high 60f
0 manhattan saturday dew
0 manhattan saturday low 30f
0 manhattan saturday high 50f
0 manhattan sunday warm
0 manhattan sunday low 60f
0 manhattan sunday high 70f
0 fresno monday overcast
0 fresno monday low 30f
0 fresno monday high 50f
0 fresno tuesday foggy
0 fresno tuesday low 40f
0 fresno tuesday high 50f
0 fresno wednesday hail
0 fresno wednesday low 60f
0 fresno wednesday high 70f
0 fresno thursday dry
0 fresno thursday low 60f
0 fresno thursday high 80f
0 fresno friday frost
0 fresno friday low 40f
0 fresno friday high 50f
0 fresno saturday windy
0 fresno saturday low 80f
0 fresno saturday high 100f
0 fresno sunday snow
0 fresno sunday low 90f
0 fresno sunday high 100f
0 grand_rapids monday raining
0 grand_rapids monday low 40f
0 grand_rapids monday high 50f
0 grand_rapids tuesday warm
0 grand_rapids tuesday low 60f
0 grand_rapids tuesday high 70f
0 grand_rapids wednesday clear_skies
0 grand_rapids wednesday low 40f
0 grand_rapids wednesday high 60f
0 grand_rapids thursday blizzard
0 grand_rapids thursday low 20f
0 grand_rapids thursday high 30f
0 grand_rapids friday dew
0 grand_rapids friday low 30f
0 grand_rapids friday high 50f
0 grand_rapids saturday cloudy
0 grand_rapids saturday low 30f
0 grand_rapids saturday high 50f
0 grand_rapids sunday cloudy
0 grand_rapids sunday low 50f
0 grand_rapids sunday high 70f
0 san_mateo monday warm
0 san_mateo monday low 60f
0 san_mateo monday high 80f
0 san_mateo tuesday blizzard
0 san_mateo tuesday low 30f
0 san_mateo tuesday high 50f
0 san_mateo wednesday clear_skies
0 san_mateo wednesday low 90f
0 san_mateo wednesday high 100f
0 san_mateo thursday snow
0 san_mateo thursday low 60f
0 san_mateo thursday high 70f
0 san_mateo friday raining
0 san_mateo friday low 40f
0 san_mateo friday high 50f
0 san_mateo saturday frost
0 san_mateo saturday low 40f
0 san_mateo saturday high 60f
0 san_mateo sunday drizzle
0 san_mateo sunday low 80f
0 san_mateo sunday high 100f
0 corona monday overcast
0 corona monday low 40f
0 corona monday high 50f
0 corona tuesday cloudy
0 corona tuesday low 20f
0 corona tuesday high 30f
0 corona wednesday cloudy
0 corona wednesday low 20f
0 corona wednesday high 30f
0 corona thursday frost
0 corona thursday low 50f
0 corona thursday high 60f
0 corona friday rain
0 corona friday low 70f
0 corona friday high 90f
0 corona saturday snow
0 corona saturday low 20f
0 corona saturday high 40f
0 corona sunday dry
0 corona sunday low 90f
0 corona sunday high 100f
0 boston monday hail
0 boston monday low 60f
0 boston monday high 70f
0 boston tuesday snow
0 boston tuesday low 70f
0 boston tuesday high 80f
0 boston wednesday cloudy
0 boston wednesday low 80f
0 boston wednesday high 100f
0 boston thursday dew
0 boston thursday low 40f
0 boston thursday high 60f
0 boston friday snow
0 boston friday low 60f
0 boston friday high 80f
0 boston saturday dew
0 boston saturday low 20f
0 boston saturday high 40f
0 boston sunday rain
0 boston sunday low 80f
0 boston sunday high 90f
1 what will be the temperature in manhattan on wednesday ?	it appears as if there will be a low of 40f and a high of 50f	['40f', '50f']
2 thank you car !	you are welcome !	[]

#schedule#
0 dinner time 5pm
0 dinner date tuesday
0 football_activity time 11am
0 football_activity date friday
0 tennis_activity time 3pm
0 tennis_activity date friday
0 meeting time 7pm
0 meeting date tuesday
0 meeting party hr
0 meeting room 100_conference_room
0 meeting agenda discuss_the_merger
0 yoga_activity time 1pm
0 yoga_activity date monday
0 swimming_activity time 11am
0 swimming_activity date wednesday
1 tell me all the events and meeting scheduled on my calendar for today	today you have a 7pm meeting with hr to discuss_the_merger	['7pm', 'meeting', 'discuss_the_merger', 'hr', 'today']
2 thank you	you are welcome	[]

#weather#
0 today monday
0 oakland monday raining
0 oakland monday low 90f
0 oakland monday high 100f
0 oakland tuesday windy
0 oakland tuesday low 90f
0 oakland tuesday high 100f
0 oakland wednesday frost
0 oakland wednesday low 20f
0 oakland wednesday high 40f
0 oakland thursday drizzle
0 oakland thursday low 80f
0 oakland thursday high 100f
0 oakland friday rain
0 oakland friday low 20f
0 oakland friday high 30f
0 oakland saturday rain
0 oakland saturday low 40f
0 oakland saturday high 60f
0 oakland sunday frost
0 oakland sunday low 40f
0 oakland sunday high 50f
0 fresno monday dry
0 fresno monday low 80f
0 fresno monday high 90f
0 fresno tuesday snow
0 fresno tuesday low 80f
0 fresno tuesday high 100f
0 fresno wednesday overcast
0 fresno wednesday low 50f
0 fresno wednesday high 60f
0 fresno thursday rain
0 fresno thursday low 90f
0 fresno thursday high 100f
0 fresno friday raining
0 fresno friday low 80f
0 fresno friday high 90f
0 fresno saturday rain
0 fresno saturday low 40f
0 fresno saturday high 50f
0 fresno sunday blizzard
0 fresno sunday low 30f
0 fresno sunday high 50f
0 seattle monday drizzle
0 seattle monday low 70f
0 seattle monday high 90f
0 seattle tuesday snow
0 seattle tuesday low 80f
0 seattle tuesday high 100f
0 seattle wednesday raining
0 seattle wednesday low 60f
0 seattle wednesday high 70f
0 seattle thursday clear_skies
0 seattle thursday low 60f
0 seattle thursday high 80f
0 seattle friday blizzard
0 seattle friday low 20f
0 seattle friday high 30f
0 seattle saturday dry
0 seattle saturday low 30f
0 seattle saturday high 40f
0 seattle sunday frost
0 seattle sunday low 50f
0 seattle sunday high 60f
0 inglewood monday dry
0 inglewood monday low 20f
0 inglewood monday high 40f
0 inglewood tuesday snow
0 inglewood tuesday low 60f
0 inglewood tuesday high 70f
0 inglewood wednesday overcast
0 inglewood wednesday low 20f
0 inglewood wednesday high 30f
0 inglewood thursday windy
0 inglewood thursday low 20f
0 inglewood thursday high 30f
0 inglewood friday humid
0 inglewood friday low 70f
0 inglewood friday high 90f
0 inglewood saturday foggy
0 inglewood saturday low 70f
0 inglewood saturday high 80f
0 inglewood sunday dry
0 inglewood sunday low 40f
0 inglewood sunday high 60f
0 new_york monday clear_skies
0 new_york monday low 70f
0 new_york monday high 80f
0 new_york tuesday cloudy
0 new_york tuesday low 30f
0 new_york tuesday high 50f
0 new_york wednesday humid
0 new_york wednesday low 90f
0 new_york wednesday high 100f
0 new_york thursday overcast
0 new_york thursday low 30f
0 new_york thursday high 40f
0 new_york friday rain
0 new_york friday low 90f
0 new_york friday high 100f
0 new_york saturday raining
0 new_york saturday low 80f
0 new_york saturday high 90f
0 new_york sunday cloudy
0 new_york sunday low 30f
0 new_york sunday high 40f
0 grand_rapids monday raining
0 grand_rapids monday low 30f
0 grand_rapids monday high 50f
0 grand_rapids tuesday dry
0 grand_rapids tuesday low 20f
0 grand_rapids tuesday high 40f
0 grand_rapids wednesday raining
0 grand_rapids wednesday low 30f
0 grand_rapids wednesday high 40f
0 grand_rapids thursday windy
0 grand_rapids thursday low 40f
0 grand_rapids thursday high 60f
0 grand_rapids friday windy
0 grand_rapids friday low 90f
0 grand_rapids friday high 100f
0 grand_rapids saturday snow
0 grand_rapids saturday low 30f
0 grand_rapids saturday high 50f
0 grand_rapids sunday humid
0 grand_rapids sunday low 50f
0 grand_rapids sunday high 70f
0 mountain_view monday drizzle
0 mountain_view monday low 80f
0 mountain_view monday high 100f
0 mountain_view tuesday clear_skies
0 mountain_view tuesday low 40f
0 mountain_view tuesday high 60f
0 mountain_view wednesday humid
0 mountain_view wednesday low 80f
0 mountain_view wednesday high 100f
0 mountain_view thursday hot
0 mountain_view thursday low 70f
0 mountain_view thursday high 80f
0 mountain_view friday foggy
0 mountain_view friday low 40f
0 mountain_view friday high 60f
0 mountain_view saturday overcast
0 mountain_view saturday low 60f
0 mountain_view saturday high 80f
0 mountain_view sunday snow
0 mountain_view sunday low 70f
0 mountain_view sunday high 80f
1 what s the weather like today and tomorrow	for what city would you like today and tomorrow s weather for ?	['tomorrow', 'today']
2 i need to know if it is going to be foggy in fresno today and tomorrow car	it will not be foggy in fresno in the coming days	['foggy', 'fresno']
3 thanks buddy	you are welcome	[]

#weather#
0 today monday
0 exeter monday humid
0 exeter monday low 60f
0 exeter monday high 80f
0 exeter tuesday overcast
0 exeter tuesday low 80f
0 exeter tuesday high 100f
0 exeter wednesday dry
0 exeter wednesday low 30f
0 exeter wednesday high 50f
0 exeter thursday misty
0 exeter thursday low 60f
0 exeter thursday high 80f
0 exeter friday snow
0 exeter friday low 70f
0 exeter friday high 90f
0 exeter saturday clear_skies
0 exeter saturday low 30f
0 exeter saturday high 50f
0 exeter sunday hot
0 exeter sunday low 90f
0 exeter sunday high 100f
0 alameda monday raining
0 alameda monday low 40f
0 alameda monday high 60f
0 alameda tuesday windy
0 alameda tuesday low 90f
0 alameda tuesday high 100f
0 alameda wednesday cloudy
0 alameda wednesday low 90f
0 alameda wednesday high 100f
0 alameda thursday dry
0 alameda thursday low 30f
0 alameda thursday high 50f
0 alameda friday cloudy
0 alameda friday low 70f
0 alameda friday high 90f
0 alameda saturday windy
0 alameda saturday low 50f
0 alameda saturday high 60f
0 alameda sunday cloudy
0 alameda sunday low 50f
0 alameda sunday high 70f
0 danville monday hot
0 danville monday low 80f
0 danville monday high 100f
0 danville tuesday dry
0 danville tuesday low 90f
0 danville tuesday high 100f
0 danville wednesday hail
0 danville wednesday low 60f
0 danville wednesday high 80f
0 danville thursday dew
0 danville thursday low 40f
0 danville thursday high 60f
0 danville friday misty
0 danville friday low 20f
0 danville friday high 40f
0 danville saturday clear_skies
0 danville saturday low 50f
0 danville saturday high 60f
0 danville sunday humid
0 danville sunday low 60f
0 danville sunday high 70f
0 seattle monday rain
0 seattle monday low 80f
0 seattle monday high 100f
0 seattle tuesday cloudy
0 seattle tuesday low 20f
0 seattle tuesday high 30f
0 seattle wednesday dry
0 seattle wednesday low 40f
0 seattle wednesday high 50f
0 seattle thursday dry
0 seattle thursday low 60f
0 seattle thursday high 80f
0 seattle friday snow
0 seattle friday low 70f
0 seattle friday high 80f
0 seattle saturday overcast
0 seattle saturday low 30f
0 seattle saturday high 40f
0 seattle sunday clear_skies
0 seattle sunday low 30f
0 seattle sunday high 50f
0 cleveland monday humid
0 cleveland monday low 70f
0 cleveland monday high 90f
0 cleveland tuesday warm
0 cleveland tuesday low 80f
0 cleveland tuesday high 100f
0 cleveland wednesday cloudy
0 cleveland wednesday low 30f
0 cleveland wednesday high 50f
0 cleveland thursday rain
0 cleveland thursday low 40f
0 cleveland thursday high 50f
0 cleveland friday foggy
0 cleveland friday low 80f
0 cleveland friday high 100f
0 cleveland saturday drizzle
0 cleveland saturday low 20f
0 cleveland saturday high 40f
0 cleveland sunday rain
0 cleveland sunday low 20f
0 cleveland sunday high 40f
0 new_york monday cloudy
0 new_york monday low 80f
0 new_york monday high 90f
0 new_york tuesday raining
0 new_york tuesday low 90f
0 new_york tuesday high 100f
0 new_york wednesday windy
0 new_york wednesday low 30f
0 new_york wednesday high 50f
0 new_york thursday snow
0 new_york thursday low 80f
0 new_york thursday high 90f
0 new_york friday overcast
0 new_york friday low 50f
0 new_york friday high 60f
0 new_york saturday foggy
0 new_york saturday low 80f
0 new_york saturday high 100f
0 new_york sunday rain
0 new_york sunday low 90f
0 new_york sunday high 100f
0 compton monday stormy
0 compton monday low 40f
0 compton monday high 60f
0 compton tuesday warm
0 compton tuesday low 60f
0 compton tuesday high 70f
0 compton wednesday dry
0 compton wednesday low 40f
0 compton wednesday high 60f
0 compton thursday rain
0 compton thursday low 20f
0 compton thursday high 30f
0 compton friday dry
0 compton friday low 40f
0 compton friday high 60f
0 compton saturday humid
0 compton saturday low 80f
0 compton saturday high 100f
0 compton sunday drizzle
0 compton sunday low 70f
0 compton sunday high 90f
1 will there be drizzle in cleveland tomorrow ?	it will not drizzle in cleveland tomorrow	['tomorrow', 'drizzle', 'cleveland']
2 thanks	no problem	[]

#weather#
0 today monday
0 camarillo monday overcast
0 camarillo monday low 40f
0 camarillo monday high 60f
0 camarillo tuesday cloudy
0 camarillo tuesday low 60f
0 camarillo tuesday high 70f
0 camarillo wednesday stormy
0 camarillo wednesday low 20f
0 camarillo wednesday high 30f
0 camarillo thursday foggy
0 camarillo thursday low 60f
0 camarillo thursday high 80f
0 camarillo friday rain
0 camarillo friday low 20f
0 camarillo friday high 40f
0 camarillo saturday dew
0 camarillo saturday low 30f
0 camarillo saturday high 50f
0 camarillo sunday windy
0 camarillo sunday low 70f
0 camarillo sunday high 80f
0 redwood_city monday dry
0 redwood_city monday low 40f
0 redwood_city monday high 50f
0 redwood_city tuesday blizzard
0 redwood_city tuesday low 50f
0 redwood_city tuesday high 60f
0 redwood_city wednesday dry
0 redwood_city wednesday low 50f
0 redwood_city wednesday high 70f
0 redwood_city thursday hail
0 redwood_city thursday low 30f
0 redwood_city thursday high 50f
0 redwood_city friday frost
0 redwood_city friday low 30f
0 redwood_city friday high 40f
0 redwood_city saturday drizzle
0 redwood_city saturday low 70f
0 redwood_city saturday high 90f
0 redwood_city sunday frost
0 redwood_city sunday low 40f
0 redwood_city sunday high 50f
0 durham monday stormy
0 durham monday low 50f
0 durham monday high 60f
0 durham tuesday rain
0 durham tuesday low 60f
0 durham tuesday high 70f
0 durham wednesday hot
0 durham wednesday low 80f
0 durham wednesday high 90f
0 durham thursday dry
0 durham thursday low 80f
0 durham thursday high 90f
0 durham friday rain
0 durham friday low 50f
0 durham friday high 70f
0 durham saturday snow
0 durham saturday low 70f
0 durham saturday high 90f
0 durham sunday clear_skies
0 durham sunday low 20f
0 durham sunday high 30f
0 downtown_chicago monday overcast
0 downtown_chicago monday low 50f
0 downtown_chicago monday high 70f
0 downtown_chicago tuesday clear_skies
0 downtown_chicago tuesday low 40f
0 downtown_chicago tuesday high 60f
0 downtown_chicago wednesday cloudy
0 downtown_chicago wednesday low 40f
0 downtown_chicago wednesday high 60f
0 downtown_chicago thursday dry
0 downtown_chicago thursday low 70f
0 downtown_chicago thursday high 90f
0 downtown_chicago friday rain
0 downtown_chicago friday low 90f
0 downtown_chicago friday high 100f
0 downtown_chicago saturday cloudy
0 downtown_chicago saturday low 80f
0 downtown_chicago saturday high 90f
0 downtown_chicago sunday windy
0 downtown_chicago sunday low 70f
0 downtown_chicago sunday high 90f
0 corona monday hail
0 corona monday low 30f
0 corona monday high 40f
0 corona tuesday hot
0 corona tuesday low 50f
0 corona tuesday high 70f
0 corona wednesday drizzle
0 corona wednesday low 60f
0 corona wednesday high 80f
0 corona thursday cloudy
0 corona thursday low 80f
0 corona thursday high 100f
0 corona friday overcast
0 corona friday low 60f
0 corona friday high 70f
0 corona saturday dry
0 corona saturday low 90f
0 corona saturday high 100f
0 corona sunday foggy
0 corona sunday low 70f
0 corona sunday high 90f
0 menlo_park monday blizzard
0 menlo_park monday low 40f
0 menlo_park monday high 60f
0 menlo_park tuesday foggy
0 menlo_park tuesday low 80f
0 menlo_park tuesday high 90f
0 menlo_park wednesday windy
0 menlo_park wednesday low 60f
0 menlo_park wednesday high 70f
0 menlo_park thursday hot
0 menlo_park thursday low 90f
0 menlo_park thursday high 100f
0 menlo_park friday hail
0 menlo_park friday low 40f
0 menlo_park friday high 60f
0 menlo_park saturday raining
0 menlo_park saturday low 20f
0 menlo_park saturday high 30f
0 menlo_park sunday rain
0 menlo_park sunday low 90f
0 menlo_park sunday high 100f
0 san_jose monday snow
0 san_jose monday low 90f
0 san_jose monday high 100f
0 san_jose tuesday dew
0 san_jose tuesday low 40f
0 san_jose tuesday high 60f
0 san_jose wednesday stormy
0 san_jose wednesday low 20f
0 san_jose wednesday high 30f
0 san_jose thursday stormy
0 san_jose thursday low 70f
0 san_jose thursday high 90f
0 san_jose friday dry
0 san_jose friday low 80f
0 san_jose friday high 90f
0 san_jose saturday dew
0 san_jose saturday low 80f
0 san_jose saturday high 90f
0 san_jose sunday dry
0 san_jose sunday low 90f
0 san_jose sunday high 100f
1 tell me the weather report in durham for this week	what days are you interested in ?	[]
2 the entire week	it will be stormy on monday , the lowest_temperature on tuesday , hot on wednesday , the hottest temperatures on thursday and friday , snow on saturday , and clear_skies on sunday in durham	['snow', 'hot', 'thursday', 'sunday', 'stormy', 'wednesday', 'friday', 'saturday', 'monday', 'clear_skies', 'lowest_temperature', 'durham', 'tuesday']
3 perfect	you are welcome	[]

#schedule#
1 schedule a conference with the vice_president on the_5th at 11am	conference scheduled for the_5th at 11am with the vice_president	['11am', 'vice_president', 'conference', 'the_5th']
2 perfect	have a good day	[]

#schedule#
0 yoga_activity time 10am
0 yoga_activity date monday
0 lab_appointment time 11am
0 lab_appointment date thursday
0 dentist time 7pm
0 dentist date tuesday
0 dentist_appointment time 7pm
0 dentist_appointment date friday
0 conference time 3pm
0 conference date wednesday
0 conference party hr
0 conference room conference_room_50
0 conference agenda discuss_the_merger
0 swimming_activity time 1pm
0 swimming_activity date monday
1 when is my dentist_appointment	you have a dentist_appointment on friday at 7pm	['friday', '7pm', 'dentist_appointment']
2 thank you	you are welcome	[]

#navigate#
0 4_miles road_block_nearby friends_house poi jills_house
0 jills_house distance 4_miles
0 jills_house traffic_info road_block_nearby
0 jills_house poi_type friends_house
0 jills_house address 347_alta_mesa_ave
0 5_miles car_collision_nearby chinese_restaurant poi p_._f_._changs
0 p_._f_._changs distance 5_miles
0 p_._f_._changs traffic_info car_collision_nearby
0 p_._f_._changs poi_type chinese_restaurant
0 p_._f_._changs address 669_el_camino_real
0 6_miles moderate_traffic gas_station poi 76
0 76 distance 6_miles
0 76 traffic_info moderate_traffic
0 76 poi_type gas_station
0 76 address 91_el_camino_real
0 6_miles road_block_nearby certain_address poi 5672_barringer_street
0 5672_barringer_street distance 6_miles
0 5672_barringer_street traffic_info road_block_nearby
0 5672_barringer_street poi_type certain_address
0 5672_barringer_street address 5672_barringer_street
0 6_miles moderate_traffic coffee_or_tea_place poi starbucks
0 starbucks distance 6_miles
0 starbucks traffic_info moderate_traffic
0 starbucks poi_type coffee_or_tea_place
0 starbucks address 792_bedoin_street
0 2_miles no_traffic pizza_restaurant poi pizza_chicago
0 pizza_chicago distance 2_miles
0 pizza_chicago traffic_info no_traffic
0 pizza_chicago poi_type pizza_restaurant
0 pizza_chicago address 915_arbol_dr
0 5_miles moderate_traffic gas_station poi chevron
0 chevron distance 5_miles
0 chevron traffic_info moderate_traffic
0 chevron poi_type gas_station
0 chevron address 783_arcadia_pl
0 3_miles no_traffic chinese_restaurant poi panda_express
0 panda_express distance 3_miles
0 panda_express traffic_info no_traffic
0 panda_express poi_type chinese_restaurant
0 panda_express address 842_arrowhead_way
1 please give me the address and directions via the fastest route to a pizza_restaurant within 4_miles of me	you will find pizza_chicago at 915_arbol_dr it is 2_miles away without any traffic	['2_miles', 'pizza_chicago', '915_arbol_dr']
2 ok , please direct me there via the fastest route	fastest route being programmed for pizza_chicago	['pizza_chicago']
3 okay thanks	you are welcome !	[]

#navigate#
0 5_miles moderate_traffic certain_address poi 5677_springer_street
0 5677_springer_street distance 5_miles
0 5677_springer_street traffic_info moderate_traffic
0 5677_springer_street poi_type certain_address
0 5677_springer_street address 5677_springer_street
0 1_miles no_traffic home poi home
0 home distance 1_miles
0 home traffic_info no_traffic
0 home poi_type home
0 home address 5671_barringer_street
0 1_miles heavy_traffic certain_address poi 5672_barringer_street
0 5672_barringer_street distance 1_miles
0 5672_barringer_street traffic_info heavy_traffic
0 5672_barringer_street poi_type certain_address
0 5672_barringer_street address 5672_barringer_street
0 4_miles moderate_traffic parking_garage poi stanford_oval_parking
0 stanford_oval_parking distance 4_miles
0 stanford_oval_parking traffic_info moderate_traffic
0 stanford_oval_parking poi_type parking_garage
0 stanford_oval_parking address 610_amarillo_ave
0 3_miles heavy_traffic rest_stop poi the_clement_hotel
0 the_clement_hotel distance 3_miles
0 the_clement_hotel traffic_info heavy_traffic
0 the_clement_hotel poi_type rest_stop
0 the_clement_hotel address 657_ames_ave
0 6_miles no_traffic shopping_center poi midtown_shopping_center
0 midtown_shopping_center distance 6_miles
0 midtown_shopping_center traffic_info no_traffic
0 midtown_shopping_center poi_type shopping_center
0 midtown_shopping_center address 338_alester_ave
0 5_miles moderate_traffic parking_garage poi palo_alto_garage_r
0 palo_alto_garage_r distance 5_miles
0 palo_alto_garage_r traffic_info moderate_traffic
0 palo_alto_garage_r poi_type parking_garage
0 palo_alto_garage_r address 481_amaranta_ave
1 pull up directions to 5672_barringer_street	here are directions to 5672_barringer_street	['5672_barringer_street']
2 pick a route with no_traffic and let s go there , thank you !	the only route has heavy_traffic , is that alright ?	['heavy_traffic']
3 yes , patience , i need to get there anyway thank you car , send the info on my screen please !	directing to 5672_barringer_street now	['5672_barringer_street']
4 thanks	you are welcome and have a great day	[]

#navigate#
0 1_miles moderate_traffic pizza_restaurant poi round_table
0 round_table distance 1_miles
0 round_table traffic_info moderate_traffic
0 round_table poi_type pizza_restaurant
0 round_table address 113_anton_ct
0 1_miles no_traffic chinese_restaurant poi panda_express
0 panda_express distance 1_miles
0 panda_express traffic_info no_traffic
0 panda_express poi_type chinese_restaurant
0 panda_express address 842_arrowhead_way
0 1_miles no_traffic parking_garage poi dish_parking
0 dish_parking distance 1_miles
0 dish_parking traffic_info no_traffic
0 dish_parking poi_type parking_garage
0 dish_parking address 550_alester_ave
0 4_miles no_traffic parking_garage poi webster_garage
0 webster_garage distance 4_miles
0 webster_garage traffic_info no_traffic
0 webster_garage poi_type parking_garage
0 webster_garage address 880_ames_ct
0 4_miles no_traffic chinese_restaurant poi p_._f_._changs
0 p_._f_._changs distance 4_miles
0 p_._f_._changs traffic_info no_traffic
0 p_._f_._changs poi_type chinese_restaurant
0 p_._f_._changs address 669_el_camino_real
0 1_miles no_traffic grocery_store poi trader_joes
0 trader_joes distance 1_miles
0 trader_joes traffic_info no_traffic
0 trader_joes poi_type grocery_store
0 trader_joes address 408_university_ave
0 3_miles moderate_traffic home poi home
0 home distance 3_miles
0 home traffic_info moderate_traffic
0 home poi_type home
0 home address 5671_barringer_street
1 car i need to go back home , it s in the area , please pick a route with no_traffic	taking you home	['home']
2 what is my address ?	your address is 5671_barringer_street , we are 3_miles away from home now	['home', '3_miles', '5671_barringer_street']
3 set gps for a route home with zero to no_traffic	your gps has been set for home	['home']
4 thank you	you are welcome , happy to help	[]

#navigate#
0 5_miles moderate_traffic rest_stop poi the_westin
0 the_westin distance 5_miles
0 the_westin traffic_info moderate_traffic
0 the_westin poi_type rest_stop
0 the_westin address 329_el_camino_real
0 4_miles no_traffic pizza_restaurant poi round_table
0 round_table distance 4_miles
0 round_table traffic_info no_traffic
0 round_table poi_type pizza_restaurant
0 round_table address 113_anton_ct
0 5_miles no_traffic chinese_restaurant poi mandarin_roots
0 mandarin_roots distance 5_miles
0 mandarin_roots traffic_info no_traffic
0 mandarin_roots poi_type chinese_restaurant
0 mandarin_roots address 271_springer_street
0 4_miles moderate_traffic coffee_or_tea_place poi palo_alto_cafe
0 palo_alto_cafe distance 4_miles
0 palo_alto_cafe traffic_info moderate_traffic
0 palo_alto_cafe poi_type coffee_or_tea_place
0 palo_alto_cafe address 436_alger_dr
0 6_miles heavy_traffic pizza_restaurant poi dominos
0 dominos distance 6_miles
0 dominos traffic_info heavy_traffic
0 dominos poi_type pizza_restaurant
0 dominos address 776_arastradero_rd
0 6_miles no_traffic hospital poi stanford_express_care
0 stanford_express_care distance 6_miles
0 stanford_express_care traffic_info no_traffic
0 stanford_express_care poi_type hospital
0 stanford_express_care address 214_el_camino_real
0 2_miles heavy_traffic rest_stop poi hotel_keen
0 hotel_keen distance 2_miles
0 hotel_keen traffic_info heavy_traffic
0 hotel_keen poi_type rest_stop
0 hotel_keen address 578_arbol_dr
1 where can i get tea ?	palo_alto_cafe is 4_miles away and serves coffee and tea do you want the address ?	['palo_alto_cafe', '4_miles']
2 yes	palo alto is located at 436_alger_dr	['436_alger_dr']
3 sounds great thank you	you are welcome !	[]

#weather#
0 today monday
0 san_mateo monday blizzard
0 san_mateo monday low 50f
0 san_mateo monday high 60f
0 san_mateo tuesday snow
0 san_mateo tuesday low 80f
0 san_mateo tuesday high 100f
0 san_mateo wednesday clear_skies
0 san_mateo wednesday low 60f
0 san_mateo wednesday high 70f
0 san_mateo thursday clear_skies
0 san_mateo thursday low 50f
0 san_mateo thursday high 70f
0 san_mateo friday drizzle
0 san_mateo friday low 30f
0 san_mateo friday high 40f
0 san_mateo saturday windy
0 san_mateo saturday low 80f
0 san_mateo saturday high 90f
0 san_mateo sunday snow
0 san_mateo sunday low 20f
0 san_mateo sunday high 40f
0 compton monday foggy
0 compton monday low 30f
0 compton monday high 40f
0 compton tuesday windy
0 compton tuesday low 70f
0 compton tuesday high 90f
0 compton wednesday windy
0 compton wednesday low 90f
0 compton wednesday high 100f
0 compton thursday clear_skies
0 compton thursday low 60f
0 compton thursday high 80f
0 compton friday frost
0 compton friday low 30f
0 compton friday high 40f
0 compton saturday cloudy
0 compton saturday low 80f
0 compton saturday high 90f
0 compton sunday dew
0 compton sunday low 60f
0 compton sunday high 70f
0 fresno monday overcast
0 fresno monday low 60f
0 fresno monday high 80f
0 fresno tuesday drizzle
0 fresno tuesday low 40f
0 fresno tuesday high 50f
0 fresno wednesday snow
0 fresno wednesday low 60f
0 fresno wednesday high 70f
0 fresno thursday cloudy
0 fresno thursday low 80f
0 fresno thursday high 100f
0 fresno friday hail
0 fresno friday low 50f
0 fresno friday high 60f
0 fresno saturday rain
0 fresno saturday low 20f
0 fresno saturday high 30f
0 fresno sunday drizzle
0 fresno sunday low 60f
0 fresno sunday high 70f
0 menlo_park monday dew
0 menlo_park monday low 20f
0 menlo_park monday high 40f
0 menlo_park tuesday hail
0 menlo_park tuesday low 40f
0 menlo_park tuesday high 50f
0 menlo_park wednesday clear_skies
0 menlo_park wednesday low 30f
0 menlo_park wednesday high 40f
0 menlo_park thursday stormy
0 menlo_park thursday low 80f
0 menlo_park thursday high 100f
0 menlo_park friday cloudy
0 menlo_park friday low 30f
0 menlo_park friday high 40f
0 menlo_park saturday blizzard
0 menlo_park saturday low 20f
0 menlo_park saturday high 40f
0 menlo_park sunday stormy
0 menlo_park sunday low 60f
0 menlo_park sunday high 80f
0 alhambra monday drizzle
0 alhambra monday low 50f
0 alhambra monday high 70f
0 alhambra tuesday blizzard
0 alhambra tuesday low 40f
0 alhambra tuesday high 50f
0 alhambra wednesday hot
0 alhambra wednesday low 70f
0 alhambra wednesday high 90f
0 alhambra thursday dry
0 alhambra thursday low 90f
0 alhambra thursday high 100f
0 alhambra friday clear_skies
0 alhambra friday low 80f
0 alhambra friday high 100f
0 alhambra saturday snow
0 alhambra saturday low 30f
0 alhambra saturday high 40f
0 alhambra sunday rain
0 alhambra sunday low 70f
0 alhambra sunday high 80f
0 carson monday clear_skies
0 carson monday low 80f
0 carson monday high 90f
0 carson tuesday frost
0 carson tuesday low 40f
0 carson tuesday high 60f
0 carson wednesday dry
0 carson wednesday low 90f
0 carson wednesday high 100f
0 carson thursday misty
0 carson thursday low 40f
0 carson thursday high 60f
0 carson friday rain
0 carson friday low 80f
0 carson friday high 100f
0 carson saturday snow
0 carson saturday low 90f
0 carson saturday high 100f
0 carson sunday rain
0 carson sunday low 20f
0 carson sunday high 30f
0 san_jose monday clear_skies
0 san_jose monday low 30f
0 san_jose monday high 40f
0 san_jose tuesday blizzard
0 san_jose tuesday low 30f
0 san_jose tuesday high 40f
0 san_jose wednesday misty
0 san_jose wednesday low 50f
0 san_jose wednesday high 60f
0 san_jose thursday stormy
0 san_jose thursday low 60f
0 san_jose thursday high 80f
0 san_jose friday snow
0 san_jose friday low 30f
0 san_jose friday high 50f
0 san_jose saturday foggy
0 san_jose saturday low 20f
0 san_jose saturday high 40f
0 san_jose sunday windy
0 san_jose sunday low 50f
0 san_jose sunday high 60f
1 is it going to be overcast or cloudy at all any day this week	what city do you want the weather for ?	[]
2 i need this forecast information for the city of carson	it won t be overcast or cloudy at all this week in carson	['cloudy', 'carson', 'overcast', 'week']
3 thanks	you are welcome	[]

#schedule#
1 set reminder for doctor_appointment on the_12th at 4 : 50	ok i ve set a reminder for your doctor_appointment on the_12th at 4 : 50	['the_12th', 'doctor_appointment']

#navigate#
0 3_miles no_traffic friends_house poi toms_house
0 toms_house distance 3_miles
0 toms_house traffic_info no_traffic
0 toms_house poi_type friends_house
0 toms_house address 580_van_ness_ave
0 5_miles heavy_traffic chinese_restaurant poi panda_express
0 panda_express distance 5_miles
0 panda_express traffic_info heavy_traffic
0 panda_express poi_type chinese_restaurant
0 panda_express address 842_arrowhead_way
0 5_miles moderate_traffic coffee_or_tea_place poi teavana
0 teavana distance 5_miles
0 teavana traffic_info moderate_traffic
0 teavana poi_type coffee_or_tea_place
0 teavana address 145_amherst_st
0 3_miles car_collision_nearby shopping_center poi midtown_shopping_center
0 midtown_shopping_center distance 3_miles
0 midtown_shopping_center traffic_info car_collision_nearby
0 midtown_shopping_center poi_type shopping_center
0 midtown_shopping_center address 338_alester_ave
0 2_miles road_block_nearby certain_address poi 5677_southwest_4th_street
0 5677_southwest_4th_street distance 2_miles
0 5677_southwest_4th_street traffic_info road_block_nearby
0 5677_southwest_4th_street poi_type certain_address
0 5677_southwest_4th_street address 5677_southwest_4th_street
0 2_miles no_traffic hospital poi stanford_express_care
0 stanford_express_care distance 2_miles
0 stanford_express_care traffic_info no_traffic
0 stanford_express_care poi_type hospital
0 stanford_express_care address 214_el_camino_real
0 4_miles no_traffic home poi home
0 home distance 4_miles
0 home traffic_info no_traffic
0 home poi_type home
0 home address 10_ames_street
0 4_miles heavy_traffic rest_stop poi the_clement_hotel
0 the_clement_hotel distance 4_miles
0 the_clement_hotel traffic_info heavy_traffic
0 the_clement_hotel poi_type rest_stop
0 the_clement_hotel address 657_ames_ave
1 i need shopping_center	there is a shopping_center 3_miles from you the address is 338_alester_ave would you like directions ?	['3_miles', 'shopping_center', '338_alester_ave']
2 yes , please	setting navigation to the midtown_shopping_center there is a car_collision_nearby , so drive carefully	['car_collision_nearby', 'midtown_shopping_center']
3 thank you car , pick the shortest distance for me please !	i sent the info on your screen , drive carefully !	[]

#weather#
0 today monday
0 danville monday cloudy
0 danville monday low 70f
0 danville monday high 80f
0 danville tuesday foggy
0 danville tuesday low 70f
0 danville tuesday high 90f
0 danville wednesday overcast
0 danville wednesday low 80f
0 danville wednesday high 90f
0 danville thursday clear_skies
0 danville thursday low 90f
0 danville thursday high 100f
0 danville friday humid
0 danville friday low 60f
0 danville friday high 80f
0 danville saturday overcast
0 danville saturday low 90f
0 danville saturday high 100f
0 danville sunday dew
0 danville sunday low 60f
0 danville sunday high 80f
0 camarillo monday hail
0 camarillo monday low 40f
0 camarillo monday high 60f
0 camarillo tuesday windy
0 camarillo tuesday low 70f
0 camarillo tuesday high 80f
0 camarillo wednesday hail
0 camarillo wednesday low 50f
0 camarillo wednesday high 60f
0 camarillo thursday overcast
0 camarillo thursday low 50f
0 camarillo thursday high 60f
0 camarillo friday rain
0 camarillo friday low 90f
0 camarillo friday high 100f
0 camarillo saturday hot
0 camarillo saturday low 70f
0 camarillo saturday high 90f
0 camarillo sunday rain
0 camarillo sunday low 30f
0 camarillo sunday high 40f
0 los_angeles monday windy
0 los_angeles monday low 80f
0 los_angeles monday high 90f
0 los_angeles tuesday clear_skies
0 los_angeles tuesday low 80f
0 los_angeles tuesday high 100f
0 los_angeles wednesday drizzle
0 los_angeles wednesday low 30f
0 los_angeles wednesday high 40f
0 los_angeles thursday dry
0 los_angeles thursday low 70f
0 los_angeles thursday high 80f
0 los_angeles friday rain
0 los_angeles friday low 20f
0 los_angeles friday high 30f
0 los_angeles saturday overcast
0 los_angeles saturday low 80f
0 los_angeles saturday high 90f
0 los_angeles sunday misty
0 los_angeles sunday low 50f
0 los_angeles sunday high 60f
0 corona monday stormy
0 corona monday low 40f
0 corona monday high 50f
0 corona tuesday foggy
0 corona tuesday low 30f
0 corona tuesday high 40f
0 corona wednesday overcast
0 corona wednesday low 60f
0 corona wednesday high 70f
0 corona thursday overcast
0 corona thursday low 40f
0 corona thursday high 60f
0 corona friday windy
0 corona friday low 40f
0 corona friday high 60f
0 corona saturday drizzle
0 corona saturday low 70f
0 corona saturday high 80f
0 corona sunday snow
0 corona sunday low 70f
0 corona sunday high 90f
0 grand_rapids monday dry
0 grand_rapids monday low 30f
0 grand_rapids monday high 50f
0 grand_rapids tuesday snow
0 grand_rapids tuesday low 90f
0 grand_rapids tuesday high 100f
0 grand_rapids wednesday dew
0 grand_rapids wednesday low 30f
0 grand_rapids wednesday high 50f
0 grand_rapids thursday warm
0 grand_rapids thursday low 80f
0 grand_rapids thursday high 90f
0 grand_rapids friday misty
0 grand_rapids friday low 30f
0 grand_rapids friday high 50f
0 grand_rapids saturday snow
0 grand_rapids saturday low 40f
0 grand_rapids saturday high 50f
0 grand_rapids sunday cloudy
0 grand_rapids sunday low 60f
0 grand_rapids sunday high 70f
0 atherton monday cloudy
0 atherton monday low 80f
0 atherton monday high 90f
0 atherton tuesday rain
0 atherton tuesday low 30f
0 atherton tuesday high 40f
0 atherton wednesday drizzle
0 atherton wednesday low 90f
0 atherton wednesday high 100f
0 atherton thursday rain
0 atherton thursday low 20f
0 atherton thursday high 40f
0 atherton friday rain
0 atherton friday low 60f
0 atherton friday high 80f
0 atherton saturday overcast
0 atherton saturday low 90f
0 atherton saturday high 100f
0 atherton sunday cloudy
0 atherton sunday low 70f
0 atherton sunday high 80f
0 new_york monday stormy
0 new_york monday low 90f
0 new_york monday high 100f
0 new_york tuesday hail
0 new_york tuesday low 30f
0 new_york tuesday high 40f
0 new_york wednesday dry
0 new_york wednesday low 90f
0 new_york wednesday high 100f
0 new_york thursday stormy
0 new_york thursday low 20f
0 new_york thursday high 30f
0 new_york friday humid
0 new_york friday low 90f
0 new_york friday high 100f
0 new_york saturday raining
0 new_york saturday low 30f
0 new_york saturday high 40f
0 new_york sunday hail
0 new_york sunday low 20f
0 new_york sunday high 40f
1 what s the weather forecast	what city would you like the forecast for ?	[]
2 grand_rapids	it will be dry today , snowy on tuesday , dew on wednesday , warm on thursday , misty on friday , snow on saturday and cloudy on sunday in grand_rapids	['snow', 'warm', 'thursday', 'sunday', 'wednesday', 'dry', 'dew', 'friday', 'misty', 'saturday', 'grand_rapids', 'cloudy', 'tuesday', 'today']
3 thank you very much car !	you are welcome !	[]

#schedule#
1 schedule a football_activity with ana for today at 11am	scheduled football_activity for today at 11am with ana	['11am', 'football_activity', 'today', 'ana']
2 thank you	no problem	[]

#schedule#
1 make a note that at 5pm on the_12th i have yoga	making a note for yoga at 5pm on the_12th	['5pm', 'yoga', 'the_12th']

#weather#
0 today monday
0 exeter monday stormy
0 exeter monday low 40f
0 exeter monday high 50f
0 exeter tuesday warm
0 exeter tuesday low 80f
0 exeter tuesday high 100f
0 exeter wednesday foggy
0 exeter wednesday low 80f
0 exeter wednesday high 100f
0 exeter thursday frost
0 exeter thursday low 40f
0 exeter thursday high 50f
0 exeter friday dry
0 exeter friday low 70f
0 exeter friday high 90f
0 exeter saturday raining
0 exeter saturday low 50f
0 exeter saturday high 60f
0 exeter sunday rain
0 exeter sunday low 90f
0 exeter sunday high 100f
0 alhambra monday humid
0 alhambra monday low 80f
0 alhambra monday high 90f
0 alhambra tuesday rain
0 alhambra tuesday low 50f
0 alhambra tuesday high 60f
0 alhambra wednesday hot
0 alhambra wednesday low 60f
0 alhambra wednesday high 80f
0 alhambra thursday cloudy
0 alhambra thursday low 40f
0 alhambra thursday high 50f
0 alhambra friday drizzle
0 alhambra friday low 50f
0 alhambra friday high 70f
0 alhambra saturday dry
0 alhambra saturday low 60f
0 alhambra saturday high 70f
0 alhambra sunday cloudy
0 alhambra sunday low 20f
0 alhambra sunday high 30f
0 inglewood monday drizzle
0 inglewood monday low 90f
0 inglewood monday high 100f
0 inglewood tuesday stormy
0 inglewood tuesday low 90f
0 inglewood tuesday high 100f
0 inglewood wednesday clear_skies
0 inglewood wednesday low 30f
0 inglewood wednesday high 40f
0 inglewood thursday windy
0 inglewood thursday low 20f
0 inglewood thursday high 40f
0 inglewood friday hail
0 inglewood friday low 40f
0 inglewood friday high 50f
0 inglewood saturday stormy
0 inglewood saturday low 90f
0 inglewood saturday high 100f
0 inglewood sunday humid
0 inglewood sunday low 80f
0 inglewood sunday high 90f
0 carson monday hail
0 carson monday low 60f
0 carson monday high 80f
0 carson tuesday snow
0 carson tuesday low 60f
0 carson tuesday high 80f
0 carson wednesday clear_skies
0 carson wednesday low 60f
0 carson wednesday high 80f
0 carson thursday hot
0 carson thursday low 80f
0 carson thursday high 90f
0 carson friday stormy
0 carson friday low 20f
0 carson friday high 30f
0 carson saturday humid
0 carson saturday low 70f
0 carson saturday high 80f
0 carson sunday snow
0 carson sunday low 60f
0 carson sunday high 80f
0 corona monday windy
0 corona monday low 70f
0 corona monday high 90f
0 corona tuesday windy
0 corona tuesday low 90f
0 corona tuesday high 100f
0 corona wednesday drizzle
0 corona wednesday low 80f
0 corona wednesday high 90f
0 corona thursday blizzard
0 corona thursday low 50f
0 corona thursday high 60f
0 corona friday cloudy
0 corona friday low 60f
0 corona friday high 80f
0 corona saturday stormy
0 corona saturday low 80f
0 corona saturday high 100f
0 corona sunday stormy
0 corona sunday low 70f
0 corona sunday high 90f
0 compton monday snow
0 compton monday low 90f
0 compton monday high 100f
0 compton tuesday foggy
0 compton tuesday low 50f
0 compton tuesday high 60f
0 compton wednesday windy
0 compton wednesday low 40f
0 compton wednesday high 60f
0 compton thursday clear_skies
0 compton thursday low 20f
0 compton thursday high 30f
0 compton friday snow
0 compton friday low 90f
0 compton friday high 100f
0 compton saturday snow
0 compton saturday low 90f
0 compton saturday high 100f
0 compton sunday cloudy
0 compton sunday low 80f
0 compton sunday high 100f
0 durham monday cloudy
0 durham monday low 60f
0 durham monday high 80f
0 durham tuesday dry
0 durham tuesday low 60f
0 durham tuesday high 70f
0 durham wednesday hot
0 durham wednesday low 50f
0 durham wednesday high 70f
0 durham thursday rain
0 durham thursday low 40f
0 durham thursday high 60f
0 durham friday foggy
0 durham friday low 80f
0 durham friday high 100f
0 durham saturday foggy
0 durham saturday low 60f
0 durham saturday high 80f
0 durham sunday windy
0 durham sunday low 70f
0 durham sunday high 90f
1 what is the weather like right now	what city shall i check for you ?	[]
2 please check exeter : is it humid ?	today is not humid in exeter it is stormy , low of 40f , high of 50f	['50f', 'stormy', 'exeter', '40f', 'humid', 'today']
3 thank you !	you are welcome !	[]

#weather#
0 today monday
0 atherton monday rain
0 atherton monday low 20f
0 atherton monday high 30f
0 atherton tuesday clear_skies
0 atherton tuesday low 90f
0 atherton tuesday high 100f
0 atherton wednesday blizzard
0 atherton wednesday low 50f
0 atherton wednesday high 60f
0 atherton thursday rain
0 atherton thursday low 50f
0 atherton thursday high 60f
0 atherton friday drizzle
0 atherton friday low 60f
0 atherton friday high 70f
0 atherton saturday misty
0 atherton saturday low 40f
0 atherton saturday high 50f
0 atherton sunday snow
0 atherton sunday low 60f
0 atherton sunday high 80f
0 manhattan monday dry
0 manhattan monday low 40f
0 manhattan monday high 50f
0 manhattan tuesday dew
0 manhattan tuesday low 40f
0 manhattan tuesday high 50f
0 manhattan wednesday warm
0 manhattan wednesday low 50f
0 manhattan wednesday high 70f
0 manhattan thursday dry
0 manhattan thursday low 70f
0 manhattan thursday high 90f
0 manhattan friday clear_skies
0 manhattan friday low 40f
0 manhattan friday high 60f
0 manhattan saturday dry
0 manhattan saturday low 90f
0 manhattan saturday high 100f
0 manhattan sunday dew
0 manhattan sunday low 70f
0 manhattan sunday high 90f
0 redwood_city monday dry
0 redwood_city monday low 20f
0 redwood_city monday high 40f
0 redwood_city tuesday hail
0 redwood_city tuesday low 40f
0 redwood_city tuesday high 60f
0 redwood_city wednesday windy
0 redwood_city wednesday low 70f
0 redwood_city wednesday high 80f
0 redwood_city thursday hot
0 redwood_city thursday low 80f
0 redwood_city thursday high 90f
0 redwood_city friday snow
0 redwood_city friday low 80f
0 redwood_city friday high 90f
0 redwood_city saturday clear_skies
0 redwood_city saturday low 40f
0 redwood_city saturday high 50f
0 redwood_city sunday dew
0 redwood_city sunday low 40f
0 redwood_city sunday high 60f
0 grand_rapids monday warm
0 grand_rapids monday low 50f
0 grand_rapids monday high 70f
0 grand_rapids tuesday cloudy
0 grand_rapids tuesday low 30f
0 grand_rapids tuesday high 50f
0 grand_rapids wednesday humid
0 grand_rapids wednesday low 60f
0 grand_rapids wednesday high 80f
0 grand_rapids thursday dry
0 grand_rapids thursday low 50f
0 grand_rapids thursday high 60f
0 grand_rapids friday frost
0 grand_rapids friday low 30f
0 grand_rapids friday high 40f
0 grand_rapids saturday drizzle
0 grand_rapids saturday low 70f
0 grand_rapids saturday high 80f
0 grand_rapids sunday stormy
0 grand_rapids sunday low 40f
0 grand_rapids sunday high 50f
0 cleveland monday dry
0 cleveland monday low 60f
0 cleveland monday high 70f
0 cleveland tuesday snow
0 cleveland tuesday low 20f
0 cleveland tuesday high 30f
0 cleveland wednesday dry
0 cleveland wednesday low 60f
0 cleveland wednesday high 80f
0 cleveland thursday foggy
0 cleveland thursday low 90f
0 cleveland thursday high 100f
0 cleveland friday frost
0 cleveland friday low 20f
0 cleveland friday high 30f
0 cleveland saturday dry
0 cleveland saturday low 30f
0 cleveland saturday high 40f
0 cleveland sunday frost
0 cleveland sunday low 50f
0 cleveland sunday high 60f
0 seattle monday windy
0 seattle monday low 70f
0 seattle monday high 80f
0 seattle tuesday rain
0 seattle tuesday low 90f
0 seattle tuesday high 100f
0 seattle wednesday drizzle
0 seattle wednesday low 70f
0 seattle wednesday high 80f
0 seattle thursday foggy
0 seattle thursday low 70f
0 seattle thursday high 90f
0 seattle friday dew
0 seattle friday low 90f
0 seattle friday high 100f
0 seattle saturday drizzle
0 seattle saturday low 90f
0 seattle saturday high 100f
0 seattle sunday overcast
0 seattle sunday low 20f
0 seattle sunday high 30f
0 downtown_chicago monday misty
0 downtown_chicago monday low 30f
0 downtown_chicago monday high 40f
0 downtown_chicago tuesday snow
0 downtown_chicago tuesday low 50f
0 downtown_chicago tuesday high 60f
0 downtown_chicago wednesday overcast
0 downtown_chicago wednesday low 60f
0 downtown_chicago wednesday high 70f
0 downtown_chicago thursday dry
0 downtown_chicago thursday low 50f
0 downtown_chicago thursday high 60f
0 downtown_chicago friday dry
0 downtown_chicago friday low 30f
0 downtown_chicago friday high 40f
0 downtown_chicago saturday hail
0 downtown_chicago saturday low 90f
0 downtown_chicago saturday high 100f
0 downtown_chicago sunday cloudy
0 downtown_chicago sunday low 90f
0 downtown_chicago sunday high 100f
1 will it be raining this week in redwood_city ?	there isn t any rain predicted to fall in redwood_city this week	['rain', 'redwood_city', 'week']
2 thank you	anytime	[]

#weather#
0 today monday
0 seattle monday hail
0 seattle monday low 30f
0 seattle monday high 40f
0 seattle tuesday overcast
0 seattle tuesday low 40f
0 seattle tuesday high 60f
0 seattle wednesday rain
0 seattle wednesday low 70f
0 seattle wednesday high 80f
0 seattle thursday dry
0 seattle thursday low 30f
0 seattle thursday high 50f
0 seattle friday windy
0 seattle friday low 70f
0 seattle friday high 80f
0 seattle saturday hail
0 seattle saturday low 40f
0 seattle saturday high 60f
0 seattle sunday snow
0 seattle sunday low 20f
0 seattle sunday high 40f
0 oakland monday windy
0 oakland monday low 60f
0 oakland monday high 70f
0 oakland tuesday hot
0 oakland tuesday low 80f
0 oakland tuesday high 90f
0 oakland wednesday cloudy
0 oakland wednesday low 20f
0 oakland wednesday high 30f
0 oakland thursday hot
0 oakland thursday low 80f
0 oakland thursday high 90f
0 oakland friday snow
0 oakland friday low 60f
0 oakland friday high 70f
0 oakland saturday humid
0 oakland saturday low 80f
0 oakland saturday high 90f
0 oakland sunday clear_skies
0 oakland sunday low 60f
0 oakland sunday high 70f
0 durham monday frost
0 durham monday low 40f
0 durham monday high 60f
0 durham tuesday windy
0 durham tuesday low 40f
0 durham tuesday high 60f
0 durham wednesday warm
0 durham wednesday low 60f
0 durham wednesday high 70f
0 durham thursday cloudy
0 durham thursday low 40f
0 durham thursday high 50f
0 durham friday clear_skies
0 durham friday low 70f
0 durham friday high 90f
0 durham saturday dry
0 durham saturday low 60f
0 durham saturday high 80f
0 durham sunday raining
0 durham sunday low 30f
0 durham sunday high 40f
0 boston monday stormy
0 boston monday low 20f
0 boston monday high 40f
0 boston tuesday dry
0 boston tuesday low 80f
0 boston tuesday high 90f
0 boston wednesday windy
0 boston wednesday low 80f
0 boston wednesday high 100f
0 boston thursday cloudy
0 boston thursday low 30f
0 boston thursday high 50f
0 boston friday raining
0 boston friday low 40f
0 boston friday high 50f
0 boston saturday dry
0 boston saturday low 30f
0 boston saturday high 40f
0 boston sunday windy
0 boston sunday low 80f
0 boston sunday high 100f
0 corona monday rain
0 corona monday low 40f
0 corona monday high 50f
0 corona tuesday hot
0 corona tuesday low 70f
0 corona tuesday high 80f
0 corona wednesday clear_skies
0 corona wednesday low 40f
0 corona wednesday high 50f
0 corona thursday drizzle
0 corona thursday low 40f
0 corona thursday high 60f
0 corona friday rain
0 corona friday low 90f
0 corona friday high 100f
0 corona saturday dry
0 corona saturday low 30f
0 corona saturday high 50f
0 corona sunday dry
0 corona sunday low 50f
0 corona sunday high 70f
0 fresno monday snow
0 fresno monday low 20f
0 fresno monday high 30f
0 fresno tuesday rain
0 fresno tuesday low 30f
0 fresno tuesday high 50f
0 fresno wednesday foggy
0 fresno wednesday low 70f
0 fresno wednesday high 90f
0 fresno thursday windy
0 fresno thursday low 30f
0 fresno thursday high 40f
0 fresno friday raining
0 fresno friday low 80f
0 fresno friday high 90f
0 fresno saturday blizzard
0 fresno saturday low 30f
0 fresno saturday high 50f
0 fresno sunday windy
0 fresno sunday low 40f
0 fresno sunday high 60f
0 menlo_park monday hail
0 menlo_park monday low 90f
0 menlo_park monday high 100f
0 menlo_park tuesday snow
0 menlo_park tuesday low 80f
0 menlo_park tuesday high 90f
0 menlo_park wednesday hail
0 menlo_park wednesday low 80f
0 menlo_park wednesday high 90f
0 menlo_park thursday dry
0 menlo_park thursday low 80f
0 menlo_park thursday high 100f
0 menlo_park friday warm
0 menlo_park friday low 70f
0 menlo_park friday high 90f
0 menlo_park saturday overcast
0 menlo_park saturday low 30f
0 menlo_park saturday high 40f
0 menlo_park sunday clear_skies
0 menlo_park sunday low 30f
0 menlo_park sunday high 50f
1 what is the weather going to be like tomorrow show me the 7 day forecast	what city are you interested in ?	[]
2 fresno : there will be hail tomorrow ?	tomorrow in fresno it will rain	['tomorrow', 'rain', 'fresno']
3 so no hail tomorrow in fresno ?	no hail in fresno , tomorrow there will be rain	['tomorrow', 'hail', 'rain', 'fresno']
4 thanks	until next time !	[]

#weather#
0 today monday
0 durham monday snow
0 durham monday low 90f
0 durham monday high 100f
0 durham tuesday hot
0 durham tuesday low 70f
0 durham tuesday high 90f
0 durham wednesday raining
0 durham wednesday low 80f
0 durham wednesday high 100f
0 durham thursday hot
0 durham thursday low 80f
0 durham thursday high 100f
0 durham friday cloudy
0 durham friday low 90f
0 durham friday high 100f
0 durham saturday raining
0 durham saturday low 80f
0 durham saturday high 100f
0 durham sunday rain
0 durham sunday low 80f
0 durham sunday high 100f
0 seattle monday windy
0 seattle monday low 40f
0 seattle monday high 60f
0 seattle tuesday foggy
0 seattle tuesday low 40f
0 seattle tuesday high 60f
0 seattle wednesday windy
0 seattle wednesday low 90f
0 seattle wednesday high 100f
0 seattle thursday clear_skies
0 seattle thursday low 90f
0 seattle thursday high 100f
0 seattle friday overcast
0 seattle friday low 90f
0 seattle friday high 100f
0 seattle saturday hot
0 seattle saturday low 40f
0 seattle saturday high 60f
0 seattle sunday warm
0 seattle sunday low 80f
0 seattle sunday high 100f
0 downtown_chicago monday foggy
0 downtown_chicago monday low 80f
0 downtown_chicago monday high 90f
0 downtown_chicago tuesday overcast
0 downtown_chicago tuesday low 40f
0 downtown_chicago tuesday high 60f
0 downtown_chicago wednesday cloudy
0 downtown_chicago wednesday low 30f
0 downtown_chicago wednesday high 40f
0 downtown_chicago thursday warm
0 downtown_chicago thursday low 60f
0 downtown_chicago thursday high 70f
0 downtown_chicago friday warm
0 downtown_chicago friday low 30f
0 downtown_chicago friday high 40f
0 downtown_chicago saturday overcast
0 downtown_chicago saturday low 70f
0 downtown_chicago saturday high 80f
0 downtown_chicago sunday clear_skies
0 downtown_chicago sunday low 90f
0 downtown_chicago sunday high 100f
0 grand_rapids monday warm
0 grand_rapids monday low 80f
0 grand_rapids monday high 100f
0 grand_rapids tuesday warm
0 grand_rapids tuesday low 30f
0 grand_rapids tuesday high 40f
0 grand_rapids wednesday foggy
0 grand_rapids wednesday low 40f
0 grand_rapids wednesday high 60f
0 grand_rapids thursday foggy
0 grand_rapids thursday low 40f
0 grand_rapids thursday high 60f
0 grand_rapids friday overcast
0 grand_rapids friday low 60f
0 grand_rapids friday high 80f
0 grand_rapids saturday raining
0 grand_rapids saturday low 40f
0 grand_rapids saturday high 60f
0 grand_rapids sunday snow
0 grand_rapids sunday low 60f
0 grand_rapids sunday high 80f
0 mountain_view monday cloudy
0 mountain_view monday low 80f
0 mountain_view monday high 90f
0 mountain_view tuesday hot
0 mountain_view tuesday low 40f
0 mountain_view tuesday high 60f
0 mountain_view wednesday cloudy
0 mountain_view wednesday low 70f
0 mountain_view wednesday high 90f
0 mountain_view thursday hot
0 mountain_view thursday low 40f
0 mountain_view thursday high 60f
0 mountain_view friday rain
0 mountain_view friday low 30f
0 mountain_view friday high 40f
0 mountain_view saturday cloudy
0 mountain_view saturday low 90f
0 mountain_view saturday high 100f
0 mountain_view sunday warm
0 mountain_view sunday low 90f
0 mountain_view sunday high 100f
0 compton monday warm
0 compton monday low 70f
0 compton monday high 90f
0 compton tuesday hot
0 compton tuesday low 40f
0 compton tuesday high 60f
0 compton wednesday cloudy
0 compton wednesday low 60f
0 compton wednesday high 80f
0 compton thursday cloudy
0 compton thursday low 90f
0 compton thursday high 100f
0 compton friday rain
0 compton friday low 80f
0 compton friday high 100f
0 compton saturday warm
0 compton saturday low 40f
0 compton saturday high 60f
0 compton sunday cloudy
0 compton sunday low 90f
0 compton sunday high 100f
0 new_york monday overcast
0 new_york monday low 90f
0 new_york monday high 100f
0 new_york tuesday overcast
0 new_york tuesday low 60f
0 new_york tuesday high 70f
0 new_york wednesday hot
0 new_york wednesday low 70f
0 new_york wednesday high 80f
0 new_york thursday warm
0 new_york thursday low 90f
0 new_york thursday high 100f
0 new_york friday raining
0 new_york friday low 40f
0 new_york friday high 60f
0 new_york saturday windy
0 new_york saturday low 80f
0 new_york saturday high 90f
0 new_york sunday raining
0 new_york sunday low 70f
0 new_york sunday high 80f
1 what is the weather like in the city	what city are you interested in ?	[]
2 what is the weather in compton on sunday ?	it will be cloudy , with a low of 90f and a high of 100f in compton on sunday	['sunday', '90f', '100f', 'cloudy', 'compton']
3 thanks	anytime	[]

#schedule#
0 medicine time 1pm
0 medicine date monday
0 doctor_appointment time 11am
0 doctor_appointment date friday
0 dinner time 5pm
0 dinner date thursday
0 dentist time 11am
0 dentist date monday
0 yoga_activity time 7pm
0 yoga_activity date tuesday
0 lab_appointment time 2pm
0 lab_appointment date tuesday
1 what time is my doctor_appointment	your doctor_appointment is scheduled for friday at 11am	['11am', 'friday', 'doctor_appointment']

#weather#
0 today monday
0 boston monday raining
0 boston monday low 60f
0 boston monday high 80f
0 boston tuesday snow
0 boston tuesday low 40f
0 boston tuesday high 60f
0 boston wednesday windy
0 boston wednesday low 40f
0 boston wednesday high 60f
0 boston thursday foggy
0 boston thursday low 60f
0 boston thursday high 80f
0 boston friday snow
0 boston friday low 80f
0 boston friday high 100f
0 boston saturday warm
0 boston saturday low 80f
0 boston saturday high 90f
0 boston sunday warm
0 boston sunday low 80f
0 boston sunday high 100f
0 inglewood monday hot
0 inglewood monday low 90f
0 inglewood monday high 100f
0 inglewood tuesday foggy
0 inglewood tuesday low 30f
0 inglewood tuesday high 40f
0 inglewood wednesday clear_skies
0 inglewood wednesday low 60f
0 inglewood wednesday high 80f
0 inglewood thursday hot
0 inglewood thursday low 40f
0 inglewood thursday high 60f
0 inglewood friday rain
0 inglewood friday low 80f
0 inglewood friday high 90f
0 inglewood saturday cloudy
0 inglewood saturday low 30f
0 inglewood saturday high 40f
0 inglewood sunday foggy
0 inglewood sunday low 80f
0 inglewood sunday high 100f
0 oakland monday clear_skies
0 oakland monday low 60f
0 oakland monday high 80f
0 oakland tuesday cloudy
0 oakland tuesday low 70f
0 oakland tuesday high 80f
0 oakland wednesday clear_skies
0 oakland wednesday low 70f
0 oakland wednesday high 80f
0 oakland thursday overcast
0 oakland thursday low 90f
0 oakland thursday high 100f
0 oakland friday snow
0 oakland friday low 80f
0 oakland friday high 90f
0 oakland saturday snow
0 oakland saturday low 70f
0 oakland saturday high 80f
0 oakland sunday cloudy
0 oakland sunday low 70f
0 oakland sunday high 90f
0 compton monday overcast
0 compton monday low 90f
0 compton monday high 100f
0 compton tuesday snow
0 compton tuesday low 80f
0 compton tuesday high 100f
0 compton wednesday hot
0 compton wednesday low 90f
0 compton wednesday high 100f
0 compton thursday warm
0 compton thursday low 60f
0 compton thursday high 80f
0 compton friday overcast
0 compton friday low 40f
0 compton friday high 60f
0 compton saturday cloudy
0 compton saturday low 90f
0 compton saturday high 100f
0 compton sunday snow
0 compton sunday low 70f
0 compton sunday high 80f
0 seattle monday snow
0 seattle monday low 60f
0 seattle monday high 70f
0 seattle tuesday rain
0 seattle tuesday low 30f
0 seattle tuesday high 40f
0 seattle wednesday warm
0 seattle wednesday low 70f
0 seattle wednesday high 90f
0 seattle thursday rain
0 seattle thursday low 90f
0 seattle thursday high 100f
0 seattle friday overcast
0 seattle friday low 30f
0 seattle friday high 40f
0 seattle saturday windy
0 seattle saturday low 40f
0 seattle saturday high 60f
0 seattle sunday hot
0 seattle sunday low 70f
0 seattle sunday high 90f
0 redwood_city monday clear_skies
0 redwood_city monday low 60f
0 redwood_city monday high 70f
0 redwood_city tuesday cloudy
0 redwood_city tuesday low 70f
0 redwood_city tuesday high 80f
0 redwood_city wednesday foggy
0 redwood_city wednesday low 30f
0 redwood_city wednesday high 40f
0 redwood_city thursday warm
0 redwood_city thursday low 30f
0 redwood_city thursday high 40f
0 redwood_city friday clear_skies
0 redwood_city friday low 80f
0 redwood_city friday high 100f
0 redwood_city saturday warm
0 redwood_city saturday low 90f
0 redwood_city saturday high 100f
0 redwood_city sunday foggy
0 redwood_city sunday low 30f
0 redwood_city sunday high 40f
0 san_mateo monday windy
0 san_mateo monday low 40f
0 san_mateo monday high 60f
0 san_mateo tuesday hot
0 san_mateo tuesday low 40f
0 san_mateo tuesday high 60f
0 san_mateo wednesday overcast
0 san_mateo wednesday low 80f
0 san_mateo wednesday high 90f
0 san_mateo thursday cloudy
0 san_mateo thursday low 90f
0 san_mateo thursday high 100f
0 san_mateo friday snow
0 san_mateo friday low 80f
0 san_mateo friday high 100f
0 san_mateo saturday warm
0 san_mateo saturday low 70f
0 san_mateo saturday high 90f
0 san_mateo sunday warm
0 san_mateo sunday low 30f
0 san_mateo sunday high 40f
1 what s the temperature going to be like today and tomorrow	what city are you wanting to know the temperature for ?	[]
2 seattle	it will be between 60f - 70f today and 30f - 40f tomorrow in seattle	['tomorrow', '70f', '60f', '30f', 'seattle', '40f', 'today']
3 thank you	no problem	[]

#navigate#
0 1_miles heavy_traffic parking_garage poi palo_alto_garage_r
0 palo_alto_garage_r distance 1_miles
0 palo_alto_garage_r traffic_info heavy_traffic
0 palo_alto_garage_r poi_type parking_garage
0 palo_alto_garage_r address 481_amaranta_ave
0 2_miles no_traffic hospital poi stanford_express_care
0 stanford_express_care distance 2_miles
0 stanford_express_care traffic_info no_traffic
0 stanford_express_care poi_type hospital
0 stanford_express_care address 214_el_camino_real
0 1_miles no_traffic home poi home
0 home distance 1_miles
0 home traffic_info no_traffic
0 home poi_type home
0 home address 10_ames_street
0 1_miles heavy_traffic chinese_restaurant poi tai_pan
0 tai_pan distance 1_miles
0 tai_pan traffic_info heavy_traffic
0 tai_pan poi_type chinese_restaurant
0 tai_pan address 830_almanor_ln
0 2_miles heavy_traffic certain_address poi 5677_southwest_4th_street
0 5677_southwest_4th_street distance 2_miles
0 5677_southwest_4th_street traffic_info heavy_traffic
0 5677_southwest_4th_street poi_type certain_address
0 5677_southwest_4th_street address 5677_southwest_4th_street
0 6_miles moderate_traffic hospital poi palo_alto_medical_foundation
0 palo_alto_medical_foundation distance 6_miles
0 palo_alto_medical_foundation traffic_info moderate_traffic
0 palo_alto_medical_foundation poi_type hospital
0 palo_alto_medical_foundation address 611_ames_ave
0 4_miles no_traffic chinese_restaurant poi p_._f_._changs
0 p_._f_._changs distance 4_miles
0 p_._f_._changs traffic_info no_traffic
0 p_._f_._changs poi_type chinese_restaurant
0 p_._f_._changs address 669_el_camino_real
1 is there a parking_garage within 2_miles ?	yes , i have one listed that is 1_miles away	['1_miles']
2 that s great ! please pick the quickest route and send me the address on screen , thank you !	then let s go at palo_alto_garage_r , i sent the info on your screen !	['palo_alto_garage_r']
3 fantastic thanks , car !	you are welcome	[]

#navigate#
0 2_miles road_block_nearby pizza_restaurant poi dominos
0 dominos distance 2_miles
0 dominos traffic_info road_block_nearby
0 dominos poi_type pizza_restaurant
0 dominos address 776_arastradero_rd
0 2_miles heavy_traffic home poi home
0 home distance 2_miles
0 home traffic_info heavy_traffic
0 home poi_type home
0 home address 10_ames_street
0 3_miles road_block_nearby coffee_or_tea_place poi starbucks
0 starbucks distance 3_miles
0 starbucks traffic_info road_block_nearby
0 starbucks poi_type coffee_or_tea_place
0 starbucks address 792_bedoin_street
0 1_miles no_traffic grocery_store poi sigona_farmers_market
0 sigona_farmers_market distance 1_miles
0 sigona_farmers_market traffic_info no_traffic
0 sigona_farmers_market poi_type grocery_store
0 sigona_farmers_market address 638_amherst_st
0 4_miles car_collision_nearby parking_garage poi dish_parking
0 dish_parking distance 4_miles
0 dish_parking traffic_info car_collision_nearby
0 dish_parking poi_type parking_garage
0 dish_parking address 550_alester_ave
0 4_miles heavy_traffic hospital poi stanford_childrens_health
0 stanford_childrens_health distance 4_miles
0 stanford_childrens_health traffic_info heavy_traffic
0 stanford_childrens_health poi_type hospital
0 stanford_childrens_health address 899_ames_ct
0 5_miles no_traffic friends_house poi jills_house
0 jills_house distance 5_miles
0 jills_house traffic_info no_traffic
0 jills_house poi_type friends_house
0 jills_house address 347_alta_mesa_ave
0 3_miles car_collision_nearby chinese_restaurant poi tai_pan
0 tai_pan distance 3_miles
0 tai_pan traffic_info car_collision_nearby
0 tai_pan poi_type chinese_restaurant
0 tai_pan address 830_almanor_ln
1 find starbucks	the nearest starbucks is 3_miles away there is a road block on its way so i already sent on your screen another route to reach faster	['3_miles', 'starbucks']
2 is is the quickest one available ? i really need my morning coffee !	yes , it is , hope you can have your coffee soon !	[]
3 where is the starbucks ?	the starbucks is located at 792_bedoin_street setting navigation now	['792_bedoin_street', 'starbucks']
4 thank you	you are welcome ; drive safely , and enjoy	[]

#weather#
0 today monday
0 brentwood monday drizzle
0 brentwood monday low 20f
0 brentwood monday high 40f
0 brentwood tuesday stormy
0 brentwood tuesday low 50f
0 brentwood tuesday high 60f
0 brentwood wednesday overcast
0 brentwood wednesday low 20f
0 brentwood wednesday high 30f
0 brentwood thursday misty
0 brentwood thursday low 30f
0 brentwood thursday high 40f
0 brentwood friday dry
0 brentwood friday low 70f
0 brentwood friday high 90f
0 brentwood saturday windy
0 brentwood saturday low 80f
0 brentwood saturday high 100f
0 brentwood sunday dry
0 brentwood sunday low 50f
0 brentwood sunday high 70f
0 san_mateo monday windy
0 san_mateo monday low 70f
0 san_mateo monday high 80f
0 san_mateo tuesday dry
0 san_mateo tuesday low 40f
0 san_mateo tuesday high 50f
0 san_mateo wednesday windy
0 san_mateo wednesday low 80f
0 san_mateo wednesday high 90f
0 san_mateo thursday rain
0 san_mateo thursday low 30f
0 san_mateo thursday high 40f
0 san_mateo friday stormy
0 san_mateo friday low 50f
0 san_mateo friday high 70f
0 san_mateo saturday cloudy
0 san_mateo saturday low 20f
0 san_mateo saturday high 30f
0 san_mateo sunday rain
0 san_mateo sunday low 50f
0 san_mateo sunday high 70f
0 redwood_city monday misty
0 redwood_city monday low 90f
0 redwood_city monday high 100f
0 redwood_city tuesday cloudy
0 redwood_city tuesday low 40f
0 redwood_city tuesday high 60f
0 redwood_city wednesday hail
0 redwood_city wednesday low 30f
0 redwood_city wednesday high 50f
0 redwood_city thursday dew
0 redwood_city thursday low 40f
0 redwood_city thursday high 50f
0 redwood_city friday rain
0 redwood_city friday low 20f
0 redwood_city friday high 30f
0 redwood_city saturday snow
0 redwood_city saturday low 70f
0 redwood_city saturday high 90f
0 redwood_city sunday windy
0 redwood_city sunday low 70f
0 redwood_city sunday high 80f
0 cleveland monday hail
0 cleveland monday low 20f
0 cleveland monday high 40f
0 cleveland tuesday misty
0 cleveland tuesday low 60f
0 cleveland tuesday high 70f
0 cleveland wednesday humid
0 cleveland wednesday low 60f
0 cleveland wednesday high 80f
0 cleveland thursday overcast
0 cleveland thursday low 60f
0 cleveland thursday high 70f
0 cleveland friday rain
0 cleveland friday low 90f
0 cleveland friday high 100f
0 cleveland saturday foggy
0 cleveland saturday low 40f
0 cleveland saturday high 50f
0 cleveland sunday misty
0 cleveland sunday low 40f
0 cleveland sunday high 60f
0 new_york monday snow
0 new_york monday low 40f
0 new_york monday high 60f
0 new_york tuesday stormy
0 new_york tuesday low 20f
0 new_york tuesday high 30f
0 new_york wednesday misty
0 new_york wednesday low 60f
0 new_york wednesday high 70f
0 new_york thursday drizzle
0 new_york thursday low 40f
0 new_york thursday high 50f
0 new_york friday rain
0 new_york friday low 50f
0 new_york friday high 70f
0 new_york saturday stormy
0 new_york saturday low 70f
0 new_york saturday high 80f
0 new_york sunday overcast
0 new_york sunday low 60f
0 new_york sunday high 70f
0 seattle monday overcast
0 seattle monday low 40f
0 seattle monday high 50f
0 seattle tuesday clear_skies
0 seattle tuesday low 80f
0 seattle tuesday high 90f
0 seattle wednesday overcast
0 seattle wednesday low 70f
0 seattle wednesday high 80f
0 seattle thursday dew
0 seattle thursday low 50f
0 seattle thursday high 60f
0 seattle friday windy
0 seattle friday low 70f
0 seattle friday high 80f
0 seattle saturday dry
0 seattle saturday low 20f
0 seattle saturday high 30f
0 seattle sunday dew
0 seattle sunday low 20f
0 seattle sunday high 30f
0 fresno monday rain
0 fresno monday low 90f
0 fresno monday high 100f
0 fresno tuesday misty
0 fresno tuesday low 40f
0 fresno tuesday high 50f
0 fresno wednesday rain
0 fresno wednesday low 20f
0 fresno wednesday high 40f
0 fresno thursday clear_skies
0 fresno thursday low 90f
0 fresno thursday high 100f
0 fresno friday hail
0 fresno friday low 30f
0 fresno friday high 40f
0 fresno saturday windy
0 fresno saturday low 50f
0 fresno saturday high 70f
0 fresno sunday snow
0 fresno sunday low 50f
0 fresno sunday high 70f
1 will it be foggy on tuesday in redwood_city ?	it will be cloudy but not foggy in redwood_city on tuesday	['cloudy', 'foggy', 'tuesday', 'redwood_city']
2 thank you	glad i could help out	[]

#navigate#
0 3_miles moderate_traffic coffee_or_tea_place poi philz
0 philz distance 3_miles
0 philz traffic_info moderate_traffic
0 philz poi_type coffee_or_tea_place
0 philz address 583_alester_ave
0 1_miles no_traffic hospital poi stanford_childrens_health
0 stanford_childrens_health distance 1_miles
0 stanford_childrens_health traffic_info no_traffic
0 stanford_childrens_health poi_type hospital
0 stanford_childrens_health address 899_ames_ct
0 1_miles moderate_traffic chinese_restaurant poi jing_jing
0 jing_jing distance 1_miles
0 jing_jing traffic_info moderate_traffic
0 jing_jing poi_type chinese_restaurant
0 jing_jing address 113_arbol_dr
0 3_miles heavy_traffic coffee_or_tea_place poi teavana
0 teavana distance 3_miles
0 teavana traffic_info heavy_traffic
0 teavana poi_type coffee_or_tea_place
0 teavana address 145_amherst_st
0 3_miles moderate_traffic coffee_or_tea_place poi palo_alto_cafe
0 palo_alto_cafe distance 3_miles
0 palo_alto_cafe traffic_info moderate_traffic
0 palo_alto_cafe poi_type coffee_or_tea_place
0 palo_alto_cafe address 436_alger_dr
0 1_miles no_traffic shopping_center poi town_and_country
0 town_and_country distance 1_miles
0 town_and_country traffic_info no_traffic
0 town_and_country poi_type shopping_center
0 town_and_country address 383_university_ave
0 4_miles moderate_traffic chinese_restaurant poi p_._f_._changs
0 p_._f_._changs distance 4_miles
0 p_._f_._changs traffic_info moderate_traffic
0 p_._f_._changs poi_type chinese_restaurant
0 p_._f_._changs address 669_el_camino_real
1 directions to the mall	navigating you to town_and_country	['town_and_country']
2 thank you car , please pick the fastest route	setting gps for fastest route with no_traffic	['no_traffic']
3 sounds great and can you tell me the address ?	the address is 383_university_ave , i sent it on your screen	['383_university_ave']
4 awesome , goodbye	you are welcome and we should be there soon	[]

#schedule#
0 conference time 4pm
0 conference date the_3rd
0 conference party management
0 conference room 100_conference_room
0 conference agenda go_over_quarterly_report
0 conference time 1pm
0 conference date friday
0 conference party infrastructure_team
0 conference room conference_room_50
0 conference agenda onboard_new_members
0 conference time 3pm
0 conference date monday
0 conference party management
0 conference room conference_room_102
0 conference agenda onboard_new_members
0 yoga_activity time 5pm
0 yoga_activity date the_10th
0 yoga_activity party alex
0 taking_medicine time 11am
0 taking_medicine date sunday
0 taking_medicine party martha
0 lab_appointment time 11am
0 lab_appointment date the_10th
0 lab_appointment party aunt
0 tennis_activity time 10am
0 tennis_activity date the_8th
0 tennis_activity party aunt
0 yoga_activity time 11am
0 yoga_activity date thursday
0 yoga_activity party alex
1 what time do i go to yoga and who is going with me ?	yoga is with alex at 11am	['alex', 'yoga', '11am']
2 thanks	you are welcome	[]

#schedule#
0 lab_appointment time 11am
0 lab_appointment date friday
0 conference time 11am
0 conference date wednesday
0 conference party hr
0 conference room conference_room_50
0 conference agenda discuss_the_merger
0 doctor_appointment time 11am
0 doctor_appointment date tuesday
0 football_activity time 2pm
0 football_activity date monday
0 dentist time 2pm
0 dentist date thursday
0 meeting time 7pm
0 meeting date friday
0 meeting party hr
0 meeting room conference_room_50
0 meeting agenda discuss_the_company_picnic
1 check the date and time of my doctor_appointment	your appointment is for tuesday at 11am	['11am', 'tuesday']

#navigate#
0 3_miles heavy_traffic pizza_restaurant poi dominos
0 dominos distance 3_miles
0 dominos traffic_info heavy_traffic
0 dominos poi_type pizza_restaurant
0 dominos address 776_arastradero_rd
0 7_miles moderate_traffic gas_station poi valero
0 valero distance 7_miles
0 valero traffic_info moderate_traffic
0 valero poi_type gas_station
0 valero address 200_alester_ave
0 1_miles no_traffic parking_garage poi dish_parking
0 dish_parking distance 1_miles
0 dish_parking traffic_info no_traffic
0 dish_parking poi_type parking_garage
0 dish_parking address 550_alester_ave
0 3_miles heavy_traffic shopping_center poi town_and_country
0 town_and_country distance 3_miles
0 town_and_country traffic_info heavy_traffic
0 town_and_country poi_type shopping_center
0 town_and_country address 383_university_ave
0 1_miles no_traffic chinese_restaurant poi mandarin_roots
0 mandarin_roots distance 1_miles
0 mandarin_roots traffic_info no_traffic
0 mandarin_roots poi_type chinese_restaurant
0 mandarin_roots address 271_springer_street
0 5_miles road_block_nearby coffee_or_tea_place poi cafe_venetia
0 cafe_venetia distance 5_miles
0 cafe_venetia traffic_info road_block_nearby
0 cafe_venetia poi_type coffee_or_tea_place
0 cafe_venetia address 269_alger_dr
0 6_miles car_collision_nearby grocery_store poi sigona_farmers_market
0 sigona_farmers_market distance 6_miles
0 sigona_farmers_market traffic_info car_collision_nearby
0 sigona_farmers_market poi_type grocery_store
0 sigona_farmers_market address 638_amherst_st
0 1_miles no_traffic chinese_restaurant poi chef_chu_s
0 chef_chu_s distance 1_miles
0 chef_chu_s traffic_info no_traffic
0 chef_chu_s poi_type chinese_restaurant
0 chef_chu_s address 593_arrowhead_way
1 car i need to get to a gas_station , please show me the nearest one	there is valero 7_miles away with moderate_traffic on our way	['moderate_traffic', '7_miles', 'valero']
2 alright , where is it located ?	valero is at 200_alester_ave	['200_alester_ave', 'valero']
3 please pick the fastest route to get there	there is moderate_traffic on our way , i sent the route on your screen	['moderate_traffic']
4 thank you car !	you are welcome !	[]

#schedule#
0 optometrist_appointment time 1pm
0 optometrist_appointment date the_8th
0 optometrist_appointment party jon
0 meeting time 4pm
0 meeting date monday
0 meeting party vice_president
0 meeting room conference_room_102
0 meeting agenda discuss_the_company_picnic
0 dentist_appointment time 9am
0 dentist_appointment date the_13th
0 dentist_appointment party martha
0 taking_medicine time 7pm
0 taking_medicine date the_10th
0 taking_medicine party aunt
0 meeting time 6pm
0 meeting date friday
0 meeting party vice_president
0 meeting room 100_conference_room
0 meeting agenda go_over_quarterly_report
0 tennis_activity time 10am
0 tennis_activity date the_5th
0 tennis_activity party ana
0 swimming_activity time 6pm
0 swimming_activity date thursday
0 swimming_activity party marie
0 swimming_activity time 9am
0 swimming_activity date the_5th
0 swimming_activity party ana
1 i want to find the agenda , location , and time for my meeting	you have two meeting scheduled , one at 4pm in conference_room_102 to discuss_the_company_picnic , and one at 6pm in 100_conference_room to go over the quarterly report	['4pm', 'conference_room_102', 'meeting', 'discuss_the_company_picnic', '6pm']
2 thanks	you are welcome	[]

#schedule#
0 conference time 1pm
0 conference date wednesday
0 conference party infrastructure_team
0 conference room conference_room_50
0 conference agenda discuss_the_merger
0 yoga_activity time 2pm
0 yoga_activity date wednesday
0 doctor_appointment time 2pm
0 doctor_appointment date wednesday
0 meeting time 7pm
0 meeting date monday
0 meeting party infrastructure_team
0 meeting room conference_room_50
0 meeting agenda go_over_budget
0 dinner time 5pm
0 dinner date monday
0 medicine time 10am
0 medicine date thursday
1 tell me when is my next meeting and who are invited in the meeting and what are the agenda of the next meeting	your next meeting is on monday at 7pm with the infrastructure_team to go_over_budget	['7pm', 'go_over_budget', 'meeting', 'monday', 'infrastructure_team']

#navigate#
0 1_miles no_traffic parking_garage poi palo_alto_garage_r
0 palo_alto_garage_r distance 1_miles
0 palo_alto_garage_r traffic_info no_traffic
0 palo_alto_garage_r poi_type parking_garage
0 palo_alto_garage_r address 481_amaranta_ave
0 1_miles no_traffic grocery_store poi safeway
0 safeway distance 1_miles
0 safeway traffic_info no_traffic
0 safeway poi_type grocery_store
0 safeway address 452_arcadia_pl
0 1_miles moderate_traffic rest_stop poi comfort_inn
0 comfort_inn distance 1_miles
0 comfort_inn traffic_info moderate_traffic
0 comfort_inn poi_type rest_stop
0 comfort_inn address 753_university_ave
0 5_miles moderate_traffic hospital poi stanford_childrens_health
0 stanford_childrens_health distance 5_miles
0 stanford_childrens_health traffic_info moderate_traffic
0 stanford_childrens_health poi_type hospital
0 stanford_childrens_health address 899_ames_ct
0 6_miles no_traffic coffee_or_tea_place poi philz
0 philz distance 6_miles
0 philz traffic_info no_traffic
0 philz poi_type coffee_or_tea_place
0 philz address 583_alester_ave
0 4_miles heavy_traffic chinese_restaurant poi mandarin_roots
0 mandarin_roots distance 4_miles
0 mandarin_roots traffic_info heavy_traffic
0 mandarin_roots poi_type chinese_restaurant
0 mandarin_roots address 271_springer_street
0 2_miles moderate_traffic pizza_restaurant poi dominos
0 dominos distance 2_miles
0 dominos traffic_info moderate_traffic
0 dominos poi_type pizza_restaurant
0 dominos address 776_arastradero_rd
1 take me to the parking_garage closest to my destination	the nearest parking_garage is palo_alto_garage_r , it s 1_miles away navigate you there ?	['palo_alto_garage_r', '1_miles', 'parking_garage']
2 sure , thank you , just pick the quickest route and send me the address on screen	i sent the info and the quickest info on your screen , you are welcome !	[]

#schedule#
1 schedule a swimming_activity with jon for december 10th at 3pm	your swimming_activity with jon has been scheduled for dec 10th at 3pm	['jon', '10th', 'swimming_activity', '3pm']
2 thank you	it is my job and pleasure	[]

#schedule#
0 swimming_activity time 6pm
0 swimming_activity date tuesday
0 swimming_activity party brother
0 conference time 2pm
0 conference date the_5th
0 conference party boss
0 conference room conference_room_50
0 conference agenda discuss_dress_code
0 meeting time 1pm
0 meeting date monday
0 meeting party boss
0 meeting room conference_room_50
0 meeting agenda go_over_budget
0 football_activity time 7pm
0 football_activity date the_3rd
0 football_activity party tom
0 yoga_activity time 6pm
0 yoga_activity date the_10th
0 yoga_activity party sister
0 taking_medicine time 3pm
0 taking_medicine date the_13th
0 taking_medicine party marie
1 i would like to know who is attending my meeting and when it is	your boss will be at the meeting on monday at 1pm	['monday', '1pm', 'boss', 'meeting']
2 thanks	happy to help	[]

#weather#
0 today monday
0 oakland monday dry
0 oakland monday low 20f
0 oakland monday high 40f
0 oakland tuesday blizzard
0 oakland tuesday low 30f
0 oakland tuesday high 40f
0 oakland wednesday raining
0 oakland wednesday low 90f
0 oakland wednesday high 100f
0 oakland thursday overcast
0 oakland thursday low 30f
0 oakland thursday high 50f
0 oakland friday rain
0 oakland friday low 80f
0 oakland friday high 90f
0 oakland saturday clear_skies
0 oakland saturday low 90f
0 oakland saturday high 100f
0 oakland sunday raining
0 oakland sunday low 50f
0 oakland sunday high 60f
0 danville monday windy
0 danville monday low 50f
0 danville monday high 70f
0 danville tuesday blizzard
0 danville tuesday low 20f
0 danville tuesday high 40f
0 danville wednesday clear_skies
0 danville wednesday low 80f
0 danville wednesday high 100f
0 danville thursday snow
0 danville thursday low 40f
0 danville thursday high 60f
0 danville friday snow
0 danville friday low 90f
0 danville friday high 100f
0 danville saturday foggy
0 danville saturday low 60f
0 danville saturday high 70f
0 danville sunday overcast
0 danville sunday low 50f
0 danville sunday high 60f
0 brentwood monday rain
0 brentwood monday low 70f
0 brentwood monday high 90f
0 brentwood tuesday overcast
0 brentwood tuesday low 60f
0 brentwood tuesday high 70f
0 brentwood wednesday windy
0 brentwood wednesday low 80f
0 brentwood wednesday high 90f
0 brentwood thursday humid
0 brentwood thursday low 50f
0 brentwood thursday high 70f
0 brentwood friday raining
0 brentwood friday low 20f
0 brentwood friday high 40f
0 brentwood saturday cloudy
0 brentwood saturday low 60f
0 brentwood saturday high 70f
0 brentwood sunday warm
0 brentwood sunday low 50f
0 brentwood sunday high 70f
0 carson monday clear_skies
0 carson monday low 70f
0 carson monday high 90f
0 carson tuesday stormy
0 carson tuesday low 20f
0 carson tuesday high 40f
0 carson wednesday rain
0 carson wednesday low 90f
0 carson wednesday high 100f
0 carson thursday warm
0 carson thursday low 90f
0 carson thursday high 100f
0 carson friday frost
0 carson friday low 20f
0 carson friday high 30f
0 carson saturday windy
0 carson saturday low 20f
0 carson saturday high 30f
0 carson sunday raining
0 carson sunday low 90f
0 carson sunday high 100f
0 boston monday overcast
0 boston monday low 40f
0 boston monday high 60f
0 boston tuesday overcast
0 boston tuesday low 20f
0 boston tuesday high 40f
0 boston wednesday humid
0 boston wednesday low 70f
0 boston wednesday high 90f
0 boston thursday frost
0 boston thursday low 50f
0 boston thursday high 60f
0 boston friday frost
0 boston friday low 30f
0 boston friday high 40f
0 boston saturday clear_skies
0 boston saturday low 90f
0 boston saturday high 100f
0 boston sunday rain
0 boston sunday low 60f
0 boston sunday high 80f
0 atherton monday stormy
0 atherton monday low 60f
0 atherton monday high 70f
0 atherton tuesday blizzard
0 atherton tuesday low 40f
0 atherton tuesday high 50f
0 atherton wednesday clear_skies
0 atherton wednesday low 70f
0 atherton wednesday high 80f
0 atherton thursday raining
0 atherton thursday low 60f
0 atherton thursday high 70f
0 atherton friday dry
0 atherton friday low 70f
0 atherton friday high 90f
0 atherton saturday stormy
0 atherton saturday low 90f
0 atherton saturday high 100f
0 atherton sunday frost
0 atherton sunday low 40f
0 atherton sunday high 50f
0 mountain_view monday foggy
0 mountain_view monday low 50f
0 mountain_view monday high 70f
0 mountain_view tuesday snow
0 mountain_view tuesday low 70f
0 mountain_view tuesday high 80f
0 mountain_view wednesday raining
0 mountain_view wednesday low 80f
0 mountain_view wednesday high 90f
0 mountain_view thursday raining
0 mountain_view thursday low 40f
0 mountain_view thursday high 60f
0 mountain_view friday rain
0 mountain_view friday low 20f
0 mountain_view friday high 30f
0 mountain_view saturday windy
0 mountain_view saturday low 30f
0 mountain_view saturday high 40f
0 mountain_view sunday hail
0 mountain_view sunday low 30f
0 mountain_view sunday high 40f
1 is it going to snow this week	what location do you want to know if it will snow ?	['snow']
2 mountain_view , please !	it will snow on tuesday in mountain_view	['snow', 'mountain_view', 'tuesday']
3 thanks	no problem	[]

#schedule#
1 i need to schedule a doctor_appointment	when ?	[]
2 it s at 1pm today	okay we set up your doctor_appointment today at 1pm	['1pm', 'today', 'doctor_appointment']

#navigate#
0 4_miles no_traffic parking_garage poi webster_garage
0 webster_garage distance 4_miles
0 webster_garage traffic_info no_traffic
0 webster_garage poi_type parking_garage
0 webster_garage address 880_ames_ct
0 4_miles heavy_traffic coffee_or_tea_place poi starbucks
0 starbucks distance 4_miles
0 starbucks traffic_info heavy_traffic
0 starbucks poi_type coffee_or_tea_place
0 starbucks address 792_bedoin_street
0 5_miles no_traffic chinese_restaurant poi panda_express
0 panda_express distance 5_miles
0 panda_express traffic_info no_traffic
0 panda_express poi_type chinese_restaurant
0 panda_express address 842_arrowhead_way
0 5_miles heavy_traffic parking_garage poi stanford_oval_parking
0 stanford_oval_parking distance 5_miles
0 stanford_oval_parking traffic_info heavy_traffic
0 stanford_oval_parking poi_type parking_garage
0 stanford_oval_parking address 610_amarillo_ave
0 3_miles heavy_traffic shopping_center poi topanga_mall
0 topanga_mall distance 3_miles
0 topanga_mall traffic_info heavy_traffic
0 topanga_mall poi_type shopping_center
0 topanga_mall address 171_oak_rd
0 4_miles moderate_traffic friends_house poi toms_house
0 toms_house distance 4_miles
0 toms_house traffic_info moderate_traffic
0 toms_house poi_type friends_house
0 toms_house address 580_van_ness_ave
0 1_miles road_block_nearby rest_stop poi hotel_keen
0 hotel_keen distance 1_miles
0 hotel_keen traffic_info road_block_nearby
0 hotel_keen poi_type rest_stop
0 hotel_keen address 578_arbol_dr
0 1_miles heavy_traffic chinese_restaurant poi jing_jing
0 jing_jing distance 1_miles
0 jing_jing traffic_info heavy_traffic
0 jing_jing poi_type chinese_restaurant
0 jing_jing address 113_arbol_dr
1 show me the nearest shopping mall	we are 3_miles away from topanga_mall and there is heavy_traffic on its way	['heavy_traffic', '3_miles', 'topanga_mall']
2 okay , where is it located ?	you will find topanga_mall at 171_oak_rd	['topanga_mall', '171_oak_rd']
3 direction please	setting navigation now	[]
4 thank you	you are welcome ; drive safely	[]
5 [ end conversation ]	bye !	[]

#navigate#
0 6_miles no_traffic pizza_restaurant poi pizza_hut
0 pizza_hut distance 6_miles
0 pizza_hut traffic_info no_traffic
0 pizza_hut poi_type pizza_restaurant
0 pizza_hut address 704_el_camino_real
0 2_miles moderate_traffic parking_garage poi stanford_oval_parking
0 stanford_oval_parking distance 2_miles
0 stanford_oval_parking traffic_info moderate_traffic
0 stanford_oval_parking poi_type parking_garage
0 stanford_oval_parking address 610_amarillo_ave
0 5_miles moderate_traffic shopping_center poi town_and_country
0 town_and_country distance 5_miles
0 town_and_country traffic_info moderate_traffic
0 town_and_country poi_type shopping_center
0 town_and_country address 383_university_ave
0 5_miles moderate_traffic pizza_restaurant poi pizza_chicago
0 pizza_chicago distance 5_miles
0 pizza_chicago traffic_info moderate_traffic
0 pizza_chicago poi_type pizza_restaurant
0 pizza_chicago address 915_arbol_dr
0 4_miles moderate_traffic rest_stop poi the_westin
0 the_westin distance 4_miles
0 the_westin traffic_info moderate_traffic
0 the_westin poi_type rest_stop
0 the_westin address 329_el_camino_real
0 4_miles no_traffic home poi home
0 home distance 4_miles
0 home traffic_info no_traffic
0 home poi_type home
0 home address 10_ames_street
0 4_miles heavy_traffic chinese_restaurant poi mandarin_roots
0 mandarin_roots distance 4_miles
0 mandarin_roots traffic_info heavy_traffic
0 mandarin_roots poi_type chinese_restaurant
0 mandarin_roots address 271_springer_street
1 car i need a rest_stop in the area , please pick something and avoid all heavy_traffic	the_westin is 4_miles away with moderate_traffic will that help ?	['moderate_traffic', '4_miles', 'the_westin']
2 sounds great send me that address	the_westin is at 329_el_camino_real do you need me to set the navigation ?	['329_el_camino_real', 'the_westin']
3 sure , please do !	navigation set have a great day	[]

#schedule#
0 dinner time 5pm
0 dinner date tuesday
0 dinner party sister
0 tennis_activity time 3pm
0 tennis_activity date the_4th
0 tennis_activity party tom
0 doctor_appointment time 7pm
0 doctor_appointment date the_5th
0 doctor_appointment party father
0 football_activity time 7pm
0 football_activity date the_13th
0 football_activity party aunt
0 swimming_activity time 1pm
0 swimming_activity date wednesday
0 swimming_activity party brother
0 taking_medicine time 4pm
0 taking_medicine date thursday
0 taking_medicine party mother
1 can you find out for me the date and parties attending my dinner ?	your dinner is on tuesday with your sister	['dinner', 'tuesday', 'sister']
2 thanks	you are welcome	[]

#weather#
0 today monday
0 san_francisco monday stormy
0 san_francisco monday low 70f
0 san_francisco monday high 80f
0 san_francisco tuesday hail
0 san_francisco tuesday low 90f
0 san_francisco tuesday high 100f
0 san_francisco wednesday rain
0 san_francisco wednesday low 90f
0 san_francisco wednesday high 100f
0 san_francisco thursday stormy
0 san_francisco thursday low 50f
0 san_francisco thursday high 70f
0 san_francisco friday clear_skies
0 san_francisco friday low 30f
0 san_francisco friday high 40f
0 san_francisco saturday rain
0 san_francisco saturday low 80f
0 san_francisco saturday high 100f
0 san_francisco sunday snow
0 san_francisco sunday low 40f
0 san_francisco sunday high 50f
0 downtown_chicago monday overcast
0 downtown_chicago monday low 70f
0 downtown_chicago monday high 90f
0 downtown_chicago tuesday humid
0 downtown_chicago tuesday low 80f
0 downtown_chicago tuesday high 100f
0 downtown_chicago wednesday frost
0 downtown_chicago wednesday low 30f
0 downtown_chicago wednesday high 40f
0 downtown_chicago thursday hail
0 downtown_chicago thursday low 30f
0 downtown_chicago thursday high 50f
0 downtown_chicago friday dew
0 downtown_chicago friday low 20f
0 downtown_chicago friday high 30f
0 downtown_chicago saturday blizzard
0 downtown_chicago saturday low 20f
0 downtown_chicago saturday high 40f
0 downtown_chicago sunday clear_skies
0 downtown_chicago sunday low 40f
0 downtown_chicago sunday high 60f
0 carson monday hail
0 carson monday low 60f
0 carson monday high 80f
0 carson tuesday windy
0 carson tuesday low 60f
0 carson tuesday high 80f
0 carson wednesday clear_skies
0 carson wednesday low 90f
0 carson wednesday high 100f
0 carson thursday foggy
0 carson thursday low 60f
0 carson thursday high 80f
0 carson friday overcast
0 carson friday low 70f
0 carson friday high 80f
0 carson saturday drizzle
0 carson saturday low 60f
0 carson saturday high 70f
0 carson sunday cloudy
0 carson sunday low 40f
0 carson sunday high 60f
0 camarillo monday dew
0 camarillo monday low 20f
0 camarillo monday high 40f
0 camarillo tuesday snow
0 camarillo tuesday low 30f
0 camarillo tuesday high 50f
0 camarillo wednesday clear_skies
0 camarillo wednesday low 30f
0 camarillo wednesday high 50f
0 camarillo thursday hot
0 camarillo thursday low 70f
0 camarillo thursday high 90f
0 camarillo friday hail
0 camarillo friday low 90f
0 camarillo friday high 100f
0 camarillo saturday misty
0 camarillo saturday low 40f
0 camarillo saturday high 50f
0 camarillo sunday raining
0 camarillo sunday low 30f
0 camarillo sunday high 50f
0 boston monday snow
0 boston monday low 90f
0 boston monday high 100f
0 boston tuesday stormy
0 boston tuesday low 70f
0 boston tuesday high 80f
0 boston wednesday drizzle
0 boston wednesday low 20f
0 boston wednesday high 30f
0 boston thursday hot
0 boston thursday low 70f
0 boston thursday high 80f
0 boston friday stormy
0 boston friday low 40f
0 boston friday high 60f
0 boston saturday dry
0 boston saturday low 50f
0 boston saturday high 70f
0 boston sunday hot
0 boston sunday low 70f
0 boston sunday high 80f
0 fresno monday foggy
0 fresno monday low 70f
0 fresno monday high 80f
0 fresno tuesday frost
0 fresno tuesday low 20f
0 fresno tuesday high 30f
0 fresno wednesday warm
0 fresno wednesday low 90f
0 fresno wednesday high 100f
0 fresno thursday drizzle
0 fresno thursday low 70f
0 fresno thursday high 90f
0 fresno friday drizzle
0 fresno friday low 80f
0 fresno friday high 100f
0 fresno saturday dew
0 fresno saturday low 90f
0 fresno saturday high 100f
0 fresno sunday dry
0 fresno sunday low 60f
0 fresno sunday high 80f
0 san_jose monday stormy
0 san_jose monday low 40f
0 san_jose monday high 50f
0 san_jose tuesday humid
0 san_jose tuesday low 90f
0 san_jose tuesday high 100f
0 san_jose wednesday dry
0 san_jose wednesday low 50f
0 san_jose wednesday high 70f
0 san_jose thursday rain
0 san_jose thursday low 60f
0 san_jose thursday high 80f
0 san_jose friday overcast
0 san_jose friday low 20f
0 san_jose friday high 30f
0 san_jose saturday snow
0 san_jose saturday low 40f
0 san_jose saturday high 60f
0 san_jose sunday warm
0 san_jose sunday low 80f
0 san_jose sunday high 100f
1 look up san_francisco s two_day weather info to see if it will be warm	it will be stormy and hailing in san_francisco in the next two_days	['san_francisco', 'stormy']
2 thank you	no problem	[]

#schedule#
0 taking_medicine time 1pm
0 taking_medicine date the_7th
0 taking_medicine party mother
0 meeting time 5pm
0 meeting date the_13th
0 meeting party vice_president
0 meeting room conference_room_50
0 meeting agenda go_over_budget
0 conference time 2pm
0 conference date the_19th
0 conference party sales_team
0 conference room conference_room_102
0 conference agenda discuss_the_company_picnic
0 optometrist_appointment time 11am
0 optometrist_appointment date the_2nd
0 optometrist_appointment party tom
0 swimming_activity time 11am
0 swimming_activity date sunday
0 swimming_activity party mother
0 lab_appointment time 11am
0 lab_appointment date wednesday
0 lab_appointment party tom
0 dentist_appointment time 3pm
0 dentist_appointment date the_17th
0 dentist_appointment party aunt
0 lab_appointment time 11am
0 lab_appointment date the_8th
0 lab_appointment party sister
1 i need to find out the date and time for my lab_appointment	for which one ? i have two , one on the_8th at 11am and one on wednesday at 11am	['11am', 'the_8th', 'wednesday']
2 thanks that will do car	you are welcome	[]

#weather#
0 today monday
0 durham monday cloudy
0 durham monday low 20f
0 durham monday high 30f
0 durham tuesday clear_skies
0 durham tuesday low 70f
0 durham tuesday high 90f
0 durham wednesday warm
0 durham wednesday low 80f
0 durham wednesday high 100f
0 durham thursday rain
0 durham thursday low 50f
0 durham thursday high 70f
0 durham friday foggy
0 durham friday low 30f
0 durham friday high 40f
0 durham saturday warm
0 durham saturday low 60f
0 durham saturday high 80f
0 durham sunday raining
0 durham sunday low 30f
0 durham sunday high 40f
0 grand_rapids monday humid
0 grand_rapids monday low 90f
0 grand_rapids monday high 100f
0 grand_rapids tuesday clear_skies
0 grand_rapids tuesday low 50f
0 grand_rapids tuesday high 60f
0 grand_rapids wednesday cloudy
0 grand_rapids wednesday low 50f
0 grand_rapids wednesday high 70f
0 grand_rapids thursday foggy
0 grand_rapids thursday low 60f
0 grand_rapids thursday high 80f
0 grand_rapids friday drizzle
0 grand_rapids friday low 40f
0 grand_rapids friday high 60f
0 grand_rapids saturday frost
0 grand_rapids saturday low 20f
0 grand_rapids saturday high 40f
0 grand_rapids sunday frost
0 grand_rapids sunday low 30f
0 grand_rapids sunday high 50f
0 mountain_view monday drizzle
0 mountain_view monday low 50f
0 mountain_view monday high 70f
0 mountain_view tuesday cloudy
0 mountain_view tuesday low 30f
0 mountain_view tuesday high 50f
0 mountain_view wednesday foggy
0 mountain_view wednesday low 50f
0 mountain_view wednesday high 70f
0 mountain_view thursday overcast
0 mountain_view thursday low 80f
0 mountain_view thursday high 90f
0 mountain_view friday windy
0 mountain_view friday low 40f
0 mountain_view friday high 50f
0 mountain_view saturday warm
0 mountain_view saturday low 70f
0 mountain_view saturday high 80f
0 mountain_view sunday clear_skies
0 mountain_view sunday low 60f
0 mountain_view sunday high 80f
0 seattle monday clear_skies
0 seattle monday low 80f
0 seattle monday high 90f
0 seattle tuesday snow
0 seattle tuesday low 90f
0 seattle tuesday high 100f
0 seattle wednesday clear_skies
0 seattle wednesday low 90f
0 seattle wednesday high 100f
0 seattle thursday raining
0 seattle thursday low 40f
0 seattle thursday high 60f
0 seattle friday clear_skies
0 seattle friday low 50f
0 seattle friday high 70f
0 seattle saturday raining
0 seattle saturday low 30f
0 seattle saturday high 50f
0 seattle sunday clear_skies
0 seattle sunday low 20f
0 seattle sunday high 40f
0 san_jose monday drizzle
0 san_jose monday low 70f
0 san_jose monday high 90f
0 san_jose tuesday cloudy
0 san_jose tuesday low 30f
0 san_jose tuesday high 40f
0 san_jose wednesday hot
0 san_jose wednesday low 90f
0 san_jose wednesday high 100f
0 san_jose thursday dry
0 san_jose thursday low 40f
0 san_jose thursday high 50f
0 san_jose friday rain
0 san_jose friday low 70f
0 san_jose friday high 90f
0 san_jose saturday hot
0 san_jose saturday low 50f
0 san_jose saturday high 70f
0 san_jose sunday clear_skies
0 san_jose sunday low 90f
0 san_jose sunday high 100f
0 menlo_park monday raining
0 menlo_park monday low 40f
0 menlo_park monday high 60f
0 menlo_park tuesday foggy
0 menlo_park tuesday low 90f
0 menlo_park tuesday high 100f
0 menlo_park wednesday rain
0 menlo_park wednesday low 80f
0 menlo_park wednesday high 90f
0 menlo_park thursday raining
0 menlo_park thursday low 90f
0 menlo_park thursday high 100f
0 menlo_park friday snow
0 menlo_park friday low 90f
0 menlo_park friday high 100f
0 menlo_park saturday snow
0 menlo_park saturday low 90f
0 menlo_park saturday high 100f
0 menlo_park sunday rain
0 menlo_park sunday low 40f
0 menlo_park sunday high 50f
0 san_francisco monday dry
0 san_francisco monday low 90f
0 san_francisco monday high 100f
0 san_francisco tuesday blizzard
0 san_francisco tuesday low 20f
0 san_francisco tuesday high 40f
0 san_francisco wednesday snow
0 san_francisco wednesday low 60f
0 san_francisco wednesday high 70f
0 san_francisco thursday snow
0 san_francisco thursday low 50f
0 san_francisco thursday high 70f
0 san_francisco friday blizzard
0 san_francisco friday low 30f
0 san_francisco friday high 50f
0 san_francisco saturday foggy
0 san_francisco saturday low 30f
0 san_francisco saturday high 50f
0 san_francisco sunday snow
0 san_francisco sunday low 20f
0 san_francisco sunday high 40f
1 is it going to rain in the next 7 days	where are you wanting to know if it s going to rain or not ?	['rain']
2 in san_francisco	it is not going to rain in san_francisco this week	['rain', 'san_francisco', 'week']
3 thanks	no problem	[]

#weather#
0 today monday
0 grand_rapids monday rain
0 grand_rapids monday low 40f
0 grand_rapids monday high 60f
0 grand_rapids tuesday rain
0 grand_rapids tuesday low 60f
0 grand_rapids tuesday high 80f
0 grand_rapids wednesday windy
0 grand_rapids wednesday low 90f
0 grand_rapids wednesday high 100f
0 grand_rapids thursday snow
0 grand_rapids thursday low 60f
0 grand_rapids thursday high 80f
0 grand_rapids friday foggy
0 grand_rapids friday low 90f
0 grand_rapids friday high 100f
0 grand_rapids saturday snow
0 grand_rapids saturday low 60f
0 grand_rapids saturday high 80f
0 grand_rapids sunday raining
0 grand_rapids sunday low 90f
0 grand_rapids sunday high 100f
0 mountain_view monday overcast
0 mountain_view monday low 60f
0 mountain_view monday high 70f
0 mountain_view tuesday warm
0 mountain_view tuesday low 40f
0 mountain_view tuesday high 60f
0 mountain_view wednesday hot
0 mountain_view wednesday low 90f
0 mountain_view wednesday high 100f
0 mountain_view thursday overcast
0 mountain_view thursday low 40f
0 mountain_view thursday high 60f
0 mountain_view friday foggy
0 mountain_view friday low 40f
0 mountain_view friday high 60f
0 mountain_view saturday clear_skies
0 mountain_view saturday low 40f
0 mountain_view saturday high 60f
0 mountain_view sunday foggy
0 mountain_view sunday low 30f
0 mountain_view sunday high 40f
0 compton monday clear_skies
0 compton monday low 90f
0 compton monday high 100f
0 compton tuesday rain
0 compton tuesday low 70f
0 compton tuesday high 80f
0 compton wednesday foggy
0 compton wednesday low 30f
0 compton wednesday high 40f
0 compton thursday windy
0 compton thursday low 40f
0 compton thursday high 60f
0 compton friday foggy
0 compton friday low 90f
0 compton friday high 100f
0 compton saturday rain
0 compton saturday low 30f
0 compton saturday high 40f
0 compton sunday foggy
0 compton sunday low 80f
0 compton sunday high 100f
0 los_angeles monday windy
0 los_angeles monday low 40f
0 los_angeles monday high 60f
0 los_angeles tuesday clear_skies
0 los_angeles tuesday low 40f
0 los_angeles tuesday high 60f
0 los_angeles wednesday hot
0 los_angeles wednesday low 40f
0 los_angeles wednesday high 60f
0 los_angeles thursday overcast
0 los_angeles thursday low 30f
0 los_angeles thursday high 40f
0 los_angeles friday warm
0 los_angeles friday low 80f
0 los_angeles friday high 100f
0 los_angeles saturday snow
0 los_angeles saturday low 80f
0 los_angeles saturday high 90f
0 los_angeles sunday clear_skies
0 los_angeles sunday low 90f
0 los_angeles sunday high 100f
0 menlo_park monday foggy
0 menlo_park monday low 40f
0 menlo_park monday high 60f
0 menlo_park tuesday cloudy
0 menlo_park tuesday low 40f
0 menlo_park tuesday high 60f
0 menlo_park wednesday cloudy
0 menlo_park wednesday low 40f
0 menlo_park wednesday high 60f
0 menlo_park thursday raining
0 menlo_park thursday low 60f
0 menlo_park thursday high 80f
0 menlo_park friday raining
0 menlo_park friday low 70f
0 menlo_park friday high 90f
0 menlo_park saturday overcast
0 menlo_park saturday low 90f
0 menlo_park saturday high 100f
0 menlo_park sunday snow
0 menlo_park sunday low 60f
0 menlo_park sunday high 70f
0 seattle monday snow
0 seattle monday low 30f
0 seattle monday high 40f
0 seattle tuesday warm
0 seattle tuesday low 70f
0 seattle tuesday high 90f
0 seattle wednesday clear_skies
0 seattle wednesday low 70f
0 seattle wednesday high 80f
0 seattle thursday windy
0 seattle thursday low 70f
0 seattle thursday high 90f
0 seattle friday cloudy
0 seattle friday low 40f
0 seattle friday high 60f
0 seattle saturday cloudy
0 seattle saturday low 80f
0 seattle saturday high 100f
0 seattle sunday cloudy
0 seattle sunday low 40f
0 seattle sunday high 60f
0 redwood_city monday rain
0 redwood_city monday low 70f
0 redwood_city monday high 90f
0 redwood_city tuesday clear_skies
0 redwood_city tuesday low 90f
0 redwood_city tuesday high 100f
0 redwood_city wednesday overcast
0 redwood_city wednesday low 90f
0 redwood_city wednesday high 100f
0 redwood_city thursday overcast
0 redwood_city thursday low 90f
0 redwood_city thursday high 100f
0 redwood_city friday warm
0 redwood_city friday low 90f
0 redwood_city friday high 100f
0 redwood_city saturday overcast
0 redwood_city saturday low 90f
0 redwood_city saturday high 100f
0 redwood_city sunday warm
0 redwood_city sunday low 40f
0 redwood_city sunday high 60f
1 what s the weather like today and tomorrow	what city are you wanting to know the weather for ?	[]
2 seatlle , i want to know if it will be foggy today and tomorrow	tomorrow in seattle is looking warm with a low of 70f and a high of 90f no sign of fog	['tomorrow', '70f', '90f', 'seattle', 'warm']
3 thanks !	no problem !	[]

#weather#
0 today monday
0 mountain_view monday hail
0 mountain_view monday low 70f
0 mountain_view monday high 90f
0 mountain_view tuesday foggy
0 mountain_view tuesday low 60f
0 mountain_view tuesday high 80f
0 mountain_view wednesday misty
0 mountain_view wednesday low 20f
0 mountain_view wednesday high 40f
0 mountain_view thursday snow
0 mountain_view thursday low 20f
0 mountain_view thursday high 40f
0 mountain_view friday overcast
0 mountain_view friday low 80f
0 mountain_view friday high 90f
0 mountain_view saturday raining
0 mountain_view saturday low 70f
0 mountain_view saturday high 90f
0 mountain_view sunday drizzle
0 mountain_view sunday low 20f
0 mountain_view sunday high 40f
0 alameda monday warm
0 alameda monday low 70f
0 alameda monday high 90f
0 alameda tuesday raining
0 alameda tuesday low 80f
0 alameda tuesday high 90f
0 alameda wednesday dry
0 alameda wednesday low 20f
0 alameda wednesday high 40f
0 alameda thursday cloudy
0 alameda thursday low 30f
0 alameda thursday high 50f
0 alameda friday cloudy
0 alameda friday low 40f
0 alameda friday high 60f
0 alameda saturday clear_skies
0 alameda saturday low 90f
0 alameda saturday high 100f
0 alameda sunday blizzard
0 alameda sunday low 40f
0 alameda sunday high 60f
0 boston monday stormy
0 boston monday low 30f
0 boston monday high 50f
0 boston tuesday frost
0 boston tuesday low 40f
0 boston tuesday high 60f
0 boston wednesday overcast
0 boston wednesday low 60f
0 boston wednesday high 70f
0 boston thursday cloudy
0 boston thursday low 90f
0 boston thursday high 100f
0 boston friday hail
0 boston friday low 20f
0 boston friday high 40f
0 boston saturday raining
0 boston saturday low 30f
0 boston saturday high 40f
0 boston sunday foggy
0 boston sunday low 30f
0 boston sunday high 40f
0 compton monday frost
0 compton monday low 20f
0 compton monday high 30f
0 compton tuesday windy
0 compton tuesday low 80f
0 compton tuesday high 100f
0 compton wednesday foggy
0 compton wednesday low 40f
0 compton wednesday high 60f
0 compton thursday frost
0 compton thursday low 40f
0 compton thursday high 50f
0 compton friday stormy
0 compton friday low 70f
0 compton friday high 80f
0 compton saturday cloudy
0 compton saturday low 30f
0 compton saturday high 50f
0 compton sunday rain
0 compton sunday low 30f
0 compton sunday high 50f
0 camarillo monday cloudy
0 camarillo monday low 50f
0 camarillo monday high 60f
0 camarillo tuesday dew
0 camarillo tuesday low 40f
0 camarillo tuesday high 50f
0 camarillo wednesday overcast
0 camarillo wednesday low 50f
0 camarillo wednesday high 70f
0 camarillo thursday overcast
0 camarillo thursday low 90f
0 camarillo thursday high 100f
0 camarillo friday dew
0 camarillo friday low 60f
0 camarillo friday high 70f
0 camarillo saturday dry
0 camarillo saturday low 30f
0 camarillo saturday high 50f
0 camarillo sunday warm
0 camarillo sunday low 80f
0 camarillo sunday high 100f
0 san_francisco monday raining
0 san_francisco monday low 90f
0 san_francisco monday high 100f
0 san_francisco tuesday dry
0 san_francisco tuesday low 90f
0 san_francisco tuesday high 100f
0 san_francisco wednesday warm
0 san_francisco wednesday low 80f
0 san_francisco wednesday high 100f
0 san_francisco thursday rain
0 san_francisco thursday low 90f
0 san_francisco thursday high 100f
0 san_francisco friday clear_skies
0 san_francisco friday low 30f
0 san_francisco friday high 50f
0 san_francisco saturday stormy
0 san_francisco saturday low 50f
0 san_francisco saturday high 70f
0 san_francisco sunday windy
0 san_francisco sunday low 20f
0 san_francisco sunday high 30f
0 grand_rapids monday clear_skies
0 grand_rapids monday low 60f
0 grand_rapids monday high 80f
0 grand_rapids tuesday cloudy
0 grand_rapids tuesday low 50f
0 grand_rapids tuesday high 60f
0 grand_rapids wednesday dry
0 grand_rapids wednesday low 30f
0 grand_rapids wednesday high 40f
0 grand_rapids thursday raining
0 grand_rapids thursday low 60f
0 grand_rapids thursday high 80f
0 grand_rapids friday dry
0 grand_rapids friday low 80f
0 grand_rapids friday high 100f
0 grand_rapids saturday misty
0 grand_rapids saturday low 30f
0 grand_rapids saturday high 50f
0 grand_rapids sunday snow
0 grand_rapids sunday low 90f
0 grand_rapids sunday high 100f
1 show me the weather for the next 7 days	what city would you like the 7 day forecast for ?	[]
2 will it be humid in compton ?	it should not be humid in compton next_week	['humid', 'compton', 'next_week']
3 thanks	anytime !	[]

#navigate#
0 6_miles car_collision_nearby pizza_restaurant poi pizza_hut
0 pizza_hut distance 6_miles
0 pizza_hut traffic_info car_collision_nearby
0 pizza_hut poi_type pizza_restaurant
0 pizza_hut address 704_el_camino_real
0 6_miles no_traffic shopping_center poi stanford_shopping_center
0 stanford_shopping_center distance 6_miles
0 stanford_shopping_center traffic_info no_traffic
0 stanford_shopping_center poi_type shopping_center
0 stanford_shopping_center address 773_alger_dr
0 3_miles road_block_nearby shopping_center poi ravenswood_shopping_center
0 ravenswood_shopping_center distance 3_miles
0 ravenswood_shopping_center traffic_info road_block_nearby
0 ravenswood_shopping_center poi_type shopping_center
0 ravenswood_shopping_center address 434_arastradero_rd
0 4_miles car_collision_nearby home poi home
0 home distance 4_miles
0 home traffic_info car_collision_nearby
0 home poi_type home
0 home address 5671_barringer_street
0 5_miles no_traffic chinese_restaurant poi chef_chu_s
0 chef_chu_s distance 5_miles
0 chef_chu_s traffic_info no_traffic
0 chef_chu_s poi_type chinese_restaurant
0 chef_chu_s address 593_arrowhead_way
0 8_miles no_traffic friends_house poi toms_house
0 toms_house distance 8_miles
0 toms_house traffic_info no_traffic
0 toms_house poi_type friends_house
0 toms_house address 580_van_ness_ave
0 5_miles no_traffic grocery_store poi safeway
0 safeway distance 5_miles
0 safeway traffic_info no_traffic
0 safeway poi_type grocery_store
0 safeway address 452_arcadia_pl
0 2_miles no_traffic parking_garage poi webster_garage
0 webster_garage distance 2_miles
0 webster_garage traffic_info no_traffic
0 webster_garage poi_type parking_garage
0 webster_garage address 880_ames_ct
1 where does my friend live ?	tom lives at 580_van_ness_ave	['tom', '580_van_ness_ave']
2 ok set the gps thanks	i did , you are welcome !	[]

#schedule#
1 remind me to watch the football game on the_1st	what time on the_1st should i set a reminder to watch the football game ?	['football', 'the_1st']
2 at 2pm please	i have set a reminder for the football game at 2pm on the_1st	['the_1st', 'football', '2pm']
3 thanks	you are welcome	[]

#schedule#
0 optometrist_appointment time 11am
0 optometrist_appointment date tuesday
0 yoga_activity time 10am
0 yoga_activity date wednesday
0 tennis_activity time 3pm
0 tennis_activity date wednesday
0 football_activity time 3pm
0 football_activity date thursday
0 dentist_appointment time 10am
0 dentist_appointment date friday
0 doctor_appointment time 2pm
0 doctor_appointment date monday
1 check doctor_appointment date	your doctor_appointment is on monday at 2pm	['monday', '2pm', 'doctor_appointment']

#weather#
0 today monday
0 san_jose monday dry
0 san_jose monday low 60f
0 san_jose monday high 70f
0 san_jose tuesday windy
0 san_jose tuesday low 30f
0 san_jose tuesday high 40f
0 san_jose wednesday raining
0 san_jose wednesday low 20f
0 san_jose wednesday high 30f
0 san_jose thursday overcast
0 san_jose thursday low 80f
0 san_jose thursday high 100f
0 san_jose friday hail
0 san_jose friday low 20f
0 san_jose friday high 40f
0 san_jose saturday stormy
0 san_jose saturday low 80f
0 san_jose saturday high 90f
0 san_jose sunday clear_skies
0 san_jose sunday low 90f
0 san_jose sunday high 100f
0 san_francisco monday overcast
0 san_francisco monday low 90f
0 san_francisco monday high 100f
0 san_francisco tuesday stormy
0 san_francisco tuesday low 50f
0 san_francisco tuesday high 60f
0 san_francisco wednesday hail
0 san_francisco wednesday low 50f
0 san_francisco wednesday high 70f
0 san_francisco thursday drizzle
0 san_francisco thursday low 90f
0 san_francisco thursday high 100f
0 san_francisco friday rain
0 san_francisco friday low 20f
0 san_francisco friday high 40f
0 san_francisco saturday raining
0 san_francisco saturday low 60f
0 san_francisco saturday high 80f
0 san_francisco sunday cloudy
0 san_francisco sunday low 50f
0 san_francisco sunday high 60f
0 compton monday dry
0 compton monday low 20f
0 compton monday high 30f
0 compton tuesday cloudy
0 compton tuesday low 70f
0 compton tuesday high 80f
0 compton wednesday hail
0 compton wednesday low 70f
0 compton wednesday high 80f
0 compton thursday foggy
0 compton thursday low 80f
0 compton thursday high 100f
0 compton friday blizzard
0 compton friday low 20f
0 compton friday high 40f
0 compton saturday cloudy
0 compton saturday low 40f
0 compton saturday high 60f
0 compton sunday cloudy
0 compton sunday low 40f
0 compton sunday high 50f
0 menlo_park monday cloudy
0 menlo_park monday low 30f
0 menlo_park monday high 40f
0 menlo_park tuesday humid
0 menlo_park tuesday low 70f
0 menlo_park tuesday high 80f
0 menlo_park wednesday stormy
0 menlo_park wednesday low 50f
0 menlo_park wednesday high 70f
0 menlo_park thursday foggy
0 menlo_park thursday low 40f
0 menlo_park thursday high 50f
0 menlo_park friday foggy
0 menlo_park friday low 70f
0 menlo_park friday high 90f
0 menlo_park saturday overcast
0 menlo_park saturday low 60f
0 menlo_park saturday high 80f
0 menlo_park sunday raining
0 menlo_park sunday low 60f
0 menlo_park sunday high 70f
0 downtown_chicago monday hail
0 downtown_chicago monday low 50f
0 downtown_chicago monday high 70f
0 downtown_chicago tuesday rain
0 downtown_chicago tuesday low 40f
0 downtown_chicago tuesday high 50f
0 downtown_chicago wednesday raining
0 downtown_chicago wednesday low 70f
0 downtown_chicago wednesday high 90f
0 downtown_chicago thursday foggy
0 downtown_chicago thursday low 60f
0 downtown_chicago thursday high 80f
0 downtown_chicago friday windy
0 downtown_chicago friday low 70f
0 downtown_chicago friday high 90f
0 downtown_chicago saturday cloudy
0 downtown_chicago saturday low 80f
0 downtown_chicago saturday high 90f
0 downtown_chicago sunday overcast
0 downtown_chicago sunday low 60f
0 downtown_chicago sunday high 80f
0 danville monday foggy
0 danville monday low 90f
0 danville monday high 100f
0 danville tuesday foggy
0 danville tuesday low 30f
0 danville tuesday high 50f
0 danville wednesday dry
0 danville wednesday low 60f
0 danville wednesday high 70f
0 danville thursday warm
0 danville thursday low 60f
0 danville thursday high 70f
0 danville friday foggy
0 danville friday low 90f
0 danville friday high 100f
0 danville saturday warm
0 danville saturday low 60f
0 danville saturday high 70f
0 danville sunday clear_skies
0 danville sunday low 80f
0 danville sunday high 90f
0 san_mateo monday hot
0 san_mateo monday low 90f
0 san_mateo monday high 100f
0 san_mateo tuesday foggy
0 san_mateo tuesday low 20f
0 san_mateo tuesday high 40f
0 san_mateo wednesday warm
0 san_mateo wednesday low 70f
0 san_mateo wednesday high 90f
0 san_mateo thursday drizzle
0 san_mateo thursday low 80f
0 san_mateo thursday high 100f
0 san_mateo friday foggy
0 san_mateo friday low 90f
0 san_mateo friday high 100f
0 san_mateo saturday dry
0 san_mateo saturday low 60f
0 san_mateo saturday high 70f
0 san_mateo sunday overcast
0 san_mateo sunday low 30f
0 san_mateo sunday high 40f
1 give me weather forecast for today	what city do you want the weather forecast for ?	[]
2 downtown_chicago , please	today in downtown_chicago there should be hail with a high of 70f	['70f', 'downtown_chicago', 'today', 'hail']
3 thanks	you are welcome !	[]

#weather#
0 today monday
0 grand_rapids monday overcast
0 grand_rapids monday low 20f
0 grand_rapids monday high 40f
0 grand_rapids tuesday misty
0 grand_rapids tuesday low 70f
0 grand_rapids tuesday high 90f
0 grand_rapids wednesday humid
0 grand_rapids wednesday low 80f
0 grand_rapids wednesday high 90f
0 grand_rapids thursday drizzle
0 grand_rapids thursday low 70f
0 grand_rapids thursday high 90f
0 grand_rapids friday windy
0 grand_rapids friday low 20f
0 grand_rapids friday high 40f
0 grand_rapids saturday clear_skies
0 grand_rapids saturday low 30f
0 grand_rapids saturday high 40f
0 grand_rapids sunday clear_skies
0 grand_rapids sunday low 40f
0 grand_rapids sunday high 50f
0 san_francisco monday foggy
0 san_francisco monday low 60f
0 san_francisco monday high 80f
0 san_francisco tuesday foggy
0 san_francisco tuesday low 20f
0 san_francisco tuesday high 40f
0 san_francisco wednesday frost
0 san_francisco wednesday low 30f
0 san_francisco wednesday high 40f
0 san_francisco thursday dew
0 san_francisco thursday low 70f
0 san_francisco thursday high 80f
0 san_francisco friday dry
0 san_francisco friday low 40f
0 san_francisco friday high 60f
0 san_francisco saturday overcast
0 san_francisco saturday low 50f
0 san_francisco saturday high 70f
0 san_francisco sunday windy
0 san_francisco sunday low 80f
0 san_francisco sunday high 100f
0 fresno monday rain
0 fresno monday low 60f
0 fresno monday high 80f
0 fresno tuesday hail
0 fresno tuesday low 80f
0 fresno tuesday high 90f
0 fresno wednesday stormy
0 fresno wednesday low 70f
0 fresno wednesday high 90f
0 fresno thursday overcast
0 fresno thursday low 30f
0 fresno thursday high 40f
0 fresno friday dry
0 fresno friday low 30f
0 fresno friday high 50f
0 fresno saturday windy
0 fresno saturday low 70f
0 fresno saturday high 80f
0 fresno sunday dry
0 fresno sunday low 50f
0 fresno sunday high 70f
0 durham monday hail
0 durham monday low 30f
0 durham monday high 50f
0 durham tuesday rain
0 durham tuesday low 60f
0 durham tuesday high 80f
0 durham wednesday blizzard
0 durham wednesday low 30f
0 durham wednesday high 40f
0 durham thursday raining
0 durham thursday low 80f
0 durham thursday high 90f
0 durham friday foggy
0 durham friday low 20f
0 durham friday high 40f
0 durham saturday rain
0 durham saturday low 40f
0 durham saturday high 60f
0 durham sunday raining
0 durham sunday low 20f
0 durham sunday high 40f
0 alhambra monday drizzle
0 alhambra monday low 20f
0 alhambra monday high 40f
0 alhambra tuesday drizzle
0 alhambra tuesday low 90f
0 alhambra tuesday high 100f
0 alhambra wednesday overcast
0 alhambra wednesday low 90f
0 alhambra wednesday high 100f
0 alhambra thursday frost
0 alhambra thursday low 20f
0 alhambra thursday high 30f
0 alhambra friday hot
0 alhambra friday low 60f
0 alhambra friday high 70f
0 alhambra saturday dew
0 alhambra saturday low 50f
0 alhambra saturday high 60f
0 alhambra sunday drizzle
0 alhambra sunday low 40f
0 alhambra sunday high 50f
0 menlo_park monday stormy
0 menlo_park monday low 60f
0 menlo_park monday high 70f
0 menlo_park tuesday hot
0 menlo_park tuesday low 80f
0 menlo_park tuesday high 90f
0 menlo_park wednesday snow
0 menlo_park wednesday low 90f
0 menlo_park wednesday high 100f
0 menlo_park thursday misty
0 menlo_park thursday low 60f
0 menlo_park thursday high 80f
0 menlo_park friday dew
0 menlo_park friday low 40f
0 menlo_park friday high 50f
0 menlo_park saturday clear_skies
0 menlo_park saturday low 50f
0 menlo_park saturday high 60f
0 menlo_park sunday cloudy
0 menlo_park sunday low 20f
0 menlo_park sunday high 40f
0 camarillo monday drizzle
0 camarillo monday low 60f
0 camarillo monday high 70f
0 camarillo tuesday dry
0 camarillo tuesday low 50f
0 camarillo tuesday high 60f
0 camarillo wednesday windy
0 camarillo wednesday low 60f
0 camarillo wednesday high 70f
0 camarillo thursday snow
0 camarillo thursday low 90f
0 camarillo thursday high 100f
0 camarillo friday overcast
0 camarillo friday low 60f
0 camarillo friday high 80f
0 camarillo saturday dry
0 camarillo saturday low 20f
0 camarillo saturday high 40f
0 camarillo sunday raining
0 camarillo sunday low 60f
0 camarillo sunday high 80f
1 which temperature there will be in alhambra on thursday ?	on thursday the temperature in alhambra will be low of 20f , and high of 30f	['alhambra', '30f', 'thursday', '20f']
2 thanks !	happy to help	[]

#schedule#
0 dentist_appointment time 9am
0 dentist_appointment date the_10th
0 dentist_appointment party ana
0 dentist_appointment time 9am
0 dentist_appointment date the_13th
0 dentist_appointment party father
0 dentist_appointment time 4pm
0 dentist_appointment date the_10th
0 dentist_appointment party sister
0 tennis_activity time 10am
0 tennis_activity date the_10th
0 tennis_activity party aunt
0 dentist_appointment time 1pm
0 dentist_appointment date the_4th
0 dentist_appointment party tom
0 dentist_appointment time 2pm
0 dentist_appointment date the_5th
0 dentist_appointment party alex
0 meeting time 4pm
0 meeting date friday
0 meeting party boss
0 meeting room 100_conference_room
0 meeting agenda discuss_dress_code
0 conference time 1pm
0 conference date sunday
0 conference party boss
0 conference room 100_conference_room
0 conference agenda onboard_new_members
1 what day and time is my dental appointment set for ?	the_4th at 1pm with tom , the_10th at 9am with ana , the_13th at 9am with your father , the_5th at 2pm with alex , and the_10th at 4pm with your sister	['tom', '4pm', 'sister', 'the_10th', '2pm', '1pm', 'the_13th', 'the_5th', 'alex', 'the_4th', '9am', 'ana', 'father']

#weather#
0 today monday
0 san_francisco monday foggy
0 san_francisco monday low 70f
0 san_francisco monday high 80f
0 san_francisco tuesday hot
0 san_francisco tuesday low 50f
0 san_francisco tuesday high 70f
0 san_francisco wednesday clear_skies
0 san_francisco wednesday low 30f
0 san_francisco wednesday high 50f
0 san_francisco thursday drizzle
0 san_francisco thursday low 50f
0 san_francisco thursday high 60f
0 san_francisco friday dry
0 san_francisco friday low 50f
0 san_francisco friday high 70f
0 san_francisco saturday cloudy
0 san_francisco saturday low 50f
0 san_francisco saturday high 60f
0 san_francisco sunday warm
0 san_francisco sunday low 60f
0 san_francisco sunday high 70f
0 durham monday drizzle
0 durham monday low 60f
0 durham monday high 70f
0 durham tuesday clear_skies
0 durham tuesday low 70f
0 durham tuesday high 80f
0 durham wednesday foggy
0 durham wednesday low 70f
0 durham wednesday high 80f
0 durham thursday snow
0 durham thursday low 60f
0 durham thursday high 80f
0 durham friday hot
0 durham friday low 50f
0 durham friday high 70f
0 durham saturday clear_skies
0 durham saturday low 80f
0 durham saturday high 100f
0 durham sunday rain
0 durham sunday low 60f
0 durham sunday high 70f
0 san_mateo monday rain
0 san_mateo monday low 90f
0 san_mateo monday high 100f
0 san_mateo tuesday frost
0 san_mateo tuesday low 30f
0 san_mateo tuesday high 50f
0 san_mateo wednesday windy
0 san_mateo wednesday low 60f
0 san_mateo wednesday high 70f
0 san_mateo thursday overcast
0 san_mateo thursday low 40f
0 san_mateo thursday high 60f
0 san_mateo friday humid
0 san_mateo friday low 80f
0 san_mateo friday high 90f
0 san_mateo saturday clear_skies
0 san_mateo saturday low 50f
0 san_mateo saturday high 60f
0 san_mateo sunday warm
0 san_mateo sunday low 80f
0 san_mateo sunday high 90f
0 oakland monday cloudy
0 oakland monday low 90f
0 oakland monday high 100f
0 oakland tuesday dry
0 oakland tuesday low 40f
0 oakland tuesday high 50f
0 oakland wednesday raining
0 oakland wednesday low 80f
0 oakland wednesday high 100f
0 oakland thursday drizzle
0 oakland thursday low 80f
0 oakland thursday high 90f
0 oakland friday humid
0 oakland friday low 60f
0 oakland friday high 80f
0 oakland saturday overcast
0 oakland saturday low 20f
0 oakland saturday high 40f
0 oakland sunday snow
0 oakland sunday low 20f
0 oakland sunday high 30f
0 fresno monday overcast
0 fresno monday low 70f
0 fresno monday high 90f
0 fresno tuesday overcast
0 fresno tuesday low 20f
0 fresno tuesday high 40f
0 fresno wednesday windy
0 fresno wednesday low 40f
0 fresno wednesday high 50f
0 fresno thursday snow
0 fresno thursday low 30f
0 fresno thursday high 40f
0 fresno friday foggy
0 fresno friday low 50f
0 fresno friday high 60f
0 fresno saturday clear_skies
0 fresno saturday low 40f
0 fresno saturday high 50f
0 fresno sunday rain
0 fresno sunday low 50f
0 fresno sunday high 70f
0 cleveland monday cloudy
0 cleveland monday low 90f
0 cleveland monday high 100f
0 cleveland tuesday clear_skies
0 cleveland tuesday low 20f
0 cleveland tuesday high 40f
0 cleveland wednesday blizzard
0 cleveland wednesday low 30f
0 cleveland wednesday high 40f
0 cleveland thursday snow
0 cleveland thursday low 40f
0 cleveland thursday high 50f
0 cleveland friday frost
0 cleveland friday low 20f
0 cleveland friday high 30f
0 cleveland saturday frost
0 cleveland saturday low 20f
0 cleveland saturday high 30f
0 cleveland sunday dry
0 cleveland sunday low 30f
0 cleveland sunday high 40f
0 mountain_view monday snow
0 mountain_view monday low 80f
0 mountain_view monday high 100f
0 mountain_view tuesday rain
0 mountain_view tuesday low 80f
0 mountain_view tuesday high 90f
0 mountain_view wednesday snow
0 mountain_view wednesday low 20f
0 mountain_view wednesday high 30f
0 mountain_view thursday foggy
0 mountain_view thursday low 40f
0 mountain_view thursday high 50f
0 mountain_view friday hot
0 mountain_view friday low 70f
0 mountain_view friday high 90f
0 mountain_view saturday humid
0 mountain_view saturday low 70f
0 mountain_view saturday high 90f
0 mountain_view sunday drizzle
0 mountain_view sunday low 20f
0 mountain_view sunday high 40f
1 what is the weather like in the city	what city are you inquiring about ?	[]
2 i am in durham	what would you like to know about the weather in durham ?	['durham']
3 will there be a blizzard ?	the weekly forecast does not show that there will be a blizzard in durham this week	['durham', 'blizzard', 'week']
4 thanks	not a problem	[]

#weather#
0 today monday
0 san_francisco monday blizzard
0 san_francisco monday low 40f
0 san_francisco monday high 60f
0 san_francisco tuesday rain
0 san_francisco tuesday low 20f
0 san_francisco tuesday high 30f
0 san_francisco wednesday snow
0 san_francisco wednesday low 60f
0 san_francisco wednesday high 70f
0 san_francisco thursday dry
0 san_francisco thursday low 50f
0 san_francisco thursday high 60f
0 san_francisco friday hot
0 san_francisco friday low 90f
0 san_francisco friday high 100f
0 san_francisco saturday humid
0 san_francisco saturday low 70f
0 san_francisco saturday high 90f
0 san_francisco sunday clear_skies
0 san_francisco sunday low 30f
0 san_francisco sunday high 40f
0 seattle monday overcast
0 seattle monday low 30f
0 seattle monday high 50f
0 seattle tuesday windy
0 seattle tuesday low 30f
0 seattle tuesday high 40f
0 seattle wednesday cloudy
0 seattle wednesday low 30f
0 seattle wednesday high 40f
0 seattle thursday raining
0 seattle thursday low 20f
0 seattle thursday high 30f
0 seattle friday drizzle
0 seattle friday low 90f
0 seattle friday high 100f
0 seattle saturday cloudy
0 seattle saturday low 40f
0 seattle saturday high 50f
0 seattle sunday dry
0 seattle sunday low 80f
0 seattle sunday high 90f
0 san_jose monday drizzle
0 san_jose monday low 50f
0 san_jose monday high 60f
0 san_jose tuesday cloudy
0 san_jose tuesday low 20f
0 san_jose tuesday high 40f
0 san_jose wednesday dry
0 san_jose wednesday low 40f
0 san_jose wednesday high 50f
0 san_jose thursday clear_skies
0 san_jose thursday low 20f
0 san_jose thursday high 40f
0 san_jose friday cloudy
0 san_jose friday low 90f
0 san_jose friday high 100f
0 san_jose saturday blizzard
0 san_jose saturday low 30f
0 san_jose saturday high 40f
0 san_jose sunday hot
0 san_jose sunday low 90f
0 san_jose sunday high 100f
0 manhattan monday clear_skies
0 manhattan monday low 20f
0 manhattan monday high 40f
0 manhattan tuesday humid
0 manhattan tuesday low 70f
0 manhattan tuesday high 90f
0 manhattan wednesday windy
0 manhattan wednesday low 20f
0 manhattan wednesday high 40f
0 manhattan thursday windy
0 manhattan thursday low 90f
0 manhattan thursday high 100f
0 manhattan friday foggy
0 manhattan friday low 90f
0 manhattan friday high 100f
0 manhattan saturday hot
0 manhattan saturday low 60f
0 manhattan saturday high 80f
0 manhattan sunday windy
0 manhattan sunday low 60f
0 manhattan sunday high 80f
0 boston monday humid
0 boston monday low 70f
0 boston monday high 90f
0 boston tuesday windy
0 boston tuesday low 20f
0 boston tuesday high 40f
0 boston wednesday snow
0 boston wednesday low 50f
0 boston wednesday high 70f
0 boston thursday dry
0 boston thursday low 80f
0 boston thursday high 90f
0 boston friday rain
0 boston friday low 40f
0 boston friday high 60f
0 boston saturday raining
0 boston saturday low 50f
0 boston saturday high 60f
0 boston sunday rain
0 boston sunday low 80f
0 boston sunday high 100f
0 fresno monday snow
0 fresno monday low 90f
0 fresno monday high 100f
0 fresno tuesday rain
0 fresno tuesday low 80f
0 fresno tuesday high 90f
0 fresno wednesday windy
0 fresno wednesday low 70f
0 fresno wednesday high 90f
0 fresno thursday raining
0 fresno thursday low 90f
0 fresno thursday high 100f
0 fresno friday dry
0 fresno friday low 30f
0 fresno friday high 40f
0 fresno saturday overcast
0 fresno saturday low 80f
0 fresno saturday high 90f
0 fresno sunday overcast
0 fresno sunday low 70f
0 fresno sunday high 80f
0 new_york monday foggy
0 new_york monday low 70f
0 new_york monday high 90f
0 new_york tuesday cloudy
0 new_york tuesday low 30f
0 new_york tuesday high 40f
0 new_york wednesday foggy
0 new_york wednesday low 40f
0 new_york wednesday high 50f
0 new_york thursday raining
0 new_york thursday low 30f
0 new_york thursday high 40f
0 new_york friday dry
0 new_york friday low 30f
0 new_york friday high 50f
0 new_york saturday clear_skies
0 new_york saturday low 50f
0 new_york saturday high 70f
0 new_york sunday dry
0 new_york sunday low 50f
0 new_york sunday high 60f
1 what s the weather like in new_york	is there a specific day you would like to know the weather for in new_york ?	['new_york']
2 i need to know about friday please	it will be dry and between 30f - 50f friday in new_york	['50f', 'dry', 'new_york', 'friday', '30f']
3 thanks	no problem	[]

#schedule#
1 schedule taking_medicine at 6pm on the_13th of next month with my brother	taking_medicine with your brother at 6pm on the_13th has been scheduled	['taking_medicine', 'brother', 'the_13th', '6pm']

#weather#
0 today monday
0 cleveland monday cloudy
0 cleveland monday low 50f
0 cleveland monday high 70f
0 cleveland tuesday misty
0 cleveland tuesday low 30f
0 cleveland tuesday high 50f
0 cleveland wednesday drizzle
0 cleveland wednesday low 90f
0 cleveland wednesday high 100f
0 cleveland thursday overcast
0 cleveland thursday low 40f
0 cleveland thursday high 60f
0 cleveland friday snow
0 cleveland friday low 50f
0 cleveland friday high 60f
0 cleveland saturday snow
0 cleveland saturday low 40f
0 cleveland saturday high 50f
0 cleveland sunday clear_skies
0 cleveland sunday low 40f
0 cleveland sunday high 50f
0 boston monday clear_skies
0 boston monday low 20f
0 boston monday high 40f
0 boston tuesday dew
0 boston tuesday low 90f
0 boston tuesday high 100f
0 boston wednesday snow
0 boston wednesday low 40f
0 boston wednesday high 60f
0 boston thursday hail
0 boston thursday low 40f
0 boston thursday high 60f
0 boston friday drizzle
0 boston friday low 70f
0 boston friday high 80f
0 boston saturday windy
0 boston saturday low 60f
0 boston saturday high 70f
0 boston sunday hot
0 boston sunday low 70f
0 boston sunday high 80f
0 corona monday windy
0 corona monday low 30f
0 corona monday high 40f
0 corona tuesday misty
0 corona tuesday low 90f
0 corona tuesday high 100f
0 corona wednesday hail
0 corona wednesday low 20f
0 corona wednesday high 40f
0 corona thursday snow
0 corona thursday low 30f
0 corona thursday high 50f
0 corona friday cloudy
0 corona friday low 90f
0 corona friday high 100f
0 corona saturday stormy
0 corona saturday low 60f
0 corona saturday high 80f
0 corona sunday foggy
0 corona sunday low 50f
0 corona sunday high 60f
0 menlo_park monday rain
0 menlo_park monday low 30f
0 menlo_park monday high 40f
0 menlo_park tuesday blizzard
0 menlo_park tuesday low 20f
0 menlo_park tuesday high 30f
0 menlo_park wednesday foggy
0 menlo_park wednesday low 40f
0 menlo_park wednesday high 50f
0 menlo_park thursday overcast
0 menlo_park thursday low 30f
0 menlo_park thursday high 50f
0 menlo_park friday snow
0 menlo_park friday low 60f
0 menlo_park friday high 70f
0 menlo_park saturday windy
0 menlo_park saturday low 50f
0 menlo_park saturday high 70f
0 menlo_park sunday rain
0 menlo_park sunday low 80f
0 menlo_park sunday high 90f
0 fresno monday warm
0 fresno monday low 60f
0 fresno monday high 80f
0 fresno tuesday dry
0 fresno tuesday low 60f
0 fresno tuesday high 70f
0 fresno wednesday clear_skies
0 fresno wednesday low 80f
0 fresno wednesday high 90f
0 fresno thursday windy
0 fresno thursday low 90f
0 fresno thursday high 100f
0 fresno friday drizzle
0 fresno friday low 90f
0 fresno friday high 100f
0 fresno saturday raining
0 fresno saturday low 90f
0 fresno saturday high 100f
0 fresno sunday stormy
0 fresno sunday low 80f
0 fresno sunday high 100f
0 danville monday hail
0 danville monday low 60f
0 danville monday high 80f
0 danville tuesday dry
0 danville tuesday low 50f
0 danville tuesday high 60f
0 danville wednesday drizzle
0 danville wednesday low 50f
0 danville wednesday high 70f
0 danville thursday foggy
0 danville thursday low 90f
0 danville thursday high 100f
0 danville friday rain
0 danville friday low 60f
0 danville friday high 70f
0 danville saturday hot
0 danville saturday low 80f
0 danville saturday high 90f
0 danville sunday frost
0 danville sunday low 40f
0 danville sunday high 60f
0 alhambra monday overcast
0 alhambra monday low 90f
0 alhambra monday high 100f
0 alhambra tuesday hail
0 alhambra tuesday low 60f
0 alhambra tuesday high 70f
0 alhambra wednesday dry
0 alhambra wednesday low 90f
0 alhambra wednesday high 100f
0 alhambra thursday foggy
0 alhambra thursday low 20f
0 alhambra thursday high 40f
0 alhambra friday warm
0 alhambra friday low 80f
0 alhambra friday high 100f
0 alhambra saturday hail
0 alhambra saturday low 50f
0 alhambra saturday high 70f
0 alhambra sunday blizzard
0 alhambra sunday low 50f
0 alhambra sunday high 60f
1 is it cloudy in cleveland today ?	it is cloudy right now in cleveland	['cloudy', 'cleveland']
2 thanks	you are welcome	[]

#navigate#
0 4_miles moderate_traffic hospital poi palo_alto_medical_foundation
0 palo_alto_medical_foundation distance 4_miles
0 palo_alto_medical_foundation traffic_info moderate_traffic
0 palo_alto_medical_foundation poi_type hospital
0 palo_alto_medical_foundation address 611_ames_ave
0 4_miles road_block_nearby hospital poi stanford_childrens_health
0 stanford_childrens_health distance 4_miles
0 stanford_childrens_health traffic_info road_block_nearby
0 stanford_childrens_health poi_type hospital
0 stanford_childrens_health address 899_ames_ct
0 1_miles no_traffic shopping_center poi midtown_shopping_center
0 midtown_shopping_center distance 1_miles
0 midtown_shopping_center traffic_info no_traffic
0 midtown_shopping_center poi_type shopping_center
0 midtown_shopping_center address 338_alester_ave
0 3_miles moderate_traffic certain_address poi 5677_springer_street
0 5677_springer_street distance 3_miles
0 5677_springer_street traffic_info moderate_traffic
0 5677_springer_street poi_type certain_address
0 5677_springer_street address 5677_springer_street
0 3_miles road_block_nearby coffee_or_tea_place poi philz
0 philz distance 3_miles
0 philz traffic_info road_block_nearby
0 philz poi_type coffee_or_tea_place
0 philz address 583_alester_ave
0 1_miles no_traffic grocery_store poi willows_market
0 willows_market distance 1_miles
0 willows_market traffic_info no_traffic
0 willows_market poi_type grocery_store
0 willows_market address 409_bollard_st
0 1_miles heavy_traffic grocery_store poi trader_joes
0 trader_joes distance 1_miles
0 trader_joes traffic_info heavy_traffic
0 trader_joes poi_type grocery_store
0 trader_joes address 408_university_ave
0 1_miles moderate_traffic chinese_restaurant poi chef_chu_s
0 chef_chu_s distance 1_miles
0 chef_chu_s traffic_info moderate_traffic
0 chef_chu_s poi_type chinese_restaurant
0 chef_chu_s address 593_arrowhead_way
1 i need the closest hospital	the palo_alto_medical_foundation is 4_miles away at 611_ames_ave would you like directions there ?	['611_ames_ave', '4_miles', 'palo_alto_medical_foundation']
2 yes , please give me directions via the route with no_traffic	there is moderate_traffic on our way and you should be able to reach there fast i sent all the info on your screen , drive carefully !	['moderate_traffic']
3 thank you car !	you are welcome	[]

#schedule#
0 lab_appointment time 7pm
0 lab_appointment date the_4th
0 lab_appointment party aunt
0 taking_medicine time 6pm
0 taking_medicine date the_10th
0 taking_medicine party mother
0 football_activity time 9am
0 football_activity date sunday
0 football_activity party brother
0 meeting time 4pm
0 meeting date sunday
0 meeting party executive_team
0 meeting room conference_room_50
0 meeting agenda go_over_budget
0 yoga_activity time 1pm
0 yoga_activity date the_5th
0 yoga_activity party marie
0 tennis_activity time 5pm
0 tennis_activity date the_5th
0 tennis_activity party martha
1 info about football please	your football_activity is on sunday at 9am with your brother	['football_activity', 'sunday', '9am', 'brother']
2 thanks , that s all	happy to help	[]

#navigate#
0 2_miles moderate_traffic grocery_store poi safeway
0 safeway distance 2_miles
0 safeway traffic_info moderate_traffic
0 safeway poi_type grocery_store
0 safeway address 452_arcadia_pl
0 3_miles no_traffic friends_house poi toms_house
0 toms_house distance 3_miles
0 toms_house traffic_info no_traffic
0 toms_house poi_type friends_house
0 toms_house address 580_van_ness_ave
0 2_miles moderate_traffic pizza_restaurant poi pizza_chicago
0 pizza_chicago distance 2_miles
0 pizza_chicago traffic_info moderate_traffic
0 pizza_chicago poi_type pizza_restaurant
0 pizza_chicago address 915_arbol_dr
0 2_miles heavy_traffic friends_house poi jacks_house
0 jacks_house distance 2_miles
0 jacks_house traffic_info heavy_traffic
0 jacks_house poi_type friends_house
0 jacks_house address 864_almanor_ln
0 3_miles no_traffic hospital poi palo_alto_medical_foundation
0 palo_alto_medical_foundation distance 3_miles
0 palo_alto_medical_foundation traffic_info no_traffic
0 palo_alto_medical_foundation poi_type hospital
0 palo_alto_medical_foundation address 611_ames_ave
0 6_miles heavy_traffic shopping_center poi stanford_shopping_center
0 stanford_shopping_center distance 6_miles
0 stanford_shopping_center traffic_info heavy_traffic
0 stanford_shopping_center poi_type shopping_center
0 stanford_shopping_center address 773_alger_dr
0 1_miles no_traffic shopping_center poi town_and_country
0 town_and_country distance 1_miles
0 town_and_country traffic_info no_traffic
0 town_and_country poi_type shopping_center
0 town_and_country address 383_university_ave
1 take me to the nearest grocery_store	there is a safeway 2_miles away : would you like to get its address ?	['safeway', '2_miles']
2 yes	safeway is at 452_arcadia_pl	['safeway', '452_arcadia_pl']
3 thank you car , pick a route with no_traffic and let s go there !	the only route has moderate_traffic is that going to be okay ?	['moderate_traffic']
4 where is the nearest grocery_store with no_traffic ?	safeway is the only grocery_store listed , it has moderate_traffic will that be ok ?	['grocery_store', 'safeway', 'moderate_traffic']
5 yes please set the gps for there	setting destination now	[]
6 thank you	you are welcome	[]

#weather#
0 today monday
0 seattle monday stormy
0 seattle monday low 60f
0 seattle monday high 70f
0 seattle tuesday dry
0 seattle tuesday low 30f
0 seattle tuesday high 50f
0 seattle wednesday windy
0 seattle wednesday low 30f
0 seattle wednesday high 50f
0 seattle thursday raining
0 seattle thursday low 20f
0 seattle thursday high 40f
0 seattle friday raining
0 seattle friday low 80f
0 seattle friday high 100f
0 seattle saturday dry
0 seattle saturday low 80f
0 seattle saturday high 90f
0 seattle sunday rain
0 seattle sunday low 60f
0 seattle sunday high 70f
0 new_york monday hot
0 new_york monday low 90f
0 new_york monday high 100f
0 new_york tuesday clear_skies
0 new_york tuesday low 70f
0 new_york tuesday high 90f
0 new_york wednesday cloudy
0 new_york wednesday low 70f
0 new_york wednesday high 90f
0 new_york thursday rain
0 new_york thursday low 90f
0 new_york thursday high 100f
0 new_york friday foggy
0 new_york friday low 20f
0 new_york friday high 30f
0 new_york saturday foggy
0 new_york saturday low 30f
0 new_york saturday high 40f
0 new_york sunday raining
0 new_york sunday low 80f
0 new_york sunday high 100f
0 carson monday snow
0 carson monday low 90f
0 carson monday high 100f
0 carson tuesday dew
0 carson tuesday low 80f
0 carson tuesday high 90f
0 carson wednesday misty
0 carson wednesday low 60f
0 carson wednesday high 80f
0 carson thursday humid
0 carson thursday low 90f
0 carson thursday high 100f
0 carson friday misty
0 carson friday low 40f
0 carson friday high 60f
0 carson saturday hail
0 carson saturday low 70f
0 carson saturday high 80f
0 carson sunday stormy
0 carson sunday low 70f
0 carson sunday high 80f
0 fresno monday drizzle
0 fresno monday low 40f
0 fresno monday high 50f
0 fresno tuesday dry
0 fresno tuesday low 80f
0 fresno tuesday high 100f
0 fresno wednesday overcast
0 fresno wednesday low 90f
0 fresno wednesday high 100f
0 fresno thursday clear_skies
0 fresno thursday low 40f
0 fresno thursday high 60f
0 fresno friday foggy
0 fresno friday low 20f
0 fresno friday high 40f
0 fresno saturday overcast
0 fresno saturday low 80f
0 fresno saturday high 100f
0 fresno sunday frost
0 fresno sunday low 30f
0 fresno sunday high 50f
0 alhambra monday windy
0 alhambra monday low 90f
0 alhambra monday high 100f
0 alhambra tuesday humid
0 alhambra tuesday low 90f
0 alhambra tuesday high 100f
0 alhambra wednesday dew
0 alhambra wednesday low 70f
0 alhambra wednesday high 90f
0 alhambra thursday stormy
0 alhambra thursday low 90f
0 alhambra thursday high 100f
0 alhambra friday overcast
0 alhambra friday low 50f
0 alhambra friday high 60f
0 alhambra saturday windy
0 alhambra saturday low 30f
0 alhambra saturday high 50f
0 alhambra sunday hail
0 alhambra sunday low 60f
0 alhambra sunday high 70f
0 menlo_park monday stormy
0 menlo_park monday low 50f
0 menlo_park monday high 60f
0 menlo_park tuesday frost
0 menlo_park tuesday low 50f
0 menlo_park tuesday high 60f
0 menlo_park wednesday warm
0 menlo_park wednesday low 80f
0 menlo_park wednesday high 90f
0 menlo_park thursday foggy
0 menlo_park thursday low 20f
0 menlo_park thursday high 40f
0 menlo_park friday foggy
0 menlo_park friday low 50f
0 menlo_park friday high 60f
0 menlo_park saturday dry
0 menlo_park saturday low 50f
0 menlo_park saturday high 60f
0 menlo_park sunday hail
0 menlo_park sunday low 50f
0 menlo_park sunday high 60f
0 manhattan monday dry
0 manhattan monday low 70f
0 manhattan monday high 80f
0 manhattan tuesday misty
0 manhattan tuesday low 40f
0 manhattan tuesday high 50f
0 manhattan wednesday rain
0 manhattan wednesday low 50f
0 manhattan wednesday high 70f
0 manhattan thursday windy
0 manhattan thursday low 70f
0 manhattan thursday high 80f
0 manhattan friday humid
0 manhattan friday low 70f
0 manhattan friday high 80f
0 manhattan saturday rain
0 manhattan saturday low 80f
0 manhattan saturday high 100f
0 manhattan sunday stormy
0 manhattan sunday low 90f
0 manhattan sunday high 100f
1 is it currently hailing in manhattan ?	it is not hailing in manhattan , the forecast says it is dry today	['dry', 'manhattan', 'today']
2 thank you car !	any time	[]

#weather#
0 today monday
0 corona monday blizzard
0 corona monday low 30f
0 corona monday high 50f
0 corona tuesday rain
0 corona tuesday low 70f
0 corona tuesday high 80f
0 corona wednesday raining
0 corona wednesday low 50f
0 corona wednesday high 70f
0 corona thursday raining
0 corona thursday low 70f
0 corona thursday high 90f
0 corona friday overcast
0 corona friday low 30f
0 corona friday high 50f
0 corona saturday dry
0 corona saturday low 90f
0 corona saturday high 100f
0 corona sunday dry
0 corona sunday low 80f
0 corona sunday high 90f
0 boston monday warm
0 boston monday low 90f
0 boston monday high 100f
0 boston tuesday raining
0 boston tuesday low 40f
0 boston tuesday high 50f
0 boston wednesday warm
0 boston wednesday low 70f
0 boston wednesday high 80f
0 boston thursday hail
0 boston thursday low 80f
0 boston thursday high 90f
0 boston friday humid
0 boston friday low 90f
0 boston friday high 100f
0 boston saturday foggy
0 boston saturday low 80f
0 boston saturday high 100f
0 boston sunday clear_skies
0 boston sunday low 50f
0 boston sunday high 70f
0 san_jose monday rain
0 san_jose monday low 60f
0 san_jose monday high 80f
0 san_jose tuesday humid
0 san_jose tuesday low 80f
0 san_jose tuesday high 100f
0 san_jose wednesday cloudy
0 san_jose wednesday low 50f
0 san_jose wednesday high 60f
0 san_jose thursday drizzle
0 san_jose thursday low 40f
0 san_jose thursday high 50f
0 san_jose friday drizzle
0 san_jose friday low 30f
0 san_jose friday high 50f
0 san_jose saturday windy
0 san_jose saturday low 80f
0 san_jose saturday high 90f
0 san_jose sunday windy
0 san_jose sunday low 30f
0 san_jose sunday high 40f
0 oakland monday humid
0 oakland monday low 80f
0 oakland monday high 100f
0 oakland tuesday overcast
0 oakland tuesday low 70f
0 oakland tuesday high 80f
0 oakland wednesday foggy
0 oakland wednesday low 90f
0 oakland wednesday high 100f
0 oakland thursday cloudy
0 oakland thursday low 70f
0 oakland thursday high 90f
0 oakland friday snow
0 oakland friday low 90f
0 oakland friday high 100f
0 oakland saturday raining
0 oakland saturday low 70f
0 oakland saturday high 90f
0 oakland sunday clear_skies
0 oakland sunday low 80f
0 oakland sunday high 100f
0 menlo_park monday drizzle
0 menlo_park monday low 50f
0 menlo_park monday high 70f
0 menlo_park tuesday foggy
0 menlo_park tuesday low 80f
0 menlo_park tuesday high 100f
0 menlo_park wednesday clear_skies
0 menlo_park wednesday low 90f
0 menlo_park wednesday high 100f
0 menlo_park thursday warm
0 menlo_park thursday low 70f
0 menlo_park thursday high 80f
0 menlo_park friday rain
0 menlo_park friday low 60f
0 menlo_park friday high 70f
0 menlo_park saturday dry
0 menlo_park saturday low 60f
0 menlo_park saturday high 80f
0 menlo_park sunday foggy
0 menlo_park sunday low 20f
0 menlo_park sunday high 30f
0 cleveland monday foggy
0 cleveland monday low 40f
0 cleveland monday high 60f
0 cleveland tuesday foggy
0 cleveland tuesday low 30f
0 cleveland tuesday high 50f
0 cleveland wednesday foggy
0 cleveland wednesday low 70f
0 cleveland wednesday high 90f
0 cleveland thursday overcast
0 cleveland thursday low 70f
0 cleveland thursday high 90f
0 cleveland friday cloudy
0 cleveland friday low 30f
0 cleveland friday high 50f
0 cleveland saturday frost
0 cleveland saturday low 40f
0 cleveland saturday high 60f
0 cleveland sunday overcast
0 cleveland sunday low 20f
0 cleveland sunday high 30f
0 mountain_view monday rain
0 mountain_view monday low 70f
0 mountain_view monday high 90f
0 mountain_view tuesday cloudy
0 mountain_view tuesday low 80f
0 mountain_view tuesday high 100f
0 mountain_view wednesday rain
0 mountain_view wednesday low 70f
0 mountain_view wednesday high 90f
0 mountain_view thursday rain
0 mountain_view thursday low 60f
0 mountain_view thursday high 80f
0 mountain_view friday humid
0 mountain_view friday low 60f
0 mountain_view friday high 80f
0 mountain_view saturday dry
0 mountain_view saturday low 50f
0 mountain_view saturday high 70f
0 mountain_view sunday cloudy
0 mountain_view sunday low 50f
0 mountain_view sunday high 70f
1 is it going to be cloudy this week	could you please let me know what place i am looking up the data for ?	[]
2 boston	this week boston does not have any weather predictions of it being cloudy	['cloudy', 'boston', 'week']
3 thanks car , that works	no problem my driver !	[]

#weather#
0 today monday
0 grand_rapids monday misty
0 grand_rapids monday low 20f
0 grand_rapids monday high 30f
0 grand_rapids tuesday overcast
0 grand_rapids tuesday low 80f
0 grand_rapids tuesday high 90f
0 grand_rapids wednesday cloudy
0 grand_rapids wednesday low 40f
0 grand_rapids wednesday high 60f
0 grand_rapids thursday clear_skies
0 grand_rapids thursday low 50f
0 grand_rapids thursday high 60f
0 grand_rapids friday windy
0 grand_rapids friday low 80f
0 grand_rapids friday high 100f
0 grand_rapids saturday hail
0 grand_rapids saturday low 90f
0 grand_rapids saturday high 100f
0 grand_rapids sunday misty
0 grand_rapids sunday low 30f
0 grand_rapids sunday high 50f
0 new_york monday foggy
0 new_york monday low 50f
0 new_york monday high 70f
0 new_york tuesday foggy
0 new_york tuesday low 80f
0 new_york tuesday high 90f
0 new_york wednesday windy
0 new_york wednesday low 20f
0 new_york wednesday high 30f
0 new_york thursday clear_skies
0 new_york thursday low 50f
0 new_york thursday high 70f
0 new_york friday frost
0 new_york friday low 20f
0 new_york friday high 40f
0 new_york saturday snow
0 new_york saturday low 80f
0 new_york saturday high 100f
0 new_york sunday misty
0 new_york sunday low 50f
0 new_york sunday high 60f
0 durham monday cloudy
0 durham monday low 90f
0 durham monday high 100f
0 durham tuesday foggy
0 durham tuesday low 50f
0 durham tuesday high 70f
0 durham wednesday dry
0 durham wednesday low 70f
0 durham wednesday high 80f
0 durham thursday cloudy
0 durham thursday low 30f
0 durham thursday high 50f
0 durham friday drizzle
0 durham friday low 90f
0 durham friday high 100f
0 durham saturday dew
0 durham saturday low 20f
0 durham saturday high 30f
0 durham sunday dry
0 durham sunday low 20f
0 durham sunday high 30f
0 compton monday cloudy
0 compton monday low 40f
0 compton monday high 60f
0 compton tuesday rain
0 compton tuesday low 20f
0 compton tuesday high 40f
0 compton wednesday dew
0 compton wednesday low 50f
0 compton wednesday high 60f
0 compton thursday blizzard
0 compton thursday low 40f
0 compton thursday high 50f
0 compton friday clear_skies
0 compton friday low 60f
0 compton friday high 70f
0 compton saturday stormy
0 compton saturday low 60f
0 compton saturday high 70f
0 compton sunday rain
0 compton sunday low 60f
0 compton sunday high 80f
0 inglewood monday frost
0 inglewood monday low 30f
0 inglewood monday high 50f
0 inglewood tuesday cloudy
0 inglewood tuesday low 90f
0 inglewood tuesday high 100f
0 inglewood wednesday hail
0 inglewood wednesday low 90f
0 inglewood wednesday high 100f
0 inglewood thursday stormy
0 inglewood thursday low 70f
0 inglewood thursday high 80f
0 inglewood friday stormy
0 inglewood friday low 40f
0 inglewood friday high 60f
0 inglewood saturday rain
0 inglewood saturday low 80f
0 inglewood saturday high 100f
0 inglewood sunday hot
0 inglewood sunday low 60f
0 inglewood sunday high 80f
0 san_francisco monday misty
0 san_francisco monday low 90f
0 san_francisco monday high 100f
0 san_francisco tuesday dry
0 san_francisco tuesday low 90f
0 san_francisco tuesday high 100f
0 san_francisco wednesday stormy
0 san_francisco wednesday low 70f
0 san_francisco wednesday high 90f
0 san_francisco thursday hot
0 san_francisco thursday low 80f
0 san_francisco thursday high 100f
0 san_francisco friday windy
0 san_francisco friday low 90f
0 san_francisco friday high 100f
0 san_francisco saturday stormy
0 san_francisco saturday low 40f
0 san_francisco saturday high 50f
0 san_francisco sunday hail
0 san_francisco sunday low 70f
0 san_francisco sunday high 90f
0 downtown_chicago monday stormy
0 downtown_chicago monday low 70f
0 downtown_chicago monday high 90f
0 downtown_chicago tuesday raining
0 downtown_chicago tuesday low 30f
0 downtown_chicago tuesday high 40f
0 downtown_chicago wednesday snow
0 downtown_chicago wednesday low 40f
0 downtown_chicago wednesday high 50f
0 downtown_chicago thursday hail
0 downtown_chicago thursday low 60f
0 downtown_chicago thursday high 80f
0 downtown_chicago friday foggy
0 downtown_chicago friday low 80f
0 downtown_chicago friday high 90f
0 downtown_chicago saturday frost
0 downtown_chicago saturday low 30f
0 downtown_chicago saturday high 40f
0 downtown_chicago sunday raining
0 downtown_chicago sunday low 60f
0 downtown_chicago sunday high 80f
1 check weather for new_york city	for which time period did you want weather information ?	[]
2 i need current weather data about new_york , specifically information about the temperature	it is between 50f - 70f in new_york right now	['new_york', '50f', '70f']
3 awesome	no problem	[]

#weather#
0 today monday
0 oakland monday drizzle
0 oakland monday low 20f
0 oakland monday high 30f
0 oakland tuesday raining
0 oakland tuesday low 90f
0 oakland tuesday high 100f
0 oakland wednesday windy
0 oakland wednesday low 40f
0 oakland wednesday high 60f
0 oakland thursday hail
0 oakland thursday low 80f
0 oakland thursday high 100f
0 oakland friday drizzle
0 oakland friday low 20f
0 oakland friday high 30f
0 oakland saturday humid
0 oakland saturday low 50f
0 oakland saturday high 70f
0 oakland sunday raining
0 oakland sunday low 40f
0 oakland sunday high 50f
0 danville monday dry
0 danville monday low 80f
0 danville monday high 90f
0 danville tuesday windy
0 danville tuesday low 60f
0 danville tuesday high 80f
0 danville wednesday dew
0 danville wednesday low 50f
0 danville wednesday high 70f
0 danville thursday dry
0 danville thursday low 20f
0 danville thursday high 30f
0 danville friday hail
0 danville friday low 60f
0 danville friday high 70f
0 danville saturday frost
0 danville saturday low 20f
0 danville saturday high 40f
0 danville sunday blizzard
0 danville sunday low 20f
0 danville sunday high 30f
0 new_york monday clear_skies
0 new_york monday low 40f
0 new_york monday high 60f
0 new_york tuesday snow
0 new_york tuesday low 40f
0 new_york tuesday high 60f
0 new_york wednesday raining
0 new_york wednesday low 40f
0 new_york wednesday high 60f
0 new_york thursday stormy
0 new_york thursday low 70f
0 new_york thursday high 80f
0 new_york friday warm
0 new_york friday low 50f
0 new_york friday high 70f
0 new_york saturday snow
0 new_york saturday low 60f
0 new_york saturday high 80f
0 new_york sunday dry
0 new_york sunday low 80f
0 new_york sunday high 90f
0 alameda monday overcast
0 alameda monday low 50f
0 alameda monday high 70f
0 alameda tuesday drizzle
0 alameda tuesday low 30f
0 alameda tuesday high 50f
0 alameda wednesday snow
0 alameda wednesday low 20f
0 alameda wednesday high 40f
0 alameda thursday dry
0 alameda thursday low 30f
0 alameda thursday high 40f
0 alameda friday misty
0 alameda friday low 40f
0 alameda friday high 50f
0 alameda saturday foggy
0 alameda saturday low 60f
0 alameda saturday high 80f
0 alameda sunday overcast
0 alameda sunday low 40f
0 alameda sunday high 60f
0 brentwood monday overcast
0 brentwood monday low 80f
0 brentwood monday high 100f
0 brentwood tuesday stormy
0 brentwood tuesday low 20f
0 brentwood tuesday high 40f
0 brentwood wednesday snow
0 brentwood wednesday low 80f
0 brentwood wednesday high 90f
0 brentwood thursday cloudy
0 brentwood thursday low 60f
0 brentwood thursday high 70f
0 brentwood friday frost
0 brentwood friday low 20f
0 brentwood friday high 30f
0 brentwood saturday drizzle
0 brentwood saturday low 20f
0 brentwood saturday high 40f
0 brentwood sunday hail
0 brentwood sunday low 80f
0 brentwood sunday high 90f
0 redwood_city monday dry
0 redwood_city monday low 90f
0 redwood_city monday high 100f
0 redwood_city tuesday hail
0 redwood_city tuesday low 50f
0 redwood_city tuesday high 60f
0 redwood_city wednesday dry
0 redwood_city wednesday low 50f
0 redwood_city wednesday high 60f
0 redwood_city thursday dry
0 redwood_city thursday low 90f
0 redwood_city thursday high 100f
0 redwood_city friday blizzard
0 redwood_city friday low 20f
0 redwood_city friday high 40f
0 redwood_city saturday hail
0 redwood_city saturday low 30f
0 redwood_city saturday high 50f
0 redwood_city sunday clear_skies
0 redwood_city sunday low 40f
0 redwood_city sunday high 50f
0 manhattan monday foggy
0 manhattan monday low 30f
0 manhattan monday high 40f
0 manhattan tuesday rain
0 manhattan tuesday low 60f
0 manhattan tuesday high 80f
0 manhattan wednesday hot
0 manhattan wednesday low 90f
0 manhattan wednesday high 100f
0 manhattan thursday dry
0 manhattan thursday low 50f
0 manhattan thursday high 60f
0 manhattan friday stormy
0 manhattan friday low 20f
0 manhattan friday high 40f
0 manhattan saturday raining
0 manhattan saturday low 30f
0 manhattan saturday high 50f
0 manhattan sunday snow
0 manhattan sunday low 40f
0 manhattan sunday high 60f
1 what s the temperature going to be like this week	what city are you in ?	[]
2 i m in manhattan	this week in manhattan the temperature will range from 20f to 100f	['20f', 'manhattan', 'week', '100f']
3 thank you very much car !	i m here to assist you !	[]

#schedule#
1 set a reminder for me to take my medicine at 9am on sunday with by brother frank	okay , setting a reminder to take medicine with your brother frank at 9am on sunday	['sunday', '9am', 'brother']
2 thank you	no problem !	[]

#schedule#
0 conference time 7pm
0 conference date monday
0 conference party boss
0 conference room conference_room_102
0 conference agenda go_over_budget
0 lab_appointment time 9am
0 lab_appointment date tuesday
0 lab_appointment party tom
0 dinner time 7pm
0 dinner date tuesday
0 dinner party martha
0 optometrist_appointment time 5pm
0 optometrist_appointment date the_5th
0 optometrist_appointment party brother
0 tennis_activity time 9am
0 tennis_activity date the_13th
0 tennis_activity party alex
0 dentist_appointment time 9am
0 dentist_appointment date saturday
0 dentist_appointment party alex
1 i need to know my conference agenda , date and who is attending	your conference is set for monday with your boss to go_over_budget	['monday', 'boss', 'go_over_budget', 'conference']
2 great , and who all will be there ?	the conference is with your boss	['boss', 'conference']
3 thanks	you are welcome don t forget it s held in conference_room_102	['conference_room_102']
4 thank you	no problem	[]

#navigate#
0 3_miles no_traffic parking_garage poi webster_garage
0 webster_garage distance 3_miles
0 webster_garage traffic_info no_traffic
0 webster_garage poi_type parking_garage
0 webster_garage address 880_ames_ct
0 5_miles heavy_traffic certain_address poi 5677_southwest_4th_street
0 5677_southwest_4th_street distance 5_miles
0 5677_southwest_4th_street traffic_info heavy_traffic
0 5677_southwest_4th_street poi_type certain_address
0 5677_southwest_4th_street address 5677_southwest_4th_street
0 3_miles moderate_traffic friends_house poi jacks_house
0 jacks_house distance 3_miles
0 jacks_house traffic_info moderate_traffic
0 jacks_house poi_type friends_house
0 jacks_house address 864_almanor_ln
0 3_miles no_traffic rest_stop poi the_clement_hotel
0 the_clement_hotel distance 3_miles
0 the_clement_hotel traffic_info no_traffic
0 the_clement_hotel poi_type rest_stop
0 the_clement_hotel address 657_ames_ave
0 6_miles no_traffic shopping_center poi ravenswood_shopping_center
0 ravenswood_shopping_center distance 6_miles
0 ravenswood_shopping_center traffic_info no_traffic
0 ravenswood_shopping_center poi_type shopping_center
0 ravenswood_shopping_center address 434_arastradero_rd
0 5_miles moderate_traffic pizza_restaurant poi pizza_my_heart
0 pizza_my_heart distance 5_miles
0 pizza_my_heart traffic_info moderate_traffic
0 pizza_my_heart poi_type pizza_restaurant
0 pizza_my_heart address 528_anton_ct
0 1_miles no_traffic chinese_restaurant poi p_._f_._changs
0 p_._f_._changs distance 1_miles
0 p_._f_._changs traffic_info no_traffic
0 p_._f_._changs poi_type chinese_restaurant
0 p_._f_._changs address 669_el_camino_real
1 where does my friend live ?	jack lives at 864_almanor_ln	['jack', '864_almanor_ln']
2 thanks	you are welcome !	[]

#navigate#
0 5_miles moderate_traffic coffee_or_tea_place poi teavana
0 teavana distance 5_miles
0 teavana traffic_info moderate_traffic
0 teavana poi_type coffee_or_tea_place
0 teavana address 145_amherst_st
0 4_miles car_collision_nearby certain_address poi 5672_barringer_street
0 5672_barringer_street distance 4_miles
0 5672_barringer_street traffic_info car_collision_nearby
0 5672_barringer_street poi_type certain_address
0 5672_barringer_street address 5672_barringer_street
0 1_miles road_block_nearby parking_garage poi palo_alto_garage_r
0 palo_alto_garage_r distance 1_miles
0 palo_alto_garage_r traffic_info road_block_nearby
0 palo_alto_garage_r poi_type parking_garage
0 palo_alto_garage_r address 481_amaranta_ave
0 2_miles moderate_traffic shopping_center poi stanford_shopping_center
0 stanford_shopping_center distance 2_miles
0 stanford_shopping_center traffic_info moderate_traffic
0 stanford_shopping_center poi_type shopping_center
0 stanford_shopping_center address 773_alger_dr
0 1_miles car_collision_nearby certain_address poi 5677_southwest_4th_street
0 5677_southwest_4th_street distance 1_miles
0 5677_southwest_4th_street traffic_info car_collision_nearby
0 5677_southwest_4th_street poi_type certain_address
0 5677_southwest_4th_street address 5677_southwest_4th_street
0 1_miles heavy_traffic pizza_restaurant poi pizza_chicago
0 pizza_chicago distance 1_miles
0 pizza_chicago traffic_info heavy_traffic
0 pizza_chicago poi_type pizza_restaurant
0 pizza_chicago address 915_arbol_dr
0 6_miles heavy_traffic pizza_restaurant poi pizza_my_heart
0 pizza_my_heart distance 6_miles
0 pizza_my_heart traffic_info heavy_traffic
0 pizza_my_heart poi_type pizza_restaurant
0 pizza_my_heart address 528_anton_ct
0 5_miles moderate_traffic rest_stop poi travelers_lodge
0 travelers_lodge distance 5_miles
0 travelers_lodge traffic_info moderate_traffic
0 travelers_lodge poi_type rest_stop
0 travelers_lodge address 333_arbol_dr
1 get me directions to the nearest starbucks	there is no starbucks locally	['starbucks']
2 any coffee shops locally ?	teavana is 5_miles away at 145_amherst_st with moderate_traffic	['5_miles', '145_amherst_st', 'teavana', 'moderate_traffic']
3 ok , please give me the directions via the fastest route	the current route is the fastest one i can find	[]
4 great , thank you	you are welcome !	[]

#navigate#
0 5_miles no_traffic coffee_or_tea_place poi starbucks
0 starbucks distance 5_miles
0 starbucks traffic_info no_traffic
0 starbucks poi_type coffee_or_tea_place
0 starbucks address 792_bedoin_street
0 4_miles heavy_traffic chinese_restaurant poi jing_jing
0 jing_jing distance 4_miles
0 jing_jing traffic_info heavy_traffic
0 jing_jing poi_type chinese_restaurant
0 jing_jing address 113_arbol_dr
0 6_miles heavy_traffic hospital poi stanford_express_care
0 stanford_express_care distance 6_miles
0 stanford_express_care traffic_info heavy_traffic
0 stanford_express_care poi_type hospital
0 stanford_express_care address 214_el_camino_real
0 4_miles heavy_traffic parking_garage poi palo_alto_garage_r
0 palo_alto_garage_r distance 4_miles
0 palo_alto_garage_r traffic_info heavy_traffic
0 palo_alto_garage_r poi_type parking_garage
0 palo_alto_garage_r address 481_amaranta_ave
0 5_miles heavy_traffic chinese_restaurant poi tai_pan
0 tai_pan distance 5_miles
0 tai_pan traffic_info heavy_traffic
0 tai_pan poi_type chinese_restaurant
0 tai_pan address 830_almanor_ln
0 5_miles heavy_traffic home poi home
0 home distance 5_miles
0 home traffic_info heavy_traffic
0 home poi_type home
0 home address 5671_barringer_street
0 3_miles no_traffic coffee_or_tea_place poi philz
0 philz distance 3_miles
0 philz traffic_info no_traffic
0 philz poi_type coffee_or_tea_place
0 philz address 583_alester_ave
1 where can i find a parking_garage ?	palo_alto_garage_r is at 481_amaranta_ave	['palo_alto_garage_r', '481_amaranta_ave']
2 is that the quickest route ?	i will send on your screen the quickest route , sure , there is heavy_traffic now and we will have to make the route slightly longer	['heavy_traffic']
3 ok thanks for the notification	you are welcome , we should arrive shortly	[]

#schedule#
0 optometrist_appointment time 1pm
0 optometrist_appointment date wednesday
0 yoga_activity time 1pm
0 yoga_activity date monday
0 lab_appointment time 2pm
0 lab_appointment date thursday
0 football_activity time 2pm
0 football_activity date monday
0 conference time 3pm
0 conference date thursday
0 conference party infrastructure_team
0 conference room 100_conference_room
0 conference agenda discuss_the_company_picnic
0 dinner time 5pm
0 dinner date monday
1 which day is my appointment on	which appointment would you like the date for ?	[]

#weather#
0 today monday
0 compton monday misty
0 compton monday low 20f
0 compton monday high 30f
0 compton tuesday snow
0 compton tuesday low 50f
0 compton tuesday high 70f
0 compton wednesday overcast
0 compton wednesday low 50f
0 compton wednesday high 60f
0 compton thursday dry
0 compton thursday low 90f
0 compton thursday high 100f
0 compton friday drizzle
0 compton friday low 20f
0 compton friday high 40f
0 compton saturday overcast
0 compton saturday low 40f
0 compton saturday high 60f
0 compton sunday hail
0 compton sunday low 20f
0 compton sunday high 40f
0 new_york monday raining
0 new_york monday low 50f
0 new_york monday high 70f
0 new_york tuesday clear_skies
0 new_york tuesday low 90f
0 new_york tuesday high 100f
0 new_york wednesday cloudy
0 new_york wednesday low 30f
0 new_york wednesday high 40f
0 new_york thursday overcast
0 new_york thursday low 20f
0 new_york thursday high 40f
0 new_york friday snow
0 new_york friday low 50f
0 new_york friday high 60f
0 new_york saturday misty
0 new_york saturday low 70f
0 new_york saturday high 80f
0 new_york sunday humid
0 new_york sunday low 50f
0 new_york sunday high 70f
0 menlo_park monday cloudy
0 menlo_park monday low 70f
0 menlo_park monday high 90f
0 menlo_park tuesday hail
0 menlo_park tuesday low 60f
0 menlo_park tuesday high 80f
0 menlo_park wednesday frost
0 menlo_park wednesday low 30f
0 menlo_park wednesday high 40f
0 menlo_park thursday dew
0 menlo_park thursday low 70f
0 menlo_park thursday high 80f
0 menlo_park friday foggy
0 menlo_park friday low 90f
0 menlo_park friday high 100f
0 menlo_park saturday hail
0 menlo_park saturday low 30f
0 menlo_park saturday high 40f
0 menlo_park sunday drizzle
0 menlo_park sunday low 60f
0 menlo_park sunday high 80f
0 brentwood monday snow
0 brentwood monday low 80f
0 brentwood monday high 90f
0 brentwood tuesday rain
0 brentwood tuesday low 40f
0 brentwood tuesday high 60f
0 brentwood wednesday cloudy
0 brentwood wednesday low 80f
0 brentwood wednesday high 90f
0 brentwood thursday raining
0 brentwood thursday low 40f
0 brentwood thursday high 50f
0 brentwood friday windy
0 brentwood friday low 40f
0 brentwood friday high 50f
0 brentwood saturday clear_skies
0 brentwood saturday low 60f
0 brentwood saturday high 80f
0 brentwood sunday cloudy
0 brentwood sunday low 30f
0 brentwood sunday high 40f
0 manhattan monday drizzle
0 manhattan monday low 90f
0 manhattan monday high 100f
0 manhattan tuesday stormy
0 manhattan tuesday low 60f
0 manhattan tuesday high 70f
0 manhattan wednesday frost
0 manhattan wednesday low 20f
0 manhattan wednesday high 30f
0 manhattan thursday raining
0 manhattan thursday low 20f
0 manhattan thursday high 40f
0 manhattan friday misty
0 manhattan friday low 60f
0 manhattan friday high 70f
0 manhattan saturday overcast
0 manhattan saturday low 90f
0 manhattan saturday high 100f
0 manhattan sunday dry
0 manhattan sunday low 60f
0 manhattan sunday high 70f
0 fresno monday cloudy
0 fresno monday low 20f
0 fresno monday high 30f
0 fresno tuesday cloudy
0 fresno tuesday low 40f
0 fresno tuesday high 60f
0 fresno wednesday snow
0 fresno wednesday low 30f
0 fresno wednesday high 40f
0 fresno thursday foggy
0 fresno thursday low 50f
0 fresno thursday high 60f
0 fresno friday drizzle
0 fresno friday low 60f
0 fresno friday high 70f
0 fresno saturday hail
0 fresno saturday low 50f
0 fresno saturday high 60f
0 fresno sunday misty
0 fresno sunday low 50f
0 fresno sunday high 60f
0 downtown_chicago monday warm
0 downtown_chicago monday low 60f
0 downtown_chicago monday high 70f
0 downtown_chicago tuesday hail
0 downtown_chicago tuesday low 60f
0 downtown_chicago tuesday high 70f
0 downtown_chicago wednesday drizzle
0 downtown_chicago wednesday low 30f
0 downtown_chicago wednesday high 50f
0 downtown_chicago thursday dry
0 downtown_chicago thursday low 70f
0 downtown_chicago thursday high 80f
0 downtown_chicago friday windy
0 downtown_chicago friday low 90f
0 downtown_chicago friday high 100f
0 downtown_chicago saturday snow
0 downtown_chicago saturday low 30f
0 downtown_chicago saturday high 50f
0 downtown_chicago sunday overcast
0 downtown_chicago sunday low 70f
0 downtown_chicago sunday high 80f
1 will there be clear_skies in fresno on wednesday ?	the forecast says there will be snow in fresno , there is no mention of clear_skies on wednesday	['snow', 'clear_skies', 'fresno', 'wednesday']
2 thank you	you are welcome	[]

#navigate#
0 6_miles no_traffic rest_stop poi four_seasons
0 four_seasons distance 6_miles
0 four_seasons traffic_info no_traffic
0 four_seasons poi_type rest_stop
0 four_seasons address 465_arcadia_pl
0 2_miles no_traffic rest_stop poi the_clement_hotel
0 the_clement_hotel distance 2_miles
0 the_clement_hotel traffic_info no_traffic
0 the_clement_hotel poi_type rest_stop
0 the_clement_hotel address 657_ames_ave
0 3_miles car_collision_nearby rest_stop poi hotel_keen
0 hotel_keen distance 3_miles
0 hotel_keen traffic_info car_collision_nearby
0 hotel_keen poi_type rest_stop
0 hotel_keen address 578_arbol_dr
0 6_miles no_traffic home poi home
0 home distance 6_miles
0 home traffic_info no_traffic
0 home poi_type home
0 home address 56_cadwell_street
0 5_miles road_block_nearby home poi home
0 home distance 5_miles
0 home traffic_info road_block_nearby
0 home poi_type home
0 home address 5671_barringer_street
0 1_miles road_block_nearby gas_station poi chevron
0 chevron distance 1_miles
0 chevron traffic_info road_block_nearby
0 chevron poi_type gas_station
0 chevron address 783_arcadia_pl
0 1_miles car_collision_nearby grocery_store poi whole_foods
0 whole_foods distance 1_miles
0 whole_foods traffic_info car_collision_nearby
0 whole_foods poi_type grocery_store
0 whole_foods address 819_alma_st
0 2_miles car_collision_nearby hospital poi palo_alto_medical_foundation
0 palo_alto_medical_foundation distance 2_miles
0 palo_alto_medical_foundation traffic_info car_collision_nearby
0 palo_alto_medical_foundation poi_type hospital
0 palo_alto_medical_foundation address 611_ames_ave
1 directions to the grocery_store	whole_foods located at 819_alma_st is 1_miles away although there is a car_collision_nearby	['1_miles', 'car_collision_nearby', '819_alma_st', 'whole_foods']
2 ok , please give me directions via the quickest route	the current route is the quickest	[]
3 ok , thank you	you are welcome !	[]

#schedule#
0 dinner time 5pm
0 dinner date the_20th
0 dinner party tom
0 taking_medicine time 1pm
0 taking_medicine date the_3rd
0 taking_medicine party sister
0 optometrist_appointment time 4pm
0 optometrist_appointment date tuesday
0 optometrist_appointment party mother
0 doctor_appointment time 5pm
0 doctor_appointment date the_1st
0 doctor_appointment party martha
0 football_activity time 1pm
0 football_activity date the_2nd
0 football_activity party jon
0 dinner time 6pm
0 dinner date the_11th
0 dinner party jon
0 lab_appointment time 2pm
0 lab_appointment date the_7th
0 lab_appointment party mother
0 football_activity time 10am
0 football_activity date the_19th
0 football_activity party sister
1 what time is my next dinner event and who will be attending ?	the one at 6pm with jon is on the_11th	['jon', 'the_11th', '6pm']
2 that will do , thanks	glad i can help	[]

#schedule#
1 schedule swimming time	what time do you want to go swimming	['swimming']

#weather#
0 today monday
0 alhambra monday frost
0 alhambra monday low 20f
0 alhambra monday high 40f
0 alhambra tuesday clear_skies
0 alhambra tuesday low 40f
0 alhambra tuesday high 60f
0 alhambra wednesday overcast
0 alhambra wednesday low 50f
0 alhambra wednesday high 70f
0 alhambra thursday stormy
0 alhambra thursday low 40f
0 alhambra thursday high 60f
0 alhambra friday overcast
0 alhambra friday low 20f
0 alhambra friday high 40f
0 alhambra saturday stormy
0 alhambra saturday low 40f
0 alhambra saturday high 60f
0 alhambra sunday warm
0 alhambra sunday low 50f
0 alhambra sunday high 70f
0 compton monday dry
0 compton monday low 20f
0 compton monday high 30f
0 compton tuesday drizzle
0 compton tuesday low 70f
0 compton tuesday high 80f
0 compton wednesday dew
0 compton wednesday low 60f
0 compton wednesday high 70f
0 compton thursday dew
0 compton thursday low 60f
0 compton thursday high 80f
0 compton friday clear_skies
0 compton friday low 30f
0 compton friday high 50f
0 compton saturday clear_skies
0 compton saturday low 40f
0 compton saturday high 50f
0 compton sunday hot
0 compton sunday low 90f
0 compton sunday high 100f
0 atherton monday raining
0 atherton monday low 70f
0 atherton monday high 90f
0 atherton tuesday drizzle
0 atherton tuesday low 30f
0 atherton tuesday high 50f
0 atherton wednesday raining
0 atherton wednesday low 40f
0 atherton wednesday high 50f
0 atherton thursday misty
0 atherton thursday low 40f
0 atherton thursday high 50f
0 atherton friday dew
0 atherton friday low 60f
0 atherton friday high 70f
0 atherton saturday frost
0 atherton saturday low 50f
0 atherton saturday high 60f
0 atherton sunday clear_skies
0 atherton sunday low 30f
0 atherton sunday high 40f
0 mountain_view monday rain
0 mountain_view monday low 50f
0 mountain_view monday high 60f
0 mountain_view tuesday dew
0 mountain_view tuesday low 20f
0 mountain_view tuesday high 40f
0 mountain_view wednesday stormy
0 mountain_view wednesday low 50f
0 mountain_view wednesday high 60f
0 mountain_view thursday rain
0 mountain_view thursday low 90f
0 mountain_view thursday high 100f
0 mountain_view friday clear_skies
0 mountain_view friday low 70f
0 mountain_view friday high 80f
0 mountain_view saturday clear_skies
0 mountain_view saturday low 70f
0 mountain_view saturday high 80f
0 mountain_view sunday humid
0 mountain_view sunday low 80f
0 mountain_view sunday high 90f
0 downtown_chicago monday blizzard
0 downtown_chicago monday low 30f
0 downtown_chicago monday high 50f
0 downtown_chicago tuesday cloudy
0 downtown_chicago tuesday low 30f
0 downtown_chicago tuesday high 40f
0 downtown_chicago wednesday dew
0 downtown_chicago wednesday low 20f
0 downtown_chicago wednesday high 40f
0 downtown_chicago thursday foggy
0 downtown_chicago thursday low 50f
0 downtown_chicago thursday high 70f
0 downtown_chicago friday hot
0 downtown_chicago friday low 60f
0 downtown_chicago friday high 80f
0 downtown_chicago saturday hot
0 downtown_chicago saturday low 80f
0 downtown_chicago saturday high 90f
0 downtown_chicago sunday misty
0 downtown_chicago sunday low 90f
0 downtown_chicago sunday high 100f
0 san_mateo monday rain
0 san_mateo monday low 70f
0 san_mateo monday high 90f
0 san_mateo tuesday hail
0 san_mateo tuesday low 50f
0 san_mateo tuesday high 60f
0 san_mateo wednesday windy
0 san_mateo wednesday low 30f
0 san_mateo wednesday high 40f
0 san_mateo thursday foggy
0 san_mateo thursday low 80f
0 san_mateo thursday high 100f
0 san_mateo friday humid
0 san_mateo friday low 50f
0 san_mateo friday high 70f
0 san_mateo saturday clear_skies
0 san_mateo saturday low 60f
0 san_mateo saturday high 80f
0 san_mateo sunday hot
0 san_mateo sunday low 70f
0 san_mateo sunday high 80f
0 corona monday dew
0 corona monday low 50f
0 corona monday high 70f
0 corona tuesday humid
0 corona tuesday low 60f
0 corona tuesday high 70f
0 corona wednesday dew
0 corona wednesday low 70f
0 corona wednesday high 80f
0 corona thursday rain
0 corona thursday low 80f
0 corona thursday high 100f
0 corona friday dry
0 corona friday low 80f
0 corona friday high 100f
0 corona saturday hail
0 corona saturday low 80f
0 corona saturday high 100f
0 corona sunday overcast
0 corona sunday low 60f
0 corona sunday high 70f
1 is there a chance of snow in this weeks weather forecast	what city would you like to hear this weather information for ?	[]
2 san_mateo , please	it will not snow in san_mateo this week	['snow', 'san_mateo', 'week']
3 thank you !	you are welcome !	[]

#weather#
0 today monday
0 san_mateo monday snow
0 san_mateo monday low 90f
0 san_mateo monday high 100f
0 san_mateo tuesday rain
0 san_mateo tuesday low 70f
0 san_mateo tuesday high 80f
0 san_mateo wednesday raining
0 san_mateo wednesday low 90f
0 san_mateo wednesday high 100f
0 san_mateo thursday overcast
0 san_mateo thursday low 30f
0 san_mateo thursday high 40f
0 san_mateo friday overcast
0 san_mateo friday low 20f
0 san_mateo friday high 30f
0 san_mateo saturday foggy
0 san_mateo saturday low 30f
0 san_mateo saturday high 50f
0 san_mateo sunday cloudy
0 san_mateo sunday low 50f
0 san_mateo sunday high 70f
0 alhambra monday overcast
0 alhambra monday low 90f
0 alhambra monday high 100f
0 alhambra tuesday rain
0 alhambra tuesday low 40f
0 alhambra tuesday high 60f
0 alhambra wednesday hail
0 alhambra wednesday low 50f
0 alhambra wednesday high 70f
0 alhambra thursday dry
0 alhambra thursday low 30f
0 alhambra thursday high 40f
0 alhambra friday frost
0 alhambra friday low 20f
0 alhambra friday high 40f
0 alhambra saturday dry
0 alhambra saturday low 30f
0 alhambra saturday high 40f
0 alhambra sunday windy
0 alhambra sunday low 50f
0 alhambra sunday high 70f
0 los_angeles monday cloudy
0 los_angeles monday low 30f
0 los_angeles monday high 40f
0 los_angeles tuesday hail
0 los_angeles tuesday low 90f
0 los_angeles tuesday high 100f
0 los_angeles wednesday blizzard
0 los_angeles wednesday low 50f
0 los_angeles wednesday high 60f
0 los_angeles thursday warm
0 los_angeles thursday low 80f
0 los_angeles thursday high 100f
0 los_angeles friday drizzle
0 los_angeles friday low 90f
0 los_angeles friday high 100f
0 los_angeles saturday clear_skies
0 los_angeles saturday low 50f
0 los_angeles saturday high 70f
0 los_angeles sunday drizzle
0 los_angeles sunday low 80f
0 los_angeles sunday high 90f
0 atherton monday warm
0 atherton monday low 70f
0 atherton monday high 80f
0 atherton tuesday clear_skies
0 atherton tuesday low 70f
0 atherton tuesday high 80f
0 atherton wednesday raining
0 atherton wednesday low 70f
0 atherton wednesday high 80f
0 atherton thursday warm
0 atherton thursday low 80f
0 atherton thursday high 90f
0 atherton friday cloudy
0 atherton friday low 90f
0 atherton friday high 100f
0 atherton saturday stormy
0 atherton saturday low 30f
0 atherton saturday high 50f
0 atherton sunday warm
0 atherton sunday low 80f
0 atherton sunday high 90f
0 alameda monday stormy
0 alameda monday low 60f
0 alameda monday high 80f
0 alameda tuesday misty
0 alameda tuesday low 60f
0 alameda tuesday high 70f
0 alameda wednesday clear_skies
0 alameda wednesday low 80f
0 alameda wednesday high 90f
0 alameda thursday drizzle
0 alameda thursday low 60f
0 alameda thursday high 80f
0 alameda friday rain
0 alameda friday low 30f
0 alameda friday high 40f
0 alameda saturday windy
0 alameda saturday low 70f
0 alameda saturday high 90f
0 alameda sunday clear_skies
0 alameda sunday low 80f
0 alameda sunday high 100f
0 boston monday rain
0 boston monday low 20f
0 boston monday high 40f
0 boston tuesday rain
0 boston tuesday low 90f
0 boston tuesday high 100f
0 boston wednesday dew
0 boston wednesday low 20f
0 boston wednesday high 40f
0 boston thursday warm
0 boston thursday low 80f
0 boston thursday high 100f
0 boston friday drizzle
0 boston friday low 70f
0 boston friday high 90f
0 boston saturday cloudy
0 boston saturday low 20f
0 boston saturday high 30f
0 boston sunday foggy
0 boston sunday low 20f
0 boston sunday high 30f
0 seattle monday misty
0 seattle monday low 90f
0 seattle monday high 100f
0 seattle tuesday dew
0 seattle tuesday low 50f
0 seattle tuesday high 70f
0 seattle wednesday misty
0 seattle wednesday low 90f
0 seattle wednesday high 100f
0 seattle thursday rain
0 seattle thursday low 30f
0 seattle thursday high 50f
0 seattle friday misty
0 seattle friday low 70f
0 seattle friday high 90f
0 seattle saturday stormy
0 seattle saturday low 80f
0 seattle saturday high 90f
0 seattle sunday raining
0 seattle sunday low 80f
0 seattle sunday high 100f
1 what is the current temperature	which location do you want to know the current temperature of ?	[]
2 alameda	the temperature in alameda now is low 60f , and high 80f	['60f', 'alameda', '80f']
3 okay , thank you	you are welcome	[]

#weather#
0 today monday
0 atherton monday clear_skies
0 atherton monday low 30f
0 atherton monday high 40f
0 atherton tuesday rain
0 atherton tuesday low 50f
0 atherton tuesday high 70f
0 atherton wednesday windy
0 atherton wednesday low 70f
0 atherton wednesday high 90f
0 atherton thursday dew
0 atherton thursday low 20f
0 atherton thursday high 30f
0 atherton friday dew
0 atherton friday low 80f
0 atherton friday high 100f
0 atherton saturday overcast
0 atherton saturday low 70f
0 atherton saturday high 90f
0 atherton sunday overcast
0 atherton sunday low 20f
0 atherton sunday high 40f
0 alameda monday foggy
0 alameda monday low 60f
0 alameda monday high 70f
0 alameda tuesday misty
0 alameda tuesday low 30f
0 alameda tuesday high 40f
0 alameda wednesday rain
0 alameda wednesday low 50f
0 alameda wednesday high 60f
0 alameda thursday cloudy
0 alameda thursday low 40f
0 alameda thursday high 60f
0 alameda friday raining
0 alameda friday low 70f
0 alameda friday high 80f
0 alameda saturday dry
0 alameda saturday low 90f
0 alameda saturday high 100f
0 alameda sunday clear_skies
0 alameda sunday low 20f
0 alameda sunday high 40f
0 san_mateo monday foggy
0 san_mateo monday low 60f
0 san_mateo monday high 80f
0 san_mateo tuesday raining
0 san_mateo tuesday low 90f
0 san_mateo tuesday high 100f
0 san_mateo wednesday hot
0 san_mateo wednesday low 90f
0 san_mateo wednesday high 100f
0 san_mateo thursday misty
0 san_mateo thursday low 70f
0 san_mateo thursday high 80f
0 san_mateo friday stormy
0 san_mateo friday low 60f
0 san_mateo friday high 80f
0 san_mateo saturday misty
0 san_mateo saturday low 50f
0 san_mateo saturday high 70f
0 san_mateo sunday stormy
0 san_mateo sunday low 20f
0 san_mateo sunday high 40f
0 san_francisco monday blizzard
0 san_francisco monday low 40f
0 san_francisco monday high 50f
0 san_francisco tuesday warm
0 san_francisco tuesday low 80f
0 san_francisco tuesday high 100f
0 san_francisco wednesday drizzle
0 san_francisco wednesday low 50f
0 san_francisco wednesday high 70f
0 san_francisco thursday stormy
0 san_francisco thursday low 60f
0 san_francisco thursday high 80f
0 san_francisco friday dry
0 san_francisco friday low 70f
0 san_francisco friday high 80f
0 san_francisco saturday cloudy
0 san_francisco saturday low 70f
0 san_francisco saturday high 80f
0 san_francisco sunday hail
0 san_francisco sunday low 20f
0 san_francisco sunday high 40f
0 manhattan monday windy
0 manhattan monday low 60f
0 manhattan monday high 80f
0 manhattan tuesday drizzle
0 manhattan tuesday low 70f
0 manhattan tuesday high 80f
0 manhattan wednesday raining
0 manhattan wednesday low 30f
0 manhattan wednesday high 40f
0 manhattan thursday misty
0 manhattan thursday low 40f
0 manhattan thursday high 50f
0 manhattan friday rain
0 manhattan friday low 80f
0 manhattan friday high 100f
0 manhattan saturday foggy
0 manhattan saturday low 50f
0 manhattan saturday high 60f
0 manhattan sunday foggy
0 manhattan sunday low 30f
0 manhattan sunday high 50f
0 danville monday rain
0 danville monday low 60f
0 danville monday high 70f
0 danville tuesday clear_skies
0 danville tuesday low 50f
0 danville tuesday high 60f
0 danville wednesday windy
0 danville wednesday low 90f
0 danville wednesday high 100f
0 danville thursday rain
0 danville thursday low 40f
0 danville thursday high 50f
0 danville friday humid
0 danville friday low 70f
0 danville friday high 90f
0 danville saturday cloudy
0 danville saturday low 20f
0 danville saturday high 40f
0 danville sunday rain
0 danville sunday low 40f
0 danville sunday high 50f
0 alhambra monday raining
0 alhambra monday low 80f
0 alhambra monday high 90f
0 alhambra tuesday dry
0 alhambra tuesday low 20f
0 alhambra tuesday high 30f
0 alhambra wednesday dew
0 alhambra wednesday low 80f
0 alhambra wednesday high 90f
0 alhambra thursday dry
0 alhambra thursday low 80f
0 alhambra thursday high 100f
0 alhambra friday foggy
0 alhambra friday low 80f
0 alhambra friday high 90f
0 alhambra saturday stormy
0 alhambra saturday low 80f
0 alhambra saturday high 90f
0 alhambra sunday drizzle
0 alhambra sunday low 50f
0 alhambra sunday high 70f
1 will there be clear_skies in san_francisco on friday ?	on friday on san_francisco the weather will be dry with a high of 80f	['dry', 'friday', 'san_francisco', '80f']
2 thanks	anytime	[]

#navigate#
0 6_miles car_collision_nearby pizza_restaurant poi papa_johns
0 papa_johns distance 6_miles
0 papa_johns traffic_info car_collision_nearby
0 papa_johns poi_type pizza_restaurant
0 papa_johns address 110_arastradero_rd
0 4_miles heavy_traffic home poi home
0 home distance 4_miles
0 home traffic_info heavy_traffic
0 home poi_type home
0 home address 10_ames_street
0 6_miles car_collision_nearby home poi home
0 home distance 6_miles
0 home traffic_info car_collision_nearby
0 home poi_type home
0 home address 10_ames_street
0 5_miles heavy_traffic certain_address poi 5677_southwest_4th_street
0 5677_southwest_4th_street distance 5_miles
0 5677_southwest_4th_street traffic_info heavy_traffic
0 5677_southwest_4th_street poi_type certain_address
0 5677_southwest_4th_street address 5677_southwest_4th_street
0 8_miles moderate_traffic rest_stop poi the_clement_hotel
0 the_clement_hotel distance 8_miles
0 the_clement_hotel traffic_info moderate_traffic
0 the_clement_hotel poi_type rest_stop
0 the_clement_hotel address 657_ames_ave
0 6_miles road_block_nearby grocery_store poi hacienda_market
0 hacienda_market distance 6_miles
0 hacienda_market traffic_info road_block_nearby
0 hacienda_market poi_type grocery_store
0 hacienda_market address 1313_chester_ave
0 3_miles moderate_traffic pizza_restaurant poi dominos
0 dominos distance 3_miles
0 dominos traffic_info moderate_traffic
0 dominos poi_type pizza_restaurant
0 dominos address 776_arastradero_rd
0 4_miles road_block_nearby home poi home
0 home distance 4_miles
0 home traffic_info road_block_nearby
0 home poi_type home
0 home address 56_cadwell_street
1 find me a hotel somewhere near my current location	the_clement_hotel is 8_miles away at 657_ames_ave	['the_clement_hotel', '657_ames_ave', '8_miles']
2 can you send me the fastest route to go there ?	there is currently moderate_traffic on the way to the hotel ; setting directions now	['moderate_traffic']
3 thank you	you are welcome !	[]

#weather#
0 today monday
0 manhattan monday clear_skies
0 manhattan monday low 30f
0 manhattan monday high 40f
0 manhattan tuesday foggy
0 manhattan tuesday low 40f
0 manhattan tuesday high 60f
0 manhattan wednesday rain
0 manhattan wednesday low 80f
0 manhattan wednesday high 90f
0 manhattan thursday rain
0 manhattan thursday low 40f
0 manhattan thursday high 60f
0 manhattan friday clear_skies
0 manhattan friday low 60f
0 manhattan friday high 80f
0 manhattan saturday snow
0 manhattan saturday low 60f
0 manhattan saturday high 80f
0 manhattan sunday overcast
0 manhattan sunday low 60f
0 manhattan sunday high 70f
0 boston monday cloudy
0 boston monday low 60f
0 boston monday high 70f
0 boston tuesday warm
0 boston tuesday low 70f
0 boston tuesday high 80f
0 boston wednesday rain
0 boston wednesday low 70f
0 boston wednesday high 80f
0 boston thursday snow
0 boston thursday low 40f
0 boston thursday high 60f
0 boston friday warm
0 boston friday low 40f
0 boston friday high 60f
0 boston saturday foggy
0 boston saturday low 40f
0 boston saturday high 60f
0 boston sunday foggy
0 boston sunday low 70f
0 boston sunday high 80f
0 exeter monday raining
0 exeter monday low 90f
0 exeter monday high 100f
0 exeter tuesday cloudy
0 exeter tuesday low 80f
0 exeter tuesday high 100f
0 exeter wednesday snow
0 exeter wednesday low 30f
0 exeter wednesday high 40f
0 exeter thursday clear_skies
0 exeter thursday low 30f
0 exeter thursday high 40f
0 exeter friday cloudy
0 exeter friday low 80f
0 exeter friday high 90f
0 exeter saturday foggy
0 exeter saturday low 70f
0 exeter saturday high 80f
0 exeter sunday cloudy
0 exeter sunday low 40f
0 exeter sunday high 60f
0 downtown_chicago monday hot
0 downtown_chicago monday low 90f
0 downtown_chicago monday high 100f
0 downtown_chicago tuesday windy
0 downtown_chicago tuesday low 90f
0 downtown_chicago tuesday high 100f
0 downtown_chicago wednesday hot
0 downtown_chicago wednesday low 70f
0 downtown_chicago wednesday high 80f
0 downtown_chicago thursday rain
0 downtown_chicago thursday low 90f
0 downtown_chicago thursday high 100f
0 downtown_chicago friday clear_skies
0 downtown_chicago friday low 70f
0 downtown_chicago friday high 90f
0 downtown_chicago saturday rain
0 downtown_chicago saturday low 80f
0 downtown_chicago saturday high 100f
0 downtown_chicago sunday hot
0 downtown_chicago sunday low 90f
0 downtown_chicago sunday high 100f
0 los_angeles monday hot
0 los_angeles monday low 40f
0 los_angeles monday high 60f
0 los_angeles tuesday raining
0 los_angeles tuesday low 40f
0 los_angeles tuesday high 60f
0 los_angeles wednesday rain
0 los_angeles wednesday low 70f
0 los_angeles wednesday high 90f
0 los_angeles thursday snow
0 los_angeles thursday low 90f
0 los_angeles thursday high 100f
0 los_angeles friday overcast
0 los_angeles friday low 80f
0 los_angeles friday high 90f
0 los_angeles saturday warm
0 los_angeles saturday low 30f
0 los_angeles saturday high 40f
0 los_angeles sunday foggy
0 los_angeles sunday low 40f
0 los_angeles sunday high 60f
0 san_mateo monday snow
0 san_mateo monday low 70f
0 san_mateo monday high 80f
0 san_mateo tuesday warm
0 san_mateo tuesday low 80f
0 san_mateo tuesday high 100f
0 san_mateo wednesday clear_skies
0 san_mateo wednesday low 40f
0 san_mateo wednesday high 60f
0 san_mateo thursday hot
0 san_mateo thursday low 60f
0 san_mateo thursday high 80f
0 san_mateo friday snow
0 san_mateo friday low 60f
0 san_mateo friday high 80f
0 san_mateo saturday raining
0 san_mateo saturday low 40f
0 san_mateo saturday high 60f
0 san_mateo sunday cloudy
0 san_mateo sunday low 80f
0 san_mateo sunday high 90f
0 new_york monday hot
0 new_york monday low 30f
0 new_york monday high 40f
0 new_york tuesday overcast
0 new_york tuesday low 40f
0 new_york tuesday high 60f
0 new_york wednesday overcast
0 new_york wednesday low 30f
0 new_york wednesday high 40f
0 new_york thursday windy
0 new_york thursday low 60f
0 new_york thursday high 70f
0 new_york friday raining
0 new_york friday low 60f
0 new_york friday high 80f
0 new_york saturday rain
0 new_york saturday low 90f
0 new_york saturday high 100f
0 new_york sunday clear_skies
0 new_york sunday low 80f
0 new_york sunday high 100f
1 what is the weather going to be like today and tomorrow	what city are you wanting to know the weather for ?	[]
2 los_angeles	in los_angeles , it is going to be hot today with a low of 40f and a high of 60f tomorrow will be rainy with a low of 40f and a high of 60f	['tomorrow', 'los_angeles', 'hot', '60f', '40f', 'today']
3 awesome , thanks	anytime	[]

#weather#
0 today monday
0 seattle monday snow
0 seattle monday low 70f
0 seattle monday high 90f
0 seattle tuesday blizzard
0 seattle tuesday low 20f
0 seattle tuesday high 40f
0 seattle wednesday windy
0 seattle wednesday low 60f
0 seattle wednesday high 70f
0 seattle thursday cloudy
0 seattle thursday low 60f
0 seattle thursday high 80f
0 seattle friday foggy
0 seattle friday low 90f
0 seattle friday high 100f
0 seattle saturday humid
0 seattle saturday low 90f
0 seattle saturday high 100f
0 seattle sunday humid
0 seattle sunday low 90f
0 seattle sunday high 100f
0 menlo_park monday windy
0 menlo_park monday low 80f
0 menlo_park monday high 100f
0 menlo_park tuesday hail
0 menlo_park tuesday low 40f
0 menlo_park tuesday high 60f
0 menlo_park wednesday dry
0 menlo_park wednesday low 90f
0 menlo_park wednesday high 100f
0 menlo_park thursday overcast
0 menlo_park thursday low 60f
0 menlo_park thursday high 70f
0 menlo_park friday dry
0 menlo_park friday low 90f
0 menlo_park friday high 100f
0 menlo_park saturday foggy
0 menlo_park saturday low 20f
0 menlo_park saturday high 40f
0 menlo_park sunday windy
0 menlo_park sunday low 60f
0 menlo_park sunday high 70f
0 fresno monday raining
0 fresno monday low 70f
0 fresno monday high 80f
0 fresno tuesday foggy
0 fresno tuesday low 20f
0 fresno tuesday high 30f
0 fresno wednesday clear_skies
0 fresno wednesday low 20f
0 fresno wednesday high 30f
0 fresno thursday windy
0 fresno thursday low 70f
0 fresno thursday high 90f
0 fresno friday overcast
0 fresno friday low 90f
0 fresno friday high 100f
0 fresno saturday drizzle
0 fresno saturday low 60f
0 fresno saturday high 80f
0 fresno sunday rain
0 fresno sunday low 80f
0 fresno sunday high 90f
0 inglewood monday overcast
0 inglewood monday low 40f
0 inglewood monday high 60f
0 inglewood tuesday cloudy
0 inglewood tuesday low 60f
0 inglewood tuesday high 80f
0 inglewood wednesday dry
0 inglewood wednesday low 80f
0 inglewood wednesday high 100f
0 inglewood thursday rain
0 inglewood thursday low 70f
0 inglewood thursday high 90f
0 inglewood friday frost
0 inglewood friday low 40f
0 inglewood friday high 50f
0 inglewood saturday snow
0 inglewood saturday low 40f
0 inglewood saturday high 50f
0 inglewood sunday overcast
0 inglewood sunday low 80f
0 inglewood sunday high 100f
0 san_francisco monday clear_skies
0 san_francisco monday low 80f
0 san_francisco monday high 100f
0 san_francisco tuesday drizzle
0 san_francisco tuesday low 80f
0 san_francisco tuesday high 90f
0 san_francisco wednesday hail
0 san_francisco wednesday low 70f
0 san_francisco wednesday high 90f
0 san_francisco thursday overcast
0 san_francisco thursday low 80f
0 san_francisco thursday high 100f
0 san_francisco friday dry
0 san_francisco friday low 20f
0 san_francisco friday high 30f
0 san_francisco saturday windy
0 san_francisco saturday low 30f
0 san_francisco saturday high 40f
0 san_francisco sunday raining
0 san_francisco sunday low 60f
0 san_francisco sunday high 80f
0 brentwood monday warm
0 brentwood monday low 80f
0 brentwood monday high 100f
0 brentwood tuesday humid
0 brentwood tuesday low 60f
0 brentwood tuesday high 80f
0 brentwood wednesday drizzle
0 brentwood wednesday low 60f
0 brentwood wednesday high 80f
0 brentwood thursday raining
0 brentwood thursday low 80f
0 brentwood thursday high 100f
0 brentwood friday dry
0 brentwood friday low 40f
0 brentwood friday high 50f
0 brentwood saturday windy
0 brentwood saturday low 80f
0 brentwood saturday high 90f
0 brentwood sunday cloudy
0 brentwood sunday low 30f
0 brentwood sunday high 50f
0 new_york monday raining
0 new_york monday low 40f
0 new_york monday high 60f
0 new_york tuesday hot
0 new_york tuesday low 80f
0 new_york tuesday high 90f
0 new_york wednesday cloudy
0 new_york wednesday low 20f
0 new_york wednesday high 30f
0 new_york thursday raining
0 new_york thursday low 60f
0 new_york thursday high 80f
0 new_york friday dry
0 new_york friday low 30f
0 new_york friday high 40f
0 new_york saturday foggy
0 new_york saturday low 30f
0 new_york saturday high 40f
0 new_york sunday overcast
0 new_york sunday low 40f
0 new_york sunday high 50f
1 what s the weather forecast	what city are you inquiring about ?	[]
2 find out if there is hail outside right now , for seattle please	in seattle there is snow right now	['seattle', 'snow']
3 thank you !	you are most welcome	[]

#weather#
0 today monday
0 menlo_park monday misty
0 menlo_park monday low 80f
0 menlo_park monday high 90f
0 menlo_park tuesday hot
0 menlo_park tuesday low 80f
0 menlo_park tuesday high 100f
0 menlo_park wednesday snow
0 menlo_park wednesday low 30f
0 menlo_park wednesday high 50f
0 menlo_park thursday warm
0 menlo_park thursday low 60f
0 menlo_park thursday high 80f
0 menlo_park friday overcast
0 menlo_park friday low 50f
0 menlo_park friday high 70f
0 menlo_park saturday humid
0 menlo_park saturday low 90f
0 menlo_park saturday high 100f
0 menlo_park sunday foggy
0 menlo_park sunday low 70f
0 menlo_park sunday high 80f
0 alameda monday windy
0 alameda monday low 40f
0 alameda monday high 50f
0 alameda tuesday clear_skies
0 alameda tuesday low 50f
0 alameda tuesday high 70f
0 alameda wednesday humid
0 alameda wednesday low 60f
0 alameda wednesday high 70f
0 alameda thursday dew
0 alameda thursday low 50f
0 alameda thursday high 70f
0 alameda friday clear_skies
0 alameda friday low 20f
0 alameda friday high 40f
0 alameda saturday snow
0 alameda saturday low 30f
0 alameda saturday high 50f
0 alameda sunday clear_skies
0 alameda sunday low 60f
0 alameda sunday high 70f
0 seattle monday windy
0 seattle monday low 30f
0 seattle monday high 40f
0 seattle tuesday misty
0 seattle tuesday low 30f
0 seattle tuesday high 50f
0 seattle wednesday stormy
0 seattle wednesday low 60f
0 seattle wednesday high 70f
0 seattle thursday clear_skies
0 seattle thursday low 30f
0 seattle thursday high 50f
0 seattle friday frost
0 seattle friday low 50f
0 seattle friday high 60f
0 seattle saturday foggy
0 seattle saturday low 50f
0 seattle saturday high 60f
0 seattle sunday hot
0 seattle sunday low 90f
0 seattle sunday high 100f
0 camarillo monday clear_skies
0 camarillo monday low 60f
0 camarillo monday high 80f
0 camarillo tuesday overcast
0 camarillo tuesday low 60f
0 camarillo tuesday high 70f
0 camarillo wednesday hot
0 camarillo wednesday low 60f
0 camarillo wednesday high 70f
0 camarillo thursday overcast
0 camarillo thursday low 20f
0 camarillo thursday high 30f
0 camarillo friday foggy
0 camarillo friday low 30f
0 camarillo friday high 50f
0 camarillo saturday snow
0 camarillo saturday low 80f
0 camarillo saturday high 100f
0 camarillo sunday windy
0 camarillo sunday low 50f
0 camarillo sunday high 60f
0 inglewood monday raining
0 inglewood monday low 70f
0 inglewood monday high 80f
0 inglewood tuesday rain
0 inglewood tuesday low 80f
0 inglewood tuesday high 100f
0 inglewood wednesday rain
0 inglewood wednesday low 30f
0 inglewood wednesday high 40f
0 inglewood thursday warm
0 inglewood thursday low 50f
0 inglewood thursday high 70f
0 inglewood friday cloudy
0 inglewood friday low 30f
0 inglewood friday high 40f
0 inglewood saturday dew
0 inglewood saturday low 40f
0 inglewood saturday high 50f
0 inglewood sunday dry
0 inglewood sunday low 30f
0 inglewood sunday high 50f
0 redwood_city monday raining
0 redwood_city monday low 50f
0 redwood_city monday high 70f
0 redwood_city tuesday windy
0 redwood_city tuesday low 90f
0 redwood_city tuesday high 100f
0 redwood_city wednesday foggy
0 redwood_city wednesday low 80f
0 redwood_city wednesday high 100f
0 redwood_city thursday cloudy
0 redwood_city thursday low 70f
0 redwood_city thursday high 90f
0 redwood_city friday windy
0 redwood_city friday low 20f
0 redwood_city friday high 30f
0 redwood_city saturday foggy
0 redwood_city saturday low 60f
0 redwood_city saturday high 70f
0 redwood_city sunday rain
0 redwood_city sunday low 20f
0 redwood_city sunday high 30f
0 cleveland monday dew
0 cleveland monday low 20f
0 cleveland monday high 30f
0 cleveland tuesday overcast
0 cleveland tuesday low 80f
0 cleveland tuesday high 100f
0 cleveland wednesday clear_skies
0 cleveland wednesday low 20f
0 cleveland wednesday high 30f
0 cleveland thursday blizzard
0 cleveland thursday low 30f
0 cleveland thursday high 50f
0 cleveland friday windy
0 cleveland friday low 30f
0 cleveland friday high 50f
0 cleveland saturday humid
0 cleveland saturday low 70f
0 cleveland saturday high 80f
0 cleveland sunday dew
0 cleveland sunday low 90f
0 cleveland sunday high 100f
1 will it snow this week	what city can i check for snow for you ?	['snow']
2 alameda	snow is predicted to fall on saturday in alameda	['snow', 'alameda', 'saturday']
3 thank you car !	you are welcome !	[]

#schedule#
1 remind me to watch football on sunday	what time would like the reminder ?	[]
2 2pm	i have set a reminder for sunday at 2pm	['sunday', '2pm']
3 thank you	you are welcome	[]

#schedule#
1 schedule a dentist_appointment at 3 next month on the_12th	i ve scheduled a dentist_appointment for 3pm on the_12th , anything else ?	['3pm', 'the_12th', 'dentist_appointment']
2 can you confirm you set the dentist_appointment for next month on the_12th ?	i have scheduled the appointment	[]

#navigate#
0 4_miles heavy_traffic chinese_restaurant poi panda_express
0 panda_express distance 4_miles
0 panda_express traffic_info heavy_traffic
0 panda_express poi_type chinese_restaurant
0 panda_express address 842_arrowhead_way
0 2_miles moderate_traffic coffee_or_tea_place poi peets_coffee
0 peets_coffee distance 2_miles
0 peets_coffee traffic_info moderate_traffic
0 peets_coffee poi_type coffee_or_tea_place
0 peets_coffee address 9981_archuleta_ave
0 4_miles road_block_nearby chinese_restaurant poi jing_jing
0 jing_jing distance 4_miles
0 jing_jing traffic_info road_block_nearby
0 jing_jing poi_type chinese_restaurant
0 jing_jing address 113_arbol_dr
0 5_miles heavy_traffic coffee_or_tea_place poi coupa
0 coupa distance 5_miles
0 coupa traffic_info heavy_traffic
0 coupa poi_type coffee_or_tea_place
0 coupa address 394_van_ness_ave
0 4_miles heavy_traffic hospital poi stanford_childrens_health
0 stanford_childrens_health distance 4_miles
0 stanford_childrens_health traffic_info heavy_traffic
0 stanford_childrens_health poi_type hospital
0 stanford_childrens_health address 899_ames_ct
0 4_miles no_traffic chinese_restaurant poi tai_pan
0 tai_pan distance 4_miles
0 tai_pan traffic_info no_traffic
0 tai_pan poi_type chinese_restaurant
0 tai_pan address 830_almanor_ln
0 1_miles moderate_traffic home poi home
0 home distance 1_miles
0 home traffic_info moderate_traffic
0 home poi_type home
0 home address 5671_barringer_street
0 2_miles moderate_traffic chinese_restaurant poi p_._f_._changs
0 p_._f_._changs distance 2_miles
0 p_._f_._changs traffic_info moderate_traffic
0 p_._f_._changs poi_type chinese_restaurant
0 p_._f_._changs address 669_el_camino_real
1 where is the closest tea house ?	peets_coffee also serves tea they are 2_miles away at 9981_archuleta_ave	['9981_archuleta_ave', '2_miles', 'peets_coffee']
2 how s the traffic ?	moderate_traffic is listed to peets_coffee	['moderate_traffic', 'peets_coffee']
3 sounds good , let s get going	displaying directions now	[]
4 thanks for the help	you are welcome ; drive safely , and enjoy	[]

#navigate#
0 2_miles moderate_traffic rest_stop poi four_seasons
0 four_seasons distance 2_miles
0 four_seasons traffic_info moderate_traffic
0 four_seasons poi_type rest_stop
0 four_seasons address 465_arcadia_pl
0 3_miles car_collision_nearby parking_garage poi stanford_oval_parking
0 stanford_oval_parking distance 3_miles
0 stanford_oval_parking traffic_info car_collision_nearby
0 stanford_oval_parking poi_type parking_garage
0 stanford_oval_parking address 610_amarillo_ave
0 1_miles moderate_traffic certain_address poi 5677_springer_street
0 5677_springer_street distance 1_miles
0 5677_springer_street traffic_info moderate_traffic
0 5677_springer_street poi_type certain_address
0 5677_springer_street address 5677_springer_street
0 6_miles moderate_traffic shopping_center poi town_and_country
0 town_and_country distance 6_miles
0 town_and_country traffic_info moderate_traffic
0 town_and_country poi_type shopping_center
0 town_and_country address 383_university_ave
0 6_miles no_traffic parking_garage poi palo_alto_garage_r
0 palo_alto_garage_r distance 6_miles
0 palo_alto_garage_r traffic_info no_traffic
0 palo_alto_garage_r poi_type parking_garage
0 palo_alto_garage_r address 481_amaranta_ave
0 3_miles no_traffic shopping_center poi topanga_mall
0 topanga_mall distance 3_miles
0 topanga_mall traffic_info no_traffic
0 topanga_mall poi_type shopping_center
0 topanga_mall address 171_oak_rd
0 6_miles no_traffic gas_station poi shell
0 shell distance 6_miles
0 shell traffic_info no_traffic
0 shell poi_type gas_station
0 shell address 53_university_av
0 7_miles no_traffic rest_stop poi the_westin
0 the_westin distance 7_miles
0 the_westin traffic_info no_traffic
0 the_westin poi_type rest_stop
0 the_westin address 329_el_camino_real
1 will you find me the fastest route to a rest_stop	the_westin is located 7_miles away with no_traffic setting directions now to 329_el_camino_real	['329_el_camino_real', '7_miles', 'the_westin', 'no_traffic']
2 pick the fastest route please , thank you car !	setting navigation now	[]
3 thank you car !	you are welcome !	[]

#schedule#
0 conference time 7pm
0 conference date tuesday
0 conference party executive_team
0 conference room conference_room_102
0 conference agenda discuss_dress_code
0 doctor_appointment time 4pm
0 doctor_appointment date monday
0 doctor_appointment party father
0 football_activity time 2pm
0 football_activity date the_5th
0 football_activity party sister
0 taking_medicine time 4pm
0 taking_medicine date the_13th
0 taking_medicine party ana
0 optometrist_appointment time 1pm
0 optometrist_appointment date friday
0 optometrist_appointment party mother
0 tennis_activity time 1pm
0 tennis_activity date tuesday
0 tennis_activity party jeff
0 tennis_activity time 1pm
0 tennis_activity date the_8th
0 tennis_activity party jon
0 swimming_activity time 5pm
0 swimming_activity date the_5th
0 swimming_activity party jon
1 who s showing up for tennis , and what s the date on that ?	jon and jeff will be attending your tennis_activity	['jon', 'tennis_activity', 'jeff']
2 what time will they be there ?	they will be there at 1pm	['1pm']
3 thank you assistant !	you are welcome	[]

#weather#
0 today monday
0 boston monday overcast
0 boston monday low 50f
0 boston monday high 70f
0 boston tuesday rain
0 boston tuesday low 50f
0 boston tuesday high 60f
0 boston wednesday warm
0 boston wednesday low 90f
0 boston wednesday high 100f
0 boston thursday raining
0 boston thursday low 40f
0 boston thursday high 60f
0 boston friday rain
0 boston friday low 90f
0 boston friday high 100f
0 boston saturday frost
0 boston saturday low 20f
0 boston saturday high 30f
0 boston sunday hail
0 boston sunday low 80f
0 boston sunday high 90f
0 new_york monday snow
0 new_york monday low 50f
0 new_york monday high 60f
0 new_york tuesday overcast
0 new_york tuesday low 70f
0 new_york tuesday high 90f
0 new_york wednesday stormy
0 new_york wednesday low 80f
0 new_york wednesday high 90f
0 new_york thursday cloudy
0 new_york thursday low 50f
0 new_york thursday high 60f
0 new_york friday cloudy
0 new_york friday low 60f
0 new_york friday high 70f
0 new_york saturday snow
0 new_york saturday low 20f
0 new_york saturday high 30f
0 new_york sunday drizzle
0 new_york sunday low 50f
0 new_york sunday high 70f
0 redwood_city monday rain
0 redwood_city monday low 70f
0 redwood_city monday high 80f
0 redwood_city tuesday hot
0 redwood_city tuesday low 70f
0 redwood_city tuesday high 90f
0 redwood_city wednesday dry
0 redwood_city wednesday low 70f
0 redwood_city wednesday high 90f
0 redwood_city thursday clear_skies
0 redwood_city thursday low 30f
0 redwood_city thursday high 50f
0 redwood_city friday foggy
0 redwood_city friday low 40f
0 redwood_city friday high 60f
0 redwood_city saturday snow
0 redwood_city saturday low 90f
0 redwood_city saturday high 100f
0 redwood_city sunday foggy
0 redwood_city sunday low 70f
0 redwood_city sunday high 90f
0 mountain_view monday overcast
0 mountain_view monday low 20f
0 mountain_view monday high 40f
0 mountain_view tuesday humid
0 mountain_view tuesday low 70f
0 mountain_view tuesday high 80f
0 mountain_view wednesday raining
0 mountain_view wednesday low 80f
0 mountain_view wednesday high 100f
0 mountain_view thursday clear_skies
0 mountain_view thursday low 60f
0 mountain_view thursday high 70f
0 mountain_view friday warm
0 mountain_view friday low 70f
0 mountain_view friday high 80f
0 mountain_view saturday snow
0 mountain_view saturday low 50f
0 mountain_view saturday high 70f
0 mountain_view sunday raining
0 mountain_view sunday low 30f
0 mountain_view sunday high 50f
0 camarillo monday dry
0 camarillo monday low 60f
0 camarillo monday high 70f
0 camarillo tuesday windy
0 camarillo tuesday low 90f
0 camarillo tuesday high 100f
0 camarillo wednesday drizzle
0 camarillo wednesday low 30f
0 camarillo wednesday high 40f
0 camarillo thursday cloudy
0 camarillo thursday low 20f
0 camarillo thursday high 30f
0 camarillo friday stormy
0 camarillo friday low 40f
0 camarillo friday high 50f
0 camarillo saturday humid
0 camarillo saturday low 70f
0 camarillo saturday high 90f
0 camarillo sunday raining
0 camarillo sunday low 20f
0 camarillo sunday high 30f
0 carson monday hot
0 carson monday low 80f
0 carson monday high 90f
0 carson tuesday hot
0 carson tuesday low 80f
0 carson tuesday high 100f
0 carson wednesday stormy
0 carson wednesday low 70f
0 carson wednesday high 80f
0 carson thursday windy
0 carson thursday low 70f
0 carson thursday high 80f
0 carson friday cloudy
0 carson friday low 20f
0 carson friday high 40f
0 carson saturday foggy
0 carson saturday low 60f
0 carson saturday high 70f
0 carson sunday rain
0 carson sunday low 90f
0 carson sunday high 100f
0 exeter monday overcast
0 exeter monday low 50f
0 exeter monday high 70f
0 exeter tuesday rain
0 exeter tuesday low 30f
0 exeter tuesday high 50f
0 exeter wednesday clear_skies
0 exeter wednesday low 20f
0 exeter wednesday high 30f
0 exeter thursday overcast
0 exeter thursday low 70f
0 exeter thursday high 80f
0 exeter friday blizzard
0 exeter friday low 20f
0 exeter friday high 40f
0 exeter saturday dry
0 exeter saturday low 60f
0 exeter saturday high 70f
0 exeter sunday cloudy
0 exeter sunday low 30f
0 exeter sunday high 50f
1 what s the forecast report	what city do you want to hear the forecast report from ?	[]
2 camarillo , please tell me if it will be foggy on friday	it will be stormy in camarillon on friday	['friday', 'stormy']
3 thank you	you are welcome	[]

#weather#
0 today monday
0 corona monday dry
0 corona monday low 20f
0 corona monday high 40f
0 corona tuesday misty
0 corona tuesday low 90f
0 corona tuesday high 100f
0 corona wednesday overcast
0 corona wednesday low 30f
0 corona wednesday high 50f
0 corona thursday snow
0 corona thursday low 50f
0 corona thursday high 70f
0 corona friday windy
0 corona friday low 60f
0 corona friday high 80f
0 corona saturday rain
0 corona saturday low 80f
0 corona saturday high 90f
0 corona sunday misty
0 corona sunday low 40f
0 corona sunday high 60f
0 fresno monday foggy
0 fresno monday low 40f
0 fresno monday high 50f
0 fresno tuesday raining
0 fresno tuesday low 80f
0 fresno tuesday high 90f
0 fresno wednesday windy
0 fresno wednesday low 50f
0 fresno wednesday high 70f
0 fresno thursday drizzle
0 fresno thursday low 60f
0 fresno thursday high 80f
0 fresno friday windy
0 fresno friday low 60f
0 fresno friday high 70f
0 fresno saturday snow
0 fresno saturday low 80f
0 fresno saturday high 90f
0 fresno sunday dry
0 fresno sunday low 60f
0 fresno sunday high 70f
0 san_jose monday humid
0 san_jose monday low 90f
0 san_jose monday high 100f
0 san_jose tuesday dry
0 san_jose tuesday low 60f
0 san_jose tuesday high 80f
0 san_jose wednesday raining
0 san_jose wednesday low 80f
0 san_jose wednesday high 100f
0 san_jose thursday humid
0 san_jose thursday low 60f
0 san_jose thursday high 70f
0 san_jose friday drizzle
0 san_jose friday low 90f
0 san_jose friday high 100f
0 san_jose saturday hail
0 san_jose saturday low 90f
0 san_jose saturday high 100f
0 san_jose sunday snow
0 san_jose sunday low 90f
0 san_jose sunday high 100f
0 camarillo monday cloudy
0 camarillo monday low 20f
0 camarillo monday high 30f
0 camarillo tuesday clear_skies
0 camarillo tuesday low 30f
0 camarillo tuesday high 50f
0 camarillo wednesday foggy
0 camarillo wednesday low 60f
0 camarillo wednesday high 80f
0 camarillo thursday blizzard
0 camarillo thursday low 40f
0 camarillo thursday high 50f
0 camarillo friday snow
0 camarillo friday low 40f
0 camarillo friday high 60f
0 camarillo saturday foggy
0 camarillo saturday low 60f
0 camarillo saturday high 70f
0 camarillo sunday raining
0 camarillo sunday low 80f
0 camarillo sunday high 90f
0 downtown_chicago monday overcast
0 downtown_chicago monday low 70f
0 downtown_chicago monday high 80f
0 downtown_chicago tuesday rain
0 downtown_chicago tuesday low 30f
0 downtown_chicago tuesday high 40f
0 downtown_chicago wednesday blizzard
0 downtown_chicago wednesday low 50f
0 downtown_chicago wednesday high 60f
0 downtown_chicago thursday overcast
0 downtown_chicago thursday low 60f
0 downtown_chicago thursday high 80f
0 downtown_chicago friday windy
0 downtown_chicago friday low 60f
0 downtown_chicago friday high 80f
0 downtown_chicago saturday misty
0 downtown_chicago saturday low 50f
0 downtown_chicago saturday high 60f
0 downtown_chicago sunday rain
0 downtown_chicago sunday low 80f
0 downtown_chicago sunday high 100f
0 grand_rapids monday clear_skies
0 grand_rapids monday low 50f
0 grand_rapids monday high 70f
0 grand_rapids tuesday humid
0 grand_rapids tuesday low 60f
0 grand_rapids tuesday high 70f
0 grand_rapids wednesday cloudy
0 grand_rapids wednesday low 30f
0 grand_rapids wednesday high 40f
0 grand_rapids thursday cloudy
0 grand_rapids thursday low 60f
0 grand_rapids thursday high 70f
0 grand_rapids friday raining
0 grand_rapids friday low 40f
0 grand_rapids friday high 60f
0 grand_rapids saturday rain
0 grand_rapids saturday low 50f
0 grand_rapids saturday high 70f
0 grand_rapids sunday foggy
0 grand_rapids sunday low 30f
0 grand_rapids sunday high 40f
0 san_mateo monday dry
0 san_mateo monday low 70f
0 san_mateo monday high 90f
0 san_mateo tuesday raining
0 san_mateo tuesday low 80f
0 san_mateo tuesday high 100f
0 san_mateo wednesday foggy
0 san_mateo wednesday low 80f
0 san_mateo wednesday high 90f
0 san_mateo thursday snow
0 san_mateo thursday low 20f
0 san_mateo thursday high 30f
0 san_mateo friday humid
0 san_mateo friday low 90f
0 san_mateo friday high 100f
0 san_mateo saturday overcast
0 san_mateo saturday low 50f
0 san_mateo saturday high 60f
0 san_mateo sunday cloudy
0 san_mateo sunday low 80f
0 san_mateo sunday high 90f
1 will it snow in fresno during this week ?	saturday it will snow in fresno	['snow', 'fresno', 'saturday']
2 thank you very much !	glad to help	[]

#schedule#
0 yoga_activity time 7pm
0 yoga_activity date monday
0 dentist time 1pm
0 dentist date wednesday
0 conference time 7pm
0 conference date thursday
0 conference party sales_team
0 conference room conference_room_102
0 conference agenda discuss_the_merger
0 doctor_appointment time 11am
0 doctor_appointment date wednesday
0 football_activity time 2pm
0 football_activity date thursday
0 swimming_activity time 11am
0 swimming_activity date wednesday
1 what day is the football game	the football game is on thursday	['thursday', 'football']

#schedule#
0 swimming_activity time 1pm
0 swimming_activity date tuesday
0 optometrist_appointment time 1pm
0 optometrist_appointment date monday
0 tennis_activity time 1pm
0 tennis_activity date monday
0 conference time 3pm
0 conference date tuesday
0 conference party infrastructure_team
0 conference room conference_room_50
0 conference agenda discuss_the_merger
0 football_activity time 3pm
0 football_activity date monday
0 doctor_appointment time 3pm
0 doctor_appointment date tuesday
1 what is on my schedule today	you have an optometrist_appointment today at 1pm	['optometrist_appointment', '1pm', 'today']

#schedule#
0 yoga_activity time 11am
0 yoga_activity date thursday
0 dentist_appointment time 2pm
0 dentist_appointment date thursday
0 lab_appointment time 3pm
0 lab_appointment date tuesday
0 dinner time 5pm
0 dinner date friday
0 meeting time 3pm
0 meeting date wednesday
0 meeting party sales_team
0 meeting room 100_conference_room
0 meeting agenda discuss_the_merger
0 optometrist_appointment time 11am
0 optometrist_appointment date wednesday
1 check my agenda for my meeting	the agenda for your meeting is to discuss_the_merger	['discuss_the_merger', 'meeting']
2 okay , i want to find out what time my meeting is and where and what day please	your meeting is on wednesday at 3pm in conference_room_100	['wednesday', '3pm', 'conference_room_100', 'meeting']
3 perfect , thank you	you are welcome	[]

#weather#
0 today monday
0 atherton monday raining
0 atherton monday low 80f
0 atherton monday high 90f
0 atherton tuesday drizzle
0 atherton tuesday low 50f
0 atherton tuesday high 70f
0 atherton wednesday rain
0 atherton wednesday low 20f
0 atherton wednesday high 30f
0 atherton thursday windy
0 atherton thursday low 40f
0 atherton thursday high 60f
0 atherton friday foggy
0 atherton friday low 70f
0 atherton friday high 90f
0 atherton saturday rain
0 atherton saturday low 20f
0 atherton saturday high 30f
0 atherton sunday overcast
0 atherton sunday low 60f
0 atherton sunday high 80f
0 danville monday raining
0 danville monday low 90f
0 danville monday high 100f
0 danville tuesday clear_skies
0 danville tuesday low 90f
0 danville tuesday high 100f
0 danville wednesday hot
0 danville wednesday low 80f
0 danville wednesday high 100f
0 danville thursday cloudy
0 danville thursday low 40f
0 danville thursday high 60f
0 danville friday foggy
0 danville friday low 70f
0 danville friday high 80f
0 danville saturday rain
0 danville saturday low 30f
0 danville saturday high 40f
0 danville sunday hot
0 danville sunday low 90f
0 danville sunday high 100f
0 inglewood monday stormy
0 inglewood monday low 30f
0 inglewood monday high 50f
0 inglewood tuesday foggy
0 inglewood tuesday low 70f
0 inglewood tuesday high 90f
0 inglewood wednesday rain
0 inglewood wednesday low 40f
0 inglewood wednesday high 60f
0 inglewood thursday raining
0 inglewood thursday low 90f
0 inglewood thursday high 100f
0 inglewood friday rain
0 inglewood friday low 20f
0 inglewood friday high 30f
0 inglewood saturday stormy
0 inglewood saturday low 70f
0 inglewood saturday high 80f
0 inglewood sunday overcast
0 inglewood sunday low 90f
0 inglewood sunday high 100f
0 carson monday rain
0 carson monday low 40f
0 carson monday high 60f
0 carson tuesday cloudy
0 carson tuesday low 40f
0 carson tuesday high 60f
0 carson wednesday humid
0 carson wednesday low 60f
0 carson wednesday high 80f
0 carson thursday hail
0 carson thursday low 50f
0 carson thursday high 60f
0 carson friday rain
0 carson friday low 20f
0 carson friday high 40f
0 carson saturday snow
0 carson saturday low 20f
0 carson saturday high 30f
0 carson sunday windy
0 carson sunday low 70f
0 carson sunday high 80f
0 brentwood monday clear_skies
0 brentwood monday low 20f
0 brentwood monday high 40f
0 brentwood tuesday snow
0 brentwood tuesday low 60f
0 brentwood tuesday high 70f
0 brentwood wednesday hot
0 brentwood wednesday low 90f
0 brentwood wednesday high 100f
0 brentwood thursday rain
0 brentwood thursday low 30f
0 brentwood thursday high 40f
0 brentwood friday cloudy
0 brentwood friday low 20f
0 brentwood friday high 40f
0 brentwood saturday windy
0 brentwood saturday low 80f
0 brentwood saturday high 90f
0 brentwood sunday dry
0 brentwood sunday low 80f
0 brentwood sunday high 90f
0 alhambra monday foggy
0 alhambra monday low 80f
0 alhambra monday high 100f
0 alhambra tuesday blizzard
0 alhambra tuesday low 40f
0 alhambra tuesday high 50f
0 alhambra wednesday rain
0 alhambra wednesday low 60f
0 alhambra wednesday high 80f
0 alhambra thursday clear_skies
0 alhambra thursday low 50f
0 alhambra thursday high 70f
0 alhambra friday snow
0 alhambra friday low 60f
0 alhambra friday high 70f
0 alhambra saturday clear_skies
0 alhambra saturday low 60f
0 alhambra saturday high 80f
0 alhambra sunday stormy
0 alhambra sunday low 80f
0 alhambra sunday high 90f
0 los_angeles monday cloudy
0 los_angeles monday low 40f
0 los_angeles monday high 60f
0 los_angeles tuesday stormy
0 los_angeles tuesday low 40f
0 los_angeles tuesday high 60f
0 los_angeles wednesday windy
0 los_angeles wednesday low 40f
0 los_angeles wednesday high 60f
0 los_angeles thursday snow
0 los_angeles thursday low 80f
0 los_angeles thursday high 100f
0 los_angeles friday overcast
0 los_angeles friday low 40f
0 los_angeles friday high 60f
0 los_angeles saturday dry
0 los_angeles saturday low 50f
0 los_angeles saturday high 60f
0 los_angeles sunday hail
0 los_angeles sunday low 80f
0 los_angeles sunday high 90f
1 will it be cloudy in inglewood next_week ?	there aren t any cloudy days in the forecast for inglewood	['cloudy', 'inglewood']
2 okay , thanks	you are welcome !	[]

#schedule#
0 meeting time 10am
0 meeting date the_5th
0 meeting party executive_team
0 meeting room conference_room_100
0 meeting agenda onboard_new_members
0 meeting time 6pm
0 meeting date the_10th
0 meeting party executive_team
0 meeting room 100_conference_room
0 meeting agenda go_over_budget
0 dentist_appointment time 2pm
0 dentist_appointment date the_15th
0 dentist_appointment party father
0 swimming_activity time 4pm
0 swimming_activity date the_5th
0 swimming_activity party mother
0 football_activity time 1pm
0 football_activity date the_17th
0 football_activity party sister
0 swimming_activity time 5pm
0 swimming_activity date wednesday
0 swimming_activity party ana
0 conference time 4pm
0 conference date the_2nd
0 conference party executive_team
0 conference room 100_conference_room
0 conference agenda go_over_budget
0 dinner time 8pm
0 dinner date saturday
0 dinner party ana
1 when am i going swimming ?	you have two swimming_activity scheduled one on wednesday at 5pm and the other on the_5th at 4pm	['4pm', 'wednesday', 'the_5th', '5pm', 'swimming_activity']
2 thank you kindly	no problem	[]

#navigate#
0 3_miles no_traffic hospital poi stanford_express_care
0 stanford_express_care distance 3_miles
0 stanford_express_care traffic_info no_traffic
0 stanford_express_care poi_type hospital
0 stanford_express_care address 214_el_camino_real
0 5_miles no_traffic rest_stop poi the_clement_hotel
0 the_clement_hotel distance 5_miles
0 the_clement_hotel traffic_info no_traffic
0 the_clement_hotel poi_type rest_stop
0 the_clement_hotel address 657_ames_ave
0 5_miles no_traffic rest_stop poi comfort_inn
0 comfort_inn distance 5_miles
0 comfort_inn traffic_info no_traffic
0 comfort_inn poi_type rest_stop
0 comfort_inn address 753_university_ave
0 1_miles no_traffic friends_house poi toms_house
0 toms_house distance 1_miles
0 toms_house traffic_info no_traffic
0 toms_house poi_type friends_house
0 toms_house address 580_van_ness_ave
0 5_miles no_traffic parking_garage poi stanford_oval_parking
0 stanford_oval_parking distance 5_miles
0 stanford_oval_parking traffic_info no_traffic
0 stanford_oval_parking poi_type parking_garage
0 stanford_oval_parking address 610_amarillo_ave
0 6_miles no_traffic friends_house poi jacks_house
0 jacks_house distance 6_miles
0 jacks_house traffic_info no_traffic
0 jacks_house poi_type friends_house
0 jacks_house address 864_almanor_ln
0 5_miles heavy_traffic certain_address poi 5672_barringer_street
0 5672_barringer_street distance 5_miles
0 5672_barringer_street traffic_info heavy_traffic
0 5672_barringer_street poi_type certain_address
0 5672_barringer_street address 5672_barringer_street
1 navigate home	home is 5_miles away at 5671 barringer street	['home', '5_miles']
2 is that route avoiding heavy_traffic ?	no the only route available has heavy_traffic i m sorry	['heavy_traffic']
3 that is ok	sorry about it , enjoy some music in the meantime !	[]

#schedule#
1 schedule a swimming_activity with marie on sunday at 6pm	okay , i will set a schedule for a swimming_activity with marie on sunday at 6pm	['marie', 'sunday', 'swimming_activity', '6pm']
2 thank you	you are welcome	[]

#navigate#
0 6_miles moderate_traffic coffee_or_tea_place poi philz
0 philz distance 6_miles
0 philz traffic_info moderate_traffic
0 philz poi_type coffee_or_tea_place
0 philz address 583_alester_ave
0 6_miles heavy_traffic pizza_restaurant poi dominos
0 dominos distance 6_miles
0 dominos traffic_info heavy_traffic
0 dominos poi_type pizza_restaurant
0 dominos address 776_arastradero_rd
0 5_miles no_traffic shopping_center poi stanford_shopping_center
0 stanford_shopping_center distance 5_miles
0 stanford_shopping_center traffic_info no_traffic
0 stanford_shopping_center poi_type shopping_center
0 stanford_shopping_center address 773_alger_dr
0 6_miles moderate_traffic grocery_store poi sigona_farmers_market
0 sigona_farmers_market distance 6_miles
0 sigona_farmers_market traffic_info moderate_traffic
0 sigona_farmers_market poi_type grocery_store
0 sigona_farmers_market address 638_amherst_st
0 5_miles no_traffic hospital poi stanford_childrens_health
0 stanford_childrens_health distance 5_miles
0 stanford_childrens_health traffic_info no_traffic
0 stanford_childrens_health poi_type hospital
0 stanford_childrens_health address 899_ames_ct
0 2_miles moderate_traffic coffee_or_tea_place poi palo_alto_cafe
0 palo_alto_cafe distance 2_miles
0 palo_alto_cafe traffic_info moderate_traffic
0 palo_alto_cafe poi_type coffee_or_tea_place
0 palo_alto_cafe address 436_alger_dr
0 3_miles no_traffic rest_stop poi hotel_keen
0 hotel_keen distance 3_miles
0 hotel_keen traffic_info no_traffic
0 hotel_keen poi_type rest_stop
0 hotel_keen address 578_arbol_dr
1 find the nearest hotel	the nearest hotel is hotel_keen , it s 3_miles away do you want its address ?	['3_miles', 'hotel_keen']
2 yes sounds great	578_arbol_dr , there is no_traffic and you should arrive in a couple minutes	['578_arbol_dr', 'no_traffic']
3 set my gps for the quickest route possible please	i picked the best route for you , drive carefully !	[]
4 thank you car !	you are welcome !	[]

#navigate#
0 6_miles no_traffic chinese_restaurant poi chef_chu_s
0 chef_chu_s distance 6_miles
0 chef_chu_s traffic_info no_traffic
0 chef_chu_s poi_type chinese_restaurant
0 chef_chu_s address 593_arrowhead_way
0 3_miles heavy_traffic coffee_or_tea_place poi starbucks
0 starbucks distance 3_miles
0 starbucks traffic_info heavy_traffic
0 starbucks poi_type coffee_or_tea_place
0 starbucks address 792_bedoin_street
0 6_miles car_collision_nearby hospital poi stanford_express_care
0 stanford_express_care distance 6_miles
0 stanford_express_care traffic_info car_collision_nearby
0 stanford_express_care poi_type hospital
0 stanford_express_care address 214_el_camino_real
0 6_miles car_collision_nearby rest_stop poi the_clement_hotel
0 the_clement_hotel distance 6_miles
0 the_clement_hotel traffic_info car_collision_nearby
0 the_clement_hotel poi_type rest_stop
0 the_clement_hotel address 657_ames_ave
0 1_miles no_traffic certain_address poi 5677_southwest_4th_street
0 5677_southwest_4th_street distance 1_miles
0 5677_southwest_4th_street traffic_info no_traffic
0 5677_southwest_4th_street poi_type certain_address
0 5677_southwest_4th_street address 5677_southwest_4th_street
0 3_miles road_block_nearby pizza_restaurant poi pizza_hut
0 pizza_hut distance 3_miles
0 pizza_hut traffic_info road_block_nearby
0 pizza_hut poi_type pizza_restaurant
0 pizza_hut address 704_el_camino_real
0 5_miles car_collision_nearby chinese_restaurant poi jing_jing
0 jing_jing distance 5_miles
0 jing_jing traffic_info car_collision_nearby
0 jing_jing poi_type chinese_restaurant
0 jing_jing address 113_arbol_dr
0 1_miles heavy_traffic home poi home
0 home distance 1_miles
0 home traffic_info heavy_traffic
0 home poi_type home
0 home address 10_ames_street
1 what is a quick route home ?	there is heavy_traffic in this moment but we are just 1_miles away , it shouldn t take too long to reach there	['1_miles', 'heavy_traffic']
2 please direct me via the quickest possible route	i sent all the info on your screen , drive carefully !	[]
3 thank you car !	you are welcome !	[]

#weather#
0 today monday
0 downtown_chicago monday windy
0 downtown_chicago monday low 60f
0 downtown_chicago monday high 80f
0 downtown_chicago tuesday dry
0 downtown_chicago tuesday low 60f
0 downtown_chicago tuesday high 70f
0 downtown_chicago wednesday dew
0 downtown_chicago wednesday low 50f
0 downtown_chicago wednesday high 70f
0 downtown_chicago thursday cloudy
0 downtown_chicago thursday low 50f
0 downtown_chicago thursday high 60f
0 downtown_chicago friday overcast
0 downtown_chicago friday low 50f
0 downtown_chicago friday high 60f
0 downtown_chicago saturday foggy
0 downtown_chicago saturday low 20f
0 downtown_chicago saturday high 30f
0 downtown_chicago sunday dew
0 downtown_chicago sunday low 30f
0 downtown_chicago sunday high 50f
0 carson monday rain
0 carson monday low 20f
0 carson monday high 40f
0 carson tuesday overcast
0 carson tuesday low 30f
0 carson tuesday high 50f
0 carson wednesday overcast
0 carson wednesday low 80f
0 carson wednesday high 100f
0 carson thursday foggy
0 carson thursday low 50f
0 carson thursday high 70f
0 carson friday hot
0 carson friday low 70f
0 carson friday high 90f
0 carson saturday raining
0 carson saturday low 30f
0 carson saturday high 40f
0 carson sunday hail
0 carson sunday low 30f
0 carson sunday high 40f
0 seattle monday drizzle
0 seattle monday low 30f
0 seattle monday high 50f
0 seattle tuesday clear_skies
0 seattle tuesday low 40f
0 seattle tuesday high 50f
0 seattle wednesday cloudy
0 seattle wednesday low 40f
0 seattle wednesday high 50f
0 seattle thursday clear_skies
0 seattle thursday low 50f
0 seattle thursday high 60f
0 seattle friday raining
0 seattle friday low 20f
0 seattle friday high 40f
0 seattle saturday foggy
0 seattle saturday low 70f
0 seattle saturday high 80f
0 seattle sunday cloudy
0 seattle sunday low 90f
0 seattle sunday high 100f
0 alhambra monday blizzard
0 alhambra monday low 20f
0 alhambra monday high 40f
0 alhambra tuesday dew
0 alhambra tuesday low 60f
0 alhambra tuesday high 70f
0 alhambra wednesday clear_skies
0 alhambra wednesday low 90f
0 alhambra wednesday high 100f
0 alhambra thursday dew
0 alhambra thursday low 90f
0 alhambra thursday high 100f
0 alhambra friday drizzle
0 alhambra friday low 70f
0 alhambra friday high 90f
0 alhambra saturday hot
0 alhambra saturday low 80f
0 alhambra saturday high 100f
0 alhambra sunday rain
0 alhambra sunday low 60f
0 alhambra sunday high 70f
0 mountain_view monday stormy
0 mountain_view monday low 80f
0 mountain_view monday high 100f
0 mountain_view tuesday blizzard
0 mountain_view tuesday low 30f
0 mountain_view tuesday high 50f
0 mountain_view wednesday raining
0 mountain_view wednesday low 70f
0 mountain_view wednesday high 90f
0 mountain_view thursday clear_skies
0 mountain_view thursday low 70f
0 mountain_view thursday high 90f
0 mountain_view friday overcast
0 mountain_view friday low 30f
0 mountain_view friday high 50f
0 mountain_view saturday stormy
0 mountain_view saturday low 20f
0 mountain_view saturday high 40f
0 mountain_view sunday overcast
0 mountain_view sunday low 60f
0 mountain_view sunday high 80f
0 grand_rapids monday cloudy
0 grand_rapids monday low 60f
0 grand_rapids monday high 70f
0 grand_rapids tuesday overcast
0 grand_rapids tuesday low 40f
0 grand_rapids tuesday high 50f
0 grand_rapids wednesday clear_skies
0 grand_rapids wednesday low 80f
0 grand_rapids wednesday high 90f
0 grand_rapids thursday windy
0 grand_rapids thursday low 80f
0 grand_rapids thursday high 100f
0 grand_rapids friday raining
0 grand_rapids friday low 90f
0 grand_rapids friday high 100f
0 grand_rapids saturday foggy
0 grand_rapids saturday low 80f
0 grand_rapids saturday high 90f
0 grand_rapids sunday raining
0 grand_rapids sunday low 60f
0 grand_rapids sunday high 80f
0 redwood_city monday rain
0 redwood_city monday low 40f
0 redwood_city monday high 50f
0 redwood_city tuesday clear_skies
0 redwood_city tuesday low 30f
0 redwood_city tuesday high 40f
0 redwood_city wednesday hail
0 redwood_city wednesday low 20f
0 redwood_city wednesday high 30f
0 redwood_city thursday clear_skies
0 redwood_city thursday low 20f
0 redwood_city thursday high 30f
0 redwood_city friday clear_skies
0 redwood_city friday low 40f
0 redwood_city friday high 60f
0 redwood_city saturday frost
0 redwood_city saturday low 40f
0 redwood_city saturday high 60f
0 redwood_city sunday rain
0 redwood_city sunday low 20f
0 redwood_city sunday high 30f
1 will the weather be cloudy next_week	okay , what city should i look in ?	[]
2 grand_rapids	during the week it will be cloudy in grand_rapids only today	['cloudy', 'today', 'grand_rapids', 'week']
3 thanks	glad i could help out	[]

#navigate#
0 6_miles heavy_traffic hospital poi stanford_express_care
0 stanford_express_care distance 6_miles
0 stanford_express_care traffic_info heavy_traffic
0 stanford_express_care poi_type hospital
0 stanford_express_care address 214_el_camino_real
0 1_miles moderate_traffic rest_stop poi hotel_keen
0 hotel_keen distance 1_miles
0 hotel_keen traffic_info moderate_traffic
0 hotel_keen poi_type rest_stop
0 hotel_keen address 578_arbol_dr
0 4_miles moderate_traffic hospital poi palo_alto_medical_foundation
0 palo_alto_medical_foundation distance 4_miles
0 palo_alto_medical_foundation traffic_info moderate_traffic
0 palo_alto_medical_foundation poi_type hospital
0 palo_alto_medical_foundation address 611_ames_ave
0 4_miles heavy_traffic friends_house poi toms_house
0 toms_house distance 4_miles
0 toms_house traffic_info heavy_traffic
0 toms_house poi_type friends_house
0 toms_house address 580_van_ness_ave
0 5_miles no_traffic friends_house poi jacks_house
0 jacks_house distance 5_miles
0 jacks_house traffic_info no_traffic
0 jacks_house poi_type friends_house
0 jacks_house address 864_almanor_ln
0 2_miles moderate_traffic parking_garage poi webster_garage
0 webster_garage distance 2_miles
0 webster_garage traffic_info moderate_traffic
0 webster_garage poi_type parking_garage
0 webster_garage address 880_ames_ct
0 1_miles moderate_traffic grocery_store poi safeway
0 safeway distance 1_miles
0 safeway traffic_info moderate_traffic
0 safeway poi_type grocery_store
0 safeway address 452_arcadia_pl
1 where is there a parking_garage ?	i have located a parking_garage 2_miles away at 880_ames_ct called webster_garage	['webster_garage', '2_miles', '880_ames_ct', 'parking_garage']
2 what is the quickest route there ?	it is located 2_miles away , with moderate_traffic en route	['2_miles', 'moderate_traffic']
3 okay perfect , thanks !	no problem	[]

#schedule#
0 tennis_activity time 1pm
0 tennis_activity date the_4th
0 tennis_activity party sister
0 meeting time 6pm
0 meeting date the_8th
0 meeting party boss
0 meeting room conference_room_50
0 meeting agenda discuss_the_company_picnic
0 optometrist_appointment time 7pm
0 optometrist_appointment date friday
0 optometrist_appointment party jon
0 conference time 6pm
0 conference date tuesday
0 conference party management
0 conference room 100_conference_room
0 conference agenda onboard_new_members
0 taking_medicine time 9am
0 taking_medicine date the_10th
0 taking_medicine party father
0 doctor_appointment time 2pm
0 doctor_appointment date the_4th
0 doctor_appointment party aunt
1 what time is my doctor_appointment and who is going with me ?	your doctor_appointment at 2pm , your aunt will be going	['aunt', '2pm', 'doctor_appointment']
2 okay perfect , thank you !	happy to help	[]

#schedule#
1 assistant schedule an appointment at the dentist , 9am of the_12th of current month bring martha with me	i am setting an appointment at the dentist on the_12th of current month at 9am with martha	['martha', 'dentist', '9am', 'the_12th']
2 thank you !	you are welcome	[]

#schedule#
1 set a reminder for my swimming plans	swimming plans	['swimming']
2 at 11am on friday	swimming plans on friday at 11am have been added to the calendar	['11am', 'friday', 'swimming']
3 perfect nothing else for now	ok	[]

#schedule#
0 conference time 3pm
0 conference date friday
0 conference party executive_team
0 conference room 100_conference_room
0 conference agenda discuss_the_merger
0 lab_appointment time 3pm
0 lab_appointment date thursday
0 meeting time 2pm
0 meeting date friday
0 meeting party sales_team
0 meeting room conference_room_50
0 meeting agenda go_over_budget
0 doctor_appointment time 2pm
0 doctor_appointment date tuesday
0 dentist time 11am
0 dentist date tuesday
0 swimming_activity time 2pm
0 swimming_activity date friday
1 what is the agenda of my meeting today	your agenda for your meeting today is go_over_budget	['go_over_budget', 'today', 'meeting']

#navigate#
0 3_miles moderate_traffic shopping_center poi town_and_country
0 town_and_country distance 3_miles
0 town_and_country traffic_info moderate_traffic
0 town_and_country poi_type shopping_center
0 town_and_country address 383_university_ave
0 5_miles heavy_traffic shopping_center poi midtown_shopping_center
0 midtown_shopping_center distance 5_miles
0 midtown_shopping_center traffic_info heavy_traffic
0 midtown_shopping_center poi_type shopping_center
0 midtown_shopping_center address 338_alester_ave
0 6_miles no_traffic shopping_center poi ravenswood_shopping_center
0 ravenswood_shopping_center distance 6_miles
0 ravenswood_shopping_center traffic_info no_traffic
0 ravenswood_shopping_center poi_type shopping_center
0 ravenswood_shopping_center address 434_arastradero_rd
0 4_miles no_traffic coffee_or_tea_place poi teavana
0 teavana distance 4_miles
0 teavana traffic_info no_traffic
0 teavana poi_type coffee_or_tea_place
0 teavana address 145_amherst_st
0 5_miles moderate_traffic coffee_or_tea_place poi cafe_venetia
0 cafe_venetia distance 5_miles
0 cafe_venetia traffic_info moderate_traffic
0 cafe_venetia poi_type coffee_or_tea_place
0 cafe_venetia address 269_alger_dr
0 1_miles heavy_traffic parking_garage poi dish_parking
0 dish_parking distance 1_miles
0 dish_parking traffic_info heavy_traffic
0 dish_parking poi_type parking_garage
0 dish_parking address 550_alester_ave
0 3_miles no_traffic hospital poi palo_alto_medical_foundation
0 palo_alto_medical_foundation distance 3_miles
0 palo_alto_medical_foundation traffic_info no_traffic
0 palo_alto_medical_foundation poi_type hospital
0 palo_alto_medical_foundation address 611_ames_ave
1 where can i get tea ?	there is 2 tea shops near you ; teavana is 4_miles away and cafe_venetia is 5_miles away which one do you want ?	['5_miles', 'cafe_venetia', 'teavana', '4_miles']
2 which one is the quickest , is there any traffic ?	teavana is the fastest journey , because there is no_traffic on the way there cafe_venetia has moderate_traffic should we go to teavana ?	['cafe_venetia', 'teavana', 'moderate_traffic', 'no_traffic']
3 yes teavana please	i sent on your screen its position and the fastest route to get there	[]
4 ok can you tell me the address please ?	teavana is located at 145_amherst_st	['145_amherst_st', 'teavana']
5 thanks for all the help	you are welcome , glad i could be of assistance	[]

#weather#
0 today monday
0 cleveland monday cloudy
0 cleveland monday low 60f
0 cleveland monday high 80f
0 cleveland tuesday drizzle
0 cleveland tuesday low 30f
0 cleveland tuesday high 50f
0 cleveland wednesday humid
0 cleveland wednesday low 60f
0 cleveland wednesday high 70f
0 cleveland thursday windy
0 cleveland thursday low 80f
0 cleveland thursday high 90f
0 cleveland friday warm
0 cleveland friday low 90f
0 cleveland friday high 100f
0 cleveland saturday windy
0 cleveland saturday low 20f
0 cleveland saturday high 30f
0 cleveland sunday clear_skies
0 cleveland sunday low 70f
0 cleveland sunday high 80f
0 alhambra monday cloudy
0 alhambra monday low 30f
0 alhambra monday high 40f
0 alhambra tuesday raining
0 alhambra tuesday low 20f
0 alhambra tuesday high 40f
0 alhambra wednesday dew
0 alhambra wednesday low 30f
0 alhambra wednesday high 40f
0 alhambra thursday misty
0 alhambra thursday low 80f
0 alhambra thursday high 90f
0 alhambra friday dry
0 alhambra friday low 50f
0 alhambra friday high 60f
0 alhambra saturday dew
0 alhambra saturday low 30f
0 alhambra saturday high 40f
0 alhambra sunday raining
0 alhambra sunday low 40f
0 alhambra sunday high 60f
0 san_mateo monday overcast
0 san_mateo monday low 60f
0 san_mateo monday high 80f
0 san_mateo tuesday cloudy
0 san_mateo tuesday low 80f
0 san_mateo tuesday high 100f
0 san_mateo wednesday clear_skies
0 san_mateo wednesday low 50f
0 san_mateo wednesday high 60f
0 san_mateo thursday foggy
0 san_mateo thursday low 30f
0 san_mateo thursday high 50f
0 san_mateo friday stormy
0 san_mateo friday low 90f
0 san_mateo friday high 100f
0 san_mateo saturday warm
0 san_mateo saturday low 80f
0 san_mateo saturday high 100f
0 san_mateo sunday dew
0 san_mateo sunday low 40f
0 san_mateo sunday high 60f
0 mountain_view monday clear_skies
0 mountain_view monday low 30f
0 mountain_view monday high 50f
0 mountain_view tuesday overcast
0 mountain_view tuesday low 60f
0 mountain_view tuesday high 80f
0 mountain_view wednesday dew
0 mountain_view wednesday low 30f
0 mountain_view wednesday high 50f
0 mountain_view thursday overcast
0 mountain_view thursday low 20f
0 mountain_view thursday high 30f
0 mountain_view friday hot
0 mountain_view friday low 80f
0 mountain_view friday high 100f
0 mountain_view saturday cloudy
0 mountain_view saturday low 30f
0 mountain_view saturday high 50f
0 mountain_view sunday raining
0 mountain_view sunday low 30f
0 mountain_view sunday high 40f
0 boston monday windy
0 boston monday low 20f
0 boston monday high 30f
0 boston tuesday windy
0 boston tuesday low 60f
0 boston tuesday high 70f
0 boston wednesday warm
0 boston wednesday low 80f
0 boston wednesday high 90f
0 boston thursday hot
0 boston thursday low 90f
0 boston thursday high 100f
0 boston friday clear_skies
0 boston friday low 20f
0 boston friday high 30f
0 boston saturday dry
0 boston saturday low 30f
0 boston saturday high 40f
0 boston sunday dry
0 boston sunday low 90f
0 boston sunday high 100f
0 san_jose monday stormy
0 san_jose monday low 20f
0 san_jose monday high 40f
0 san_jose tuesday overcast
0 san_jose tuesday low 70f
0 san_jose tuesday high 90f
0 san_jose wednesday foggy
0 san_jose wednesday low 30f
0 san_jose wednesday high 40f
0 san_jose thursday humid
0 san_jose thursday low 60f
0 san_jose thursday high 70f
0 san_jose friday dew
0 san_jose friday low 70f
0 san_jose friday high 80f
0 san_jose saturday raining
0 san_jose saturday low 90f
0 san_jose saturday high 100f
0 san_jose sunday warm
0 san_jose sunday low 60f
0 san_jose sunday high 70f
0 exeter monday overcast
0 exeter monday low 50f
0 exeter monday high 70f
0 exeter tuesday raining
0 exeter tuesday low 50f
0 exeter tuesday high 60f
0 exeter wednesday windy
0 exeter wednesday low 40f
0 exeter wednesday high 50f
0 exeter thursday blizzard
0 exeter thursday low 40f
0 exeter thursday high 60f
0 exeter friday raining
0 exeter friday low 90f
0 exeter friday high 100f
0 exeter saturday clear_skies
0 exeter saturday low 90f
0 exeter saturday high 100f
0 exeter sunday foggy
0 exeter sunday low 50f
0 exeter sunday high 70f
1 is it gonna be any blizzard on tuesday in alhambra ?	there is not gonna be any blizzard this week in alhambra ; on tuesday it will rain	['blizzard', 'week', 'rain', 'alhambra', 'tuesday']
2 thank you	you are very welcome	[]

#weather#
0 today monday
0 cleveland monday dew
0 cleveland monday low 40f
0 cleveland monday high 50f
0 cleveland tuesday blizzard
0 cleveland tuesday low 20f
0 cleveland tuesday high 30f
0 cleveland wednesday warm
0 cleveland wednesday low 60f
0 cleveland wednesday high 70f
0 cleveland thursday overcast
0 cleveland thursday low 60f
0 cleveland thursday high 80f
0 cleveland friday cloudy
0 cleveland friday low 50f
0 cleveland friday high 60f
0 cleveland saturday drizzle
0 cleveland saturday low 60f
0 cleveland saturday high 70f
0 cleveland sunday windy
0 cleveland sunday low 90f
0 cleveland sunday high 100f
0 durham monday foggy
0 durham monday low 20f
0 durham monday high 40f
0 durham tuesday snow
0 durham tuesday low 70f
0 durham tuesday high 90f
0 durham wednesday misty
0 durham wednesday low 50f
0 durham wednesday high 70f
0 durham thursday drizzle
0 durham thursday low 50f
0 durham thursday high 70f
0 durham friday dry
0 durham friday low 50f
0 durham friday high 70f
0 durham saturday dew
0 durham saturday low 90f
0 durham saturday high 100f
0 durham sunday misty
0 durham sunday low 20f
0 durham sunday high 40f
0 new_york monday drizzle
0 new_york monday low 20f
0 new_york monday high 30f
0 new_york tuesday windy
0 new_york tuesday low 80f
0 new_york tuesday high 90f
0 new_york wednesday rain
0 new_york wednesday low 60f
0 new_york wednesday high 70f
0 new_york thursday misty
0 new_york thursday low 50f
0 new_york thursday high 70f
0 new_york friday snow
0 new_york friday low 20f
0 new_york friday high 30f
0 new_york saturday overcast
0 new_york saturday low 60f
0 new_york saturday high 70f
0 new_york sunday dew
0 new_york sunday low 70f
0 new_york sunday high 90f
0 mountain_view monday clear_skies
0 mountain_view monday low 80f
0 mountain_view monday high 100f
0 mountain_view tuesday raining
0 mountain_view tuesday low 40f
0 mountain_view tuesday high 60f
0 mountain_view wednesday stormy
0 mountain_view wednesday low 80f
0 mountain_view wednesday high 90f
0 mountain_view thursday misty
0 mountain_view thursday low 90f
0 mountain_view thursday high 100f
0 mountain_view friday dew
0 mountain_view friday low 90f
0 mountain_view friday high 100f
[truncated: 299,250 more chars]
