# Supplementary material for: PluDG: enhancing task-oriented dialogue system with knowledge graph plug-in module
Source: PeerJ Comput Sci. 2023 Nov 24;9:e1707. doi: 10.7717/peerj-cs.1707 (PMC10703105; doi:10.7717/peerj-cs.1707)
Supplement: Supplemental Information 1 [file peerj-cs-09-1707-s001.zip › decoder/data/incar/kvr/train.txt]

#navigate#
0 2_miles road_block_nearby parking_garage poi dish_parking
0 dish_parking distance 2_miles
0 dish_parking traffic_info road_block_nearby
0 dish_parking poi_type parking_garage
0 dish_parking address 550_alester_ave
0 6_miles no_traffic parking_garage poi stanford_oval_parking
0 stanford_oval_parking distance 6_miles
0 stanford_oval_parking traffic_info no_traffic
0 stanford_oval_parking poi_type parking_garage
0 stanford_oval_parking address 610_amarillo_ave
0 4_miles car_collision_nearby grocery_store poi willows_market
0 willows_market distance 4_miles
0 willows_market traffic_info car_collision_nearby
0 willows_market poi_type grocery_store
0 willows_market address 409_bollard_st
0 2_miles moderate_traffic rest_stop poi the_westin
0 the_westin distance 2_miles
0 the_westin traffic_info moderate_traffic
0 the_westin poi_type rest_stop
0 the_westin address 329_el_camino_real
0 1_miles heavy_traffic friends_house poi toms_house
0 toms_house distance 1_miles
0 toms_house traffic_info heavy_traffic
0 toms_house poi_type friends_house
0 toms_house address 580_van_ness_ave
0 4_miles heavy_traffic pizza_restaurant poi pizza_chicago
0 pizza_chicago distance 4_miles
0 pizza_chicago traffic_info heavy_traffic
0 pizza_chicago poi_type pizza_restaurant
0 pizza_chicago address 915_arbol_dr
0 6_miles car_collision_nearby gas_station poi valero
0 valero distance 6_miles
0 valero traffic_info car_collision_nearby
0 valero poi_type gas_station
0 valero address 200_alester_ave
0 2_miles no_traffic chinese_restaurant poi mandarin_roots
0 mandarin_roots distance 2_miles
0 mandarin_roots traffic_info no_traffic
0 mandarin_roots poi_type chinese_restaurant
0 mandarin_roots address 271_springer_street
1 where s the nearest parking_garage	the nearest parking_garage is dish_parking at 550_alester_ave would you like directions there ?	['parking_garage', '550_alester_ave', 'dish_parking']
2 yes , please set directions via a route that avoids all heavy_traffic if possible	it looks like there is a road block being reported on the route but i will still find the quickest route to 550_alester_ave	['550_alester_ave']
3 thanks so much for your help	you are very welcome !	[]

#navigate#
0 4_miles moderate_traffic shopping_center poi town_and_country
0 town_and_country distance 4_miles
0 town_and_country traffic_info moderate_traffic
0 town_and_country poi_type shopping_center
0 town_and_country address 383_university_ave
0 4_miles moderate_traffic gas_station poi 76
0 76 distance 4_miles
0 76 traffic_info moderate_traffic
0 76 poi_type gas_station
0 76 address 91_el_camino_real
0 2_miles moderate_traffic shopping_center poi stanford_shopping_center
0 stanford_shopping_center distance 2_miles
0 stanford_shopping_center traffic_info moderate_traffic
0 stanford_shopping_center poi_type shopping_center
0 stanford_shopping_center address 773_alger_dr
0 3_miles moderate_traffic coffee_or_tea_place poi teavana
0 teavana distance 3_miles
0 teavana traffic_info moderate_traffic
0 teavana poi_type coffee_or_tea_place
0 teavana address 145_amherst_st
0 4_miles moderate_traffic pizza_restaurant poi dominos
0 dominos distance 4_miles
0 dominos traffic_info moderate_traffic
0 dominos poi_type pizza_restaurant
0 dominos address 776_arastradero_rd
0 4_miles road_block_nearby parking_garage poi palo_alto_garage_r
0 palo_alto_garage_r distance 4_miles
0 palo_alto_garage_r traffic_info road_block_nearby
0 palo_alto_garage_r poi_type parking_garage
0 palo_alto_garage_r address 481_amaranta_ave
0 5_miles no_traffic hospital poi stanford_express_care
0 stanford_express_care distance 5_miles
0 stanford_express_care traffic_info no_traffic
0 stanford_express_care poi_type hospital
0 stanford_express_care address 214_el_camino_real
0 3_miles no_traffic hospital poi palo_alto_medical_foundation
0 palo_alto_medical_foundation distance 3_miles
0 palo_alto_medical_foundation traffic_info no_traffic
0 palo_alto_medical_foundation poi_type hospital
0 palo_alto_medical_foundation address 611_ames_ave
1 where is the nearest gas_station ?	there is a 76 4_miles away	['76', '4_miles']
2 what is the address ?	the 76 gas_station is located at 91_el_camino_real it is 4_miles away through moderate_traffic	['91_el_camino_real', 'gas_station', '4_miles', 'moderate_traffic', '76']
3 thanks !	anytime !	[]

#navigate#
0 5_miles moderate_traffic chinese_restaurant poi p_._f_._changs
0 p_._f_._changs distance 5_miles
0 p_._f_._changs traffic_info moderate_traffic
0 p_._f_._changs poi_type chinese_restaurant
0 p_._f_._changs address 669_el_camino_real
0 6_miles moderate_traffic shopping_center poi ravenswood_shopping_center
0 ravenswood_shopping_center distance 6_miles
0 ravenswood_shopping_center traffic_info moderate_traffic
0 ravenswood_shopping_center poi_type shopping_center
0 ravenswood_shopping_center address 434_arastradero_rd
0 8_miles heavy_traffic chinese_restaurant poi chef_chu_s
0 chef_chu_s distance 8_miles
0 chef_chu_s traffic_info heavy_traffic
0 chef_chu_s poi_type chinese_restaurant
0 chef_chu_s address 593_arrowhead_way
0 5_miles no_traffic rest_stop poi the_westin
0 the_westin distance 5_miles
0 the_westin traffic_info no_traffic
0 the_westin poi_type rest_stop
0 the_westin address 329_el_camino_real
0 2_miles heavy_traffic parking_garage poi dish_parking
0 dish_parking distance 2_miles
0 dish_parking traffic_info heavy_traffic
0 dish_parking poi_type parking_garage
0 dish_parking address 550_alester_ave
0 1_miles no_traffic home poi home
0 home distance 1_miles
0 home traffic_info no_traffic
0 home poi_type home
0 home address 5671_barringer_street
0 4_miles heavy_traffic coffee_or_tea_place poi philz
0 philz distance 4_miles
0 philz traffic_info heavy_traffic
0 philz poi_type coffee_or_tea_place
0 philz address 583_alester_ave
0 3_miles no_traffic hospital poi palo_alto_medical_foundation
0 palo_alto_medical_foundation distance 3_miles
0 palo_alto_medical_foundation traffic_info no_traffic
0 palo_alto_medical_foundation poi_type hospital
0 palo_alto_medical_foundation address 611_ames_ave
1 show me the closest location where i can get chinese food	the closest chinese_restaurant is p_._f_._changs , located 5_miles away	['5_miles', 'chinese_restaurant', 'p_._f_._changs']
2 ok , please give me an address and directions via a route that avoids all heavy_traffic	p_._f_._changs route set to 669_el_camino_real with only moderate_traffic noted	['669_el_camino_real', 'p_._f_._changs', 'moderate_traffic']
3 thank you	you are welcome drive safely , and enjoy	[]

#schedule#
1 hi , please set up a reminder for my dinner on the_11th at 4pm with my sister thanks !	set ! have a good time	[]

#schedule#
0 dentist_appointment time 10am
0 dentist_appointment date the_8th
0 dentist_appointment party aunt
0 taking_medicine time 5pm
0 taking_medicine date saturday
0 taking_medicine party marie
0 football_activity time 4pm
0 football_activity date monday
0 football_activity party alex
0 yoga_activity time 4pm
0 yoga_activity date the_4th
0 yoga_activity party marie
0 lab_appointment time 5pm
0 lab_appointment date the_13th
0 lab_appointment party father
0 dinner time 7pm
0 dinner date the_8th
0 dinner party jon
1 what time is dinner and who is it with ?	dinner is at 7pm with jon	['7pm', 'dinner', 'jon']
2 okay , perfect ! thanks	you are welcome	[]

#schedule#
1 schedule dentist_appointment	when is your dentist_appointment	['dentist_appointment']
2 it is on sunday at 2pm	i have put on your calendar a dentist_appointment on sunday at 2pm	['sunday', '2pm', 'dentist_appointment']

#weather#
0 today monday
0 manhattan monday stormy
0 manhattan monday low 50f
0 manhattan monday high 70f
0 manhattan tuesday cloudy
0 manhattan tuesday low 20f
0 manhattan tuesday high 40f
0 manhattan wednesday clear_skies
0 manhattan wednesday low 50f
0 manhattan wednesday high 60f
0 manhattan thursday stormy
0 manhattan thursday low 50f
0 manhattan thursday high 70f
0 manhattan friday windy
0 manhattan friday low 20f
0 manhattan friday high 40f
0 manhattan saturday snow
0 manhattan saturday low 60f
0 manhattan saturday high 70f
0 manhattan sunday hail
0 manhattan sunday low 30f
0 manhattan sunday high 50f
0 camarillo monday overcast
0 camarillo monday low 50f
0 camarillo monday high 70f
0 camarillo tuesday stormy
0 camarillo tuesday low 90f
0 camarillo tuesday high 100f
0 camarillo wednesday frost
0 camarillo wednesday low 50f
0 camarillo wednesday high 60f
0 camarillo thursday snow
0 camarillo thursday low 80f
0 camarillo thursday high 90f
0 camarillo friday clear_skies
0 camarillo friday low 70f
0 camarillo friday high 80f
0 camarillo saturday blizzard
0 camarillo saturday low 40f
0 camarillo saturday high 50f
0 camarillo sunday dry
0 camarillo sunday low 70f
0 camarillo sunday high 80f
0 menlo_park monday dry
0 menlo_park monday low 50f
0 menlo_park monday high 70f
0 menlo_park tuesday warm
0 menlo_park tuesday low 80f
0 menlo_park tuesday high 90f
0 menlo_park wednesday hail
0 menlo_park wednesday low 20f
0 menlo_park wednesday high 40f
0 menlo_park thursday blizzard
0 menlo_park thursday low 40f
0 menlo_park thursday high 60f
0 menlo_park friday cloudy
0 menlo_park friday low 70f
0 menlo_park friday high 80f
0 menlo_park saturday foggy
0 menlo_park saturday low 50f
0 menlo_park saturday high 60f
0 menlo_park sunday stormy
0 menlo_park sunday low 90f
0 menlo_park sunday high 100f
0 new_york monday hot
0 new_york monday low 70f
0 new_york monday high 90f
0 new_york tuesday foggy
0 new_york tuesday low 70f
0 new_york tuesday high 90f
0 new_york wednesday dry
0 new_york wednesday low 40f
0 new_york wednesday high 50f
0 new_york thursday hail
0 new_york thursday low 40f
0 new_york thursday high 50f
0 new_york friday cloudy
0 new_york friday low 70f
0 new_york friday high 90f
0 new_york saturday clear_skies
0 new_york saturday low 70f
0 new_york saturday high 90f
0 new_york sunday rain
0 new_york sunday low 20f
0 new_york sunday high 30f
0 corona monday windy
0 corona monday low 70f
0 corona monday high 80f
0 corona tuesday overcast
0 corona tuesday low 40f
0 corona tuesday high 50f
0 corona wednesday hail
0 corona wednesday low 90f
0 corona wednesday high 100f
0 corona thursday rain
0 corona thursday low 80f
0 corona thursday high 100f
0 corona friday hail
0 corona friday low 60f
0 corona friday high 70f
0 corona saturday warm
0 corona saturday low 60f
0 corona saturday high 80f
0 corona sunday frost
0 corona sunday low 20f
0 corona sunday high 30f
0 seattle monday cloudy
0 seattle monday low 90f
0 seattle monday high 100f
0 seattle tuesday dry
0 seattle tuesday low 30f
0 seattle tuesday high 40f
0 seattle wednesday stormy
0 seattle wednesday low 80f
0 seattle wednesday high 100f
0 seattle thursday snow
0 seattle thursday low 20f
0 seattle thursday high 30f
0 seattle friday foggy
0 seattle friday low 20f
0 seattle friday high 30f
0 seattle saturday drizzle
0 seattle saturday low 40f
0 seattle saturday high 60f
0 seattle sunday drizzle
0 seattle sunday low 50f
0 seattle sunday high 60f
0 grand_rapids monday drizzle
0 grand_rapids monday low 70f
0 grand_rapids monday high 80f
0 grand_rapids tuesday overcast
0 grand_rapids tuesday low 40f
0 grand_rapids tuesday high 60f
0 grand_rapids wednesday overcast
0 grand_rapids wednesday low 60f
0 grand_rapids wednesday high 80f
0 grand_rapids thursday snow
0 grand_rapids thursday low 20f
0 grand_rapids thursday high 40f
0 grand_rapids friday foggy
0 grand_rapids friday low 50f
0 grand_rapids friday high 60f
0 grand_rapids saturday dry
0 grand_rapids saturday low 90f
0 grand_rapids saturday high 100f
0 grand_rapids sunday cloudy
0 grand_rapids sunday low 30f
0 grand_rapids sunday high 40f
1 check forecast for new_york	the weather this week will be hail and rain on thursday and sunday , with the lowest_temperature being 20f and the highest 90f , monday will be the only hot day	['hot', 'lowest_temperature', 'hail', 'monday', 'rain', 'week', '90f', 'thursday', 'sunday', '20f']
2 will it be overcast on friday ?	on friday it will be cloudy on new_york	['cloudy', 'friday', 'new_york']
3 thank you !	you are welcome !	[]

#weather#
0 today monday
0 danville monday clear_skies
0 danville monday low 90f
0 danville monday high 100f
0 danville tuesday stormy
0 danville tuesday low 20f
0 danville tuesday high 40f
0 danville wednesday raining
0 danville wednesday low 40f
0 danville wednesday high 60f
0 danville thursday stormy
0 danville thursday low 80f
0 danville thursday high 90f
0 danville friday misty
0 danville friday low 40f
0 danville friday high 50f
0 danville saturday blizzard
0 danville saturday low 40f
0 danville saturday high 50f
0 danville sunday frost
0 danville sunday low 30f
0 danville sunday high 50f
0 camarillo monday drizzle
0 camarillo monday low 50f
0 camarillo monday high 60f
0 camarillo tuesday clear_skies
0 camarillo tuesday low 30f
0 camarillo tuesday high 40f
0 camarillo wednesday misty
0 camarillo wednesday low 70f
0 camarillo wednesday high 80f
0 camarillo thursday overcast
0 camarillo thursday low 20f
0 camarillo thursday high 30f
0 camarillo friday overcast
0 camarillo friday low 40f
0 camarillo friday high 50f
0 camarillo saturday raining
0 camarillo saturday low 40f
0 camarillo saturday high 50f
0 camarillo sunday frost
0 camarillo sunday low 50f
0 camarillo sunday high 60f
0 san_jose monday clear_skies
0 san_jose monday low 60f
0 san_jose monday high 70f
0 san_jose tuesday misty
0 san_jose tuesday low 30f
0 san_jose tuesday high 50f
0 san_jose wednesday hail
0 san_jose wednesday low 90f
0 san_jose wednesday high 100f
0 san_jose thursday clear_skies
0 san_jose thursday low 20f
0 san_jose thursday high 30f
0 san_jose friday misty
0 san_jose friday low 30f
0 san_jose friday high 40f
0 san_jose saturday clear_skies
0 san_jose saturday low 40f
0 san_jose saturday high 60f
0 san_jose sunday foggy
0 san_jose sunday low 90f
0 san_jose sunday high 100f
0 los_angeles monday drizzle
0 los_angeles monday low 60f
0 los_angeles monday high 70f
0 los_angeles tuesday warm
0 los_angeles tuesday low 60f
0 los_angeles tuesday high 70f
0 los_angeles wednesday clear_skies
0 los_angeles wednesday low 50f
0 los_angeles wednesday high 60f
0 los_angeles thursday clear_skies
0 los_angeles thursday low 90f
0 los_angeles thursday high 100f
0 los_angeles friday foggy
0 los_angeles friday low 90f
0 los_angeles friday high 100f
0 los_angeles saturday raining
0 los_angeles saturday low 90f
0 los_angeles saturday high 100f
0 los_angeles sunday cloudy
0 los_angeles sunday low 50f
0 los_angeles sunday high 60f
0 durham monday clear_skies
0 durham monday low 50f
0 durham monday high 70f
0 durham tuesday dew
0 durham tuesday low 40f
0 durham tuesday high 60f
0 durham wednesday clear_skies
0 durham wednesday low 60f
0 durham wednesday high 70f
0 durham thursday drizzle
0 durham thursday low 60f
0 durham thursday high 80f
0 durham friday humid
0 durham friday low 50f
0 durham friday high 70f
0 durham saturday drizzle
0 durham saturday low 30f
0 durham saturday high 50f
0 durham sunday misty
0 durham sunday low 50f
0 durham sunday high 60f
0 san_francisco monday rain
0 san_francisco monday low 30f
0 san_francisco monday high 50f
0 san_francisco tuesday foggy
0 san_francisco tuesday low 50f
0 san_francisco tuesday high 70f
0 san_francisco wednesday rain
0 san_francisco wednesday low 50f
0 san_francisco wednesday high 60f
0 san_francisco thursday stormy
0 san_francisco thursday low 50f
0 san_francisco thursday high 60f
0 san_francisco friday hail
0 san_francisco friday low 90f
0 san_francisco friday high 100f
0 san_francisco saturday blizzard
0 san_francisco saturday low 40f
0 san_francisco saturday high 60f
0 san_francisco sunday hot
0 san_francisco sunday low 80f
0 san_francisco sunday high 90f
0 boston monday misty
0 boston monday low 70f
0 boston monday high 80f
0 boston tuesday clear_skies
0 boston tuesday low 80f
0 boston tuesday high 90f
0 boston wednesday snow
0 boston wednesday low 90f
0 boston wednesday high 100f
0 boston thursday clear_skies
0 boston thursday low 80f
0 boston thursday high 100f
0 boston friday hail
0 boston friday low 30f
0 boston friday high 40f
0 boston saturday blizzard
0 boston saturday low 20f
0 boston saturday high 30f
0 boston sunday cloudy
0 boston sunday low 70f
0 boston sunday high 80f
1 will it be warm in camarillo over the next 2 days ?	no , it s not gonna be warm in camarillo over the next 2 days	['camarillo', 'warm']
2 thank you car !	you are very welcome	[]

#weather#
0 today monday
0 cleveland monday hail
0 cleveland monday low 90f
0 cleveland monday high 100f
0 cleveland tuesday foggy
0 cleveland tuesday low 60f
0 cleveland tuesday high 80f
0 cleveland wednesday raining
0 cleveland wednesday low 80f
0 cleveland wednesday high 90f
0 cleveland thursday snow
0 cleveland thursday low 30f
0 cleveland thursday high 50f
0 cleveland friday drizzle
0 cleveland friday low 60f
0 cleveland friday high 70f
0 cleveland saturday raining
0 cleveland saturday low 40f
0 cleveland saturday high 60f
0 cleveland sunday drizzle
0 cleveland sunday low 80f
0 cleveland sunday high 90f
0 new_york monday rain
0 new_york monday low 60f
0 new_york monday high 80f
0 new_york tuesday stormy
0 new_york tuesday low 90f
0 new_york tuesday high 100f
0 new_york wednesday windy
0 new_york wednesday low 50f
0 new_york wednesday high 70f
0 new_york thursday windy
0 new_york thursday low 70f
0 new_york thursday high 80f
0 new_york friday foggy
0 new_york friday low 70f
0 new_york friday high 90f
0 new_york saturday dry
0 new_york saturday low 40f
0 new_york saturday high 60f
0 new_york sunday dry
0 new_york sunday low 70f
0 new_york sunday high 90f
0 brentwood monday raining
0 brentwood monday low 90f
0 brentwood monday high 100f
0 brentwood tuesday drizzle
0 brentwood tuesday low 70f
0 brentwood tuesday high 90f
0 brentwood wednesday dew
0 brentwood wednesday low 50f
0 brentwood wednesday high 70f
0 brentwood thursday foggy
0 brentwood thursday low 20f
0 brentwood thursday high 40f
0 brentwood friday windy
0 brentwood friday low 70f
0 brentwood friday high 80f
0 brentwood saturday dry
0 brentwood saturday low 20f
0 brentwood saturday high 30f
0 brentwood sunday rain
0 brentwood sunday low 80f
0 brentwood sunday high 100f
0 inglewood monday raining
0 inglewood monday low 40f
0 inglewood monday high 60f
0 inglewood tuesday snow
0 inglewood tuesday low 30f
0 inglewood tuesday high 50f
0 inglewood wednesday windy
0 inglewood wednesday low 60f
0 inglewood wednesday high 70f
0 inglewood thursday overcast
0 inglewood thursday low 70f
0 inglewood thursday high 80f
0 inglewood friday cloudy
0 inglewood friday low 90f
0 inglewood friday high 100f
0 inglewood saturday overcast
0 inglewood saturday low 30f
0 inglewood saturday high 40f
0 inglewood sunday humid
0 inglewood sunday low 90f
0 inglewood sunday high 100f
0 mountain_view monday windy
0 mountain_view monday low 60f
0 mountain_view monday high 70f
0 mountain_view tuesday misty
0 mountain_view tuesday low 60f
0 mountain_view tuesday high 70f
0 mountain_view wednesday cloudy
0 mountain_view wednesday low 80f
0 mountain_view wednesday high 90f
0 mountain_view thursday hail
0 mountain_view thursday low 80f
0 mountain_view thursday high 100f
0 mountain_view friday foggy
0 mountain_view friday low 90f
0 mountain_view friday high 100f
0 mountain_view saturday misty
0 mountain_view saturday low 90f
0 mountain_view saturday high 100f
0 mountain_view sunday cloudy
0 mountain_view sunday low 60f
0 mountain_view sunday high 70f
0 menlo_park monday foggy
0 menlo_park monday low 30f
0 menlo_park monday high 40f
0 menlo_park tuesday rain
0 menlo_park tuesday low 20f
0 menlo_park tuesday high 40f
0 menlo_park wednesday misty
0 menlo_park wednesday low 70f
0 menlo_park wednesday high 90f
0 menlo_park thursday clear_skies
0 menlo_park thursday low 30f
0 menlo_park thursday high 50f
0 menlo_park friday drizzle
0 menlo_park friday low 90f
0 menlo_park friday high 100f
0 menlo_park saturday drizzle
0 menlo_park saturday low 80f
0 menlo_park saturday high 90f
0 menlo_park sunday windy
0 menlo_park sunday low 20f
0 menlo_park sunday high 30f
0 compton monday humid
0 compton monday low 60f
0 compton monday high 70f
0 compton tuesday stormy
0 compton tuesday low 70f
0 compton tuesday high 90f
0 compton wednesday dry
0 compton wednesday low 30f
0 compton wednesday high 40f
0 compton thursday foggy
0 compton thursday low 70f
0 compton thursday high 90f
0 compton friday cloudy
0 compton friday low 80f
0 compton friday high 90f
0 compton saturday hail
0 compton saturday low 70f
0 compton saturday high 80f
0 compton sunday foggy
0 compton sunday low 60f
0 compton sunday high 80f
1 what s the highest_temperature for this week	what location do you want to know the highest_temperature ?	['highest_temperature']
2 menlo_park , please	on friday in menlo_park it will be a high of 100f	['menlo_park', 'friday', '100f']
3 excellent , that s very helpful	you are very welcome	[]

#weather#
0 today monday
0 brentwood monday dry
0 brentwood monday low 40f
0 brentwood monday high 60f
0 brentwood tuesday overcast
0 brentwood tuesday low 30f
0 brentwood tuesday high 40f
0 brentwood wednesday raining
0 brentwood wednesday low 30f
0 brentwood wednesday high 50f
0 brentwood thursday cloudy
0 brentwood thursday low 50f
0 brentwood thursday high 60f
0 brentwood friday dry
0 brentwood friday low 20f
0 brentwood friday high 40f
0 brentwood saturday cloudy
0 brentwood saturday low 70f
0 brentwood saturday high 90f
0 brentwood sunday humid
0 brentwood sunday low 90f
0 brentwood sunday high 100f
0 corona monday foggy
0 corona monday low 80f
0 corona monday high 90f
0 corona tuesday dry
0 corona tuesday low 40f
0 corona tuesday high 60f
0 corona wednesday clear_skies
0 corona wednesday low 80f
0 corona wednesday high 100f
0 corona thursday stormy
0 corona thursday low 40f
0 corona thursday high 60f
0 corona friday dry
0 corona friday low 60f
0 corona friday high 70f
0 corona saturday hail
0 corona saturday low 50f
0 corona saturday high 60f
0 corona sunday blizzard
0 corona sunday low 40f
0 corona sunday high 50f
0 danville monday dew
0 danville monday low 60f
0 danville monday high 70f
0 danville tuesday windy
0 danville tuesday low 90f
0 danville tuesday high 100f
0 danville wednesday raining
0 danville wednesday low 70f
0 danville wednesday high 90f
0 danville thursday cloudy
0 danville thursday low 70f
0 danville thursday high 80f
0 danville friday misty
0 danville friday low 60f
0 danville friday high 70f
0 danville saturday hot
0 danville saturday low 60f
0 danville saturday high 80f
0 danville sunday hail
0 danville sunday low 60f
0 danville sunday high 70f
0 seattle monday dry
0 seattle monday low 40f
0 seattle monday high 60f
0 seattle tuesday raining
0 seattle tuesday low 80f
0 seattle tuesday high 90f
0 seattle wednesday hail
0 seattle wednesday low 20f
0 seattle wednesday high 30f
0 seattle thursday frost
0 seattle thursday low 20f
0 seattle thursday high 40f
0 seattle friday raining
0 seattle friday low 20f
0 seattle friday high 40f
0 seattle saturday clear_skies
0 seattle saturday low 70f
0 seattle saturday high 80f
0 seattle sunday humid
0 seattle sunday low 80f
0 seattle sunday high 100f
0 inglewood monday dry
0 inglewood monday low 80f
0 inglewood monday high 90f
0 inglewood tuesday overcast
0 inglewood tuesday low 20f
0 inglewood tuesday high 40f
0 inglewood wednesday cloudy
0 inglewood wednesday low 60f
0 inglewood wednesday high 70f
0 inglewood thursday misty
0 inglewood thursday low 80f
0 inglewood thursday high 100f
0 inglewood friday blizzard
0 inglewood friday low 40f
0 inglewood friday high 60f
0 inglewood saturday drizzle
0 inglewood saturday low 30f
0 inglewood saturday high 50f
0 inglewood sunday blizzard
0 inglewood sunday low 30f
0 inglewood sunday high 40f
0 oakland monday foggy
0 oakland monday low 80f
0 oakland monday high 100f
0 oakland tuesday dew
0 oakland tuesday low 30f
0 oakland tuesday high 40f
0 oakland wednesday frost
0 oakland wednesday low 30f
0 oakland wednesday high 40f
0 oakland thursday rain
0 oakland thursday low 90f
0 oakland thursday high 100f
0 oakland friday cloudy
0 oakland friday low 40f
0 oakland friday high 60f
0 oakland saturday cloudy
0 oakland saturday low 60f
0 oakland saturday high 80f
0 oakland sunday windy
0 oakland sunday low 30f
0 oakland sunday high 40f
0 mountain_view monday clear_skies
0 mountain_view monday low 60f
0 mountain_view monday high 80f
0 mountain_view tuesday stormy
0 mountain_view tuesday low 70f
0 mountain_view tuesday high 80f
0 mountain_view wednesday foggy
0 mountain_view wednesday low 20f
0 mountain_view wednesday high 30f
0 mountain_view thursday warm
0 mountain_view thursday low 80f
0 mountain_view thursday high 100f
0 mountain_view friday warm
0 mountain_view friday low 70f
0 mountain_view friday high 90f
0 mountain_view saturday clear_skies
0 mountain_view saturday low 60f
0 mountain_view saturday high 80f
0 mountain_view sunday cloudy
0 mountain_view sunday low 80f
0 mountain_view sunday high 100f
1 will there be hail in mountain_view today ?	there will be clear_skies today in mountain_view	['today', 'mountain_view', 'clear_skies']
2 thanks	anytime	[]

#weather#
0 today monday
0 inglewood monday drizzle
0 inglewood monday low 80f
0 inglewood monday high 90f
0 inglewood tuesday rain
0 inglewood tuesday low 80f
0 inglewood tuesday high 90f
0 inglewood wednesday snow
0 inglewood wednesday low 40f
0 inglewood wednesday high 60f
0 inglewood thursday cloudy
0 inglewood thursday low 50f
0 inglewood thursday high 70f
0 inglewood friday blizzard
0 inglewood friday low 20f
0 inglewood friday high 30f
0 inglewood saturday blizzard
0 inglewood saturday low 30f
0 inglewood saturday high 40f
0 inglewood sunday foggy
0 inglewood sunday low 90f
0 inglewood sunday high 100f
0 san_mateo monday cloudy
0 san_mateo monday low 60f
0 san_mateo monday high 80f
0 san_mateo tuesday humid
0 san_mateo tuesday low 80f
0 san_mateo tuesday high 90f
0 san_mateo wednesday drizzle
0 san_mateo wednesday low 90f
0 san_mateo wednesday high 100f
0 san_mateo thursday clear_skies
0 san_mateo thursday low 60f
0 san_mateo thursday high 70f
0 san_mateo friday blizzard
0 san_mateo friday low 40f
0 san_mateo friday high 50f
0 san_mateo saturday overcast
0 san_mateo saturday low 90f
0 san_mateo saturday high 100f
0 san_mateo sunday humid
0 san_mateo sunday low 80f
0 san_mateo sunday high 100f
0 mountain_view monday snow
0 mountain_view monday low 20f
0 mountain_view monday high 30f
0 mountain_view tuesday dry
0 mountain_view tuesday low 70f
0 mountain_view tuesday high 80f
0 mountain_view wednesday frost
0 mountain_view wednesday low 30f
0 mountain_view wednesday high 50f
0 mountain_view thursday drizzle
0 mountain_view thursday low 60f
0 mountain_view thursday high 80f
0 mountain_view friday windy
0 mountain_view friday low 90f
0 mountain_view friday high 100f
0 mountain_view saturday foggy
0 mountain_view saturday low 60f
0 mountain_view saturday high 80f
0 mountain_view sunday snow
0 mountain_view sunday low 50f
0 mountain_view sunday high 70f
0 danville monday dew
0 danville monday low 50f
0 danville monday high 70f
0 danville tuesday foggy
0 danville tuesday low 70f
0 danville tuesday high 90f
0 danville wednesday stormy
0 danville wednesday low 30f
0 danville wednesday high 40f
0 danville thursday cloudy
0 danville thursday low 30f
0 danville thursday high 50f
0 danville friday frost
0 danville friday low 30f
0 danville friday high 40f
0 danville saturday windy
0 danville saturday low 40f
0 danville saturday high 60f
0 danville sunday rain
0 danville sunday low 90f
0 danville sunday high 100f
0 alhambra monday windy
0 alhambra monday low 90f
0 alhambra monday high 100f
0 alhambra tuesday rain
0 alhambra tuesday low 70f
0 alhambra tuesday high 80f
0 alhambra wednesday foggy
0 alhambra wednesday low 60f
0 alhambra wednesday high 70f
0 alhambra thursday windy
0 alhambra thursday low 50f
0 alhambra thursday high 60f
0 alhambra friday drizzle
0 alhambra friday low 60f
0 alhambra friday high 80f
0 alhambra saturday windy
0 alhambra saturday low 50f
0 alhambra saturday high 60f
0 alhambra sunday blizzard
0 alhambra sunday low 50f
0 alhambra sunday high 60f
0 atherton monday drizzle
0 atherton monday low 20f
0 atherton monday high 30f
0 atherton tuesday snow
0 atherton tuesday low 80f
0 atherton tuesday high 90f
0 atherton wednesday cloudy
0 atherton wednesday low 90f
0 atherton wednesday high 100f
0 atherton thursday drizzle
0 atherton thursday low 50f
0 atherton thursday high 60f
0 atherton friday cloudy
0 atherton friday low 50f
0 atherton friday high 60f
0 atherton saturday windy
0 atherton saturday low 60f
0 atherton saturday high 70f
0 atherton sunday misty
0 atherton sunday low 80f
0 atherton sunday high 100f
0 menlo_park monday drizzle
0 menlo_park monday low 40f
0 menlo_park monday high 50f
0 menlo_park tuesday raining
0 menlo_park tuesday low 50f
0 menlo_park tuesday high 60f
0 menlo_park wednesday dew
0 menlo_park wednesday low 70f
0 menlo_park wednesday high 90f
0 menlo_park thursday overcast
0 menlo_park thursday low 70f
0 menlo_park thursday high 80f
0 menlo_park friday rain
0 menlo_park friday low 80f
0 menlo_park friday high 100f
0 menlo_park saturday windy
0 menlo_park saturday low 40f
0 menlo_park saturday high 50f
0 menlo_park sunday dry
0 menlo_park sunday low 20f
0 menlo_park sunday high 30f
1 will the weather be warm in menlo_park on sunday ?	the highest_temperature on sunday is 30f in menlo_park	['sunday', 'menlo_park', '30f', 'highest_temperature']
2 thanks	you are welcome	[]

#weather#
0 today monday
0 redwood_city monday snow
0 redwood_city monday low 40f
0 redwood_city monday high 60f
0 redwood_city tuesday windy
0 redwood_city tuesday low 80f
0 redwood_city tuesday high 100f
0 redwood_city wednesday frost
0 redwood_city wednesday low 20f
0 redwood_city wednesday high 30f
0 redwood_city thursday overcast
0 redwood_city thursday low 50f
0 redwood_city thursday high 70f
0 redwood_city friday cloudy
0 redwood_city friday low 90f
0 redwood_city friday high 100f
0 redwood_city saturday raining
0 redwood_city saturday low 40f
0 redwood_city saturday high 50f
0 redwood_city sunday drizzle
0 redwood_city sunday low 90f
0 redwood_city sunday high 100f
0 seattle monday snow
0 seattle monday low 30f
0 seattle monday high 40f
0 seattle tuesday warm
0 seattle tuesday low 70f
0 seattle tuesday high 90f
0 seattle wednesday blizzard
0 seattle wednesday low 40f
0 seattle wednesday high 60f
0 seattle thursday clear_skies
0 seattle thursday low 40f
0 seattle thursday high 50f
0 seattle friday overcast
0 seattle friday low 80f
0 seattle friday high 90f
0 seattle saturday dry
0 seattle saturday low 80f
0 seattle saturday high 100f
0 seattle sunday snow
0 seattle sunday low 80f
0 seattle sunday high 90f
0 grand_rapids monday frost
0 grand_rapids monday low 20f
0 grand_rapids monday high 40f
0 grand_rapids tuesday rain
0 grand_rapids tuesday low 40f
0 grand_rapids tuesday high 60f
0 grand_rapids wednesday drizzle
0 grand_rapids wednesday low 30f
0 grand_rapids wednesday high 40f
0 grand_rapids thursday warm
0 grand_rapids thursday low 90f
0 grand_rapids thursday high 100f
0 grand_rapids friday foggy
0 grand_rapids friday low 80f
0 grand_rapids friday high 90f
0 grand_rapids saturday drizzle
0 grand_rapids saturday low 70f
0 grand_rapids saturday high 80f
0 grand_rapids sunday raining
0 grand_rapids sunday low 60f
0 grand_rapids sunday high 70f
0 boston monday frost
0 boston monday low 40f
0 boston monday high 50f
0 boston tuesday overcast
0 boston tuesday low 80f
0 boston tuesday high 90f
0 boston wednesday overcast
0 boston wednesday low 30f
0 boston wednesday high 50f
0 boston thursday rain
0 boston thursday low 50f
0 boston thursday high 70f
0 boston friday raining
0 boston friday low 30f
0 boston friday high 40f
0 boston saturday blizzard
0 boston saturday low 30f
0 boston saturday high 40f
0 boston sunday cloudy
0 boston sunday low 40f
0 boston sunday high 50f
0 mountain_view monday clear_skies
0 mountain_view monday low 60f
0 mountain_view monday high 70f
0 mountain_view tuesday snow
0 mountain_view tuesday low 50f
0 mountain_view tuesday high 70f
0 mountain_view wednesday drizzle
0 mountain_view wednesday low 20f
0 mountain_view wednesday high 30f
0 mountain_view thursday overcast
0 mountain_view thursday low 70f
0 mountain_view thursday high 90f
0 mountain_view friday hot
0 mountain_view friday low 50f
0 mountain_view friday high 70f
0 mountain_view saturday blizzard
0 mountain_view saturday low 30f
0 mountain_view saturday high 40f
0 mountain_view sunday snow
0 mountain_view sunday low 50f
0 mountain_view sunday high 60f
0 durham monday drizzle
0 durham monday low 40f
0 durham monday high 60f
0 durham tuesday windy
0 durham tuesday low 70f
0 durham tuesday high 80f
0 durham wednesday snow
0 durham wednesday low 70f
0 durham wednesday high 80f
0 durham thursday raining
0 durham thursday low 30f
0 durham thursday high 50f
0 durham friday drizzle
0 durham friday low 20f
0 durham friday high 30f
0 durham saturday rain
0 durham saturday low 30f
0 durham saturday high 50f
0 durham sunday humid
0 durham sunday low 70f
0 durham sunday high 90f
0 exeter monday dry
0 exeter monday low 50f
0 exeter monday high 60f
0 exeter tuesday dry
0 exeter tuesday low 70f
0 exeter tuesday high 80f
0 exeter wednesday rain
0 exeter wednesday low 60f
0 exeter wednesday high 80f
0 exeter thursday foggy
0 exeter thursday low 50f
0 exeter thursday high 70f
0 exeter friday clear_skies
0 exeter friday low 50f
0 exeter friday high 70f
0 exeter saturday dry
0 exeter saturday low 50f
0 exeter saturday high 60f
0 exeter sunday humid
0 exeter sunday low 70f
0 exeter sunday high 80f
1 what is the weather like today and tomorrow	what city would you like the 2 day forecast for ?	[]
2 i need to know if there is a blizzard in redwood_city today	there is no blizzard in redwood_city today	['blizzard', 'redwood_city', 'today']
3 thanks	you are welcome	[]

#navigate#
0 3_miles no_traffic parking_garage poi stanford_oval_parking
0 stanford_oval_parking distance 3_miles
0 stanford_oval_parking traffic_info no_traffic
0 stanford_oval_parking poi_type parking_garage
0 stanford_oval_parking address 610_amarillo_ave
0 2_miles no_traffic coffee_or_tea_place poi starbucks
0 starbucks distance 2_miles
0 starbucks traffic_info no_traffic
0 starbucks poi_type coffee_or_tea_place
0 starbucks address 792_bedoin_street
0 5_miles heavy_traffic gas_station poi valero
0 valero distance 5_miles
0 valero traffic_info heavy_traffic
0 valero poi_type gas_station
0 valero address 200_alester_ave
0 6_miles heavy_traffic certain_address poi 5677_springer_street
0 5677_springer_street distance 6_miles
0 5677_springer_street traffic_info heavy_traffic
0 5677_springer_street poi_type certain_address
0 5677_springer_street address 5677_springer_street
0 6_miles heavy_traffic grocery_store poi safeway
0 safeway distance 6_miles
0 safeway traffic_info heavy_traffic
0 safeway poi_type grocery_store
0 safeway address 452_arcadia_pl
0 3_miles no_traffic shopping_center poi stanford_shopping_center
0 stanford_shopping_center distance 3_miles
0 stanford_shopping_center traffic_info no_traffic
0 stanford_shopping_center poi_type shopping_center
0 stanford_shopping_center address 773_alger_dr
0 2_miles moderate_traffic rest_stop poi hotel_keen
0 hotel_keen distance 2_miles
0 hotel_keen traffic_info moderate_traffic
0 hotel_keen poi_type rest_stop
0 hotel_keen address 578_arbol_dr
1 get me directions to the nearest shopping mall	the nearest shopping mall is stanford_shopping_center it s located 3_miles away and there is no_traffic to reach it	['stanford_shopping_center', 'no_traffic', '3_miles']
2 sounds great thanks	you are welcome !	[]

#schedule#
1 remind me that i have a meeting at work on the_12th at 5pm in conference_room_100	okay setting a reminder for you work meeting , on the_12th at 5pm , in conference_room_100	['conference_room_100', 'the_12th', '5pm', 'meeting']

#navigate#
0 1_miles moderate_traffic hospital poi stanford_express_care
0 stanford_express_care distance 1_miles
0 stanford_express_care traffic_info moderate_traffic
0 stanford_express_care poi_type hospital
0 stanford_express_care address 214_el_camino_real
0 6_miles car_collision_nearby pizza_restaurant poi papa_johns
0 papa_johns distance 6_miles
0 papa_johns traffic_info car_collision_nearby
0 papa_johns poi_type pizza_restaurant
0 papa_johns address 110_arastradero_rd
0 6_miles road_block_nearby chinese_restaurant poi jing_jing
0 jing_jing distance 6_miles
0 jing_jing traffic_info road_block_nearby
0 jing_jing poi_type chinese_restaurant
0 jing_jing address 113_arbol_dr
0 1_miles road_block_nearby grocery_store poi whole_foods
0 whole_foods distance 1_miles
0 whole_foods traffic_info road_block_nearby
0 whole_foods poi_type grocery_store
0 whole_foods address 819_alma_st
0 3_miles car_collision_nearby coffee_or_tea_place poi peets_coffee
0 peets_coffee distance 3_miles
0 peets_coffee traffic_info car_collision_nearby
0 peets_coffee poi_type coffee_or_tea_place
0 peets_coffee address 9981_archuleta_ave
0 2_miles no_traffic certain_address poi 5677_springer_street
0 5677_springer_street distance 2_miles
0 5677_springer_street traffic_info no_traffic
0 5677_springer_street poi_type certain_address
0 5677_springer_street address 5677_springer_street
0 2_miles heavy_traffic parking_garage poi palo_alto_garage_r
0 palo_alto_garage_r distance 2_miles
0 palo_alto_garage_r traffic_info heavy_traffic
0 palo_alto_garage_r poi_type parking_garage
0 palo_alto_garage_r address 481_amaranta_ave
0 6_miles road_block_nearby coffee_or_tea_place poi teavana
0 teavana distance 6_miles
0 teavana traffic_info road_block_nearby
0 teavana poi_type coffee_or_tea_place
0 teavana address 145_amherst_st
1 where are the nearest coffee shops	the nearby coffee shops are teavana which is 6_miles away , and peets_coffee which is 3_miles away	['3_miles', '6_miles', 'teavana', 'peets_coffee']
2 please give me an address and directions to the peets_coffee , and take the fastest route available	peets_coffee is located at 9981_archuleta_ave but a car collision is nearby on the route i will try to find the quickest route possible	['9981_archuleta_ave', 'peets_coffee']
3 thanks for all the help	you are welcome !	[]

#schedule#
0 dinner time 6pm
0 dinner date the_7th
0 dinner party marie
0 meeting time 1pm
0 meeting date the_15th
0 meeting party management
0 meeting room conference_room_50
0 meeting agenda sign_the_nda
0 football_activity time 9am
0 football_activity date the_10th
0 football_activity party marie
0 doctor_appointment time 3pm
0 doctor_appointment date the_7th
0 doctor_appointment party jeff
0 lab_appointment time 2pm
0 lab_appointment date friday
0 lab_appointment party martha
0 football_activity time 10am
0 football_activity date the_5th
0 football_activity party jon
0 football_activity time 3pm
0 football_activity date the_16th
0 football_activity party alex
0 football_activity time 2pm
0 football_activity date monday
0 football_activity party father
1 what is the date of football and who is coming ?	you have four football_activity scheduled ; one on the_5th with john , on the_10th with marie , one on the_16th with alex , and one on monday with father	['father', 'monday', 'football_activity', 'alex', 'the_5th', 'the_10th', 'marie', 'the_16th']
2 thanks	have a great day	[]

#weather#
0 today monday
0 durham monday overcast
0 durham monday low 50f
0 durham monday high 70f
0 durham tuesday overcast
0 durham tuesday low 20f
0 durham tuesday high 40f
0 durham wednesday hail
0 durham wednesday low 80f
0 durham wednesday high 100f
0 durham thursday cloudy
0 durham thursday low 30f
0 durham thursday high 50f
0 durham friday snow
0 durham friday low 50f
0 durham friday high 60f
0 durham saturday overcast
0 durham saturday low 40f
0 durham saturday high 50f
0 durham sunday dew
0 durham sunday low 60f
0 durham sunday high 80f
0 redwood_city monday hot
0 redwood_city monday low 60f
0 redwood_city monday high 80f
0 redwood_city tuesday dry
0 redwood_city tuesday low 90f
0 redwood_city tuesday high 100f
0 redwood_city wednesday hot
0 redwood_city wednesday low 60f
0 redwood_city wednesday high 70f
0 redwood_city thursday foggy
0 redwood_city thursday low 60f
0 redwood_city thursday high 70f
0 redwood_city friday foggy
0 redwood_city friday low 30f
0 redwood_city friday high 50f
0 redwood_city saturday dry
0 redwood_city saturday low 70f
0 redwood_city saturday high 80f
0 redwood_city sunday windy
0 redwood_city sunday low 30f
0 redwood_city sunday high 50f
0 danville monday cloudy
0 danville monday low 90f
0 danville monday high 100f
0 danville tuesday stormy
0 danville tuesday low 20f
0 danville tuesday high 30f
0 danville wednesday dry
0 danville wednesday low 60f
0 danville wednesday high 80f
0 danville thursday snow
0 danville thursday low 90f
0 danville thursday high 100f
0 danville friday cloudy
0 danville friday low 60f
0 danville friday high 70f
0 danville saturday rain
0 danville saturday low 60f
0 danville saturday high 80f
0 danville sunday raining
0 danville sunday low 20f
0 danville sunday high 40f
0 camarillo monday hail
0 camarillo monday low 60f
0 camarillo monday high 80f
0 camarillo tuesday snow
0 camarillo tuesday low 90f
0 camarillo tuesday high 100f
0 camarillo wednesday frost
0 camarillo wednesday low 50f
0 camarillo wednesday high 60f
0 camarillo thursday hail
0 camarillo thursday low 70f
0 camarillo thursday high 90f
0 camarillo friday clear_skies
0 camarillo friday low 40f
0 camarillo friday high 50f
0 camarillo saturday misty
0 camarillo saturday low 70f
0 camarillo saturday high 80f
0 camarillo sunday stormy
0 camarillo sunday low 90f
0 camarillo sunday high 100f
0 fresno monday humid
0 fresno monday low 80f
0 fresno monday high 90f
0 fresno tuesday clear_skies
0 fresno tuesday low 30f
0 fresno tuesday high 40f
0 fresno wednesday frost
0 fresno wednesday low 30f
0 fresno wednesday high 50f
0 fresno thursday drizzle
0 fresno thursday low 20f
0 fresno thursday high 30f
0 fresno friday blizzard
0 fresno friday low 40f
0 fresno friday high 50f
0 fresno saturday raining
0 fresno saturday low 80f
0 fresno saturday high 100f
0 fresno sunday hail
0 fresno sunday low 30f
0 fresno sunday high 50f
0 alameda monday overcast
0 alameda monday low 40f
0 alameda monday high 50f
0 alameda tuesday drizzle
0 alameda tuesday low 30f
0 alameda tuesday high 40f
0 alameda wednesday raining
0 alameda wednesday low 50f
0 alameda wednesday high 60f
0 alameda thursday clear_skies
0 alameda thursday low 40f
0 alameda thursday high 60f
0 alameda friday rain
0 alameda friday low 90f
0 alameda friday high 100f
0 alameda saturday frost
0 alameda saturday low 50f
0 alameda saturday high 60f
0 alameda sunday cloudy
0 alameda sunday low 60f
0 alameda sunday high 80f
0 new_york monday rain
0 new_york monday low 30f
0 new_york monday high 50f
0 new_york tuesday foggy
0 new_york tuesday low 30f
0 new_york tuesday high 50f
0 new_york wednesday dry
0 new_york wednesday low 20f
0 new_york wednesday high 30f
0 new_york thursday raining
0 new_york thursday low 50f
0 new_york thursday high 60f
0 new_york friday raining
0 new_york friday low 50f
0 new_york friday high 60f
0 new_york saturday hail
0 new_york saturday low 30f
0 new_york saturday high 50f
0 new_york sunday clear_skies
0 new_york sunday low 80f
0 new_york sunday high 90f
1 will it be stormy in redwood_city on wednesday ?	no , wednesday it will be hot in redwood_city	['hot', 'redwood_city', 'wednesday']
2 thank you	anytime	[]

#weather#
0 today monday
0 manhattan monday rain
0 manhattan monday low 90f
0 manhattan monday high 100f
0 manhattan tuesday misty
0 manhattan tuesday low 90f
0 manhattan tuesday high 100f
0 manhattan wednesday cloudy
0 manhattan wednesday low 20f
0 manhattan wednesday high 40f
0 manhattan thursday clear_skies
0 manhattan thursday low 60f
0 manhattan thursday high 80f
0 manhattan friday clear_skies
0 manhattan friday low 50f
0 manhattan friday high 60f
0 manhattan saturday drizzle
0 manhattan saturday low 50f
0 manhattan saturday high 60f
0 manhattan sunday misty
0 manhattan sunday low 50f
0 manhattan sunday high 70f
0 mountain_view monday windy
0 mountain_view monday low 40f
0 mountain_view monday high 60f
0 mountain_view tuesday drizzle
0 mountain_view tuesday low 70f
0 mountain_view tuesday high 90f
0 mountain_view wednesday drizzle
0 mountain_view wednesday low 90f
0 mountain_view wednesday high 100f
0 mountain_view thursday drizzle
0 mountain_view thursday low 90f
0 mountain_view thursday high 100f
0 mountain_view friday snow
0 mountain_view friday low 30f
0 mountain_view friday high 50f
0 mountain_view saturday windy
0 mountain_view saturday low 80f
0 mountain_view saturday high 90f
0 mountain_view sunday rain
0 mountain_view sunday low 90f
0 mountain_view sunday high 100f
0 los_angeles monday dry
0 los_angeles monday low 30f
0 los_angeles monday high 40f
0 los_angeles tuesday cloudy
0 los_angeles tuesday low 90f
0 los_angeles tuesday high 100f
0 los_angeles wednesday foggy
0 los_angeles wednesday low 40f
0 los_angeles wednesday high 60f
0 los_angeles thursday hail
0 los_angeles thursday low 80f
0 los_angeles thursday high 100f
0 los_angeles friday hot
0 los_angeles friday low 90f
0 los_angeles friday high 100f
0 los_angeles saturday hail
0 los_angeles saturday low 50f
0 los_angeles saturday high 70f
0 los_angeles sunday dew
0 los_angeles sunday low 20f
0 los_angeles sunday high 40f
0 corona monday rain
0 corona monday low 40f
0 corona monday high 50f
0 corona tuesday snow
0 corona tuesday low 50f
0 corona tuesday high 70f
0 corona wednesday rain
0 corona wednesday low 80f
0 corona wednesday high 90f
0 corona thursday raining
0 corona thursday low 70f
0 corona thursday high 90f
0 corona friday humid
0 corona friday low 70f
0 corona friday high 90f
0 corona saturday dry
0 corona saturday low 30f
0 corona saturday high 40f
0 corona sunday hot
0 corona sunday low 80f
0 corona sunday high 90f
0 camarillo monday foggy
0 camarillo monday low 80f
0 camarillo monday high 100f
0 camarillo tuesday windy
0 camarillo tuesday low 60f
0 camarillo tuesday high 80f
0 camarillo wednesday windy
0 camarillo wednesday low 20f
0 camarillo wednesday high 40f
0 camarillo thursday stormy
0 camarillo thursday low 70f
0 camarillo thursday high 80f
0 camarillo friday cloudy
0 camarillo friday low 40f
0 camarillo friday high 50f
0 camarillo saturday misty
0 camarillo saturday low 90f
0 camarillo saturday high 100f
0 camarillo sunday raining
0 camarillo sunday low 50f
0 camarillo sunday high 60f
0 san_mateo monday windy
0 san_mateo monday low 40f
0 san_mateo monday high 50f
0 san_mateo tuesday foggy
0 san_mateo tuesday low 50f
0 san_mateo tuesday high 60f
0 san_mateo wednesday raining
0 san_mateo wednesday low 50f
0 san_mateo wednesday high 60f
0 san_mateo thursday frost
0 san_mateo thursday low 20f
0 san_mateo thursday high 30f
0 san_mateo friday dry
0 san_mateo friday low 90f
0 san_mateo friday high 100f
0 san_mateo saturday dew
0 san_mateo saturday low 60f
0 san_mateo saturday high 80f
0 san_mateo sunday misty
0 san_mateo sunday low 90f
0 san_mateo sunday high 100f
0 inglewood monday clear_skies
0 inglewood monday low 80f
0 inglewood monday high 90f
0 inglewood tuesday dew
0 inglewood tuesday low 80f
0 inglewood tuesday high 100f
0 inglewood wednesday snow
0 inglewood wednesday low 60f
0 inglewood wednesday high 70f
0 inglewood thursday clear_skies
0 inglewood thursday low 20f
0 inglewood thursday high 30f
0 inglewood friday stormy
0 inglewood friday low 20f
0 inglewood friday high 40f
0 inglewood saturday rain
0 inglewood saturday low 50f
0 inglewood saturday high 70f
0 inglewood sunday dry
0 inglewood sunday low 70f
0 inglewood sunday high 80f
1 is it going to snow today	what city should i check for you ?	[]
2 san_mateo please	today is gonna be windy in san_mateo , with expected low temperature of 40f , and high of 50f	['windy', 'san_mateo', '50f', '40f', 'today']
3 thanks so much	you are welcome glad i could be of assistance	[]

#schedule#
0 yoga_activity time 11am
0 yoga_activity date the_5th
0 yoga_activity party brother
0 dentist_appointment time 4pm
0 dentist_appointment date friday
0 dentist_appointment party tom
0 football_activity time 11am
0 football_activity date the_4th
0 football_activity party ana
0 taking_medicine time 3pm
0 taking_medicine date the_3rd
0 taking_medicine party jeff
0 lab_appointment time 11am
0 lab_appointment date the_10th
0 lab_appointment party mother
0 dinner time 7pm
0 dinner date friday
0 dinner party marie
0 yoga_activity time 2pm
0 yoga_activity date the_13th
0 yoga_activity party father
0 yoga_activity time 10am
0 yoga_activity date the_3rd
0 yoga_activity party jon
1 what day and time is my yoga class ?	your yoga_activity is on the_3rd at 10am	['yoga_activity', '10am', 'the_3rd']
2 thank you kindly	you are welcome	[]

#weather#
0 today monday
0 manhattan monday foggy
0 manhattan monday low 20f
0 manhattan monday high 30f
0 manhattan tuesday frost
0 manhattan tuesday low 30f
0 manhattan tuesday high 50f
0 manhattan wednesday rain
0 manhattan wednesday low 20f
0 manhattan wednesday high 30f
0 manhattan thursday cloudy
0 manhattan thursday low 40f
0 manhattan thursday high 50f
0 manhattan friday misty
0 manhattan friday low 20f
0 manhattan friday high 30f
0 manhattan saturday drizzle
0 manhattan saturday low 70f
0 manhattan saturday high 80f
0 manhattan sunday dew
0 manhattan sunday low 20f
0 manhattan sunday high 30f
0 corona monday drizzle
0 corona monday low 80f
0 corona monday high 100f
0 corona tuesday drizzle
0 corona tuesday low 30f
0 corona tuesday high 40f
0 corona wednesday foggy
0 corona wednesday low 90f
0 corona wednesday high 100f
0 corona thursday clear_skies
0 corona thursday low 60f
0 corona thursday high 70f
0 corona friday drizzle
0 corona friday low 30f
0 corona friday high 50f
0 corona saturday drizzle
0 corona saturday low 50f
0 corona saturday high 70f
0 corona sunday rain
0 corona sunday low 70f
0 corona sunday high 80f
0 inglewood monday rain
0 inglewood monday low 40f
0 inglewood monday high 50f
0 inglewood tuesday dry
0 inglewood tuesday low 30f
0 inglewood tuesday high 40f
0 inglewood wednesday dew
0 inglewood wednesday low 80f
0 inglewood wednesday high 100f
0 inglewood thursday cloudy
0 inglewood thursday low 20f
0 inglewood thursday high 40f
0 inglewood friday dew
0 inglewood friday low 90f
0 inglewood friday high 100f
0 inglewood saturday clear_skies
0 inglewood saturday low 70f
0 inglewood saturday high 90f
0 inglewood sunday rain
0 inglewood sunday low 30f
0 inglewood sunday high 40f
0 carson monday rain
0 carson monday low 50f
0 carson monday high 70f
0 carson tuesday stormy
0 carson tuesday low 50f
0 carson tuesday high 60f
0 carson wednesday windy
0 carson wednesday low 60f
0 carson wednesday high 70f
0 carson thursday dew
0 carson thursday low 30f
0 carson thursday high 40f
0 carson friday foggy
0 carson friday low 50f
0 carson friday high 70f
0 carson saturday cloudy
0 carson saturday low 90f
0 carson saturday high 100f
0 carson sunday hail
0 carson sunday low 60f
0 carson sunday high 70f
0 alameda monday windy
0 alameda monday low 70f
0 alameda monday high 80f
0 alameda tuesday hot
0 alameda tuesday low 90f
0 alameda tuesday high 100f
0 alameda wednesday misty
0 alameda wednesday low 50f
0 alameda wednesday high 60f
0 alameda thursday hail
0 alameda thursday low 30f
0 alameda thursday high 40f
0 alameda friday dry
0 alameda friday low 50f
0 alameda friday high 70f
0 alameda saturday raining
0 alameda saturday low 40f
0 alameda saturday high 60f
0 alameda sunday stormy
0 alameda sunday low 70f
0 alameda sunday high 90f
0 durham monday cloudy
0 durham monday low 70f
0 durham monday high 90f
0 durham tuesday foggy
0 durham tuesday low 90f
0 durham tuesday high 100f
0 durham wednesday raining
0 durham wednesday low 40f
0 durham wednesday high 50f
0 durham thursday raining
0 durham thursday low 20f
0 durham thursday high 40f
0 durham friday snow
0 durham friday low 70f
0 durham friday high 80f
0 durham saturday humid
0 durham saturday low 90f
0 durham saturday high 100f
0 durham sunday windy
0 durham sunday low 70f
0 durham sunday high 80f
0 alhambra monday clear_skies
0 alhambra monday low 60f
0 alhambra monday high 70f
0 alhambra tuesday clear_skies
0 alhambra tuesday low 70f
0 alhambra tuesday high 90f
0 alhambra wednesday clear_skies
0 alhambra wednesday low 50f
0 alhambra wednesday high 70f
0 alhambra thursday snow
0 alhambra thursday low 80f
0 alhambra thursday high 90f
0 alhambra friday misty
0 alhambra friday low 60f
0 alhambra friday high 80f
0 alhambra saturday stormy
0 alhambra saturday low 70f
0 alhambra saturday high 80f
0 alhambra sunday foggy
0 alhambra sunday low 70f
0 alhambra sunday high 80f
1 is the weather cloudy right now	what location do you want the weather for ?	[]
2 alameda	it is not cloudy in alameda right now	['alameda', 'cloudy']
3 thanks	you are welcome have a great day	[]

#weather#
0 today monday
0 manhattan monday blizzard
0 manhattan monday low 40f
0 manhattan monday high 50f
0 manhattan tuesday dew
0 manhattan tuesday low 40f
0 manhattan tuesday high 60f
0 manhattan wednesday dew
0 manhattan wednesday low 20f
0 manhattan wednesday high 40f
0 manhattan thursday rain
0 manhattan thursday low 50f
0 manhattan thursday high 60f
0 manhattan friday snow
0 manhattan friday low 70f
0 manhattan friday high 80f
0 manhattan saturday humid
0 manhattan saturday low 60f
0 manhattan saturday high 80f
0 manhattan sunday cloudy
0 manhattan sunday low 90f
0 manhattan sunday high 100f
0 menlo_park monday windy
0 menlo_park monday low 80f
0 menlo_park monday high 90f
0 menlo_park tuesday foggy
0 menlo_park tuesday low 50f
0 menlo_park tuesday high 70f
0 menlo_park wednesday overcast
0 menlo_park wednesday low 20f
0 menlo_park wednesday high 30f
0 menlo_park thursday hail
0 menlo_park thursday low 40f
0 menlo_park thursday high 60f
0 menlo_park friday humid
0 menlo_park friday low 70f
0 menlo_park friday high 90f
0 menlo_park saturday blizzard
0 menlo_park saturday low 20f
0 menlo_park saturday high 40f
0 menlo_park sunday warm
0 menlo_park sunday low 90f
0 menlo_park sunday high 100f
0 los_angeles monday misty
0 los_angeles monday low 90f
0 los_angeles monday high 100f
0 los_angeles tuesday overcast
0 los_angeles tuesday low 20f
0 los_angeles tuesday high 30f
0 los_angeles wednesday foggy
0 los_angeles wednesday low 20f
0 los_angeles wednesday high 30f
0 los_angeles thursday dew
0 los_angeles thursday low 40f
0 los_angeles thursday high 50f
0 los_angeles friday frost
0 los_angeles friday low 40f
0 los_angeles friday high 50f
0 los_angeles saturday rain
0 los_angeles saturday low 90f
0 los_angeles saturday high 100f
0 los_angeles sunday hail
0 los_angeles sunday low 20f
0 los_angeles sunday high 40f
0 downtown_chicago monday dry
0 downtown_chicago monday low 30f
0 downtown_chicago monday high 40f
0 downtown_chicago tuesday snow
0 downtown_chicago tuesday low 60f
0 downtown_chicago tuesday high 80f
0 downtown_chicago wednesday snow
0 downtown_chicago wednesday low 40f
0 downtown_chicago wednesday high 60f
0 downtown_chicago thursday hot
0 downtown_chicago thursday low 80f
0 downtown_chicago thursday high 90f
0 downtown_chicago friday drizzle
0 downtown_chicago friday low 50f
0 downtown_chicago friday high 60f
0 downtown_chicago saturday foggy
0 downtown_chicago saturday low 70f
0 downtown_chicago saturday high 90f
0 downtown_chicago sunday drizzle
0 downtown_chicago sunday low 50f
0 downtown_chicago sunday high 70f
0 grand_rapids monday raining
0 grand_rapids monday low 90f
0 grand_rapids monday high 100f
0 grand_rapids tuesday stormy
0 grand_rapids tuesday low 30f
0 grand_rapids tuesday high 50f
0 grand_rapids wednesday dew
0 grand_rapids wednesday low 80f
0 grand_rapids wednesday high 100f
0 grand_rapids thursday misty
0 grand_rapids thursday low 90f
0 grand_rapids thursday high 100f
0 grand_rapids friday hot
0 grand_rapids friday low 80f
0 grand_rapids friday high 100f
0 grand_rapids saturday cloudy
0 grand_rapids saturday low 20f
0 grand_rapids saturday high 40f
0 grand_rapids sunday blizzard
0 grand_rapids sunday low 50f
0 grand_rapids sunday high 60f
0 san_jose monday misty
0 san_jose monday low 90f
0 san_jose monday high 100f
0 san_jose tuesday clear_skies
0 san_jose tuesday low 60f
0 san_jose tuesday high 80f
0 san_jose wednesday clear_skies
0 san_jose wednesday low 30f
0 san_jose wednesday high 50f
0 san_jose thursday hail
0 san_jose thursday low 70f
0 san_jose thursday high 90f
0 san_jose friday hot
0 san_jose friday low 90f
0 san_jose friday high 100f
0 san_jose saturday windy
0 san_jose saturday low 90f
0 san_jose saturday high 100f
0 san_jose sunday drizzle
0 san_jose sunday low 30f
0 san_jose sunday high 50f
0 alhambra monday windy
0 alhambra monday low 60f
0 alhambra monday high 70f
0 alhambra tuesday rain
0 alhambra tuesday low 40f
0 alhambra tuesday high 60f
0 alhambra wednesday windy
0 alhambra wednesday low 30f
0 alhambra wednesday high 40f
0 alhambra thursday foggy
0 alhambra thursday low 70f
0 alhambra thursday high 80f
0 alhambra friday overcast
0 alhambra friday low 70f
0 alhambra friday high 80f
0 alhambra saturday hot
0 alhambra saturday low 90f
0 alhambra saturday high 100f
0 alhambra sunday rain
0 alhambra sunday low 30f
0 alhambra sunday high 40f
1 will the weather be hail in alhambra during the next seven days ?	there shouldn t be any hail during the next seven days in alhambra	['alhambra', 'hail']
2 thank you	you are welcome	[]

#schedule#
1 schedule a yoga_activity with tom on the_8th at 2pm	okay , scheduling a yoga_activity with tom for the_8th at 2pm	['yoga_activity', 'the_8th', 'tom', '2pm']
2 thanks !	my pleasure	[]

#navigate#
0 5_miles moderate_traffic coffee_or_tea_place poi peets_coffee
0 peets_coffee distance 5_miles
0 peets_coffee traffic_info moderate_traffic
0 peets_coffee poi_type coffee_or_tea_place
0 peets_coffee address 9981_archuleta_ave
0 3_miles road_block_nearby certain_address poi 5677_springer_street
0 5677_springer_street distance 3_miles
0 5677_springer_street traffic_info road_block_nearby
0 5677_springer_street poi_type certain_address
0 5677_springer_street address 5677_springer_street
0 6_miles no_traffic rest_stop poi the_westin
0 the_westin distance 6_miles
0 the_westin traffic_info no_traffic
0 the_westin poi_type rest_stop
0 the_westin address 329_el_camino_real
0 6_miles road_block_nearby parking_garage poi dish_parking
0 dish_parking distance 6_miles
0 dish_parking traffic_info road_block_nearby
0 dish_parking poi_type parking_garage
0 dish_parking address 550_alester_ave
0 5_miles moderate_traffic pizza_restaurant poi papa_johns
0 papa_johns distance 5_miles
0 papa_johns traffic_info moderate_traffic
0 papa_johns poi_type pizza_restaurant
0 papa_johns address 110_arastradero_rd
0 1_miles no_traffic chinese_restaurant poi mandarin_roots
0 mandarin_roots distance 1_miles
0 mandarin_roots traffic_info no_traffic
0 mandarin_roots poi_type chinese_restaurant
0 mandarin_roots address 271_springer_street
0 8_miles heavy_traffic hospital poi palo_alto_medical_foundation
0 palo_alto_medical_foundation distance 8_miles
0 palo_alto_medical_foundation traffic_info heavy_traffic
0 palo_alto_medical_foundation poi_type hospital
0 palo_alto_medical_foundation address 611_ames_ave
0 6_miles road_block_nearby pizza_restaurant poi pizza_chicago
0 pizza_chicago distance 6_miles
0 pizza_chicago traffic_info road_block_nearby
0 pizza_chicago poi_type pizza_restaurant
0 pizza_chicago address 915_arbol_dr
1 i need to find the shortest route to the hospital	sorry it appears the nearest hospital is 8_miles away palo_alto_medical_foundation is located at 611_ames_ave with heavy_traffic noted	['palo_alto_medical_foundation', '8_miles', '611_ames_ave', 'heavy_traffic', 'hospital']
2 can you send me the directions ?	palo_alto_medical_foundation is located at 611_ames_ave	['611_ames_ave', 'palo_alto_medical_foundation']
3 thank you car , please pick the route with the shortest distance to reach there !	i sent the route on your map you are welcome !	[]

#navigate#
0 3_miles heavy_traffic pizza_restaurant poi pizza_hut
0 pizza_hut distance 3_miles
0 pizza_hut traffic_info heavy_traffic
0 pizza_hut poi_type pizza_restaurant
0 pizza_hut address 704_el_camino_real
0 3_miles heavy_traffic rest_stop poi four_seasons
0 four_seasons distance 3_miles
0 four_seasons traffic_info heavy_traffic
0 four_seasons poi_type rest_stop
0 four_seasons address 465_arcadia_pl
0 6_miles moderate_traffic chinese_restaurant poi p_._f_._changs
0 p_._f_._changs distance 6_miles
0 p_._f_._changs traffic_info moderate_traffic
0 p_._f_._changs poi_type chinese_restaurant
0 p_._f_._changs address 669_el_camino_real
0 5_miles no_traffic hospital poi palo_alto_medical_foundation
0 palo_alto_medical_foundation distance 5_miles
0 palo_alto_medical_foundation traffic_info no_traffic
0 palo_alto_medical_foundation poi_type hospital
0 palo_alto_medical_foundation address 611_ames_ave
0 5_miles no_traffic grocery_store poi trader_joes
0 trader_joes distance 5_miles
0 trader_joes traffic_info no_traffic
0 trader_joes poi_type grocery_store
0 trader_joes address 408_university_ave
0 3_miles heavy_traffic chinese_restaurant poi tai_pan
0 tai_pan distance 3_miles
0 tai_pan traffic_info heavy_traffic
0 tai_pan poi_type chinese_restaurant
0 tai_pan address 830_almanor_ln
0 4_miles no_traffic grocery_store poi sigona_farmers_market
0 sigona_farmers_market distance 4_miles
0 sigona_farmers_market traffic_info no_traffic
0 sigona_farmers_market poi_type grocery_store
0 sigona_farmers_market address 638_amherst_st
1 give me the closest fast food restaurant	i do not have a listing for any fast food places but i do have a pizza_restaurant that is 3_miles away would you like more info on it ?	['pizza_restaurant', '3_miles']
2 sure find the fastest route to a pizza place that is within 3_miles of me	pizza_hut is 3_miles away , would you like the address ?	['3_miles', 'pizza_hut']
3 yes , please !	704_el_camino_real , i ve already set the navigator to go there	['704_el_camino_real']
4 thank you car !	you are welcome !	[]

#schedule#
0 dentist_appointment time 3pm
0 dentist_appointment date the_2nd
0 dentist_appointment party sister
0 dentist_appointment time 2pm
0 dentist_appointment date the_6th
0 dentist_appointment party sister
0 dinner time 5pm
0 dinner date the_9th
0 dinner party alex
0 football_activity time 9am
0 football_activity date the_16th
0 football_activity party jon
0 lab_appointment time 7pm
0 lab_appointment date tuesday
0 lab_appointment party sister
0 lab_appointment time 3pm
0 lab_appointment date the_18th
0 lab_appointment party sister
0 lab_appointment time 6pm
0 lab_appointment date the_3rd
0 lab_appointment party tom
0 taking_medicine time 4pm
0 taking_medicine date friday
0 taking_medicine party brother
1 what is the date of my nextt dentist_appointment and who will be attending it ?	your next dentist_appointment is on the_2nd with sister	['the_2nd', 'sister', 'dentist_appointment']
2 thank you	you are welcome	[]

#weather#
0 today monday
0 inglewood monday raining
0 inglewood monday low 20f
0 inglewood monday high 40f
0 inglewood tuesday hot
0 inglewood tuesday low 80f
0 inglewood tuesday high 90f
0 inglewood wednesday blizzard
0 inglewood wednesday low 40f
0 inglewood wednesday high 60f
0 inglewood thursday dew
0 inglewood thursday low 70f
0 inglewood thursday high 80f
0 inglewood friday clear_skies
0 inglewood friday low 20f
0 inglewood friday high 40f
0 inglewood saturday stormy
0 inglewood saturday low 90f
0 inglewood saturday high 100f
0 inglewood sunday raining
0 inglewood sunday low 40f
0 inglewood sunday high 50f
0 alameda monday misty
0 alameda monday low 50f
0 alameda monday high 60f
0 alameda tuesday misty
0 alameda tuesday low 40f
0 alameda tuesday high 60f
0 alameda wednesday hot
0 alameda wednesday low 80f
0 alameda wednesday high 100f
0 alameda thursday dew
0 alameda thursday low 40f
0 alameda thursday high 60f
0 alameda friday humid
0 alameda friday low 60f
0 alameda friday high 80f
0 alameda saturday clear_skies
0 alameda saturday low 70f
0 alameda saturday high 80f
0 alameda sunday windy
0 alameda sunday low 20f
0 alameda sunday high 30f
0 alhambra monday raining
0 alhambra monday low 50f
0 alhambra monday high 70f
0 alhambra tuesday hot
0 alhambra tuesday low 80f
0 alhambra tuesday high 100f
0 alhambra wednesday dry
0 alhambra wednesday low 70f
0 alhambra wednesday high 80f
0 alhambra thursday clear_skies
0 alhambra thursday low 40f
0 alhambra thursday high 50f
0 alhambra friday dry
0 alhambra friday low 70f
0 alhambra friday high 90f
0 alhambra saturday stormy
0 alhambra saturday low 60f
0 alhambra saturday high 70f
0 alhambra sunday overcast
0 alhambra sunday low 90f
0 alhambra sunday high 100f
0 durham monday drizzle
0 durham monday low 50f
0 durham monday high 70f
0 durham tuesday snow
0 durham tuesday low 30f
0 durham tuesday high 50f
0 durham wednesday cloudy
0 durham wednesday low 50f
0 durham wednesday high 70f
0 durham thursday rain
0 durham thursday low 20f
0 durham thursday high 30f
0 durham friday overcast
0 durham friday low 40f
0 durham friday high 60f
0 durham saturday cloudy
0 durham saturday low 40f
0 durham saturday high 50f
0 durham sunday cloudy
0 durham sunday low 90f
0 durham sunday high 100f
0 redwood_city monday cloudy
0 redwood_city monday low 90f
0 redwood_city monday high 100f
0 redwood_city tuesday windy
0 redwood_city tuesday low 90f
0 redwood_city tuesday high 100f
0 redwood_city wednesday windy
0 redwood_city wednesday low 90f
0 redwood_city wednesday high 100f
0 redwood_city thursday cloudy
0 redwood_city thursday low 40f
0 redwood_city thursday high 60f
0 redwood_city friday windy
0 redwood_city friday low 60f
0 redwood_city friday high 70f
0 redwood_city saturday rain
0 redwood_city saturday low 30f
0 redwood_city saturday high 40f
0 redwood_city sunday humid
0 redwood_city sunday low 70f
0 redwood_city sunday high 80f
0 camarillo monday clear_skies
0 camarillo monday low 90f
0 camarillo monday high 100f
0 camarillo tuesday cloudy
0 camarillo tuesday low 90f
0 camarillo tuesday high 100f
0 camarillo wednesday windy
0 camarillo wednesday low 30f
0 camarillo wednesday high 50f
0 camarillo thursday snow
0 camarillo thursday low 90f
0 camarillo thursday high 100f
0 camarillo friday overcast
0 camarillo friday low 90f
0 camarillo friday high 100f
0 camarillo saturday overcast
0 camarillo saturday low 60f
0 camarillo saturday high 80f
0 camarillo sunday rain
0 camarillo sunday low 60f
0 camarillo sunday high 70f
0 atherton monday overcast
0 atherton monday low 90f
0 atherton monday high 100f
0 atherton tuesday drizzle
0 atherton tuesday low 30f
0 atherton tuesday high 40f
0 atherton wednesday warm
0 atherton wednesday low 90f
0 atherton wednesday high 100f
0 atherton thursday cloudy
0 atherton thursday low 70f
0 atherton thursday high 80f
0 atherton friday misty
0 atherton friday low 90f
0 atherton friday high 100f
0 atherton saturday misty
0 atherton saturday low 50f
0 atherton saturday high 60f
0 atherton sunday frost
0 atherton sunday low 30f
0 atherton sunday high 50f
1 is it going to rain at all this upcoming week	what city shall i check for rain ?	['rain']
2 redwood_city	chance of rain on saturday in redwood_city	['saturday', 'rain', 'redwood_city']
3 okay thank you	no problem	[]

#navigate#
0 2_miles no_traffic rest_stop poi the_westin
0 the_westin distance 2_miles
0 the_westin traffic_info no_traffic
0 the_westin poi_type rest_stop
0 the_westin address 329_el_camino_real
0 6_miles no_traffic hospital poi palo_alto_medical_foundation
0 palo_alto_medical_foundation distance 6_miles
0 palo_alto_medical_foundation traffic_info no_traffic
0 palo_alto_medical_foundation poi_type hospital
0 palo_alto_medical_foundation address 611_ames_ave
0 2_miles no_traffic rest_stop poi hotel_keen
0 hotel_keen distance 2_miles
0 hotel_keen traffic_info no_traffic
0 hotel_keen poi_type rest_stop
0 hotel_keen address 578_arbol_dr
0 2_miles moderate_traffic grocery_store poi whole_foods
0 whole_foods distance 2_miles
0 whole_foods traffic_info moderate_traffic
0 whole_foods poi_type grocery_store
0 whole_foods address 819_alma_st
0 3_miles heavy_traffic chinese_restaurant poi p_._f_._changs
0 p_._f_._changs distance 3_miles
0 p_._f_._changs traffic_info heavy_traffic
0 p_._f_._changs poi_type chinese_restaurant
0 p_._f_._changs address 669_el_camino_real
0 1_miles moderate_traffic shopping_center poi midtown_shopping_center
0 midtown_shopping_center distance 1_miles
0 midtown_shopping_center traffic_info moderate_traffic
0 midtown_shopping_center poi_type shopping_center
0 midtown_shopping_center address 338_alester_ave
0 1_miles heavy_traffic certain_address poi 5677_springer_street
0 5677_springer_street distance 1_miles
0 5677_springer_street traffic_info heavy_traffic
0 5677_springer_street poi_type certain_address
0 5677_springer_street address 5677_springer_street
1 is there a nearby rest_stop ?	hotel_keen and the_westin are both nearby	['hotel_keen', 'the_westin']
2 which has the least amount of traffic at the moment	they both have none	[]
3 what is the address for keen ?	578_arbol_dr , we are 2_miles away from it set the navigation there ?	['2_miles', '578_arbol_dr']
4 yes , sounds great	alright	[]

#navigate#
0 5_miles moderate_traffic friends_house poi jills_house
0 jills_house distance 5_miles
0 jills_house traffic_info moderate_traffic
0 jills_house poi_type friends_house
0 jills_house address 347_alta_mesa_ave
0 1_miles no_traffic coffee_or_tea_place poi palo_alto_cafe
0 palo_alto_cafe distance 1_miles
0 palo_alto_cafe traffic_info no_traffic
0 palo_alto_cafe poi_type coffee_or_tea_place
0 palo_alto_cafe address 436_alger_dr
0 1_miles heavy_traffic shopping_center poi topanga_mall
0 topanga_mall distance 1_miles
0 topanga_mall traffic_info heavy_traffic
0 topanga_mall poi_type shopping_center
0 topanga_mall address 171_oak_rd
0 2_miles moderate_traffic shopping_center poi stanford_shopping_center
0 stanford_shopping_center distance 2_miles
0 stanford_shopping_center traffic_info moderate_traffic
0 stanford_shopping_center poi_type shopping_center
0 stanford_shopping_center address 773_alger_dr
0 5_miles heavy_traffic chinese_restaurant poi panda_express
0 panda_express distance 5_miles
0 panda_express traffic_info heavy_traffic
0 panda_express poi_type chinese_restaurant
0 panda_express address 842_arrowhead_way
0 4_miles heavy_traffic pizza_restaurant poi pizza_chicago
0 pizza_chicago distance 4_miles
0 pizza_chicago traffic_info heavy_traffic
0 pizza_chicago poi_type pizza_restaurant
0 pizza_chicago address 915_arbol_dr
0 5_miles heavy_traffic gas_station poi chevron
0 chevron distance 5_miles
0 chevron traffic_info heavy_traffic
0 chevron poi_type gas_station
0 chevron address 783_arcadia_pl
0 6_miles road_block_nearby friends_house poi jacks_house
0 jacks_house distance 6_miles
0 jacks_house traffic_info road_block_nearby
0 jacks_house poi_type friends_house
0 jacks_house address 864_almanor_ln
1 give me the address of the nearest shopping_center to me , with the fastest route to it	stanford_shopping_center is 2_miles away at 773_alger_dr	['stanford_shopping_center', '2_miles', '773_alger_dr']
2 is there any traffic ?	there is moderate_traffic on the way to stanford_shopping_center	['stanford_shopping_center', 'moderate_traffic']
3 then pick the fastest route and let s go there , thank you car !	i sent on your screen the fastest route to the shopping_center and you are welcome !	['shopping_center']

#weather#
0 today monday
0 san_jose monday drizzle
0 san_jose monday low 20f
0 san_jose monday high 30f
0 san_jose tuesday clear_skies
0 san_jose tuesday low 90f
0 san_jose tuesday high 100f
0 san_jose wednesday cloudy
0 san_jose wednesday low 30f
0 san_jose wednesday high 40f
0 san_jose thursday snow
0 san_jose thursday low 80f
0 san_jose thursday high 100f
0 san_jose friday dry
0 san_jose friday low 80f
0 san_jose friday high 100f
0 san_jose saturday snow
0 san_jose saturday low 60f
0 san_jose saturday high 80f
0 san_jose sunday windy
0 san_jose sunday low 40f
0 san_jose sunday high 50f
0 new_york monday warm
0 new_york monday low 70f
0 new_york monday high 90f
0 new_york tuesday cloudy
0 new_york tuesday low 70f
0 new_york tuesday high 80f
0 new_york wednesday overcast
0 new_york wednesday low 50f
0 new_york wednesday high 70f
0 new_york thursday overcast
0 new_york thursday low 50f
0 new_york thursday high 70f
0 new_york friday foggy
0 new_york friday low 40f
0 new_york friday high 60f
0 new_york saturday cloudy
0 new_york saturday low 80f
0 new_york saturday high 90f
0 new_york sunday drizzle
0 new_york sunday low 40f
0 new_york sunday high 60f
0 seattle monday clear_skies
0 seattle monday low 60f
0 seattle monday high 80f
0 seattle tuesday raining
0 seattle tuesday low 50f
0 seattle tuesday high 60f
0 seattle wednesday drizzle
0 seattle wednesday low 50f
0 seattle wednesday high 70f
0 seattle thursday foggy
0 seattle thursday low 30f
0 seattle thursday high 50f
0 seattle friday cloudy
0 seattle friday low 70f
0 seattle friday high 90f
0 seattle saturday drizzle
0 seattle saturday low 90f
0 seattle saturday high 100f
0 seattle sunday warm
0 seattle sunday low 70f
0 seattle sunday high 80f
0 compton monday dry
0 compton monday low 40f
0 compton monday high 50f
0 compton tuesday rain
0 compton tuesday low 90f
0 compton tuesday high 100f
0 compton wednesday foggy
0 compton wednesday low 20f
0 compton wednesday high 40f
0 compton thursday foggy
0 compton thursday low 20f
0 compton thursday high 30f
0 compton friday drizzle
0 compton friday low 30f
0 compton friday high 50f
0 compton saturday snow
0 compton saturday low 30f
0 compton saturday high 50f
0 compton sunday warm
0 compton sunday low 50f
0 compton sunday high 70f
0 mountain_view monday drizzle
0 mountain_view monday low 70f
0 mountain_view monday high 90f
0 mountain_view tuesday overcast
0 mountain_view tuesday low 30f
0 mountain_view tuesday high 40f
0 mountain_view wednesday cloudy
0 mountain_view wednesday low 30f
0 mountain_view wednesday high 40f
0 mountain_view thursday snow
0 mountain_view thursday low 90f
0 mountain_view thursday high 100f
0 mountain_view friday humid
0 mountain_view friday low 90f
0 mountain_view friday high 100f
0 mountain_view saturday raining
0 mountain_view saturday low 30f
0 mountain_view saturday high 40f
0 mountain_view sunday overcast
0 mountain_view sunday low 50f
0 mountain_view sunday high 60f
0 inglewood monday raining
0 inglewood monday low 50f
0 inglewood monday high 60f
0 inglewood tuesday overcast
0 inglewood tuesday low 40f
0 inglewood tuesday high 60f
0 inglewood wednesday overcast
0 inglewood wednesday low 20f
0 inglewood wednesday high 40f
0 inglewood thursday hot
0 inglewood thursday low 50f
0 inglewood thursday high 70f
0 inglewood friday cloudy
0 inglewood friday low 50f
0 inglewood friday high 70f
0 inglewood saturday overcast
0 inglewood saturday low 20f
0 inglewood saturday high 30f
0 inglewood sunday dry
0 inglewood sunday low 50f
0 inglewood sunday high 70f
0 redwood_city monday overcast
0 redwood_city monday low 90f
0 redwood_city monday high 100f
0 redwood_city tuesday drizzle
0 redwood_city tuesday low 90f
0 redwood_city tuesday high 100f
0 redwood_city wednesday rain
0 redwood_city wednesday low 70f
0 redwood_city wednesday high 90f
0 redwood_city thursday hot
0 redwood_city thursday low 70f
0 redwood_city thursday high 90f
0 redwood_city friday foggy
0 redwood_city friday low 80f
0 redwood_city friday high 90f
0 redwood_city saturday snow
0 redwood_city saturday low 90f
0 redwood_city saturday high 100f
0 redwood_city sunday hot
0 redwood_city sunday low 80f
0 redwood_city sunday high 90f
1 what is the weather like today in tomorrow	what city are you inquiring about ?	[]
2 will it be cloudy in compton today ?	compton is not showing a forecast for cloudy skies today	['today', 'cloudy', 'compton']
3 ok	you are welcome	[]

#schedule#
0 swimming_activity time 1pm
0 swimming_activity date monday
0 football_activity time 11am
0 football_activity date thursday
0 lab_appointment time 11am
0 lab_appointment date friday
0 medicine time 1pm
0 medicine date friday
0 meeting time 7pm
0 meeting date monday
0 meeting party sales_team
0 meeting room conference_room_50
0 meeting agenda discuss_the_company_picnic
0 conference time 10am
0 conference date monday
0 conference party executive_team
0 conference room conference_room_102
0 conference agenda discuss_the_company_picnic
1 tell me the time of today s meeting	the meeting is at 7pm	['7pm', 'meeting']
2 perfect	anything else ?	[]

#navigate#
0 6_miles car_collision_nearby chinese_restaurant poi panda_express
0 panda_express distance 6_miles
0 panda_express traffic_info car_collision_nearby
0 panda_express poi_type chinese_restaurant
0 panda_express address 842_arrowhead_way
0 4_miles heavy_traffic chinese_restaurant poi p_._f_._changs
0 p_._f_._changs distance 4_miles
0 p_._f_._changs traffic_info heavy_traffic
0 p_._f_._changs poi_type chinese_restaurant
0 p_._f_._changs address 669_el_camino_real
0 2_miles heavy_traffic shopping_center poi topanga_mall
0 topanga_mall distance 2_miles
0 topanga_mall traffic_info heavy_traffic
0 topanga_mall poi_type shopping_center
0 topanga_mall address 171_oak_rd
0 5_miles road_block_nearby gas_station poi 76
0 76 distance 5_miles
0 76 traffic_info road_block_nearby
0 76 poi_type gas_station
0 76 address 91_el_camino_real
0 4_miles car_collision_nearby coffee_or_tea_place poi palo_alto_cafe
0 palo_alto_cafe distance 4_miles
0 palo_alto_cafe traffic_info car_collision_nearby
0 palo_alto_cafe poi_type coffee_or_tea_place
0 palo_alto_cafe address 436_alger_dr
0 3_miles heavy_traffic chinese_restaurant poi chef_chu_s
0 chef_chu_s distance 3_miles
0 chef_chu_s traffic_info heavy_traffic
0 chef_chu_s poi_type chinese_restaurant
0 chef_chu_s address 593_arrowhead_way
0 3_miles heavy_traffic coffee_or_tea_place poi philz
0 philz distance 3_miles
0 philz traffic_info heavy_traffic
0 philz poi_type coffee_or_tea_place
0 philz address 583_alester_ave
0 6_miles moderate_traffic coffee_or_tea_place poi starbucks
0 starbucks distance 6_miles
0 starbucks traffic_info moderate_traffic
0 starbucks poi_type coffee_or_tea_place
0 starbucks address 792_bedoin_street
1 find me a gas_station that i can get to the quickest without any traffic	the nearest gas_station is located at 91_el_camino_real , but there is a roadblock nearby	['gas_station', '91_el_camino_real']
2 anything else around ?	i m sorry but this is the only option in a 6_miles range	['6_miles']
3 ok , please give me directions via the fastest route	there is a road_block_nearby , i sent on your screen a slightly longer road that will allow you to reach faster	['road_block_nearby']
4 thank you	you are welcome !	[]

#navigate#
0 6_miles no_traffic friends_house poi toms_house
0 toms_house distance 6_miles
0 toms_house traffic_info no_traffic
0 toms_house poi_type friends_house
0 toms_house address 580_van_ness_ave
0 2_miles moderate_traffic hospital poi stanford_express_care
0 stanford_express_care distance 2_miles
0 stanford_express_care traffic_info moderate_traffic
0 stanford_express_care poi_type hospital
0 stanford_express_care address 214_el_camino_real
0 4_miles no_traffic coffee_or_tea_place poi philz
0 philz distance 4_miles
0 philz traffic_info no_traffic
0 philz poi_type coffee_or_tea_place
0 philz address 583_alester_ave
0 2_miles no_traffic certain_address poi 5672_barringer_street
0 5672_barringer_street distance 2_miles
0 5672_barringer_street traffic_info no_traffic
0 5672_barringer_street poi_type certain_address
0 5672_barringer_street address 5672_barringer_street
0 5_miles moderate_traffic pizza_restaurant poi dominos
0 dominos distance 5_miles
0 dominos traffic_info moderate_traffic
0 dominos poi_type pizza_restaurant
0 dominos address 776_arastradero_rd
0 5_miles heavy_traffic chinese_restaurant poi mandarin_roots
0 mandarin_roots distance 5_miles
0 mandarin_roots traffic_info heavy_traffic
0 mandarin_roots poi_type chinese_restaurant
0 mandarin_roots address 271_springer_street
0 1_miles heavy_traffic gas_station poi valero
0 valero distance 1_miles
0 valero traffic_info heavy_traffic
0 valero poi_type gas_station
0 valero address 200_alester_ave
1 where does my friend live ?	tom s house is 6_miles away at 580_van_ness_ave	['580_van_ness_ave', '6_miles', 'tom']
2 is that the fastest route ?	i ll send the route with no_traffic on your screen , drive carefully !	['no_traffic']
3 thank you	you are welcome	[]

#navigate#
0 6_miles heavy_traffic pizza_restaurant poi pizza_chicago
0 pizza_chicago distance 6_miles
0 pizza_chicago traffic_info heavy_traffic
0 pizza_chicago poi_type pizza_restaurant
0 pizza_chicago address 915_arbol_dr
0 3_miles no_traffic home poi home
0 home distance 3_miles
0 home traffic_info no_traffic
0 home poi_type home
0 home address 10_ames_street
0 2_miles no_traffic pizza_restaurant poi pizza_hut
0 pizza_hut distance 2_miles
0 pizza_hut traffic_info no_traffic
0 pizza_hut poi_type pizza_restaurant
0 pizza_hut address 704_el_camino_real
0 4_miles road_block_nearby coffee_or_tea_place poi philz
0 philz distance 4_miles
0 philz traffic_info road_block_nearby
0 philz poi_type coffee_or_tea_place
0 philz address 583_alester_ave
0 2_miles heavy_traffic shopping_center poi midtown_shopping_center
0 midtown_shopping_center distance 2_miles
0 midtown_shopping_center traffic_info heavy_traffic
0 midtown_shopping_center poi_type shopping_center
0 midtown_shopping_center address 338_alester_ave
0 2_miles heavy_traffic gas_station poi 76
0 76 distance 2_miles
0 76 traffic_info heavy_traffic
0 76 poi_type gas_station
0 76 address 91_el_camino_real
0 2_miles road_block_nearby grocery_store poi willows_market
0 willows_market distance 2_miles
0 willows_market traffic_info road_block_nearby
0 willows_market poi_type grocery_store
0 willows_market address 409_bollard_st
0 1_miles moderate_traffic chinese_restaurant poi tai_pan
0 tai_pan distance 1_miles
0 tai_pan traffic_info moderate_traffic
0 tai_pan poi_type chinese_restaurant
0 tai_pan address 830_almanor_ln
1 show me traffic for going home	there is no_traffic listed going to 10_ames_street	['10_ames_street', 'no_traffic']
2 then pick the fastest route and set the gps to go there , thank you !	setting navigation now	[]
3 thanks for the help	you are welcome !	[]

#weather#
0 today monday
0 san_mateo monday humid
0 san_mateo monday low 60f
0 san_mateo monday high 70f
0 san_mateo tuesday rain
0 san_mateo tuesday low 20f
0 san_mateo tuesday high 40f
0 san_mateo wednesday cloudy
0 san_mateo wednesday low 60f
0 san_mateo wednesday high 70f
0 san_mateo thursday foggy
0 san_mateo thursday low 40f
0 san_mateo thursday high 50f
0 san_mateo friday windy
0 san_mateo friday low 60f
0 san_mateo friday high 80f
0 san_mateo saturday cloudy
0 san_mateo saturday low 80f
0 san_mateo saturday high 100f
0 san_mateo sunday cloudy
0 san_mateo sunday low 70f
0 san_mateo sunday high 80f
0 fresno monday clear_skies
0 fresno monday low 50f
0 fresno monday high 70f
0 fresno tuesday frost
0 fresno tuesday low 40f
0 fresno tuesday high 50f
0 fresno wednesday cloudy
0 fresno wednesday low 90f
0 fresno wednesday high 100f
0 fresno thursday misty
0 fresno thursday low 90f
0 fresno thursday high 100f
0 fresno friday foggy
0 fresno friday low 20f
0 fresno friday high 40f
0 fresno saturday blizzard
0 fresno saturday low 40f
0 fresno saturday high 50f
0 fresno sunday blizzard
0 fresno sunday low 30f
0 fresno sunday high 50f
0 san_jose monday clear_skies
0 san_jose monday low 70f
0 san_jose monday high 90f
0 san_jose tuesday cloudy
0 san_jose tuesday low 90f
0 san_jose tuesday high 100f
0 san_jose wednesday raining
0 san_jose wednesday low 40f
0 san_jose wednesday high 50f
0 san_jose thursday windy
0 san_jose thursday low 70f
0 san_jose thursday high 80f
0 san_jose friday overcast
0 san_jose friday low 30f
0 san_jose friday high 40f
0 san_jose saturday cloudy
0 san_jose saturday low 20f
0 san_jose saturday high 30f
0 san_jose sunday hail
0 san_jose sunday low 20f
0 san_jose sunday high 40f
0 danville monday overcast
0 danville monday low 80f
0 danville monday high 100f
0 danville tuesday foggy
0 danville tuesday low 70f
0 danville tuesday high 80f
0 danville wednesday misty
0 danville wednesday low 30f
0 danville wednesday high 50f
0 danville thursday misty
0 danville thursday low 70f
0 danville thursday high 80f
0 danville friday overcast
0 danville friday low 40f
0 danville friday high 50f
0 danville saturday cloudy
0 danville saturday low 20f
0 danville saturday high 30f
0 danville sunday overcast
0 danville sunday low 70f
0 danville sunday high 80f
0 alameda monday cloudy
0 alameda monday low 90f
0 alameda monday high 100f
0 alameda tuesday raining
0 alameda tuesday low 30f
0 alameda tuesday high 40f
0 alameda wednesday hail
0 alameda wednesday low 90f
0 alameda wednesday high 100f
0 alameda thursday clear_skies
0 alameda thursday low 60f
0 alameda thursday high 70f
0 alameda friday rain
0 alameda friday low 30f
0 alameda friday high 40f
0 alameda saturday rain
0 alameda saturday low 80f
0 alameda saturday high 100f
0 alameda sunday cloudy
0 alameda sunday low 60f
0 alameda sunday high 70f
0 corona monday rain
0 corona monday low 40f
0 corona monday high 50f
0 corona tuesday clear_skies
0 corona tuesday low 80f
0 corona tuesday high 100f
0 corona wednesday frost
0 corona wednesday low 20f
0 corona wednesday high 30f
0 corona thursday overcast
0 corona thursday low 50f
0 corona thursday high 70f
0 corona friday dry
0 corona friday low 50f
0 corona friday high 70f
0 corona saturday cloudy
0 corona saturday low 70f
0 corona saturday high 80f
0 corona sunday cloudy
0 corona sunday low 80f
0 corona sunday high 100f
0 menlo_park monday clear_skies
0 menlo_park monday low 80f
0 menlo_park monday high 100f
0 menlo_park tuesday hail
0 menlo_park tuesday low 80f
0 menlo_park tuesday high 100f
0 menlo_park wednesday misty
0 menlo_park wednesday low 70f
0 menlo_park wednesday high 90f
0 menlo_park thursday clear_skies
0 menlo_park thursday low 70f
0 menlo_park thursday high 90f
0 menlo_park friday hail
0 menlo_park friday low 50f
0 menlo_park friday high 60f
0 menlo_park saturday humid
0 menlo_park saturday low 60f
0 menlo_park saturday high 80f
0 menlo_park sunday rain
0 menlo_park sunday low 20f
0 menlo_park sunday high 40f
1 will it be dry in fresno on sunday ?	no , on sunday in fresno there will be a blizzard	['sunday', 'fresno', 'blizzard']
2 okay , thank you	no problem	[]

#navigate#
0 4_miles moderate_traffic pizza_restaurant poi round_table
0 round_table distance 4_miles
0 round_table traffic_info moderate_traffic
0 round_table poi_type pizza_restaurant
0 round_table address 113_anton_ct
0 4_miles heavy_traffic friends_house poi jacks_house
0 jacks_house distance 4_miles
0 jacks_house traffic_info heavy_traffic
0 jacks_house poi_type friends_house
0 jacks_house address 864_almanor_ln
0 1_miles moderate_traffic pizza_restaurant poi dominos
0 dominos distance 1_miles
0 dominos traffic_info moderate_traffic
0 dominos poi_type pizza_restaurant
0 dominos address 776_arastradero_rd
0 6_miles moderate_traffic rest_stop poi the_westin
0 the_westin distance 6_miles
0 the_westin traffic_info moderate_traffic
0 the_westin poi_type rest_stop
0 the_westin address 329_el_camino_real
0 1_miles moderate_traffic grocery_store poi safeway
0 safeway distance 1_miles
0 safeway traffic_info moderate_traffic
0 safeway poi_type grocery_store
0 safeway address 452_arcadia_pl
0 1_miles moderate_traffic hospital poi stanford_express_care
0 stanford_express_care distance 1_miles
0 stanford_express_care traffic_info moderate_traffic
0 stanford_express_care poi_type hospital
0 stanford_express_care address 214_el_camino_real
0 5_miles no_traffic gas_station poi valero
0 valero distance 5_miles
0 valero traffic_info no_traffic
0 valero poi_type gas_station
0 valero address 200_alester_ave
1 car i m desiring to have pizza : is there any restaurant within 2_miles ?	i have a pizza_restaurant located 1_miles away	['pizza_restaurant', '1_miles']
2 what is the address ?	dominos is at 776_arastradero_rd	['dominos', '776_arastradero_rd']
3 thanks !	you are welcome !	[]

#navigate#
0 3_miles road_block_nearby coffee_or_tea_place poi philz
0 philz distance 3_miles
0 philz traffic_info road_block_nearby
0 philz poi_type coffee_or_tea_place
0 philz address 583_alester_ave
0 4_miles heavy_traffic parking_garage poi dish_parking
0 dish_parking distance 4_miles
0 dish_parking traffic_info heavy_traffic
0 dish_parking poi_type parking_garage
0 dish_parking address 550_alester_ave
0 3_miles moderate_traffic gas_station poi chevron
0 chevron distance 3_miles
0 chevron traffic_info moderate_traffic
0 chevron poi_type gas_station
0 chevron address 783_arcadia_pl
0 1_miles car_collision_nearby shopping_center poi ravenswood_shopping_center
0 ravenswood_shopping_center distance 1_miles
0 ravenswood_shopping_center traffic_info car_collision_nearby
0 ravenswood_shopping_center poi_type shopping_center
0 ravenswood_shopping_center address 434_arastradero_rd
0 2_miles road_block_nearby gas_station poi shell
0 shell distance 2_miles
0 shell traffic_info road_block_nearby
0 shell poi_type gas_station
0 shell address 53_university_av
0 1_miles moderate_traffic coffee_or_tea_place poi cafe_venetia
0 cafe_venetia distance 1_miles
0 cafe_venetia traffic_info moderate_traffic
0 cafe_venetia poi_type coffee_or_tea_place
0 cafe_venetia address 269_alger_dr
0 6_miles car_collision_nearby rest_stop poi comfort_inn
0 comfort_inn distance 6_miles
0 comfort_inn traffic_info car_collision_nearby
0 comfort_inn poi_type rest_stop
0 comfort_inn address 753_university_ave
0 3_miles road_block_nearby grocery_store poi hacienda_market
0 hacienda_market distance 3_miles
0 hacienda_market traffic_info road_block_nearby
0 hacienda_market poi_type grocery_store
0 hacienda_market address 1313_chester_ave
1 search hotels near me	the comfort_inn is the only rest_stop nearby it is 6_miles away and there is a car_collision_nearby	['car_collision_nearby', '6_miles', 'comfort_inn', 'rest_stop']
2 find an alternate route please	setting navigation to 753_university_ave now	['753_university_ave']
3 thank you car assistant , make sure the route is the shortest distance	i did ! and you are welcome !	[]

#schedule#
1 set a reminder for my conference call tomorrow	what time should i set a reminder for tomorrow s conference call ?	['tomorrow', 'conference']
2 tomorrow at 2pm	i have scheduled a conference call for tomorrow at 2pm	['tomorrow', 'conference', '2pm']

#navigate#
0 6_miles heavy_traffic grocery_store poi whole_foods
0 whole_foods distance 6_miles
0 whole_foods traffic_info heavy_traffic
0 whole_foods poi_type grocery_store
0 whole_foods address 819_alma_st
0 5_miles moderate_traffic chinese_restaurant poi p_._f_._changs
0 p_._f_._changs distance 5_miles
0 p_._f_._changs traffic_info moderate_traffic
0 p_._f_._changs poi_type chinese_restaurant
0 p_._f_._changs address 669_el_camino_real
0 2_miles road_block_nearby parking_garage poi palo_alto_garage_r
0 palo_alto_garage_r distance 2_miles
0 palo_alto_garage_r traffic_info road_block_nearby
0 palo_alto_garage_r poi_type parking_garage
0 palo_alto_garage_r address 481_amaranta_ave
0 5_miles moderate_traffic pizza_restaurant poi round_table
0 round_table distance 5_miles
0 round_table traffic_info moderate_traffic
0 round_table poi_type pizza_restaurant
0 round_table address 113_anton_ct
0 4_miles heavy_traffic parking_garage poi webster_garage
0 webster_garage distance 4_miles
0 webster_garage traffic_info heavy_traffic
0 webster_garage poi_type parking_garage
0 webster_garage address 880_ames_ct
0 2_miles road_block_nearby chinese_restaurant poi panda_express
0 panda_express distance 2_miles
0 panda_express traffic_info road_block_nearby
0 panda_express poi_type chinese_restaurant
0 panda_express address 842_arrowhead_way
0 5_miles heavy_traffic gas_station poi chevron
0 chevron distance 5_miles
0 chevron traffic_info heavy_traffic
0 chevron poi_type gas_station
0 chevron address 783_arcadia_pl
0 6_miles moderate_traffic chinese_restaurant poi mandarin_roots
0 mandarin_roots distance 6_miles
0 mandarin_roots traffic_info moderate_traffic
0 mandarin_roots poi_type chinese_restaurant
0 mandarin_roots address 271_springer_street
1 take me to the parking_garage closest to my destination	the closest parking_garage is palo_alto_garage_r which is only 2_miles away , but there is a road block in the area	['palo_alto_garage_r', 'parking_garage', '2_miles']
2 uhh ok well i still need to park so what s the address ?	setting navigation now to 481_amaranta_ave	['481_amaranta_ave']
3 thank you	your welcome	[]

#navigate#
0 3_miles no_traffic home poi home
0 home distance 3_miles
0 home traffic_info no_traffic
0 home poi_type home
0 home address 56_cadwell_street
0 6_miles heavy_traffic pizza_restaurant poi dominos
0 dominos distance 6_miles
0 dominos traffic_info heavy_traffic
0 dominos poi_type pizza_restaurant
0 dominos address 776_arastradero_rd
0 4_miles no_traffic chinese_restaurant poi jing_jing
0 jing_jing distance 4_miles
0 jing_jing traffic_info no_traffic
0 jing_jing poi_type chinese_restaurant
0 jing_jing address 113_arbol_dr
0 6_miles moderate_traffic coffee_or_tea_place poi philz
0 philz distance 6_miles
0 philz traffic_info moderate_traffic
0 philz poi_type coffee_or_tea_place
0 philz address 583_alester_ave
0 2_miles no_traffic coffee_or_tea_place poi palo_alto_cafe
0 palo_alto_cafe distance 2_miles
0 palo_alto_cafe traffic_info no_traffic
0 palo_alto_cafe poi_type coffee_or_tea_place
0 palo_alto_cafe address 436_alger_dr
0 5_miles no_traffic pizza_restaurant poi pizza_my_heart
0 pizza_my_heart distance 5_miles
0 pizza_my_heart traffic_info no_traffic
0 pizza_my_heart poi_type pizza_restaurant
0 pizza_my_heart address 528_anton_ct
0 4_miles moderate_traffic hospital poi palo_alto_medical_foundation
0 palo_alto_medical_foundation distance 4_miles
0 palo_alto_medical_foundation traffic_info moderate_traffic
0 palo_alto_medical_foundation poi_type hospital
0 palo_alto_medical_foundation address 611_ames_ave
1 where can i get coffee	there is palo_alto_cafe 2_miles away or , if you prefer , philz 6_miles away	['2_miles', '6_miles', 'philz', 'palo_alto_cafe']
2 give me the address of philz	philz is at 583_alester_ave	['583_alester_ave', 'philz']
3 thanks so much is that the fastest route available ?	no actually there is another coffee shop that s just two miles away it s called palo_alto_cafe and located at 436_alger_dr	['palo_alto_cafe', '436_alger_dr']
4 set gps for the fastest route to palo_alto_cafe	setting gps to fastest route to palo_alto_cafe now	['palo_alto_cafe']
5 thanks bud	no problem	[]

#schedule#
1 schedule meeting	what details shall i add to your meeting reminder ?	['meeting']
2 please set it for the_13th at 11am it is going to be with management and to discuss our company picnic thank you	reminder set for your meeting at 11am on the_13th with management to discuss your company picnic is there anything else ?	['11am', 'management', 'meeting', 'the_13th']
3 that is all , thank you	you are welcome	[]

#weather#
0 today monday
0 mountain_view monday humid
0 mountain_view monday low 60f
0 mountain_view monday high 80f
0 mountain_view tuesday rain
0 mountain_view tuesday low 40f
0 mountain_view tuesday high 60f
0 mountain_view wednesday blizzard
0 mountain_view wednesday low 20f
0 mountain_view wednesday high 40f
0 mountain_view thursday dry
0 mountain_view thursday low 40f
0 mountain_view thursday high 60f
0 mountain_view friday rain
0 mountain_view friday low 90f
0 mountain_view friday high 100f
0 mountain_view saturday overcast
0 mountain_view saturday low 20f
0 mountain_view saturday high 40f
0 mountain_view sunday overcast
0 mountain_view sunday low 40f
0 mountain_view sunday high 50f
0 menlo_park monday overcast
0 menlo_park monday low 90f
0 menlo_park monday high 100f
0 menlo_park tuesday clear_skies
0 menlo_park tuesday low 80f
0 menlo_park tuesday high 100f
0 menlo_park wednesday dry
0 menlo_park wednesday low 80f
0 menlo_park wednesday high 100f
0 menlo_park thursday humid
0 menlo_park thursday low 80f
0 menlo_park thursday high 90f
0 menlo_park friday hail
0 menlo_park friday low 40f
0 menlo_park friday high 50f
0 menlo_park saturday foggy
0 menlo_park saturday low 80f
0 menlo_park saturday high 100f
0 menlo_park sunday foggy
0 menlo_park sunday low 80f
0 menlo_park sunday high 100f
0 durham monday blizzard
0 durham monday low 30f
0 durham monday high 50f
0 durham tuesday frost
0 durham tuesday low 50f
0 durham tuesday high 60f
0 durham wednesday overcast
0 durham wednesday low 20f
0 durham wednesday high 40f
0 durham thursday frost
0 durham thursday low 50f
0 durham thursday high 60f
0 durham friday warm
0 durham friday low 80f
0 durham friday high 90f
0 durham saturday dry
0 durham saturday low 80f
0 durham saturday high 90f
0 durham sunday cloudy
0 durham sunday low 80f
0 durham sunday high 100f
0 new_york monday clear_skies
0 new_york monday low 60f
0 new_york monday high 70f
0 new_york tuesday clear_skies
0 new_york tuesday low 90f
0 new_york tuesday high 100f
0 new_york wednesday windy
0 new_york wednesday low 20f
0 new_york wednesday high 30f
0 new_york thursday dew
0 new_york thursday low 90f
0 new_york thursday high 100f
0 new_york friday dew
0 new_york friday low 80f
0 new_york friday high 90f
0 new_york saturday warm
0 new_york saturday low 90f
0 new_york saturday high 100f
0 new_york sunday frost
0 new_york sunday low 40f
0 new_york sunday high 60f
0 downtown_chicago monday hail
0 downtown_chicago monday low 40f
0 downtown_chicago monday high 50f
0 downtown_chicago tuesday frost
0 downtown_chicago tuesday low 30f
0 downtown_chicago tuesday high 40f
0 downtown_chicago wednesday drizzle
0 downtown_chicago wednesday low 90f
0 downtown_chicago wednesday high 100f
0 downtown_chicago thursday hail
0 downtown_chicago thursday low 20f
0 downtown_chicago thursday high 40f
0 downtown_chicago friday clear_skies
0 downtown_chicago friday low 70f
0 downtown_chicago friday high 90f
0 downtown_chicago saturday dry
0 downtown_chicago saturday low 90f
0 downtown_chicago saturday high 100f
0 downtown_chicago sunday foggy
0 downtown_chicago sunday low 50f
0 downtown_chicago sunday high 70f
0 san_jose monday dry
0 san_jose monday low 60f
0 san_jose monday high 80f
0 san_jose tuesday overcast
0 san_jose tuesday low 80f
0 san_jose tuesday high 90f
0 san_jose wednesday rain
0 san_jose wednesday low 80f
0 san_jose wednesday high 90f
0 san_jose thursday raining
0 san_jose thursday low 90f
0 san_jose thursday high 100f
0 san_jose friday foggy
0 san_jose friday low 30f
0 san_jose friday high 40f
0 san_jose saturday foggy
0 san_jose saturday low 60f
0 san_jose saturday high 80f
0 san_jose sunday stormy
0 san_jose sunday low 70f
0 san_jose sunday high 80f
0 fresno monday clear_skies
0 fresno monday low 30f
0 fresno monday high 40f
0 fresno tuesday hot
0 fresno tuesday low 50f
0 fresno tuesday high 70f
0 fresno wednesday warm
0 fresno wednesday low 80f
0 fresno wednesday high 90f
0 fresno thursday hail
0 fresno thursday low 20f
0 fresno thursday high 40f
0 fresno friday stormy
0 fresno friday low 20f
0 fresno friday high 40f
0 fresno saturday warm
0 fresno saturday low 90f
0 fresno saturday high 100f
0 fresno sunday foggy
0 fresno sunday low 20f
0 fresno sunday high 30f
1 what is the weather like in new_york city	what would you like to know about the weather in new_york ?	['new_york']
2 what will the temperature be on thursday ?	on thursday the temperature in new_york will be low of 90f , and high of 100f	['100f', '90f', 'thursday', 'new_york']
3 thank you very much car !	you are welcome !	[]

#navigate#
0 1_miles heavy_traffic certain_address poi 5677_southwest_4th_street
0 5677_southwest_4th_street distance 1_miles
0 5677_southwest_4th_street traffic_info heavy_traffic
0 5677_southwest_4th_street poi_type certain_address
0 5677_southwest_4th_street address 5677_southwest_4th_street
0 5_miles heavy_traffic pizza_restaurant poi pizza_hut
0 pizza_hut distance 5_miles
0 pizza_hut traffic_info heavy_traffic
0 pizza_hut poi_type pizza_restaurant
0 pizza_hut address 704_el_camino_real
0 3_miles car_collision_nearby grocery_store poi trader_joes
0 trader_joes distance 3_miles
0 trader_joes traffic_info car_collision_nearby
0 trader_joes poi_type grocery_store
0 trader_joes address 408_university_ave
0 5_miles no_traffic hospital poi stanford_childrens_health
0 stanford_childrens_health distance 5_miles
0 stanford_childrens_health traffic_info no_traffic
0 stanford_childrens_health poi_type hospital
0 stanford_childrens_health address 899_ames_ct
0 2_miles car_collision_nearby friends_house poi jills_house
0 jills_house distance 2_miles
0 jills_house traffic_info car_collision_nearby
0 jills_house poi_type friends_house
0 jills_house address 347_alta_mesa_ave
0 2_miles no_traffic home poi home
0 home distance 2_miles
0 home traffic_info no_traffic
0 home poi_type home
0 home address 56_cadwell_street
0 3_miles heavy_traffic chinese_restaurant poi mandarin_roots
0 mandarin_roots distance 3_miles
0 mandarin_roots traffic_info heavy_traffic
0 mandarin_roots poi_type chinese_restaurant
0 mandarin_roots address 271_springer_street
0 6_miles moderate_traffic pizza_restaurant poi papa_johns
0 papa_johns distance 6_miles
0 papa_johns traffic_info moderate_traffic
0 papa_johns poi_type pizza_restaurant
0 papa_johns address 110_arastradero_rd
1 can you find me the fastest route to a pizza_restaurant ?	the pizza_hut is located 5_miles away in heavy_traffic , and papa_johns is 6_miles away in moderate_traffic which of these would you prefer ?	['5_miles', 'moderate_traffic', 'heavy_traffic', 'papa_johns', 'pizza_hut', '6_miles']
2 let s try papa_johns tonight	setting the gps for papa john s anything else ?	[]
3 give me the address and the details for the fastest route there , please	ok , setting navigation to 110_arastradero_rd now enjoy !	['110_arastradero_rd']
4 thank you car !	you are welcome !	[]

#schedule#
1 i have a meeting tomorrow at 5pm remind me 10 minutes before hand and attach my agenda to the calendar at 3	i have scheduled a meeting for tomorrow at 5pm i will remind you at 4 : 50pm and attach your agenda	['tomorrow', '5pm', 'meeting']

#weather#
0 today monday
0 oakland monday clear_skies
0 oakland monday low 50f
0 oakland monday high 60f
0 oakland tuesday clear_skies
0 oakland tuesday low 70f
0 oakland tuesday high 90f
0 oakland wednesday warm
0 oakland wednesday low 60f
0 oakland wednesday high 80f
0 oakland thursday windy
0 oakland thursday low 20f
0 oakland thursday high 30f
0 oakland friday foggy
0 oakland friday low 70f
0 oakland friday high 80f
0 oakland saturday dry
0 oakland saturday low 80f
0 oakland saturday high 100f
0 oakland sunday rain
0 oakland sunday low 60f
0 oakland sunday high 80f
0 exeter monday hot
0 exeter monday low 70f
0 exeter monday high 80f
0 exeter tuesday blizzard
0 exeter tuesday low 30f
0 exeter tuesday high 50f
0 exeter wednesday humid
0 exeter wednesday low 60f
0 exeter wednesday high 70f
0 exeter thursday windy
0 exeter thursday low 80f
0 exeter thursday high 100f
0 exeter friday cloudy
0 exeter friday low 80f
0 exeter friday high 100f
0 exeter saturday raining
0 exeter saturday low 50f
0 exeter saturday high 70f
0 exeter sunday foggy
0 exeter sunday low 30f
0 exeter sunday high 40f
0 new_york monday raining
0 new_york monday low 80f
0 new_york monday high 90f
0 new_york tuesday raining
0 new_york tuesday low 60f
0 new_york tuesday high 70f
0 new_york wednesday snow
0 new_york wednesday low 30f
0 new_york wednesday high 50f
0 new_york thursday snow
0 new_york thursday low 70f
0 new_york thursday high 80f
0 new_york friday overcast
0 new_york friday low 40f
0 new_york friday high 60f
0 new_york saturday windy
0 new_york saturday low 90f
0 new_york saturday high 100f
0 new_york sunday raining
0 new_york sunday low 60f
0 new_york sunday high 80f
0 durham monday windy
0 durham monday low 20f
0 durham monday high 40f
0 durham tuesday foggy
0 durham tuesday low 50f
0 durham tuesday high 70f
0 durham wednesday overcast
0 durham wednesday low 20f
0 durham wednesday high 30f
0 durham thursday rain
0 durham thursday low 30f
0 durham thursday high 50f
0 durham friday foggy
0 durham friday low 20f
0 durham friday high 40f
0 durham saturday dry
0 durham saturday low 90f
0 durham saturday high 100f
0 durham sunday cloudy
0 durham sunday low 60f
0 durham sunday high 80f
0 mountain_view monday drizzle
0 mountain_view monday low 40f
0 mountain_view monday high 50f
0 mountain_view tuesday rain
0 mountain_view tuesday low 70f
0 mountain_view tuesday high 80f
0 mountain_view wednesday foggy
0 mountain_view wednesday low 80f
0 mountain_view wednesday high 90f
0 mountain_view thursday overcast
0 mountain_view thursday low 90f
0 mountain_view thursday high 100f
0 mountain_view friday clear_skies
0 mountain_view friday low 70f
0 mountain_view friday high 90f
0 mountain_view saturday cloudy
0 mountain_view saturday low 40f
0 mountain_view saturday high 50f
0 mountain_view sunday drizzle
0 mountain_view sunday low 60f
0 mountain_view sunday high 70f
0 grand_rapids monday cloudy
0 grand_rapids monday low 90f
0 grand_rapids monday high 100f
0 grand_rapids tuesday cloudy
0 grand_rapids tuesday low 70f
0 grand_rapids tuesday high 90f
0 grand_rapids wednesday overcast
0 grand_rapids wednesday low 30f
0 grand_rapids wednesday high 50f
0 grand_rapids thursday rain
0 grand_rapids thursday low 30f
0 grand_rapids thursday high 50f
0 grand_rapids friday windy
0 grand_rapids friday low 80f
0 grand_rapids friday high 90f
0 grand_rapids saturday clear_skies
0 grand_rapids saturday low 60f
0 grand_rapids saturday high 70f
0 grand_rapids sunday blizzard
0 grand_rapids sunday low 50f
0 grand_rapids sunday high 60f
0 compton monday frost
0 compton monday low 40f
0 compton monday high 60f
0 compton tuesday clear_skies
0 compton tuesday low 90f
0 compton tuesday high 100f
0 compton wednesday frost
0 compton wednesday low 20f
0 compton wednesday high 40f
0 compton thursday frost
0 compton thursday low 20f
0 compton thursday high 40f
0 compton friday cloudy
0 compton friday low 50f
0 compton friday high 70f
0 compton saturday overcast
0 compton saturday low 40f
0 compton saturday high 60f
0 compton sunday dry
0 compton sunday low 40f
0 compton sunday high 60f
1 does the forecast say it will snow	what city do you want to know the snow forecast for ?	['snow']
2 i need to know about compton for my trip	do you want me to check if it will snow on a specific day or the entire week ?	['snow', 'week']
3 please check if it will snow today or tomorrow	frost is predicted in compton today but there is no snow for today or tomorrow	['tomorrow', 'frost', 'snow', 'compton', 'today']
4 thank you	you are welcome	[]

#schedule#
1 i really need to have an appointment scheduled for tennis on the_7th at 11am	i am scheduling tennis on the_7th at 11am	['tennis', '11am', 'the_7th']
2 thanks	you are welcome	[]

#navigate#
0 6_miles no_traffic friends_house poi jacks_house
0 jacks_house distance 6_miles
0 jacks_house traffic_info no_traffic
0 jacks_house poi_type friends_house
0 jacks_house address 864_almanor_ln
0 6_miles moderate_traffic chinese_restaurant poi p_._f_._changs
0 p_._f_._changs distance 6_miles
0 p_._f_._changs traffic_info moderate_traffic
0 p_._f_._changs poi_type chinese_restaurant
0 p_._f_._changs address 669_el_camino_real
0 1_miles moderate_traffic chinese_restaurant poi panda_express
0 panda_express distance 1_miles
0 panda_express traffic_info moderate_traffic
0 panda_express poi_type chinese_restaurant
0 panda_express address 842_arrowhead_way
0 3_miles heavy_traffic parking_garage poi webster_garage
0 webster_garage distance 3_miles
0 webster_garage traffic_info heavy_traffic
0 webster_garage poi_type parking_garage
0 webster_garage address 880_ames_ct
0 4_miles no_traffic parking_garage poi civic_center_garage
0 civic_center_garage distance 4_miles
0 civic_center_garage traffic_info no_traffic
0 civic_center_garage poi_type parking_garage
0 civic_center_garage address 270_altaire_walk
0 4_miles no_traffic grocery_store poi sigona_farmers_market
0 sigona_farmers_market distance 4_miles
0 sigona_farmers_market traffic_info no_traffic
0 sigona_farmers_market poi_type grocery_store
0 sigona_farmers_market address 638_amherst_st
0 1_miles no_traffic friends_house poi toms_house
0 toms_house distance 1_miles
0 toms_house traffic_info no_traffic
0 toms_house poi_type friends_house
0 toms_house address 580_van_ness_ave
1 where s the closest place to park	the closest parking_garage is 4_miles away would you like the address and name of it ?	['4_miles', 'parking_garage']
2 yes please	the parking_garage is the webster_garage , 3_miles away at 880_ames_ct	['3_miles', '880_ames_ct', 'parking_garage', 'webster_garage']
3 thanks so much	happy to help !	[]

#navigate#
0 1_miles heavy_traffic home poi home
0 home distance 1_miles
0 home traffic_info heavy_traffic
0 home poi_type home
0 home address 5671_barringer_street
0 4_miles car_collision_nearby home poi home
0 home distance 4_miles
0 home traffic_info car_collision_nearby
0 home poi_type home
0 home address 10_ames_street
0 1_miles car_collision_nearby friends_house poi toms_house
0 toms_house distance 1_miles
0 toms_house traffic_info car_collision_nearby
0 toms_house poi_type friends_house
0 toms_house address 580_van_ness_ave
0 5_miles moderate_traffic home poi home
0 home distance 5_miles
0 home traffic_info moderate_traffic
0 home poi_type home
0 home address 56_cadwell_street
0 3_miles car_collision_nearby shopping_center poi ravenswood_shopping_center
0 ravenswood_shopping_center distance 3_miles
0 ravenswood_shopping_center traffic_info car_collision_nearby
0 ravenswood_shopping_center poi_type shopping_center
0 ravenswood_shopping_center address 434_arastradero_rd
0 1_miles road_block_nearby pizza_restaurant poi papa_johns
0 papa_johns distance 1_miles
0 papa_johns traffic_info road_block_nearby
0 papa_johns poi_type pizza_restaurant
0 papa_johns address 110_arastradero_rd
0 5_miles moderate_traffic grocery_store poi safeway
0 safeway distance 5_miles
0 safeway traffic_info moderate_traffic
0 safeway poi_type grocery_store
0 safeway address 452_arcadia_pl
0 3_miles no_traffic shopping_center poi stanford_shopping_center
0 stanford_shopping_center distance 3_miles
0 stanford_shopping_center traffic_info no_traffic
0 stanford_shopping_center poi_type shopping_center
0 stanford_shopping_center address 773_alger_dr
1 i need to find a shopping_center	the stanford_shopping_center at 773_alger_dr is 3_miles away in no_traffic would you like directions there ?	['stanford_shopping_center', 'no_traffic', '3_miles', '773_alger_dr']
2 yes please	i sent all the info on the screen , please drive carefully !	[]
3 thank you	you are welcome !	[]

#weather#
0 today monday
0 manhattan monday stormy
0 manhattan monday low 30f
0 manhattan monday high 50f
0 manhattan tuesday foggy
0 manhattan tuesday low 30f
0 manhattan tuesday high 40f
0 manhattan wednesday drizzle
0 manhattan wednesday low 90f
0 manhattan wednesday high 100f
0 manhattan thursday misty
0 manhattan thursday low 30f
0 manhattan thursday high 40f
0 manhattan friday dry
0 manhattan friday low 60f
0 manhattan friday high 80f
0 manhattan saturday dry
0 manhattan saturday low 50f
0 manhattan saturday high 70f
0 manhattan sunday clear_skies
0 manhattan sunday low 90f
0 manhattan sunday high 100f
0 mountain_view monday frost
0 mountain_view monday low 20f
0 mountain_view monday high 30f
0 mountain_view tuesday rain
0 mountain_view tuesday low 60f
0 mountain_view tuesday high 70f
0 mountain_view wednesday blizzard
0 mountain_view wednesday low 50f
0 mountain_view wednesday high 60f
0 mountain_view thursday dew
0 mountain_view thursday low 60f
0 mountain_view thursday high 70f
0 mountain_view friday stormy
0 mountain_view friday low 20f
0 mountain_view friday high 30f
0 mountain_view saturday overcast
0 mountain_view saturday low 70f
0 mountain_view saturday high 90f
0 mountain_view sunday warm
0 mountain_view sunday low 90f
0 mountain_view sunday high 100f
0 brentwood monday warm
0 brentwood monday low 80f
0 brentwood monday high 100f
0 brentwood tuesday misty
0 brentwood tuesday low 30f
0 brentwood tuesday high 40f
0 brentwood wednesday warm
0 brentwood wednesday low 70f
0 brentwood wednesday high 90f
0 brentwood thursday raining
0 brentwood thursday low 50f
0 brentwood thursday high 70f
0 brentwood friday blizzard
0 brentwood friday low 40f
0 brentwood friday high 60f
0 brentwood saturday foggy
0 brentwood saturday low 80f
0 brentwood saturday high 100f
0 brentwood sunday foggy
0 brentwood sunday low 50f
0 brentwood sunday high 70f
0 oakland monday dry
0 oakland monday low 90f
0 oakland monday high 100f
0 oakland tuesday hail
0 oakland tuesday low 40f
0 oakland tuesday high 60f
0 oakland wednesday rain
0 oakland wednesday low 60f
0 oakland wednesday high 80f
0 oakland thursday cloudy
0 oakland thursday low 90f
0 oakland thursday high 100f
0 oakland friday hail
0 oakland friday low 20f
0 oakland friday high 30f
0 oakland saturday dew
0 oakland saturday low 60f
0 oakland saturday high 70f
0 oakland sunday dry
0 oakland sunday low 90f
0 oakland sunday high 100f
0 danville monday overcast
0 danville monday low 40f
0 danville monday high 50f
0 danville tuesday dew
0 danville tuesday low 30f
0 danville tuesday high 50f
0 danville wednesday stormy
0 danville wednesday low 40f
0 danville wednesday high 60f
0 danville thursday hail
0 danville thursday low 70f
0 danville thursday high 90f
0 danville friday stormy
0 danville friday low 70f
0 danville friday high 80f
0 danville saturday windy
0 danville saturday low 20f
0 danville saturday high 40f
0 danville sunday foggy
0 danville sunday low 80f
0 danville sunday high 100f
0 grand_rapids monday humid
0 grand_rapids monday low 80f
0 grand_rapids monday high 90f
0 grand_rapids tuesday foggy
0 grand_rapids tuesday low 20f
0 grand_rapids tuesday high 40f
0 grand_rapids wednesday rain
0 grand_rapids wednesday low 40f
0 grand_rapids wednesday high 60f
0 grand_rapids thursday rain
0 grand_rapids thursday low 40f
0 grand_rapids thursday high 50f
0 grand_rapids friday cloudy
0 grand_rapids friday low 40f
0 grand_rapids friday high 60f
0 grand_rapids saturday overcast
0 grand_rapids saturday low 70f
0 grand_rapids saturday high 90f
0 grand_rapids sunday windy
0 grand_rapids sunday low 80f
0 grand_rapids sunday high 100f
0 menlo_park monday rain
0 menlo_park monday low 20f
0 menlo_park monday high 30f
0 menlo_park tuesday drizzle
0 menlo_park tuesday low 70f
0 menlo_park tuesday high 90f
0 menlo_park wednesday foggy
0 menlo_park wednesday low 90f
0 menlo_park wednesday high 100f
0 menlo_park thursday hot
0 menlo_park thursday low 90f
0 menlo_park thursday high 100f
0 menlo_park friday foggy
0 menlo_park friday low 20f
0 menlo_park friday high 40f
0 menlo_park saturday misty
0 menlo_park saturday low 60f
0 menlo_park saturday high 70f
0 menlo_park sunday humid
0 menlo_park sunday low 90f
0 menlo_park sunday high 100f
1 is it raining today in grand_rapids ?	it is not raining today in grand_rapids	['today', 'grand_rapids']
2 thank you	anytime	[]

#schedule#
0 yoga_activity time 1pm
0 yoga_activity date friday
0 yoga_activity party martha
0 tennis_activity time 9am
0 tennis_activity date friday
0 tennis_activity party sister
0 football_activity time 1pm
0 football_activity date sunday
0 football_activity party mother
0 dinner time 6pm
0 dinner date sunday
0 dinner party tom
0 football_activity time 2pm
0 football_activity date monday
0 football_activity party tom
0 lab_appointment time 5pm
0 lab_appointment date wednesday
0 lab_appointment party ana
0 tennis_activity time 4pm
0 tennis_activity date the_8th
0 tennis_activity party father
0 football_activity time 1pm
0 football_activity date monday
0 football_activity party father
1 when is my football_activity and who is going with me ?	you have 3 football_activity lined up 2pm on monday with tom , 1pm on monday with your dad , and on sunday at 1pm with your mother	['monday', '2pm', 'football_activity', 'mother', 'tom', '1pm', 'sunday']

#weather#
0 today monday
0 san_mateo monday foggy
0 san_mateo monday low 50f
0 san_mateo monday high 70f
0 san_mateo tuesday raining
0 san_mateo tuesday low 50f
0 san_mateo tuesday high 60f
0 san_mateo wednesday humid
0 san_mateo wednesday low 90f
0 san_mateo wednesday high 100f
0 san_mateo thursday rain
0 san_mateo thursday low 60f
0 san_mateo thursday high 80f
0 san_mateo friday raining
0 san_mateo friday low 90f
0 san_mateo friday high 100f
0 san_mateo saturday drizzle
0 san_mateo saturday low 50f
0 san_mateo saturday high 70f
0 san_mateo sunday rain
0 san_mateo sunday low 90f
0 san_mateo sunday high 100f
0 compton monday snow
0 compton monday low 30f
0 compton monday high 40f
0 compton tuesday windy
0 compton tuesday low 70f
0 compton tuesday high 90f
0 compton wednesday clear_skies
0 compton wednesday low 70f
0 compton wednesday high 90f
0 compton thursday dry
0 compton thursday low 60f
0 compton thursday high 70f
0 compton friday rain
0 compton friday low 50f
0 compton friday high 70f
0 compton saturday drizzle
0 compton saturday low 60f
0 compton saturday high 80f
0 compton sunday rain
0 compton sunday low 90f
0 compton sunday high 100f
0 mountain_view monday cloudy
0 mountain_view monday low 30f
0 mountain_view monday high 40f
0 mountain_view tuesday snow
0 mountain_view tuesday low 40f
0 mountain_view tuesday high 60f
0 mountain_view wednesday warm
0 mountain_view wednesday low 90f
0 mountain_view wednesday high 100f
0 mountain_view thursday cloudy
0 mountain_view thursday low 40f
0 mountain_view thursday high 50f
0 mountain_view friday dry
0 mountain_view friday low 80f
0 mountain_view friday high 90f
0 mountain_view saturday snow
0 mountain_view saturday low 90f
0 mountain_view saturday high 100f
0 mountain_view sunday cloudy
0 mountain_view sunday low 30f
0 mountain_view sunday high 50f
0 fresno monday windy
0 fresno monday low 20f
0 fresno monday high 30f
0 fresno tuesday humid
0 fresno tuesday low 70f
0 fresno tuesday high 80f
0 fresno wednesday windy
0 fresno wednesday low 50f
0 fresno wednesday high 70f
0 fresno thursday foggy
0 fresno thursday low 30f
0 fresno thursday high 50f
0 fresno friday overcast
0 fresno friday low 40f
0 fresno friday high 60f
0 fresno saturday frost
0 fresno saturday low 40f
0 fresno saturday high 60f
0 fresno sunday dry
0 fresno sunday low 80f
0 fresno sunday high 90f
0 los_angeles monday hot
0 los_angeles monday low 70f
0 los_angeles monday high 80f
0 los_angeles tuesday drizzle
0 los_angeles tuesday low 70f
0 los_angeles tuesday high 80f
0 los_angeles wednesday raining
0 los_angeles wednesday low 50f
0 los_angeles wednesday high 60f
0 los_angeles thursday windy
0 los_angeles thursday low 20f
0 los_angeles thursday high 30f
0 los_angeles friday warm
0 los_angeles friday low 50f
0 los_angeles friday high 70f
0 los_angeles saturday frost
0 los_angeles saturday low 20f
0 los_angeles saturday high 40f
0 los_angeles sunday rain
0 los_angeles sunday low 80f
0 los_angeles sunday high 100f
0 exeter monday raining
0 exeter monday low 80f
0 exeter monday high 90f
0 exeter tuesday raining
0 exeter tuesday low 90f
0 exeter tuesday high 100f
0 exeter wednesday overcast
0 exeter wednesday low 60f
0 exeter wednesday high 70f
0 exeter thursday clear_skies
0 exeter thursday low 30f
0 exeter thursday high 40f
0 exeter friday dry
0 exeter friday low 50f
0 exeter friday high 60f
0 exeter saturday windy
0 exeter saturday low 90f
0 exeter saturday high 100f
0 exeter sunday windy
0 exeter sunday low 70f
0 exeter sunday high 90f
0 manhattan monday humid
0 manhattan monday low 70f
0 manhattan monday high 80f
0 manhattan tuesday overcast
0 manhattan tuesday low 50f
0 manhattan tuesday high 70f
0 manhattan wednesday cloudy
0 manhattan wednesday low 90f
0 manhattan wednesday high 100f
0 manhattan thursday windy
0 manhattan thursday low 70f
0 manhattan thursday high 80f
0 manhattan friday foggy
0 manhattan friday low 20f
0 manhattan friday high 30f
0 manhattan saturday raining
0 manhattan saturday low 50f
0 manhattan saturday high 60f
0 manhattan sunday dry
0 manhattan sunday low 30f
0 manhattan sunday high 40f
1 find out if it s supposed to rain	where would you like to know about the forecast for rain ?	['rain']
2 i m interested in fresno	there is no rain in the forecast	['rain']
3 thank you	you are welcome	[]

#navigate#
0 1_miles heavy_traffic coffee_or_tea_place poi philz
0 philz distance 1_miles
0 philz traffic_info heavy_traffic
0 philz poi_type coffee_or_tea_place
0 philz address 583_alester_ave
0 2_miles heavy_traffic parking_garage poi palo_alto_garage_r
0 palo_alto_garage_r distance 2_miles
0 palo_alto_garage_r traffic_info heavy_traffic
0 palo_alto_garage_r poi_type parking_garage
0 palo_alto_garage_r address 481_amaranta_ave
0 4_miles moderate_traffic grocery_store poi safeway
0 safeway distance 4_miles
0 safeway traffic_info moderate_traffic
0 safeway poi_type grocery_store
0 safeway address 452_arcadia_pl
0 2_miles moderate_traffic chinese_restaurant poi chef_chu_s
0 chef_chu_s distance 2_miles
0 chef_chu_s traffic_info moderate_traffic
0 chef_chu_s poi_type chinese_restaurant
0 chef_chu_s address 593_arrowhead_way
0 2_miles heavy_traffic coffee_or_tea_place poi teavana
0 teavana distance 2_miles
0 teavana traffic_info heavy_traffic
0 teavana poi_type coffee_or_tea_place
0 teavana address 145_amherst_st
0 3_miles no_traffic pizza_restaurant poi pizza_chicago
0 pizza_chicago distance 3_miles
0 pizza_chicago traffic_info no_traffic
0 pizza_chicago poi_type pizza_restaurant
0 pizza_chicago address 915_arbol_dr
0 1_miles no_traffic coffee_or_tea_place poi palo_alto_cafe
0 palo_alto_cafe distance 1_miles
0 palo_alto_cafe traffic_info no_traffic
0 palo_alto_cafe poi_type coffee_or_tea_place
0 palo_alto_cafe address 436_alger_dr
1 what grocery_store are here ?	there is a safeway 4_miles away	['safeway', '4_miles']
2 what is the address ?	safeway is at 452_arcadia_pl	['safeway', '452_arcadia_pl']
3 can you set the navigation to there ? thanks	sure , i sent the position and the quickest route on your screen , you are welcome !	[]

#navigate#
0 3_miles no_traffic coffee_or_tea_place poi philz
0 philz distance 3_miles
0 philz traffic_info no_traffic
0 philz poi_type coffee_or_tea_place
0 philz address 583_alester_ave
0 1_miles heavy_traffic hospital poi stanford_express_care
0 stanford_express_care distance 1_miles
0 stanford_express_care traffic_info heavy_traffic
0 stanford_express_care poi_type hospital
0 stanford_express_care address 214_el_camino_real
0 4_miles moderate_traffic gas_station poi chevron
0 chevron distance 4_miles
0 chevron traffic_info moderate_traffic
0 chevron poi_type gas_station
0 chevron address 783_arcadia_pl
0 1_miles no_traffic hospital poi palo_alto_medical_foundation
0 palo_alto_medical_foundation distance 1_miles
0 palo_alto_medical_foundation traffic_info no_traffic
0 palo_alto_medical_foundation poi_type hospital
0 palo_alto_medical_foundation address 611_ames_ave
0 6_miles moderate_traffic hospital poi stanford_childrens_health
0 stanford_childrens_health distance 6_miles
0 stanford_childrens_health traffic_info moderate_traffic
0 stanford_childrens_health poi_type hospital
0 stanford_childrens_health address 899_ames_ct
0 4_miles moderate_traffic parking_garage poi dish_parking
0 dish_parking distance 4_miles
0 dish_parking traffic_info moderate_traffic
0 dish_parking poi_type parking_garage
0 dish_parking address 550_alester_ave
0 6_miles moderate_traffic home poi home
0 home distance 6_miles
0 home traffic_info moderate_traffic
0 home poi_type home
0 home address 5671_barringer_street
1 i m in pain navigate me to the nearest hospital	i have two hospital located 1_miles away which one would you like to know about ?	['hospital', '1_miles']
2 pick the fastest to reach on the quickest route	then let s go at palo_alto_medical_foundation , there is no_traffic on our way and its address is 611_ames_ave	['611_ames_ave', 'palo_alto_medical_foundation', 'no_traffic']
3 sounds great , thank you	you are welcome !	[]

#navigate#
0 2_miles moderate_traffic coffee_or_tea_place poi philz
0 philz distance 2_miles
0 philz traffic_info moderate_traffic
0 philz poi_type coffee_or_tea_place
0 philz address 583_alester_ave
0 3_miles heavy_traffic home poi home
0 home distance 3_miles
0 home traffic_info heavy_traffic
0 home poi_type home
0 home address 5671_barringer_street
0 6_miles moderate_traffic grocery_store poi safeway
0 safeway distance 6_miles
0 safeway traffic_info moderate_traffic
0 safeway poi_type grocery_store
0 safeway address 452_arcadia_pl
0 2_miles moderate_traffic shopping_center poi town_and_country
0 town_and_country distance 2_miles
0 town_and_country traffic_info moderate_traffic
0 town_and_country poi_type shopping_center
0 town_and_country address 383_university_ave
0 6_miles moderate_traffic rest_stop poi the_westin
0 the_westin distance 6_miles
0 the_westin traffic_info moderate_traffic
0 the_westin poi_type rest_stop
0 the_westin address 329_el_camino_real
0 4_miles moderate_traffic hospital poi stanford_childrens_health
0 stanford_childrens_health distance 4_miles
0 stanford_childrens_health traffic_info moderate_traffic
0 stanford_childrens_health poi_type hospital
0 stanford_childrens_health address 899_ames_ct
0 1_miles heavy_traffic friends_house poi jacks_house
0 jacks_house distance 1_miles
0 jacks_house traffic_info heavy_traffic
0 jacks_house poi_type friends_house
0 jacks_house address 864_almanor_ln
1 search for nearby starbucks	there is no starbucks nearby	['starbucks']
2 how about other coffee ?	there is a coffee place 2_miles away do you need the address and name ?	['2_miles']
3 yes , please , send those info on my screen and pick a quick route to go there , thank you !	philz is a coffee shop located at 583_alester_ave setting your gps for the quickest route possible now	['583_alester_ave', 'philz']
4 thank you car !	you are welcome	[]

#weather#
0 today monday
0 los_angeles monday cloudy
0 los_angeles monday low 30f
0 los_angeles monday high 40f
0 los_angeles tuesday rain
0 los_angeles tuesday low 70f
0 los_angeles tuesday high 90f
0 los_angeles wednesday raining
0 los_angeles wednesday low 20f
0 los_angeles wednesday high 30f
0 los_angeles thursday hail
0 los_angeles thursday low 30f
0 los_angeles thursday high 50f
0 los_angeles friday misty
0 los_angeles friday low 30f
0 los_angeles friday high 40f
0 los_angeles saturday humid
0 los_angeles saturday low 80f
0 los_angeles saturday high 100f
0 los_angeles sunday rain
0 los_angeles sunday low 70f
0 los_angeles sunday high 90f
0 alameda monday hail
0 alameda monday low 40f
0 alameda monday high 60f
0 alameda tuesday overcast
0 alameda tuesday low 90f
0 alameda tuesday high 100f
0 alameda wednesday misty
0 alameda wednesday low 30f
0 alameda wednesday high 40f
0 alameda thursday raining
0 alameda thursday low 40f
0 alameda thursday high 50f
0 alameda friday foggy
0 alameda friday low 90f
0 alameda friday high 100f
0 alameda saturday snow
0 alameda saturday low 60f
0 alameda saturday high 80f
0 alameda sunday clear_skies
0 alameda sunday low 20f
0 alameda sunday high 40f
0 boston monday snow
0 boston monday low 80f
0 boston monday high 100f
0 boston tuesday cloudy
0 boston tuesday low 70f
0 boston tuesday high 90f
0 boston wednesday misty
0 boston wednesday low 50f
0 boston wednesday high 70f
0 boston thursday clear_skies
0 boston thursday low 70f
0 boston thursday high 90f
0 boston friday dry
0 boston friday low 90f
0 boston friday high 100f
0 boston saturday humid
0 boston saturday low 60f
0 boston saturday high 80f
0 boston sunday stormy
0 boston sunday low 40f
0 boston sunday high 60f
0 alhambra monday hail
0 alhambra monday low 70f
0 alhambra monday high 90f
0 alhambra tuesday rain
0 alhambra tuesday low 40f
0 alhambra tuesday high 50f
0 alhambra wednesday blizzard
0 alhambra wednesday low 30f
0 alhambra wednesday high 40f
0 alhambra thursday hot
0 alhambra thursday low 70f
0 alhambra thursday high 80f
0 alhambra friday windy
0 alhambra friday low 30f
0 alhambra friday high 50f
0 alhambra saturday windy
0 alhambra saturday low 60f
0 alhambra saturday high 70f
0 alhambra sunday drizzle
0 alhambra sunday low 90f
0 alhambra sunday high 100f
0 manhattan monday hail
0 manhattan monday low 20f
0 manhattan monday high 40f
0 manhattan tuesday cloudy
0 manhattan tuesday low 40f
0 manhattan tuesday high 50f
0 manhattan wednesday stormy
0 manhattan wednesday low 40f
0 manhattan wednesday high 50f
0 manhattan thursday clear_skies
0 manhattan thursday low 70f
0 manhattan thursday high 90f
0 manhattan friday overcast
0 manhattan friday low 80f
0 manhattan friday high 100f
0 manhattan saturday cloudy
0 manhattan saturday low 20f
0 manhattan saturday high 40f
0 manhattan sunday foggy
0 manhattan sunday low 50f
0 manhattan sunday high 60f
0 grand_rapids monday foggy
0 grand_rapids monday low 30f
0 grand_rapids monday high 50f
0 grand_rapids tuesday misty
0 grand_rapids tuesday low 30f
0 grand_rapids tuesday high 40f
0 grand_rapids wednesday rain
0 grand_rapids wednesday low 60f
0 grand_rapids wednesday high 80f
0 grand_rapids thursday rain
0 grand_rapids thursday low 20f
0 grand_rapids thursday high 40f
0 grand_rapids friday clear_skies
0 grand_rapids friday low 50f
0 grand_rapids friday high 60f
0 grand_rapids saturday raining
0 grand_rapids saturday low 70f
0 grand_rapids saturday high 90f
0 grand_rapids sunday rain
0 grand_rapids sunday low 50f
0 grand_rapids sunday high 70f
0 redwood_city monday clear_skies
0 redwood_city monday low 80f
0 redwood_city monday high 90f
0 redwood_city tuesday snow
0 redwood_city tuesday low 40f
0 redwood_city tuesday high 50f
0 redwood_city wednesday windy
0 redwood_city wednesday low 40f
0 redwood_city wednesday high 50f
0 redwood_city thursday drizzle
0 redwood_city thursday low 20f
0 redwood_city thursday high 40f
0 redwood_city friday windy
0 redwood_city friday low 30f
0 redwood_city friday high 50f
0 redwood_city saturday hail
0 redwood_city saturday low 40f
0 redwood_city saturday high 60f
0 redwood_city sunday hail
0 redwood_city sunday low 30f
0 redwood_city sunday high 40f
1 will it be windy in redwood_city today ?	it is not predicted to be windy today in redwood_city	['windy', 'redwood_city', 'today']
2 okay thanks	you are very welcome	[]

#weather#
0 today monday
0 danville monday clear_skies
0 danville monday low 90f
0 danville monday high 100f
0 danville tuesday overcast
0 danville tuesday low 30f
0 danville tuesday high 40f
0 danville wednesday overcast
0 danville wednesday low 40f
0 danville wednesday high 60f
0 danville thursday clear_skies
0 danville thursday low 30f
0 danville thursday high 50f
0 danville friday rain
0 danville friday low 90f
0 danville friday high 100f
0 danville saturday drizzle
0 danville saturday low 30f
0 danville saturday high 50f
0 danville sunday raining
0 danville sunday low 30f
0 danville sunday high 40f
0 corona monday windy
0 corona monday low 40f
0 corona monday high 50f
0 corona tuesday cloudy
0 corona tuesday low 30f
0 corona tuesday high 40f
0 corona wednesday clear_skies
0 corona wednesday low 90f
0 corona wednesday high 100f
0 corona thursday foggy
0 corona thursday low 70f
0 corona thursday high 80f
0 corona friday hail
0 corona friday low 90f
0 corona friday high 100f
0 corona saturday raining
0 corona saturday low 80f
0 corona saturday high 90f
0 corona sunday cloudy
0 corona sunday low 60f
0 corona sunday high 80f
0 carson monday rain
0 carson monday low 90f
0 carson monday high 100f
0 carson tuesday overcast
0 carson tuesday low 90f
0 carson tuesday high 100f
0 carson wednesday windy
0 carson wednesday low 40f
0 carson wednesday high 50f
0 carson thursday overcast
0 carson thursday low 40f
0 carson thursday high 50f
0 carson friday foggy
0 carson friday low 30f
0 carson friday high 50f
0 carson saturday snow
0 carson saturday low 30f
0 carson saturday high 40f
0 carson sunday rain
0 carson sunday low 70f
0 carson sunday high 80f
0 new_york monday hail
0 new_york monday low 50f
0 new_york monday high 60f
0 new_york tuesday overcast
0 new_york tuesday low 80f
0 new_york tuesday high 90f
0 new_york wednesday windy
0 new_york wednesday low 30f
0 new_york wednesday high 50f
0 new_york thursday overcast
0 new_york thursday low 40f
0 new_york thursday high 60f
0 new_york friday hail
0 new_york friday low 30f
0 new_york friday high 40f
0 new_york saturday dry
0 new_york saturday low 70f
0 new_york saturday high 80f
0 new_york sunday clear_skies
0 new_york sunday low 40f
0 new_york sunday high 50f
0 alameda monday foggy
0 alameda monday low 80f
0 alameda monday high 90f
0 alameda tuesday raining
0 alameda tuesday low 30f
0 alameda tuesday high 40f
0 alameda wednesday stormy
0 alameda wednesday low 50f
0 alameda wednesday high 60f
0 alameda thursday blizzard
0 alameda thursday low 40f
0 alameda thursday high 50f
0 alameda friday clear_skies
0 alameda friday low 90f
0 alameda friday high 100f
0 alameda saturday overcast
0 alameda saturday low 90f
0 alameda saturday high 100f
0 alameda sunday warm
0 alameda sunday low 70f
0 alameda sunday high 90f
0 mountain_view monday windy
0 mountain_view monday low 70f
0 mountain_view monday high 90f
0 mountain_view tuesday clear_skies
0 mountain_view tuesday low 90f
0 mountain_view tuesday high 100f
0 mountain_view wednesday windy
0 mountain_view wednesday low 40f
0 mountain_view wednesday high 60f
0 mountain_view thursday foggy
0 mountain_view thursday low 50f
0 mountain_view thursday high 70f
0 mountain_view friday hail
0 mountain_view friday low 80f
0 mountain_view friday high 90f
0 mountain_view saturday snow
0 mountain_view saturday low 30f
0 mountain_view saturday high 50f
0 mountain_view sunday raining
0 mountain_view sunday low 90f
0 mountain_view sunday high 100f
0 seattle monday foggy
0 seattle monday low 70f
0 seattle monday high 90f
0 seattle tuesday raining
0 seattle tuesday low 70f
0 seattle tuesday high 90f
0 seattle wednesday humid
0 seattle wednesday low 70f
0 seattle wednesday high 80f
0 seattle thursday snow
0 seattle thursday low 60f
0 seattle thursday high 80f
0 seattle friday drizzle
0 seattle friday low 30f
0 seattle friday high 50f
0 seattle saturday warm
0 seattle saturday low 90f
0 seattle saturday high 100f
0 seattle sunday blizzard
0 seattle sunday low 40f
0 seattle sunday high 50f
1 what s the weather forecast in new_york	what information can i give you about new_york s weather ?	['new_york']
2 i need to know what the lowest_temperature will be in new_york in the next_few_days	it will be 30f on wednesday in new_york	['wednesday', '30f', 'new_york']
3 thank you so much , let s hope it won t be rainy	i hope so too !	[]

#schedule#
1 set a reminder	when should i set this reminder and what for ?	[]
2 i need to see the optometrist , set it for 7pm on august 12th , please	your reminder has been set to see the optometrist at 7pm on aug 12th	['7pm', '12th', 'optometrist']
3 thank you	my pleasure serving you	[]

#schedule#
0 dentist_appointment time 1pm
0 dentist_appointment date friday
0 swimming_activity time 7pm
0 swimming_activity date friday
0 dinner time 5pm
0 dinner date monday
0 optometrist_appointment time 11am
0 optometrist_appointment date wednesday
0 conference time 10am
0 conference date wednesday
0 conference party executive_team
0 conference room conference_room_50
0 conference agenda discuss_the_company_picnic
0 doctor_appointment time 2pm
0 doctor_appointment date tuesday
1 when do i have dinner planned for	your dinner is at 5pm monday	['dinner', '5pm', 'monday']

#schedule#
1 set a reminder for a lab_appointment at 6pm on sunday , august 8th with sister	okay , scheduling a lab_appointment with your sister for sunday , august 8th at 6pm	['lab_appointment', '8th', 'sunday', '6pm', 'sister']
2 thanks	you are welcome	[]

#weather#
0 today monday
0 redwood_city monday hot
0 redwood_city monday low 80f
0 redwood_city monday high 100f
0 redwood_city tuesday dry
0 redwood_city tuesday low 70f
0 redwood_city tuesday high 80f
0 redwood_city wednesday snow
0 redwood_city wednesday low 80f
0 redwood_city wednesday high 100f
0 redwood_city thursday misty
0 redwood_city thursday low 70f
0 redwood_city thursday high 80f
0 redwood_city friday foggy
0 redwood_city friday low 90f
0 redwood_city friday high 100f
0 redwood_city saturday foggy
0 redwood_city saturday low 40f
0 redwood_city saturday high 50f
0 redwood_city sunday raining
0 redwood_city sunday low 90f
0 redwood_city sunday high 100f
0 downtown_chicago monday raining
0 downtown_chicago monday low 30f
0 downtown_chicago monday high 50f
0 downtown_chicago tuesday windy
0 downtown_chicago tuesday low 20f
0 downtown_chicago tuesday high 30f
0 downtown_chicago wednesday windy
0 downtown_chicago wednesday low 90f
0 downtown_chicago wednesday high 100f
0 downtown_chicago thursday stormy
0 downtown_chicago thursday low 20f
0 downtown_chicago thursday high 40f
0 downtown_chicago friday rain
0 downtown_chicago friday low 50f
0 downtown_chicago friday high 60f
0 downtown_chicago saturday frost
0 downtown_chicago saturday low 20f
0 downtown_chicago saturday high 30f
0 downtown_chicago sunday dew
0 downtown_chicago sunday low 80f
0 downtown_chicago sunday high 100f
0 alhambra monday drizzle
0 alhambra monday low 80f
0 alhambra monday high 90f
0 alhambra tuesday overcast
0 alhambra tuesday low 60f
0 alhambra tuesday high 80f
0 alhambra wednesday rain
0 alhambra wednesday low 60f
0 alhambra wednesday high 80f
0 alhambra thursday humid
0 alhambra thursday low 70f
0 alhambra thursday high 90f
0 alhambra friday dry
0 alhambra friday low 70f
0 alhambra friday high 80f
0 alhambra saturday warm
0 alhambra saturday low 60f
0 alhambra saturday high 70f
0 alhambra sunday drizzle
0 alhambra sunday low 60f
0 alhambra sunday high 70f
0 corona monday misty
0 corona monday low 60f
0 corona monday high 70f
0 corona tuesday clear_skies
0 corona tuesday low 50f
0 corona tuesday high 70f
0 corona wednesday misty
0 corona wednesday low 90f
0 corona wednesday high 100f
0 corona thursday raining
0 corona thursday low 90f
0 corona thursday high 100f
0 corona friday raining
0 corona friday low 70f
0 corona friday high 80f
0 corona saturday stormy
0 corona saturday low 30f
0 corona saturday high 40f
0 corona sunday drizzle
0 corona sunday low 90f
0 corona sunday high 100f
0 los_angeles monday blizzard
0 los_angeles monday low 20f
0 los_angeles monday high 30f
0 los_angeles tuesday drizzle
0 los_angeles tuesday low 80f
0 los_angeles tuesday high 90f
0 los_angeles wednesday hot
0 los_angeles wednesday low 60f
0 los_angeles wednesday high 80f
0 los_angeles thursday foggy
0 los_angeles thursday low 50f
0 los_angeles thursday high 60f
0 los_angeles friday overcast
0 los_angeles friday low 70f
0 los_angeles friday high 90f
0 los_angeles saturday raining
0 los_angeles saturday low 50f
0 los_angeles saturday high 70f
0 los_angeles sunday clear_skies
0 los_angeles sunday low 80f
0 los_angeles sunday high 100f
0 mountain_view monday clear_skies
0 mountain_view monday low 90f
0 mountain_view monday high 100f
0 mountain_view tuesday raining
0 mountain_view tuesday low 80f
0 mountain_view tuesday high 100f
0 mountain_view wednesday rain
0 mountain_view wednesday low 50f
0 mountain_view wednesday high 60f
0 mountain_view thursday raining
0 mountain_view thursday low 40f
0 mountain_view thursday high 60f
0 mountain_view friday overcast
0 mountain_view friday low 60f
0 mountain_view friday high 70f
0 mountain_view saturday dry
0 mountain_view saturday low 60f
0 mountain_view saturday high 70f
0 mountain_view sunday rain
0 mountain_view sunday low 20f
0 mountain_view sunday high 40f
0 camarillo monday stormy
0 camarillo monday low 60f
0 camarillo monday high 70f
0 camarillo tuesday drizzle
0 camarillo tuesday low 60f
0 camarillo tuesday high 70f
0 camarillo wednesday clear_skies
0 camarillo wednesday low 60f
0 camarillo wednesday high 70f
0 camarillo thursday cloudy
0 camarillo thursday low 30f
0 camarillo thursday high 40f
0 camarillo friday clear_skies
0 camarillo friday low 70f
0 camarillo friday high 80f
0 camarillo saturday dry
0 camarillo saturday low 40f
0 camarillo saturday high 60f
0 camarillo sunday dew
0 camarillo sunday low 30f
0 camarillo sunday high 50f
1 in the next 48 hours will it rain in alhambra ?	just a little : the weather in alhambra will be drizzle today and overcast tomorrow	['tomorrow', 'overcast', 'alhambra', 'today', 'drizzle']
2 thank you	sure !	[]

#weather#
0 today monday
0 downtown_chicago monday warm
0 downtown_chicago monday low 60f
0 downtown_chicago monday high 70f
0 downtown_chicago tuesday raining
0 downtown_chicago tuesday low 90f
0 downtown_chicago tuesday high 100f
0 downtown_chicago wednesday rain
0 downtown_chicago wednesday low 80f
0 downtown_chicago wednesday high 100f
0 downtown_chicago thursday clear_skies
0 downtown_chicago thursday low 40f
0 downtown_chicago thursday high 60f
0 downtown_chicago friday warm
0 downtown_chicago friday low 90f
0 downtown_chicago friday high 100f
0 downtown_chicago saturday raining
0 downtown_chicago saturday low 90f
0 downtown_chicago saturday high 100f
0 downtown_chicago sunday rain
0 downtown_chicago sunday low 70f
0 downtown_chicago sunday high 80f
0 los_angeles monday snow
0 los_angeles monday low 90f
0 los_angeles monday high 100f
0 los_angeles tuesday warm
0 los_angeles tuesday low 70f
0 los_angeles tuesday high 80f
0 los_angeles wednesday foggy
0 los_angeles wednesday low 30f
0 los_angeles wednesday high 40f
0 los_angeles thursday snow
0 los_angeles thursday low 90f
0 los_angeles thursday high 100f
0 los_angeles friday cloudy
0 los_angeles friday low 90f
0 los_angeles friday high 100f
0 los_angeles saturday overcast
0 los_angeles saturday low 90f
0 los_angeles saturday high 100f
0 los_angeles sunday hot
0 los_angeles sunday low 90f
0 los_angeles sunday high 100f
0 boston monday rain
0 boston monday low 30f
0 boston monday high 40f
0 boston tuesday raining
0 boston tuesday low 40f
0 boston tuesday high 60f
0 boston wednesday raining
0 boston wednesday low 30f
0 boston wednesday high 40f
0 boston thursday raining
0 boston thursday low 80f
0 boston thursday high 100f
0 boston friday foggy
0 boston friday low 30f
0 boston friday high 40f
0 boston saturday raining
0 boston saturday low 30f
0 boston saturday high 40f
0 boston sunday snow
0 boston sunday low 40f
0 boston sunday high 60f
0 cleveland monday windy
0 cleveland monday low 80f
0 cleveland monday high 90f
0 cleveland tuesday warm
0 cleveland tuesday low 90f
0 cleveland tuesday high 100f
0 cleveland wednesday overcast
0 cleveland wednesday low 90f
0 cleveland wednesday high 100f
0 cleveland thursday windy
0 cleveland thursday low 70f
0 cleveland thursday high 80f
0 cleveland friday raining
0 cleveland friday low 40f
0 cleveland friday high 60f
0 cleveland saturday overcast
0 cleveland saturday low 80f
0 cleveland saturday high 90f
0 cleveland sunday raining
0 cleveland sunday low 40f
0 cleveland sunday high 60f
0 manhattan monday hot
0 manhattan monday low 80f
0 manhattan monday high 100f
0 manhattan tuesday raining
0 manhattan tuesday low 80f
0 manhattan tuesday high 100f
0 manhattan wednesday snow
0 manhattan wednesday low 90f
0 manhattan wednesday high 100f
0 manhattan thursday overcast
0 manhattan thursday low 60f
0 manhattan thursday high 80f
0 manhattan friday windy
0 manhattan friday low 30f
0 manhattan friday high 40f
0 manhattan saturday snow
0 manhattan saturday low 30f
0 manhattan saturday high 40f
0 manhattan sunday windy
0 manhattan sunday low 70f
0 manhattan sunday high 90f
0 grand_rapids monday clear_skies
0 grand_rapids monday low 30f
0 grand_rapids monday high 40f
0 grand_rapids tuesday hot
0 grand_rapids tuesday low 80f
0 grand_rapids tuesday high 100f
0 grand_rapids wednesday hot
0 grand_rapids wednesday low 60f
0 grand_rapids wednesday high 80f
0 grand_rapids thursday foggy
0 grand_rapids thursday low 60f
0 grand_rapids thursday high 80f
0 grand_rapids friday warm
0 grand_rapids friday low 30f
0 grand_rapids friday high 40f
0 grand_rapids saturday hot
0 grand_rapids saturday low 60f
0 grand_rapids saturday high 70f
0 grand_rapids sunday clear_skies
0 grand_rapids sunday low 80f
0 grand_rapids sunday high 90f
0 inglewood monday overcast
0 inglewood monday low 60f
0 inglewood monday high 70f
0 inglewood tuesday hot
0 inglewood tuesday low 70f
0 inglewood tuesday high 90f
0 inglewood wednesday snow
0 inglewood wednesday low 90f
0 inglewood wednesday high 100f
0 inglewood thursday windy
0 inglewood thursday low 60f
0 inglewood thursday high 70f
0 inglewood friday cloudy
0 inglewood friday low 60f
0 inglewood friday high 70f
0 inglewood saturday warm
0 inglewood saturday low 60f
0 inglewood saturday high 80f
0 inglewood sunday windy
0 inglewood sunday low 40f
0 inglewood sunday high 60f
1 what is the forecast in my city	what city do you want the weather for ?	[]
2 inglewood , what s the weekly weather looking like ?	there is a wide range of conditions for inglewood next_week , from 40f - 100f and snow to hot are there any particular details you would like ?	['next_week', 'hot', '40f', '100f', 'snow', 'inglewood']
3 when is it expected to snow ?	it is expected to snow on wednesday in inglewood	['inglewood', 'wednesday', 'snow']
4 thanks	no problem !	[]

#weather#
0 today monday
0 fresno monday raining
0 fresno monday low 80f
0 fresno monday high 100f
0 fresno tuesday windy
0 fresno tuesday low 40f
0 fresno tuesday high 60f
0 fresno wednesday foggy
0 fresno wednesday low 90f
0 fresno wednesday high 100f
0 fresno thursday cloudy
0 fresno thursday low 80f
0 fresno thursday high 100f
0 fresno friday hot
0 fresno friday low 80f
0 fresno friday high 90f
0 fresno saturday raining
0 fresno saturday low 60f
0 fresno saturday high 80f
0 fresno sunday cloudy
0 fresno sunday low 60f
0 fresno sunday high 80f
0 oakland monday warm
0 oakland monday low 80f
0 oakland monday high 100f
0 oakland tuesday cloudy
0 oakland tuesday low 30f
0 oakland tuesday high 40f
0 oakland wednesday foggy
0 oakland wednesday low 60f
0 oakland wednesday high 80f
0 oakland thursday snow
0 oakland thursday low 60f
0 oakland thursday high 70f
0 oakland friday snow
0 oakland friday low 90f
0 oakland friday high 100f
0 oakland saturday clear_skies
0 oakland saturday low 60f
0 oakland saturday high 70f
0 oakland sunday cloudy
0 oakland sunday low 60f
0 oakland sunday high 80f
0 menlo_park monday overcast
0 menlo_park monday low 40f
0 menlo_park monday high 60f
0 menlo_park tuesday clear_skies
0 menlo_park tuesday low 80f
0 menlo_park tuesday high 90f
0 menlo_park wednesday foggy
0 menlo_park wednesday low 60f
0 menlo_park wednesday high 70f
0 menlo_park thursday hot
0 menlo_park thursday low 80f
0 menlo_park thursday high 100f
0 menlo_park friday clear_skies
0 menlo_park friday low 30f
0 menlo_park friday high 40f
0 menlo_park saturday foggy
0 menlo_park saturday low 90f
0 menlo_park saturday high 100f
0 menlo_park sunday cloudy
0 menlo_park sunday low 40f
0 menlo_park sunday high 60f
0 los_angeles monday snow
0 los_angeles monday low 60f
0 los_angeles monday high 80f
0 los_angeles tuesday snow
0 los_angeles tuesday low 30f
0 los_angeles tuesday high 40f
0 los_angeles wednesday rain
0 los_angeles wednesday low 90f
0 los_angeles wednesday high 100f
0 los_angeles thursday clear_skies
0 los_angeles thursday low 80f
0 los_angeles thursday high 90f
0 los_angeles friday rain
0 los_angeles friday low 60f
0 los_angeles friday high 80f
0 los_angeles saturday overcast
0 los_angeles saturday low 80f
0 los_angeles saturday high 90f
0 los_angeles sunday warm
0 los_angeles sunday low 90f
0 los_angeles sunday high 100f
0 manhattan monday rain
0 manhattan monday low 90f
0 manhattan monday high 100f
0 manhattan tuesday snow
0 manhattan tuesday low 70f
0 manhattan tuesday high 80f
0 manhattan wednesday rain
0 manhattan wednesday low 80f
0 manhattan wednesday high 100f
0 manhattan thursday snow
0 manhattan thursday low 30f
0 manhattan thursday high 40f
0 manhattan friday overcast
0 manhattan friday low 90f
0 manhattan friday high 100f
0 manhattan saturday warm
0 manhattan saturday low 60f
0 manhattan saturday high 70f
0 manhattan sunday snow
0 manhattan sunday low 30f
0 manhattan sunday high 40f
0 mountain_view monday hot
0 mountain_view monday low 30f
0 mountain_view monday high 40f
0 mountain_view tuesday cloudy
0 mountain_view tuesday low 80f
0 mountain_view tuesday high 100f
0 mountain_view wednesday windy
0 mountain_view wednesday low 90f
0 mountain_view wednesday high 100f
0 mountain_view thursday raining
0 mountain_view thursday low 90f
0 mountain_view thursday high 100f
0 mountain_view friday rain
0 mountain_view friday low 70f
0 mountain_view friday high 80f
0 mountain_view saturday cloudy
0 mountain_view saturday low 90f
0 mountain_view saturday high 100f
0 mountain_view sunday rain
0 mountain_view sunday low 70f
0 mountain_view sunday high 80f
0 san_mateo monday foggy
0 san_mateo monday low 70f
0 san_mateo monday high 80f
0 san_mateo tuesday cloudy
0 san_mateo tuesday low 90f
0 san_mateo tuesday high 100f
0 san_mateo wednesday clear_skies
0 san_mateo wednesday low 70f
0 san_mateo wednesday high 90f
0 san_mateo thursday overcast
0 san_mateo thursday low 90f
0 san_mateo thursday high 100f
0 san_mateo friday cloudy
0 san_mateo friday low 70f
0 san_mateo friday high 90f
0 san_mateo saturday cloudy
0 san_mateo saturday low 70f
0 san_mateo saturday high 90f
0 san_mateo sunday cloudy
0 san_mateo sunday low 30f
0 san_mateo sunday high 40f
1 what is the weather next_week	what city are you wanting to know the weather for ?	[]
2 mountain_view please	in mountain_view , it will be 30f - 40f monday , 80f - 100f tuesday , 90f - 100f wednesday , 90f - 100f thursday , 70f - 80f friday , 90f - 100f saturday , and 70f - 80f sunday	['30f', 'mountain_view', 'monday', 'friday', '40f', '100f', 'saturday', '90f', 'thursday', '70f', 'tuesday', '80f', 'sunday', 'wednesday']
3 will it be hot any of the days ?	the only day of the week it will be hot is on monday with a high of high of 40f	['hot', '40f', 'monday', 'week']
4 thanks for the information	you are welcome	[]

#schedule#
1 set a reminder that i have football at 1pm next wednesday with martha	i have scheduled football at 1pm next wednesday with martha	['football', 'wednesday', '1pm', 'martha']
2 thank you very much assistant	you are welcome	[]

#schedule#
0 yoga_activity time 6pm
0 yoga_activity date the_8th
0 yoga_activity party marie
0 tennis_activity time 6pm
0 tennis_activity date the_11th
0 tennis_activity party tom
0 dentist_appointment time 7pm
0 dentist_appointment date the_18th
0 dentist_appointment party aunt
0 swimming_activity time 4pm
0 swimming_activity date the_1st
0 swimming_activity party marie
0 doctor_appointment time 6pm
0 doctor_appointment date wednesday
0 doctor_appointment party sister
0 optometrist_appointment time 4pm
0 optometrist_appointment date the_16th
0 optometrist_appointment party ana
0 doctor_appointment time 9am
0 doctor_appointment date thursday
0 doctor_appointment party aunt
0 swimming_activity time 4pm
0 swimming_activity date the_15th
0 swimming_activity party jon
1 what is the date and time of my doctor_appointment ?	you have two doctor_appointment scheduled one on wednesday at 6pm and the other on thursday at 9am	['doctor_appointment', 'thursday', 'wednesday', '9am', '6pm']
2 thank you	you are welcome	[]

#weather#
0 today monday
0 alameda monday warm
0 alameda monday low 60f
0 alameda monday high 80f
0 alameda tuesday cloudy
0 alameda tuesday low 40f
0 alameda tuesday high 50f
0 alameda wednesday windy
0 alameda wednesday low 50f
0 alameda wednesday high 70f
0 alameda thursday overcast
0 alameda thursday low 60f
0 alameda thursday high 70f
0 alameda friday dry
0 alameda friday low 90f
0 alameda friday high 100f
0 alameda saturday overcast
0 alameda saturday low 90f
0 alameda saturday high 100f
0 alameda sunday foggy
0 alameda sunday low 90f
0 alameda sunday high 100f
0 carson monday frost
0 carson monday low 30f
0 carson monday high 40f
0 carson tuesday rain
0 carson tuesday low 20f
0 carson tuesday high 40f
0 carson wednesday dew
0 carson wednesday low 30f
0 carson wednesday high 40f
0 carson thursday frost
0 carson thursday low 30f
0 carson thursday high 50f
0 carson friday humid
0 carson friday low 70f
0 carson friday high 80f
0 carson saturday clear_skies
0 carson saturday low 60f
0 carson saturday high 70f
0 carson sunday rain
0 carson sunday low 60f
0 carson sunday high 80f
0 oakland monday drizzle
0 oakland monday low 80f
0 oakland monday high 90f
0 oakland tuesday foggy
0 oakland tuesday low 50f
0 oakland tuesday high 70f
0 oakland wednesday rain
0 oakland wednesday low 90f
0 oakland wednesday high 100f
0 oakland thursday humid
0 oakland thursday low 90f
0 oakland thursday high 100f
0 oakland friday humid
0 oakland friday low 90f
0 oakland friday high 100f
0 oakland saturday cloudy
0 oakland saturday low 30f
0 oakland saturday high 50f
0 oakland sunday overcast
0 oakland sunday low 90f
0 oakland sunday high 100f
0 atherton monday clear_skies
0 atherton monday low 90f
0 atherton monday high 100f
0 atherton tuesday overcast
0 atherton tuesday low 30f
0 atherton tuesday high 50f
0 atherton wednesday warm
0 atherton wednesday low 90f
0 atherton wednesday high 100f
0 atherton thursday snow
0 atherton thursday low 40f
0 atherton thursday high 60f
0 atherton friday snow
0 atherton friday low 30f
0 atherton friday high 50f
0 atherton saturday foggy
0 atherton saturday low 20f
0 atherton saturday high 30f
0 atherton sunday rain
0 atherton sunday low 90f
0 atherton sunday high 100f
0 boston monday overcast
0 boston monday low 20f
0 boston monday high 40f
0 boston tuesday stormy
0 boston tuesday low 80f
0 boston tuesday high 90f
0 boston wednesday dew
0 boston wednesday low 90f
0 boston wednesday high 100f
0 boston thursday humid
0 boston thursday low 70f
0 boston thursday high 80f
0 boston friday dew
0 boston friday low 90f
0 boston friday high 100f
0 boston saturday drizzle
0 boston saturday low 80f
0 boston saturday high 90f
0 boston sunday drizzle
0 boston sunday low 50f
0 boston sunday high 60f
0 san_jose monday overcast
0 san_jose monday low 30f
0 san_jose monday high 40f
0 san_jose tuesday clear_skies
0 san_jose tuesday low 30f
0 san_jose tuesday high 40f
0 san_jose wednesday clear_skies
0 san_jose wednesday low 80f
0 san_jose wednesday high 100f
0 san_jose thursday raining
0 san_jose thursday low 60f
0 san_jose thursday high 80f
0 san_jose friday windy
0 san_jose friday low 50f
0 san_jose friday high 70f
0 san_jose saturday dew
0 san_jose saturday low 30f
0 san_jose saturday high 50f
0 san_jose sunday warm
0 san_jose sunday low 60f
0 san_jose sunday high 70f
0 san_mateo monday windy
0 san_mateo monday low 80f
0 san_mateo monday high 100f
0 san_mateo tuesday hail
0 san_mateo tuesday low 90f
0 san_mateo tuesday high 100f
0 san_mateo wednesday overcast
0 san_mateo wednesday low 40f
0 san_mateo wednesday high 50f
0 san_mateo thursday windy
0 san_mateo thursday low 80f
0 san_mateo thursday high 100f
0 san_mateo friday dry
0 san_mateo friday low 40f
0 san_mateo friday high 50f
0 san_mateo saturday raining
0 san_mateo saturday low 60f
0 san_mateo saturday high 70f
0 san_mateo sunday clear_skies
0 san_mateo sunday low 30f
0 san_mateo sunday high 50f
1 on tuesday in san_mateo find out if it will be warm	it will be hot in san_mateo , tuesday s forecast predicts the high temperature will reach 100f	['san_mateo', 'hot', '100f', 'tuesday']
2 thank you car !	you are welcome	[]

#schedule#
0 meeting time 10am
0 meeting date saturday
0 meeting party hr
0 meeting room conference_room_50
0 meeting agenda discuss_dress_code
0 lab_appointment time 3pm
0 lab_appointment date the_20th
0 lab_appointment party alex
0 conference time 11am
0 conference date the_13th
0 conference party sales_team
0 conference room 100_conference_room
0 conference agenda sign_the_nda
0 doctor_appointment time 2pm
0 doctor_appointment date the_7th
0 doctor_appointment party ana
0 dinner time 7pm
0 dinner date the_14th
0 dinner party mother
0 yoga_activity time 11am
0 yoga_activity date the_1st
0 yoga_activity party aunt
0 dinner time 8pm
0 dinner date the_8th
0 dinner party martha
0 meeting time 10am
0 meeting date friday
0 meeting party hr
0 meeting room 100_conference_room
0 meeting agenda discuss_the_merger
1 find out immediately the location , time , and date for my meeting	for which one ? i have one in conference_room_100 at 10am on friday , and one in conference_room_50 at 10am on saturday	['10am', 'friday', 'conference_room_100', 'saturday', 'conference_room_50']
2 that will do just fine , thanks	you are welcome !	[]

#weather#
0 today monday
0 exeter monday blizzard
0 exeter monday low 20f
0 exeter monday high 30f
0 exeter tuesday dry
0 exeter tuesday low 60f
0 exeter tuesday high 70f
0 exeter wednesday rain
0 exeter wednesday low 30f
0 exeter wednesday high 50f
0 exeter thursday overcast
0 exeter thursday low 30f
0 exeter thursday high 50f
0 exeter friday snow
0 exeter friday low 80f
0 exeter friday high 100f
0 exeter saturday overcast
0 exeter saturday low 50f
0 exeter saturday high 60f
0 exeter sunday dry
0 exeter sunday low 70f
0 exeter sunday high 80f
0 corona monday snow
0 corona monday low 90f
0 corona monday high 100f
0 corona tuesday dry
0 corona tuesday low 90f
0 corona tuesday high 100f
0 corona wednesday overcast
0 corona wednesday low 90f
0 corona wednesday high 100f
0 corona thursday rain
0 corona thursday low 60f
0 corona thursday high 80f
0 corona friday clear_skies
0 corona friday low 30f
0 corona friday high 50f
0 corona saturday misty
0 corona saturday low 20f
0 corona saturday high 40f
0 corona sunday clear_skies
0 corona sunday low 80f
0 corona sunday high 90f
0 los_angeles monday warm
0 los_angeles monday low 80f
0 los_angeles monday high 100f
0 los_angeles tuesday frost
0 los_angeles tuesday low 20f
0 los_angeles tuesday high 30f
0 los_angeles wednesday dew
0 los_angeles wednesday low 70f
0 los_angeles wednesday high 80f
0 los_angeles thursday overcast
0 los_angeles thursday low 70f
0 los_angeles thursday high 90f
0 los_angeles friday hot
0 los_angeles friday low 50f
0 los_angeles friday high 70f
0 los_angeles saturday frost
0 los_angeles saturday low 30f
0 los_angeles saturday high 50f
0 los_angeles sunday raining
0 los_angeles sunday low 70f
0 los_angeles sunday high 90f
0 mountain_view monday foggy
0 mountain_view monday low 90f
0 mountain_view monday high 100f
0 mountain_view tuesday hail
0 mountain_view tuesday low 90f
0 mountain_view tuesday high 100f
0 mountain_view wednesday overcast
0 mountain_view wednesday low 90f
0 mountain_view wednesday high 100f
0 mountain_view thursday rain
0 mountain_view thursday low 60f
0 mountain_view thursday high 80f
0 mountain_view friday dry
0 mountain_view friday low 30f
0 mountain_view friday high 50f
0 mountain_view saturday misty
0 mountain_view saturday low 40f
0 mountain_view saturday high 60f
0 mountain_view sunday humid
0 mountain_view sunday low 90f
0 mountain_view sunday high 100f
0 san_mateo monday foggy
0 san_mateo monday low 60f
0 san_mateo monday high 80f
0 san_mateo tuesday stormy
0 san_mateo tuesday low 80f
0 san_mateo tuesday high 90f
0 san_mateo wednesday hail
0 san_mateo wednesday low 30f
0 san_mateo wednesday high 50f
0 san_mateo thursday cloudy
0 san_mateo thursday low 90f
0 san_mateo thursday high 100f
0 san_mateo friday stormy
0 san_mateo friday low 20f
0 san_mateo friday high 40f
0 san_mateo saturday dry
0 san_mateo saturday low 50f
0 san_mateo saturday high 60f
0 san_mateo sunday foggy
0 san_mateo sunday low 90f
0 san_mateo sunday high 100f
0 alhambra monday raining
0 alhambra monday low 80f
0 alhambra monday high 100f
0 alhambra tuesday frost
0 alhambra tuesday low 50f
0 alhambra tuesday high 60f
0 alhambra wednesday overcast
0 alhambra wednesday low 20f
0 alhambra wednesday high 30f
0 alhambra thursday foggy
0 alhambra thursday low 20f
0 alhambra thursday high 40f
0 alhambra friday snow
0 alhambra friday low 20f
0 alhambra friday high 40f
0 alhambra saturday overcast
0 alhambra saturday low 40f
0 alhambra saturday high 60f
0 alhambra sunday overcast
0 alhambra sunday low 40f
0 alhambra sunday high 50f
0 durham monday cloudy
0 durham monday low 40f
0 durham monday high 50f
0 durham tuesday hot
0 durham tuesday low 80f
0 durham tuesday high 100f
0 durham wednesday stormy
0 durham wednesday low 40f
0 durham wednesday high 50f
0 durham thursday foggy
0 durham thursday low 50f
0 durham thursday high 60f
0 durham friday dew
0 durham friday low 20f
0 durham friday high 40f
0 durham saturday snow
0 durham saturday low 30f
0 durham saturday high 50f
0 durham sunday foggy
0 durham sunday low 50f
0 durham sunday high 70f
1 will it be windy in durham this week ?	the forecast does not predict any windy days this week in durham	['windy', 'durham', 'week']
2 thanks	you are welcome , have a great day	[]

#schedule#
0 dentist_appointment time 11am
0 dentist_appointment date wednesday
0 optometrist_appointment time 3pm
0 optometrist_appointment date monday
0 lab_appointment time 11am
0 lab_appointment date thursday
0 yoga_activity time 10am
0 yoga_activity date thursday
0 dinner time 5pm
0 dinner date monday
0 swimming_activity time 3pm
0 swimming_activity date thursday
1 what time is my swimming scheduled for	your swimming_activity is scheduled for thursday at 3pm	['3pm', 'thursday', 'swimming_activity']

#navigate#
0 2_miles no_traffic coffee_or_tea_place poi coupa
0 coupa distance 2_miles
0 coupa traffic_info no_traffic
0 coupa poi_type coffee_or_tea_place
0 coupa address 394_van_ness_ave
0 4_miles heavy_traffic parking_garage poi civic_center_garage
0 civic_center_garage distance 4_miles
0 civic_center_garage traffic_info heavy_traffic
0 civic_center_garage poi_type parking_garage
0 civic_center_garage address 270_altaire_walk
0 5_miles no_traffic coffee_or_tea_place poi cafe_venetia
0 cafe_venetia distance 5_miles
0 cafe_venetia traffic_info no_traffic
0 cafe_venetia poi_type coffee_or_tea_place
0 cafe_venetia address 269_alger_dr
0 6_miles car_collision_nearby parking_garage poi stanford_oval_parking
0 stanford_oval_parking distance 6_miles
0 stanford_oval_parking traffic_info car_collision_nearby
0 stanford_oval_parking poi_type parking_garage
0 stanford_oval_parking address 610_amarillo_ave
0 4_miles no_traffic shopping_center poi midtown_shopping_center
0 midtown_shopping_center distance 4_miles
0 midtown_shopping_center traffic_info no_traffic
0 midtown_shopping_center poi_type shopping_center
0 midtown_shopping_center address 338_alester_ave
0 5_miles moderate_traffic rest_stop poi four_seasons
0 four_seasons distance 5_miles
0 four_seasons traffic_info moderate_traffic
0 four_seasons poi_type rest_stop
0 four_seasons address 465_arcadia_pl
0 6_miles heavy_traffic hospital poi stanford_childrens_health
0 stanford_childrens_health distance 6_miles
0 stanford_childrens_health traffic_info heavy_traffic
0 stanford_childrens_health poi_type hospital
0 stanford_childrens_health address 899_ames_ct
0 2_miles moderate_traffic friends_house poi jills_house
0 jills_house distance 2_miles
0 jills_house traffic_info moderate_traffic
0 jills_house poi_type friends_house
0 jills_house address 347_alta_mesa_ave
1 give me directions to the nearest shopping_center	the nearest shopping mall is midtown_shopping_center , it s 4_miles away	['4_miles', 'midtown_shopping_center']
2 can you pick the shortest distance to go there ?	setting gps now	[]
3 thank you	you are welcome !	[]

#weather#
0 today monday
0 grand_rapids monday foggy
0 grand_rapids monday low 80f
0 grand_rapids monday high 90f
0 grand_rapids tuesday dew
0 grand_rapids tuesday low 30f
0 grand_rapids tuesday high 50f
0 grand_rapids wednesday stormy
0 grand_rapids wednesday low 30f
0 grand_rapids wednesday high 40f
0 grand_rapids thursday foggy
0 grand_rapids thursday low 30f
0 grand_rapids thursday high 40f
0 grand_rapids friday foggy
0 grand_rapids friday low 70f
0 grand_rapids friday high 80f
0 grand_rapids saturday foggy
0 grand_rapids saturday low 30f
0 grand_rapids saturday high 50f
0 grand_rapids sunday dry
0 grand_rapids sunday low 70f
0 grand_rapids sunday high 90f
0 alameda monday clear_skies
0 alameda monday low 30f
0 alameda monday high 50f
0 alameda tuesday snow
0 alameda tuesday low 60f
0 alameda tuesday high 70f
0 alameda wednesday overcast
0 alameda wednesday low 80f
0 alameda wednesday high 100f
0 alameda thursday frost
0 alameda thursday low 30f
0 alameda thursday high 40f
0 alameda friday drizzle
0 alameda friday low 80f
0 alameda friday high 90f
0 alameda saturday foggy
0 alameda saturday low 60f
0 alameda saturday high 70f
0 alameda sunday misty
0 alameda sunday low 20f
0 alameda sunday high 40f
0 brentwood monday warm
0 brentwood monday low 80f
0 brentwood monday high 100f
0 brentwood tuesday cloudy
0 brentwood tuesday low 90f
0 brentwood tuesday high 100f
0 brentwood wednesday windy
0 brentwood wednesday low 70f
0 brentwood wednesday high 90f
0 brentwood thursday drizzle
0 brentwood thursday low 40f
0 brentwood thursday high 60f
0 brentwood friday overcast
0 brentwood friday low 80f
0 brentwood friday high 100f
0 brentwood saturday raining
0 brentwood saturday low 70f
0 brentwood saturday high 90f
0 brentwood sunday clear_skies
0 brentwood sunday low 40f
0 brentwood sunday high 50f
0 corona monday windy
0 corona monday low 70f
0 corona monday high 90f
0 corona tuesday cloudy
0 corona tuesday low 30f
0 corona tuesday high 50f
0 corona wednesday misty
0 corona wednesday low 20f
0 corona wednesday high 30f
0 corona thursday clear_skies
0 corona thursday low 30f
0 corona thursday high 40f
0 corona friday cloudy
0 corona friday low 60f
0 corona friday high 80f
0 corona saturday dew
0 corona saturday low 30f
0 corona saturday high 50f
0 corona sunday foggy
0 corona sunday low 40f
0 corona sunday high 60f
0 durham monday dew
0 durham monday low 20f
0 durham monday high 30f
0 durham tuesday humid
0 durham tuesday low 50f
0 durham tuesday high 70f
0 durham wednesday cloudy
0 durham wednesday low 90f
0 durham wednesday high 100f
0 durham thursday windy
0 durham thursday low 50f
0 durham thursday high 60f
0 durham friday rain
0 durham friday low 50f
0 durham friday high 70f
0 durham saturday stormy
0 durham saturday low 90f
0 durham saturday high 100f
0 durham sunday clear_skies
0 durham sunday low 70f
0 durham sunday high 80f
0 san_francisco monday clear_skies
0 san_francisco monday low 60f
0 san_francisco monday high 70f
0 san_francisco tuesday blizzard
0 san_francisco tuesday low 20f
0 san_francisco tuesday high 40f
0 san_francisco wednesday dry
0 san_francisco wednesday low 40f
0 san_francisco wednesday high 50f
0 san_francisco thursday rain
0 san_francisco thursday low 20f
0 san_francisco thursday high 40f
0 san_francisco friday humid
0 san_francisco friday low 60f
0 san_francisco friday high 70f
0 san_francisco saturday misty
0 san_francisco saturday low 40f
0 san_francisco saturday high 60f
0 san_francisco sunday misty
0 san_francisco sunday low 60f
0 san_francisco sunday high 70f
0 cleveland monday blizzard
0 cleveland monday low 20f
0 cleveland monday high 30f
0 cleveland tuesday clear_skies
0 cleveland tuesday low 80f
0 cleveland tuesday high 100f
0 cleveland wednesday dew
0 cleveland wednesday low 90f
0 cleveland wednesday high 100f
0 cleveland thursday cloudy
0 cleveland thursday low 50f
0 cleveland thursday high 60f
0 cleveland friday hail
0 cleveland friday low 80f
0 cleveland friday high 100f
0 cleveland saturday hot
0 cleveland saturday low 90f
0 cleveland saturday high 100f
0 cleveland sunday drizzle
0 cleveland sunday low 30f
0 cleveland sunday high 50f
1 will there be dew in brentwood this week ?	there is no dew in the forecast for brentwood this week	['dew', 'brentwood', 'week']
2 thanks	no problem	[]

#schedule#
0 conference time 7pm
0 conference date thursday
0 conference party executive_team
0 conference room conference_room_102
0 conference agenda discuss_dress_code
0 lab_appointment time 4pm
0 lab_appointment date the_5th
0 lab_appointment party father
0 football_activity time 4pm
0 football_activity date the_10th
0 football_activity party marie
0 swimming_activity time 1pm
0 swimming_activity date saturday
0 swimming_activity party sister
0 lab_appointment time 11am
0 lab_appointment date the_19th
0 lab_appointment party jeff
0 lab_appointment time 11am
0 lab_appointment date the_10th
0 lab_appointment party aunt
0 swimming_activity time 5pm
0 swimming_activity date the_1st
0 swimming_activity party martha
0 optometrist_appointment time 5pm
0 optometrist_appointment date the_14th
0 optometrist_appointment party aunt
1 what time and date is my lab_appointment ?	you have three lab_appointment scheduled the first is on the_5th at 4pm , the next is on the_10th at 11am , and the last is on the_19th at 11am	['11am', '4pm', 'lab_appointment', 'the_5th', 'the_10th', 'the_19th']
2 great , goodbye	goodbye	[]

#weather#
0 today monday
0 oakland monday drizzle
0 oakland monday low 40f
0 oakland monday high 60f
0 oakland tuesday raining
0 oakland tuesday low 50f
0 oakland tuesday high 70f
0 oakland wednesday foggy
0 oakland wednesday low 40f
0 oakland wednesday high 60f
0 oakland thursday foggy
0 oakland thursday low 70f
0 oakland thursday high 90f
0 oakland friday clear_skies
0 oakland friday low 70f
0 oakland friday high 90f
0 oakland saturday windy
0 oakland saturday low 40f
0 oakland saturday high 60f
0 oakland sunday overcast
0 oakland sunday low 70f
0 oakland sunday high 80f
0 inglewood monday overcast
0 inglewood monday low 30f
0 inglewood monday high 50f
0 inglewood tuesday cloudy
0 inglewood tuesday low 90f
0 inglewood tuesday high 100f
0 inglewood wednesday raining
0 inglewood wednesday low 50f
0 inglewood wednesday high 60f
0 inglewood thursday raining
0 inglewood thursday low 60f
0 inglewood thursday high 80f
0 inglewood friday dry
0 inglewood friday low 70f
0 inglewood friday high 80f
0 inglewood saturday hail
0 inglewood saturday low 40f
0 inglewood saturday high 50f
0 inglewood sunday drizzle
0 inglewood sunday low 20f
0 inglewood sunday high 30f
0 downtown_chicago monday drizzle
0 downtown_chicago monday low 30f
0 downtown_chicago monday high 40f
0 downtown_chicago tuesday windy
0 downtown_chicago tuesday low 40f
0 downtown_chicago tuesday high 60f
0 downtown_chicago wednesday clear_skies
0 downtown_chicago wednesday low 40f
0 downtown_chicago wednesday high 60f
0 downtown_chicago thursday raining
0 downtown_chicago thursday low 20f
0 downtown_chicago thursday high 40f
0 downtown_chicago friday clear_skies
0 downtown_chicago friday low 30f
0 downtown_chicago friday high 40f
0 downtown_chicago saturday foggy
0 downtown_chicago saturday low 80f
0 downtown_chicago saturday high 100f
0 downtown_chicago sunday clear_skies
0 downtown_chicago sunday low 90f
0 downtown_chicago sunday high 100f
0 brentwood monday stormy
0 brentwood monday low 70f
0 brentwood monday high 80f
0 brentwood tuesday stormy
0 brentwood tuesday low 40f
0 brentwood tuesday high 60f
0 brentwood wednesday rain
0 brentwood wednesday low 40f
0 brentwood wednesday high 60f
0 brentwood thursday misty
0 brentwood thursday low 90f
0 brentwood thursday high 100f
0 brentwood friday misty
0 brentwood friday low 50f
0 brentwood friday high 60f
0 brentwood saturday dry
0 brentwood saturday low 70f
0 brentwood saturday high 90f
0 brentwood sunday humid
0 brentwood sunday low 80f
0 brentwood sunday high 90f
0 alhambra monday stormy
0 alhambra monday low 80f
0 alhambra monday high 90f
0 alhambra tuesday stormy
0 alhambra tuesday low 70f
0 alhambra tuesday high 90f
0 alhambra wednesday stormy
0 alhambra wednesday low 20f
0 alhambra wednesday high 40f
0 alhambra thursday stormy
0 alhambra thursday low 80f
0 alhambra thursday high 90f
0 alhambra friday dew
0 alhambra friday low 20f
0 alhambra friday high 30f
0 alhambra saturday hot
0 alhambra saturday low 60f
0 alhambra saturday high 80f
0 alhambra sunday stormy
0 alhambra sunday low 60f
0 alhambra sunday high 80f
0 fresno monday stormy
0 fresno monday low 40f
0 fresno monday high 60f
0 fresno tuesday overcast
0 fresno tuesday low 80f
0 fresno tuesday high 90f
0 fresno wednesday clear_skies
0 fresno wednesday low 40f
0 fresno wednesday high 50f
0 fresno thursday frost
0 fresno thursday low 40f
0 fresno thursday high 50f
0 fresno friday overcast
0 fresno friday low 80f
0 fresno friday high 90f
0 fresno saturday raining
0 fresno saturday low 70f
0 fresno saturday high 90f
0 fresno sunday misty
0 fresno sunday low 40f
0 fresno sunday high 50f
0 redwood_city monday foggy
0 redwood_city monday low 40f
0 redwood_city monday high 60f
0 redwood_city tuesday blizzard
0 redwood_city tuesday low 50f
0 redwood_city tuesday high 60f
0 redwood_city wednesday snow
0 redwood_city wednesday low 30f
0 redwood_city wednesday high 50f
0 redwood_city thursday foggy
0 redwood_city thursday low 50f
0 redwood_city thursday high 60f
0 redwood_city friday snow
0 redwood_city friday low 20f
0 redwood_city friday high 40f
0 redwood_city saturday stormy
0 redwood_city saturday low 30f
0 redwood_city saturday high 50f
0 redwood_city sunday misty
0 redwood_city sunday low 40f
0 redwood_city sunday high 60f
1 give me the forecast for the next 7 days	what city would you like to hear the 7 day forecast for ?	[]
2 redwood_city please	redwood_city is forecast to be cloudy and cold with a chance of a blizzard ; lows in the 20s are expected with highs near 60	['cloudy', 'redwood_city', 'blizzard', 'cold']
3 thanks so much	you are welcome	[]

#schedule#
0 tennis_activity time 2pm
0 tennis_activity date thursday
0 dinner time 5pm
0 dinner date tuesday
0 conference time 1pm
0 conference date tuesday
0 conference party hr
0 conference room conference_room_100
0 conference agenda discuss_the_merger
0 medicine time 1pm
0 medicine date thursday
0 meeting time 1pm
0 meeting date friday
0 meeting party hr
0 meeting room conference_room_50
0 meeting agenda discuss_the_merger
0 dentist_appointment time 3pm
0 dentist_appointment date thursday
1 when is my next meeting	your next meeting is friday at 1pm	['friday', '1pm', 'meeting']

#navigate#
0 1_miles heavy_traffic pizza_restaurant poi pizza_chicago
0 pizza_chicago distance 1_miles
0 pizza_chicago traffic_info heavy_traffic
0 pizza_chicago poi_type pizza_restaurant
0 pizza_chicago address 915_arbol_dr
0 3_miles heavy_traffic home poi home
0 home distance 3_miles
0 home traffic_info heavy_traffic
0 home poi_type home
0 home address 10_ames_street
0 1_miles no_traffic parking_garage poi dish_parking
0 dish_parking distance 1_miles
0 dish_parking traffic_info no_traffic
0 dish_parking poi_type parking_garage
0 dish_parking address 550_alester_ave
0 5_miles moderate_traffic friends_house poi jacks_house
0 jacks_house distance 5_miles
0 jacks_house traffic_info moderate_traffic
0 jacks_house poi_type friends_house
0 jacks_house address 864_almanor_ln
0 4_miles heavy_traffic chinese_restaurant poi panda_express
0 panda_express distance 4_miles
0 panda_express traffic_info heavy_traffic
0 panda_express poi_type chinese_restaurant
0 panda_express address 842_arrowhead_way
0 1_miles heavy_traffic pizza_restaurant poi dominos
0 dominos distance 1_miles
0 dominos traffic_info heavy_traffic
0 dominos poi_type pizza_restaurant
0 dominos address 776_arastradero_rd
0 5_miles no_traffic grocery_store poi trader_joes
0 trader_joes distance 5_miles
0 trader_joes traffic_info no_traffic
0 trader_joes poi_type grocery_store
0 trader_joes address 408_university_ave
1 give me directions to the nearest grocery_store	there is trader_joes 5_miles away : would you like to get more info ?	['5_miles', 'trader_joes']
2 sure , please send me its address on screen and pick a route to avoid all heavy_traffic	trader_joes is located at 408_university_ave	['trader_joes', '408_university_ave']
3 got it , thanks !	awesome , you are welcome	[]
4 great !	glad to help	[]

#weather#
0 today monday
0 danville monday foggy
0 danville monday low 20f
0 danville monday high 40f
0 danville tuesday windy
0 danville tuesday low 70f
0 danville tuesday high 80f
0 danville wednesday windy
0 danville wednesday low 60f
0 danville wednesday high 70f
0 danville thursday dew
0 danville thursday low 60f
0 danville thursday high 70f
0 danville friday rain
0 danville friday low 60f
0 danville friday high 70f
0 danville saturday snow
0 danville saturday low 50f
0 danville saturday high 70f
0 danville sunday overcast
0 danville sunday low 40f
0 danville sunday high 60f
0 alameda monday rain
0 alameda monday low 90f
0 alameda monday high 100f
0 alameda tuesday stormy
0 alameda tuesday low 80f
0 alameda tuesday high 100f
0 alameda wednesday cloudy
0 alameda wednesday low 40f
0 alameda wednesday high 50f
0 alameda thursday snow
0 alameda thursday low 20f
0 alameda thursday high 40f
0 alameda friday overcast
0 alameda friday low 80f
0 alameda friday high 90f
0 alameda saturday blizzard
0 alameda saturday low 40f
0 alameda saturday high 60f
0 alameda sunday windy
0 alameda sunday low 40f
0 alameda sunday high 50f
0 san_jose monday overcast
0 san_jose monday low 20f
0 san_jose monday high 40f
0 san_jose tuesday misty
0 san_jose tuesday low 50f
0 san_jose tuesday high 70f
0 san_jose wednesday warm
0 san_jose wednesday low 60f
0 san_jose wednesday high 80f
0 san_jose thursday rain
0 san_jose thursday low 50f
0 san_jose thursday high 60f
0 san_jose friday dry
0 san_jose friday low 90f
0 san_jose friday high 100f
0 san_jose saturday cloudy
0 san_jose saturday low 20f
0 san_jose saturday high 40f
0 san_jose sunday windy
0 san_jose sunday low 30f
0 san_jose sunday high 40f
0 grand_rapids monday hot
0 grand_rapids monday low 60f
0 grand_rapids monday high 70f
0 grand_rapids tuesday misty
0 grand_rapids tuesday low 70f
0 grand_rapids tuesday high 80f
0 grand_rapids wednesday misty
0 grand_rapids wednesday low 50f
0 grand_rapids wednesday high 70f
0 grand_rapids thursday clear_skies
0 grand_rapids thursday low 20f
0 grand_rapids thursday high 40f
0 grand_rapids friday raining
0 grand_rapids friday low 20f
0 grand_rapids friday high 30f
0 grand_rapids saturday clear_skies
0 grand_rapids saturday low 20f
0 grand_rapids saturday high 40f
0 grand_rapids sunday dry
0 grand_rapids sunday low 40f
0 grand_rapids sunday high 60f
0 corona monday foggy
0 corona monday low 40f
0 corona monday high 60f
0 corona tuesday dry
0 corona tuesday low 60f
0 corona tuesday high 70f
0 corona wednesday humid
0 corona wednesday low 50f
0 corona wednesday high 70f
0 corona thursday clear_skies
0 corona thursday low 50f
0 corona thursday high 60f
0 corona friday blizzard
0 corona friday low 30f
0 corona friday high 50f
0 corona saturday cloudy
0 corona saturday low 40f
0 corona saturday high 50f
0 corona sunday rain
0 corona sunday low 40f
0 corona sunday high 60f
0 los_angeles monday hot
0 los_angeles monday low 70f
0 los_angeles monday high 80f
0 los_angeles tuesday clear_skies
0 los_angeles tuesday low 20f
0 los_angeles tuesday high 40f
0 los_angeles wednesday humid
0 los_angeles wednesday low 70f
0 los_angeles wednesday high 90f
0 los_angeles thursday snow
0 los_angeles thursday low 80f
0 los_angeles thursday high 100f
0 los_angeles friday blizzard
0 los_angeles friday low 50f
0 los_angeles friday high 60f
0 los_angeles saturday clear_skies
0 los_angeles saturday low 50f
0 los_angeles saturday high 70f
0 los_angeles sunday snow
0 los_angeles sunday low 30f
0 los_angeles sunday high 50f
0 cleveland monday blizzard
0 cleveland monday low 40f
0 cleveland monday high 50f
0 cleveland tuesday overcast
0 cleveland tuesday low 30f
0 cleveland tuesday high 50f
0 cleveland wednesday overcast
0 cleveland wednesday low 90f
0 cleveland wednesday high 100f
0 cleveland thursday stormy
0 cleveland thursday low 70f
0 cleveland thursday high 90f
0 cleveland friday overcast
0 cleveland friday low 80f
0 cleveland friday high 90f
0 cleveland saturday stormy
0 cleveland saturday low 40f
0 cleveland saturday high 60f
0 cleveland sunday foggy
0 cleveland sunday low 60f
0 cleveland sunday high 70f
1 check the weather for the 7 day forecast	what city are you interested in ?	[]
2 los_angeles , please will it be hot ?	it will be hot today in los_angeles	['today', 'hot', 'los_angeles']
3 thanks so much for the information	you are welcome !	[]

#navigate#
0 2_miles car_collision_nearby rest_stop poi comfort_inn
0 comfort_inn distance 2_miles
0 comfort_inn traffic_info car_collision_nearby
0 comfort_inn poi_type rest_stop
0 comfort_inn address 753_university_ave
0 1_miles car_collision_nearby gas_station poi shell
0 shell distance 1_miles
0 shell traffic_info car_collision_nearby
0 shell poi_type gas_station
0 shell address 53_university_av
0 5_miles car_collision_nearby hospital poi stanford_childrens_health
0 stanford_childrens_health distance 5_miles
0 stanford_childrens_health traffic_info car_collision_nearby
0 stanford_childrens_health poi_type hospital
0 stanford_childrens_health address 899_ames_ct
0 2_miles heavy_traffic chinese_restaurant poi chef_chu_s
0 chef_chu_s distance 2_miles
0 chef_chu_s traffic_info heavy_traffic
0 chef_chu_s poi_type chinese_restaurant
0 chef_chu_s address 593_arrowhead_way
0 2_miles moderate_traffic coffee_or_tea_place poi coupa
0 coupa distance 2_miles
0 coupa traffic_info moderate_traffic
0 coupa poi_type coffee_or_tea_place
0 coupa address 394_van_ness_ave
0 2_miles no_traffic grocery_store poi trader_joes
0 trader_joes distance 2_miles
0 trader_joes traffic_info no_traffic
0 trader_joes poi_type grocery_store
0 trader_joes address 408_university_ave
0 4_miles no_traffic friends_house poi toms_house
0 toms_house distance 4_miles
0 toms_house traffic_info no_traffic
0 toms_house poi_type friends_house
0 toms_house address 580_van_ness_ave
0 3_miles moderate_traffic hospital poi stanford_express_care
0 stanford_express_care distance 3_miles
0 stanford_express_care traffic_info moderate_traffic
0 stanford_express_care poi_type hospital
0 stanford_express_care address 214_el_camino_real
1 please give me the address and directions via the quickest route to a hospital around me	stanford_express_care hospital at 214_el_camino_real is there 3_miles away through moderate_traffic	['3_miles', 'stanford_express_care', 'moderate_traffic', '214_el_camino_real', 'hospital']
2 fantastic , thank you	you are welcome	[]

#schedule#
0 lab_appointment time 6pm
0 lab_appointment date the_4th
0 lab_appointment party jon
0 conference time 2pm
0 conference date sunday
0 conference party boss
0 conference room 100_conference_room
0 conference agenda discuss_dress_code
0 dinner time 7pm
0 dinner date sunday
0 dinner party mother
0 taking_medicine time 4pm
0 taking_medicine date thursday
0 taking_medicine party aunt
0 dentist_appointment time 6pm
0 dentist_appointment date the_8th
0 dentist_appointment party jon
0 optometrist_appointment time 4pm
0 optometrist_appointment date the_3rd
0 optometrist_appointment party martha
1 what day is my lab_appointment , and who all will be there ?	your lab_appointment is set for the_4th and jon will be there	['the_4th', 'jon', 'lab_appointment']
2 thanks !	no problem	[]

#schedule#
1 set reminder for eye doctor_appointment on the_12th at 3pm	i have set a reminder for your 3pm eye doctor_appointment on the_12th	['doctor_appointment', 'the_12th', '3pm']

#navigate#
0 4_miles moderate_traffic hospital poi palo_alto_medical_foundation
0 palo_alto_medical_foundation distance 4_miles
0 palo_alto_medical_foundation traffic_info moderate_traffic
0 palo_alto_medical_foundation poi_type hospital
0 palo_alto_medical_foundation address 611_ames_ave
0 2_miles moderate_traffic parking_garage poi civic_center_garage
0 civic_center_garage distance 2_miles
0 civic_center_garage traffic_info moderate_traffic
0 civic_center_garage poi_type parking_garage
0 civic_center_garage address 270_altaire_walk
0 4_miles road_block_nearby friends_house poi toms_house
0 toms_house distance 4_miles
0 toms_house traffic_info road_block_nearby
0 toms_house poi_type friends_house
0 toms_house address 580_van_ness_ave
0 4_miles moderate_traffic gas_station poi shell
0 shell distance 4_miles
0 shell traffic_info moderate_traffic
0 shell poi_type gas_station
0 shell address 53_university_av
0 5_miles moderate_traffic coffee_or_tea_place poi peets_coffee
0 peets_coffee distance 5_miles
0 peets_coffee traffic_info moderate_traffic
0 peets_coffee poi_type coffee_or_tea_place
0 peets_coffee address 9981_archuleta_ave
0 3_miles heavy_traffic grocery_store poi whole_foods
0 whole_foods distance 3_miles
0 whole_foods traffic_info heavy_traffic
0 whole_foods poi_type grocery_store
0 whole_foods address 819_alma_st
0 2_miles no_traffic chinese_restaurant poi p_._f_._changs
0 p_._f_._changs distance 2_miles
0 p_._f_._changs traffic_info no_traffic
0 p_._f_._changs poi_type chinese_restaurant
0 p_._f_._changs address 669_el_camino_real
0 6_miles no_traffic chinese_restaurant poi chef_chu_s
0 chef_chu_s distance 6_miles
0 chef_chu_s traffic_info no_traffic
0 chef_chu_s poi_type chinese_restaurant
0 chef_chu_s address 593_arrowhead_way
1 i feel like some coffee where s the nearest place	we are 5_miles away from peets_coffee	['5_miles', 'peets_coffee']
2 are they any closer options ?	no peets_coffee is the only option	['peets_coffee']
3 then let s go there , please pick a quick route for me	peets is 5_miles away in moderate_traffic ; setting navigation to 9981_archuleta_ave now	['9981_archuleta_ave', '5_miles', 'moderate_traffic']
4 thank you	you are welcome	[]

#schedule#
0 doctor_appointment time 10am
0 doctor_appointment date tuesday
0 optometrist_appointment time 11am
0 optometrist_appointment date wednesday
0 dentist time 1pm
0 dentist date tuesday
0 yoga_activity time 3pm
0 yoga_activity date tuesday
0 dinner time 5pm
0 dinner date wednesday
0 tennis_activity time 7pm
0 tennis_activity date wednesday
1 when am i playing tennis	your tennis game is at 7pm wednesday	['tennis', '7pm', 'wednesday']

#schedule#
1 set reminder for doctor_appointment for the tenth	what time is it ?	[]

#schedule#
1 schedule a dentist_appointment at 3 next month on the_12th	i have scheduled a dentist_appointment for 3pm next month on the_12th is that correct ?	['the_12th', '3pm', 'dentist_appointment']

#navigate#
0 3_miles heavy_traffic coffee_or_tea_place poi philz
0 philz distance 3_miles
0 philz traffic_info heavy_traffic
0 philz poi_type coffee_or_tea_place
0 philz address 583_alester_ave
0 6_miles moderate_traffic shopping_center poi town_and_country
0 town_and_country distance 6_miles
0 town_and_country traffic_info moderate_traffic
0 town_and_country poi_type shopping_center
0 town_and_country address 383_university_ave
0 2_miles moderate_traffic grocery_store poi safeway
0 safeway distance 2_miles
0 safeway traffic_info moderate_traffic
0 safeway poi_type grocery_store
0 safeway address 452_arcadia_pl
0 6_miles heavy_traffic chinese_restaurant poi mandarin_roots
0 mandarin_roots distance 6_miles
0 mandarin_roots traffic_info heavy_traffic
0 mandarin_roots poi_type chinese_restaurant
0 mandarin_roots address 271_springer_street
0 4_miles heavy_traffic coffee_or_tea_place poi cafe_venetia
0 cafe_venetia distance 4_miles
0 cafe_venetia traffic_info heavy_traffic
0 cafe_venetia poi_type coffee_or_tea_place
0 cafe_venetia address 269_alger_dr
0 1_miles moderate_traffic shopping_center poi stanford_shopping_center
0 stanford_shopping_center distance 1_miles
0 stanford_shopping_center traffic_info moderate_traffic
0 stanford_shopping_center poi_type shopping_center
0 stanford_shopping_center address 773_alger_dr
0 2_miles heavy_traffic pizza_restaurant poi pizza_my_heart
0 pizza_my_heart distance 2_miles
0 pizza_my_heart traffic_info heavy_traffic
0 pizza_my_heart poi_type pizza_restaurant
0 pizza_my_heart address 528_anton_ct
1 show me the nearest shopping mall	we are 1_miles away from stanford_shopping_center : does it sound good to you ?	['stanford_shopping_center', '1_miles']
2 give me the address	the address is 773_alger_dr , i sent it on your screen	['773_alger_dr']
3 set gps for a route without any traffic	there is moderate_traffic but you should be able to reach it fast anyway	['moderate_traffic']
4 is there an alternate mall with no_traffic on the route ?	no that s the closest and fastest available	[]
5 ok , thanks set the gps for there please	gps is set for stanford_shopping_center , at 773_alger_dr , 1_miles away with moderate_traffic	['stanford_shopping_center', '1_miles', 'moderate_traffic', '773_alger_dr']
6 thanks for all the help	happy to help , you are welcome	[]

#schedule#
0 doctor_appointment time 7pm
0 doctor_appointment date friday
0 doctor_appointment party alex
0 dentist_appointment time 7pm
0 dentist_appointment date saturday
0 dentist_appointment party mother
0 tennis_activity time 9am
0 tennis_activity date monday
0 tennis_activity party aunt
0 meeting time 9am
0 meeting date the_8th
0 meeting party sales_team
0 meeting room conference_room_102
0 meeting agenda onboard_new_members
0 conference time 5pm
0 conference date friday
0 conference party executive_team
0 conference room conference_room_100
0 conference agenda go_over_quarterly_report
0 football_activity time 6pm
0 football_activity date the_4th
0 football_activity party sister
1 tell me when my dentist_appointment is	your dentist_appointment is this saturday at 7pm	['saturday', '7pm', 'dentist_appointment']
2 perfect , thanks so much !	you are welcome	[]

#weather#
0 today monday
0 grand_rapids monday clear_skies
0 grand_rapids monday low 20f
0 grand_rapids monday high 40f
0 grand_rapids tuesday humid
0 grand_rapids tuesday low 60f
0 grand_rapids tuesday high 70f
0 grand_rapids wednesday drizzle
0 grand_rapids wednesday low 40f
0 grand_rapids wednesday high 60f
0 grand_rapids thursday drizzle
0 grand_rapids thursday low 60f
0 grand_rapids thursday high 70f
0 grand_rapids friday dry
0 grand_rapids friday low 90f
0 grand_rapids friday high 100f
0 grand_rapids saturday raining
0 grand_rapids saturday low 20f
0 grand_rapids saturday high 40f
0 grand_rapids sunday foggy
0 grand_rapids sunday low 60f
0 grand_rapids sunday high 70f
0 new_york monday windy
0 new_york monday low 40f
0 new_york monday high 60f
0 new_york tuesday windy
0 new_york tuesday low 20f
0 new_york tuesday high 30f
0 new_york wednesday humid
0 new_york wednesday low 80f
0 new_york wednesday high 90f
0 new_york thursday drizzle
0 new_york thursday low 20f
0 new_york thursday high 30f
0 new_york friday overcast
0 new_york friday low 80f
0 new_york friday high 90f
0 new_york saturday frost
0 new_york saturday low 50f
0 new_york saturday high 60f
0 new_york sunday snow
0 new_york sunday low 70f
0 new_york sunday high 80f
0 redwood_city monday rain
0 redwood_city monday low 90f
0 redwood_city monday high 100f
0 redwood_city tuesday windy
0 redwood_city tuesday low 90f
0 redwood_city tuesday high 100f
0 redwood_city wednesday cloudy
0 redwood_city wednesday low 90f
0 redwood_city wednesday high 100f
0 redwood_city thursday snow
0 redwood_city thursday low 90f
0 redwood_city thursday high 100f
0 redwood_city friday hot
0 redwood_city friday low 80f
0 redwood_city friday high 90f
0 redwood_city saturday foggy
0 redwood_city saturday low 30f
0 redwood_city saturday high 40f
0 redwood_city sunday snow
0 redwood_city sunday low 40f
0 redwood_city sunday high 60f
0 downtown_chicago monday clear_skies
0 downtown_chicago monday low 90f
0 downtown_chicago monday high 100f
0 downtown_chicago tuesday frost
0 downtown_chicago tuesday low 40f
0 downtown_chicago tuesday high 60f
0 downtown_chicago wednesday overcast
0 downtown_chicago wednesday low 50f
0 downtown_chicago wednesday high 70f
0 downtown_chicago thursday raining
0 downtown_chicago thursday low 30f
0 downtown_chicago thursday high 40f
0 downtown_chicago friday overcast
0 downtown_chicago friday low 50f
0 downtown_chicago friday high 60f
0 downtown_chicago saturday foggy
0 downtown_chicago saturday low 40f
0 downtown_chicago saturday high 50f
0 downtown_chicago sunday windy
0 downtown_chicago sunday low 50f
0 downtown_chicago sunday high 70f
0 durham monday rain
0 durham monday low 30f
0 durham monday high 40f
0 durham tuesday rain
0 durham tuesday low 40f
0 durham tuesday high 50f
0 durham wednesday windy
0 durham wednesday low 60f
0 durham wednesday high 70f
0 durham thursday raining
0 durham thursday low 90f
0 durham thursday high 100f
0 durham friday rain
0 durham friday low 70f
0 durham friday high 80f
0 durham saturday foggy
0 durham saturday low 70f
0 durham saturday high 80f
0 durham sunday windy
0 durham sunday low 60f
0 durham sunday high 70f
0 los_angeles monday warm
0 los_angeles monday low 50f
0 los_angeles monday high 70f
0 los_angeles tuesday windy
0 los_angeles tuesday low 40f
0 los_angeles tuesday high 60f
0 los_angeles wednesday windy
0 los_angeles wednesday low 80f
0 los_angeles wednesday high 90f
0 los_angeles thursday rain
0 los_angeles thursday low 40f
0 los_angeles thursday high 50f
0 los_angeles friday humid
0 los_angeles friday low 90f
0 los_angeles friday high 100f
0 los_angeles saturday foggy
0 los_angeles saturday low 40f
0 los_angeles saturday high 50f
0 los_angeles sunday cloudy
0 los_angeles sunday low 90f
0 los_angeles sunday high 100f
0 manhattan monday clear_skies
0 manhattan monday low 30f
0 manhattan monday high 40f
0 manhattan tuesday foggy
0 manhattan tuesday low 30f
0 manhattan tuesday high 40f
0 manhattan wednesday warm
0 manhattan wednesday low 90f
0 manhattan wednesday high 100f
0 manhattan thursday humid
0 manhattan thursday low 60f
0 manhattan thursday high 70f
0 manhattan friday rain
0 manhattan friday low 90f
0 manhattan friday high 100f
0 manhattan saturday rain
0 manhattan saturday low 20f
0 manhattan saturday high 30f
0 manhattan sunday drizzle
0 manhattan sunday low 30f
0 manhattan sunday high 50f
1 check forecast for new_york	the weather forecast in new_york is windy , the low is 40f and the high is 60f	['windy', '60f', 'new_york', '40f']
2 thank you i would like to know if there will be frost in new_york anytime over the next 7 days ?	frost is predicted in new_york on saturday	['saturday', 'frost', 'new_york']
3 great , thank you	anytime	[]

#navigate#
0 3_miles car_collision_nearby coffee_or_tea_place poi palo_alto_cafe
0 palo_alto_cafe distance 3_miles
0 palo_alto_cafe traffic_info car_collision_nearby
0 palo_alto_cafe poi_type coffee_or_tea_place
0 palo_alto_cafe address 436_alger_dr
0 1_miles road_block_nearby pizza_restaurant poi round_table
0 round_table distance 1_miles
0 round_table traffic_info road_block_nearby
0 round_table poi_type pizza_restaurant
0 round_table address 113_anton_ct
0 4_miles road_block_nearby home poi home
0 home distance 4_miles
0 home traffic_info road_block_nearby
0 home poi_type home
0 home address 56_cadwell_street
0 5_miles road_block_nearby shopping_center poi midtown_shopping_center
0 midtown_shopping_center distance 5_miles
0 midtown_shopping_center traffic_info road_block_nearby
0 midtown_shopping_center poi_type shopping_center
0 midtown_shopping_center address 338_alester_ave
0 1_miles no_traffic coffee_or_tea_place poi cafe_venetia
0 cafe_venetia distance 1_miles
0 cafe_venetia traffic_info no_traffic
0 cafe_venetia poi_type coffee_or_tea_place
0 cafe_venetia address 269_alger_dr
0 5_miles no_traffic grocery_store poi sigona_farmers_market
0 sigona_farmers_market distance 5_miles
0 sigona_farmers_market traffic_info no_traffic
0 sigona_farmers_market poi_type grocery_store
0 sigona_farmers_market address 638_amherst_st
0 4_miles road_block_nearby certain_address poi 5677_springer_street
0 5677_springer_street distance 4_miles
0 5677_springer_street traffic_info road_block_nearby
0 5677_springer_street poi_type certain_address
0 5677_springer_street address 5677_springer_street
0 1_miles moderate_traffic friends_house poi jacks_house
0 jacks_house distance 1_miles
0 jacks_house traffic_info moderate_traffic
0 jacks_house poi_type friends_house
0 jacks_house address 864_almanor_ln
1 can you direct me to a coffee_or_tea_place nearby , preferably on a route with no_traffic ?	cafe_venetia is a miles away with no_traffic at 269_alger_dr	['269_alger_dr', 'no_traffic', 'cafe_venetia']
2 sounds great , set the gps for there please	i updated the map on your screen , drive carefully !	[]
3 thank you	you are welcome	[]

#navigate#
0 3_miles moderate_traffic grocery_store poi trader_joes
0 trader_joes distance 3_miles
0 trader_joes traffic_info moderate_traffic
0 trader_joes poi_type grocery_store
0 trader_joes address 408_university_ave
0 3_miles moderate_traffic shopping_center poi town_and_country
0 town_and_country distance 3_miles
0 town_and_country traffic_info moderate_traffic
0 town_and_country poi_type shopping_center
0 town_and_country address 383_university_ave
0 3_miles heavy_traffic coffee_or_tea_place poi teavana
0 teavana distance 3_miles
0 teavana traffic_info heavy_traffic
0 teavana poi_type coffee_or_tea_place
0 teavana address 145_amherst_st
0 6_miles moderate_traffic shopping_center poi midtown_shopping_center
0 midtown_shopping_center distance 6_miles
0 midtown_shopping_center traffic_info moderate_traffic
0 midtown_shopping_center poi_type shopping_center
0 midtown_shopping_center address 338_alester_ave
0 1_miles no_traffic rest_stop poi hotel_keen
0 hotel_keen distance 1_miles
0 hotel_keen traffic_info no_traffic
0 hotel_keen poi_type rest_stop
0 hotel_keen address 578_arbol_dr
0 3_miles heavy_traffic gas_station poi valero
0 valero distance 3_miles
0 valero traffic_info heavy_traffic
0 valero poi_type gas_station
0 valero address 200_alester_ave
0 3_miles heavy_traffic parking_garage poi palo_alto_garage_r
0 palo_alto_garage_r distance 3_miles
0 palo_alto_garage_r traffic_info heavy_traffic
0 palo_alto_garage_r poi_type parking_garage
0 palo_alto_garage_r address 481_amaranta_ave
1 give me directions to the nearest mall	navigating you to town_and_country	['town_and_country']
2 give me the address	the address to town_and_country is 383_university_ave	['383_university_ave', 'town_and_country']
3 thank you car , please set the gps with the fastest route to get there	gps set to fastest route we should be there soon	[]
4 thank you	you are welcome	[]

#weather#
0 today monday
0 los_angeles monday foggy
0 los_angeles monday low 30f
0 los_angeles monday high 50f
0 los_angeles tuesday cloudy
0 los_angeles tuesday low 20f
0 los_angeles tuesday high 30f
0 los_angeles wednesday cloudy
0 los_angeles wednesday low 20f
0 los_angeles wednesday high 40f
0 los_angeles thursday hail
0 los_angeles thursday low 70f
0 los_angeles thursday high 90f
0 los_angeles friday warm
0 los_angeles friday low 70f
0 los_angeles friday high 80f
0 los_angeles saturday misty
0 los_angeles saturday low 60f
0 los_angeles saturday high 70f
0 los_angeles sunday stormy
0 los_angeles sunday low 80f
0 los_angeles sunday high 100f
0 downtown_chicago monday cloudy
0 downtown_chicago monday low 20f
0 downtown_chicago monday high 30f
0 downtown_chicago tuesday cloudy
0 downtown_chicago tuesday low 40f
0 downtown_chicago tuesday high 50f
0 downtown_chicago wednesday clear_skies
0 downtown_chicago wednesday low 70f
0 downtown_chicago wednesday high 90f
0 downtown_chicago thursday cloudy
0 downtown_chicago thursday low 70f
0 downtown_chicago thursday high 90f
0 downtown_chicago friday dry
0 downtown_chicago friday low 60f
0 downtown_chicago friday high 80f
0 downtown_chicago saturday snow
0 downtown_chicago saturday low 60f
0 downtown_chicago saturday high 80f
0 downtown_chicago sunday dry
0 downtown_chicago sunday low 40f
0 downtown_chicago sunday high 60f
0 brentwood monday rain
0 brentwood monday low 80f
0 brentwood monday high 90f
0 brentwood tuesday clear_skies
0 brentwood tuesday low 70f
0 brentwood tuesday high 90f
0 brentwood wednesday foggy
0 brentwood wednesday low 20f
0 brentwood wednesday high 40f
0 brentwood thursday hail
0 brentwood thursday low 50f
0 brentwood thursday high 70f
0 brentwood friday clear_skies
0 brentwood friday low 80f
0 brentwood friday high 90f
0 brentwood saturday snow
0 brentwood saturday low 20f
0 brentwood saturday high 30f
0 brentwood sunday stormy
0 brentwood sunday low 30f
0 brentwood sunday high 40f
0 mountain_view monday overcast
0 mountain_view monday low 80f
0 mountain_view monday high 100f
0 mountain_view tuesday raining
0 mountain_view tuesday low 70f
0 mountain_view tuesday high 90f
0 mountain_view wednesday warm
0 mountain_view wednesday low 70f
0 mountain_view wednesday high 90f
0 mountain_view thursday stormy
0 mountain_view thursday low 40f
0 mountain_view thursday high 60f
0 mountain_view friday dry
0 mountain_view friday low 30f
0 mountain_view friday high 50f
0 mountain_view saturday dew
0 mountain_view saturday low 30f
0 mountain_view saturday high 40f
0 mountain_view sunday overcast
0 mountain_view sunday low 60f
0 mountain_view sunday high 80f
0 exeter monday dry
0 exeter monday low 70f
0 exeter monday high 80f
0 exeter tuesday drizzle
0 exeter tuesday low 40f
0 exeter tuesday high 60f
0 exeter wednesday hail
0 exeter wednesday low 20f
0 exeter wednesday high 30f
0 exeter thursday hail
0 exeter thursday low 20f
0 exeter thursday high 40f
0 exeter friday dew
0 exeter friday low 60f
0 exeter friday high 70f
0 exeter saturday blizzard
0 exeter saturday low 20f
0 exeter saturday high 40f
0 exeter sunday overcast
0 exeter sunday low 70f
0 exeter sunday high 80f
0 oakland monday blizzard
0 oakland monday low 30f
0 oakland monday high 40f
0 oakland tuesday stormy
0 oakland tuesday low 80f
0 oakland tuesday high 100f
0 oakland wednesday drizzle
0 oakland wednesday low 50f
0 oakland wednesday high 70f
0 oakland thursday raining
0 oakland thursday low 80f
0 oakland thursday high 90f
0 oakland friday clear_skies
0 oakland friday low 60f
0 oakland friday high 70f
0 oakland saturday overcast
0 oakland saturday low 20f
0 oakland saturday high 30f
0 oakland sunday raining
0 oakland sunday low 20f
0 oakland sunday high 30f
0 grand_rapids monday snow
0 grand_rapids monday low 80f
0 grand_rapids monday high 90f
0 grand_rapids tuesday snow
0 grand_rapids tuesday low 50f
0 grand_rapids tuesday high 70f
0 grand_rapids wednesday hot
0 grand_rapids wednesday low 70f
0 grand_rapids wednesday high 80f
0 grand_rapids thursday windy
0 grand_rapids thursday low 20f
0 grand_rapids thursday high 40f
0 grand_rapids friday clear_skies
0 grand_rapids friday low 40f
0 grand_rapids friday high 50f
0 grand_rapids saturday raining
0 grand_rapids saturday low 40f
0 grand_rapids saturday high 60f
0 grand_rapids sunday misty
0 grand_rapids sunday low 40f
0 grand_rapids sunday high 50f
1 what is the weather like today and tomorrow	what city would you like the weather for ?	[]
2 will it rain in mountain_view ?	rain is not predicted today , but tomorrow rain is predicted to fall in mountain_view	['today', 'rain', 'tomorrow', 'mountain_view']
3 thank you	you are welcome !	[]

#navigate#
0 5_miles heavy_traffic grocery_store poi safeway
0 safeway distance 5_miles
0 safeway traffic_info heavy_traffic
0 safeway poi_type grocery_store
0 safeway address 452_arcadia_pl
0 3_miles heavy_traffic chinese_restaurant poi jing_jing
0 jing_jing distance 3_miles
0 jing_jing traffic_info heavy_traffic
0 jing_jing poi_type chinese_restaurant
0 jing_jing address 113_arbol_dr
0 2_miles moderate_traffic friends_house poi jacks_house
0 jacks_house distance 2_miles
0 jacks_house traffic_info moderate_traffic
0 jacks_house poi_type friends_house
0 jacks_house address 864_almanor_ln
0 1_miles heavy_traffic coffee_or_tea_place poi coupa
0 coupa distance 1_miles
0 coupa traffic_info heavy_traffic
0 coupa poi_type coffee_or_tea_place
0 coupa address 394_van_ness_ave
0 3_miles no_traffic friends_house poi toms_house
0 toms_house distance 3_miles
0 toms_house traffic_info no_traffic
0 toms_house poi_type friends_house
0 toms_house address 580_van_ness_ave
0 6_miles no_traffic hospital poi stanford_childrens_health
0 stanford_childrens_health distance 6_miles
0 stanford_childrens_health traffic_info no_traffic
0 stanford_childrens_health poi_type hospital
0 stanford_childrens_health address 899_ames_ct
0 6_miles heavy_traffic coffee_or_tea_place poi starbucks
0 starbucks distance 6_miles
0 starbucks traffic_info heavy_traffic
0 starbucks poi_type coffee_or_tea_place
0 starbucks address 792_bedoin_street
1 where is the nearby hospital ?	stanford_childrens_health is the only hospital	['hospital', 'stanford_childrens_health']
2 give me the address to stanford_childrens_health	stanford_childrens_health is at 899_ames_ct	['stanford_childrens_health', '899_ames_ct']
3 okay , thanks	you are welcome !	[]

#schedule#
1 set a reminder for doctor_appointment on august 14th at 4pm with my sister	reminder for doctor_appointment on august 14th at 4pm with your sister is set	['4pm', 'doctor_appointment', 'sister', '14th']
2 sorry , can you confirm that that has been set one more time ?	a reminder for your doctor_appointment on august 14th at 4pm with your sister has been set	['4pm', 'doctor_appointment', 'sister', '14th']
3 thank you very much	no problem , goodbye	[]

#schedule#
0 dentist_appointment time 5pm
0 dentist_appointment date the_10th
0 dentist_appointment party martha
0 meeting time 1pm
0 meeting date the_13th
0 meeting party boss
0 meeting room conference_room_100
0 meeting agenda discuss_the_merger
0 football_activity time 2pm
0 football_activity date the_18th
0 football_activity party tom
0 tennis_activity time 2pm
0 tennis_activity date the_2nd
0 tennis_activity party brother
0 dentist_appointment time 11am
0 dentist_appointment date monday
0 dentist_appointment party ana
0 doctor_appointment time 11am
0 doctor_appointment date the_5th
0 doctor_appointment party martha
0 taking_medicine time 9am
0 taking_medicine date the_2nd
0 taking_medicine party ana
0 football_activity time 6pm
0 football_activity date the_17th
0 football_activity party jeff
1 what date is my football_activity and who is attending ?	you have two football_activity scheduled one on the_17th with jeff and one on the_18th with tom	['the_18th', 'the_17th', 'football_activity', 'tom', 'jeff']
2 thanks	my pleasure	[]

#schedule#
1 schedule a meeting for next_week	what date and time do you want to schedule your meeting ?	['meeting']

#weather#
0 today monday
0 brentwood monday foggy
0 brentwood monday low 60f
0 brentwood monday high 70f
0 brentwood tuesday hot
0 brentwood tuesday low 70f
0 brentwood tuesday high 90f
0 brentwood wednesday hot
0 brentwood wednesday low 70f
0 brentwood wednesday high 90f
0 brentwood thursday blizzard
0 brentwood thursday low 30f
0 brentwood thursday high 50f
0 brentwood friday drizzle
0 brentwood friday low 70f
0 brentwood friday high 80f
0 brentwood saturday snow
0 brentwood saturday low 20f
0 brentwood saturday high 30f
0 brentwood sunday clear_skies
0 brentwood sunday low 20f
0 brentwood sunday high 40f
0 mountain_view monday hail
0 mountain_view monday low 80f
0 mountain_view monday high 100f
0 mountain_view tuesday clear_skies
0 mountain_view tuesday low 70f
0 mountain_view tuesday high 80f
0 mountain_view wednesday foggy
0 mountain_view wednesday low 30f
0 mountain_view wednesday high 40f
0 mountain_view thursday overcast
0 mountain_view thursday low 40f
0 mountain_view thursday high 60f
0 mountain_view friday hail
0 mountain_view friday low 40f
0 mountain_view friday high 50f
0 mountain_view saturday frost
0 mountain_view saturday low 40f
0 mountain_view saturday high 50f
0 mountain_view sunday clear_skies
0 mountain_view sunday low 40f
0 mountain_view sunday high 50f
0 cleveland monday overcast
0 cleveland monday low 90f
0 cleveland monday high 100f
0 cleveland tuesday overcast
0 cleveland tuesday low 90f
0 cleveland tuesday high 100f
0 cleveland wednesday raining
0 cleveland wednesday low 90f
0 cleveland wednesday high 100f
0 cleveland thursday dry
0 cleveland thursday low 30f
0 cleveland thursday high 40f
0 cleveland friday dry
0 cleveland friday low 70f
0 cleveland friday high 90f
0 cleveland saturday snow
0 cleveland saturday low 50f
0 cleveland saturday high 60f
0 cleveland sunday hail
0 cleveland sunday low 20f
0 cleveland sunday high 30f
0 downtown_chicago monday hail
0 downtown_chicago monday low 50f
0 downtown_chicago monday high 70f
0 downtown_chicago tuesday clear_skies
0 downtown_chicago tuesday low 20f
0 downtown_chicago tuesday high 30f
0 downtown_chicago wednesday rain
0 downtown_chicago wednesday low 50f
0 downtown_chicago wednesday high 70f
0 downtown_chicago thursday overcast
0 downtown_chicago thursday low 20f
0 downtown_chicago thursday high 40f
0 downtown_chicago friday drizzle
0 downtown_chicago friday low 70f
0 downtown_chicago friday high 90f
0 downtown_chicago saturday drizzle
0 downtown_chicago saturday low 60f
0 downtown_chicago saturday high 70f
0 downtown_chicago sunday foggy
0 downtown_chicago sunday low 30f
0 downtown_chicago sunday high 40f
0 fresno monday rain
0 fresno monday low 70f
0 fresno monday high 90f
0 fresno tuesday clear_skies
0 fresno tuesday low 30f
0 fresno tuesday high 40f
0 fresno wednesday foggy
0 fresno wednesday low 70f
0 fresno wednesday high 80f
0 fresno thursday snow
0 fresno thursday low 40f
0 fresno thursday high 50f
0 fresno friday clear_skies
0 fresno friday low 30f
0 fresno friday high 50f
0 fresno saturday stormy
0 fresno saturday low 60f
0 fresno saturday high 70f
0 fresno sunday raining
0 fresno sunday low 40f
0 fresno sunday high 50f
0 inglewood monday dry
0 inglewood monday low 90f
0 inglewood monday high 100f
0 inglewood tuesday clear_skies
0 inglewood tuesday low 30f
0 inglewood tuesday high 50f
0 inglewood wednesday blizzard
0 inglewood wednesday low 20f
0 inglewood wednesday high 40f
0 inglewood thursday warm
0 inglewood thursday low 60f
0 inglewood thursday high 80f
0 inglewood friday rain
0 inglewood friday low 80f
0 inglewood friday high 90f
0 inglewood saturday rain
0 inglewood saturday low 30f
0 inglewood saturday high 40f
0 inglewood sunday hot
0 inglewood sunday low 90f
0 inglewood sunday high 100f
0 alameda monday clear_skies
0 alameda monday low 50f
0 alameda monday high 60f
0 alameda tuesday drizzle
0 alameda tuesday low 70f
0 alameda tuesday high 80f
0 alameda wednesday frost
0 alameda wednesday low 40f
0 alameda wednesday high 60f
0 alameda thursday windy
0 alameda thursday low 80f
0 alameda thursday high 90f
0 alameda friday overcast
0 alameda friday low 80f
0 alameda friday high 90f
0 alameda saturday frost
0 alameda saturday low 50f
0 alameda saturday high 60f
0 alameda sunday warm
0 alameda sunday low 80f
0 alameda sunday high 90f
1 check the weather	what city would you like me to check the weather for ?	[]
2 check if there will be hail in cleveland this weekend	there will be hail on sunday this weekend in cleveland	['sunday', 'cleveland', 'weekend', 'hail']
3 thank you !	you are welcome !	[]

#schedule#
0 dentist time 7pm
0 dentist date wednesday
0 doctor_appointment time 11am
0 doctor_appointment date thursday
0 swimming_activity time 2pm
0 swimming_activity date wednesday
0 yoga_activity time 1pm
0 yoga_activity date friday
0 dentist_appointment time 2pm
0 dentist_appointment date friday
0 lab_appointment time 3pm
0 lab_appointment date wednesday
1 what time is yoga class	your yoga class is at 1pm	['yoga', '1pm']
2 thank you	no problem	[]

#schedule#
1 schedule a 6pm meeting with my boss to go over the quarterly report on tuesday	okay , scheduling a meeting for 6pm on tuesday with your boss to go over the quarterly report	['6pm', 'tuesday', 'meeting', 'boss']

#navigate#
0 1_miles heavy_traffic chinese_restaurant poi jing_jing
0 jing_jing distance 1_miles
0 jing_jing traffic_info heavy_traffic
0 jing_jing poi_type chinese_restaurant
0 jing_jing address 113_arbol_dr
0 5_miles moderate_traffic home poi home
0 home distance 5_miles
0 home traffic_info moderate_traffic
0 home poi_type home
0 home address 56_cadwell_street
0 6_miles moderate_traffic home poi home
0 home distance 6_miles
0 home traffic_info moderate_traffic
0 home poi_type home
0 home address 56_cadwell_street
0 3_miles heavy_traffic chinese_restaurant poi panda_express
0 panda_express distance 3_miles
0 panda_express traffic_info heavy_traffic
0 panda_express poi_type chinese_restaurant
0 panda_express address 842_arrowhead_way
0 4_miles moderate_traffic gas_station poi valero
0 valero distance 4_miles
0 valero traffic_info moderate_traffic
0 valero poi_type gas_station
0 valero address 200_alester_ave
0 5_miles heavy_traffic coffee_or_tea_place poi philz
0 philz distance 5_miles
0 philz traffic_info heavy_traffic
0 philz poi_type coffee_or_tea_place
0 philz address 583_alester_ave
0 2_miles heavy_traffic grocery_store poi whole_foods
0 whole_foods distance 2_miles
0 whole_foods traffic_info heavy_traffic
0 whole_foods poi_type grocery_store
0 whole_foods address 819_alma_st
1 show me the closest location where i can get chinese food	panda_express is 3_miles away	['3_miles', 'panda_express']
2 give me the address	842_arrowhead_way , there is heavy_traffic but you should be able to reach there soon anyway	['heavy_traffic', '842_arrowhead_way']
3 i wish to avoid all heavy_traffic , check if there is another way to get there otherwise just set my gps , thank you !	i sent on your screen the best possible route to avoid all heavy_traffic and you are welcome !	['heavy_traffic']

#navigate#
0 5_miles car_collision_nearby hospital poi stanford_express_care
0 stanford_express_care distance 5_miles
0 stanford_express_care traffic_info car_collision_nearby
0 stanford_express_care poi_type hospital
0 stanford_express_care address 214_el_camino_real
0 2_miles no_traffic friends_house poi toms_house
0 toms_house distance 2_miles
0 toms_house traffic_info no_traffic
0 toms_house poi_type friends_house
0 toms_house address 580_van_ness_ave
0 1_miles no_traffic parking_garage poi palo_alto_garage_r
0 palo_alto_garage_r distance 1_miles
0 palo_alto_garage_r traffic_info no_traffic
0 palo_alto_garage_r poi_type parking_garage
0 palo_alto_garage_r address 481_amaranta_ave
0 6_miles heavy_traffic grocery_store poi trader_joes
0 trader_joes distance 6_miles
0 trader_joes traffic_info heavy_traffic
0 trader_joes poi_type grocery_store
0 trader_joes address 408_university_ave
0 1_miles road_block_nearby chinese_restaurant poi p_._f_._changs
0 p_._f_._changs distance 1_miles
0 p_._f_._changs traffic_info road_block_nearby
0 p_._f_._changs poi_type chinese_restaurant
0 p_._f_._changs address 669_el_camino_real
0 5_miles road_block_nearby rest_stop poi the_westin
0 the_westin distance 5_miles
0 the_westin traffic_info road_block_nearby
0 the_westin poi_type rest_stop
0 the_westin address 329_el_camino_real
0 4_miles moderate_traffic grocery_store poi whole_foods
0 whole_foods distance 4_miles
0 whole_foods traffic_info moderate_traffic
0 whole_foods poi_type grocery_store
0 whole_foods address 819_alma_st
0 4_miles road_block_nearby shopping_center poi town_and_country
0 town_and_country distance 4_miles
0 town_and_country traffic_info road_block_nearby
0 town_and_country poi_type shopping_center
0 town_and_country address 383_university_ave
1 where is there a hospital around me ?	we are 5_miles away from stanford_express_care : do you want me to set the gps to go there ?	['5_miles', 'stanford_express_care']
2 ok , please give me the address and direct me there via a quick route	the address is 214_el_camino_real ; setting navigation now	['214_el_camino_real']
3 thank you car !	you are welcome !	[]

#navigate#
0 4_miles no_traffic coffee_or_tea_place poi cafe_venetia
0 cafe_venetia distance 4_miles
0 cafe_venetia traffic_info no_traffic
0 cafe_venetia poi_type coffee_or_tea_place
0 cafe_venetia address 269_alger_dr
0 6_miles heavy_traffic pizza_restaurant poi pizza_chicago
0 pizza_chicago distance 6_miles
0 pizza_chicago traffic_info heavy_traffic
0 pizza_chicago poi_type pizza_restaurant
0 pizza_chicago address 915_arbol_dr
0 4_miles moderate_traffic chinese_restaurant poi mandarin_roots
0 mandarin_roots distance 4_miles
0 mandarin_roots traffic_info moderate_traffic
0 mandarin_roots poi_type chinese_restaurant
0 mandarin_roots address 271_springer_street
0 3_miles no_traffic shopping_center poi midtown_shopping_center
0 midtown_shopping_center distance 3_miles
0 midtown_shopping_center traffic_info no_traffic
0 midtown_shopping_center poi_type shopping_center
0 midtown_shopping_center address 338_alester_ave
0 5_miles no_traffic parking_garage poi stanford_oval_parking
0 stanford_oval_parking distance 5_miles
0 stanford_oval_parking traffic_info no_traffic
0 stanford_oval_parking poi_type parking_garage
0 stanford_oval_parking address 610_amarillo_ave
0 3_miles heavy_traffic chinese_restaurant poi tai_pan
0 tai_pan distance 3_miles
0 tai_pan traffic_info heavy_traffic
0 tai_pan poi_type chinese_restaurant
0 tai_pan address 830_almanor_ln
0 1_miles no_traffic friends_house poi toms_house
0 toms_house distance 1_miles
0 toms_house traffic_info no_traffic
0 toms_house poi_type friends_house
0 toms_house address 580_van_ness_ave
1 find me a nearby shopping mall shopping_center	the closest shopping_center is midtown_shopping_center 3_miles away	['3_miles', 'midtown_shopping_center', 'shopping_center']
2 thank you	you are welcome !	[]

#weather#
0 today monday
0 camarillo monday clear_skies
0 camarillo monday low 70f
0 camarillo monday high 90f
0 camarillo tuesday foggy
0 camarillo tuesday low 90f
0 camarillo tuesday high 100f
0 camarillo wednesday hail
0 camarillo wednesday low 30f
0 camarillo wednesday high 50f
0 camarillo thursday hot
0 camarillo thursday low 60f
0 camarillo thursday high 80f
0 camarillo friday hail
0 camarillo friday low 80f
0 camarillo friday high 100f
0 camarillo saturday warm
0 camarillo saturday low 80f
0 camarillo saturday high 90f
0 camarillo sunday overcast
0 camarillo sunday low 70f
0 camarillo sunday high 90f
0 corona monday stormy
0 corona monday low 90f
0 corona monday high 100f
0 corona tuesday blizzard
0 corona tuesday low 20f
0 corona tuesday high 30f
0 corona wednesday overcast
0 corona wednesday low 70f
0 corona wednesday high 80f
0 corona thursday frost
0 corona thursday low 30f
0 corona thursday high 40f
0 corona friday cloudy
0 corona friday low 50f
0 corona friday high 70f
0 corona saturday cloudy
0 corona saturday low 50f
0 corona saturday high 70f
0 corona sunday cloudy
0 corona sunday low 40f
0 corona sunday high 50f
0 boston monday drizzle
0 boston monday low 60f
0 boston monday high 70f
0 boston tuesday raining
0 boston tuesday low 50f
0 boston tuesday high 60f
0 boston wednesday dry
0 boston wednesday low 80f
0 boston wednesday high 90f
0 boston thursday frost
0 boston thursday low 30f
0 boston thursday high 50f
0 boston friday stormy
0 boston friday low 30f
0 boston friday high 40f
0 boston saturday dry
0 boston saturday low 40f
0 boston saturday high 50f
0 boston sunday hail
0 boston sunday low 90f
0 boston sunday high 100f
0 new_york monday rain
0 new_york monday low 20f
0 new_york monday high 30f
0 new_york tuesday dew
0 new_york tuesday low 50f
0 new_york tuesday high 70f
0 new_york wednesday raining
0 new_york wednesday low 60f
0 new_york wednesday high 80f
0 new_york thursday windy
0 new_york thursday low 90f
0 new_york thursday high 100f
0 new_york friday dry
0 new_york friday low 90f
0 new_york friday high 100f
0 new_york saturday raining
0 new_york saturday low 90f
0 new_york saturday high 100f
0 new_york sunday misty
0 new_york sunday low 90f
0 new_york sunday high 100f
0 grand_rapids monday dry
0 grand_rapids monday low 20f
0 grand_rapids monday high 40f
0 grand_rapids tuesday snow
0 grand_rapids tuesday low 30f
0 grand_rapids tuesday high 50f
0 grand_rapids wednesday drizzle
0 grand_rapids wednesday low 90f
0 grand_rapids wednesday high 100f
0 grand_rapids thursday drizzle
0 grand_rapids thursday low 60f
0 grand_rapids thursday high 70f
0 grand_rapids friday rain
0 grand_rapids friday low 90f
0 grand_rapids friday high 100f
0 grand_rapids saturday overcast
0 grand_rapids saturday low 80f
0 grand_rapids saturday high 90f
0 grand_rapids sunday dew
0 grand_rapids sunday low 90f
0 grand_rapids sunday high 100f
0 fresno monday misty
0 fresno monday low 20f
0 fresno monday high 40f
0 fresno tuesday clear_skies
0 fresno tuesday low 90f
0 fresno tuesday high 100f
0 fresno wednesday drizzle
0 fresno wednesday low 90f
0 fresno wednesday high 100f
0 fresno thursday overcast
0 fresno thursday low 50f
0 fresno thursday high 70f
0 fresno friday frost
0 fresno friday low 30f
0 fresno friday high 40f
0 fresno saturday hot
0 fresno saturday low 80f
0 fresno saturday high 90f
0 fresno sunday raining
0 fresno sunday low 40f
0 fresno sunday high 60f
0 oakland monday cloudy
0 oakland monday low 50f
0 oakland monday high 60f
0 oakland tuesday foggy
0 oakland tuesday low 30f
0 oakland tuesday high 50f
0 oakland wednesday snow
0 oakland wednesday low 30f
0 oakland wednesday high 50f
0 oakland thursday drizzle
0 oakland thursday low 20f
0 oakland thursday high 40f
0 oakland friday stormy
0 oakland friday low 30f
0 oakland friday high 50f
0 oakland saturday snow
0 oakland saturday low 30f
0 oakland saturday high 40f
0 oakland sunday hail
0 oakland sunday low 50f
0 oakland sunday high 70f
1 will it snow in fresno in the next_week ?	there isn t any snow predicted in fresno next_week	['fresno', 'next_week', 'snow']
2 great , thanks for the assistance	you are very welcome	[]

#schedule#
1 remind me to go swimming on the_12th of this month	okay , i ve set a reminder to go swimming on the_12th	['swimming', 'the_12th']

#weather#
0 today monday
0 redwood_city monday frost
0 redwood_city monday low 30f
0 redwood_city monday high 50f
0 redwood_city tuesday clear_skies
0 redwood_city tuesday low 50f
0 redwood_city tuesday high 70f
0 redwood_city wednesday overcast
0 redwood_city wednesday low 90f
0 redwood_city wednesday high 100f
0 redwood_city thursday stormy
0 redwood_city thursday low 70f
0 redwood_city thursday high 80f
0 redwood_city friday snow
0 redwood_city friday low 50f
0 redwood_city friday high 60f
0 redwood_city saturday warm
0 redwood_city saturday low 70f
0 redwood_city saturday high 80f
0 redwood_city sunday clear_skies
0 redwood_city sunday low 40f
0 redwood_city sunday high 60f
0 boston monday drizzle
0 boston monday low 20f
0 boston monday high 30f
0 boston tuesday blizzard
0 boston tuesday low 50f
0 boston tuesday high 60f
0 boston wednesday hot
0 boston wednesday low 60f
0 boston wednesday high 70f
0 boston thursday cloudy
0 boston thursday low 50f
0 boston thursday high 60f
0 boston friday snow
0 boston friday low 50f
0 boston friday high 60f
0 boston saturday hot
0 boston saturday low 80f
0 boston saturday high 90f
0 boston sunday raining
0 boston sunday low 40f
0 boston sunday high 60f
0 new_york monday blizzard
0 new_york monday low 30f
0 new_york monday high 40f
0 new_york tuesday raining
0 new_york tuesday low 70f
0 new_york tuesday high 90f
0 new_york wednesday rain
0 new_york wednesday low 40f
0 new_york wednesday high 50f
0 new_york thursday humid
0 new_york thursday low 90f
0 new_york thursday high 100f
0 new_york friday hail
0 new_york friday low 20f
0 new_york friday high 30f
0 new_york saturday foggy
0 new_york saturday low 20f
0 new_york saturday high 40f
0 new_york sunday clear_skies
0 new_york sunday low 20f
0 new_york sunday high 40f
0 los_angeles monday dry
0 los_angeles monday low 50f
0 los_angeles monday high 60f
0 los_angeles tuesday stormy
0 los_angeles tuesday low 50f
0 los_angeles tuesday high 60f
0 los_angeles wednesday cloudy
0 los_angeles wednesday low 80f
0 los_angeles wednesday high 90f
0 los_angeles thursday rain
0 los_angeles thursday low 80f
0 los_angeles thursday high 100f
0 los_angeles friday clear_skies
0 los_angeles friday low 40f
0 los_angeles friday high 60f
0 los_angeles saturday raining
0 los_angeles saturday low 90f
0 los_angeles saturday high 100f
0 los_angeles sunday rain
0 los_angeles sunday low 40f
0 los_angeles sunday high 60f
0 exeter monday clear_skies
0 exeter monday low 40f
0 exeter monday high 60f
0 exeter tuesday snow
0 exeter tuesday low 80f
0 exeter tuesday high 100f
0 exeter wednesday overcast
0 exeter wednesday low 20f
0 exeter wednesday high 40f
0 exeter thursday snow
0 exeter thursday low 80f
0 exeter thursday high 100f
0 exeter friday hot
0 exeter friday low 80f
0 exeter friday high 90f
0 exeter saturday raining
0 exeter saturday low 80f
0 exeter saturday high 100f
0 exeter sunday snow
0 exeter sunday low 50f
0 exeter sunday high 60f
0 seattle monday windy
0 seattle monday low 80f
0 seattle monday high 100f
0 seattle tuesday blizzard
0 seattle tuesday low 20f
0 seattle tuesday high 40f
0 seattle wednesday foggy
0 seattle wednesday low 70f
0 seattle wednesday high 90f
0 seattle thursday hot
0 seattle thursday low 50f
0 seattle thursday high 70f
0 seattle friday foggy
0 seattle friday low 90f
0 seattle friday high 100f
0 seattle saturday windy
0 seattle saturday low 80f
0 seattle saturday high 90f
0 seattle sunday overcast
0 seattle sunday low 80f
0 seattle sunday high 90f
0 compton monday overcast
0 compton monday low 20f
0 compton monday high 30f
0 compton tuesday hail
0 compton tuesday low 50f
0 compton tuesday high 70f
0 compton wednesday raining
0 compton wednesday low 80f
0 compton wednesday high 100f
0 compton thursday humid
0 compton thursday low 70f
0 compton thursday high 80f
0 compton friday snow
0 compton friday low 50f
0 compton friday high 70f
0 compton saturday hail
0 compton saturday low 80f
0 compton saturday high 100f
0 compton sunday snow
0 compton sunday low 80f
0 compton sunday high 90f
1 is it going to snow in the next 7 days	snow is in the predictions for several cities , which one would you like me to tell you about ?	['snow']
2 boston	it is predicted to snow in boston on friday	['friday', 'snow', 'boston']
3 thank you car !	you are very welcome !	[]

#navigate#
0 2_miles no_traffic coffee_or_tea_place poi palo_alto_cafe
0 palo_alto_cafe distance 2_miles
0 palo_alto_cafe traffic_info no_traffic
0 palo_alto_cafe poi_type coffee_or_tea_place
0 palo_alto_cafe address 436_alger_dr
0 3_miles no_traffic hospital poi stanford_express_care
0 stanford_express_care distance 3_miles
0 stanford_express_care traffic_info no_traffic
0 stanford_express_care poi_type hospital
0 stanford_express_care address 214_el_camino_real
0 1_miles heavy_traffic hospital poi stanford_childrens_health
0 stanford_childrens_health distance 1_miles
0 stanford_childrens_health traffic_info heavy_traffic
0 stanford_childrens_health poi_type hospital
0 stanford_childrens_health address 899_ames_ct
0 6_miles heavy_traffic rest_stop poi hotel_keen
0 hotel_keen distance 6_miles
0 hotel_keen traffic_info heavy_traffic
0 hotel_keen poi_type rest_stop
0 hotel_keen address 578_arbol_dr
0 4_miles moderate_traffic parking_garage poi dish_parking
0 dish_parking distance 4_miles
0 dish_parking traffic_info moderate_traffic
0 dish_parking poi_type parking_garage
0 dish_parking address 550_alester_ave
0 3_miles no_traffic shopping_center poi midtown_shopping_center
0 midtown_shopping_center distance 3_miles
0 midtown_shopping_center traffic_info no_traffic
0 midtown_shopping_center poi_type shopping_center
0 midtown_shopping_center address 338_alester_ave
0 1_miles no_traffic coffee_or_tea_place poi philz
0 philz distance 1_miles
0 philz traffic_info no_traffic
0 philz poi_type coffee_or_tea_place
0 philz address 583_alester_ave
1 car i need to get to a rest_stop , please pick something with a quick route within 2_miles from here	the only rest_stop is 6_miles away	['6_miles', 'rest_stop']
2 mmm , patience please send me a quick route to get there , thank you !	okay , sending you the info for hotel_keen at 578_arbol_dr	['578_arbol_dr', 'hotel_keen']
3 thanks for all your help	you are welcome	[]

#schedule#
0 football_activity time 6pm
0 football_activity date the_1st
0 football_activity party marie
0 doctor_appointment time 3pm
0 doctor_appointment date friday
0 doctor_appointment party martha
0 tennis_activity time 5pm
0 tennis_activity date the_2nd
0 tennis_activity party brother
0 football_activity time 11am
0 football_activity date saturday
0 football_activity party jeff
0 meeting time 3pm
0 meeting date the_14th
0 meeting party infrastructure_team
0 meeting room conference_room_102
0 meeting agenda discuss_the_company_picnic
0 meeting time 5pm
0 meeting date the_2nd
0 meeting party sales_team
0 meeting room conference_room_102
0 meeting agenda discuss_dress_code
0 lab_appointment time 5pm
0 lab_appointment date the_12th
0 lab_appointment party jon
0 optometrist_appointment time 11am
0 optometrist_appointment date monday
0 optometrist_appointment party brother
1 what is the date and time of my next football_activity	your next football_activity is saturday at 11am	['football_activity', '11am', 'saturday']
2 okay thanks	no problem , goodbye	[]

#navigate#
0 6_miles car_collision_nearby grocery_store poi sigona_farmers_market
0 sigona_farmers_market distance 6_miles
0 sigona_farmers_market traffic_info car_collision_nearby
0 sigona_farmers_market poi_type grocery_store
0 sigona_farmers_market address 638_amherst_st
0 3_miles road_block_nearby shopping_center poi stanford_shopping_center
0 stanford_shopping_center distance 3_miles
0 stanford_shopping_center traffic_info road_block_nearby
0 stanford_shopping_center poi_type shopping_center
0 stanford_shopping_center address 773_alger_dr
0 6_miles road_block_nearby certain_address poi 5677_springer_street
0 5677_springer_street distance 6_miles
0 5677_springer_street traffic_info road_block_nearby
0 5677_springer_street poi_type certain_address
0 5677_springer_street address 5677_springer_street
0 2_miles car_collision_nearby home poi home
0 home distance 2_miles
0 home traffic_info car_collision_nearby
0 home poi_type home
0 home address 5671_barringer_street
0 1_miles road_block_nearby friends_house poi toms_house
0 toms_house distance 1_miles
0 toms_house traffic_info road_block_nearby
0 toms_house poi_type friends_house
0 toms_house address 580_van_ness_ave
0 6_miles heavy_traffic gas_station poi chevron
0 chevron distance 6_miles
0 chevron traffic_info heavy_traffic
0 chevron poi_type gas_station
0 chevron address 783_arcadia_pl
0 5_miles moderate_traffic pizza_restaurant poi pizza_hut
0 pizza_hut distance 5_miles
0 pizza_hut traffic_info moderate_traffic
0 pizza_hut poi_type pizza_restaurant
0 pizza_hut address 704_el_camino_real
0 1_miles moderate_traffic pizza_restaurant poi pizza_chicago
0 pizza_chicago distance 1_miles
0 pizza_chicago traffic_info moderate_traffic
0 pizza_chicago poi_type pizza_restaurant
0 pizza_chicago address 915_arbol_dr
1 where can i go shopping ?	stanford_shopping_center is 3_miles away	['stanford_shopping_center', '3_miles']
2 is that the closest shopping_center to my location ?	yes , stanford_shopping_center is the closest	['stanford_shopping_center']
3 what is the address ?	stanford_shopping_center is 3_miles away at 773_alger_dr please note there is a road block reported nearby	['stanford_shopping_center', '3_miles', '773_alger_dr']
4 oh okay let s start the route now then please	i sent the info on your screen , drive carefully !	[]
5 thank you car !	you are welcome !	[]

#schedule#
0 optometrist_appointment time 3pm
0 optometrist_appointment date the_17th
0 optometrist_appointment party ana
0 conference time 5pm
0 conference date monday
0 conference party boss
0 conference room conference_room_100
0 conference agenda go_over_budget
0 swimming_activity time 2pm
0 swimming_activity date the_8th
0 swimming_activity party jeff
0 dentist_appointment time 10am
0 dentist_appointment date the_14th
0 dentist_appointment party jeff
0 swimming_activity time 10am
0 swimming_activity date the_8th
0 swimming_activity party martha
0 swimming_activity time 11am
0 swimming_activity date sunday
0 swimming_activity party jeff
0 dentist_appointment time 5pm
0 dentist_appointment date thursday
0 dentist_appointment party martha
0 lab_appointment time 1pm
0 lab_appointment date the_16th
0 lab_appointment party ana
1 find out some information for my swimming_activity , parties joining me and date	okay which one , i have two one is the_8th with jeff and the other is on the same day with martha	['martha', 'the_8th', 'jeff']
2 the one on the_8th	both swimming_activity are on the_8th , the one at 10am is with martha and the other at 2pm is with jeff	['martha', 'the_8th', '10am', '2pm', 'swimming_activity', 'jeff']
3 thanks for your help , goodbye	my pleasure	[]
4 that will be all	no problem	[]

#schedule#
1 schedule a tennis_activity for the_13th at 9am with my brother	reminder for tennis with brother on the_13th at 9am set	['tennis', '9am', 'brother', 'the_13th']

#navigate#
0 5_miles moderate_traffic rest_stop poi the_westin
0 the_westin distance 5_miles
0 the_westin traffic_info moderate_traffic
0 the_westin poi_type rest_stop
0 the_westin address 329_el_camino_real
0 5_miles road_block_nearby coffee_or_tea_place poi starbucks
0 starbucks distance 5_miles
0 starbucks traffic_info road_block_nearby
0 starbucks poi_type coffee_or_tea_place
0 starbucks address 792_bedoin_street
0 4_miles heavy_traffic parking_garage poi civic_center_garage
0 civic_center_garage distance 4_miles
0 civic_center_garage traffic_info heavy_traffic
0 civic_center_garage poi_type parking_garage
0 civic_center_garage address 270_altaire_walk
0 4_miles road_block_nearby hospital poi stanford_childrens_health
0 stanford_childrens_health distance 4_miles
0 stanford_childrens_health traffic_info road_block_nearby
0 stanford_childrens_health poi_type hospital
0 stanford_childrens_health address 899_ames_ct
0 1_miles road_block_nearby friends_house poi toms_house
0 toms_house distance 1_miles
0 toms_house traffic_info road_block_nearby
0 toms_house poi_type friends_house
0 toms_house address 580_van_ness_ave
0 5_miles road_block_nearby chinese_restaurant poi jing_jing
0 jing_jing distance 5_miles
0 jing_jing traffic_info road_block_nearby
0 jing_jing poi_type chinese_restaurant
0 jing_jing address 113_arbol_dr
0 1_miles moderate_traffic home poi home
0 home distance 1_miles
0 home traffic_info moderate_traffic
0 home poi_type home
0 home address 10_ames_street
0 3_miles heavy_traffic friends_house poi jills_house
0 jills_house distance 3_miles
0 jills_house traffic_info heavy_traffic
0 jills_house poi_type friends_house
0 jills_house address 347_alta_mesa_ave
1 where is there chinese food ?	i have a chinese_restaurant that is 5_miles away named jing_jing need more info ?	['chinese_restaurant', '5_miles', 'jing_jing']
2 what is the address ?	jing_jing is at 113_arbol_dr	['113_arbol_dr', 'jing_jing']
3 pick a route to avoid all heavy_traffic and let s go there , thank you !	setting gps for quickest route with no_traffic now	['no_traffic']
4 thank you car !	anytime !	[]

#weather#
0 today monday
0 brentwood monday overcast
0 brentwood monday low 60f
0 brentwood monday high 80f
0 brentwood tuesday humid
0 brentwood tuesday low 60f
0 brentwood tuesday high 80f
0 brentwood wednesday foggy
0 brentwood wednesday low 60f
0 brentwood wednesday high 70f
0 brentwood thursday overcast
0 brentwood thursday low 50f
0 brentwood thursday high 60f
0 brentwood friday snow
0 brentwood friday low 90f
0 brentwood friday high 100f
0 brentwood saturday foggy
0 brentwood saturday low 30f
0 brentwood saturday high 40f
0 brentwood sunday foggy
0 brentwood sunday low 90f
0 brentwood sunday high 100f
0 corona monday clear_skies
0 corona monday low 30f
0 corona monday high 40f
0 corona tuesday clear_skies
0 corona tuesday low 90f
0 corona tuesday high 100f
0 corona wednesday dry
0 corona wednesday low 40f
0 corona wednesday high 60f
0 corona thursday hail
0 corona thursday low 70f
0 corona thursday high 80f
0 corona friday cloudy
0 corona friday low 40f
0 corona friday high 60f
0 corona saturday rain
0 corona saturday low 70f
0 corona saturday high 80f
0 corona sunday drizzle
0 corona sunday low 70f
0 corona sunday high 80f
0 manhattan monday humid
0 manhattan monday low 70f
0 manhattan monday high 80f
0 manhattan tuesday drizzle
0 manhattan tuesday low 90f
0 manhattan tuesday high 100f
0 manhattan wednesday rain
0 manhattan wednesday low 90f
0 manhattan wednesday high 100f
0 manhattan thursday rain
0 manhattan thursday low 90f
0 manhattan thursday high 100f
0 manhattan friday windy
0 manhattan friday low 50f
0 manhattan friday high 60f
0 manhattan saturday stormy
0 manhattan saturday low 90f
0 manhattan saturday high 100f
0 manhattan sunday hail
0 manhattan sunday low 40f
0 manhattan sunday high 60f
0 san_jose monday hail
0 san_jose monday low 50f
0 san_jose monday high 60f
0 san_jose tuesday rain
0 san_jose tuesday low 80f
0 san_jose tuesday high 100f
0 san_jose wednesday cloudy
0 san_jose wednesday low 70f
0 san_jose wednesday high 80f
0 san_jose thursday dry
0 san_jose thursday low 70f
0 san_jose thursday high 80f
0 san_jose friday windy
0 san_jose friday low 80f
0 san_jose friday high 90f
0 san_jose saturday frost
0 san_jose saturday low 50f
0 san_jose saturday high 60f
0 san_jose sunday humid
0 san_jose sunday low 80f
0 san_jose sunday high 100f
0 seattle monday clear_skies
0 seattle monday low 40f
0 seattle monday high 60f
0 seattle tuesday drizzle
0 seattle tuesday low 90f
0 seattle tuesday high 100f
0 seattle wednesday stormy
0 seattle wednesday low 50f
0 seattle wednesday high 70f
0 seattle thursday humid
0 seattle thursday low 70f
0 seattle thursday high 80f
0 seattle friday overcast
0 seattle friday low 30f
0 seattle friday high 50f
0 seattle saturday frost
0 seattle saturday low 30f
0 seattle saturday high 50f
0 seattle sunday stormy
0 seattle sunday low 60f
0 seattle sunday high 80f
0 fresno monday humid
0 fresno monday low 70f
0 fresno monday high 80f
0 fresno tuesday snow
0 fresno tuesday low 80f
0 fresno tuesday high 90f
0 fresno wednesday blizzard
0 fresno wednesday low 40f
0 fresno wednesday high 50f
0 fresno thursday rain
0 fresno thursday low 90f
0 fresno thursday high 100f
0 fresno friday cloudy
0 fresno friday low 70f
0 fresno friday high 90f
0 fresno saturday rain
0 fresno saturday low 70f
0 fresno saturday high 90f
0 fresno sunday snow
0 fresno sunday low 80f
0 fresno sunday high 90f
0 alhambra monday overcast
0 alhambra monday low 40f
0 alhambra monday high 60f
0 alhambra tuesday overcast
0 alhambra tuesday low 80f
0 alhambra tuesday high 90f
0 alhambra wednesday humid
0 alhambra wednesday low 50f
0 alhambra wednesday high 70f
0 alhambra thursday warm
0 alhambra thursday low 60f
0 alhambra thursday high 80f
0 alhambra friday dry
0 alhambra friday low 90f
0 alhambra friday high 100f
0 alhambra saturday warm
0 alhambra saturday low 70f
0 alhambra saturday high 80f
0 alhambra sunday stormy
0 alhambra sunday low 40f
0 alhambra sunday high 60f
1 what is the weather like for tomorrow night	where would you like to hear the weather report from ?	[]
2 brentwood	tomorrow is gonna be humid in brentwood	['tomorrow', 'brentwood', 'humid']
3 thank you	you are welcome	[]

#schedule#
0 swimming_activity time 3pm
0 swimming_activity date friday
0 lab_appointment time 3pm
0 lab_appointment date monday
0 dentist time 2pm
0 dentist date thursday
0 football_activity time 1pm
0 football_activity date monday
0 dinner time 5pm
0 dinner date thursday
0 meeting time 3pm
0 meeting date monday
0 meeting party executive_team
0 meeting room 100_conference_room
0 meeting agenda go_over_budget
1 check to see if i have any meeting or conference in the near future	go_over_budget is scheduled for monday at 3pm in 100_conference_room	['3pm', 'go_over_budget', 'monday']
2 thanks	no problem !	[]

#navigate#
0 4_miles moderate_traffic home poi home
0 home distance 4_miles
0 home traffic_info moderate_traffic
0 home poi_type home
0 home address 10_ames_street
0 3_miles moderate_traffic coffee_or_tea_place poi starbucks
0 starbucks distance 3_miles
0 starbucks traffic_info moderate_traffic
0 starbucks poi_type coffee_or_tea_place
0 starbucks address 792_bedoin_street
0 5_miles moderate_traffic pizza_restaurant poi round_table
0 round_table distance 5_miles
0 round_table traffic_info moderate_traffic
0 round_table poi_type pizza_restaurant
0 round_table address 113_anton_ct
0 4_miles moderate_traffic certain_address poi 5677_southwest_4th_street
0 5677_southwest_4th_street distance 4_miles
0 5677_southwest_4th_street traffic_info moderate_traffic
0 5677_southwest_4th_street poi_type certain_address
0 5677_southwest_4th_street address 5677_southwest_4th_street
0 5_miles heavy_traffic chinese_restaurant poi p_._f_._changs
0 p_._f_._changs distance 5_miles
0 p_._f_._changs traffic_info heavy_traffic
0 p_._f_._changs poi_type chinese_restaurant
0 p_._f_._changs address 669_el_camino_real
0 3_miles no_traffic home poi home
0 home distance 3_miles
0 home traffic_info no_traffic
0 home poi_type home
0 home address 10_ames_street
0 5_miles heavy_traffic coffee_or_tea_place poi palo_alto_cafe
0 palo_alto_cafe distance 5_miles
0 palo_alto_cafe traffic_info heavy_traffic
0 palo_alto_cafe poi_type coffee_or_tea_place
0 palo_alto_cafe address 436_alger_dr
1 find the nearest coffee shop	the nearest coffee shop is starbucks which is 3_miles away do you need the address ?	['3_miles', 'starbucks']
2 yes , please , send it on my screen and pick a route to avoid all heavy_traffic	the address to starbucks is 792_bedoin_street and there is moderate_traffic on the route would you like me to set the gps ?	['792_bedoin_street', 'starbucks', 'moderate_traffic']
3 yes please	i sent the info on your screen , drive carefully !	[]
4 thank you car !	you are welcome !	[]

#navigate#
0 2_miles moderate_traffic coffee_or_tea_place poi philz
0 philz distance 2_miles
0 philz traffic_info moderate_traffic
0 philz poi_type coffee_or_tea_place
0 philz address 583_alester_ave
0 5_miles moderate_traffic certain_address poi 5677_southwest_4th_street
0 5677_southwest_4th_street distance 5_miles
0 5677_southwest_4th_street traffic_info moderate_traffic
0 5677_southwest_4th_street poi_type certain_address
0 5677_southwest_4th_street address 5677_southwest_4th_street
0 6_miles no_traffic coffee_or_tea_place poi starbucks
0 starbucks distance 6_miles
0 starbucks traffic_info no_traffic
0 starbucks poi_type coffee_or_tea_place
0 starbucks address 792_bedoin_street
0 1_miles no_traffic certain_address poi 5677_springer_street
0 5677_springer_street distance 1_miles
0 5677_springer_street traffic_info no_traffic
0 5677_springer_street poi_type certain_address
0 5677_springer_street address 5677_springer_street
0 5_miles no_traffic rest_stop poi the_clement_hotel
0 the_clement_hotel distance 5_miles
0 the_clement_hotel traffic_info no_traffic
0 the_clement_hotel poi_type rest_stop
0 the_clement_hotel address 657_ames_ave
0 1_miles no_traffic friends_house poi toms_house
0 toms_house distance 1_miles
0 toms_house traffic_info no_traffic
0 toms_house poi_type friends_house
0 toms_house address 580_van_ness_ave
0 5_miles heavy_traffic parking_garage poi dish_parking
0 dish_parking distance 5_miles
0 dish_parking traffic_info heavy_traffic
0 dish_parking poi_type parking_garage
0 dish_parking address 550_alester_ave
1 directions to coffee and tea house	there are two local coffee shops ; one is 2_miles away and one is 6_miles away which would you prefer ?	['2_miles', '6_miles']
2 pick the one near my current location and avoid all heavy_traffic please	philz is 2_miles away but there is moderate_traffic there isn t any traffic on the route to starbucks , but it is 6_miles away from your location	['starbucks', 'moderate_traffic', '2_miles', 'philz', '6_miles']
3 ok , give me the address to philz	philz is located at 583_alester_ave	['583_alester_ave', 'philz']
4 thank you car !	no problem , you are welcome	[]

#schedule#
1 set an optometrist_appointment for 3pm on the_15th of this month with my aunt	i will set this optometrist_appointment for 3pm on the_15th of this month with aunt	['aunt', 'the_15th', '3pm', 'optometrist_appointment']
2 thank you	you are very welcome	[]

#navigate#
0 1_miles heavy_traffic chinese_restaurant poi panda_express
0 panda_express distance 1_miles
0 panda_express traffic_info heavy_traffic
0 panda_express poi_type chinese_restaurant
0 panda_express address 842_arrowhead_way
0 4_miles no_traffic pizza_restaurant poi pizza_my_heart
0 pizza_my_heart distance 4_miles
0 pizza_my_heart traffic_info no_traffic
0 pizza_my_heart poi_type pizza_restaurant
0 pizza_my_heart address 528_anton_ct
0 2_miles moderate_traffic hospital poi stanford_express_care
0 stanford_express_care distance 2_miles
0 stanford_express_care traffic_info moderate_traffic
0 stanford_express_care poi_type hospital
0 stanford_express_care address 214_el_camino_real
0 6_miles moderate_traffic home poi home
0 home distance 6_miles
0 home traffic_info moderate_traffic
0 home poi_type home
0 home address 5671_barringer_street
0 2_miles no_traffic shopping_center poi ravenswood_shopping_center
0 ravenswood_shopping_center distance 2_miles
0 ravenswood_shopping_center traffic_info no_traffic
0 ravenswood_shopping_center poi_type shopping_center
0 ravenswood_shopping_center address 434_arastradero_rd
0 5_miles moderate_traffic home poi home
0 home distance 5_miles
0 home traffic_info moderate_traffic
0 home poi_type home
0 home address 56_cadwell_street
0 6_miles moderate_traffic certain_address poi 5677_southwest_4th_street
0 5677_southwest_4th_street distance 6_miles
0 5677_southwest_4th_street traffic_info moderate_traffic
0 5677_southwest_4th_street poi_type certain_address
0 5677_southwest_4th_street address 5677_southwest_4th_street
1 where is the hospital ?	the hospital stanford_express_care is 2_miles away : do you want me to send you its position on screen ?	['hospital', '2_miles', 'stanford_express_care']
2 yes , thank you	the address is 214_el_camino_real should we navigate there now ?	['214_el_camino_real']
3 yes , please	okay	[]

#weather#
0 today monday
0 menlo_park monday drizzle
0 menlo_park monday low 60f
0 menlo_park monday high 70f
0 menlo_park tuesday clear_skies
0 menlo_park tuesday low 90f
0 menlo_park tuesday high 100f
0 menlo_park wednesday windy
0 menlo_park wednesday low 50f
0 menlo_park wednesday high 60f
0 menlo_park thursday warm
0 menlo_park thursday low 50f
0 menlo_park thursday high 70f
0 menlo_park friday hot
0 menlo_park friday low 90f
0 menlo_park friday high 100f
0 menlo_park saturday rain
0 menlo_park saturday low 90f
0 menlo_park saturday high 100f
0 menlo_park sunday drizzle
0 menlo_park sunday low 70f
0 menlo_park sunday high 80f
0 alhambra monday foggy
0 alhambra monday low 20f
0 alhambra monday high 40f
0 alhambra tuesday rain
0 alhambra tuesday low 60f
0 alhambra tuesday high 80f
0 alhambra wednesday rain
0 alhambra wednesday low 40f
0 alhambra wednesday high 60f
0 alhambra thursday humid
0 alhambra thursday low 70f
0 alhambra thursday high 80f
0 alhambra friday clear_skies
0 alhambra friday low 90f
0 alhambra friday high 100f
0 alhambra saturday warm
0 alhambra saturday low 60f
0 alhambra saturday high 80f
0 alhambra sunday foggy
0 alhambra sunday low 30f
0 alhambra sunday high 40f
0 san_mateo monday overcast
0 san_mateo monday low 60f
0 san_mateo monday high 80f
0 san_mateo tuesday foggy
0 san_mateo tuesday low 50f
0 san_mateo tuesday high 60f
0 san_mateo wednesday warm
0 san_mateo wednesday low 80f
0 san_mateo wednesday high 90f
0 san_mateo thursday rain
0 san_mateo thursday low 70f
0 san_mateo thursday high 90f
0 san_mateo friday frost
0 san_mateo friday low 40f
0 san_mateo friday high 50f
0 san_mateo saturday foggy
0 san_mateo saturday low 20f
0 san_mateo saturday high 40f
0 san_mateo sunday drizzle
0 san_mateo sunday low 40f
0 san_mateo sunday high 50f
0 manhattan monday dry
0 manhattan monday low 80f
0 manhattan monday high 90f
0 manhattan tuesday foggy
0 manhattan tuesday low 90f
0 manhattan tuesday high 100f
0 manhattan wednesday hot
0 manhattan wednesday low 50f
0 manhattan wednesday high 70f
0 manhattan thursday drizzle
0 manhattan thursday low 90f
0 manhattan thursday high 100f
0 manhattan friday rain
0 manhattan friday low 40f
0 manhattan friday high 60f
0 manhattan saturday cloudy
0 manhattan saturday low 80f
0 manhattan saturday high 100f
0 manhattan sunday snow
0 manhattan sunday low 90f
0 manhattan sunday high 100f
0 redwood_city monday cloudy
0 redwood_city monday low 20f
0 redwood_city monday high 40f
0 redwood_city tuesday foggy
0 redwood_city tuesday low 20f
0 redwood_city tuesday high 40f
0 redwood_city wednesday hail
0 redwood_city wednesday low 80f
0 redwood_city wednesday high 100f
0 redwood_city thursday rain
0 redwood_city thursday low 90f
0 redwood_city thursday high 100f
0 redwood_city friday drizzle
0 redwood_city friday low 20f
0 redwood_city friday high 40f
0 redwood_city saturday raining
0 redwood_city saturday low 70f
0 redwood_city saturday high 90f
0 redwood_city sunday rain
0 redwood_city sunday low 60f
0 redwood_city sunday high 80f
0 new_york monday snow
0 new_york monday low 20f
0 new_york monday high 30f
0 new_york tuesday rain
0 new_york tuesday low 70f
0 new_york tuesday high 90f
0 new_york wednesday foggy
0 new_york wednesday low 60f
0 new_york wednesday high 80f
0 new_york thursday blizzard
0 new_york thursday low 30f
0 new_york thursday high 50f
0 new_york friday overcast
0 new_york friday low 70f
0 new_york friday high 80f
0 new_york saturday clear_skies
0 new_york saturday low 80f
0 new_york saturday high 90f
0 new_york sunday hot
0 new_york sunday low 60f
0 new_york sunday high 70f
0 carson monday clear_skies
0 carson monday low 40f
0 carson monday high 60f
0 carson tuesday warm
0 carson tuesday low 50f
0 carson tuesday high 70f
0 carson wednesday blizzard
0 carson wednesday low 20f
0 carson wednesday high 30f
0 carson thursday foggy
0 carson thursday low 40f
0 carson thursday high 60f
0 carson friday snow
0 carson friday low 60f
0 carson friday high 70f
0 carson saturday hail
0 carson saturday low 20f
0 carson saturday high 40f
0 carson sunday windy
0 carson sunday low 20f
0 carson sunday high 30f
1 get me the weather forecast for the next 7 days	for what city would you like the forecast ?	[]
2 new_york	over the next 7 days , snow , rain , fog , overcast and clear_skies , along with a blizzard are predicted in new_york	['rain', 'new_york', 'clear_skies', 'blizzard', 'overcast', 'snow']
3 thank you	you are very welcome	[]

#weather#
0 today monday
0 inglewood monday dew
0 inglewood monday low 80f
0 inglewood monday high 100f
0 inglewood tuesday snow
0 inglewood tuesday low 70f
0 inglewood tuesday high 90f
0 inglewood wednesday clear_skies
0 inglewood wednesday low 50f
0 inglewood wednesday high 60f
0 inglewood thursday dry
0 inglewood thursday low 70f
0 inglewood thursday high 80f
0 inglewood friday hot
0 inglewood friday low 50f
0 inglewood friday high 70f
0 inglewood saturday windy
0 inglewood saturday low 30f
0 inglewood saturday high 50f
0 inglewood sunday raining
0 inglewood sunday low 90f
0 inglewood sunday high 100f
0 grand_rapids monday foggy
0 grand_rapids monday low 60f
0 grand_rapids monday high 70f
0 grand_rapids tuesday hail
0 grand_rapids tuesday low 80f
0 grand_rapids tuesday high 100f
0 grand_rapids wednesday foggy
0 grand_rapids wednesday low 90f
0 grand_rapids wednesday high 100f
0 grand_rapids thursday rain
0 grand_rapids thursday low 40f
0 grand_rapids thursday high 50f
0 grand_rapids friday cloudy
0 grand_rapids friday low 60f
0 grand_rapids friday high 70f
0 grand_rapids saturday overcast
0 grand_rapids saturday low 60f
0 grand_rapids saturday high 70f
0 grand_rapids sunday hot
0 grand_rapids sunday low 60f
0 grand_rapids sunday high 80f
0 durham monday clear_skies
0 durham monday low 70f
0 durham monday high 90f
0 durham tuesday raining
0 durham tuesday low 30f
0 durham tuesday high 40f
0 durham wednesday dry
0 durham wednesday low 60f
0 durham wednesday high 80f
0 durham thursday hail
0 durham thursday low 90f
0 durham thursday high 100f
0 durham friday foggy
0 durham friday low 40f
0 durham friday high 50f
0 durham saturday stormy
0 durham saturday low 50f
0 durham saturday high 60f
0 durham sunday cloudy
0 durham sunday low 90f
0 durham sunday high 100f
0 seattle monday stormy
0 seattle monday low 50f
0 seattle monday high 70f
0 seattle tuesday dew
0 seattle tuesday low 50f
0 seattle tuesday high 70f
0 seattle wednesday dew
0 seattle wednesday low 70f
0 seattle wednesday high 80f
0 seattle thursday windy
0 seattle thursday low 60f
0 seattle thursday high 70f
0 seattle friday overcast
0 seattle friday low 90f
0 seattle friday high 100f
0 seattle saturday dew
0 seattle saturday low 70f
0 seattle saturday high 80f
0 seattle sunday overcast
0 seattle sunday low 40f
0 seattle sunday high 60f
0 mountain_view monday raining
0 mountain_view monday low 60f
0 mountain_view monday high 80f
0 mountain_view tuesday clear_skies
0 mountain_view tuesday low 30f
0 mountain_view tuesday high 50f
0 mountain_view wednesday clear_skies
0 mountain_view wednesday low 80f
0 mountain_view wednesday high 100f
0 mountain_view thursday rain
0 mountain_view thursday low 50f
0 mountain_view thursday high 70f
0 mountain_view friday dry
0 mountain_view friday low 50f
0 mountain_view friday high 70f
0 mountain_view saturday stormy
0 mountain_view saturday low 20f
0 mountain_view saturday high 30f
0 mountain_view sunday dry
0 mountain_view sunday low 90f
0 mountain_view sunday high 100f
0 alameda monday humid
0 alameda monday low 90f
0 alameda monday high 100f
0 alameda tuesday hot
0 alameda tuesday low 60f
0 alameda tuesday high 70f
0 alameda wednesday drizzle
0 alameda wednesday low 90f
0 alameda wednesday high 100f
0 alameda thursday hail
0 alameda thursday low 60f
0 alameda thursday high 80f
0 alameda friday stormy
0 alameda friday low 40f
0 alameda friday high 60f
0 alameda saturday windy
0 alameda saturday low 90f
0 alameda saturday high 100f
0 alameda sunday humid
0 alameda sunday low 70f
0 alameda sunday high 90f
0 redwood_city monday cloudy
0 redwood_city monday low 20f
0 redwood_city monday high 30f
0 redwood_city tuesday dry
0 redwood_city tuesday low 90f
0 redwood_city tuesday high 100f
0 redwood_city wednesday snow
0 redwood_city wednesday low 80f
0 redwood_city wednesday high 100f
0 redwood_city thursday foggy
0 redwood_city thursday low 20f
0 redwood_city thursday high 40f
0 redwood_city friday windy
0 redwood_city friday low 70f
0 redwood_city friday high 90f
0 redwood_city saturday overcast
0 redwood_city saturday low 70f
0 redwood_city saturday high 90f
0 redwood_city sunday hail
0 redwood_city sunday low 50f
0 redwood_city sunday high 70f
1 get me the weather report for this week	what city would you like the weather report for ?	[]
2 will there be a blizzard in inglewood ?	the weather forecast doesn t predict any blizzard this week in inglewood	['blizzard', 'inglewood', 'week']
3 thank you car !	no problem	[]

#weather#
0 today monday
0 danville monday hail
0 danville monday low 80f
0 danville monday high 90f
0 danville tuesday snow
0 danville tuesday low 30f
0 danville tuesday high 50f
0 danville wednesday dew
0 danville wednesday low 70f
0 danville wednesday high 80f
0 danville thursday dew
0 danville thursday low 30f
0 danville thursday high 50f
0 danville friday frost
0 danville friday low 50f
0 danville friday high 60f
0 danville saturday misty
0 danville saturday low 60f
0 danville saturday high 70f
0 danville sunday stormy
0 danville sunday low 30f
0 danville sunday high 40f
0 new_york monday cloudy
0 new_york monday low 30f
0 new_york monday high 50f
0 new_york tuesday clear_skies
0 new_york tuesday low 60f
0 new_york tuesday high 70f
0 new_york wednesday snow
0 new_york wednesday low 60f
0 new_york wednesday high 80f
0 new_york thursday snow
0 new_york thursday low 90f
0 new_york thursday high 100f
0 new_york friday clear_skies
0 new_york friday low 50f
0 new_york friday high 70f
0 new_york saturday snow
0 new_york saturday low 70f
0 new_york saturday high 90f
0 new_york sunday overcast
0 new_york sunday low 40f
0 new_york sunday high 60f
0 fresno monday misty
0 fresno monday low 50f
0 fresno monday high 70f
0 fresno tuesday warm
0 fresno tuesday low 60f
0 fresno tuesday high 70f
0 fresno wednesday hail
0 fresno wednesday low 70f
0 fresno wednesday high 90f
0 fresno thursday cloudy
0 fresno thursday low 50f
0 fresno thursday high 70f
0 fresno friday snow
0 fresno friday low 20f
0 fresno friday high 30f
0 fresno saturday hail
0 fresno saturday low 90f
0 fresno saturday high 100f
0 fresno sunday overcast
0 fresno sunday low 80f
0 fresno sunday high 100f
0 cleveland monday drizzle
0 cleveland monday low 50f
0 cleveland monday high 70f
0 cleveland tuesday drizzle
0 cleveland tuesday low 90f
0 cleveland tuesday high 100f
0 cleveland wednesday blizzard
0 cleveland wednesday low 30f
0 cleveland wednesday high 50f
0 cleveland thursday humid
0 cleveland thursday low 60f
0 cleveland thursday high 70f
0 cleveland friday clear_skies
0 cleveland friday low 50f
0 cleveland friday high 70f
0 cleveland saturday drizzle
0 cleveland saturday low 20f
0 cleveland saturday high 40f
0 cleveland sunday snow
0 cleveland sunday low 40f
0 cleveland sunday high 50f
0 boston monday dew
0 boston monday low 80f
0 boston monday high 100f
0 boston tuesday warm
0 boston tuesday low 80f
0 boston tuesday high 100f
0 boston wednesday clear_skies
0 boston wednesday low 50f
0 boston wednesday high 70f
0 boston thursday overcast
0 boston thursday low 30f
0 boston thursday high 50f
0 boston friday dry
0 boston friday low 60f
0 boston friday high 70f
0 boston saturday overcast
0 boston saturday low 80f
0 boston saturday high 100f
0 boston sunday misty
0 boston sunday low 30f
0 boston sunday high 50f
0 grand_rapids monday clear_skies
0 grand_rapids monday low 30f
0 grand_rapids monday high 40f
0 grand_rapids tuesday rain
0 grand_rapids tuesday low 90f
0 grand_rapids tuesday high 100f
0 grand_rapids wednesday raining
0 grand_rapids wednesday low 50f
0 grand_rapids wednesday high 60f
0 grand_rapids thursday raining
0 grand_rapids thursday low 30f
0 grand_rapids thursday high 40f
0 grand_rapids friday stormy
0 grand_rapids friday low 90f
0 grand_rapids friday high 100f
0 grand_rapids saturday windy
0 grand_rapids saturday low 70f
0 grand_rapids saturday high 90f
0 grand_rapids sunday frost
0 grand_rapids sunday low 30f
0 grand_rapids sunday high 50f
0 exeter monday raining
0 exeter monday low 20f
0 exeter monday high 40f
0 exeter tuesday clear_skies
0 exeter tuesday low 70f
0 exeter tuesday high 90f
0 exeter wednesday drizzle
0 exeter wednesday low 40f
0 exeter wednesday high 50f
0 exeter thursday cloudy
0 exeter thursday low 20f
0 exeter thursday high 30f
0 exeter friday hot
0 exeter friday low 60f
0 exeter friday high 80f
0 exeter saturday hail
0 exeter saturday low 80f
0 exeter saturday high 90f
0 exeter sunday dew
0 exeter sunday low 20f
0 exeter sunday high 40f
1 is it dry in fresno right now ?	it is misty in fresno right now	['fresno', 'misty']
2 thank you !	anytime	[]

#schedule#
0 dentist time 10am
0 dentist date wednesday
0 meeting time 3pm
0 meeting date monday
0 meeting party hr
0 meeting room conference_room_50
0 meeting agenda discuss_the_company_picnic
0 yoga_activity time 11am
0 yoga_activity date tuesday
0 doctor_appointment time 2pm
0 doctor_appointment date thursday
0 lab_appointment time 11am
0 lab_appointment date friday
0 optometrist_appointment time 1pm
0 optometrist_appointment date friday
1 what time is my meeting at	meeting at 3pm	['3pm', 'meeting']
2 thank you	glad to help sir	[]

#weather#
0 today monday
0 seattle monday clear_skies
0 seattle monday low 60f
0 seattle monday high 80f
0 seattle tuesday overcast
0 seattle tuesday low 40f
0 seattle tuesday high 60f
0 seattle wednesday snow
0 seattle wednesday low 70f
0 seattle wednesday high 80f
0 seattle thursday snow
0 seattle thursday low 60f
0 seattle thursday high 80f
0 seattle friday warm
0 seattle friday low 90f
0 seattle friday high 100f
0 seattle saturday raining
0 seattle saturday low 90f
0 seattle saturday high 100f
0 seattle sunday cloudy
0 seattle sunday low 40f
0 seattle sunday high 60f
0 grand_rapids monday warm
0 grand_rapids monday low 90f
0 grand_rapids monday high 100f
0 grand_rapids tuesday warm
0 grand_rapids tuesday low 60f
0 grand_rapids tuesday high 80f
0 grand_rapids wednesday foggy
0 grand_rapids wednesday low 40f
0 grand_rapids wednesday high 60f
0 grand_rapids thursday foggy
0 grand_rapids thursday low 70f
0 grand_rapids thursday high 90f
0 grand_rapids friday clear_skies
0 grand_rapids friday low 30f
0 grand_rapids friday high 40f
0 grand_rapids saturday hot
0 grand_rapids saturday low 60f
0 grand_rapids saturday high 80f
0 grand_rapids sunday overcast
0 grand_rapids sunday low 40f
0 grand_rapids sunday high 60f
0 fresno monday warm
0 fresno monday low 80f
0 fresno monday high 90f
0 fresno tuesday clear_skies
0 fresno tuesday low 60f
0 fresno tuesday high 70f
0 fresno wednesday overcast
0 fresno wednesday low 70f
0 fresno wednesday high 90f
0 fresno thursday clear_skies
0 fresno thursday low 30f
0 fresno thursday high 40f
0 fresno friday foggy
0 fresno friday low 40f
0 fresno friday high 60f
0 fresno saturday warm
0 fresno saturday low 60f
0 fresno saturday high 80f
0 fresno sunday rain
0 fresno sunday low 60f
0 fresno sunday high 80f
0 downtown_chicago monday warm
0 downtown_chicago monday low 40f
0 downtown_chicago monday high 60f
0 downtown_chicago tuesday raining
0 downtown_chicago tuesday low 80f
0 downtown_chicago tuesday high 90f
0 downtown_chicago wednesday hot
0 downtown_chicago wednesday low 90f
0 downtown_chicago wednesday high 100f
0 downtown_chicago thursday snow
0 downtown_chicago thursday low 70f
0 downtown_chicago thursday high 90f
0 downtown_chicago friday hot
0 downtown_chicago friday low 80f
0 downtown_chicago friday high 100f
0 downtown_chicago saturday hot
0 downtown_chicago saturday low 80f
0 downtown_chicago saturday high 100f
0 downtown_chicago sunday windy
0 downtown_chicago sunday low 30f
0 downtown_chicago sunday high 40f
0 los_angeles monday cloudy
0 los_angeles monday low 40f
0 los_angeles monday high 60f
0 los_angeles tuesday foggy
0 los_angeles tuesday low 90f
0 los_angeles tuesday high 100f
0 los_angeles wednesday hot
0 los_angeles wednesday low 30f
0 los_angeles wednesday high 40f
0 los_angeles thursday cloudy
0 los_angeles thursday low 30f
0 los_angeles thursday high 40f
0 los_angeles friday raining
0 los_angeles friday low 40f
0 los_angeles friday high 60f
0 los_angeles saturday raining
0 los_angeles saturday low 90f
0 los_angeles saturday high 100f
0 los_angeles sunday foggy
0 los_angeles sunday low 70f
0 los_angeles sunday high 90f
0 compton monday hot
0 compton monday low 90f
0 compton monday high 100f
0 compton tuesday windy
0 compton tuesday low 80f
0 compton tuesday high 100f
0 compton wednesday raining
0 compton wednesday low 30f
0 compton wednesday high 40f
0 compton thursday snow
0 compton thursday low 90f
0 compton thursday high 100f
0 compton friday snow
0 compton friday low 60f
0 compton friday high 80f
0 compton saturday warm
0 compton saturday low 30f
0 compton saturday high 40f
0 compton sunday rain
0 compton sunday low 30f
0 compton sunday high 40f
0 boston monday windy
0 boston monday low 90f
0 boston monday high 100f
0 boston tuesday cloudy
0 boston tuesday low 30f
0 boston tuesday high 40f
0 boston wednesday clear_skies
0 boston wednesday low 40f
0 boston wednesday high 60f
0 boston thursday snow
0 boston thursday low 70f
0 boston thursday high 90f
0 boston friday snow
0 boston friday low 60f
0 boston friday high 80f
0 boston saturday overcast
0 boston saturday low 80f
0 boston saturday high 100f
0 boston sunday warm
0 boston sunday low 90f
0 boston sunday high 100f
1 what s the forecast going to be for today and tomorrow	what city do you want the weather for ?	[]
2 today and tomorrow , will there be clear_skies in compton ?	it will be between 80f - 100f , hot , and windy in compton today and tomorrow	['hot', 'windy', 'tomorrow', '100f', 'compton', '80f', 'today']
3 thank you	you are welcome	[]

#navigate#
0 3_miles heavy_traffic certain_address poi 5677_springer_street
0 5677_springer_street distance 3_miles
0 5677_springer_street traffic_info heavy_traffic
0 5677_springer_street poi_type certain_address
0 5677_springer_street address 5677_springer_street
0 5_miles no_traffic chinese_restaurant poi p_._f_._changs
0 p_._f_._changs distance 5_miles
0 p_._f_._changs traffic_info no_traffic
0 p_._f_._changs poi_type chinese_restaurant
0 p_._f_._changs address 669_el_camino_real
0 2_miles heavy_traffic grocery_store poi sigona_farmers_market
0 sigona_farmers_market distance 2_miles
0 sigona_farmers_market traffic_info heavy_traffic
0 sigona_farmers_market poi_type grocery_store
0 sigona_farmers_market address 638_amherst_st
0 4_miles moderate_traffic gas_station poi shell
0 shell distance 4_miles
0 shell traffic_info moderate_traffic
0 shell poi_type gas_station
0 shell address 53_university_av
0 2_miles car_collision_nearby chinese_restaurant poi chef_chu_s
0 chef_chu_s distance 2_miles
0 chef_chu_s traffic_info car_collision_nearby
0 chef_chu_s poi_type chinese_restaurant
0 chef_chu_s address 593_arrowhead_way
0 1_miles car_collision_nearby shopping_center poi topanga_mall
0 topanga_mall distance 1_miles
0 topanga_mall traffic_info car_collision_nearby
0 topanga_mall poi_type shopping_center
0 topanga_mall address 171_oak_rd
0 3_miles moderate_traffic home poi home
0 home distance 3_miles
0 home traffic_info moderate_traffic
0 home poi_type home
0 home address 5671_barringer_street
0 4_miles moderate_traffic coffee_or_tea_place poi starbucks
0 starbucks distance 4_miles
0 starbucks traffic_info moderate_traffic
0 starbucks poi_type coffee_or_tea_place
0 starbucks address 792_bedoin_street
1 please give me the address and directions by the fastest route to a coffee_or_tea_place avoid heavy_traffic please	we are 4_miles away from starbucks , that s located at 792_bedoin_street , and there is moderate_traffic on our way do you want me to set the gps to go there ?	['792_bedoin_street', '4_miles', 'starbucks', 'moderate_traffic']
2 yes , it sounds perfect , thank you car !	you are very welcome !	[]

#navigate#
0 3_miles no_traffic coffee_or_tea_place poi coupa
0 coupa distance 3_miles
0 coupa traffic_info no_traffic
0 coupa poi_type coffee_or_tea_place
0 coupa address 394_van_ness_ave
0 2_miles heavy_traffic rest_stop poi the_westin
0 the_westin distance 2_miles
0 the_westin traffic_info heavy_traffic
0 the_westin poi_type rest_stop
0 the_westin address 329_el_camino_real
0 6_miles no_traffic chinese_restaurant poi panda_express
0 panda_express distance 6_miles
0 panda_express traffic_info no_traffic
0 panda_express poi_type chinese_restaurant
0 panda_express address 842_arrowhead_way
0 4_miles heavy_traffic shopping_center poi midtown_shopping_center
0 midtown_shopping_center distance 4_miles
0 midtown_shopping_center traffic_info heavy_traffic
0 midtown_shopping_center poi_type shopping_center
0 midtown_shopping_center address 338_alester_ave
0 3_miles heavy_traffic home poi home
0 home distance 3_miles
0 home traffic_info heavy_traffic
0 home poi_type home
0 home address 56_cadwell_street
0 4_miles moderate_traffic pizza_restaurant poi dominos
0 dominos distance 4_miles
0 dominos traffic_info moderate_traffic
0 dominos poi_type pizza_restaurant
0 dominos address 776_arastradero_rd
0 3_miles moderate_traffic parking_garage poi palo_alto_garage_r
0 palo_alto_garage_r distance 3_miles
0 palo_alto_garage_r traffic_info moderate_traffic
0 palo_alto_garage_r poi_type parking_garage
0 palo_alto_garage_r address 481_amaranta_ave
1 give me directions to starbucks	i m sorry but there are no starbucks around here would you like to get the address of some other coffee ? there is coupa 3_miles away	['3_miles', 'starbucks', 'coupa']
2 yes show me the address	394_van_ness_ave is the address for coupa	['394_van_ness_ave', 'coupa']
3 let s avoid all heavy_traffic and let s go there , thanks !	i sent on your screen all the info , there is no_traffic now and you should be able to reach in few minutes you are welcome !	['no_traffic']

#schedule#
1 put my optometrist_appointment in my calendar	okay , what time is your optometrist_appointment ?	['optometrist_appointment']

#navigate#
0 5_miles heavy_traffic chinese_restaurant poi chef_chu_s
0 chef_chu_s distance 5_miles
0 chef_chu_s traffic_info heavy_traffic
0 chef_chu_s poi_type chinese_restaurant
0 chef_chu_s address 593_arrowhead_way
0 5_miles no_traffic rest_stop poi comfort_inn
0 comfort_inn distance 5_miles
0 comfort_inn traffic_info no_traffic
0 comfort_inn poi_type rest_stop
0 comfort_inn address 753_university_ave
0 6_miles moderate_traffic pizza_restaurant poi pizza_my_heart
0 pizza_my_heart distance 6_miles
0 pizza_my_heart traffic_info moderate_traffic
0 pizza_my_heart poi_type pizza_restaurant
0 pizza_my_heart address 528_anton_ct
0 4_miles no_traffic coffee_or_tea_place poi cafe_venetia
0 cafe_venetia distance 4_miles
0 cafe_venetia traffic_info no_traffic
0 cafe_venetia poi_type coffee_or_tea_place
0 cafe_venetia address 269_alger_dr
0 6_miles no_traffic coffee_or_tea_place poi starbucks
0 starbucks distance 6_miles
0 starbucks traffic_info no_traffic
0 starbucks poi_type coffee_or_tea_place
0 starbucks address 792_bedoin_street
0 4_miles no_traffic grocery_store poi sigona_farmers_market
0 sigona_farmers_market distance 4_miles
0 sigona_farmers_market traffic_info no_traffic
0 sigona_farmers_market poi_type grocery_store
0 sigona_farmers_market address 638_amherst_st
0 4_miles heavy_traffic shopping_center poi town_and_country
0 town_and_country distance 4_miles
0 town_and_country traffic_info heavy_traffic
0 town_and_country poi_type shopping_center
0 town_and_country address 383_university_ave
1 give me directions to the local coffee shop	i see one nearby coffee shop which is cafe_venetia located at 269_alger_dr it is 4_miles away and there is no_traffic	['4_miles', '269_alger_dr', 'no_traffic', 'cafe_venetia']
2 would you give me route details please ?	providing directions to 269_alger_dr now	['269_alger_dr']
3 okay , thanks , please pick a route with no_traffic and let s go there	sure , just follow the directions on your screen , there shouldn t be any traffic !	[]

#schedule#
1 schedule lab test	error	[]

#weather#
0 today monday
0 brentwood monday cloudy
0 brentwood monday low 40f
0 brentwood monday high 60f
0 brentwood tuesday hot
0 brentwood tuesday low 60f
0 brentwood tuesday high 80f
0 brentwood wednesday overcast
0 brentwood wednesday low 30f
0 brentwood wednesday high 40f
0 brentwood thursday rain
0 brentwood thursday low 40f
0 brentwood thursday high 50f
0 brentwood friday cloudy
0 brentwood friday low 50f
0 brentwood friday high 70f
0 brentwood saturday warm
0 brentwood saturday low 50f
0 brentwood saturday high 70f
0 brentwood sunday dry
0 brentwood sunday low 40f
0 brentwood sunday high 50f
0 redwood_city monday humid
0 redwood_city monday low 90f
0 redwood_city monday high 100f
0 redwood_city tuesday cloudy
0 redwood_city tuesday low 50f
0 redwood_city tuesday high 60f
0 redwood_city wednesday dry
0 redwood_city wednesday low 50f
0 redwood_city wednesday high 70f
0 redwood_city thursday dry
0 redwood_city thursday low 90f
0 redwood_city thursday high 100f
0 redwood_city friday warm
0 redwood_city friday low 80f
0 redwood_city friday high 100f
0 redwood_city saturday raining
0 redwood_city saturday low 40f
0 redwood_city saturday high 50f
0 redwood_city sunday raining
0 redwood_city sunday low 80f
0 redwood_city sunday high 100f
0 camarillo monday cloudy
0 camarillo monday low 90f
0 camarillo monday high 100f
0 camarillo tuesday snow
0 camarillo tuesday low 50f
0 camarillo tuesday high 60f
0 camarillo wednesday clear_skies
0 camarillo wednesday low 60f
0 camarillo wednesday high 80f
0 camarillo thursday rain
0 camarillo thursday low 60f
0 camarillo thursday high 70f
0 camarillo friday overcast
0 camarillo friday low 90f
0 camarillo friday high 100f
0 camarillo saturday hail
0 camarillo saturday low 50f
0 camarillo saturday high 70f
0 camarillo sunday raining
0 camarillo sunday low 60f
0 camarillo sunday high 70f
0 inglewood monday warm
0 inglewood monday low 90f
0 inglewood monday high 100f
0 inglewood tuesday raining
0 inglewood tuesday low 20f
0 inglewood tuesday high 30f
0 inglewood wednesday foggy
0 inglewood wednesday low 20f
0 inglewood wednesday high 30f
0 inglewood thursday humid
0 inglewood thursday low 90f
0 inglewood thursday high 100f
0 inglewood friday windy
0 inglewood friday low 80f
0 inglewood friday high 100f
0 inglewood saturday clear_skies
0 inglewood saturday low 50f
0 inglewood saturday high 70f
0 inglewood sunday overcast
0 inglewood sunday low 80f
0 inglewood sunday high 100f
0 alhambra monday stormy
0 alhambra monday low 40f
0 alhambra monday high 50f
0 alhambra tuesday dry
0 alhambra tuesday low 30f
0 alhambra tuesday high 50f
0 alhambra wednesday rain
0 alhambra wednesday low 40f
0 alhambra wednesday high 50f
0 alhambra thursday hail
0 alhambra thursday low 50f
0 alhambra thursday high 60f
0 alhambra friday dry
0 alhambra friday low 50f
0 alhambra friday high 70f
0 alhambra saturday snow
0 alhambra saturday low 50f
0 alhambra saturday high 60f
0 alhambra sunday cloudy
0 alhambra sunday low 60f
0 alhambra sunday high 70f
0 oakland monday clear_skies
0 oakland monday low 40f
0 oakland monday high 50f
0 oakland tuesday clear_skies
0 oakland tuesday low 30f
0 oakland tuesday high 40f
0 oakland wednesday drizzle
0 oakland wednesday low 20f
0 oakland wednesday high 40f
0 oakland thursday blizzard
0 oakland thursday low 30f
0 oakland thursday high 50f
0 oakland friday hail
0 oakland friday low 70f
0 oakland friday high 80f
0 oakland saturday snow
0 oakland saturday low 30f
0 oakland saturday high 50f
0 oakland sunday hail
0 oakland sunday low 50f
0 oakland sunday high 60f
0 durham monday dry
0 durham monday low 80f
0 durham monday high 90f
0 durham tuesday blizzard
0 durham tuesday low 20f
0 durham tuesday high 30f
0 durham wednesday snow
0 durham wednesday low 20f
0 durham wednesday high 30f
0 durham thursday overcast
0 durham thursday low 50f
0 durham thursday high 70f
0 durham friday windy
0 durham friday low 30f
0 durham friday high 50f
0 durham saturday cloudy
0 durham saturday low 20f
0 durham saturday high 40f
0 durham sunday blizzard
0 durham sunday low 20f
0 durham sunday high 30f
1 what is the current temperature	can you tell me what location you need data for ?	[]
2 redwood_city	in redwood_city today the temperature is a low of 90f with a high of 100f	['today', '90f', 'redwood_city', '100f']
3 thank you !	you are welcome	[]

#navigate#
0 2_miles moderate_traffic shopping_center poi topanga_mall
0 topanga_mall distance 2_miles
0 topanga_mall traffic_info moderate_traffic
0 topanga_mall poi_type shopping_center
0 topanga_mall address 171_oak_rd
0 6_miles moderate_traffic shopping_center poi stanford_shopping_center
0 stanford_shopping_center distance 6_miles
0 stanford_shopping_center traffic_info moderate_traffic
0 stanford_shopping_center poi_type shopping_center
0 stanford_shopping_center address 773_alger_dr
0 1_miles moderate_traffic rest_stop poi hotel_keen
0 hotel_keen distance 1_miles
0 hotel_keen traffic_info moderate_traffic
0 hotel_keen poi_type rest_stop
0 hotel_keen address 578_arbol_dr
0 1_miles heavy_traffic certain_address poi 5677_southwest_4th_street
0 5677_southwest_4th_street distance 1_miles
0 5677_southwest_4th_street traffic_info heavy_traffic
0 5677_southwest_4th_street poi_type certain_address
0 5677_southwest_4th_street address 5677_southwest_4th_street
0 6_miles no_traffic coffee_or_tea_place poi cafe_venetia
0 cafe_venetia distance 6_miles
0 cafe_venetia traffic_info no_traffic
0 cafe_venetia poi_type coffee_or_tea_place
0 cafe_venetia address 269_alger_dr
0 5_miles no_traffic shopping_center poi midtown_shopping_center
0 midtown_shopping_center distance 5_miles
0 midtown_shopping_center traffic_info no_traffic
0 midtown_shopping_center poi_type shopping_center
0 midtown_shopping_center address 338_alester_ave
0 6_miles no_traffic shopping_center poi town_and_country
0 town_and_country distance 6_miles
0 town_and_country traffic_info no_traffic
0 town_and_country poi_type shopping_center
0 town_and_country address 383_university_ave
0 3_miles heavy_traffic home poi home
0 home distance 3_miles
0 home traffic_info heavy_traffic
0 home poi_type home
0 home address 56_cadwell_street
1 where is the closest shopping_center located at ?	the closest shopping_center to you is located at 338_alester_ave , about 5_miles away	['5_miles', '338_alester_ave', 'shopping_center']
2 please give me directions via a quick route thank you	i am sending the directions now there is no_traffic en route to midtown_shopping_center	['no_traffic', 'midtown_shopping_center']
3 thank you	you are welcome , have a good day	[]

#weather#
0 today monday
0 grand_rapids monday cloudy
0 grand_rapids monday low 70f
0 grand_rapids monday high 90f
0 grand_rapids tuesday stormy
0 grand_rapids tuesday low 30f
0 grand_rapids tuesday high 40f
0 grand_rapids wednesday hail
0 grand_rapids wednesday low 60f
0 grand_rapids wednesday high 70f
0 grand_rapids thursday cloudy
0 grand_rapids thursday low 80f
0 grand_rapids thursday high 90f
0 grand_rapids friday foggy
0 grand_rapids friday low 50f
0 grand_rapids friday high 70f
0 grand_rapids saturday hot
0 grand_rapids saturday low 50f
0 grand_rapids saturday high 70f
0 grand_rapids sunday foggy
0 grand_rapids sunday low 70f
0 grand_rapids sunday high 90f
0 cleveland monday dew
0 cleveland monday low 20f
0 cleveland monday high 30f
0 cleveland tuesday dry
0 cleveland tuesday low 60f
0 cleveland tuesday high 70f
0 cleveland wednesday dry
0 cleveland wednesday low 30f
0 cleveland wednesday high 40f
0 cleveland thursday hail
0 cleveland thursday low 80f
0 cleveland thursday high 90f
0 cleveland friday hot
0 cleveland friday low 80f
0 cleveland friday high 90f
0 cleveland saturday overcast
0 cleveland saturday low 40f
0 cleveland saturday high 50f
0 cleveland sunday warm
0 cleveland sunday low 60f
0 cleveland sunday high 70f
0 atherton monday hail
0 atherton monday low 20f
0 atherton monday high 40f
0 atherton tuesday frost
0 atherton tuesday low 40f
0 atherton tuesday high 50f
0 atherton wednesday warm
0 atherton wednesday low 90f
0 atherton wednesday high 100f
0 atherton thursday clear_skies
0 atherton thursday low 90f
0 atherton thursday high 100f
0 atherton friday dry
0 atherton friday low 60f
0 atherton friday high 80f
0 atherton saturday hot
0 atherton saturday low 80f
0 atherton saturday high 100f
0 atherton sunday cloudy
0 atherton sunday low 50f
0 atherton sunday high 70f
0 compton monday warm
0 compton monday low 80f
0 compton monday high 100f
0 compton tuesday hail
0 compton tuesday low 20f
0 compton tuesday high 30f
0 compton wednesday snow
0 compton wednesday low 40f
0 compton wednesday high 60f
0 compton thursday dry
0 compton thursday low 70f
0 compton thursday high 80f
0 compton friday clear_skies
0 compton friday low 30f
0 compton friday high 40f
0 compton saturday warm
0 compton saturday low 80f
0 compton saturday high 100f
0 compton sunday hail
0 compton sunday low 30f
0 compton sunday high 40f
0 redwood_city monday snow
0 redwood_city monday low 40f
0 redwood_city monday high 50f
0 redwood_city tuesday drizzle
0 redwood_city tuesday low 40f
0 redwood_city tuesday high 50f
0 redwood_city wednesday dry
0 redwood_city wednesday low 70f
0 redwood_city wednesday high 90f
0 redwood_city thursday misty
0 redwood_city thursday low 80f
0 redwood_city thursday high 90f
0 redwood_city friday hot
0 redwood_city friday low 80f
0 redwood_city friday high 90f
0 redwood_city saturday cloudy
0 redwood_city saturday low 70f
0 redwood_city saturday high 80f
0 redwood_city sunday stormy
0 redwood_city sunday low 60f
0 redwood_city sunday high 80f
0 danville monday clear_skies
0 danville monday low 90f
0 danville monday high 100f
0 danville tuesday snow
0 danville tuesday low 50f
0 danville tuesday high 60f
0 danville wednesday clear_skies
0 danville wednesday low 20f
0 danville wednesday high 30f
0 danville thursday humid
0 danville thursday low 70f
0 danville thursday high 80f
0 danville friday frost
0 danville friday low 30f
0 danville friday high 50f
0 danville saturday foggy
0 danville saturday low 50f
0 danville saturday high 60f
0 danville sunday drizzle
0 danville sunday low 40f
0 danville sunday high 50f
0 fresno monday windy
0 fresno monday low 90f
0 fresno monday high 100f
0 fresno tuesday dry
0 fresno tuesday low 80f
0 fresno tuesday high 90f
0 fresno wednesday drizzle
0 fresno wednesday low 40f
0 fresno wednesday high 50f
0 fresno thursday drizzle
0 fresno thursday low 90f
0 fresno thursday high 100f
0 fresno friday snow
0 fresno friday low 60f
0 fresno friday high 80f
0 fresno saturday misty
0 fresno saturday low 70f
0 fresno saturday high 90f
0 fresno sunday stormy
0 fresno sunday low 80f
0 fresno sunday high 100f
1 will it be stormy in grand_rapids during the week ?	it is predicted to be stormy in grand_rapids on tuesday	['stormy', 'grand_rapids', 'tuesday']
2 alright , thank you	you are welcome	[]

#navigate#
0 2_miles no_traffic parking_garage poi stanford_oval_parking
0 stanford_oval_parking distance 2_miles
0 stanford_oval_parking traffic_info no_traffic
0 stanford_oval_parking poi_type parking_garage
0 stanford_oval_parking address 610_amarillo_ave
0 1_miles road_block_nearby parking_garage poi civic_center_garage
0 civic_center_garage distance 1_miles
0 civic_center_garage traffic_info road_block_nearby
0 civic_center_garage poi_type parking_garage
0 civic_center_garage address 270_altaire_walk
0 3_miles road_block_nearby parking_garage poi palo_alto_garage_r
0 palo_alto_garage_r distance 3_miles
0 palo_alto_garage_r traffic_info road_block_nearby
0 palo_alto_garage_r poi_type parking_garage
0 palo_alto_garage_r address 481_amaranta_ave
0 6_miles moderate_traffic gas_station poi 76
0 76 distance 6_miles
0 76 traffic_info moderate_traffic
0 76 poi_type gas_station
0 76 address 91_el_camino_real
0 2_miles heavy_traffic chinese_restaurant poi mandarin_roots
0 mandarin_roots distance 2_miles
0 mandarin_roots traffic_info heavy_traffic
0 mandarin_roots poi_type chinese_restaurant
0 mandarin_roots address 271_springer_street
0 3_miles road_block_nearby gas_station poi shell
0 shell distance 3_miles
0 shell traffic_info road_block_nearby
0 shell poi_type gas_station
0 shell address 53_university_av
0 3_miles road_block_nearby gas_station poi valero
0 valero distance 3_miles
0 valero traffic_info road_block_nearby
0 valero poi_type gas_station
0 valero address 200_alester_ave
0 5_miles road_block_nearby hospital poi stanford_express_care
0 stanford_express_care distance 5_miles
0 stanford_express_care traffic_info road_block_nearby
0 stanford_express_care poi_type hospital
0 stanford_express_care address 214_el_camino_real
1 please give me the address and directions via the quickest route to the nearest gas_station	the valero and shell are both 3_miles away , but there is a road_block_nearby do you prefer one one ?	['3_miles', 'road_block_nearby', 'shell', 'valero']
2 let s try to go to shell	okay , there is moderate_traffic on the route to shell you will find it at 53_university_av	['53_university_av', 'shell', 'moderate_traffic']
3 ok car assitant , plot the quickest route to shell	setting navigation to shell now	['shell']
4 thank you car assistant	you are welcome driver !	[]

#schedule#
1 remind me that next_week at 5pm i have tennis with jon	ok , i have i will remind you next_week that you have tennis with jon at 5pm	['tennis', 'next_week', '5pm', 'jon']
2 ok thanks !	you are welcome	[]

#weather#
0 today monday
0 durham monday snow
0 durham monday low 70f
0 durham monday high 80f
0 durham tuesday hot
0 durham tuesday low 70f
0 durham tuesday high 90f
0 durham wednesday cloudy
0 durham wednesday low 60f
0 durham wednesday high 70f
0 durham thursday dry
0 durham thursday low 50f
0 durham thursday high 60f
0 durham friday overcast
0 durham friday low 50f
0 durham friday high 60f
0 durham saturday hail
0 durham saturday low 60f
0 durham saturday high 70f
0 durham sunday hot
0 durham sunday low 70f
0 durham sunday high 80f
0 brentwood monday dry
0 brentwood monday low 40f
0 brentwood monday high 60f
0 brentwood tuesday foggy
0 brentwood tuesday low 40f
0 brentwood tuesday high 50f
0 brentwood wednesday frost
0 brentwood wednesday low 40f
0 brentwood wednesday high 60f
0 brentwood thursday drizzle
0 brentwood thursday low 20f
0 brentwood thursday high 40f
0 brentwood friday snow
0 brentwood friday low 80f
0 brentwood friday high 100f
0 brentwood saturday hot
0 brentwood saturday low 60f
0 brentwood saturday high 80f
0 brentwood sunday clear_skies
0 brentwood sunday low 70f
0 brentwood sunday high 90f
0 exeter monday overcast
0 exeter monday low 60f
0 exeter monday high 70f
0 exeter tuesday stormy
0 exeter tuesday low 90f
0 exeter tuesday high 100f
0 exeter wednesday frost
0 exeter wednesday low 30f
0 exeter wednesday high 40f
0 exeter thursday clear_skies
0 exeter thursday low 30f
0 exeter thursday high 40f
0 exeter friday clear_skies
0 exeter friday low 60f
0 exeter friday high 70f
0 exeter saturday raining
0 exeter saturday low 60f
0 exeter saturday high 80f
0 exeter sunday overcast
0 exeter sunday low 60f
0 exeter sunday high 80f
0 redwood_city monday overcast
0 redwood_city monday low 20f
0 redwood_city monday high 30f
0 redwood_city tuesday clear_skies
0 redwood_city tuesday low 70f
0 redwood_city tuesday high 90f
0 redwood_city wednesday snow
0 redwood_city wednesday low 80f
0 redwood_city wednesday high 100f
0 redwood_city thursday foggy
0 redwood_city thursday low 80f
0 redwood_city thursday high 90f
0 redwood_city friday clear_skies
0 redwood_city friday low 50f
0 redwood_city friday high 70f
0 redwood_city saturday dry
0 redwood_city saturday low 40f
0 redwood_city saturday high 60f
0 redwood_city sunday hail
0 redwood_city sunday low 50f
0 redwood_city sunday high 70f
0 downtown_chicago monday clear_skies
0 downtown_chicago monday low 40f
0 downtown_chicago monday high 60f
0 downtown_chicago tuesday dry
0 downtown_chicago tuesday low 50f
0 downtown_chicago tuesday high 70f
0 downtown_chicago wednesday rain
0 downtown_chicago wednesday low 70f
0 downtown_chicago wednesday high 90f
0 downtown_chicago thursday foggy
0 downtown_chicago thursday low 20f
0 downtown_chicago thursday high 30f
0 downtown_chicago friday drizzle
0 downtown_chicago friday low 60f
0 downtown_chicago friday high 80f
0 downtown_chicago saturday drizzle
0 downtown_chicago saturday low 90f
0 downtown_chicago saturday high 100f
0 downtown_chicago sunday cloudy
0 downtown_chicago sunday low 90f
0 downtown_chicago sunday high 100f
0 san_francisco monday raining
0 san_francisco monday low 80f
0 san_francisco monday high 100f
0 san_francisco tuesday warm
0 san_francisco tuesday low 60f
0 san_francisco tuesday high 80f
0 san_francisco wednesday blizzard
0 san_francisco wednesday low 20f
0 san_francisco wednesday high 40f
0 san_francisco thursday overcast
0 san_francisco thursday low 40f
0 san_francisco thursday high 50f
0 san_francisco friday foggy
0 san_francisco friday low 60f
0 san_francisco friday high 80f
0 san_francisco saturday drizzle
0 san_francisco saturday low 70f
0 san_francisco saturday high 90f
0 san_francisco sunday clear_skies
0 san_francisco sunday low 30f
0 san_francisco sunday high 40f
0 menlo_park monday snow
0 menlo_park monday low 70f
0 menlo_park monday high 80f
0 menlo_park tuesday hot
0 menlo_park tuesday low 90f
0 menlo_park tuesday high 100f
0 menlo_park wednesday clear_skies
0 menlo_park wednesday low 70f
0 menlo_park wednesday high 80f
0 menlo_park thursday raining
0 menlo_park thursday low 70f
0 menlo_park thursday high 80f
0 menlo_park friday clear_skies
0 menlo_park friday low 50f
0 menlo_park friday high 60f
0 menlo_park saturday cloudy
0 menlo_park saturday low 30f
0 menlo_park saturday high 40f
0 menlo_park sunday raining
0 menlo_park sunday low 80f
0 menlo_park sunday high 100f
1 what s the weather today	in what city ?	[]
2 the temperature in exeter	it is between 60f - 70f today in exeter	['60f', 'exeter', '70f', 'today']
3 okay , thanks !	anytime	[]

#weather#
0 today monday
0 menlo_park monday windy
0 menlo_park monday low 40f
0 menlo_park monday high 50f
0 menlo_park tuesday clear_skies
0 menlo_park tuesday low 50f
0 menlo_park tuesday high 60f
0 menlo_park wednesday humid
0 menlo_park wednesday low 70f
0 menlo_park wednesday high 80f
0 menlo_park thursday cloudy
0 menlo_park thursday low 20f
0 menlo_park thursday high 30f
0 menlo_park friday windy
0 menlo_park friday low 40f
0 menlo_park friday high 60f
0 menlo_park saturday windy
0 menlo_park saturday low 70f
0 menlo_park saturday high 90f
0 menlo_park sunday clear_skies
0 menlo_park sunday low 80f
0 menlo_park sunday high 90f
0 compton monday clear_skies
0 compton monday low 70f
0 compton monday high 80f
0 compton tuesday drizzle
0 compton tuesday low 20f
0 compton tuesday high 30f
0 compton wednesday raining
0 compton wednesday low 80f
0 compton wednesday high 100f
0 compton thursday raining
0 compton thursday low 50f
0 compton thursday high 60f
0 compton friday humid
0 compton friday low 80f
0 compton friday high 100f
0 compton saturday raining
0 compton saturday low 20f
0 compton saturday high 40f
0 compton sunday blizzard
0 compton sunday low 50f
0 compton sunday high 60f
0 durham monday dry
0 durham monday low 30f
0 durham monday high 40f
0 durham tuesday snow
0 durham tuesday low 80f
0 durham tuesday high 90f
0 durham wednesday foggy
0 durham wednesday low 40f
0 durham wednesday high 50f
0 durham thursday overcast
0 durham thursday low 70f
0 durham thursday high 90f
0 durham friday rain
0 durham friday low 30f
0 durham friday high 40f
0 durham saturday cloudy
0 durham saturday low 60f
0 durham saturday high 80f
0 durham sunday overcast
0 durham sunday low 80f
0 durham sunday high 100f
0 cleveland monday rain
0 cleveland monday low 80f
0 cleveland monday high 100f
0 cleveland tuesday dry
0 cleveland tuesday low 20f
0 cleveland tuesday high 40f
0 cleveland wednesday cloudy
0 cleveland wednesday low 20f
0 cleveland wednesday high 30f
0 cleveland thursday humid
0 cleveland thursday low 60f
0 cleveland thursday high 80f
0 cleveland friday windy
0 cleveland friday low 50f
0 cleveland friday high 70f
0 cleveland saturday rain
0 cleveland saturday low 60f
0 cleveland saturday high 80f
0 cleveland sunday foggy
0 cleveland sunday low 60f
0 cleveland sunday high 80f
0 los_angeles monday cloudy
0 los_angeles monday low 20f
0 los_angeles monday high 30f
0 los_angeles tuesday hot
0 los_angeles tuesday low 90f
0 los_angeles tuesday high 100f
0 los_angeles wednesday windy
0 los_angeles wednesday low 20f
0 los_angeles wednesday high 40f
0 los_angeles thursday snow
0 los_angeles thursday low 20f
0 los_angeles thursday high 40f
0 los_angeles friday snow
0 los_angeles friday low 70f
0 los_angeles friday high 80f
0 los_angeles saturday rain
0 los_angeles saturday low 90f
0 los_angeles saturday high 100f
0 los_angeles sunday cloudy
0 los_angeles sunday low 90f
0 los_angeles sunday high 100f
0 seattle monday drizzle
0 seattle monday low 30f
0 seattle monday high 50f
0 seattle tuesday frost
0 seattle tuesday low 20f
0 seattle tuesday high 30f
0 seattle wednesday raining
0 seattle wednesday low 40f
0 seattle wednesday high 50f
0 seattle thursday drizzle
0 seattle thursday low 60f
0 seattle thursday high 70f
0 seattle friday drizzle
0 seattle friday low 30f
0 seattle friday high 40f
0 seattle saturday raining
0 seattle saturday low 50f
0 seattle saturday high 60f
0 seattle sunday windy
0 seattle sunday low 60f
0 seattle sunday high 80f
0 downtown_chicago monday clear_skies
0 downtown_chicago monday low 50f
0 downtown_chicago monday high 60f
0 downtown_chicago tuesday drizzle
0 downtown_chicago tuesday low 50f
0 downtown_chicago tuesday high 60f
0 downtown_chicago wednesday cloudy
0 downtown_chicago wednesday low 20f
0 downtown_chicago wednesday high 40f
0 downtown_chicago thursday clear_skies
0 downtown_chicago thursday low 50f
0 downtown_chicago thursday high 60f
0 downtown_chicago friday humid
0 downtown_chicago friday low 90f
0 downtown_chicago friday high 100f
0 downtown_chicago saturday dry
0 downtown_chicago saturday low 90f
0 downtown_chicago saturday high 100f
0 downtown_chicago sunday overcast
0 downtown_chicago sunday low 80f
0 downtown_chicago sunday high 90f
1 update me on the weekly weather forecast for this week	what city would you like to hear the weather forecast for ?	[]
2 will it be dry in durham next_week ?	it will be dry on monday in durham	['dry', 'durham', 'monday']
3 thanks	happy to help	[]

#schedule#
1 schedule doctor_appointment for august 3 at 10	i have scheduled your appointment	[]
2 thank you	you are very welcome	[]

#weather#
0 today monday
0 redwood_city monday frost
0 redwood_city monday low 50f
0 redwood_city monday high 60f
0 redwood_city tuesday stormy
0 redwood_city tuesday low 80f
0 redwood_city tuesday high 90f
0 redwood_city wednesday warm
0 redwood_city wednesday low 90f
0 redwood_city wednesday high 100f
0 redwood_city thursday cloudy
0 redwood_city thursday low 40f
0 redwood_city thursday high 50f
0 redwood_city friday humid
0 redwood_city friday low 60f
0 redwood_city friday high 80f
0 redwood_city saturday raining
0 redwood_city saturday low 60f
0 redwood_city saturday high 70f
0 redwood_city sunday windy
0 redwood_city sunday low 80f
0 redwood_city sunday high 100f
0 fresno monday rain
0 fresno monday low 90f
0 fresno monday high 100f
0 fresno tuesday overcast
0 fresno tuesday low 60f
0 fresno tuesday high 80f
0 fresno wednesday overcast
0 fresno wednesday low 70f
0 fresno wednesday high 90f
0 fresno thursday misty
0 fresno thursday low 60f
0 fresno thursday high 80f
0 fresno friday overcast
0 fresno friday low 40f
0 fresno friday high 50f
0 fresno saturday windy
0 fresno saturday low 80f
0 fresno saturday high 90f
0 fresno sunday drizzle
0 fresno sunday low 60f
0 fresno sunday high 70f
0 corona monday stormy
0 corona monday low 50f
0 corona monday high 60f
0 corona tuesday snow
0 corona tuesday low 70f
0 corona tuesday high 80f
0 corona wednesday cloudy
0 corona wednesday low 40f
0 corona wednesday high 50f
0 corona thursday overcast
0 corona thursday low 50f
0 corona thursday high 70f
0 corona friday overcast
0 corona friday low 60f
0 corona friday high 80f
0 corona saturday windy
0 corona saturday low 70f
0 corona saturday high 90f
0 corona sunday dry
0 corona sunday low 60f
0 corona sunday high 80f
0 durham monday clear_skies
0 durham monday low 70f
0 durham monday high 90f
0 durham tuesday foggy
0 durham tuesday low 90f
0 durham tuesday high 100f
0 durham wednesday humid
0 durham wednesday low 90f
0 durham wednesday high 100f
0 durham thursday drizzle
0 durham thursday low 60f
0 durham thursday high 80f
0 durham friday dew
0 durham friday low 40f
0 durham friday high 50f
0 durham saturday cloudy
0 durham saturday low 70f
0 durham saturday high 80f
0 durham sunday hail
0 durham sunday low 30f
0 durham sunday high 40f
0 menlo_park monday clear_skies
0 menlo_park monday low 60f
0 menlo_park monday high 80f
0 menlo_park tuesday windy
0 menlo_park tuesday low 30f
0 menlo_park tuesday high 40f
0 menlo_park wednesday dew
0 menlo_park wednesday low 70f
0 menlo_park wednesday high 80f
0 menlo_park thursday drizzle
0 menlo_park thursday low 50f
0 menlo_park thursday high 60f
0 menlo_park friday snow
0 menlo_park friday low 80f
0 menlo_park friday high 100f
0 menlo_park saturday humid
0 menlo_park saturday low 80f
0 menlo_park saturday high 100f
0 menlo_park sunday overcast
0 menlo_park sunday low 30f
0 menlo_park sunday high 50f
0 exeter monday hot
0 exeter monday low 60f
0 exeter monday high 80f
0 exeter tuesday overcast
0 exeter tuesday low 60f
0 exeter tuesday high 70f
0 exeter wednesday blizzard
0 exeter wednesday low 20f
0 exeter wednesday high 40f
0 exeter thursday blizzard
0 exeter thursday low 30f
0 exeter thursday high 40f
0 exeter friday warm
0 exeter friday low 50f
0 exeter friday high 70f
0 exeter saturday dew
0 exeter saturday low 50f
0 exeter saturday high 60f
0 exeter sunday hail
0 exeter sunday low 70f
0 exeter sunday high 90f
0 seattle monday dew
0 seattle monday low 60f
0 seattle monday high 70f
0 seattle tuesday raining
0 seattle tuesday low 70f
0 seattle tuesday high 90f
0 seattle wednesday dry
0 seattle wednesday low 50f
0 seattle wednesday high 70f
0 seattle thursday raining
0 seattle thursday low 40f
0 seattle thursday high 60f
0 seattle friday foggy
0 seattle friday low 60f
0 seattle friday high 70f
0 seattle saturday dew
0 seattle saturday low 80f
0 seattle saturday high 100f
0 seattle sunday dry
0 seattle sunday low 60f
0 seattle sunday high 80f
1 is it cloudy today	what city are you asking about ?	[]
2 menlo_park	it is clear today in menlo_park	['today', 'menlo_park']
3 thanks !	happy to help	[]

#weather#
0 today monday
0 downtown_chicago monday raining
0 downtown_chicago monday low 60f
0 downtown_chicago monday high 70f
0 downtown_chicago tuesday clear_skies
0 downtown_chicago tuesday low 50f
0 downtown_chicago tuesday high 60f
0 downtown_chicago wednesday foggy
0 downtown_chicago wednesday low 70f
0 downtown_chicago wednesday high 90f
0 downtown_chicago thursday stormy
0 downtown_chicago thursday low 60f
0 downtown_chicago thursday high 80f
0 downtown_chicago friday frost
0 downtown_chicago friday low 30f
0 downtown_chicago friday high 40f
0 downtown_chicago saturday stormy
0 downtown_chicago saturday low 20f
0 downtown_chicago saturday high 40f
0 downtown_chicago sunday hail
0 downtown_chicago sunday low 40f
0 downtown_chicago sunday high 60f
0 boston monday raining
0 boston monday low 80f
0 boston monday high 100f
0 boston tuesday rain
0 boston tuesday low 50f
0 boston tuesday high 70f
0 boston wednesday drizzle
0 boston wednesday low 20f
0 boston wednesday high 40f
0 boston thursday windy
0 boston thursday low 20f
0 boston thursday high 40f
0 boston friday rain
0 boston friday low 90f
0 boston friday high 100f
0 boston saturday cloudy
0 boston saturday low 80f
0 boston saturday high 90f
0 boston sunday hail
0 boston sunday low 30f
0 boston sunday high 50f
0 seattle monday rain
0 seattle monday low 40f
0 seattle monday high 60f
0 seattle tuesday dew
0 seattle tuesday low 60f
0 seattle tuesday high 70f
0 seattle wednesday misty
0 seattle wednesday low 20f
0 seattle wednesday high 40f
0 seattle thursday stormy
0 seattle thursday low 90f
0 seattle thursday high 100f
0 seattle friday drizzle
0 seattle friday low 60f
0 seattle friday high 70f
0 seattle saturday raining
0 seattle saturday low 90f
0 seattle saturday high 100f
0 seattle sunday cloudy
0 seattle sunday low 40f
0 seattle sunday high 60f
0 exeter monday overcast
0 exeter monday low 30f
0 exeter monday high 50f
0 exeter tuesday cloudy
0 exeter tuesday low 70f
0 exeter tuesday high 80f
0 exeter wednesday frost
0 exeter wednesday low 30f
0 exeter wednesday high 40f
0 exeter thursday stormy
0 exeter thursday low 30f
0 exeter thursday high 40f
0 exeter friday raining
0 exeter friday low 80f
0 exeter friday high 90f
0 exeter saturday hail
0 exeter saturday low 90f
0 exeter saturday high 100f
0 exeter sunday rain
0 exeter sunday low 70f
0 exeter sunday high 90f
0 durham monday cloudy
0 durham monday low 30f
0 durham monday high 40f
0 durham tuesday clear_skies
0 durham tuesday low 90f
0 durham tuesday high 100f
0 durham wednesday raining
0 durham wednesday low 20f
0 durham wednesday high 40f
0 durham thursday foggy
0 durham thursday low 50f
0 durham thursday high 60f
0 durham friday hail
0 durham friday low 90f
0 durham friday high 100f
0 durham saturday hail
0 durham saturday low 90f
0 durham saturday high 100f
0 durham sunday misty
0 durham sunday low 60f
0 durham sunday high 70f
0 redwood_city monday foggy
0 redwood_city monday low 40f
0 redwood_city monday high 60f
0 redwood_city tuesday stormy
0 redwood_city tuesday low 30f
0 redwood_city tuesday high 40f
0 redwood_city wednesday cloudy
0 redwood_city wednesday low 90f
0 redwood_city wednesday high 100f
0 redwood_city thursday stormy
0 redwood_city thursday low 40f
0 redwood_city thursday high 50f
0 redwood_city friday stormy
0 redwood_city friday low 90f
0 redwood_city friday high 100f
0 redwood_city saturday dry
0 redwood_city saturday low 20f
0 redwood_city saturday high 40f
0 redwood_city sunday hail
0 redwood_city sunday low 50f
0 redwood_city sunday high 70f
0 mountain_view monday snow
0 mountain_view monday low 60f
0 mountain_view monday high 70f
0 mountain_view tuesday windy
0 mountain_view tuesday low 70f
0 mountain_view tuesday high 80f
0 mountain_view wednesday misty
0 mountain_view wednesday low 60f
0 mountain_view wednesday high 70f
0 mountain_view thursday dew
0 mountain_view thursday low 30f
0 mountain_view thursday high 40f
0 mountain_view friday foggy
0 mountain_view friday low 90f
0 mountain_view friday high 100f
0 mountain_view saturday overcast
0 mountain_view saturday low 80f
0 mountain_view saturday high 100f
0 mountain_view sunday rain
0 mountain_view sunday low 40f
0 mountain_view sunday high 50f
1 will there be clear_skies in redwood_city next_week ?	there will not be clear_skies in redwood_city next_week	['next_week', 'redwood_city', 'clear_skies']
2 thank you	you are welcome	[]

#navigate#
0 7_miles heavy_traffic pizza_restaurant poi dominos
0 dominos distance 7_miles
0 dominos traffic_info heavy_traffic
0 dominos poi_type pizza_restaurant
0 dominos address 776_arastradero_rd
0 5_miles car_collision_nearby rest_stop poi comfort_inn
0 comfort_inn distance 5_miles
0 comfort_inn traffic_info car_collision_nearby
0 comfort_inn poi_type rest_stop
0 comfort_inn address 753_university_ave
0 4_miles moderate_traffic pizza_restaurant poi papa_johns
0 papa_johns distance 4_miles
0 papa_johns traffic_info moderate_traffic
0 papa_johns poi_type pizza_restaurant
0 papa_johns address 110_arastradero_rd
0 5_miles no_traffic grocery_store poi sigona_farmers_market
0 sigona_farmers_market distance 5_miles
0 sigona_farmers_market traffic_info no_traffic
0 sigona_farmers_market poi_type grocery_store
0 sigona_farmers_market address 638_amherst_st
0 5_miles road_block_nearby home poi home
0 home distance 5_miles
0 home traffic_info road_block_nearby
0 home poi_type home
0 home address 10_ames_street
0 5_miles moderate_traffic hospital poi stanford_express_care
0 stanford_express_care distance 5_miles
0 stanford_express_care traffic_info moderate_traffic
0 stanford_express_care poi_type hospital
0 stanford_express_care address 214_el_camino_real
0 3_miles car_collision_nearby shopping_center poi midtown_shopping_center
0 midtown_shopping_center distance 3_miles
0 midtown_shopping_center traffic_info car_collision_nearby
0 midtown_shopping_center poi_type shopping_center
0 midtown_shopping_center address 338_alester_ave
0 6_miles road_block_nearby shopping_center poi topanga_mall
0 topanga_mall distance 6_miles
0 topanga_mall traffic_info road_block_nearby
0 topanga_mall poi_type shopping_center
0 topanga_mall address 171_oak_rd
1 where can i eat pizza ?	i have a couple listings for pizza shops which one would you like to know about ?	[]
2 give me the address and name of the restaurant that is closest and located via the quickest route , please	papa_johns is closest at 4_miles and moderate_traffic it s located at 110_arastradero_rd	['4_miles', 'papa_johns', '110_arastradero_rd', 'moderate_traffic']
3 then pick a quick route and let s go there !	route to papa_johns set and have a safe trip	['papa_johns']

#navigate#
0 1_miles moderate_traffic pizza_restaurant poi pizza_hut
0 pizza_hut distance 1_miles
0 pizza_hut traffic_info moderate_traffic
0 pizza_hut poi_type pizza_restaurant
0 pizza_hut address 704_el_camino_real
0 3_miles heavy_traffic parking_garage poi palo_alto_garage_r
0 palo_alto_garage_r distance 3_miles
0 palo_alto_garage_r traffic_info heavy_traffic
0 palo_alto_garage_r poi_type parking_garage
0 palo_alto_garage_r address 481_amaranta_ave
0 1_miles moderate_traffic grocery_store poi whole_foods
0 whole_foods distance 1_miles
0 whole_foods traffic_info moderate_traffic
0 whole_foods poi_type grocery_store
0 whole_foods address 819_alma_st
0 3_miles heavy_traffic friends_house poi jacks_house
0 jacks_house distance 3_miles
0 jacks_house traffic_info heavy_traffic
0 jacks_house poi_type friends_house
0 jacks_house address 864_almanor_ln
0 4_miles moderate_traffic chinese_restaurant poi jing_jing
0 jing_jing distance 4_miles
0 jing_jing traffic_info moderate_traffic
0 jing_jing poi_type chinese_restaurant
0 jing_jing address 113_arbol_dr
0 3_miles moderate_traffic chinese_restaurant poi panda_express
0 panda_express distance 3_miles
0 panda_express traffic_info moderate_traffic
0 panda_express poi_type chinese_restaurant
0 panda_express address 842_arrowhead_way
0 4_miles moderate_traffic rest_stop poi hotel_keen
0 hotel_keen distance 4_miles
0 hotel_keen traffic_info moderate_traffic
0 hotel_keen poi_type rest_stop
0 hotel_keen address 578_arbol_dr
1 what are some nearby hotels	i have one hotel listed 4_miles away what info would you like on it ?	['4_miles']
2 send me its address and pick a route to avoid all heavy_traffic please	then we are navigating to hotel_keen , its address is 578_arbol_dr there is moderate_traffic and you should be able to reach in just few minutes	['578_arbol_dr', 'hotel_keen', 'moderate_traffic']
3 that sounds good , thank you car !	you are welcome !	[]

#navigate#
0 1_miles moderate_traffic chinese_restaurant poi jing_jing
0 jing_jing distance 1_miles
0 jing_jing traffic_info moderate_traffic
0 jing_jing poi_type chinese_restaurant
0 jing_jing address 113_arbol_dr
0 6_miles no_traffic friends_house poi toms_house
0 toms_house distance 6_miles
0 toms_house traffic_info no_traffic
0 toms_house poi_type friends_house
0 toms_house address 580_van_ness_ave
0 6_miles moderate_traffic hospital poi palo_alto_medical_foundation
0 palo_alto_medical_foundation distance 6_miles
0 palo_alto_medical_foundation traffic_info moderate_traffic
0 palo_alto_medical_foundation poi_type hospital
0 palo_alto_medical_foundation address 611_ames_ave
0 5_miles no_traffic gas_station poi valero
0 valero distance 5_miles
0 valero traffic_info no_traffic
0 valero poi_type gas_station
0 valero address 200_alester_ave
0 3_miles no_traffic parking_garage poi stanford_oval_parking
0 stanford_oval_parking distance 3_miles
0 stanford_oval_parking traffic_info no_traffic
0 stanford_oval_parking poi_type parking_garage
0 stanford_oval_parking address 610_amarillo_ave
0 3_miles moderate_traffic parking_garage poi palo_alto_garage_r
0 palo_alto_garage_r distance 3_miles
0 palo_alto_garage_r traffic_info moderate_traffic
0 palo_alto_garage_r poi_type parking_garage
0 palo_alto_garage_r address 481_amaranta_ave
0 5_miles no_traffic friends_house poi jacks_house
0 jacks_house distance 5_miles
0 jacks_house traffic_info no_traffic
0 jacks_house poi_type friends_house
0 jacks_house address 864_almanor_ln
1 find a parking_garage	there is 2 local parking_garage s ; both are 3_miles away palo alto garage has moderate_traffic and stanford oval has no_traffic which one do you prefer ?	['3_miles', 'parking_garage', 'no_traffic', 'moderate_traffic']
2 stanford oval please	alright , stanford_oval_parking is located at 610_amarillo_ave	['610_amarillo_ave', 'stanford_oval_parking']
3 please pick the fastest way to go there , thank you !	fastest route chosen , we should arrive shortly	[]

#schedule#
1 make a reminder for me to pick up my prescription later today	okay , i will set up a reminder to pick up prescription later today	['today']

#schedule#
0 medicine time 3pm
0 medicine date tuesday
0 dinner time 5pm
0 dinner date thursday
0 dentist time 10am
0 dentist date monday
0 doctor_appointment time 3pm
0 doctor_appointment date thursday
0 swimming_activity time 7pm
0 swimming_activity date monday
0 yoga_activity time 2pm
0 yoga_activity date wednesday
1 show me what time i need to take my pills	you need to take your medicine at 3pm	['3pm']
2 thank you	you are welcome	[]

#navigate#
0 5_miles no_traffic parking_garage poi civic_center_garage
0 civic_center_garage distance 5_miles
0 civic_center_garage traffic_info no_traffic
0 civic_center_garage poi_type parking_garage
0 civic_center_garage address 270_altaire_walk
0 3_miles no_traffic home poi home
0 home distance 3_miles
0 home traffic_info no_traffic
0 home poi_type home
0 home address 5671_barringer_street
0 5_miles car_collision_nearby parking_garage poi dish_parking
0 dish_parking distance 5_miles
0 dish_parking traffic_info car_collision_nearby
0 dish_parking poi_type parking_garage
0 dish_parking address 550_alester_ave
0 3_miles no_traffic grocery_store poi whole_foods
0 whole_foods distance 3_miles
0 whole_foods traffic_info no_traffic
0 whole_foods poi_type grocery_store
0 whole_foods address 819_alma_st
0 6_miles moderate_traffic rest_stop poi four_seasons
0 four_seasons distance 6_miles
0 four_seasons traffic_info moderate_traffic
0 four_seasons poi_type rest_stop
0 four_seasons address 465_arcadia_pl
0 2_miles car_collision_nearby pizza_restaurant poi dominos
0 dominos distance 2_miles
0 dominos traffic_info car_collision_nearby
0 dominos poi_type pizza_restaurant
0 dominos address 776_arastradero_rd
0 3_miles no_traffic pizza_restaurant poi papa_johns
0 papa_johns distance 3_miles
0 papa_johns traffic_info no_traffic
0 papa_johns poi_type pizza_restaurant
0 papa_johns address 110_arastradero_rd
0 3_miles car_collision_nearby parking_garage poi palo_alto_garage_r
0 palo_alto_garage_r distance 3_miles
0 palo_alto_garage_r traffic_info car_collision_nearby
0 palo_alto_garage_r poi_type parking_garage
0 palo_alto_garage_r address 481_amaranta_ave
1 find home address that is within the distance of 5_miles	your home is 3_miles away and there is no_traffic on our way , i sent its position on your screen	['3_miles', 'no_traffic', 'home']
2 thanks !	you are welcome and stay safe	[]

#schedule#
1 remind me about my football_activity on the_1st , at 1pm with my brother	all set for reminder about football_activity with your brother on the_1st at 1pm !	['football_activity', 'the_1st', '1pm', 'brother']
2 thanks	you are welcome	[]

#schedule#
1 set an appointment for a meeting on my calendar	what day and time on the calendar should i set the meeting ?	['meeting']

#weather#
0 today monday
0 san_jose monday cloudy
0 san_jose monday low 50f
0 san_jose monday high 70f
0 san_jose tuesday drizzle
0 san_jose tuesday low 60f
0 san_jose tuesday high 80f
0 san_jose wednesday dry
0 san_jose wednesday low 50f
0 san_jose wednesday high 70f
0 san_jose thursday foggy
0 san_jose thursday low 80f
0 san_jose thursday high 100f
0 san_jose friday drizzle
0 san_jose friday low 50f
0 san_jose friday high 60f
0 san_jose saturday warm
0 san_jose saturday low 60f
0 san_jose saturday high 80f
0 san_jose sunday clear_skies
0 san_jose sunday low 50f
0 san_jose sunday high 60f
0 downtown_chicago monday windy
0 downtown_chicago monday low 50f
0 downtown_chicago monday high 60f
0 downtown_chicago tuesday foggy
0 downtown_chicago tuesday low 60f
0 downtown_chicago tuesday high 70f
0 downtown_chicago wednesday clear_skies
0 downtown_chicago wednesday low 90f
0 downtown_chicago wednesday high 100f
0 downtown_chicago thursday rain
0 downtown_chicago thursday low 50f
0 downtown_chicago thursday high 60f
0 downtown_chicago friday overcast
0 downtown_chicago friday low 50f
0 downtown_chicago friday high 70f
0 downtown_chicago saturday foggy
0 downtown_chicago saturday low 50f
0 downtown_chicago saturday high 70f
0 downtown_chicago sunday stormy
0 downtown_chicago sunday low 40f
0 downtown_chicago sunday high 50f
0 brentwood monday rain
0 brentwood monday low 70f
0 brentwood monday high 80f
0 brentwood tuesday overcast
0 brentwood tuesday low 80f
0 brentwood tuesday high 90f
0 brentwood wednesday clear_skies
0 brentwood wednesday low 20f
0 brentwood wednesday high 40f
0 brentwood thursday misty
0 brentwood thursday low 30f
0 brentwood thursday high 50f
0 brentwood friday hail
0 brentwood friday low 80f
0 brentwood friday high 100f
0 brentwood saturday humid
0 brentwood saturday low 70f
0 brentwood saturday high 80f
0 brentwood sunday overcast
0 brentwood sunday low 20f
0 brentwood sunday high 40f
0 danville monday snow
0 danville monday low 60f
0 danville monday high 80f
0 danville tuesday drizzle
0 danville tuesday low 50f
0 danville tuesday high 60f
0 danville wednesday dew
0 danville wednesday low 20f
0 danville wednesday high 30f
0 danville thursday hail
0 danville thursday low 60f
0 danville thursday high 80f
0 danville friday drizzle
0 danville friday low 70f
0 danville friday high 90f
0 danville saturday snow
0 danville saturday low 50f
0 danville saturday high 70f
0 danville sunday foggy
0 danville sunday low 80f
0 danville sunday high 90f
0 los_angeles monday windy
0 los_angeles monday low 90f
0 los_angeles monday high 100f
0 los_angeles tuesday warm
0 los_angeles tuesday low 90f
0 los_angeles tuesday high 100f
0 los_angeles wednesday foggy
0 los_angeles wednesday low 90f
0 los_angeles wednesday high 100f
0 los_angeles thursday humid
0 los_angeles thursday low 50f
0 los_angeles thursday high 70f
0 los_angeles friday snow
0 los_angeles friday low 80f
0 los_angeles friday high 100f
0 los_angeles saturday dry
0 los_angeles saturday low 70f
0 los_angeles saturday high 80f
0 los_angeles sunday dew
0 los_angeles sunday low 50f
0 los_angeles sunday high 60f
0 menlo_park monday humid
0 menlo_park monday low 80f
0 menlo_park monday high 90f
0 menlo_park tuesday dew
0 menlo_park tuesday low 20f
0 menlo_park tuesday high 30f
0 menlo_park wednesday misty
0 menlo_park wednesday low 40f
0 menlo_park wednesday high 60f
0 menlo_park thursday raining
0 menlo_park thursday low 60f
0 menlo_park thursday high 80f
0 menlo_park friday snow
0 menlo_park friday low 50f
0 menlo_park friday high 60f
0 menlo_park saturday hail
0 menlo_park saturday low 70f
0 menlo_park saturday high 80f
0 menlo_park sunday warm
0 menlo_park sunday low 80f
0 menlo_park sunday high 100f
0 san_mateo monday foggy
0 san_mateo monday low 70f
0 san_mateo monday high 90f
0 san_mateo tuesday clear_skies
0 san_mateo tuesday low 60f
0 san_mateo tuesday high 70f
0 san_mateo wednesday windy
0 san_mateo wednesday low 90f
0 san_mateo wednesday high 100f
0 san_mateo thursday clear_skies
0 san_mateo thursday low 50f
0 san_mateo thursday high 70f
0 san_mateo friday snow
0 san_mateo friday low 90f
0 san_mateo friday high 100f
0 san_mateo saturday drizzle
0 san_mateo saturday low 90f
0 san_mateo saturday high 100f
0 san_mateo sunday cloudy
0 san_mateo sunday low 20f
0 san_mateo sunday high 40f
1 find out if it will drizzle today or tomorrow in downtown_chicago	there will be no drizzle in downtown_chicago today and tomorrow	['today', 'downtown_chicago', 'drizzle', 'tomorrow']
2 thanks	you are very welcome	[]

#schedule#
0 dinner time 6pm
0 dinner date friday
0 dinner party tom
0 football_activity time 9am
0 football_activity date friday
0 football_activity party alex
0 dentist_appointment time 10am
0 dentist_appointment date tuesday
0 dentist_appointment party tom
0 taking_medicine time 6pm
0 taking_medicine date the_4th
0 taking_medicine party father
0 lab_appointment time 10am
0 lab_appointment date the_3rd
0 lab_appointment party brother
0 doctor_appointment time 11am
0 doctor_appointment date thursday
0 doctor_appointment party marie
1 when is the football ?	the football game is friday at 9am	['football', 'friday', '9am']
2 who is going ?	alex will be at the football_activity on friday at 9am	['football_activity', 'alex', 'friday', '9am']
3 thank you	no problem	[]

#schedule#
0 dinner time 5pm
0 dinner date the_9th
0 dinner party tom
0 optometrist_appointment time 4pm
0 optometrist_appointment date the_13th
0 optometrist_appointment party alex
0 optometrist_appointment time 7pm
0 optometrist_appointment date the_20th
0 optometrist_appointment party jeff
0 football_activity time 5pm
0 football_activity date the_7th
0 football_activity party sister
0 swimming_activity time 11am
0 swimming_activity date the_6th
0 swimming_activity party jon
0 dentist_appointment time 11am
0 dentist_appointment date the_18th
0 dentist_appointment party alex
0 optometrist_appointment time 10am
0 optometrist_appointment date thursday
0 optometrist_appointment party sister
0 dinner time 8pm
0 dinner date the_13th
0 dinner party ana
1 i need to find out the time and parties attending my optometrist_appointment	i have 3 appointment scheduled , with alex , your sister , and jeff which are you interested in ?	['alex', 'jeff', 'sister']
2 i want to know about the one that alex is joining me at	that optometrist_appointment is at 4pm	['4pm', 'optometrist_appointment']
3 thanks	no problem	[]

#navigate#
0 5_miles moderate_traffic shopping_center poi ravenswood_shopping_center
0 ravenswood_shopping_center distance 5_miles
0 ravenswood_shopping_center traffic_info moderate_traffic
0 ravenswood_shopping_center poi_type shopping_center
0 ravenswood_shopping_center address 434_arastradero_rd
0 5_miles heavy_traffic chinese_restaurant poi panda_express
0 panda_express distance 5_miles
0 panda_express traffic_info heavy_traffic
0 panda_express poi_type chinese_restaurant
0 panda_express address 842_arrowhead_way
0 3_miles no_traffic parking_garage poi stanford_oval_parking
0 stanford_oval_parking distance 3_miles
0 stanford_oval_parking traffic_info no_traffic
0 stanford_oval_parking poi_type parking_garage
0 stanford_oval_parking address 610_amarillo_ave
0 2_miles moderate_traffic gas_station poi chevron
0 chevron distance 2_miles
0 chevron traffic_info moderate_traffic
0 chevron poi_type gas_station
0 chevron address 783_arcadia_pl
0 5_miles car_collision_nearby chinese_restaurant poi mandarin_roots
0 mandarin_roots distance 5_miles
0 mandarin_roots traffic_info car_collision_nearby
0 mandarin_roots poi_type chinese_restaurant
0 mandarin_roots address 271_springer_street
0 4_miles heavy_traffic pizza_restaurant poi papa_johns
0 papa_johns distance 4_miles
0 papa_johns traffic_info heavy_traffic
0 papa_johns poi_type pizza_restaurant
0 papa_johns address 110_arastradero_rd
0 4_miles car_collision_nearby shopping_center poi stanford_shopping_center
0 stanford_shopping_center distance 4_miles
0 stanford_shopping_center traffic_info car_collision_nearby
0 stanford_shopping_center poi_type shopping_center
0 stanford_shopping_center address 773_alger_dr
0 1_miles moderate_traffic pizza_restaurant poi pizza_hut
0 pizza_hut distance 1_miles
0 pizza_hut traffic_info moderate_traffic
0 pizza_hut poi_type pizza_restaurant
0 pizza_hut address 704_el_camino_real
1 where can i go shopping ?	i suggest you ravenswood_shopping_center , it s 5_miles away and there is moderate_traffic	['5_miles', 'ravenswood_shopping_center', 'moderate_traffic']
2 it sounds good , thank you , please send a quick route on the map	gps set to 434_arastradero_rd and we should arrive shortly	['434_arastradero_rd']

#navigate#
0 5_miles road_block_nearby home poi home
0 home distance 5_miles
0 home traffic_info road_block_nearby
0 home poi_type home
0 home address 5671_barringer_street
0 4_miles moderate_traffic friends_house poi toms_house
0 toms_house distance 4_miles
0 toms_house traffic_info moderate_traffic
0 toms_house poi_type friends_house
0 toms_house address 580_van_ness_ave
0 3_miles car_collision_nearby shopping_center poi stanford_shopping_center
0 stanford_shopping_center distance 3_miles
0 stanford_shopping_center traffic_info car_collision_nearby
0 stanford_shopping_center poi_type shopping_center
0 stanford_shopping_center address 773_alger_dr
0 6_miles no_traffic coffee_or_tea_place poi philz
0 philz distance 6_miles
0 philz traffic_info no_traffic
0 philz poi_type coffee_or_tea_place
0 philz address 583_alester_ave
0 6_miles no_traffic certain_address poi 5672_barringer_street
0 5672_barringer_street distance 6_miles
0 5672_barringer_street traffic_info no_traffic
0 5672_barringer_street poi_type certain_address
0 5672_barringer_street address 5672_barringer_street
0 4_miles no_traffic grocery_store poi trader_joes
0 trader_joes distance 4_miles
0 trader_joes traffic_info no_traffic
0 trader_joes poi_type grocery_store
0 trader_joes address 408_university_ave
0 6_miles moderate_traffic parking_garage poi dish_parking
0 dish_parking distance 6_miles
0 dish_parking traffic_info moderate_traffic
0 dish_parking poi_type parking_garage
0 dish_parking address 550_alester_ave
0 6_miles no_traffic grocery_store poi safeway
0 safeway distance 6_miles
0 safeway traffic_info no_traffic
0 safeway poi_type grocery_store
0 safeway address 452_arcadia_pl
1 car i need to go to a grocery_store : which one is it the closest to me ?	we are 4_miles away from trader_joes and there is no_traffic on our way	['4_miles', 'no_traffic', 'trader_joes']
2 would you give me the address and enter directions to the location ?	the address is 408_university_ave ; setting directions now	['408_university_ave']
3 thanks !	you are welcome	[]

#schedule#
0 tennis_activity time 11am
0 tennis_activity date tuesday
0 doctor_appointment time 2pm
0 doctor_appointment date monday
0 yoga_activity time 1pm
0 yoga_activity date monday
0 medicine time 3pm
0 medicine date thursday
0 lab_appointment time 1pm
0 lab_appointment date friday
0 football_activity time 1pm
0 football_activity date thursday
1 what time is my yoga class	your class is at 1pm	['1pm']

#weather#
0 today monday
0 compton monday rain
0 compton monday low 40f
0 compton monday high 60f
0 compton tuesday clear_skies
0 compton tuesday low 70f
0 compton tuesday high 90f
0 compton wednesday raining
0 compton wednesday low 70f
0 compton wednesday high 80f
0 compton thursday warm
0 compton thursday low 60f
0 compton thursday high 70f
0 compton friday foggy
0 compton friday low 40f
0 compton friday high 60f
0 compton saturday overcast
0 compton saturday low 60f
0 compton saturday high 70f
0 compton sunday clear_skies
0 compton sunday low 40f
0 compton sunday high 60f
0 downtown_chicago monday rain
0 downtown_chicago monday low 30f
0 downtown_chicago monday high 40f
0 downtown_chicago tuesday overcast
0 downtown_chicago tuesday low 80f
0 downtown_chicago tuesday high 90f
0 downtown_chicago wednesday windy
0 downtown_chicago wednesday low 40f
0 downtown_chicago wednesday high 60f
0 downtown_chicago thursday foggy
0 downtown_chicago thursday low 80f
0 downtown_chicago thursday high 100f
0 downtown_chicago friday windy
0 downtown_chicago friday low 90f
0 downtown_chicago friday high 100f
0 downtown_chicago saturday raining
0 downtown_chicago saturday low 60f
0 downtown_chicago saturday high 70f
0 downtown_chicago sunday clear_skies
0 downtown_chicago sunday low 90f
0 downtown_chicago sunday high 100f
0 manhattan monday windy
0 manhattan monday low 60f
0 manhattan monday high 80f
0 manhattan tuesday snow
0 manhattan tuesday low 30f
0 manhattan tuesday high 40f
0 manhattan wednesday snow
0 manhattan wednesday low 40f
0 manhattan wednesday high 60f
0 manhattan thursday hot
0 manhattan thursday low 60f
0 manhattan thursday high 80f
0 manhattan friday overcast
0 manhattan friday low 30f
0 manhattan friday high 40f
0 manhattan saturday snow
0 manhattan saturday low 80f
0 manhattan saturday high 90f
0 manhattan sunday snow
0 manhattan sunday low 80f
0 manhattan sunday high 90f
0 inglewood monday overcast
0 inglewood monday low 70f
0 inglewood monday high 80f
0 inglewood tuesday foggy
0 inglewood tuesday low 60f
0 inglewood tuesday high 80f
0 inglewood wednesday rain
0 inglewood wednesday low 60f
0 inglewood wednesday high 80f
0 inglewood thursday rain
0 inglewood thursday low 70f
0 inglewood thursday high 80f
0 inglewood friday raining
0 inglewood friday low 40f
0 inglewood friday high 60f
0 inglewood saturday hot
0 inglewood saturday low 60f
0 inglewood saturday high 70f
0 inglewood sunday cloudy
0 inglewood sunday low 30f
0 inglewood sunday high 40f
0 san_jose monday foggy
0 san_jose monday low 80f
0 san_jose monday high 90f
0 san_jose tuesday overcast
0 san_jose tuesday low 60f
0 san_jose tuesday high 80f
0 san_jose wednesday foggy
0 san_jose wednesday low 40f
0 san_jose wednesday high 60f
0 san_jose thursday hot
0 san_jose thursday low 30f
0 san_jose thursday high 40f
0 san_jose friday snow
0 san_jose friday low 60f
0 san_jose friday high 70f
0 san_jose saturday clear_skies
0 san_jose saturday low 90f
0 san_jose saturday high 100f
0 san_jose sunday foggy
0 san_jose sunday low 30f
0 san_jose sunday high 40f
0 san_francisco monday windy
0 san_francisco monday low 80f
0 san_francisco monday high 90f
0 san_francisco tuesday raining
0 san_francisco tuesday low 30f
0 san_francisco tuesday high 40f
0 san_francisco wednesday foggy
0 san_francisco wednesday low 40f
0 san_francisco wednesday high 60f
0 san_francisco thursday rain
0 san_francisco thursday low 60f
0 san_francisco thursday high 80f
0 san_francisco friday hot
0 san_francisco friday low 90f
0 san_francisco friday high 100f
0 san_francisco saturday snow
0 san_francisco saturday low 70f
0 san_francisco saturday high 90f
0 san_francisco sunday hot
0 san_francisco sunday low 60f
0 san_francisco sunday high 70f
0 grand_rapids monday warm
0 grand_rapids monday low 60f
0 grand_rapids monday high 80f
0 grand_rapids tuesday cloudy
0 grand_rapids tuesday low 40f
0 grand_rapids tuesday high 60f
0 grand_rapids wednesday raining
0 grand_rapids wednesday low 80f
0 grand_rapids wednesday high 100f
0 grand_rapids thursday warm
0 grand_rapids thursday low 60f
0 grand_rapids thursday high 80f
0 grand_rapids friday hot
0 grand_rapids friday low 70f
0 grand_rapids friday high 90f
0 grand_rapids saturday cloudy
0 grand_rapids saturday low 30f
0 grand_rapids saturday high 40f
0 grand_rapids sunday raining
0 grand_rapids sunday low 60f
0 grand_rapids sunday high 80f
1 what s the weather going to be like this week	what city do you want the weather for ?	[]
2 is it going to foggy is compton anytime this week ?	the forecast predicts that it will be foggy on friday in compton this week	['week', 'friday', 'compton', 'foggy']
3 on what day will it be foggy ?	it will be foggy on friday in compton	['friday', 'compton', 'foggy']
4 thanks car	you are welcome	[]

#schedule#
0 meeting time 1pm
0 meeting date tuesday
0 meeting party infrastructure_team
0 meeting room conference_room_50
0 meeting agenda discuss_the_company_picnic
0 dentist_appointment time 11am
0 dentist_appointment date friday
0 optometrist_appointment time 11am
0 optometrist_appointment date wednesday
0 medicine time 3pm
0 medicine date friday
0 football_activity time 2pm
0 football_activity date friday
0 swimming_activity time 11am
0 swimming_activity date thursday
1 remind me about the date and time that he was going to be there and what the agenda is for his business meaning	the meeting is on tuesday at 1pm the purpose is listed as to discuss_the_company_picnic	['discuss_the_company_picnic', 'tuesday', '1pm', 'meeting']

#schedule#
0 taking_medicine time 7pm
0 taking_medicine date wednesday
0 taking_medicine party brother
0 yoga_activity time 3pm
0 yoga_activity date friday
0 yoga_activity party brother
0 tennis_activity time 3pm
0 tennis_activity date monday
0 tennis_activity party father
0 doctor_appointment time 6pm
0 doctor_appointment date the_4th
0 doctor_appointment party sister
0 dinner time 6pm
0 dinner date the_8th
0 dinner party father
0 optometrist_appointment time 10am
0 optometrist_appointment date friday
0 optometrist_appointment party jon
1 i would like to know what time and day my tennis is	your tennis_activity is on monday at 3pm	['3pm', 'tennis_activity', 'monday']
2 perfect , thanks !	no problem	[]

#navigate#
0 2_miles car_collision_nearby shopping_center poi town_and_country
0 town_and_country distance 2_miles
0 town_and_country traffic_info car_collision_nearby
0 town_and_country poi_type shopping_center
0 town_and_country address 383_university_ave
0 2_miles heavy_traffic rest_stop poi the_clement_hotel
0 the_clement_hotel distance 2_miles
0 the_clement_hotel traffic_info heavy_traffic
0 the_clement_hotel poi_type rest_stop
0 the_clement_hotel address 657_ames_ave
0 2_miles road_block_nearby parking_garage poi palo_alto_garage_r
0 palo_alto_garage_r distance 2_miles
0 palo_alto_garage_r traffic_info road_block_nearby
0 palo_alto_garage_r poi_type parking_garage
0 palo_alto_garage_r address 481_amaranta_ave
0 5_miles road_block_nearby rest_stop poi four_seasons
0 four_seasons distance 5_miles
0 four_seasons traffic_info road_block_nearby
0 four_seasons poi_type rest_stop
0 four_seasons address 465_arcadia_pl
0 5_miles heavy_traffic grocery_store poi whole_foods
0 whole_foods distance 5_miles
0 whole_foods traffic_info heavy_traffic
0 whole_foods poi_type grocery_store
0 whole_foods address 819_alma_st
0 4_miles car_collision_nearby coffee_or_tea_place poi starbucks
0 starbucks distance 4_miles
0 starbucks traffic_info car_collision_nearby
0 starbucks poi_type coffee_or_tea_place
0 starbucks address 792_bedoin_street
0 4_miles road_block_nearby parking_garage poi webster_garage
0 webster_garage distance 4_miles
0 webster_garage traffic_info road_block_nearby
0 webster_garage poi_type parking_garage
0 webster_garage address 880_ames_ct
0 4_miles no_traffic home poi home
0 home distance 4_miles
0 home traffic_info no_traffic
0 home poi_type home
0 home address 10_ames_street
1 where is there a shopping_center within 5_miles ?	we are 2_miles away from town_and_country but there is a car_collision_nearby , we might lose lot of time	['car_collision_nearby', '2_miles', 'town_and_country']
2 mmm , no , i wanted some route with no_traffic is it the only option ?	currently town_and_country is the only option	['town_and_country']
3 well okay i guess it will have to do then where is it located ?	town_and_country is at 383_university_ave but be aware there is a car collision being reported nearby	['383_university_ave', 'town_and_country']
4 ok that s fine just set the navigation	navigation set for town_and_country	['town_and_country']
5 thanks so much	you are welcome	[]

#weather#
0 today monday
0 carson monday foggy
0 carson monday low 70f
0 carson monday high 80f
0 carson tuesday clear_skies
0 carson tuesday low 90f
0 carson tuesday high 100f
0 carson wednesday stormy
0 carson wednesday low 20f
0 carson wednesday high 30f
0 carson thursday rain
0 carson thursday low 20f
0 carson thursday high 40f
0 carson friday overcast
0 carson friday low 80f
0 carson friday high 90f
0 carson saturday overcast
0 carson saturday low 20f
0 carson saturday high 40f
0 carson sunday foggy
0 carson sunday low 90f
0 carson sunday high 100f
0 compton monday dry
0 compton monday low 70f
0 compton monday high 90f
0 compton tuesday rain
0 compton tuesday low 90f
0 compton tuesday high 100f
0 compton wednesday snow
0 compton wednesday low 30f
0 compton wednesday high 40f
0 compton thursday cloudy
0 compton thursday low 70f
0 compton thursday high 90f
0 compton friday humid
0 compton friday low 60f
0 compton friday high 80f
0 compton saturday hail
0 compton saturday low 50f
0 compton saturday high 70f
0 compton sunday snow
0 compton sunday low 60f
0 compton sunday high 70f
0 san_mateo monday raining
0 san_mateo monday low 60f
0 san_mateo monday high 80f
0 san_mateo tuesday raining
0 san_mateo tuesday low 70f
0 san_mateo tuesday high 90f
0 san_mateo wednesday hail
0 san_mateo wednesday low 50f
0 san_mateo wednesday high 60f
0 san_mateo thursday warm
0 san_mateo thursday low 60f
0 san_mateo thursday high 80f
0 san_mateo friday dry
0 san_mateo friday low 30f
0 san_mateo friday high 50f
0 san_mateo saturday raining
0 san_mateo saturday low 60f
0 san_mateo saturday high 80f
0 san_mateo sunday dry
0 san_mateo sunday low 30f
0 san_mateo sunday high 40f
0 inglewood monday humid
0 inglewood monday low 90f
0 inglewood monday high 100f
0 inglewood tuesday hot
0 inglewood tuesday low 60f
0 inglewood tuesday high 70f
0 inglewood wednesday cloudy
0 inglewood wednesday low 90f
0 inglewood wednesday high 100f
0 inglewood thursday snow
0 inglewood thursday low 50f
0 inglewood thursday high 70f
0 inglewood friday hail
0 inglewood friday low 50f
0 inglewood friday high 70f
0 inglewood saturday overcast
0 inglewood saturday low 60f
0 inglewood saturday high 80f
0 inglewood sunday dew
0 inglewood sunday low 30f
0 inglewood sunday high 50f
0 san_jose monday hail
0 san_jose monday low 80f
0 san_jose monday high 90f
0 san_jose tuesday dry
0 san_jose tuesday low 60f
0 san_jose tuesday high 70f
0 san_jose wednesday snow
0 san_jose wednesday low 60f
0 san_jose wednesday high 70f
0 san_jose thursday raining
0 san_jose thursday low 40f
0 san_jose thursday high 50f
0 san_jose friday windy
0 san_jose friday low 20f
0 san_jose friday high 40f
0 san_jose saturday dew
0 san_jose saturday low 90f
0 san_jose saturday high 100f
0 san_jose sunday foggy
0 san_jose sunday low 80f
0 san_jose sunday high 90f
0 menlo_park monday foggy
0 menlo_park monday low 70f
0 menlo_park monday high 80f
0 menlo_park tuesday stormy
0 menlo_park tuesday low 40f
0 menlo_park tuesday high 60f
0 menlo_park wednesday dew
0 menlo_park wednesday low 80f
0 menlo_park wednesday high 100f
0 menlo_park thursday snow
0 menlo_park thursday low 80f
0 menlo_park thursday high 100f
0 menlo_park friday overcast
0 menlo_park friday low 60f
0 menlo_park friday high 80f
0 menlo_park saturday overcast
0 menlo_park saturday low 30f
0 menlo_park saturday high 40f
0 menlo_park sunday clear_skies
0 menlo_park sunday low 50f
0 menlo_park sunday high 70f
0 cleveland monday foggy
0 cleveland monday low 90f
0 cleveland monday high 100f
0 cleveland tuesday rain
0 cleveland tuesday low 80f
0 cleveland tuesday high 100f
0 cleveland wednesday humid
0 cleveland wednesday low 70f
0 cleveland wednesday high 90f
0 cleveland thursday dry
0 cleveland thursday low 50f
0 cleveland thursday high 70f
0 cleveland friday hot
0 cleveland friday low 50f
0 cleveland friday high 70f
0 cleveland saturday misty
0 cleveland saturday low 90f
0 cleveland saturday high 100f
0 cleveland sunday hot
0 cleveland sunday low 70f
0 cleveland sunday high 90f
1 what is the weather going to be today and tomorrow	what city would you like the weather for ?	[]
2 compton , please !	it will be between 70f - 90f on monday and 90f - 100f on tuesday in compton	['monday', '100f', '90f', '70f', 'tuesday', 'compton']
3 thank you	you are welcome	[]

#navigate#
0 6_miles moderate_traffic chinese_restaurant poi p_._f_._changs
0 p_._f_._changs distance 6_miles
0 p_._f_._changs traffic_info moderate_traffic
0 p_._f_._changs poi_type chinese_restaurant
0 p_._f_._changs address 669_el_camino_real
0 2_miles no_traffic gas_station poi valero
0 valero distance 2_miles
0 valero traffic_info no_traffic
0 valero poi_type gas_station
0 valero address 200_alester_ave
0 5_miles no_traffic hospital poi palo_alto_medical_foundation
0 palo_alto_medical_foundation distance 5_miles
0 palo_alto_medical_foundation traffic_info no_traffic
0 palo_alto_medical_foundation poi_type hospital
0 palo_alto_medical_foundation address 611_ames_ave
0 4_miles no_traffic coffee_or_tea_place poi cafe_venetia
0 cafe_venetia distance 4_miles
0 cafe_venetia traffic_info no_traffic
0 cafe_venetia poi_type coffee_or_tea_place
0 cafe_venetia address 269_alger_dr
0 6_miles heavy_traffic pizza_restaurant poi pizza_chicago
0 pizza_chicago distance 6_miles
0 pizza_chicago traffic_info heavy_traffic
0 pizza_chicago poi_type pizza_restaurant
0 pizza_chicago address 915_arbol_dr
0 4_miles no_traffic rest_stop poi the_westin
0 the_westin distance 4_miles
0 the_westin traffic_info no_traffic
0 the_westin poi_type rest_stop
0 the_westin address 329_el_camino_real
0 5_miles heavy_traffic certain_address poi 5672_barringer_street
0 5672_barringer_street distance 5_miles
0 5672_barringer_street traffic_info heavy_traffic
0 5672_barringer_street poi_type certain_address
0 5672_barringer_street address 5672_barringer_street
1 get directions to home	home is 5_miles away at 5671 barringer street	['5_miles', 'home']
2 i need a route with no_traffic please	the only route i have has a lot of traffic it is 5_miles away i will try my best to avoid the traffic	['5_miles']
3 thanks i hope we miss most of it	you are welcome , i hope so too	[]

#navigate#
0 2_miles moderate_traffic rest_stop poi comfort_inn
0 comfort_inn distance 2_miles
0 comfort_inn traffic_info moderate_traffic
0 comfort_inn poi_type rest_stop
0 comfort_inn address 753_university_ave
0 1_miles no_traffic shopping_center poi stanford_shopping_center
0 stanford_shopping_center distance 1_miles
0 stanford_shopping_center traffic_info no_traffic
0 stanford_shopping_center poi_type shopping_center
0 stanford_shopping_center address 773_alger_dr
0 2_miles moderate_traffic home poi home
0 home distance 2_miles
0 home traffic_info moderate_traffic
0 home poi_type home
0 home address 10_ames_street
0 2_miles moderate_traffic coffee_or_tea_place poi starbucks
0 starbucks distance 2_miles
0 starbucks traffic_info moderate_traffic
0 starbucks poi_type coffee_or_tea_place
0 starbucks address 792_bedoin_street
0 4_miles no_traffic chinese_restaurant poi tai_pan
0 tai_pan distance 4_miles
0 tai_pan traffic_info no_traffic
0 tai_pan poi_type chinese_restaurant
0 tai_pan address 830_almanor_ln
0 3_miles no_traffic gas_station poi valero
0 valero distance 3_miles
0 valero traffic_info no_traffic
0 valero poi_type gas_station
0 valero address 200_alester_ave
0 3_miles no_traffic grocery_store poi sigona_farmers_market
0 sigona_farmers_market distance 3_miles
0 sigona_farmers_market traffic_info no_traffic
0 sigona_farmers_market poi_type grocery_store
0 sigona_farmers_market address 638_amherst_st
1 get me directions to the closest starbucks	navigating you to starbucks	['starbucks']
2 thank you car , please send me the address on screen and avoid all heavy_traffic !	you are welcome , navigating you to 792_bedoin_street !	['792_bedoin_street']

#navigate#
0 4_miles no_traffic gas_station poi chevron
0 chevron distance 4_miles
0 chevron traffic_info no_traffic
0 chevron poi_type gas_station
0 chevron address 783_arcadia_pl
0 4_miles heavy_traffic chinese_restaurant poi panda_express
0 panda_express distance 4_miles
0 panda_express traffic_info heavy_traffic
0 panda_express poi_type chinese_restaurant
0 panda_express address 842_arrowhead_way
0 4_miles heavy_traffic shopping_center poi town_and_country
0 town_and_country distance 4_miles
0 town_and_country traffic_info heavy_traffic
0 town_and_country poi_type shopping_center
0 town_and_country address 383_university_ave
0 3_miles no_traffic coffee_or_tea_place poi coupa
0 coupa distance 3_miles
0 coupa traffic_info no_traffic
0 coupa poi_type coffee_or_tea_place
0 coupa address 394_van_ness_ave
0 5_miles no_traffic certain_address poi 5677_southwest_4th_street
0 5677_southwest_4th_street distance 5_miles
0 5677_southwest_4th_street traffic_info no_traffic
0 5677_southwest_4th_street poi_type certain_address
0 5677_southwest_4th_street address 5677_southwest_4th_street
0 5_miles heavy_traffic grocery_store poi sigona_farmers_market
0 sigona_farmers_market distance 5_miles
0 sigona_farmers_market traffic_info heavy_traffic
0 sigona_farmers_market poi_type grocery_store
0 sigona_farmers_market address 638_amherst_st
0 2_miles heavy_traffic parking_garage poi webster_garage
0 webster_garage distance 2_miles
0 webster_garage traffic_info heavy_traffic
0 webster_garage poi_type parking_garage
0 webster_garage address 880_ames_ct
1 where can i fill up ?	chevron is 4_miles away	['4_miles', 'chevron']
2 can i get the fastest route please	there is no_traffic , so i will display those directions to those gps now	['no_traffic']
3 thank you	you are welcome !	[]

#schedule#
1 make a note that at 5pm on the_12th i have yoga	okay , making note of your yoga appointment at 5pm on the_12th	['yoga', 'the_12th', '5pm']
2 thank you !	you are very welcome	[]

#schedule#
0 dinner time 5pm
0 dinner date tuesday
0 doctor_appointment time 3pm
0 doctor_appointment date thursday
0 yoga_activity time 7pm
0 yoga_activity date tuesday
0 optometrist_appointment time 10am
0 optometrist_appointment date tuesday
0 conference time 11am
0 conference date monday
0 conference party sales_team
0 conference room conference_room_100
0 conference agenda discuss_the_merger
0 lab_appointment time 1pm
0 lab_appointment date friday
1 what is the date location and time of my next conference	hello , we need to pick him up by 11am and bring him to the conference	['11am', 'conference']

#schedule#
0 football_activity time 9am
0 football_activity date the_8th
0 football_activity party sister
0 conference time 6pm
0 conference date tuesday
0 conference party infrastructure_team
0 conference room 100_conference_room
0 conference agenda onboard_new_members
0 dinner time 7pm
0 dinner date the_14th
0 dinner party mother
0 taking_medicine time 10am
0 taking_medicine date the_15th
0 taking_medicine party sister
0 doctor_appointment time 7pm
0 doctor_appointment date the_6th
0 doctor_appointment party jeff
0 dinner time 7pm
0 dinner date the_15th
0 dinner party tom
0 dinner time 6pm
0 dinner date saturday
0 dinner party ana
0 conference time 5pm
0 conference date sunday
0 conference party vice_president
0 conference room conference_room_50
0 conference agenda discuss_dress_code
1 what is the date , time , and agenda of my next conference ?	you next conference is tuesday at 6pm to discuss onboard_new_members in 100_conference_room	['onboard_new_members', 'conference', '6pm', 'tuesday']
2 thank you	you are welcome	[]

#navigate#
0 4_miles heavy_traffic rest_stop poi comfort_inn
0 comfort_inn distance 4_miles
0 comfort_inn traffic_info heavy_traffic
0 comfort_inn poi_type rest_stop
0 comfort_inn address 753_university_ave
0 6_miles car_collision_nearby pizza_restaurant poi pizza_my_heart
0 pizza_my_heart distance 6_miles
0 pizza_my_heart traffic_info car_collision_nearby
0 pizza_my_heart poi_type pizza_restaurant
0 pizza_my_heart address 528_anton_ct
0 2_miles heavy_traffic chinese_restaurant poi tai_pan
0 tai_pan distance 2_miles
0 tai_pan traffic_info heavy_traffic
0 tai_pan poi_type chinese_restaurant
0 tai_pan address 830_almanor_ln
0 5_miles moderate_traffic grocery_store poi whole_foods
0 whole_foods distance 5_miles
0 whole_foods traffic_info moderate_traffic
0 whole_foods poi_type grocery_store
0 whole_foods address 819_alma_st
0 1_miles no_traffic coffee_or_tea_place poi teavana
0 teavana distance 1_miles
0 teavana traffic_info no_traffic
0 teavana poi_type coffee_or_tea_place
0 teavana address 145_amherst_st
0 2_miles moderate_traffic home poi home
0 home distance 2_miles
0 home traffic_info moderate_traffic
0 home poi_type home
0 home address 56_cadwell_street
0 6_miles road_block_nearby chinese_restaurant poi mandarin_roots
0 mandarin_roots distance 6_miles
0 mandarin_roots traffic_info road_block_nearby
0 mandarin_roots poi_type chinese_restaurant
0 mandarin_roots address 271_springer_street
0 7_miles car_collision_nearby friends_house poi jacks_house
0 jacks_house distance 7_miles
0 jacks_house traffic_info car_collision_nearby
0 jacks_house poi_type friends_house
0 jacks_house address 864_almanor_ln
1 i need a route to my friends that avoids heavy_traffic	we are 7_miles away from jack s house but there is a car_collision_nearby : are you sure you want to go there today ?	['car_collision_nearby', '7_miles', 'jack', 'today']
2 yes i need to get there what s the address ?	jacks_house is at 864_almanor_ln	['864_almanor_ln', 'jacks_house']
3 thanks !	you are welcome !	[]

#weather#
0 today monday
0 new_york monday snow
0 new_york monday low 40f
0 new_york monday high 50f
0 new_york tuesday rain
0 new_york tuesday low 80f
0 new_york tuesday high 90f
0 new_york wednesday clear_skies
0 new_york wednesday low 70f
0 new_york wednesday high 80f
0 new_york thursday clear_skies
0 new_york thursday low 20f
0 new_york thursday high 30f
0 new_york friday foggy
0 new_york friday low 70f
0 new_york friday high 90f
0 new_york saturday windy
0 new_york saturday low 40f
0 new_york saturday high 60f
0 new_york sunday windy
0 new_york sunday low 30f
0 new_york sunday high 40f
0 los_angeles monday raining
0 los_angeles monday low 30f
0 los_angeles monday high 40f
0 los_angeles tuesday foggy
0 los_angeles tuesday low 80f
0 los_angeles tuesday high 90f
0 los_angeles wednesday frost
0 los_angeles wednesday low 40f
0 los_angeles wednesday high 50f
0 los_angeles thursday clear_skies
0 los_angeles thursday low 20f
0 los_angeles thursday high 30f
0 los_angeles friday cloudy
0 los_angeles friday low 60f
0 los_angeles friday high 70f
0 los_angeles saturday warm
0 los_angeles saturday low 90f
0 los_angeles saturday high 100f
0 los_angeles sunday humid
0 los_angeles sunday low 90f
0 los_angeles sunday high 100f
0 cleveland monday dry
0 cleveland monday low 70f
0 cleveland monday high 80f
0 cleveland tuesday overcast
0 cleveland tuesday low 70f
0 cleveland tuesday high 90f
0 cleveland wednesday raining
0 cleveland wednesday low 60f
0 cleveland wednesday high 80f
0 cleveland thursday overcast
0 cleveland thursday low 60f
0 cleveland thursday high 80f
0 cleveland friday clear_skies
0 cleveland friday low 20f
0 cleveland friday high 30f
0 cleveland saturday rain
0 cleveland saturday low 90f
0 cleveland saturday high 100f
0 cleveland sunday overcast
0 cleveland sunday low 90f
0 cleveland sunday high 100f
0 mountain_view monday dry
0 mountain_view monday low 70f
0 mountain_view monday high 80f
0 mountain_view tuesday clear_skies
0 mountain_view tuesday low 70f
0 mountain_view tuesday high 90f
0 mountain_view wednesday overcast
0 mountain_view wednesday low 80f
0 mountain_view wednesday high 100f
0 mountain_view thursday cloudy
0 mountain_view thursday low 50f
0 mountain_view thursday high 70f
0 mountain_view friday foggy
0 mountain_view friday low 30f
0 mountain_view friday high 50f
0 mountain_view saturday blizzard
0 mountain_view saturday low 50f
0 mountain_view saturday high 60f
0 mountain_view sunday cloudy
0 mountain_view sunday low 90f
0 mountain_view sunday high 100f
0 grand_rapids monday warm
0 grand_rapids monday low 70f
0 grand_rapids monday high 80f
0 grand_rapids tuesday warm
0 grand_rapids tuesday low 80f
0 grand_rapids tuesday high 100f
0 grand_rapids wednesday overcast
0 grand_rapids wednesday low 70f
0 grand_rapids wednesday high 80f
0 grand_rapids thursday warm
0 grand_rapids thursday low 60f
0 grand_rapids thursday high 70f
0 grand_rapids friday overcast
0 grand_rapids friday low 70f
0 grand_rapids friday high 90f
0 grand_rapids saturday snow
0 grand_rapids saturday low 90f
0 grand_rapids saturday high 100f
0 grand_rapids sunday humid
0 grand_rapids sunday low 70f
0 grand_rapids sunday high 90f
0 boston monday cloudy
0 boston monday low 90f
0 boston monday high 100f
0 boston tuesday dry
0 boston tuesday low 40f
0 boston tuesday high 50f
0 boston wednesday drizzle
0 boston wednesday low 70f
0 boston wednesday high 90f
0 boston thursday raining
0 boston thursday low 20f
0 boston thursday high 40f
0 boston friday raining
0 boston friday low 30f
0 boston friday high 40f
0 boston saturday rain
0 boston saturday low 30f
0 boston saturday high 50f
0 boston sunday blizzard
0 boston sunday low 40f
0 boston sunday high 50f
0 manhattan monday foggy
0 manhattan monday low 40f
0 manhattan monday high 50f
0 manhattan tuesday blizzard
0 manhattan tuesday low 40f
0 manhattan tuesday high 50f
0 manhattan wednesday windy
0 manhattan wednesday low 90f
0 manhattan wednesday high 100f
0 manhattan thursday foggy
0 manhattan thursday low 20f
0 manhattan thursday high 30f
0 manhattan friday frost
0 manhattan friday low 30f
0 manhattan friday high 50f
0 manhattan saturday warm
0 manhattan saturday low 70f
0 manhattan saturday high 90f
0 manhattan sunday windy
0 manhattan sunday low 60f
0 manhattan sunday high 70f
1 what s the temperature going to be like this week	you want the weekly temperature for what city ?	[]
2 cleveland	the temperature in cleveland this week is showing lows of 20f and highs in the 100fs	['20f', 'cleveland', 'week']
3 thank you	you are welcome	[]

#navigate#
0 5_miles no_traffic rest_stop poi hotel_keen
0 hotel_keen distance 5_miles
0 hotel_keen traffic_info no_traffic
0 hotel_keen poi_type rest_stop
0 hotel_keen address 578_arbol_dr
0 4_miles no_traffic coffee_or_tea_place poi philz
0 philz distance 4_miles
0 philz traffic_info no_traffic
0 philz poi_type coffee_or_tea_place
0 philz address 583_alester_ave
0 2_miles heavy_traffic chinese_restaurant poi jing_jing
0 jing_jing distance 2_miles
0 jing_jing traffic_info heavy_traffic
0 jing_jing poi_type chinese_restaurant
0 jing_jing address 113_arbol_dr
0 5_miles moderate_traffic pizza_restaurant poi round_table
0 round_table distance 5_miles
0 round_table traffic_info moderate_traffic
0 round_table poi_type pizza_restaurant
0 round_table address 113_anton_ct
0 1_miles moderate_traffic pizza_restaurant poi pizza_my_heart
0 pizza_my_heart distance 1_miles
0 pizza_my_heart traffic_info moderate_traffic
0 pizza_my_heart poi_type pizza_restaurant
0 pizza_my_heart address 528_anton_ct
0 4_miles moderate_traffic chinese_restaurant poi mandarin_roots
0 mandarin_roots distance 4_miles
0 mandarin_roots traffic_info moderate_traffic
0 mandarin_roots poi_type chinese_restaurant
0 mandarin_roots address 271_springer_street
0 2_miles no_traffic parking_garage poi stanford_oval_parking
0 stanford_oval_parking distance 2_miles
0 stanford_oval_parking traffic_info no_traffic
0 stanford_oval_parking poi_type parking_garage
0 stanford_oval_parking address 610_amarillo_ave
1 where can i get some tea	i have a place called philz that serves tea would you like more info ?	['philz']
2 yes , please ! send me the fastest route with no_traffic	the address to philz is 583_alester_ave i am now setting gps for fastest route with no_traffic	['583_alester_ave', 'philz', 'no_traffic']
3 thank you very much car , pick some route with no_traffic please and let s go !	ok !	[]

#weather#
0 today monday
0 boston monday windy
0 boston monday low 60f
0 boston monday high 80f
0 boston tuesday foggy
0 boston tuesday low 40f
0 boston tuesday high 50f
0 boston wednesday dew
0 boston wednesday low 60f
0 boston wednesday high 70f
0 boston thursday dry
0 boston thursday low 30f
0 boston thursday high 40f
0 boston friday snow
0 boston friday low 70f
0 boston friday high 90f
0 boston saturday hail
0 boston saturday low 90f
0 boston saturday high 100f
0 boston sunday cloudy
0 boston sunday low 40f
0 boston sunday high 50f
0 new_york monday clear_skies
0 new_york monday low 50f
0 new_york monday high 70f
0 new_york tuesday rain
0 new_york tuesday low 60f
0 new_york tuesday high 70f
0 new_york wednesday cloudy
0 new_york wednesday low 20f
0 new_york wednesday high 40f
0 new_york thursday rain
0 new_york thursday low 30f
0 new_york thursday high 50f
0 new_york friday warm
0 new_york friday low 90f
0 new_york friday high 100f
0 new_york saturday clear_skies
0 new_york saturday low 20f
0 new_york saturday high 30f
0 new_york sunday hail
0 new_york sunday low 20f
0 new_york sunday high 30f
0 brentwood monday overcast
0 brentwood monday low 90f
0 brentwood monday high 100f
0 brentwood tuesday hail
0 brentwood tuesday low 40f
0 brentwood tuesday high 50f
0 brentwood wednesday snow
0 brentwood wednesday low 30f
0 brentwood wednesday high 50f
0 brentwood thursday dry
0 brentwood thursday low 20f
0 brentwood thursday high 40f
0 brentwood friday dew
0 brentwood friday low 50f
0 brentwood friday high 60f
0 brentwood saturday rain
0 brentwood saturday low 80f
0 brentwood saturday high 100f
0 brentwood sunday rain
0 brentwood sunday low 80f
0 brentwood sunday high 100f
0 san_jose monday cloudy
0 san_jose monday low 70f
0 san_jose monday high 90f
0 san_jose tuesday cloudy
0 san_jose tuesday low 20f
0 san_jose tuesday high 30f
0 san_jose wednesday warm
0 san_jose wednesday low 70f
0 san_jose wednesday high 90f
0 san_jose thursday overcast
0 san_jose thursday low 90f
0 san_jose thursday high 100f
0 san_jose friday cloudy
0 san_jose friday low 50f
0 san_jose friday high 60f
0 san_jose saturday cloudy
0 san_jose saturday low 60f
0 san_jose saturday high 80f
0 san_jose sunday windy
0 san_jose sunday low 90f
0 san_jose sunday high 100f
0 downtown_chicago monday dew
0 downtown_chicago monday low 90f
0 downtown_chicago monday high 100f
0 downtown_chicago tuesday dew
0 downtown_chicago tuesday low 70f
0 downtown_chicago tuesday high 90f
0 downtown_chicago wednesday stormy
0 downtown_chicago wednesday low 40f
0 downtown_chicago wednesday high 50f
0 downtown_chicago thursday dry
0 downtown_chicago thursday low 50f
0 downtown_chicago thursday high 70f
0 downtown_chicago friday windy
0 downtown_chicago friday low 70f
0 downtown_chicago friday high 90f
0 downtown_chicago saturday dew
0 downtown_chicago saturday low 80f
0 downtown_chicago saturday high 90f
0 downtown_chicago sunday dry
0 downtown_chicago sunday low 80f
0 downtown_chicago sunday high 90f
0 mountain_view monday misty
0 mountain_view monday low 80f
0 mountain_view monday high 90f
0 mountain_view tuesday frost
0 mountain_view tuesday low 20f
0 mountain_view tuesday high 30f
0 mountain_view wednesday dry
0 mountain_view wednesday low 60f
0 mountain_view wednesday high 80f
0 mountain_view thursday dew
0 mountain_view thursday low 20f
0 mountain_view thursday high 40f
0 mountain_view friday cloudy
0 mountain_view friday low 60f
0 mountain_view friday high 70f
0 mountain_view saturday hail
0 mountain_view saturday low 60f
0 mountain_view saturday high 70f
0 mountain_view sunday drizzle
0 mountain_view sunday low 70f
0 mountain_view sunday high 80f
0 san_francisco monday dew
0 san_francisco monday low 70f
0 san_francisco monday high 80f
0 san_francisco tuesday dew
0 san_francisco tuesday low 20f
0 san_francisco tuesday high 40f
0 san_francisco wednesday rain
0 san_francisco wednesday low 60f
0 san_francisco wednesday high 80f
0 san_francisco thursday raining
0 san_francisco thursday low 20f
0 san_francisco thursday high 40f
0 san_francisco friday windy
0 san_francisco friday low 70f
0 san_francisco friday high 80f
0 san_francisco saturday stormy
0 san_francisco saturday low 80f
0 san_francisco saturday high 90f
0 san_francisco sunday raining
0 san_francisco sunday low 80f
0 san_francisco sunday high 90f
1 what is the forecast for new_york city	the forecast for today is clear_skies with a low of 50f and a high of 70f	['today', '50f', '70f', 'clear_skies']
2 okay , will there be clear_skies on thursday ?	thursday s forecast calls for rain in new_york	['rain', 'thursday', 'new_york']
3 thank you	you are welcome	[]

#navigate#
0 1_miles moderate_traffic pizza_restaurant poi pizza_my_heart
0 pizza_my_heart distance 1_miles
0 pizza_my_heart traffic_info moderate_traffic
0 pizza_my_heart poi_type pizza_restaurant
0 pizza_my_heart address 528_anton_ct
0 3_miles heavy_traffic parking_garage poi palo_alto_garage_r
0 palo_alto_garage_r distance 3_miles
0 palo_alto_garage_r traffic_info heavy_traffic
0 palo_alto_garage_r poi_type parking_garage
0 palo_alto_garage_r address 481_amaranta_ave
0 5_miles heavy_traffic home poi home
0 home distance 5_miles
0 home traffic_info heavy_traffic
0 home poi_type home
0 home address 56_cadwell_street
0 5_miles no_traffic home poi home
0 home distance 5_miles
0 home traffic_info no_traffic
0 home poi_type home
0 home address 5671_barringer_street
0 1_miles no_traffic gas_station poi chevron
0 chevron distance 1_miles
0 chevron traffic_info no_traffic
0 chevron poi_type gas_station
0 chevron address 783_arcadia_pl
0 5_miles car_collision_nearby parking_garage poi stanford_oval_parking
0 stanford_oval_parking distance 5_miles
0 stanford_oval_parking traffic_info car_collision_nearby
0 stanford_oval_parking poi_type parking_garage
0 stanford_oval_parking address 610_amarillo_ave
0 5_miles moderate_traffic pizza_restaurant poi papa_johns
0 papa_johns distance 5_miles
0 papa_johns traffic_info moderate_traffic
0 papa_johns poi_type pizza_restaurant
0 papa_johns address 110_arastradero_rd
0 3_miles no_traffic friends_house poi jacks_house
0 jacks_house distance 3_miles
0 jacks_house traffic_info no_traffic
0 jacks_house poi_type friends_house
0 jacks_house address 864_almanor_ln
1 where can i get pizza ?	you can get pizza at two places ; pizza_my_heart which is one miles away or papa_johns 5_miles away which do you prefer ?	['5_miles', 'papa_johns', 'pizza_my_heart']
2 what is the address of pizza_my_heart ?	pizza_my_heart is located at 528_anton_ct	['528_anton_ct', 'pizza_my_heart']
3 thanks !	you are welcome , have a good day	[]

#weather#
0 today monday
0 corona monday overcast
0 corona monday low 40f
0 corona monday high 60f
0 corona tuesday cloudy
0 corona tuesday low 40f
0 corona tuesday high 60f
0 corona wednesday dew
0 corona wednesday low 30f
0 corona wednesday high 50f
0 corona thursday rain
0 corona thursday low 70f
0 corona thursday high 90f
0 corona friday overcast
0 corona friday low 40f
0 corona friday high 60f
0 corona saturday cloudy
0 corona saturday low 90f
0 corona saturday high 100f
0 corona sunday rain
0 corona sunday low 50f
0 corona sunday high 60f
0 durham monday raining
0 durham monday low 20f
0 durham monday high 30f
0 durham tuesday foggy
0 durham tuesday low 20f
0 durham tuesday high 30f
0 durham wednesday foggy
0 durham wednesday low 90f
0 durham wednesday high 100f
0 durham thursday frost
0 durham thursday low 40f
0 durham thursday high 50f
0 durham friday hail
0 durham friday low 70f
0 durham friday high 90f
0 durham saturday misty
0 durham saturday low 20f
0 durham saturday high 40f
0 durham sunday cloudy
0 durham sunday low 40f
0 durham sunday high 60f
0 manhattan monday misty
0 manhattan monday low 50f
0 manhattan monday high 60f
0 manhattan tuesday rain
0 manhattan tuesday low 30f
0 manhattan tuesday high 40f
0 manhattan wednesday cloudy
0 manhattan wednesday low 70f
0 manhattan wednesday high 80f
0 manhattan thursday stormy
0 manhattan thursday low 20f
0 manhattan thursday high 40f
0 manhattan friday drizzle
0 manhattan friday low 50f
0 manhattan friday high 70f
0 manhattan saturday raining
0 manhattan saturday low 70f
0 manhattan saturday high 90f
0 manhattan sunday frost
0 manhattan sunday low 30f
0 manhattan sunday high 40f
0 boston monday windy
0 boston monday low 70f
0 boston monday high 90f
0 boston tuesday drizzle
0 boston tuesday low 80f
0 boston tuesday high 90f
0 boston wednesday foggy
0 boston wednesday low 20f
0 boston wednesday high 40f
0 boston thursday cloudy
0 boston thursday low 90f
0 boston thursday high 100f
0 boston friday foggy
0 boston friday low 70f
0 boston friday high 80f
0 boston saturday dry
0 boston saturday low 90f
0 boston saturday high 100f
0 boston sunday dry
0 boston sunday low 50f
0 boston sunday high 60f
0 redwood_city monday misty
0 redwood_city monday low 30f
0 redwood_city monday high 40f
0 redwood_city tuesday overcast
0 redwood_city tuesday low 40f
0 redwood_city tuesday high 50f
0 redwood_city wednesday warm
0 redwood_city wednesday low 80f
0 redwood_city wednesday high 100f
0 redwood_city thursday windy
0 redwood_city thursday low 80f
0 redwood_city thursday high 100f
0 redwood_city friday dry
0 redwood_city friday low 70f
0 redwood_city friday high 80f
0 redwood_city saturday misty
0 redwood_city saturday low 30f
0 redwood_city saturday high 50f
0 redwood_city sunday windy
0 redwood_city sunday low 70f
0 redwood_city sunday high 80f
0 san_jose monday hail
0 san_jose monday low 80f
0 san_jose monday high 100f
0 san_jose tuesday clear_skies
0 san_jose tuesday low 80f
0 san_jose tuesday high 90f
0 san_jose wednesday snow
0 san_jose wednesday low 90f
0 san_jose wednesday high 100f
0 san_jose thursday raining
0 san_jose thursday low 90f
0 san_jose thursday high 100f
0 san_jose friday blizzard
0 san_jose friday low 20f
0 san_jose friday high 30f
0 san_jose saturday foggy
0 san_jose saturday low 40f
0 san_jose saturday high 50f
0 san_jose sunday misty
0 san_jose sunday low 70f
0 san_jose sunday high 80f
0 camarillo monday overcast
0 camarillo monday low 80f
0 camarillo monday high 100f
0 camarillo tuesday rain
0 camarillo tuesday low 20f
0 camarillo tuesday high 40f
0 camarillo wednesday cloudy
0 camarillo wednesday low 40f
0 camarillo wednesday high 60f
0 camarillo thursday rain
0 camarillo thursday low 20f
0 camarillo thursday high 30f
0 camarillo friday clear_skies
0 camarillo friday low 50f
0 camarillo friday high 70f
0 camarillo saturday clear_skies
0 camarillo saturday low 80f
0 camarillo saturday high 90f
0 camarillo sunday raining
0 camarillo sunday low 90f
0 camarillo sunday high 100f
1 will it be windy in corona on wednesday ?	corona s forecast does not predict wind on wednesday	['corona', 'wednesday']
2 thanks a bunch	anytime	[]

#weather#
0 today monday
0 san_mateo monday rain
0 san_mateo monday low 60f
0 san_mateo monday high 80f
0 san_mateo tuesday rain
0 san_mateo tuesday low 80f
0 san_mateo tuesday high 100f
0 san_mateo wednesday foggy
0 san_mateo wednesday low 90f
0 san_mateo wednesday high 100f
0 san_mateo thursday windy
0 san_mateo thursday low 90f
0 san_mateo thursday high 100f
0 san_mateo friday windy
0 san_mateo friday low 50f
0 san_mateo friday high 60f
0 san_mateo saturday warm
0 san_mateo saturday low 70f
0 san_mateo saturday high 90f
0 san_mateo sunday hot
0 san_mateo sunday low 70f
0 san_mateo sunday high 90f
0 redwood_city monday foggy
0 redwood_city monday low 30f
0 redwood_city monday high 40f
0 redwood_city tuesday frost
0 redwood_city tuesday low 40f
0 redwood_city tuesday high 60f
0 redwood_city wednesday drizzle
0 redwood_city wednesday low 90f
0 redwood_city wednesday high 100f
0 redwood_city thursday overcast
0 redwood_city thursday low 40f
0 redwood_city thursday high 60f
0 redwood_city friday dry
0 redwood_city friday low 80f
0 redwood_city friday high 90f
0 redwood_city saturday cloudy
0 redwood_city saturday low 30f
0 redwood_city saturday high 50f
0 redwood_city sunday windy
0 redwood_city sunday low 60f
0 redwood_city sunday high 80f
0 menlo_park monday snow
0 menlo_park monday low 90f
0 menlo_park monday high 100f
0 menlo_park tuesday clear_skies
0 menlo_park tuesday low 40f
0 menlo_park tuesday high 50f
0 menlo_park wednesday rain
0 menlo_park wednesday low 50f
0 menlo_park wednesday high 70f
0 menlo_park thursday humid
0 menlo_park thursday low 80f
0 menlo_park thursday high 100f
0 menlo_park friday raining
0 menlo_park friday low 40f
0 menlo_park friday high 50f
0 menlo_park saturday drizzle
0 menlo_park saturday low 30f
0 menlo_park saturday high 40f
0 menlo_park sunday clear_skies
0 menlo_park sunday low 90f
0 menlo_park sunday high 100f
0 durham monday clear_skies
0 durham monday low 70f
0 durham monday high 90f
0 durham tuesday overcast
0 durham tuesday low 70f
0 durham tuesday high 90f
0 durham wednesday frost
0 durham wednesday low 30f
0 durham wednesday high 40f
0 durham thursday overcast
0 durham thursday low 30f
0 durham thursday high 40f
0 durham friday blizzard
0 durham friday low 40f
0 durham friday high 60f
0 durham saturday overcast
0 durham saturday low 70f
0 durham saturday high 90f
0 durham sunday clear_skies
0 durham sunday low 70f
0 durham sunday high 80f
0 san_francisco monday cloudy
0 san_francisco monday low 40f
0 san_francisco monday high 50f
0 san_francisco tuesday clear_skies
0 san_francisco tuesday low 30f
0 san_francisco tuesday high 40f
0 san_francisco wednesday cloudy
0 san_francisco wednesday low 70f
0 san_francisco wednesday high 80f
0 san_francisco thursday blizzard
0 san_francisco thursday low 40f
0 san_francisco thursday high 60f
0 san_francisco friday dry
0 san_francisco friday low 50f
0 san_francisco friday high 60f
0 san_francisco saturday blizzard
0 san_francisco saturday low 40f
0 san_francisco saturday high 60f
0 san_francisco sunday snow
0 san_francisco sunday low 20f
0 san_francisco sunday high 30f
0 downtown_chicago monday raining
0 downtown_chicago monday low 60f
0 downtown_chicago monday high 70f
0 downtown_chicago tuesday raining
0 downtown_chicago tuesday low 80f
0 downtown_chicago tuesday high 100f
0 downtown_chicago wednesday windy
0 downtown_chicago wednesday low 70f
0 downtown_chicago wednesday high 90f
0 downtown_chicago thursday overcast
0 downtown_chicago thursday low 20f
0 downtown_chicago thursday high 30f
0 downtown_chicago friday warm
0 downtown_chicago friday low 80f
0 downtown_chicago friday high 90f
0 downtown_chicago saturday dry
0 downtown_chicago saturday low 20f
0 downtown_chicago saturday high 40f
0 downtown_chicago sunday raining
0 downtown_chicago sunday low 50f
0 downtown_chicago sunday high 70f
0 mountain_view monday cloudy
0 mountain_view monday low 70f
0 mountain_view monday high 90f
0 mountain_view tuesday overcast
0 mountain_view tuesday low 30f
0 mountain_view tuesday high 50f
0 mountain_view wednesday warm
0 mountain_view wednesday low 60f
0 mountain_view wednesday high 70f
0 mountain_view thursday raining
0 mountain_view thursday low 70f
0 mountain_view thursday high 90f
0 mountain_view friday clear_skies
0 mountain_view friday low 40f
0 mountain_view friday high 60f
0 mountain_view saturday dry
0 mountain_view saturday low 30f
0 mountain_view saturday high 50f
0 mountain_view sunday snow
0 mountain_view sunday low 50f
0 mountain_view sunday high 70f
1 give me this week s high temperature	in which city do you want to know the high temperatures for ?	[]
2 in mountain_view , please	the high temperature in mountain_view is 90f	['90f', 'mountain_view']
3 thank you	no problem	[]

#schedule#
0 tennis_activity time 3pm
0 tennis_activity date the_1st
0 tennis_activity party father
0 lab_appointment time 2pm
0 lab_appointment date tuesday
0 lab_appointment party marie
0 taking_medicine time 1pm
0 taking_medicine date monday
0 taking_medicine party father
0 optometrist_appointment time 9am
0 optometrist_appointment date the_2nd
0 optometrist_appointment party jon
0 football_activity time 11am
0 football_activity date sunday
0 football_activity party mother
0 optometrist_appointment time 10am
0 optometrist_appointment date the_6th
0 optometrist_appointment party aunt
0 dinner time 6pm
0 dinner date the_4th
0 dinner party marie
0 taking_medicine time 10am
0 taking_medicine date the_12th
0 taking_medicine party martha
1 what is the date and time of my optometrist_appointment ?	you have two optometrist_appointment scheduled ; one on the_2nd at 9am and one on the_6th at 10am	['9am', '10am', 'the_2nd', 'the_6th', 'optometrist_appointment']
2 that is all	happy to help	[]

#navigate#
0 2_miles heavy_traffic coffee_or_tea_place poi philz
0 philz distance 2_miles
0 philz traffic_info heavy_traffic
0 philz poi_type coffee_or_tea_place
0 philz address 583_alester_ave
0 6_miles heavy_traffic home poi home
0 home distance 6_miles
0 home traffic_info heavy_traffic
0 home poi_type home
0 home address 56_cadwell_street
0 6_miles no_traffic rest_stop poi the_westin
0 the_westin distance 6_miles
0 the_westin traffic_info no_traffic
0 the_westin poi_type rest_stop
0 the_westin address 329_el_camino_real
0 5_miles heavy_traffic chinese_restaurant poi panda_express
0 panda_express distance 5_miles
0 panda_express traffic_info heavy_traffic
0 panda_express poi_type chinese_restaurant
0 panda_express address 842_arrowhead_way
0 2_miles heavy_traffic certain_address poi 5677_southwest_4th_street
0 5677_southwest_4th_street distance 2_miles
0 5677_southwest_4th_street traffic_info heavy_traffic
0 5677_southwest_4th_street poi_type certain_address
0 5677_southwest_4th_street address 5677_southwest_4th_street
0 5_miles no_traffic parking_garage poi stanford_oval_parking
0 stanford_oval_parking distance 5_miles
0 stanford_oval_parking traffic_info no_traffic
0 stanford_oval_parking poi_type parking_garage
0 stanford_oval_parking address 610_amarillo_ave
0 5_miles moderate_traffic certain_address poi 5677_springer_street
0 5677_springer_street distance 5_miles
0 5677_springer_street traffic_info moderate_traffic
0 5677_springer_street poi_type certain_address
0 5677_springer_street address 5677_springer_street
1 take me home	we are 6_miles away from home and there is heavy_traffic , i sent on screen an alternative route to reach a little quicker	['6_miles', 'heavy_traffic', 'home']
2 thank you , pick the route with no_traffic please	here is a route home but there will be traffic	['home']
3 it s okay , thank you very much car !	you are welcome have a great day	[]

#navigate#
0 5_miles no_traffic friends_house poi jacks_house
0 jacks_house distance 5_miles
0 jacks_house traffic_info no_traffic
0 jacks_house poi_type friends_house
0 jacks_house address 864_almanor_ln
0 5_miles moderate_traffic coffee_or_tea_place poi teavana
0 teavana distance 5_miles
0 teavana traffic_info moderate_traffic
0 teavana poi_type coffee_or_tea_place
0 teavana address 145_amherst_st
0 6_miles moderate_traffic rest_stop poi the_clement_hotel
0 the_clement_hotel distance 6_miles
0 the_clement_hotel traffic_info moderate_traffic
0 the_clement_hotel poi_type rest_stop
0 the_clement_hotel address 657_ames_ave
0 6_miles no_traffic hospital poi stanford_childrens_health
0 stanford_childrens_health distance 6_miles
0 stanford_childrens_health traffic_info no_traffic
0 stanford_childrens_health poi_type hospital
0 stanford_childrens_health address 899_ames_ct
0 3_miles heavy_traffic coffee_or_tea_place poi starbucks
0 starbucks distance 3_miles
0 starbucks traffic_info heavy_traffic
0 starbucks poi_type coffee_or_tea_place
0 starbucks address 792_bedoin_street
0 3_miles no_traffic shopping_center poi town_and_country
0 town_and_country distance 3_miles
0 town_and_country traffic_info no_traffic
0 town_and_country poi_type shopping_center
0 town_and_country address 383_university_ave
0 5_miles moderate_traffic chinese_restaurant poi panda_express
0 panda_express distance 5_miles
0 panda_express traffic_info moderate_traffic
0 panda_express poi_type chinese_restaurant
0 panda_express address 842_arrowhead_way
1 find a tea shop	there is a starbucks 3_miles away	['3_miles', 'starbucks']
2 give me the address	the address is 792_bedoin_street , it s 3_miles away and there is heavy_traffic on our way	['792_bedoin_street', 'heavy_traffic', '3_miles']
3 thank you car , let s go there	you are welcome , on our way we should be there soon	[]

#navigate#
0 5_miles heavy_traffic shopping_center poi town_and_country
0 town_and_country distance 5_miles
0 town_and_country traffic_info heavy_traffic
0 town_and_country poi_type shopping_center
0 town_and_country address 383_university_ave
0 6_miles heavy_traffic coffee_or_tea_place poi teavana
0 teavana distance 6_miles
0 teavana traffic_info heavy_traffic
0 teavana poi_type coffee_or_tea_place
0 teavana address 145_amherst_st
0 6_miles moderate_traffic parking_garage poi palo_alto_garage_r
0 palo_alto_garage_r distance 6_miles
0 palo_alto_garage_r traffic_info moderate_traffic
0 palo_alto_garage_r poi_type parking_garage
0 palo_alto_garage_r address 481_amaranta_ave
0 5_miles no_traffic hospital poi palo_alto_medical_foundation
0 palo_alto_medical_foundation distance 5_miles
0 palo_alto_medical_foundation traffic_info no_traffic
0 palo_alto_medical_foundation poi_type hospital
0 palo_alto_medical_foundation address 611_ames_ave
0 1_miles heavy_traffic coffee_or_tea_place poi coupa
0 coupa distance 1_miles
0 coupa traffic_info heavy_traffic
0 coupa poi_type coffee_or_tea_place
0 coupa address 394_van_ness_ave
0 3_miles moderate_traffic pizza_restaurant poi pizza_chicago
0 pizza_chicago distance 3_miles
0 pizza_chicago traffic_info moderate_traffic
0 pizza_chicago poi_type pizza_restaurant
0 pizza_chicago address 915_arbol_dr
0 3_miles no_traffic grocery_store poi sigona_farmers_market
0 sigona_farmers_market distance 3_miles
0 sigona_farmers_market traffic_info no_traffic
0 sigona_farmers_market poi_type grocery_store
0 sigona_farmers_market address 638_amherst_st
1 what are the directions to the mall	there is town_and_country 5_miles away : would you like to go there ?	['5_miles', 'town_and_country']
2 yes , please	navigating to town_and_country	['town_and_country']
3 give me the address	town_and_country is located at 383_university_ave	['383_university_ave', 'town_and_country']
4 thanks !	you are welcome !	[]

#navigate#
0 1_miles moderate_traffic gas_station poi shell
0 shell distance 1_miles
0 shell traffic_info moderate_traffic
0 shell poi_type gas_station
0 shell address 53_university_av
0 2_miles moderate_traffic coffee_or_tea_place poi starbucks
0 starbucks distance 2_miles
0 starbucks traffic_info moderate_traffic
0 starbucks poi_type coffee_or_tea_place
0 starbucks address 792_bedoin_street
0 4_miles car_collision_nearby chinese_restaurant poi p_._f_._changs
0 p_._f_._changs distance 4_miles
0 p_._f_._changs traffic_info car_collision_nearby
0 p_._f_._changs poi_type chinese_restaurant
0 p_._f_._changs address 669_el_camino_real
0 2_miles heavy_traffic grocery_store poi hacienda_market
0 hacienda_market distance 2_miles
0 hacienda_market traffic_info heavy_traffic
0 hacienda_market poi_type grocery_store
0 hacienda_market address 1313_chester_ave
0 5_miles car_collision_nearby pizza_restaurant poi pizza_my_heart
0 pizza_my_heart distance 5_miles
0 pizza_my_heart traffic_info car_collision_nearby
0 pizza_my_heart poi_type pizza_restaurant
0 pizza_my_heart address 528_anton_ct
0 2_miles car_collision_nearby pizza_restaurant poi dominos
0 dominos distance 2_miles
0 dominos traffic_info car_collision_nearby
0 dominos poi_type pizza_restaurant
0 dominos address 776_arastradero_rd
0 5_miles moderate_traffic pizza_restaurant poi round_table
0 round_table distance 5_miles
0 round_table traffic_info moderate_traffic
0 round_table poi_type pizza_restaurant
0 round_table address 113_anton_ct
0 3_miles no_traffic grocery_store poi trader_joes
0 trader_joes distance 3_miles
0 trader_joes traffic_info no_traffic
0 trader_joes poi_type grocery_store
0 trader_joes address 408_university_ave
1 find nearest coffee shop	the nearest coffee shop is starbucks located at 792_bedoin_street	['792_bedoin_street', 'starbucks']
2 is the starbucks within 5_miles of here ? if so , please direct me to the starbucks via the quickest route	yes the starbucks is only 2_miles away setting the gps	['2_miles', 'starbucks']
3 thank you	you are welcome	[]

#weather#
0 today monday
0 inglewood monday rain
0 inglewood monday low 40f
0 inglewood monday high 60f
0 inglewood tuesday snow
0 inglewood tuesday low 90f
0 inglewood tuesday high 100f
0 inglewood wednesday cloudy
0 inglewood wednesday low 90f
0 inglewood wednesday high 100f
0 inglewood thursday cloudy
0 inglewood thursday low 70f
0 inglewood thursday high 90f
0 inglewood friday clear_skies
0 inglewood friday low 90f
0 inglewood friday high 100f
0 inglewood saturday clear_skies
0 inglewood saturday low 60f
0 inglewood saturday high 70f
0 inglewood sunday overcast
0 inglewood sunday low 90f
0 inglewood sunday high 100f
0 grand_rapids monday rain
0 grand_rapids monday low 30f
0 grand_rapids monday high 40f
0 grand_rapids tuesday rain
0 grand_rapids tuesday low 70f
0 grand_rapids tuesday high 90f
0 grand_rapids wednesday overcast
0 grand_rapids wednesday low 80f
0 grand_rapids wednesday high 100f
0 grand_rapids thursday snow
0 grand_rapids thursday low 40f
0 grand_rapids thursday high 60f
0 grand_rapids friday cloudy
0 grand_rapids friday low 40f
0 grand_rapids friday high 60f
0 grand_rapids saturday raining
0 grand_rapids saturday low 30f
0 grand_rapids saturday high 40f
0 grand_rapids sunday hot
0 grand_rapids sunday low 70f
0 grand_rapids sunday high 80f
0 downtown_chicago monday overcast
0 downtown_chicago monday low 30f
0 downtown_chicago monday high 40f
0 downtown_chicago tuesday snow
0 downtown_chicago tuesday low 40f
0 downtown_chicago tuesday high 60f
0 downtown_chicago wednesday hot
0 downtown_chicago wednesday low 70f
0 downtown_chicago wednesday high 90f
0 downtown_chicago thursday cloudy
0 downtown_chicago thursday low 70f
0 downtown_chicago thursday high 80f
0 downtown_chicago friday windy
0 downtown_chicago friday low 70f
0 downtown_chicago friday high 80f
0 downtown_chicago saturday warm
0 downtown_chicago saturday low 80f
0 downtown_chicago saturday high 90f
0 downtown_chicago sunday clear_skies
0 downtown_chicago sunday low 30f
0 downtown_chicago sunday high 40f
0 san_jose monday rain
0 san_jose monday low 30f
0 san_jose monday high 40f
0 san_jose tuesday raining
0 san_jose tuesday low 30f
0 san_jose tuesday high 40f
0 san_jose wednesday raining
0 san_jose wednesday low 30f
0 san_jose wednesday high 40f
0 san_jose thursday hot
0 san_jose thursday low 40f
0 san_jose thursday high 60f
0 san_jose friday raining
0 san_jose friday low 90f
0 san_jose friday high 100f
0 san_jose saturday clear_skies
0 san_jose saturday low 30f
0 san_jose saturday high 40f
0 san_jose sunday raining
0 san_jose sunday low 90f
0 san_jose sunday high 100f
0 compton monday foggy
0 compton monday low 30f
0 compton monday high 40f
0 compton tuesday rain
0 compton tuesday low 30f
0 compton tuesday high 40f
0 compton wednesday foggy
0 compton wednesday low 40f
0 compton wednesday high 60f
0 compton thursday raining
0 compton thursday low 70f
0 compton thursday high 90f
0 compton friday hot
0 compton friday low 30f
0 compton friday high 40f
0 compton saturday cloudy
0 compton saturday low 70f
0 compton saturday high 80f
0 compton sunday cloudy
0 compton sunday low 40f
0 compton sunday high 60f
0 new_york monday snow
0 new_york monday low 70f
0 new_york monday high 90f
0 new_york tuesday hot
0 new_york tuesday low 60f
0 new_york tuesday high 70f
0 new_york wednesday foggy
0 new_york wednesday low 90f
0 new_york wednesday high 100f
0 new_york thursday cloudy
0 new_york thursday low 30f
0 new_york thursday high 40f
0 new_york friday snow
0 new_york friday low 80f
0 new_york friday high 90f
0 new_york saturday windy
0 new_york saturday low 70f
0 new_york saturday high 80f
0 new_york sunday cloudy
0 new_york sunday low 40f
0 new_york sunday high 60f
0 boston monday windy
0 boston monday low 90f
0 boston monday high 100f
0 boston tuesday rain
0 boston tuesday low 90f
0 boston tuesday high 100f
0 boston wednesday snow
0 boston wednesday low 60f
0 boston wednesday high 70f
0 boston thursday windy
0 boston thursday low 70f
0 boston thursday high 90f
0 boston friday rain
0 boston friday low 80f
0 boston friday high 90f
0 boston saturday cloudy
0 boston saturday low 30f
0 boston saturday high 40f
0 boston sunday warm
0 boston sunday low 70f
0 boston sunday high 90f
1 what s the weather like in grand_rapids	the weather predicted for grand_rapids is rain , the temperature is a low of 30f with a high of 40f	['rain', 'grand_rapids', '30f', '40f']
2 will it be windy in grand_rapids during next_week ?	it should not be windy next_week in grand_rapids	['windy', 'next_week', 'grand_rapids']
3 thank you	you are welcome	[]

#navigate#
0 6_miles heavy_traffic hospital poi stanford_childrens_health
0 stanford_childrens_health distance 6_miles
0 stanford_childrens_health traffic_info heavy_traffic
0 stanford_childrens_health poi_type hospital
0 stanford_childrens_health address 899_ames_ct
0 8_miles no_traffic coffee_or_tea_place poi teavana
0 teavana distance 8_miles
0 teavana traffic_info no_traffic
0 teavana poi_type coffee_or_tea_place
0 teavana address 145_amherst_st
0 3_miles moderate_traffic parking_garage poi stanford_oval_parking
0 stanford_oval_parking distance 3_miles
0 stanford_oval_parking traffic_info moderate_traffic
0 stanford_oval_parking poi_type parking_garage
0 stanford_oval_parking address 610_amarillo_ave
0 4_miles car_collision_nearby pizza_restaurant poi pizza_chicago
0 pizza_chicago distance 4_miles
0 pizza_chicago traffic_info car_collision_nearby
0 pizza_chicago poi_type pizza_restaurant
0 pizza_chicago address 915_arbol_dr
0 6_miles car_collision_nearby parking_garage poi dish_parking
0 dish_parking distance 6_miles
0 dish_parking traffic_info car_collision_nearby
0 dish_parking poi_type parking_garage
0 dish_parking address 550_alester_ave
0 2_miles heavy_traffic rest_stop poi four_seasons
0 four_seasons distance 2_miles
0 four_seasons traffic_info heavy_traffic
0 four_seasons poi_type rest_stop
0 four_seasons address 465_arcadia_pl
0 1_miles heavy_traffic chinese_restaurant poi chef_chu_s
0 chef_chu_s distance 1_miles
0 chef_chu_s traffic_info heavy_traffic
0 chef_chu_s poi_type chinese_restaurant
0 chef_chu_s address 593_arrowhead_way
0 2_miles car_collision_nearby pizza_restaurant poi papa_johns
0 papa_johns distance 2_miles
0 papa_johns traffic_info car_collision_nearby
0 papa_johns poi_type pizza_restaurant
0 papa_johns address 110_arastradero_rd
1 where can i get coffee	the teavana is 8_miles away , and there is currently no_traffic would you like directions there ?	['8_miles', 'no_traffic', 'teavana']
2 yes , please pick a quick route to go there and send it on my screen !	i sent all the directions on your screen , drive carefully !	[]
3 thank you	no problem !	[]

#weather#
0 today monday
0 oakland monday overcast
0 oakland monday low 60f
0 oakland monday high 80f
0 oakland tuesday foggy
0 oakland tuesday low 30f
0 oakland tuesday high 40f
0 oakland wednesday hail
0 oakland wednesday low 90f
0 oakland wednesday high 100f
0 oakland thursday windy
0 oakland thursday low 20f
0 oakland thursday high 30f
0 oakland friday foggy
0 oakland friday low 60f
0 oakland friday high 70f
0 oakland saturday dry
0 oakland saturday low 50f
0 oakland saturday high 70f
0 oakland sunday misty
0 oakland sunday low 40f
0 oakland sunday high 60f
0 downtown_chicago monday stormy
0 downtown_chicago monday low 80f
0 downtown_chicago monday high 90f
0 downtown_chicago tuesday foggy
0 downtown_chicago tuesday low 40f
0 downtown_chicago tuesday high 60f
0 downtown_chicago wednesday cloudy
0 downtown_chicago wednesday low 20f
0 downtown_chicago wednesday high 30f
0 downtown_chicago thursday dry
0 downtown_chicago thursday low 40f
0 downtown_chicago thursday high 50f
0 downtown_chicago friday humid
0 downtown_chicago friday low 90f
0 downtown_chicago friday high 100f
0 downtown_chicago saturday snow
0 downtown_chicago saturday low 50f
0 downtown_chicago saturday high 70f
0 downtown_chicago sunday frost
0 downtown_chicago sunday low 40f
0 downtown_chicago sunday high 60f
0 boston monday stormy
0 boston monday low 40f
0 boston monday high 50f
0 boston tuesday blizzard
0 boston tuesday low 20f
0 boston tuesday high 30f
0 boston wednesday cloudy
0 boston wednesday low 80f
0 boston wednesday high 100f
0 boston thursday windy
0 boston thursday low 70f
0 boston thursday high 80f
0 boston friday raining
0 boston friday low 70f
0 boston friday high 90f
0 boston saturday clear_skies
0 boston saturday low 40f
0 boston saturday high 50f
0 boston sunday snow
0 boston sunday low 30f
0 boston sunday high 50f
0 durham monday stormy
0 durham monday low 20f
0 durham monday high 40f
0 durham tuesday cloudy
0 durham tuesday low 40f
0 durham tuesday high 60f
0 durham wednesday overcast
0 durham wednesday low 80f
0 durham wednesday high 100f
0 durham thursday windy
0 durham thursday low 90f
0 durham thursday high 100f
0 durham friday foggy
0 durham friday low 90f
0 durham friday high 100f
0 durham saturday overcast
0 durham saturday low 60f
0 durham saturday high 80f
0 durham sunday dew
0 durham sunday low 30f
0 durham sunday high 50f
0 mountain_view monday hot
0 mountain_view monday low 50f
0 mountain_view monday high 70f
0 mountain_view tuesday dew
0 mountain_view tuesday low 50f
0 mountain_view tuesday high 70f
0 mountain_view wednesday warm
0 mountain_view wednesday low 70f
0 mountain_view wednesday high 80f
0 mountain_view thursday dew
0 mountain_view thursday low 60f
0 mountain_view thursday high 80f
0 mountain_view friday clear_skies
0 mountain_view friday low 90f
0 mountain_view friday high 100f
0 mountain_view saturday overcast
0 mountain_view saturday low 70f
0 mountain_view saturday high 90f
0 mountain_view sunday dew
0 mountain_view sunday low 60f
0 mountain_view sunday high 70f
0 los_angeles monday misty
0 los_angeles monday low 90f
0 los_angeles monday high 100f
0 los_angeles tuesday rain
0 los_angeles tuesday low 40f
0 los_angeles tuesday high 60f
0 los_angeles wednesday drizzle
0 los_angeles wednesday low 50f
0 los_angeles wednesday high 70f
0 los_angeles thursday clear_skies
0 los_angeles thursday low 20f
0 los_angeles thursday high 30f
0 los_angeles friday frost
0 los_angeles friday low 30f
0 los_angeles friday high 50f
0 los_angeles saturday hail
0 los_angeles saturday low 80f
0 los_angeles saturday high 100f
0 los_angeles sunday hail
0 los_angeles sunday low 60f
0 los_angeles sunday high 70f
0 carson monday windy
0 carson monday low 60f
0 carson monday high 80f
0 carson tuesday dew
0 carson tuesday low 20f
0 carson tuesday high 40f
0 carson wednesday stormy
0 carson wednesday low 20f
0 carson wednesday high 30f
0 carson thursday dew
0 carson thursday low 40f
0 carson thursday high 50f
0 carson friday overcast
0 carson friday low 80f
0 carson friday high 90f
0 carson saturday raining
0 carson saturday low 40f
0 carson saturday high 60f
0 carson sunday windy
0 carson sunday low 20f
0 carson sunday high 30f
1 what s the weather going to be today and also what is the weather going to be this week	what location who you like the weather for ?	[]
2 i need weather information for today , especially about the temperature , for downtown_chicago	it will be between 80f - 90f in chicago today	['today', '90f', '80f']
3 thank you	glad to help	[]

#navigate#
0 1_miles car_collision_nearby rest_stop poi comfort_inn
0 comfort_inn distance 1_miles
0 comfort_inn traffic_info car_collision_nearby
0 comfort_inn poi_type rest_stop
0 comfort_inn address 753_university_ave
0 4_miles no_traffic parking_garage poi civic_center_garage
0 civic_center_garage distance 4_miles
0 civic_center_garage traffic_info no_traffic
0 civic_center_garage poi_type parking_garage
0 civic_center_garage address 270_altaire_walk
0 1_miles moderate_traffic friends_house poi jacks_house
0 jacks_house distance 1_miles
0 jacks_house traffic_info moderate_traffic
0 jacks_house poi_type friends_house
0 jacks_house address 864_almanor_ln
0 7_miles no_traffic shopping_center poi ravenswood_shopping_center
0 ravenswood_shopping_center distance 7_miles
0 ravenswood_shopping_center traffic_info no_traffic
0 ravenswood_shopping_center poi_type shopping_center
0 ravenswood_shopping_center address 434_arastradero_rd
0 1_miles car_collision_nearby pizza_restaurant poi pizza_my_heart
0 pizza_my_heart distance 1_miles
0 pizza_my_heart traffic_info car_collision_nearby
0 pizza_my_heart poi_type pizza_restaurant
0 pizza_my_heart address 528_anton_ct
0 1_miles moderate_traffic grocery_store poi trader_joes
0 trader_joes distance 1_miles
0 trader_joes traffic_info moderate_traffic
0 trader_joes poi_type grocery_store
0 trader_joes address 408_university_ave
0 5_miles car_collision_nearby pizza_restaurant poi dominos
0 dominos distance 5_miles
0 dominos traffic_info car_collision_nearby
0 dominos poi_type pizza_restaurant
0 dominos address 776_arastradero_rd
0 1_miles car_collision_nearby pizza_restaurant poi round_table
0 round_table distance 1_miles
0 round_table traffic_info car_collision_nearby
0 round_table poi_type pizza_restaurant
0 round_table address 113_anton_ct
1 where can i go shopping ?	ravenswood_shopping_center is 7_miles away	['7_miles', 'ravenswood_shopping_center']
2 would you give me the address of the location and directions by the quickest route ?	the address for ravenswood_shopping_center is 434_arastradero_rd with no_traffic reported	['no_traffic', '434_arastradero_rd', 'ravenswood_shopping_center']
3 thank you car , set the gps to go there please !	you are welcome gps set and we should arrive shortly	[]

#navigate#
0 1_miles car_collision_nearby grocery_store poi sigona_farmers_market
0 sigona_farmers_market distance 1_miles
0 sigona_farmers_market traffic_info car_collision_nearby
0 sigona_farmers_market poi_type grocery_store
0 sigona_farmers_market address 638_amherst_st
0 3_miles car_collision_nearby shopping_center poi stanford_shopping_center
0 stanford_shopping_center distance 3_miles
0 stanford_shopping_center traffic_info car_collision_nearby
0 stanford_shopping_center poi_type shopping_center
0 stanford_shopping_center address 773_alger_dr
0 1_miles moderate_traffic hospital poi stanford_express_care
0 stanford_express_care distance 1_miles
0 stanford_express_care traffic_info moderate_traffic
0 stanford_express_care poi_type hospital
0 stanford_express_care address 214_el_camino_real
0 2_miles car_collision_nearby pizza_restaurant poi pizza_hut
0 pizza_hut distance 2_miles
0 pizza_hut traffic_info car_collision_nearby
0 pizza_hut poi_type pizza_restaurant
0 pizza_hut address 704_el_camino_real
0 6_miles car_collision_nearby certain_address poi 5677_southwest_4th_street
0 5677_southwest_4th_street distance 6_miles
0 5677_southwest_4th_street traffic_info car_collision_nearby
0 5677_southwest_4th_street poi_type certain_address
0 5677_southwest_4th_street address 5677_southwest_4th_street
0 2_miles heavy_traffic chinese_restaurant poi jing_jing
0 jing_jing distance 2_miles
0 jing_jing traffic_info heavy_traffic
0 jing_jing poi_type chinese_restaurant
0 jing_jing address 113_arbol_dr
0 4_miles car_collision_nearby coffee_or_tea_place poi teavana
0 teavana distance 4_miles
0 teavana traffic_info car_collision_nearby
0 teavana poi_type coffee_or_tea_place
0 teavana address 145_amherst_st
0 5_miles heavy_traffic rest_stop poi the_clement_hotel
0 the_clement_hotel distance 5_miles
0 the_clement_hotel traffic_info heavy_traffic
0 the_clement_hotel poi_type rest_stop
0 the_clement_hotel address 657_ames_ave
1 what hospital are nearby ?	there is one hospital nearby called stanford_express_care do you need the address ?	['hospital', 'stanford_express_care']
2 yes	its address is 214_el_camino_real do you want me to set the gps to go there ?	['214_el_camino_real']
3 yes please , thanks	you are welcome , glad i could help	[]

#schedule#
1 set reminder for laboratory request on this month on the_12th	okay , what time should i set your reminder ?	[]

#schedule#
0 lab_appointment time 5pm
0 lab_appointment date the_10th
0 lab_appointment party brother
0 doctor_appointment time 11am
0 doctor_appointment date sunday
0 doctor_appointment party martha
0 football_activity time 10am
0 football_activity date the_8th
0 football_activity party brother
0 taking_medicine time 9am
0 taking_medicine date the_13th
0 taking_medicine party alex
0 dentist_appointment time 4pm
0 dentist_appointment date friday
0 dentist_appointment party sister
0 meeting time 4pm
0 meeting date friday
0 meeting party hr
0 meeting room conference_room_100
0 meeting agenda discuss_the_merger
1 when , where , and what time is my meeting , and who will be there ?	your meeting to discuss_the_merger with hr is on friday at 4pm	['hr', '4pm', 'friday', 'meeting', 'discuss_the_merger']
2 okay and where is the meeting ?	it s in conference_room_100	['conference_room_100']
3 great , thank you !	no problem	[]

#schedule#
0 conference time 10am
0 conference date thursday
0 conference party boss
0 conference room conference_room_100
0 conference agenda discuss_the_company_picnic
0 tennis_activity time 1pm
0 tennis_activity date monday
0 tennis_activity party father
0 optometrist_appointment time 2pm
0 optometrist_appointment date the_8th
0 optometrist_appointment party sister
0 taking_medicine time 4pm
0 taking_medicine date friday
0 taking_medicine party jeff
0 dentist_appointment time 4pm
0 dentist_appointment date thursday
0 dentist_appointment party alex
0 optometrist_appointment time 3pm
0 optometrist_appointment date friday
0 optometrist_appointment party brother
0 meeting time 5pm
0 meeting date tuesday
0 meeting party infrastructure_team
0 meeting room conference_room_102
0 meeting agenda discuss_dress_code
0 meeting time 5pm
0 meeting date friday
0 meeting party hr
0 meeting room 100_conference_room
0 meeting agenda discuss_dress_code
1 give me the agenda , date and time of my next meeting	the next meeting is scheduled for 5pm on friday with agenda of discussing dress code	['5pm', 'friday', 'meeting']

#weather#
0 today monday
0 seattle monday rain
0 seattle monday low 70f
0 seattle monday high 80f
0 seattle tuesday humid
0 seattle tuesday low 60f
0 seattle tuesday high 70f
0 seattle wednesday drizzle
0 seattle wednesday low 40f
0 seattle wednesday high 50f
0 seattle thursday drizzle
0 seattle thursday low 50f
0 seattle thursday high 60f
0 seattle friday hot
0 seattle friday low 80f
0 seattle friday high 90f
0 seattle saturday cloudy
0 seattle saturday low 90f
0 seattle saturday high 100f
0 seattle sunday snow
0 seattle sunday low 50f
0 seattle sunday high 70f
0 san_mateo monday cloudy
0 san_mateo monday low 80f
0 san_mateo monday high 90f
0 san_mateo tuesday drizzle
0 san_mateo tuesday low 50f
0 san_mateo tuesday high 70f
0 san_mateo wednesday cloudy
0 san_mateo wednesday low 30f
0 san_mateo wednesday high 40f
0 san_mateo thursday rain
0 san_mateo thursday low 90f
0 san_mateo thursday high 100f
0 san_mateo friday stormy
0 san_mateo friday low 30f
0 san_mateo friday high 40f
0 san_mateo saturday frost
0 san_mateo saturday low 20f
0 san_mateo saturday high 40f
0 san_mateo sunday raining
0 san_mateo sunday low 30f
0 san_mateo sunday high 40f
0 manhattan monday snow
0 manhattan monday low 40f
0 manhattan monday high 50f
0 manhattan tuesday windy
0 manhattan tuesday low 30f
0 manhattan tuesday high 40f
0 manhattan wednesday foggy
0 manhattan wednesday low 20f
0 manhattan wednesday high 40f
0 manhattan thursday dew
0 manhattan thursday low 30f
0 manhattan thursday high 40f
0 manhattan friday raining
0 manhattan friday low 60f
0 manhattan friday high 80f
0 manhattan saturday snow
0 manhattan saturday low 90f
0 manhattan saturday high 100f
0 manhattan sunday dew
0 manhattan sunday low 90f
0 manhattan sunday high 100f
0 grand_rapids monday frost
0 grand_rapids monday low 50f
0 grand_rapids monday high 60f
0 grand_rapids tuesday hail
0 grand_rapids tuesday low 20f
0 grand_rapids tuesday high 40f
0 grand_rapids wednesday cloudy
0 grand_rapids wednesday low 60f
0 grand_rapids wednesday high 80f
0 grand_rapids thursday clear_skies
0 grand_rapids thursday low 70f
0 grand_rapids thursday high 80f
0 grand_rapids friday blizzard
0 grand_rapids friday low 20f
0 grand_rapids friday high 40f
0 grand_rapids saturday raining
0 grand_rapids saturday low 40f
0 grand_rapids saturday high 60f
0 grand_rapids sunday humid
0 grand_rapids sunday low 60f
0 grand_rapids sunday high 70f
0 alhambra monday cloudy
0 alhambra monday low 40f
0 alhambra monday high 60f
0 alhambra tuesday dew
0 alhambra tuesday low 40f
0 alhambra tuesday high 50f
0 alhambra wednesday misty
0 alhambra wednesday low 30f
0 alhambra wednesday high 50f
0 alhambra thursday hail
0 alhambra thursday low 50f
0 alhambra thursday high 70f
0 alhambra friday drizzle
0 alhambra friday low 80f
0 alhambra friday high 100f
0 alhambra saturday foggy
0 alhambra saturday low 80f
0 alhambra saturday high 90f
0 alhambra sunday hail
0 alhambra sunday low 80f
0 alhambra sunday high 100f
0 corona monday drizzle
0 corona monday low 80f
0 corona monday high 100f
0 corona tuesday cloudy
0 corona tuesday low 30f
0 corona tuesday high 40f
0 corona wednesday humid
0 corona wednesday low 50f
0 corona wednesday high 70f
0 corona thursday snow
0 corona thursday low 40f
0 corona thursday high 60f
0 corona friday stormy
0 corona friday low 50f
0 corona friday high 60f
0 corona saturday dry
0 corona saturday low 60f
0 corona saturday high 70f
0 corona sunday windy
0 corona sunday low 50f
0 corona sunday high 60f
0 boston monday drizzle
0 boston monday low 90f
0 boston monday high 100f
0 boston tuesday drizzle
0 boston tuesday low 20f
0 boston tuesday high 30f
0 boston wednesday misty
0 boston wednesday low 60f
0 boston wednesday high 80f
0 boston thursday rain
0 boston thursday low 80f
0 boston thursday high 90f
0 boston friday rain
0 boston friday low 60f
0 boston friday high 80f
0 boston saturday warm
0 boston saturday low 50f
0 boston saturday high 70f
0 boston sunday drizzle
0 boston sunday low 60f
0 boston sunday high 70f
1 will it be hot in grand_rapids on friday ?	no , on saturday it will be blizzard in grand_rapids	['saturday', 'grand_rapids', 'blizzard']
2 thank you	you are very welcome	[]

#navigate#
0 5_miles heavy_traffic certain_address poi 5677_springer_street
0 5677_springer_street distance 5_miles
0 5677_springer_street traffic_info heavy_traffic
0 5677_springer_street poi_type certain_address
0 5677_springer_street address 5677_springer_street
0 2_miles heavy_traffic parking_garage poi dish_parking
0 dish_parking distance 2_miles
0 dish_parking traffic_info heavy_traffic
0 dish_parking poi_type parking_garage
0 dish_parking address 550_alester_ave
0 6_miles car_collision_nearby friends_house poi jacks_house
0 jacks_house distance 6_miles
0 jacks_house traffic_info car_collision_nearby
0 jacks_house poi_type friends_house
0 jacks_house address 864_almanor_ln
0 1_miles moderate_traffic friends_house poi toms_house
0 toms_house distance 1_miles
0 toms_house traffic_info moderate_traffic
0 toms_house poi_type friends_house
0 toms_house address 580_van_ness_ave
0 6_miles heavy_traffic gas_station poi valero
0 valero distance 6_miles
0 valero traffic_info heavy_traffic
0 valero poi_type gas_station
0 valero address 200_alester_ave
0 5_miles car_collision_nearby shopping_center poi stanford_shopping_center
0 stanford_shopping_center distance 5_miles
0 stanford_shopping_center traffic_info car_collision_nearby
0 stanford_shopping_center poi_type shopping_center
0 stanford_shopping_center address 773_alger_dr
0 3_miles moderate_traffic parking_garage poi civic_center_garage
0 civic_center_garage distance 3_miles
0 civic_center_garage traffic_info moderate_traffic
0 civic_center_garage poi_type parking_garage
0 civic_center_garage address 270_altaire_walk
0 4_miles no_traffic home poi home
0 home distance 4_miles
0 home traffic_info no_traffic
0 home poi_type home
0 home address 56_cadwell_street
1 what is the shortest route to home ?	here is the shortest route to 56_cadwell_street	['56_cadwell_street']
2 sounds great thanks	no problem !	[]

#schedule#
1 remind me when i can get my lab results	what day are they expected to be in ?	[]

#weather#
0 today monday
0 danville monday cloudy
0 danville monday low 80f
0 danville monday high 100f
0 danville tuesday clear_skies
0 danville tuesday low 20f
0 danville tuesday high 30f
0 danville wednesday rain
0 danville wednesday low 50f
0 danville wednesday high 60f
0 danville thursday clear_skies
0 danville thursday low 60f
0 danville thursday high 70f
0 danville friday warm
0 danville friday low 70f
0 danville friday high 90f
0 danville saturday dry
0 danville saturday low 70f
0 danville saturday high 80f
0 danville sunday overcast
0 danville sunday low 50f
0 danville sunday high 60f
0 oakland monday overcast
0 oakland monday low 70f
0 oakland monday high 80f
0 oakland tuesday warm
0 oakland tuesday low 80f
0 oakland tuesday high 100f
0 oakland wednesday dry
0 oakland wednesday low 60f
0 oakland wednesday high 80f
0 oakland thursday overcast
0 oakland thursday low 30f
0 oakland thursday high 50f
0 oakland friday clear_skies
0 oakland friday low 40f
0 oakland friday high 60f
0 oakland saturday snow
0 oakland saturday low 20f
0 oakland saturday high 30f
0 oakland sunday dry
0 oakland sunday low 30f
[truncated: 5,182,688 more chars]
