# Supplementary material for: PluDG: enhancing task-oriented dialogue system with knowledge graph plug-in module
Source: PeerJ Comput Sci. 2023 Nov 24;9:e1707. doi: 10.7717/peerj-cs.1707 (PMC10703105; doi:10.7717/peerj-cs.1707)
Supplement: Supplemental Information 1 [file peerj-cs-09-1707-s001.zip › decoder/data/incar/kvr/val.txt]

#schedule#
1 make an appointment to reserve conference_room_100 later this week for a meeting	what day and time should i set an appointment to reserve the conference room ?	['conference']
2 monday at 3pm	i have made an appointment for monday at 3pm for the meeting	['monday', 'meeting', '3pm']

#weather#
0 today monday
0 san_francisco monday snow
0 san_francisco monday low 60f
0 san_francisco monday high 80f
0 san_francisco tuesday overcast
0 san_francisco tuesday low 60f
0 san_francisco tuesday high 80f
0 san_francisco wednesday hail
0 san_francisco wednesday low 50f
0 san_francisco wednesday high 60f
0 san_francisco thursday drizzle
0 san_francisco thursday low 80f
0 san_francisco thursday high 100f
0 san_francisco friday stormy
0 san_francisco friday low 20f
0 san_francisco friday high 40f
0 san_francisco saturday cloudy
0 san_francisco saturday low 80f
0 san_francisco saturday high 100f
0 san_francisco sunday drizzle
0 san_francisco sunday low 30f
0 san_francisco sunday high 50f
0 atherton monday windy
0 atherton monday low 40f
0 atherton monday high 60f
0 atherton tuesday raining
0 atherton tuesday low 30f
0 atherton tuesday high 50f
0 atherton wednesday blizzard
0 atherton wednesday low 30f
0 atherton wednesday high 40f
0 atherton thursday foggy
0 atherton thursday low 80f
0 atherton thursday high 90f
0 atherton friday dew
0 atherton friday low 90f
0 atherton friday high 100f
0 atherton saturday cloudy
0 atherton saturday low 80f
0 atherton saturday high 90f
0 atherton sunday cloudy
0 atherton sunday low 20f
0 atherton sunday high 30f
0 menlo_park monday humid
0 menlo_park monday low 50f
0 menlo_park monday high 70f
0 menlo_park tuesday clear_skies
0 menlo_park tuesday low 20f
0 menlo_park tuesday high 30f
0 menlo_park wednesday clear_skies
0 menlo_park wednesday low 70f
0 menlo_park wednesday high 80f
0 menlo_park thursday clear_skies
0 menlo_park thursday low 70f
0 menlo_park thursday high 90f
0 menlo_park friday rain
0 menlo_park friday low 50f
0 menlo_park friday high 60f
0 menlo_park saturday cloudy
0 menlo_park saturday low 60f
0 menlo_park saturday high 70f
0 menlo_park sunday stormy
0 menlo_park sunday low 70f
0 menlo_park sunday high 90f
0 danville monday dew
0 danville monday low 30f
0 danville monday high 40f
0 danville tuesday drizzle
0 danville tuesday low 20f
0 danville tuesday high 40f
0 danville wednesday drizzle
0 danville wednesday low 30f
0 danville wednesday high 50f
0 danville thursday hail
0 danville thursday low 20f
0 danville thursday high 40f
0 danville friday dry
0 danville friday low 50f
0 danville friday high 60f
0 danville saturday windy
0 danville saturday low 20f
0 danville saturday high 40f
0 danville sunday raining
0 danville sunday low 40f
0 danville sunday high 50f
0 new_york monday raining
0 new_york monday low 30f
0 new_york monday high 40f
0 new_york tuesday misty
0 new_york tuesday low 90f
0 new_york tuesday high 100f
0 new_york wednesday dew
0 new_york wednesday low 90f
0 new_york wednesday high 100f
0 new_york thursday hail
0 new_york thursday low 60f
0 new_york thursday high 80f
0 new_york friday cloudy
0 new_york friday low 20f
0 new_york friday high 30f
0 new_york saturday drizzle
0 new_york saturday low 50f
0 new_york saturday high 60f
0 new_york sunday foggy
0 new_york sunday low 40f
0 new_york sunday high 60f
0 brentwood monday cloudy
0 brentwood monday low 70f
0 brentwood monday high 90f
0 brentwood tuesday blizzard
0 brentwood tuesday low 30f
0 brentwood tuesday high 40f
0 brentwood wednesday misty
0 brentwood wednesday low 50f
0 brentwood wednesday high 60f
0 brentwood thursday stormy
0 brentwood thursday low 80f
0 brentwood thursday high 90f
0 brentwood friday rain
0 brentwood friday low 80f
0 brentwood friday high 90f
0 brentwood saturday overcast
0 brentwood saturday low 60f
0 brentwood saturday high 80f
0 brentwood sunday misty
0 brentwood sunday low 20f
0 brentwood sunday high 40f
0 manhattan monday foggy
0 manhattan monday low 70f
0 manhattan monday high 90f
0 manhattan tuesday rain
0 manhattan tuesday low 80f
0 manhattan tuesday high 100f
0 manhattan wednesday hot
0 manhattan wednesday low 60f
0 manhattan wednesday high 80f
0 manhattan thursday misty
0 manhattan thursday low 30f
0 manhattan thursday high 40f
0 manhattan friday dry
0 manhattan friday low 40f
0 manhattan friday high 60f
0 manhattan saturday rain
0 manhattan saturday low 20f
0 manhattan saturday high 40f
0 manhattan sunday foggy
0 manhattan sunday low 50f
0 manhattan sunday high 70f
1 is there supposed to be a blizzard in brentwood on friday ?	on friday it s gonna rain in brentwood	['rain', 'brentwood', 'friday']
2 thanks	you are welcome !	[]

#navigate#
0 3_miles car_collision_nearby grocery_store poi sigona_farmers_market
0 sigona_farmers_market distance 3_miles
0 sigona_farmers_market traffic_info car_collision_nearby
0 sigona_farmers_market poi_type grocery_store
0 sigona_farmers_market address 638_amherst_st
0 1_miles car_collision_nearby coffee_or_tea_place poi cafe_venetia
0 cafe_venetia distance 1_miles
0 cafe_venetia traffic_info car_collision_nearby
0 cafe_venetia poi_type coffee_or_tea_place
0 cafe_venetia address 269_alger_dr
0 5_miles no_traffic certain_address poi 5672_barringer_street
0 5672_barringer_street distance 5_miles
0 5672_barringer_street traffic_info no_traffic
0 5672_barringer_street poi_type certain_address
0 5672_barringer_street address 5672_barringer_street
0 2_miles road_block_nearby gas_station poi valero
0 valero distance 2_miles
0 valero traffic_info road_block_nearby
0 valero poi_type gas_station
0 valero address 200_alester_ave
0 5_miles moderate_traffic hospital poi stanford_childrens_health
0 stanford_childrens_health distance 5_miles
0 stanford_childrens_health traffic_info moderate_traffic
0 stanford_childrens_health poi_type hospital
0 stanford_childrens_health address 899_ames_ct
0 1_miles moderate_traffic parking_garage poi palo_alto_garage_r
0 palo_alto_garage_r distance 1_miles
0 palo_alto_garage_r traffic_info moderate_traffic
0 palo_alto_garage_r poi_type parking_garage
0 palo_alto_garage_r address 481_amaranta_ave
0 1_miles road_block_nearby coffee_or_tea_place poi teavana
0 teavana distance 1_miles
0 teavana traffic_info road_block_nearby
0 teavana poi_type coffee_or_tea_place
0 teavana address 145_amherst_st
0 5_miles no_traffic grocery_store poi willows_market
0 willows_market distance 5_miles
0 willows_market traffic_info no_traffic
0 willows_market poi_type grocery_store
0 willows_market address 409_bollard_st
1 address to the gas_station	valero is located at 200_alester_ave	['200_alester_ave', 'valero']
2 ok , please give me directions via a route that avoids all heavy_traffic	since there is a road_block_nearby , i found another route for you and i sent it on your screen	['road_block_nearby']
3 awesome thank you	you are welcome ; drive carefully	[]

#navigate#
0 5_miles no_traffic grocery_store poi trader_joes
0 trader_joes distance 5_miles
0 trader_joes traffic_info no_traffic
0 trader_joes poi_type grocery_store
0 trader_joes address 408_university_ave
0 2_miles no_traffic gas_station poi valero
0 valero distance 2_miles
0 valero traffic_info no_traffic
0 valero poi_type gas_station
0 valero address 200_alester_ave
0 1_miles no_traffic certain_address poi 5677_springer_street
0 5677_springer_street distance 1_miles
0 5677_springer_street traffic_info no_traffic
0 5677_springer_street poi_type certain_address
0 5677_springer_street address 5677_springer_street
0 6_miles moderate_traffic coffee_or_tea_place poi coupa
0 coupa distance 6_miles
0 coupa traffic_info moderate_traffic
0 coupa poi_type coffee_or_tea_place
0 coupa address 394_van_ness_ave
0 3_miles no_traffic shopping_center poi midtown_shopping_center
0 midtown_shopping_center distance 3_miles
0 midtown_shopping_center traffic_info no_traffic
0 midtown_shopping_center poi_type shopping_center
0 midtown_shopping_center address 338_alester_ave
0 5_miles heavy_traffic rest_stop poi hotel_keen
0 hotel_keen distance 5_miles
0 hotel_keen traffic_info heavy_traffic
0 hotel_keen poi_type rest_stop
0 hotel_keen address 578_arbol_dr
0 3_miles no_traffic hospital poi stanford_express_care
0 stanford_express_care distance 3_miles
0 stanford_express_care traffic_info no_traffic
0 stanford_express_care poi_type hospital
0 stanford_express_care address 214_el_camino_real
1 get me directions to the nearest starbucks	there is no starbucks listed locally , would you like directions to a different coffee shop ?	['starbucks']
2 yes please	there is a coupa 6_miles away would you like directions ?	['coupa', '6_miles']
3 yes please	the address for coupa is 394_van_ness_ave	['coupa', '394_van_ness_ave']
4 thank you car , please set the gps to get there on the fastest route	you are welcome , setting gps to quickest route we will be there soon	[]

#schedule#
0 tennis_activity time 2pm
0 tennis_activity date wednesday
0 meeting time 7pm
0 meeting date wednesday
0 meeting party hr
0 meeting room conference_room_100
0 meeting agenda discuss_the_company_picnic
0 dentist time 1pm
0 dentist date tuesday
0 dinner time 5pm
0 dinner date wednesday
0 football_activity time 10am
0 football_activity date tuesday
0 medicine time 11am
0 medicine date monday
1 remind me of the time for today s dinner	dinner event time , 5pm , wednesday evening	['wednesday', '5pm', 'dinner']
2 thank you	you are welcome	[]

#schedule#
1 remind me that i need to get my shot on the_12th at about 5pm	reminder has been set for 5pm at the_12th	['5pm', 'the_12th']
2 great thanks	no problem	[]

#weather#
0 today monday
0 san_francisco monday foggy
0 san_francisco monday low 30f
0 san_francisco monday high 50f
0 san_francisco tuesday raining
0 san_francisco tuesday low 50f
0 san_francisco tuesday high 60f
0 san_francisco wednesday overcast
0 san_francisco wednesday low 80f
0 san_francisco wednesday high 100f
0 san_francisco thursday hail
0 san_francisco thursday low 50f
0 san_francisco thursday high 70f
0 san_francisco friday hail
0 san_francisco friday low 30f
0 san_francisco friday high 50f
0 san_francisco saturday foggy
0 san_francisco saturday low 80f
0 san_francisco saturday high 100f
0 san_francisco sunday overcast
0 san_francisco sunday low 30f
0 san_francisco sunday high 50f
0 grand_rapids monday blizzard
0 grand_rapids monday low 40f
0 grand_rapids monday high 50f
0 grand_rapids tuesday snow
0 grand_rapids tuesday low 30f
0 grand_rapids tuesday high 40f
0 grand_rapids wednesday overcast
0 grand_rapids wednesday low 40f
0 grand_rapids wednesday high 50f
0 grand_rapids thursday foggy
0 grand_rapids thursday low 50f
0 grand_rapids thursday high 60f
0 grand_rapids friday stormy
0 grand_rapids friday low 70f
0 grand_rapids friday high 90f
0 grand_rapids saturday clear_skies
0 grand_rapids saturday low 40f
0 grand_rapids saturday high 60f
0 grand_rapids sunday foggy
0 grand_rapids sunday low 80f
0 grand_rapids sunday high 90f
0 alhambra monday overcast
0 alhambra monday low 70f
0 alhambra monday high 80f
0 alhambra tuesday snow
0 alhambra tuesday low 70f
0 alhambra tuesday high 90f
0 alhambra wednesday hot
0 alhambra wednesday low 50f
0 alhambra wednesday high 70f
0 alhambra thursday windy
0 alhambra thursday low 80f
0 alhambra thursday high 90f
0 alhambra friday rain
0 alhambra friday low 20f
0 alhambra friday high 30f
0 alhambra saturday stormy
0 alhambra saturday low 30f
0 alhambra saturday high 50f
0 alhambra sunday foggy
0 alhambra sunday low 60f
0 alhambra sunday high 70f
0 boston monday cloudy
0 boston monday low 60f
0 boston monday high 70f
0 boston tuesday hot
0 boston tuesday low 50f
0 boston tuesday high 70f
0 boston wednesday drizzle
0 boston wednesday low 20f
0 boston wednesday high 40f
0 boston thursday dry
0 boston thursday low 90f
0 boston thursday high 100f
0 boston friday windy
0 boston friday low 80f
0 boston friday high 90f
0 boston saturday foggy
0 boston saturday low 20f
0 boston saturday high 40f
0 boston sunday hail
0 boston sunday low 90f
0 boston sunday high 100f
0 oakland monday rain
0 oakland monday low 60f
0 oakland monday high 70f
0 oakland tuesday frost
0 oakland tuesday low 20f
0 oakland tuesday high 30f
0 oakland wednesday dry
0 oakland wednesday low 50f
0 oakland wednesday high 70f
0 oakland thursday overcast
0 oakland thursday low 40f
0 oakland thursday high 60f
0 oakland friday overcast
0 oakland friday low 60f
0 oakland friday high 80f
0 oakland saturday warm
0 oakland saturday low 90f
0 oakland saturday high 100f
0 oakland sunday drizzle
0 oakland sunday low 90f
0 oakland sunday high 100f
0 downtown_chicago monday stormy
0 downtown_chicago monday low 80f
0 downtown_chicago monday high 100f
0 downtown_chicago tuesday foggy
0 downtown_chicago tuesday low 70f
0 downtown_chicago tuesday high 90f
0 downtown_chicago wednesday raining
0 downtown_chicago wednesday low 40f
0 downtown_chicago wednesday high 50f
0 downtown_chicago thursday dry
0 downtown_chicago thursday low 70f
0 downtown_chicago thursday high 80f
0 downtown_chicago friday clear_skies
0 downtown_chicago friday low 80f
0 downtown_chicago friday high 100f
0 downtown_chicago saturday hail
0 downtown_chicago saturday low 80f
0 downtown_chicago saturday high 90f
0 downtown_chicago sunday warm
0 downtown_chicago sunday low 90f
0 downtown_chicago sunday high 100f
0 san_mateo monday dry
0 san_mateo monday low 40f
0 san_mateo monday high 50f
0 san_mateo tuesday foggy
0 san_mateo tuesday low 80f
0 san_mateo tuesday high 100f
0 san_mateo wednesday rain
0 san_mateo wednesday low 60f
0 san_mateo wednesday high 70f
0 san_mateo thursday dry
0 san_mateo thursday low 80f
0 san_mateo thursday high 90f
0 san_mateo friday windy
0 san_mateo friday low 70f
0 san_mateo friday high 80f
0 san_mateo saturday cloudy
0 san_mateo saturday low 90f
0 san_mateo saturday high 100f
0 san_mateo sunday dry
0 san_mateo sunday low 70f
0 san_mateo sunday high 80f
1 what is the weather today	what location , specifically , are you asking about ?	[]
2 i want to know if it is raining in alhambra today	no raining in alhambra today , the prediction is overcast	['overcast', 'alhambra', 'today']
3 thank you !	you are very welcome !	[]

#navigate#
0 2_miles road_block_nearby coffee_or_tea_place poi teavana
0 teavana distance 2_miles
0 teavana traffic_info road_block_nearby
0 teavana poi_type coffee_or_tea_place
0 teavana address 145_amherst_st
0 6_miles moderate_traffic grocery_store poi sigona_farmers_market
0 sigona_farmers_market distance 6_miles
0 sigona_farmers_market traffic_info moderate_traffic
0 sigona_farmers_market poi_type grocery_store
0 sigona_farmers_market address 638_amherst_st
0 5_miles heavy_traffic coffee_or_tea_place poi coupa
0 coupa distance 5_miles
0 coupa traffic_info heavy_traffic
0 coupa poi_type coffee_or_tea_place
0 coupa address 394_van_ness_ave
0 2_miles heavy_traffic chinese_restaurant poi mandarin_roots
0 mandarin_roots distance 2_miles
0 mandarin_roots traffic_info heavy_traffic
0 mandarin_roots poi_type chinese_restaurant
0 mandarin_roots address 271_springer_street
0 7_miles moderate_traffic gas_station poi valero
0 valero distance 7_miles
0 valero traffic_info moderate_traffic
0 valero poi_type gas_station
0 valero address 200_alester_ave
0 3_miles moderate_traffic grocery_store poi safeway
0 safeway distance 3_miles
0 safeway traffic_info moderate_traffic
0 safeway poi_type grocery_store
0 safeway address 452_arcadia_pl
0 5_miles no_traffic pizza_restaurant poi dominos
0 dominos distance 5_miles
0 dominos traffic_info no_traffic
0 dominos poi_type pizza_restaurant
0 dominos address 776_arastradero_rd
0 5_miles no_traffic friends_house poi jills_house
0 jills_house distance 5_miles
0 jills_house traffic_info no_traffic
0 jills_house poi_type friends_house
0 jills_house address 347_alta_mesa_ave
1 send me to the nearest gas_station	the nearest gas_station is valero at 200_alester_ave , 7_miles away setting directions now	['gas_station', '200_alester_ave', '7_miles', 'valero']
2 where is valero and is there any traffic on the way ?	valero is at 200_alester_ave and moderate_traffic is being noted	['200_alester_ave', 'moderate_traffic', 'valero']
3 thank you	you are welcome !	[]

#weather#
0 today monday
0 fresno monday clear_skies
0 fresno monday low 70f
0 fresno monday high 80f
0 fresno tuesday foggy
0 fresno tuesday low 20f
0 fresno tuesday high 30f
0 fresno wednesday frost
0 fresno wednesday low 50f
0 fresno wednesday high 60f
0 fresno thursday cloudy
0 fresno thursday low 30f
0 fresno thursday high 50f
0 fresno friday misty
0 fresno friday low 20f
0 fresno friday high 30f
0 fresno saturday clear_skies
0 fresno saturday low 40f
0 fresno saturday high 50f
0 fresno sunday cloudy
0 fresno sunday low 80f
0 fresno sunday high 100f
0 camarillo monday foggy
0 camarillo monday low 70f
0 camarillo monday high 90f
0 camarillo tuesday clear_skies
0 camarillo tuesday low 90f
0 camarillo tuesday high 100f
0 camarillo wednesday clear_skies
0 camarillo wednesday low 20f
0 camarillo wednesday high 40f
0 camarillo thursday stormy
0 camarillo thursday low 40f
0 camarillo thursday high 60f
0 camarillo friday raining
0 camarillo friday low 60f
0 camarillo friday high 70f
0 camarillo saturday raining
0 camarillo saturday low 50f
0 camarillo saturday high 60f
0 camarillo sunday stormy
0 camarillo sunday low 40f
0 camarillo sunday high 60f
0 boston monday snow
0 boston monday low 20f
0 boston monday high 30f
0 boston tuesday snow
0 boston tuesday low 40f
0 boston tuesday high 50f
0 boston wednesday dew
0 boston wednesday low 80f
0 boston wednesday high 90f
0 boston thursday misty
0 boston thursday low 50f
0 boston thursday high 70f
0 boston friday drizzle
0 boston friday low 80f
0 boston friday high 100f
0 boston saturday overcast
0 boston saturday low 80f
0 boston saturday high 90f
0 boston sunday snow
0 boston sunday low 50f
0 boston sunday high 70f
0 corona monday raining
0 corona monday low 50f
0 corona monday high 60f
0 corona tuesday hail
0 corona tuesday low 80f
0 corona tuesday high 100f
0 corona wednesday dew
0 corona wednesday low 30f
0 corona wednesday high 40f
0 corona thursday hail
0 corona thursday low 80f
0 corona thursday high 100f
0 corona friday misty
0 corona friday low 30f
0 corona friday high 40f
0 corona saturday clear_skies
0 corona saturday low 30f
0 corona saturday high 40f
0 corona sunday cloudy
0 corona sunday low 90f
0 corona sunday high 100f
0 mountain_view monday rain
0 mountain_view monday low 80f
0 mountain_view monday high 100f
0 mountain_view tuesday drizzle
0 mountain_view tuesday low 40f
0 mountain_view tuesday high 60f
0 mountain_view wednesday hot
0 mountain_view wednesday low 90f
0 mountain_view wednesday high 100f
0 mountain_view thursday snow
0 mountain_view thursday low 60f
0 mountain_view thursday high 70f
0 mountain_view friday humid
0 mountain_view friday low 90f
0 mountain_view friday high 100f
0 mountain_view saturday misty
0 mountain_view saturday low 40f
0 mountain_view saturday high 60f
0 mountain_view sunday stormy
0 mountain_view sunday low 80f
0 mountain_view sunday high 90f
0 compton monday overcast
0 compton monday low 30f
0 compton monday high 50f
0 compton tuesday windy
0 compton tuesday low 80f
0 compton tuesday high 100f
0 compton wednesday windy
0 compton wednesday low 70f
0 compton wednesday high 90f
0 compton thursday overcast
0 compton thursday low 50f
0 compton thursday high 70f
0 compton friday clear_skies
0 compton friday low 80f
0 compton friday high 100f
0 compton saturday drizzle
0 compton saturday low 50f
0 compton saturday high 70f
0 compton sunday stormy
0 compton sunday low 80f
0 compton sunday high 100f
0 downtown_chicago monday clear_skies
0 downtown_chicago monday low 70f
0 downtown_chicago monday high 80f
0 downtown_chicago tuesday dew
0 downtown_chicago tuesday low 60f
0 downtown_chicago tuesday high 70f
0 downtown_chicago wednesday humid
0 downtown_chicago wednesday low 90f
0 downtown_chicago wednesday high 100f
0 downtown_chicago thursday drizzle
0 downtown_chicago thursday low 30f
0 downtown_chicago thursday high 50f
0 downtown_chicago friday raining
0 downtown_chicago friday low 50f
0 downtown_chicago friday high 60f
0 downtown_chicago saturday overcast
0 downtown_chicago saturday low 40f
0 downtown_chicago saturday high 60f
0 downtown_chicago sunday overcast
0 downtown_chicago sunday low 90f
0 downtown_chicago sunday high 100f
1 what will be the highest_temperature in downtown_chicago on tuesday ?	on tuesday the highest_temperature in downtown_chicago is 70f	['70f', 'downtown_chicago', 'tuesday', 'highest_temperature']
2 thanks	no problem	[]

#weather#
0 today monday
0 oakland monday drizzle
0 oakland monday low 30f
0 oakland monday high 50f
0 oakland tuesday windy
0 oakland tuesday low 50f
0 oakland tuesday high 60f
0 oakland wednesday frost
0 oakland wednesday low 30f
0 oakland wednesday high 50f
0 oakland thursday raining
0 oakland thursday low 80f
0 oakland thursday high 100f
0 oakland friday overcast
0 oakland friday low 60f
0 oakland friday high 70f
0 oakland saturday hot
0 oakland saturday low 70f
0 oakland saturday high 90f
0 oakland sunday windy
0 oakland sunday low 40f
0 oakland sunday high 60f
0 inglewood monday snow
0 inglewood monday low 50f
0 inglewood monday high 60f
0 inglewood tuesday misty
0 inglewood tuesday low 60f
0 inglewood tuesday high 70f
0 inglewood wednesday misty
0 inglewood wednesday low 60f
0 inglewood wednesday high 80f
0 inglewood thursday stormy
0 inglewood thursday low 90f
0 inglewood thursday high 100f
0 inglewood friday snow
0 inglewood friday low 20f
0 inglewood friday high 30f
0 inglewood saturday foggy
0 inglewood saturday low 80f
0 inglewood saturday high 100f
0 inglewood sunday misty
0 inglewood sunday low 80f
0 inglewood sunday high 90f
0 redwood_city monday foggy
0 redwood_city monday low 90f
0 redwood_city monday high 100f
0 redwood_city tuesday frost
0 redwood_city tuesday low 20f
0 redwood_city tuesday high 30f
0 redwood_city wednesday dry
0 redwood_city wednesday low 30f
0 redwood_city wednesday high 40f
0 redwood_city thursday overcast
0 redwood_city thursday low 80f
0 redwood_city thursday high 100f
0 redwood_city friday blizzard
0 redwood_city friday low 40f
0 redwood_city friday high 50f
0 redwood_city saturday foggy
0 redwood_city saturday low 90f
0 redwood_city saturday high 100f
0 redwood_city sunday snow
0 redwood_city sunday low 50f
0 redwood_city sunday high 60f
0 san_mateo monday dry
0 san_mateo monday low 80f
0 san_mateo monday high 90f
0 san_mateo tuesday humid
0 san_mateo tuesday low 90f
0 san_mateo tuesday high 100f
0 san_mateo wednesday clear_skies
0 san_mateo wednesday low 30f
0 san_mateo wednesday high 50f
0 san_mateo thursday rain
0 san_mateo thursday low 80f
0 san_mateo thursday high 90f
0 san_mateo friday overcast
0 san_mateo friday low 50f
0 san_mateo friday high 60f
0 san_mateo saturday raining
0 san_mateo saturday low 30f
0 san_mateo saturday high 50f
0 san_mateo sunday drizzle
0 san_mateo sunday low 80f
0 san_mateo sunday high 90f
0 compton monday stormy
0 compton monday low 20f
0 compton monday high 40f
0 compton tuesday hail
0 compton tuesday low 90f
0 compton tuesday high 100f
0 compton wednesday hot
0 compton wednesday low 60f
0 compton wednesday high 70f
0 compton thursday snow
0 compton thursday low 30f
0 compton thursday high 40f
0 compton friday cloudy
0 compton friday low 70f
0 compton friday high 80f
0 compton saturday frost
0 compton saturday low 30f
0 compton saturday high 50f
0 compton sunday foggy
0 compton sunday low 30f
0 compton sunday high 40f
0 downtown_chicago monday hail
0 downtown_chicago monday low 30f
0 downtown_chicago monday high 40f
0 downtown_chicago tuesday drizzle
0 downtown_chicago tuesday low 20f
0 downtown_chicago tuesday high 30f
0 downtown_chicago wednesday clear_skies
0 downtown_chicago wednesday low 30f
0 downtown_chicago wednesday high 40f
0 downtown_chicago thursday dry
0 downtown_chicago thursday low 60f
0 downtown_chicago thursday high 70f
0 downtown_chicago friday snow
0 downtown_chicago friday low 90f
0 downtown_chicago friday high 100f
0 downtown_chicago saturday snow
0 downtown_chicago saturday low 20f
0 downtown_chicago saturday high 30f
0 downtown_chicago sunday windy
0 downtown_chicago sunday low 80f
0 downtown_chicago sunday high 90f
0 seattle monday stormy
0 seattle monday low 50f
0 seattle monday high 60f
0 seattle tuesday foggy
0 seattle tuesday low 80f
0 seattle tuesday high 90f
0 seattle wednesday raining
0 seattle wednesday low 80f
0 seattle wednesday high 100f
0 seattle thursday cloudy
0 seattle thursday low 70f
0 seattle thursday high 90f
0 seattle friday overcast
0 seattle friday low 80f
0 seattle friday high 90f
0 seattle saturday hail
0 seattle saturday low 50f
0 seattle saturday high 70f
0 seattle sunday humid
0 seattle sunday low 60f
0 seattle sunday high 80f
1 is it misty in oakland now ?	there is drizzle but no mist in oakland now	['drizzle', 'oakland']
2 thank you	you are welcome	[]

#navigate#
0 6_miles heavy_traffic hospital poi palo_alto_medical_foundation
0 palo_alto_medical_foundation distance 6_miles
0 palo_alto_medical_foundation traffic_info heavy_traffic
0 palo_alto_medical_foundation poi_type hospital
0 palo_alto_medical_foundation address 611_ames_ave
0 5_miles heavy_traffic shopping_center poi ravenswood_shopping_center
0 ravenswood_shopping_center distance 5_miles
0 ravenswood_shopping_center traffic_info heavy_traffic
0 ravenswood_shopping_center poi_type shopping_center
0 ravenswood_shopping_center address 434_arastradero_rd
0 5_miles heavy_traffic pizza_restaurant poi pizza_hut
0 pizza_hut distance 5_miles
0 pizza_hut traffic_info heavy_traffic
0 pizza_hut poi_type pizza_restaurant
0 pizza_hut address 704_el_camino_real
0 3_miles no_traffic parking_garage poi palo_alto_garage_r
0 palo_alto_garage_r distance 3_miles
0 palo_alto_garage_r traffic_info no_traffic
0 palo_alto_garage_r poi_type parking_garage
0 palo_alto_garage_r address 481_amaranta_ave
0 1_miles heavy_traffic pizza_restaurant poi pizza_chicago
0 pizza_chicago distance 1_miles
0 pizza_chicago traffic_info heavy_traffic
0 pizza_chicago poi_type pizza_restaurant
0 pizza_chicago address 915_arbol_dr
0 3_miles no_traffic pizza_restaurant poi pizza_my_heart
0 pizza_my_heart distance 3_miles
0 pizza_my_heart traffic_info no_traffic
0 pizza_my_heart poi_type pizza_restaurant
0 pizza_my_heart address 528_anton_ct
0 1_miles no_traffic rest_stop poi four_seasons
0 four_seasons distance 1_miles
0 four_seasons traffic_info no_traffic
0 four_seasons poi_type rest_stop
0 four_seasons address 465_arcadia_pl
1 give me directions to nearest mall	there is ravenswood_shopping_center 5_miles away from here but with heavy_traffic on our way	['5_miles', 'ravenswood_shopping_center', 'heavy_traffic']
2 give me the address	the address to ravenswood_shopping_center is 434_arastradero_rd	['434_arastradero_rd', 'ravenswood_shopping_center']
3 thank you car , please pick the quickest way to get there !	you are welcome	[]

#weather#
0 today monday
0 san_mateo monday blizzard
0 san_mateo monday low 40f
0 san_mateo monday high 60f
0 san_mateo tuesday dry
0 san_mateo tuesday low 90f
0 san_mateo tuesday high 100f
0 san_mateo wednesday raining
0 san_mateo wednesday low 90f
0 san_mateo wednesday high 100f
0 san_mateo thursday dry
0 san_mateo thursday low 30f
0 san_mateo thursday high 40f
0 san_mateo friday hot
0 san_mateo friday low 80f
0 san_mateo friday high 100f
0 san_mateo saturday frost
0 san_mateo saturday low 30f
0 san_mateo saturday high 40f
0 san_mateo sunday snow
0 san_mateo sunday low 40f
0 san_mateo sunday high 50f
0 oakland monday clear_skies
0 oakland monday low 20f
0 oakland monday high 40f
0 oakland tuesday clear_skies
0 oakland tuesday low 20f
0 oakland tuesday high 40f
0 oakland wednesday warm
0 oakland wednesday low 80f
0 oakland wednesday high 100f
0 oakland thursday dew
0 oakland thursday low 70f
0 oakland thursday high 80f
0 oakland friday foggy
0 oakland friday low 20f
0 oakland friday high 30f
0 oakland saturday overcast
0 oakland saturday low 20f
0 oakland saturday high 30f
0 oakland sunday clear_skies
0 oakland sunday low 70f
0 oakland sunday high 80f
0 manhattan monday stormy
0 manhattan monday low 70f
0 manhattan monday high 80f
0 manhattan tuesday rain
0 manhattan tuesday low 20f
0 manhattan tuesday high 40f
0 manhattan wednesday misty
0 manhattan wednesday low 70f
0 manhattan wednesday high 80f
0 manhattan thursday cloudy
0 manhattan thursday low 60f
0 manhattan thursday high 80f
0 manhattan friday hail
0 manhattan friday low 80f
0 manhattan friday high 90f
0 manhattan saturday dry
0 manhattan saturday low 90f
0 manhattan saturday high 100f
0 manhattan sunday rain
0 manhattan sunday low 40f
0 manhattan sunday high 60f
0 menlo_park monday overcast
0 menlo_park monday low 30f
0 menlo_park monday high 40f
0 menlo_park tuesday blizzard
0 menlo_park tuesday low 20f
0 menlo_park tuesday high 30f
0 menlo_park wednesday frost
0 menlo_park wednesday low 30f
0 menlo_park wednesday high 50f
0 menlo_park thursday overcast
0 menlo_park thursday low 50f
0 menlo_park thursday high 70f
0 menlo_park friday overcast
0 menlo_park friday low 80f
0 menlo_park friday high 90f
0 menlo_park saturday blizzard
0 menlo_park saturday low 40f
0 menlo_park saturday high 50f
0 menlo_park sunday rain
0 menlo_park sunday low 80f
0 menlo_park sunday high 90f
0 cleveland monday foggy
0 cleveland monday low 90f
0 cleveland monday high 100f
0 cleveland tuesday drizzle
0 cleveland tuesday low 40f
0 cleveland tuesday high 50f
0 cleveland wednesday drizzle
0 cleveland wednesday low 60f
0 cleveland wednesday high 70f
0 cleveland thursday cloudy
0 cleveland thursday low 90f
0 cleveland thursday high 100f
0 cleveland friday dry
0 cleveland friday low 30f
0 cleveland friday high 50f
0 cleveland saturday raining
0 cleveland saturday low 30f
0 cleveland saturday high 50f
0 cleveland sunday raining
0 cleveland sunday low 20f
0 cleveland sunday high 40f
0 seattle monday clear_skies
0 seattle monday low 80f
0 seattle monday high 100f
0 seattle tuesday overcast
0 seattle tuesday low 40f
0 seattle tuesday high 50f
0 seattle wednesday raining
0 seattle wednesday low 30f
0 seattle wednesday high 40f
0 seattle thursday misty
0 seattle thursday low 30f
0 seattle thursday high 50f
0 seattle friday cloudy
0 seattle friday low 50f
0 seattle friday high 60f
0 seattle saturday snow
0 seattle saturday low 50f
0 seattle saturday high 60f
0 seattle sunday warm
0 seattle sunday low 70f
0 seattle sunday high 90f
0 carson monday windy
0 carson monday low 50f
0 carson monday high 70f
0 carson tuesday cloudy
0 carson tuesday low 20f
0 carson tuesday high 30f
0 carson wednesday misty
0 carson wednesday low 90f
0 carson wednesday high 100f
0 carson thursday drizzle
0 carson thursday low 70f
0 carson thursday high 80f
0 carson friday dew
0 carson friday low 70f
0 carson friday high 80f
0 carson saturday clear_skies
0 carson saturday low 70f
0 carson saturday high 80f
0 carson sunday foggy
0 carson sunday low 30f
0 carson sunday high 40f
1 is it gonna be dry in carson on sunday ?	on sunday the forecast is predicted to be foggy in carson	['carson', 'foggy', 'sunday']
2 thank you	anytime	[]

#schedule#
0 lab_appointment time 11am
0 lab_appointment date wednesday
0 doctor_appointment time 2pm
0 doctor_appointment date thursday
0 football_activity time 7pm
0 football_activity date monday
0 dentist time 1pm
0 dentist date friday
0 yoga_activity time 10am
0 yoga_activity date friday
0 medicine time 7pm
0 medicine date wednesday
1 what time and day is my doctor_appointment on	your doctor_appointment is on thursday at 2pm	['doctor_appointment', 'thursday', '2pm']
2 thank you	you are welcome	[]

#weather#
0 today monday
0 san_mateo monday clear_skies
0 san_mateo monday low 60f
0 san_mateo monday high 70f
0 san_mateo tuesday foggy
0 san_mateo tuesday low 60f
0 san_mateo tuesday high 70f
0 san_mateo wednesday clear_skies
0 san_mateo wednesday low 70f
0 san_mateo wednesday high 90f
0 san_mateo thursday warm
0 san_mateo thursday low 80f
0 san_mateo thursday high 100f
0 san_mateo friday snow
0 san_mateo friday low 60f
0 san_mateo friday high 70f
0 san_mateo saturday warm
0 san_mateo saturday low 80f
0 san_mateo saturday high 100f
0 san_mateo sunday warm
0 san_mateo sunday low 90f
0 san_mateo sunday high 100f
0 los_angeles monday warm
0 los_angeles monday low 80f
0 los_angeles monday high 90f
0 los_angeles tuesday warm
0 los_angeles tuesday low 30f
0 los_angeles tuesday high 40f
0 los_angeles wednesday snow
0 los_angeles wednesday low 80f
0 los_angeles wednesday high 90f
0 los_angeles thursday windy
0 los_angeles thursday low 70f
0 los_angeles thursday high 80f
0 los_angeles friday snow
0 los_angeles friday low 40f
0 los_angeles friday high 60f
0 los_angeles saturday hot
0 los_angeles saturday low 80f
0 los_angeles saturday high 100f
0 los_angeles sunday windy
0 los_angeles sunday low 90f
0 los_angeles sunday high 100f
0 mountain_view monday snow
0 mountain_view monday low 90f
0 mountain_view monday high 100f
0 mountain_view tuesday rain
0 mountain_view tuesday low 80f
0 mountain_view tuesday high 90f
0 mountain_view wednesday clear_skies
0 mountain_view wednesday low 70f
0 mountain_view wednesday high 80f
0 mountain_view thursday hot
0 mountain_view thursday low 30f
0 mountain_view thursday high 40f
0 mountain_view friday foggy
0 mountain_view friday low 90f
0 mountain_view friday high 100f
0 mountain_view saturday raining
0 mountain_view saturday low 70f
0 mountain_view saturday high 90f
0 mountain_view sunday raining
0 mountain_view sunday low 90f
0 mountain_view sunday high 100f
0 durham monday clear_skies
0 durham monday low 40f
0 durham monday high 60f
0 durham tuesday snow
0 durham tuesday low 40f
0 durham tuesday high 60f
0 durham wednesday warm
0 durham wednesday low 80f
0 durham wednesday high 100f
0 durham thursday raining
0 durham thursday low 80f
0 durham thursday high 100f
0 durham friday snow
0 durham friday low 60f
0 durham friday high 80f
0 durham saturday snow
0 durham saturday low 30f
0 durham saturday high 40f
0 durham sunday foggy
0 durham sunday low 70f
0 durham sunday high 80f
0 boston monday snow
0 boston monday low 70f
0 boston monday high 80f
0 boston tuesday overcast
0 boston tuesday low 60f
0 boston tuesday high 80f
0 boston wednesday overcast
0 boston wednesday low 70f
0 boston wednesday high 90f
0 boston thursday clear_skies
0 boston thursday low 90f
0 boston thursday high 100f
0 boston friday rain
0 boston friday low 90f
0 boston friday high 100f
0 boston saturday cloudy
0 boston saturday low 80f
0 boston saturday high 100f
0 boston sunday overcast
0 boston sunday low 90f
0 boston sunday high 100f
0 san_jose monday raining
0 san_jose monday low 90f
0 san_jose monday high 100f
0 san_jose tuesday windy
0 san_jose tuesday low 90f
0 san_jose tuesday high 100f
0 san_jose wednesday clear_skies
0 san_jose wednesday low 30f
0 san_jose wednesday high 40f
0 san_jose thursday clear_skies
0 san_jose thursday low 90f
0 san_jose thursday high 100f
0 san_jose friday raining
0 san_jose friday low 80f
0 san_jose friday high 100f
0 san_jose saturday clear_skies
0 san_jose saturday low 30f
0 san_jose saturday high 40f
0 san_jose sunday overcast
0 san_jose sunday low 60f
0 san_jose sunday high 80f
0 fresno monday warm
0 fresno monday low 70f
0 fresno monday high 90f
0 fresno tuesday rain
0 fresno tuesday low 60f
0 fresno tuesday high 80f
0 fresno wednesday windy
0 fresno wednesday low 60f
0 fresno wednesday high 80f
0 fresno thursday raining
0 fresno thursday low 40f
0 fresno thursday high 60f
0 fresno friday foggy
0 fresno friday low 60f
0 fresno friday high 80f
0 fresno saturday foggy
0 fresno saturday low 80f
0 fresno saturday high 90f
0 fresno sunday overcast
0 fresno sunday low 70f
0 fresno sunday high 80f
1 what will the temperature be for the next_week	what city are you interested in ?	[]
2 san_mateo	it will be between 60f - 70f on monday and tuesday in san_mateo 70f - 90f on wednesday , 80f - 100f on thursday , 60f - 70f on friday , 80f - 100f on saturday , and 90f - 100f on sunday	['70f', '80f', 'thursday', '100f', 'monday', 'tuesday', '90f', 'friday', 'sunday', 'wednesday', 'san_mateo', 'saturday', '60f']
3 thanks	no problem	[]

#schedule#
1 i need to schedule a meeting	okay , when should i schedule it ?	[]

#weather#
0 today monday
0 durham monday overcast
0 durham monday low 60f
0 durham monday high 70f
0 durham tuesday raining
0 durham tuesday low 30f
0 durham tuesday high 50f
0 durham wednesday overcast
0 durham wednesday low 90f
0 durham wednesday high 100f
0 durham thursday raining
0 durham thursday low 80f
0 durham thursday high 90f
0 durham friday clear_skies
0 durham friday low 40f
0 durham friday high 60f
0 durham saturday humid
0 durham saturday low 60f
0 durham saturday high 80f
0 durham sunday blizzard
0 durham sunday low 40f
0 durham sunday high 50f
0 alhambra monday drizzle
0 alhambra monday low 30f
0 alhambra monday high 40f
0 alhambra tuesday cloudy
0 alhambra tuesday low 80f
0 alhambra tuesday high 90f
0 alhambra wednesday cloudy
0 alhambra wednesday low 90f
0 alhambra wednesday high 100f
0 alhambra thursday rain
0 alhambra thursday low 50f
0 alhambra thursday high 70f
0 alhambra friday humid
0 alhambra friday low 80f
0 alhambra friday high 100f
0 alhambra saturday overcast
0 alhambra saturday low 50f
0 alhambra saturday high 70f
0 alhambra sunday clear_skies
0 alhambra sunday low 80f
0 alhambra sunday high 90f
0 seattle monday raining
0 seattle monday low 40f
0 seattle monday high 60f
0 seattle tuesday hot
0 seattle tuesday low 70f
0 seattle tuesday high 90f
0 seattle wednesday rain
0 seattle wednesday low 60f
0 seattle wednesday high 80f
0 seattle thursday foggy
0 seattle thursday low 50f
0 seattle thursday high 70f
0 seattle friday rain
0 seattle friday low 90f
0 seattle friday high 100f
0 seattle saturday overcast
0 seattle saturday low 80f
0 seattle saturday high 100f
0 seattle sunday drizzle
0 seattle sunday low 30f
0 seattle sunday high 50f
0 new_york monday cloudy
0 new_york monday low 20f
0 new_york monday high 30f
0 new_york tuesday cloudy
0 new_york tuesday low 40f
0 new_york tuesday high 50f
0 new_york wednesday raining
0 new_york wednesday low 90f
0 new_york wednesday high 100f
0 new_york thursday drizzle
0 new_york thursday low 80f
0 new_york thursday high 90f
0 new_york friday overcast
0 new_york friday low 20f
0 new_york friday high 30f
0 new_york saturday overcast
0 new_york saturday low 20f
0 new_york saturday high 30f
0 new_york sunday humid
0 new_york sunday low 70f
0 new_york sunday high 90f
0 redwood_city monday raining
0 redwood_city monday low 40f
0 redwood_city monday high 50f
0 redwood_city tuesday drizzle
0 redwood_city tuesday low 30f
0 redwood_city tuesday high 50f
0 redwood_city wednesday overcast
0 redwood_city wednesday low 30f
0 redwood_city wednesday high 40f
0 redwood_city thursday clear_skies
0 redwood_city thursday low 70f
0 redwood_city thursday high 80f
0 redwood_city friday foggy
0 redwood_city friday low 30f
0 redwood_city friday high 40f
0 redwood_city saturday rain
0 redwood_city saturday low 60f
0 redwood_city saturday high 80f
0 redwood_city sunday snow
0 redwood_city sunday low 70f
0 redwood_city sunday high 80f
0 san_jose monday dry
0 san_jose monday low 40f
0 san_jose monday high 60f
0 san_jose tuesday dry
0 san_jose tuesday low 20f
0 san_jose tuesday high 30f
0 san_jose wednesday foggy
0 san_jose wednesday low 70f
0 san_jose wednesday high 90f
0 san_jose thursday overcast
0 san_jose thursday low 40f
0 san_jose thursday high 60f
0 san_jose friday windy
0 san_jose friday low 20f
0 san_jose friday high 40f
0 san_jose saturday clear_skies
0 san_jose saturday low 80f
0 san_jose saturday high 90f
0 san_jose sunday dry
0 san_jose sunday low 50f
0 san_jose sunday high 60f
0 san_francisco monday warm
0 san_francisco monday low 60f
0 san_francisco monday high 70f
0 san_francisco tuesday blizzard
0 san_francisco tuesday low 40f
0 san_francisco tuesday high 50f
0 san_francisco wednesday drizzle
0 san_francisco wednesday low 60f
0 san_francisco wednesday high 80f
0 san_francisco thursday cloudy
0 san_francisco thursday low 40f
0 san_francisco thursday high 60f
0 san_francisco friday raining
0 san_francisco friday low 80f
0 san_francisco friday high 90f
0 san_francisco saturday cloudy
0 san_francisco saturday low 40f
0 san_francisco saturday high 60f
0 san_francisco sunday drizzle
0 san_francisco sunday low 60f
0 san_francisco sunday high 80f
1 what is the weather	where are you interested in the weather for ?	[]
2 san_francisco	in san_francisco right now , it is warm , with a low of 60f and a high of 70f	['70f', 'san_francisco', 'warm', '60f']
3 thank you !	you are welcome !	[]

#navigate#
0 2_miles no_traffic shopping_center poi stanford_shopping_center
0 stanford_shopping_center distance 2_miles
0 stanford_shopping_center traffic_info no_traffic
0 stanford_shopping_center poi_type shopping_center
0 stanford_shopping_center address 773_alger_dr
0 1_miles heavy_traffic shopping_center poi town_and_country
0 town_and_country distance 1_miles
0 town_and_country traffic_info heavy_traffic
0 town_and_country poi_type shopping_center
0 town_and_country address 383_university_ave
0 5_miles heavy_traffic rest_stop poi four_seasons
0 four_seasons distance 5_miles
0 four_seasons traffic_info heavy_traffic
0 four_seasons poi_type rest_stop
0 four_seasons address 465_arcadia_pl
0 4_miles heavy_traffic home poi home
0 home distance 4_miles
0 home traffic_info heavy_traffic
0 home poi_type home
0 home address 56_cadwell_street
0 3_miles no_traffic certain_address poi 5677_springer_street
0 5677_springer_street distance 3_miles
0 5677_springer_street traffic_info no_traffic
0 5677_springer_street poi_type certain_address
0 5677_springer_street address 5677_springer_street
0 5_miles moderate_traffic shopping_center poi midtown_shopping_center
0 midtown_shopping_center distance 5_miles
0 midtown_shopping_center traffic_info moderate_traffic
0 midtown_shopping_center poi_type shopping_center
0 midtown_shopping_center address 338_alester_ave
0 2_miles heavy_traffic pizza_restaurant poi dominos
0 dominos distance 2_miles
0 dominos traffic_info heavy_traffic
0 dominos poi_type pizza_restaurant
0 dominos address 776_arastradero_rd
1 car i m desiring to eat pizza , please pick a restaurant around here and avoid all heavy_traffic	only dominos is here and there is heavy_traffic	['dominos', 'heavy_traffic']
2 what is the address ?	domino s address is 776_arastradero_rd	['776_arastradero_rd']
3 thanks !	you are welcome !	[]

#navigate#
0 4_miles road_block_nearby hospital poi stanford_childrens_health
0 stanford_childrens_health distance 4_miles
0 stanford_childrens_health traffic_info road_block_nearby
0 stanford_childrens_health poi_type hospital
0 stanford_childrens_health address 899_ames_ct
0 1_miles car_collision_nearby parking_garage poi webster_garage
0 webster_garage distance 1_miles
0 webster_garage traffic_info car_collision_nearby
0 webster_garage poi_type parking_garage
0 webster_garage address 880_ames_ct
0 3_miles moderate_traffic coffee_or_tea_place poi coupa
0 coupa distance 3_miles
0 coupa traffic_info moderate_traffic
0 coupa poi_type coffee_or_tea_place
0 coupa address 394_van_ness_ave
0 5_miles heavy_traffic shopping_center poi stanford_shopping_center
0 stanford_shopping_center distance 5_miles
0 stanford_shopping_center traffic_info heavy_traffic
0 stanford_shopping_center poi_type shopping_center
0 stanford_shopping_center address 773_alger_dr
0 4_miles no_traffic gas_station poi valero
0 valero distance 4_miles
0 valero traffic_info no_traffic
0 valero poi_type gas_station
0 valero address 200_alester_ave
0 4_miles heavy_traffic certain_address poi 5677_southwest_4th_street
0 5677_southwest_4th_street distance 4_miles
0 5677_southwest_4th_street traffic_info heavy_traffic
0 5677_southwest_4th_street poi_type certain_address
0 5677_southwest_4th_street address 5677_southwest_4th_street
0 4_miles moderate_traffic coffee_or_tea_place poi teavana
0 teavana distance 4_miles
0 teavana traffic_info moderate_traffic
0 teavana poi_type coffee_or_tea_place
0 teavana address 145_amherst_st
0 3_miles moderate_traffic coffee_or_tea_place poi starbucks
0 starbucks distance 3_miles
0 starbucks traffic_info moderate_traffic
0 starbucks poi_type coffee_or_tea_place
0 starbucks address 792_bedoin_street
1 i need the address of a the shopping_center that i can get to the quickest from here	stanford_shopping_center is 5_miles away but there is heavy_traffic on our way do you want me to set the gps to get there ?	['stanford_shopping_center', '5_miles', 'heavy_traffic']
2 yes , please , just pick the quickest route and let s go there !	the quickest route is 773_alger_dr and is set	['773_alger_dr']
3 thanks for all the help	you are welcome	[]

#weather#
0 today monday
0 manhattan monday snow
0 manhattan monday low 20f
0 manhattan monday high 40f
0 manhattan tuesday hot
0 manhattan tuesday low 80f
0 manhattan tuesday high 100f
0 manhattan wednesday dry
0 manhattan wednesday low 80f
0 manhattan wednesday high 100f
0 manhattan thursday warm
0 manhattan thursday low 90f
0 manhattan thursday high 100f
0 manhattan friday rain
0 manhattan friday low 70f
0 manhattan friday high 80f
0 manhattan saturday hot
0 manhattan saturday low 80f
0 manhattan saturday high 90f
0 manhattan sunday foggy
0 manhattan sunday low 80f
0 manhattan sunday high 100f
0 compton monday clear_skies
0 compton monday low 90f
0 compton monday high 100f
0 compton tuesday humid
0 compton tuesday low 90f
0 compton tuesday high 100f
0 compton wednesday cloudy
0 compton wednesday low 30f
0 compton wednesday high 50f
0 compton thursday foggy
0 compton thursday low 20f
0 compton thursday high 40f
0 compton friday foggy
0 compton friday low 20f
0 compton friday high 30f
0 compton saturday clear_skies
0 compton saturday low 20f
0 compton saturday high 40f
0 compton sunday rain
0 compton sunday low 30f
0 compton sunday high 50f
0 los_angeles monday cloudy
0 los_angeles monday low 40f
0 los_angeles monday high 50f
0 los_angeles tuesday cloudy
0 los_angeles tuesday low 70f
0 los_angeles tuesday high 80f
0 los_angeles wednesday drizzle
0 los_angeles wednesday low 20f
0 los_angeles wednesday high 40f
0 los_angeles thursday drizzle
0 los_angeles thursday low 40f
0 los_angeles thursday high 60f
0 los_angeles friday foggy
0 los_angeles friday low 30f
0 los_angeles friday high 40f
0 los_angeles saturday rain
0 los_angeles saturday low 20f
0 los_angeles saturday high 30f
0 los_angeles sunday clear_skies
0 los_angeles sunday low 20f
0 los_angeles sunday high 30f
0 fresno monday rain
0 fresno monday low 60f
0 fresno monday high 80f
0 fresno tuesday drizzle
0 fresno tuesday low 60f
0 fresno tuesday high 80f
0 fresno wednesday snow
0 fresno wednesday low 40f
0 fresno wednesday high 50f
0 fresno thursday foggy
0 fresno thursday low 50f
0 fresno thursday high 70f
0 fresno friday raining
0 fresno friday low 40f
0 fresno friday high 50f
0 fresno saturday rain
0 fresno saturday low 50f
0 fresno saturday high 60f
0 fresno sunday raining
0 fresno sunday low 60f
0 fresno sunday high 70f
0 boston monday cloudy
0 boston monday low 70f
0 boston monday high 80f
0 boston tuesday dry
0 boston tuesday low 30f
0 boston tuesday high 40f
0 boston wednesday snow
0 boston wednesday low 30f
0 boston wednesday high 50f
0 boston thursday blizzard
0 boston thursday low 50f
0 boston thursday high 60f
0 boston friday drizzle
0 boston friday low 60f
0 boston friday high 70f
0 boston saturday foggy
0 boston saturday low 50f
0 boston saturday high 70f
0 boston sunday warm
0 boston sunday low 70f
0 boston sunday high 80f
0 san_francisco monday blizzard
0 san_francisco monday low 50f
0 san_francisco monday high 60f
0 san_francisco tuesday drizzle
0 san_francisco tuesday low 20f
0 san_francisco tuesday high 40f
0 san_francisco wednesday drizzle
0 san_francisco wednesday low 50f
0 san_francisco wednesday high 70f
0 san_francisco thursday blizzard
0 san_francisco thursday low 50f
0 san_francisco thursday high 60f
0 san_francisco friday rain
0 san_francisco friday low 20f
0 san_francisco friday high 40f
0 san_francisco saturday overcast
0 san_francisco saturday low 70f
0 san_francisco saturday high 80f
0 san_francisco sunday overcast
0 san_francisco sunday low 40f
0 san_francisco sunday high 60f
0 mountain_view monday raining
0 mountain_view monday low 70f
0 mountain_view monday high 90f
0 mountain_view tuesday snow
0 mountain_view tuesday low 20f
0 mountain_view tuesday high 40f
0 mountain_view wednesday hot
0 mountain_view wednesday low 80f
0 mountain_view wednesday high 90f
0 mountain_view thursday cloudy
0 mountain_view thursday low 30f
0 mountain_view thursday high 50f
0 mountain_view friday overcast
0 mountain_view friday low 80f
0 mountain_view friday high 90f
0 mountain_view saturday rain
0 mountain_view saturday low 70f
0 mountain_view saturday high 80f
0 mountain_view sunday rain
0 mountain_view sunday low 50f
0 mountain_view sunday high 70f
1 what is today s forecast	what city would you like today s forecast for ?	['today']
2 please check for boston	today in boston it is cloudy with a temperature between 70f - 80f	['70f', '80f', 'cloudy', 'boston', 'today']
3 okay , thank you	you are welcome	[]

#navigate#
0 3_miles moderate_traffic pizza_restaurant poi dominos
0 dominos distance 3_miles
0 dominos traffic_info moderate_traffic
0 dominos poi_type pizza_restaurant
0 dominos address 776_arastradero_rd
0 5_miles car_collision_nearby pizza_restaurant poi papa_johns
0 papa_johns distance 5_miles
0 papa_johns traffic_info car_collision_nearby
0 papa_johns poi_type pizza_restaurant
0 papa_johns address 110_arastradero_rd
0 6_miles moderate_traffic certain_address poi 5677_springer_street
0 5677_springer_street distance 6_miles
0 5677_springer_street traffic_info moderate_traffic
0 5677_springer_street poi_type certain_address
0 5677_springer_street address 5677_springer_street
0 2_miles no_traffic chinese_restaurant poi chef_chu_s
0 chef_chu_s distance 2_miles
0 chef_chu_s traffic_info no_traffic
0 chef_chu_s poi_type chinese_restaurant
0 chef_chu_s address 593_arrowhead_way
0 8_miles no_traffic home poi home
0 home distance 8_miles
0 home traffic_info no_traffic
0 home poi_type home
0 home address 10_ames_street
0 2_miles heavy_traffic gas_station poi shell
0 shell distance 2_miles
0 shell traffic_info heavy_traffic
0 shell poi_type gas_station
0 shell address 53_university_av
0 6_miles heavy_traffic coffee_or_tea_place poi cafe_venetia
0 cafe_venetia distance 6_miles
0 cafe_venetia traffic_info heavy_traffic
0 cafe_venetia poi_type coffee_or_tea_place
0 cafe_venetia address 269_alger_dr
0 2_miles car_collision_nearby parking_garage poi stanford_oval_parking
0 stanford_oval_parking distance 2_miles
0 stanford_oval_parking traffic_info car_collision_nearby
0 stanford_oval_parking poi_type parking_garage
0 stanford_oval_parking address 610_amarillo_ave
1 car i need to get home , it should be near me , please highlight its position on the map	your home is at 10_ames_street	['10_ames_street', 'home']
2 avoid all heavy_traffic and let s go there , thank you !	setting gps to avoid any heavy_traffic your route is now set	['heavy_traffic']
3 thanks so much	you are welcome	[]

#weather#
0 today monday
0 san_francisco monday snow
0 san_francisco monday low 30f
0 san_francisco monday high 40f
0 san_francisco tuesday warm
0 san_francisco tuesday low 40f
0 san_francisco tuesday high 60f
0 san_francisco wednesday cloudy
0 san_francisco wednesday low 30f
0 san_francisco wednesday high 40f
0 san_francisco thursday hot
0 san_francisco thursday low 40f
0 san_francisco thursday high 60f
0 san_francisco friday windy
0 san_francisco friday low 80f
0 san_francisco friday high 100f
0 san_francisco saturday windy
0 san_francisco saturday low 60f
0 san_francisco saturday high 80f
0 san_francisco sunday hot
0 san_francisco sunday low 30f
0 san_francisco sunday high 40f
0 seattle monday windy
0 seattle monday low 90f
0 seattle monday high 100f
0 seattle tuesday foggy
0 seattle tuesday low 40f
0 seattle tuesday high 60f
0 seattle wednesday cloudy
0 seattle wednesday low 70f
0 seattle wednesday high 90f
0 seattle thursday windy
0 seattle thursday low 40f
0 seattle thursday high 60f
0 seattle friday foggy
0 seattle friday low 70f
0 seattle friday high 80f
0 seattle saturday warm
0 seattle saturday low 80f
0 seattle saturday high 100f
0 seattle sunday rain
0 seattle sunday low 30f
0 seattle sunday high 40f
0 boston monday foggy
0 boston monday low 80f
0 boston monday high 90f
0 boston tuesday snow
0 boston tuesday low 70f
0 boston tuesday high 90f
0 boston wednesday foggy
0 boston wednesday low 40f
0 boston wednesday high 60f
0 boston thursday overcast
0 boston thursday low 40f
0 boston thursday high 60f
0 boston friday raining
0 boston friday low 30f
0 boston friday high 40f
0 boston saturday hot
0 boston saturday low 30f
0 boston saturday high 40f
0 boston sunday clear_skies
0 boston sunday low 60f
0 boston sunday high 70f
0 fresno monday cloudy
0 fresno monday low 90f
0 fresno monday high 100f
0 fresno tuesday hot
0 fresno tuesday low 70f
0 fresno tuesday high 80f
0 fresno wednesday warm
0 fresno wednesday low 70f
0 fresno wednesday high 80f
0 fresno thursday warm
0 fresno thursday low 90f
0 fresno thursday high 100f
0 fresno friday warm
0 fresno friday low 60f
0 fresno friday high 80f
0 fresno saturday overcast
0 fresno saturday low 80f
0 fresno saturday high 90f
0 fresno sunday hot
0 fresno sunday low 40f
0 fresno sunday high 60f
0 downtown_chicago monday hot
0 downtown_chicago monday low 80f
0 downtown_chicago monday high 90f
0 downtown_chicago tuesday snow
0 downtown_chicago tuesday low 60f
0 downtown_chicago tuesday high 70f
0 downtown_chicago wednesday windy
0 downtown_chicago wednesday low 80f
0 downtown_chicago wednesday high 90f
0 downtown_chicago thursday foggy
0 downtown_chicago thursday low 30f
0 downtown_chicago thursday high 40f
0 downtown_chicago friday clear_skies
0 downtown_chicago friday low 90f
0 downtown_chicago friday high 100f
0 downtown_chicago saturday hot
0 downtown_chicago saturday low 60f
0 downtown_chicago saturday high 80f
0 downtown_chicago sunday hot
0 downtown_chicago sunday low 70f
0 downtown_chicago sunday high 90f
0 compton monday windy
0 compton monday low 60f
0 compton monday high 70f
0 compton tuesday raining
0 compton tuesday low 90f
0 compton tuesday high 100f
0 compton wednesday warm
0 compton wednesday low 90f
0 compton wednesday high 100f
0 compton thursday snow
0 compton thursday low 60f
0 compton thursday high 80f
0 compton friday clear_skies
0 compton friday low 40f
0 compton friday high 60f
0 compton saturday windy
0 compton saturday low 80f
0 compton saturday high 90f
0 compton sunday foggy
0 compton sunday low 60f
0 compton sunday high 80f
0 menlo_park monday warm
0 menlo_park monday low 40f
0 menlo_park monday high 60f
0 menlo_park tuesday clear_skies
0 menlo_park tuesday low 70f
0 menlo_park tuesday high 90f
0 menlo_park wednesday rain
0 menlo_park wednesday low 90f
0 menlo_park wednesday high 100f
0 menlo_park thursday foggy
0 menlo_park thursday low 60f
0 menlo_park thursday high 80f
0 menlo_park friday overcast
0 menlo_park friday low 40f
0 menlo_park friday high 60f
0 menlo_park saturday hot
0 menlo_park saturday low 80f
0 menlo_park saturday high 100f
0 menlo_park sunday rain
0 menlo_park sunday low 40f
0 menlo_park sunday high 60f
1 what is the forecast for today and tomorrow	what city do you want the weather for ?	[]
2 will it be overcast in downtown_chicago today or tomorrow ?	there will be no overcast today and tomorrow in chicago the forecast for monday is hot , low of 80f , high of 90f the forecast for tuesday will be snow , low of 60f , high of 70f	['70f', 'hot', '80f', 'monday', '90f', 'tuesday', 'overcast', 'tomorrow', 'today', 'snow', '60f']
3 very nice to know , thanks	great talking with you , goodbye	[]

#schedule#
1 set a reminder that i have a lab_appointment with tom at 4pm on the_5th of this month	your reminder has been scheduled	[]

#schedule#
0 optometrist_appointment time 5pm
0 optometrist_appointment date the_6th
0 optometrist_appointment party jeff
0 doctor_appointment time 9am
0 doctor_appointment date the_17th
0 doctor_appointment party mother
0 optometrist_appointment time 1pm
0 optometrist_appointment date thursday
0 optometrist_appointment party martha
0 swimming_activity time 5pm
0 swimming_activity date the_7th
0 swimming_activity party brother
0 dinner time 7pm
0 dinner date the_19th
0 dinner party martha
0 meeting time 9am
0 meeting date the_11th
0 meeting party executive_team
0 meeting room conference_room_102
0 meeting agenda go_over_budget
0 optometrist_appointment time 5pm
0 optometrist_appointment date saturday
0 optometrist_appointment party alex
0 optometrist_appointment time 2pm
0 optometrist_appointment date the_5th
0 optometrist_appointment party sister
1 can you find out the parties attending and time for my optometrist_appointment ?	i have four , one with alex at 5pm on saturday , one with your sister at 2pm on the_5th , one with jeff on the_6th , and one with martha on thursday which one ?	['jeff', 'thursday', 'the_6th', 'the_5th', 'martha', 'sister', 'saturday', 'alex', '2pm', '5pm']
2 that will do , thank you kindly	you are welcome	[]

#weather#
0 today monday
0 downtown_chicago monday cloudy
0 downtown_chicago monday low 40f
0 downtown_chicago monday high 60f
0 downtown_chicago tuesday hot
0 downtown_chicago tuesday low 30f
0 downtown_chicago tuesday high 40f
0 downtown_chicago wednesday raining
0 downtown_chicago wednesday low 40f
0 downtown_chicago wednesday high 60f
0 downtown_chicago thursday raining
0 downtown_chicago thursday low 70f
0 downtown_chicago thursday high 90f
0 downtown_chicago friday windy
0 downtown_chicago friday low 70f
0 downtown_chicago friday high 90f
0 downtown_chicago saturday raining
0 downtown_chicago saturday low 40f
0 downtown_chicago saturday high 60f
0 downtown_chicago sunday clear_skies
0 downtown_chicago sunday low 60f
0 downtown_chicago sunday high 80f
0 manhattan monday warm
0 manhattan monday low 60f
0 manhattan monday high 80f
0 manhattan tuesday rain
0 manhattan tuesday low 90f
0 manhattan tuesday high 100f
0 manhattan wednesday windy
0 manhattan wednesday low 60f
0 manhattan wednesday high 80f
0 manhattan thursday warm
0 manhattan thursday low 30f
0 manhattan thursday high 40f
0 manhattan friday rain
0 manhattan friday low 90f
0 manhattan friday high 100f
0 manhattan saturday overcast
0 manhattan saturday low 90f
0 manhattan saturday high 100f
0 manhattan sunday snow
0 manhattan sunday low 70f
0 manhattan sunday high 90f
0 grand_rapids monday foggy
0 grand_rapids monday low 80f
0 grand_rapids monday high 100f
0 grand_rapids tuesday hot
0 grand_rapids tuesday low 70f
0 grand_rapids tuesday high 80f
0 grand_rapids wednesday warm
0 grand_rapids wednesday low 70f
0 grand_rapids wednesday high 90f
0 grand_rapids thursday overcast
0 grand_rapids thursday low 40f
0 grand_rapids thursday high 60f
0 grand_rapids friday cloudy
0 grand_rapids friday low 60f
0 grand_rapids friday high 80f
0 grand_rapids saturday rain
0 grand_rapids saturday low 90f
0 grand_rapids saturday high 100f
0 grand_rapids sunday hot
0 grand_rapids sunday low 60f
0 grand_rapids sunday high 70f
0 exeter monday warm
0 exeter monday low 40f
0 exeter monday high 60f
0 exeter tuesday cloudy
0 exeter tuesday low 40f
0 exeter tuesday high 60f
0 exeter wednesday overcast
0 exeter wednesday low 60f
0 exeter wednesday high 80f
0 exeter thursday clear_skies
0 exeter thursday low 30f
0 exeter thursday high 40f
0 exeter friday overcast
0 exeter friday low 40f
0 exeter friday high 60f
0 exeter saturday clear_skies
0 exeter saturday low 30f
0 exeter saturday high 40f
0 exeter sunday rain
0 exeter sunday low 30f
0 exeter sunday high 40f
0 fresno monday hot
0 fresno monday low 70f
0 fresno monday high 90f
0 fresno tuesday raining
0 fresno tuesday low 90f
0 fresno tuesday high 100f
0 fresno wednesday clear_skies
0 fresno wednesday low 40f
0 fresno wednesday high 60f
0 fresno thursday clear_skies
0 fresno thursday low 60f
0 fresno thursday high 80f
0 fresno friday hot
0 fresno friday low 60f
0 fresno friday high 80f
0 fresno saturday overcast
0 fresno saturday low 60f
0 fresno saturday high 80f
0 fresno sunday warm
0 fresno sunday low 70f
0 fresno sunday high 80f
0 oakland monday warm
0 oakland monday low 40f
0 oakland monday high 60f
0 oakland tuesday cloudy
0 oakland tuesday low 40f
0 oakland tuesday high 60f
0 oakland wednesday rain
0 oakland wednesday low 70f
0 oakland wednesday high 80f
0 oakland thursday snow
0 oakland thursday low 30f
0 oakland thursday high 40f
0 oakland friday foggy
0 oakland friday low 30f
0 oakland friday high 40f
0 oakland saturday foggy
0 oakland saturday low 70f
0 oakland saturday high 80f
0 oakland sunday foggy
0 oakland sunday low 60f
0 oakland sunday high 80f
0 menlo_park monday windy
0 menlo_park monday low 40f
0 menlo_park monday high 60f
0 menlo_park tuesday windy
0 menlo_park tuesday low 30f
0 menlo_park tuesday high 40f
0 menlo_park wednesday foggy
0 menlo_park wednesday low 80f
0 menlo_park wednesday high 100f
0 menlo_park thursday rain
0 menlo_park thursday low 40f
0 menlo_park thursday high 60f
0 menlo_park friday raining
0 menlo_park friday low 30f
0 menlo_park friday high 40f
0 menlo_park saturday foggy
0 menlo_park saturday low 40f
0 menlo_park saturday high 60f
0 menlo_park sunday snow
0 menlo_park sunday low 90f
0 menlo_park sunday high 100f
1 is it going to be cloudy in the next 7 days	for what city would you like the forecast ?	[]
2 chicago please	the weather in chicago will be mainly rainy and cloudy over the next_few_days	['next_few_days', 'cloudy']

#schedule#
1 set a reminder for my daughter s swimming lessons	okay , for what time and day ?	[]
2 i need it to be set for 7pm on the_1st	i am setting a reminder for swimming lessons at 7pm on the_1st	['7pm', 'the_1st', 'swimming']
3 thank you car	you are welcome	[]

#schedule#
1 i have a lab_appointment with alex at 2 at the end of march	okay great , would you like to set a reminder for it ?	[]
2 yes , please	okay , i just set that reminder for you can i help with anything else ?	[]
3 thank you	no problem	[]

#weather#
0 today monday
0 camarillo monday stormy
0 camarillo monday low 40f
0 camarillo monday high 60f
0 camarillo tuesday snow
0 camarillo tuesday low 70f
0 camarillo tuesday high 90f
0 camarillo wednesday snow
0 camarillo wednesday low 20f
0 camarillo wednesday high 30f
0 camarillo thursday rain
0 camarillo thursday low 80f
0 camarillo thursday high 90f
0 camarillo friday blizzard
0 camarillo friday low 20f
0 camarillo friday high 40f
0 camarillo saturday foggy
0 camarillo saturday low 20f
0 camarillo saturday high 40f
0 camarillo sunday rain
0 camarillo sunday low 80f
0 camarillo sunday high 90f
0 brentwood monday clear_skies
0 brentwood monday low 60f
0 brentwood monday high 70f
0 brentwood tuesday overcast
0 brentwood tuesday low 40f
0 brentwood tuesday high 60f
0 brentwood wednesday dry
0 brentwood wednesday low 40f
0 brentwood wednesday high 60f
0 brentwood thursday raining
0 brentwood thursday low 50f
0 brentwood thursday high 60f
0 brentwood friday overcast
0 brentwood friday low 20f
0 brentwood friday high 40f
0 brentwood saturday dry
0 brentwood saturday low 20f
0 brentwood saturday high 40f
0 brentwood sunday cloudy
0 brentwood sunday low 30f
0 brentwood sunday high 50f
0 carson monday warm
0 carson monday low 60f
0 carson monday high 80f
0 carson tuesday overcast
0 carson tuesday low 60f
0 carson tuesday high 80f
0 carson wednesday rain
0 carson wednesday low 80f
0 carson wednesday high 90f
0 carson thursday stormy
0 carson thursday low 60f
0 carson thursday high 70f
0 carson friday windy
0 carson friday low 80f
0 carson friday high 90f
0 carson saturday raining
0 carson saturday low 60f
0 carson saturday high 70f
0 carson sunday rain
0 carson sunday low 90f
0 carson sunday high 100f
0 danville monday windy
0 danville monday low 60f
0 danville monday high 80f
0 danville tuesday raining
0 danville tuesday low 90f
0 danville tuesday high 100f
0 danville wednesday drizzle
0 danville wednesday low 60f
0 danville wednesday high 70f
0 danville thursday windy
0 danville thursday low 60f
0 danville thursday high 70f
0 danville friday stormy
0 danville friday low 60f
0 danville friday high 80f
0 danville saturday clear_skies
0 danville saturday low 40f
0 danville saturday high 60f
0 danville sunday stormy
0 danville sunday low 90f
0 danville sunday high 100f
0 cleveland monday snow
0 cleveland monday low 40f
0 cleveland monday high 60f
0 cleveland tuesday dry
0 cleveland tuesday low 30f
0 cleveland tuesday high 50f
0 cleveland wednesday cloudy
0 cleveland wednesday low 80f
0 cleveland wednesday high 90f
0 cleveland thursday raining
0 cleveland thursday low 50f
0 cleveland thursday high 70f
0 cleveland friday rain
0 cleveland friday low 20f
0 cleveland friday high 30f
0 cleveland saturday foggy
0 cleveland saturday low 20f
0 cleveland saturday high 40f
0 cleveland sunday foggy
0 cleveland sunday low 90f
0 cleveland sunday high 100f
0 mountain_view monday foggy
0 mountain_view monday low 50f
0 mountain_view monday high 60f
0 mountain_view tuesday hail
0 mountain_view tuesday low 80f
0 mountain_view tuesday high 100f
0 mountain_view wednesday foggy
0 mountain_view wednesday low 30f
0 mountain_view wednesday high 40f
0 mountain_view thursday rain
0 mountain_view thursday low 60f
0 mountain_view thursday high 70f
0 mountain_view friday cloudy
0 mountain_view friday low 80f
0 mountain_view friday high 100f
0 mountain_view saturday blizzard
0 mountain_view saturday low 20f
0 mountain_view saturday high 40f
0 mountain_view sunday cloudy
0 mountain_view sunday low 20f
0 mountain_view sunday high 30f
0 manhattan monday hail
0 manhattan monday low 70f
0 manhattan monday high 90f
0 manhattan tuesday drizzle
0 manhattan tuesday low 50f
0 manhattan tuesday high 70f
0 manhattan wednesday hail
0 manhattan wednesday low 60f
0 manhattan wednesday high 80f
0 manhattan thursday cloudy
0 manhattan thursday low 70f
0 manhattan thursday high 90f
0 manhattan friday hail
0 manhattan friday low 80f
0 manhattan friday high 90f
0 manhattan saturday rain
0 manhattan saturday low 70f
0 manhattan saturday high 80f
0 manhattan sunday foggy
0 manhattan sunday low 50f
0 manhattan sunday high 70f
1 will it snow this week	which city would you like to find out if it s snowing in ?	[]
2 cleveland	snow is predicted to fall in cleveland today	['snow', 'cleveland', 'today']
3 thank you car	you are welcome !	[]

#navigate#
0 6_miles heavy_traffic parking_garage poi civic_center_garage
0 civic_center_garage distance 6_miles
0 civic_center_garage traffic_info heavy_traffic
0 civic_center_garage poi_type parking_garage
0 civic_center_garage address 270_altaire_walk
0 3_miles moderate_traffic hospital poi stanford_express_care
0 stanford_express_care distance 3_miles
0 stanford_express_care traffic_info moderate_traffic
0 stanford_express_care poi_type hospital
0 stanford_express_care address 214_el_camino_real
0 5_miles heavy_traffic hospital poi palo_alto_medical_foundation
0 palo_alto_medical_foundation distance 5_miles
0 palo_alto_medical_foundation traffic_info heavy_traffic
0 palo_alto_medical_foundation poi_type hospital
0 palo_alto_medical_foundation address 611_ames_ave
0 1_miles moderate_traffic certain_address poi 5672_barringer_street
0 5672_barringer_street distance 1_miles
0 5672_barringer_street traffic_info moderate_traffic
0 5672_barringer_street poi_type certain_address
0 5672_barringer_street address 5672_barringer_street
0 5_miles heavy_traffic parking_garage poi webster_garage
0 webster_garage distance 5_miles
0 webster_garage traffic_info heavy_traffic
0 webster_garage poi_type parking_garage
0 webster_garage address 880_ames_ct
0 1_miles no_traffic gas_station poi valero
0 valero distance 1_miles
0 valero traffic_info no_traffic
0 valero poi_type gas_station
0 valero address 200_alester_ave
0 1_miles no_traffic grocery_store poi sigona_farmers_market
0 sigona_farmers_market distance 1_miles
0 sigona_farmers_market traffic_info no_traffic
0 sigona_farmers_market poi_type grocery_store
0 sigona_farmers_market address 638_amherst_st
1 what hospital is nearby ?	palo_alto_medical_foundation and stanford_express_care are close	['stanford_express_care', 'palo_alto_medical_foundation']
2 which one is quickest to reach ?	stanford_express_care is just 3_miles away and there is less traffic on its way than on the other hospital do you want me to set the navigation to go there ?	['hospital', 'stanford_express_care', '3_miles']
3 sure , thank you !	you are welcome , glad to help	[]

#weather#
0 today monday
0 compton monday hail
0 compton monday low 50f
0 compton monday high 70f
0 compton tuesday hail
0 compton tuesday low 70f
0 compton tuesday high 90f
0 compton wednesday cloudy
0 compton wednesday low 60f
0 compton wednesday high 70f
0 compton thursday drizzle
0 compton thursday low 20f
0 compton thursday high 30f
0 compton friday dry
0 compton friday low 50f
0 compton friday high 60f
0 compton saturday windy
0 compton saturday low 90f
0 compton saturday high 100f
0 compton sunday warm
0 compton sunday low 60f
0 compton sunday high 70f
0 san_mateo monday humid
0 san_mateo monday low 60f
0 san_mateo monday high 70f
0 san_mateo tuesday dew
0 san_mateo tuesday low 50f
0 san_mateo tuesday high 60f
0 san_mateo wednesday foggy
0 san_mateo wednesday low 30f
0 san_mateo wednesday high 40f
0 san_mateo thursday humid
0 san_mateo thursday low 70f
0 san_mateo thursday high 90f
0 san_mateo friday cloudy
0 san_mateo friday low 40f
0 san_mateo friday high 50f
0 san_mateo saturday overcast
0 san_mateo saturday low 20f
0 san_mateo saturday high 40f
0 san_mateo sunday cloudy
0 san_mateo sunday low 70f
0 san_mateo sunday high 90f
0 atherton monday drizzle
0 atherton monday low 80f
0 atherton monday high 100f
0 atherton tuesday snow
0 atherton tuesday low 30f
0 atherton tuesday high 50f
0 atherton wednesday dry
0 atherton wednesday low 80f
0 atherton wednesday high 100f
0 atherton thursday blizzard
0 atherton thursday low 30f
0 atherton thursday high 40f
0 atherton friday dry
0 atherton friday low 20f
0 atherton friday high 30f
0 atherton saturday warm
0 atherton saturday low 80f
0 atherton saturday high 90f
0 atherton sunday cloudy
0 atherton sunday low 70f
0 atherton sunday high 90f
0 fresno monday foggy
0 fresno monday low 90f
0 fresno monday high 100f
0 fresno tuesday stormy
0 fresno tuesday low 50f
0 fresno tuesday high 70f
0 fresno wednesday hail
0 fresno wednesday low 80f
0 fresno wednesday high 90f
0 fresno thursday stormy
0 fresno thursday low 50f
0 fresno thursday high 70f
0 fresno friday clear_skies
0 fresno friday low 70f
0 fresno friday high 80f
0 fresno saturday dry
0 fresno saturday low 70f
0 fresno saturday high 90f
0 fresno sunday snow
0 fresno sunday low 30f
0 fresno sunday high 50f
0 seattle monday dry
0 seattle monday low 80f
0 seattle monday high 100f
0 seattle tuesday dew
0 seattle tuesday low 70f
0 seattle tuesday high 80f
0 seattle wednesday snow
0 seattle wednesday low 30f
0 seattle wednesday high 40f
0 seattle thursday drizzle
0 seattle thursday low 90f
0 seattle thursday high 100f
0 seattle friday raining
0 seattle friday low 30f
0 seattle friday high 40f
0 seattle saturday dry
0 seattle saturday low 20f
0 seattle saturday high 40f
0 seattle sunday overcast
0 seattle sunday low 20f
0 seattle sunday high 40f
0 camarillo monday dry
0 camarillo monday low 40f
0 camarillo monday high 50f
0 camarillo tuesday snow
0 camarillo tuesday low 90f
0 camarillo tuesday high 100f
0 camarillo wednesday clear_skies
0 camarillo wednesday low 40f
0 camarillo wednesday high 60f
0 camarillo thursday blizzard
0 camarillo thursday low 30f
0 camarillo thursday high 50f
0 camarillo friday misty
0 camarillo friday low 40f
0 camarillo friday high 50f
0 camarillo saturday stormy
0 camarillo saturday low 60f
0 camarillo saturday high 70f
0 camarillo sunday foggy
0 camarillo sunday low 50f
0 camarillo sunday high 60f
0 brentwood monday dew
0 brentwood monday low 20f
0 brentwood monday high 30f
0 brentwood tuesday windy
0 brentwood tuesday low 40f
0 brentwood tuesday high 50f
0 brentwood wednesday dry
0 brentwood wednesday low 90f
0 brentwood wednesday high 100f
0 brentwood thursday clear_skies
0 brentwood thursday low 80f
0 brentwood thursday high 100f
0 brentwood friday foggy
0 brentwood friday low 80f
0 brentwood friday high 100f
0 brentwood saturday rain
0 brentwood saturday low 60f
0 brentwood saturday high 70f
0 brentwood sunday frost
0 brentwood sunday low 30f
0 brentwood sunday high 50f
1 is it gonna rain in camarillo today and tomorrow ?	the forecast does not predict rain in camarillo today or tomorrow	['tomorrow', 'camarillo', 'rain', 'today']
2 thanks	you are welcome , have a great day	[]

#weather#
0 today monday
0 alameda monday rain
0 alameda monday low 60f
0 alameda monday high 70f
0 alameda tuesday hail
0 alameda tuesday low 40f
0 alameda tuesday high 50f
0 alameda wednesday cloudy
0 alameda wednesday low 70f
0 alameda wednesday high 80f
0 alameda thursday snow
0 alameda thursday low 60f
0 alameda thursday high 70f
0 alameda friday cloudy
0 alameda friday low 30f
0 alameda friday high 50f
0 alameda saturday frost
0 alameda saturday low 40f
0 alameda saturday high 60f
0 alameda sunday overcast
0 alameda sunday low 70f
0 alameda sunday high 90f
0 mountain_view monday dry
0 mountain_view monday low 90f
0 mountain_view monday high 100f
0 mountain_view tuesday clear_skies
0 mountain_view tuesday low 20f
0 mountain_view tuesday high 40f
0 mountain_view wednesday rain
0 mountain_view wednesday low 50f
0 mountain_view wednesday high 70f
0 mountain_view thursday rain
0 mountain_view thursday low 50f
0 mountain_view thursday high 70f
0 mountain_view friday rain
0 mountain_view friday low 80f
0 mountain_view friday high 100f
0 mountain_view saturday rain
0 mountain_view saturday low 20f
0 mountain_view saturday high 40f
0 mountain_view sunday frost
0 mountain_view sunday low 40f
0 mountain_view sunday high 60f
0 alhambra monday overcast
0 alhambra monday low 90f
0 alhambra monday high 100f
0 alhambra tuesday frost
0 alhambra tuesday low 50f
0 alhambra tuesday high 60f
0 alhambra wednesday rain
0 alhambra wednesday low 70f
0 alhambra wednesday high 90f
0 alhambra thursday raining
0 alhambra thursday low 30f
0 alhambra thursday high 40f
0 alhambra friday hail
0 alhambra friday low 40f
0 alhambra friday high 50f
0 alhambra saturday raining
0 alhambra saturday low 30f
0 alhambra saturday high 50f
0 alhambra sunday drizzle
0 alhambra sunday low 20f
0 alhambra sunday high 30f
0 brentwood monday warm
0 brentwood monday low 50f
0 brentwood monday high 70f
0 brentwood tuesday clear_skies
0 brentwood tuesday low 30f
0 brentwood tuesday high 40f
0 brentwood wednesday frost
0 brentwood wednesday low 50f
0 brentwood wednesday high 60f
0 brentwood thursday rain
0 brentwood thursday low 30f
0 brentwood thursday high 40f
0 brentwood friday blizzard
0 brentwood friday low 40f
0 brentwood friday high 50f
0 brentwood saturday windy
0 brentwood saturday low 70f
0 brentwood saturday high 80f
0 brentwood sunday stormy
0 brentwood sunday low 20f
0 brentwood sunday high 30f
0 compton monday stormy
0 compton monday low 90f
0 compton monday high 100f
0 compton tuesday hail
0 compton tuesday low 20f
0 compton tuesday high 40f
0 compton wednesday dry
0 compton wednesday low 90f
0 compton wednesday high 100f
0 compton thursday stormy
0 compton thursday low 80f
0 compton thursday high 100f
0 compton friday blizzard
0 compton friday low 40f
0 compton friday high 60f
0 compton saturday drizzle
0 compton saturday low 60f
0 compton saturday high 70f
0 compton sunday warm
0 compton sunday low 90f
0 compton sunday high 100f
0 redwood_city monday clear_skies
0 redwood_city monday low 80f
0 redwood_city monday high 100f
0 redwood_city tuesday hail
0 redwood_city tuesday low 90f
0 redwood_city tuesday high 100f
0 redwood_city wednesday clear_skies
0 redwood_city wednesday low 70f
0 redwood_city wednesday high 80f
0 redwood_city thursday hot
0 redwood_city thursday low 60f
0 redwood_city thursday high 70f
0 redwood_city friday rain
0 redwood_city friday low 70f
0 redwood_city friday high 90f
0 redwood_city saturday cloudy
0 redwood_city saturday low 50f
0 redwood_city saturday high 70f
0 redwood_city sunday windy
0 redwood_city sunday low 80f
0 redwood_city sunday high 100f
0 durham monday windy
0 durham monday low 50f
0 durham monday high 70f
0 durham tuesday foggy
0 durham tuesday low 20f
0 durham tuesday high 30f
0 durham wednesday rain
0 durham wednesday low 60f
0 durham wednesday high 70f
0 durham thursday drizzle
0 durham thursday low 80f
0 durham thursday high 100f
0 durham friday rain
0 durham friday low 20f
0 durham friday high 40f
0 durham saturday rain
0 durham saturday low 40f
0 durham saturday high 60f
0 durham sunday overcast
0 durham sunday low 30f
0 durham sunday high 40f
1 car is it going to snow today	what city should i check for snow ?	['snow']
2 durham	it will not be snowing in durham today it will be windy with a low of 50f and a high of 70f	['70f', 'windy', '50f', 'durham', 'today']
3 thank you car !	you are welcome !	[]

#schedule#
1 schedule my 10am dentist_appointment on friday with my father	okay , i have scheduled your dentist_appointment for this friday at 10am with your father anything else i can help with ?	['dentist_appointment', 'father', 'friday', '10am']
2 list my current schedule	current schedule is empty	[]
3 list my schedule for friday	okay , you have a dentist_appointment with your father , at 10am on friday	['dentist_appointment', 'father', 'friday', '10am']
4 thank you so much !	happy to help	[]

#weather#
0 today monday
0 cleveland monday hail
0 cleveland monday low 30f
0 cleveland monday high 40f
0 cleveland tuesday drizzle
0 cleveland tuesday low 30f
0 cleveland tuesday high 50f
0 cleveland wednesday dry
0 cleveland wednesday low 40f
0 cleveland wednesday high 60f
0 cleveland thursday humid
0 cleveland thursday low 80f
0 cleveland thursday high 90f
0 cleveland friday dry
0 cleveland friday low 30f
0 cleveland friday high 50f
0 cleveland saturday humid
0 cleveland saturday low 60f
0 cleveland saturday high 70f
0 cleveland sunday windy
0 cleveland sunday low 70f
0 cleveland sunday high 80f
0 manhattan monday overcast
0 manhattan monday low 50f
0 manhattan monday high 70f
0 manhattan tuesday drizzle
0 manhattan tuesday low 70f
0 manhattan tuesday high 80f
0 manhattan wednesday rain
0 manhattan wednesday low 30f
0 manhattan wednesday high 50f
0 manhattan thursday windy
0 manhattan thursday low 60f
0 manhattan thursday high 80f
0 manhattan friday rain
0 manhattan friday low 20f
0 manhattan friday high 40f
0 manhattan saturday stormy
0 manhattan saturday low 20f
0 manhattan saturday high 30f
0 manhattan sunday rain
0 manhattan sunday low 40f
0 manhattan sunday high 50f
0 fresno monday humid
0 fresno monday low 80f
0 fresno monday high 90f
0 fresno tuesday cloudy
0 fresno tuesday low 60f
0 fresno tuesday high 70f
0 fresno wednesday windy
0 fresno wednesday low 60f
0 fresno wednesday high 70f
0 fresno thursday raining
0 fresno thursday low 40f
0 fresno thursday high 50f
0 fresno friday foggy
0 fresno friday low 40f
0 fresno friday high 60f
0 fresno saturday humid
0 fresno saturday low 60f
0 fresno saturday high 80f
0 fresno sunday drizzle
0 fresno sunday low 20f
0 fresno sunday high 40f
0 compton monday rain
0 compton monday low 90f
0 compton monday high 100f
0 compton tuesday humid
0 compton tuesday low 90f
0 compton tuesday high 100f
0 compton wednesday raining
0 compton wednesday low 50f
0 compton wednesday high 60f
0 compton thursday raining
0 compton thursday low 80f
0 compton thursday high 90f
0 compton friday humid
0 compton friday low 60f
0 compton friday high 70f
0 compton saturday cloudy
0 compton saturday low 60f
0 compton saturday high 80f
0 compton sunday windy
0 compton sunday low 60f
0 compton sunday high 70f
0 alhambra monday warm
0 alhambra monday low 80f
0 alhambra monday high 100f
0 alhambra tuesday rain
0 alhambra tuesday low 30f
0 alhambra tuesday high 40f
0 alhambra wednesday drizzle
0 alhambra wednesday low 40f
0 alhambra wednesday high 50f
0 alhambra thursday raining
0 alhambra thursday low 50f
0 alhambra thursday high 60f
0 alhambra friday windy
0 alhambra friday low 40f
0 alhambra friday high 50f
0 alhambra saturday raining
0 alhambra saturday low 60f
0 alhambra saturday high 70f
0 alhambra sunday hail
0 alhambra sunday low 80f
0 alhambra sunday high 100f
0 menlo_park monday cloudy
0 menlo_park monday low 80f
0 menlo_park monday high 100f
0 menlo_park tuesday drizzle
0 menlo_park tuesday low 80f
0 menlo_park tuesday high 100f
0 menlo_park wednesday clear_skies
0 menlo_park wednesday low 30f
0 menlo_park wednesday high 40f
0 menlo_park thursday foggy
0 menlo_park thursday low 70f
0 menlo_park thursday high 80f
0 menlo_park friday raining
0 menlo_park friday low 40f
0 menlo_park friday high 60f
0 menlo_park saturday hail
0 menlo_park saturday low 60f
0 menlo_park saturday high 70f
0 menlo_park sunday frost
0 menlo_park sunday low 20f
0 menlo_park sunday high 30f
0 camarillo monday windy
0 camarillo monday low 50f
0 camarillo monday high 70f
0 camarillo tuesday clear_skies
0 camarillo tuesday low 50f
0 camarillo tuesday high 60f
0 camarillo wednesday cloudy
0 camarillo wednesday low 80f
0 camarillo wednesday high 100f
0 camarillo thursday raining
0 camarillo thursday low 90f
0 camarillo thursday high 100f
0 camarillo friday foggy
0 camarillo friday low 70f
0 camarillo friday high 80f
0 camarillo saturday hail
0 camarillo saturday low 90f
0 camarillo saturday high 100f
0 camarillo sunday drizzle
0 camarillo sunday low 30f
0 camarillo sunday high 40f
1 what will the temperature be for the next_week	what city do you want the temperature for ?	[]
2 i would like the temperature for alhambra please	next_week the temperatures in alhambra will be as follows : a low of 80f and a high of 100f on monday , a low of 30f and a high of 40f on tuesday , a low of 40f and a high of 50f on wednesday , a low of 50f and a high of 60f on thursday , a low of 40f and a high of 50f on friday , a low of 60f and a high of 70f on saturday , and a low of 80f and a high of 100f on sunday	['70f', '80f', 'alhambra', 'thursday', '100f', 'monday', 'tuesday', 'friday', '50f', 'sunday', 'wednesday', 'saturday', '40f', 'next_week', '30f', '60f']
3 thank you very much !	you are very welcome !	[]

#navigate#
0 4_miles road_block_nearby coffee_or_tea_place poi palo_alto_cafe
0 palo_alto_cafe distance 4_miles
0 palo_alto_cafe traffic_info road_block_nearby
0 palo_alto_cafe poi_type coffee_or_tea_place
0 palo_alto_cafe address 436_alger_dr
0 3_miles moderate_traffic parking_garage poi webster_garage
0 webster_garage distance 3_miles
0 webster_garage traffic_info moderate_traffic
0 webster_garage poi_type parking_garage
0 webster_garage address 880_ames_ct
0 1_miles car_collision_nearby gas_station poi chevron
0 chevron distance 1_miles
0 chevron traffic_info car_collision_nearby
0 chevron poi_type gas_station
0 chevron address 783_arcadia_pl
0 6_miles moderate_traffic chinese_restaurant poi mandarin_roots
0 mandarin_roots distance 6_miles
0 mandarin_roots traffic_info moderate_traffic
0 mandarin_roots poi_type chinese_restaurant
0 mandarin_roots address 271_springer_street
0 3_miles moderate_traffic rest_stop poi the_clement_hotel
0 the_clement_hotel distance 3_miles
0 the_clement_hotel traffic_info moderate_traffic
0 the_clement_hotel poi_type rest_stop
0 the_clement_hotel address 657_ames_ave
0 1_miles heavy_traffic parking_garage poi dish_parking
0 dish_parking distance 1_miles
0 dish_parking traffic_info heavy_traffic
0 dish_parking poi_type parking_garage
0 dish_parking address 550_alester_ave
0 5_miles heavy_traffic home poi home
0 home distance 5_miles
0 home traffic_info heavy_traffic
0 home poi_type home
0 home address 10_ames_street
0 1_miles heavy_traffic grocery_store poi sigona_farmers_market
0 sigona_farmers_market distance 1_miles
0 sigona_farmers_market traffic_info heavy_traffic
0 sigona_farmers_market poi_type grocery_store
0 sigona_farmers_market address 638_amherst_st
1 where can i get groceries ?	there is sigona_farmers_market 1_miles away from here but with heavy_traffic on our way	['1_miles', 'sigona_farmers_market', 'heavy_traffic']
2 can you pick a quick route for me ?	setting quickest route to sigona_farmers_market on gps now	['sigona_farmers_market']
3 thanks so much	you are welcome , stay safe	[]

#schedule#
1 schedule a yoga_activity at 9am with my sister	sure ! do you want me to schedule it for tomorrow ?	['tomorrow']
2 no , schedule my yoga_activity for today	okay , scheduling your yoga_activity for today at 9am with your sister	['yoga_activity', 'sister', '9am', 'today']

#navigate#
0 5_miles heavy_traffic chinese_restaurant poi tai_pan
0 tai_pan distance 5_miles
0 tai_pan traffic_info heavy_traffic
0 tai_pan poi_type chinese_restaurant
0 tai_pan address 830_almanor_ln
0 2_miles moderate_traffic parking_garage poi palo_alto_garage_r
0 palo_alto_garage_r distance 2_miles
0 palo_alto_garage_r traffic_info moderate_traffic
0 palo_alto_garage_r poi_type parking_garage
0 palo_alto_garage_r address 481_amaranta_ave
0 2_miles heavy_traffic coffee_or_tea_place poi coupa
0 coupa distance 2_miles
0 coupa traffic_info heavy_traffic
0 coupa poi_type coffee_or_tea_place
0 coupa address 394_van_ness_ave
0 6_miles moderate_traffic grocery_store poi sigona_farmers_market
0 sigona_farmers_market distance 6_miles
0 sigona_farmers_market traffic_info moderate_traffic
0 sigona_farmers_market poi_type grocery_store
0 sigona_farmers_market address 638_amherst_st
0 2_miles no_traffic rest_stop poi four_seasons
0 four_seasons distance 2_miles
0 four_seasons traffic_info no_traffic
0 four_seasons poi_type rest_stop
0 four_seasons address 465_arcadia_pl
0 5_miles moderate_traffic certain_address poi 5672_barringer_street
0 5672_barringer_street distance 5_miles
0 5672_barringer_street traffic_info moderate_traffic
0 5672_barringer_street poi_type certain_address
0 5672_barringer_street address 5672_barringer_street
0 5_miles heavy_traffic chinese_restaurant poi panda_express
0 panda_express distance 5_miles
0 panda_express traffic_info heavy_traffic
0 panda_express poi_type chinese_restaurant
0 panda_express address 842_arrowhead_way
1 i need directions to a grocery_store	i have a grocery_store that is 6_miles away would you like info on it ?	['grocery_store', '6_miles']
2 yes , give me the address	then let s go at sigona_farmers_market , the address is 638_amherst_st , i sent it on your screen	['sigona_farmers_market', '638_amherst_st']
3 sounds great thank you	goodbye	[]

#weather#
0 today monday
0 san_francisco monday hail
0 san_francisco monday low 70f
0 san_francisco monday high 90f
0 san_francisco tuesday windy
0 san_francisco tuesday low 30f
0 san_francisco tuesday high 50f
0 san_francisco wednesday dew
0 san_francisco wednesday low 80f
0 san_francisco wednesday high 90f
0 san_francisco thursday overcast
0 san_francisco thursday low 80f
0 san_francisco thursday high 90f
0 san_francisco friday hail
0 san_francisco friday low 20f
0 san_francisco friday high 40f
0 san_francisco saturday windy
0 san_francisco saturday low 80f
0 san_francisco saturday high 100f
0 san_francisco sunday hail
0 san_francisco sunday low 20f
0 san_francisco sunday high 40f
0 durham monday misty
0 durham monday low 50f
0 durham monday high 70f
0 durham tuesday cloudy
0 durham tuesday low 80f
0 durham tuesday high 90f
0 durham wednesday hail
0 durham wednesday low 80f
0 durham wednesday high 90f
0 durham thursday hail
0 durham thursday low 70f
0 durham thursday high 80f
0 durham friday misty
0 durham friday low 60f
0 durham friday high 80f
0 durham saturday hail
0 durham saturday low 20f
0 durham saturday high 40f
0 durham sunday misty
0 durham sunday low 70f
0 durham sunday high 90f
0 los_angeles monday warm
0 los_angeles monday low 80f
0 los_angeles monday high 100f
0 los_angeles tuesday misty
0 los_angeles tuesday low 80f
0 los_angeles tuesday high 90f
0 los_angeles wednesday stormy
0 los_angeles wednesday low 90f
0 los_angeles wednesday high 100f
0 los_angeles thursday foggy
0 los_angeles thursday low 40f
0 los_angeles thursday high 50f
0 los_angeles friday overcast
0 los_angeles friday low 60f
0 los_angeles friday high 80f
0 los_angeles saturday cloudy
0 los_angeles saturday low 30f
0 los_angeles saturday high 50f
0 los_angeles sunday raining
0 los_angeles sunday low 90f
0 los_angeles sunday high 100f
0 downtown_chicago monday cloudy
0 downtown_chicago monday low 80f
0 downtown_chicago monday high 90f
0 downtown_chicago tuesday drizzle
0 downtown_chicago tuesday low 50f
0 downtown_chicago tuesday high 60f
0 downtown_chicago wednesday dew
0 downtown_chicago wednesday low 40f
0 downtown_chicago wednesday high 60f
0 downtown_chicago thursday overcast
0 downtown_chicago thursday low 30f
0 downtown_chicago thursday high 50f
0 downtown_chicago friday misty
0 downtown_chicago friday low 70f
0 downtown_chicago friday high 80f
0 downtown_chicago saturday dew
0 downtown_chicago saturday low 80f
0 downtown_chicago saturday high 100f
0 downtown_chicago sunday misty
0 downtown_chicago sunday low 80f
0 downtown_chicago sunday high 90f
0 exeter monday stormy
0 exeter monday low 90f
0 exeter monday high 100f
0 exeter tuesday frost
0 exeter tuesday low 30f
0 exeter tuesday high 50f
0 exeter wednesday warm
0 exeter wednesday low 60f
0 exeter wednesday high 70f
0 exeter thursday cloudy
0 exeter thursday low 30f
0 exeter thursday high 50f
0 exeter friday humid
0 exeter friday low 90f
0 exeter friday high 100f
0 exeter saturday blizzard
0 exeter saturday low 30f
0 exeter saturday high 50f
0 exeter sunday raining
0 exeter sunday low 80f
0 exeter sunday high 90f
0 redwood_city monday blizzard
0 redwood_city monday low 20f
0 redwood_city monday high 40f
0 redwood_city tuesday raining
0 redwood_city tuesday low 70f
0 redwood_city tuesday high 80f
0 redwood_city wednesday windy
0 redwood_city wednesday low 50f
0 redwood_city wednesday high 60f
0 redwood_city thursday stormy
0 redwood_city thursday low 40f
0 redwood_city thursday high 50f
0 redwood_city friday overcast
0 redwood_city friday low 40f
0 redwood_city friday high 50f
0 redwood_city saturday dry
0 redwood_city saturday low 90f
0 redwood_city saturday high 100f
0 redwood_city sunday rain
0 redwood_city sunday low 80f
0 redwood_city sunday high 100f
0 oakland monday foggy
0 oakland monday low 70f
0 oakland monday high 80f
0 oakland tuesday frost
0 oakland tuesday low 50f
0 oakland tuesday high 60f
0 oakland wednesday dry
0 oakland wednesday low 40f
0 oakland wednesday high 60f
0 oakland thursday hot
0 oakland thursday low 60f
0 oakland thursday high 80f
0 oakland friday rain
0 oakland friday low 70f
0 oakland friday high 90f
0 oakland saturday cloudy
0 oakland saturday low 60f
0 oakland saturday high 80f
0 oakland sunday foggy
0 oakland sunday low 40f
0 oakland sunday high 60f
1 are there clear_skies in los_angeles today ?	it is warm and 80f - 100f in los_angeles today	['warm', '80f', '100f', 'los_angeles', 'today']
2 thank you !	you are welcome glad to be of assistance	[]

#weather#
0 today monday
0 boston monday misty
0 boston monday low 80f
0 boston monday high 100f
0 boston tuesday clear_skies
0 boston tuesday low 40f
0 boston tuesday high 60f
0 boston wednesday hail
0 boston wednesday low 70f
0 boston wednesday high 90f
0 boston thursday drizzle
0 boston thursday low 70f
0 boston thursday high 90f
0 boston friday dry
0 boston friday low 80f
0 boston friday high 100f
0 boston saturday clear_skies
0 boston saturday low 30f
0 boston saturday high 40f
0 boston sunday drizzle
0 boston sunday low 90f
0 boston sunday high 100f
0 danville monday rain
0 danville monday low 90f
0 danville monday high 100f
0 danville tuesday stormy
0 danville tuesday low 50f
0 danville tuesday high 60f
0 danville wednesday hail
0 danville wednesday low 60f
0 danville wednesday high 80f
0 danville thursday clear_skies
0 danville thursday low 20f
0 danville thursday high 30f
0 danville friday cloudy
0 danville friday low 50f
0 danville friday high 70f
0 danville saturday windy
0 danville saturday low 80f
0 danville saturday high 100f
0 danville sunday clear_skies
0 danville sunday low 60f
0 danville sunday high 70f
0 inglewood monday warm
0 inglewood monday low 90f
0 inglewood monday high 100f
0 inglewood tuesday warm
0 inglewood tuesday low 70f
0 inglewood tuesday high 90f
0 inglewood wednesday overcast
0 inglewood wednesday low 60f
0 inglewood wednesday high 80f
0 inglewood thursday warm
0 inglewood thursday low 80f
0 inglewood thursday high 100f
0 inglewood friday windy
0 inglewood friday low 50f
0 inglewood friday high 60f
0 inglewood saturday windy
0 inglewood saturday low 20f
0 inglewood saturday high 30f
0 inglewood sunday dew
0 inglewood sunday low 60f
0 inglewood sunday high 70f
0 durham monday misty
0 durham monday low 70f
0 durham monday high 90f
0 durham tuesday overcast
0 durham tuesday low 70f
0 durham tuesday high 90f
0 durham wednesday raining
0 durham wednesday low 50f
0 durham wednesday high 60f
0 durham thursday hail
0 durham thursday low 80f
0 durham thursday high 90f
0 durham friday dew
0 durham friday low 70f
0 durham friday high 80f
0 durham saturday cloudy
0 durham saturday low 90f
0 durham saturday high 100f
0 durham sunday raining
0 durham sunday low 30f
0 durham sunday high 50f
0 exeter monday windy
0 exeter monday low 40f
0 exeter monday high 50f
0 exeter tuesday humid
0 exeter tuesday low 60f
0 exeter tuesday high 80f
0 exeter wednesday windy
0 exeter wednesday low 40f
0 exeter wednesday high 60f
0 exeter thursday stormy
0 exeter thursday low 80f
0 exeter thursday high 100f
0 exeter friday dry
0 exeter friday low 40f
0 exeter friday high 50f
0 exeter saturday drizzle
0 exeter saturday low 90f
0 exeter saturday high 100f
0 exeter sunday humid
0 exeter sunday low 80f
0 exeter sunday high 100f
0 san_francisco monday hail
0 san_francisco monday low 70f
0 san_francisco monday high 80f
0 san_francisco tuesday humid
0 san_francisco tuesday low 90f
0 san_francisco tuesday high 100f
0 san_francisco wednesday cloudy
0 san_francisco wednesday low 50f
0 san_francisco wednesday high 70f
0 san_francisco thursday windy
0 san_francisco thursday low 30f
0 san_francisco thursday high 50f
0 san_francisco friday dry
0 san_francisco friday low 80f
0 san_francisco friday high 90f
0 san_francisco saturday stormy
0 san_francisco saturday low 60f
0 san_francisco saturday high 80f
0 san_francisco sunday stormy
0 san_francisco sunday low 90f
0 san_francisco sunday high 100f
0 camarillo monday dry
0 camarillo monday low 60f
0 camarillo monday high 70f
0 camarillo tuesday misty
0 camarillo tuesday low 70f
0 camarillo tuesday high 80f
0 camarillo wednesday cloudy
0 camarillo wednesday low 70f
0 camarillo wednesday high 90f
0 camarillo thursday rain
0 camarillo thursday low 80f
0 camarillo thursday high 90f
0 camarillo friday misty
0 camarillo friday low 40f
0 camarillo friday high 60f
0 camarillo saturday cloudy
0 camarillo saturday low 50f
0 camarillo saturday high 70f
0 camarillo sunday hot
0 camarillo sunday low 60f
0 camarillo sunday high 70f
1 will it be hot in inglewood over the next_few_days ?	it will be warm both monday and tuesday in inglewood	['monday', 'warm', 'tuesday', 'inglewood']
2 thank you very much	you are welcome hope you have a great day	[]

#navigate#
0 4_miles no_traffic friends_house poi jills_house
0 jills_house distance 4_miles
0 jills_house traffic_info no_traffic
0 jills_house poi_type friends_house
0 jills_house address 347_alta_mesa_ave
0 1_miles no_traffic grocery_store poi whole_foods
0 whole_foods distance 1_miles
0 whole_foods traffic_info no_traffic
0 whole_foods poi_type grocery_store
0 whole_foods address 819_alma_st
0 4_miles heavy_traffic shopping_center poi town_and_country
0 town_and_country distance 4_miles
0 town_and_country traffic_info heavy_traffic
0 town_and_country poi_type shopping_center
0 town_and_country address 383_university_ave
0 3_miles no_traffic pizza_restaurant poi pizza_hut
0 pizza_hut distance 3_miles
0 pizza_hut traffic_info no_traffic
0 pizza_hut poi_type pizza_restaurant
0 pizza_hut address 704_el_camino_real
0 5_miles heavy_traffic coffee_or_tea_place poi coupa
0 coupa distance 5_miles
0 coupa traffic_info heavy_traffic
0 coupa poi_type coffee_or_tea_place
0 coupa address 394_van_ness_ave
0 1_miles moderate_traffic home poi home
0 home distance 1_miles
0 home traffic_info moderate_traffic
0 home poi_type home
0 home address 5671_barringer_street
0 2_miles no_traffic parking_garage poi dish_parking
0 dish_parking distance 2_miles
0 dish_parking traffic_info no_traffic
0 dish_parking poi_type parking_garage
0 dish_parking address 550_alester_ave
1 where does my friend live ?	your friend jill lives at 347_alta_mesa_ave would you like to navigate there now ?	['347_alta_mesa_ave', 'jill']
2 is there any traffic to her house ?	there is no_traffic listed on this route	['no_traffic']
3 thanks , let s go there	i sent the best route on your screen , you are welcome !	[]

#schedule#
0 doctor_appointment time 2pm
0 doctor_appointment date wednesday
0 swimming_activity time 1pm
0 swimming_activity date monday
0 tennis_activity time 11am
0 tennis_activity date thursday
0 football_activity time 1pm
0 football_activity date wednesday
0 dinner time 5pm
0 dinner date friday
0 dentist_appointment time 1pm
0 dentist_appointment date friday
1 is my doctor_appointment on tuesday or wednesday	your doctor_appointment is on wednesday	['wednesday', 'doctor_appointment']
2 okay thank you	you are welcome	[]

#navigate#
0 5_miles no_traffic coffee_or_tea_place poi coupa
0 coupa distance 5_miles
0 coupa traffic_info no_traffic
0 coupa poi_type coffee_or_tea_place
0 coupa address 394_van_ness_ave
0 1_miles no_traffic home poi home
0 home distance 1_miles
0 home traffic_info no_traffic
0 home poi_type home
0 home address 10_ames_street
0 4_miles car_collision_nearby shopping_center poi ravenswood_shopping_center
0 ravenswood_shopping_center distance 4_miles
0 ravenswood_shopping_center traffic_info car_collision_nearby
0 ravenswood_shopping_center poi_type shopping_center
0 ravenswood_shopping_center address 434_arastradero_rd
0 5_miles no_traffic home poi home
0 home distance 5_miles
0 home traffic_info no_traffic
0 home poi_type home
0 home address 10_ames_street
0 2_miles heavy_traffic grocery_store poi sigona_farmers_market
0 sigona_farmers_market distance 2_miles
0 sigona_farmers_market traffic_info heavy_traffic
0 sigona_farmers_market poi_type grocery_store
0 sigona_farmers_market address 638_amherst_st
0 4_miles road_block_nearby parking_garage poi palo_alto_garage_r
0 palo_alto_garage_r distance 4_miles
0 palo_alto_garage_r traffic_info road_block_nearby
0 palo_alto_garage_r poi_type parking_garage
0 palo_alto_garage_r address 481_amaranta_ave
0 4_miles moderate_traffic hospital poi stanford_childrens_health
0 stanford_childrens_health distance 4_miles
0 stanford_childrens_health traffic_info moderate_traffic
0 stanford_childrens_health poi_type hospital
0 stanford_childrens_health address 899_ames_ct
0 5_miles moderate_traffic grocery_store poi willows_market
0 willows_market distance 5_miles
0 willows_market traffic_info moderate_traffic
0 willows_market poi_type grocery_store
0 willows_market address 409_bollard_st
1 please give me the address and directions via a route that avoids all heavy_traffic to a grocery_store	the closest grocery_store is sigona_farmers_market at 638_amherst_st with heavy_traffic but still is the best option	['grocery_store', 'sigona_farmers_market', '638_amherst_st', 'heavy_traffic']
2 mmm , i understand then let s go there , thank you car !	okay , heading to sigona_farmers_market	['sigona_farmers_market']
3 thank you	you are welcome !	[]

#weather#
0 today monday
0 danville monday dry
0 danville monday low 90f
0 danville monday high 100f
0 danville tuesday rain
0 danville tuesday low 60f
0 danville tuesday high 80f
0 danville wednesday snow
0 danville wednesday low 80f
0 danville wednesday high 100f
0 danville thursday clear_skies
0 danville thursday low 40f
0 danville thursday high 60f
0 danville friday cloudy
0 danville friday low 80f
0 danville friday high 100f
0 danville saturday rain
0 danville saturday low 70f
0 danville saturday high 80f
0 danville sunday rain
0 danville sunday low 20f
0 danville sunday high 40f
0 downtown_chicago monday overcast
0 downtown_chicago monday low 40f
0 downtown_chicago monday high 50f
0 downtown_chicago tuesday clear_skies
0 downtown_chicago tuesday low 70f
0 downtown_chicago tuesday high 80f
0 downtown_chicago wednesday windy
0 downtown_chicago wednesday low 80f
0 downtown_chicago wednesday high 90f
0 downtown_chicago thursday blizzard
0 downtown_chicago thursday low 30f
0 downtown_chicago thursday high 40f
0 downtown_chicago friday dew
0 downtown_chicago friday low 20f
0 downtown_chicago friday high 30f
0 downtown_chicago saturday warm
0 downtown_chicago saturday low 80f
0 downtown_chicago saturday high 100f
0 downtown_chicago sunday foggy
0 downtown_chicago sunday low 20f
0 downtown_chicago sunday high 40f
0 fresno monday hail
0 fresno monday low 40f
0 fresno monday high 60f
0 fresno tuesday warm
0 fresno tuesday low 50f
0 fresno tuesday high 70f
0 fresno wednesday overcast
0 fresno wednesday low 20f
0 fresno wednesday high 30f
0 fresno thursday dry
0 fresno thursday low 70f
0 fresno thursday high 90f
0 fresno friday raining
0 fresno friday low 70f
0 fresno friday high 80f
0 fresno saturday foggy
0 fresno saturday low 80f
0 fresno saturday high 100f
0 fresno sunday foggy
0 fresno sunday low 60f
0 fresno sunday high 70f
0 corona monday dry
0 corona monday low 80f
0 corona monday high 100f
0 corona tuesday hot
0 corona tuesday low 90f
0 corona tuesday high 100f
0 corona wednesday raining
0 corona wednesday low 40f
0 corona wednesday high 60f
0 corona thursday raining
0 corona thursday low 30f
0 corona thursday high 50f
0 corona friday clear_skies
0 corona friday low 50f
0 corona friday high 70f
0 corona saturday overcast
0 corona saturday low 30f
0 corona saturday high 40f
0 corona sunday drizzle
0 corona sunday low 20f
0 corona sunday high 30f
0 exeter monday humid
0 exeter monday low 50f
0 exeter monday high 70f
0 exeter tuesday dry
0 exeter tuesday low 80f
0 exeter tuesday high 100f
0 exeter wednesday drizzle
0 exeter wednesday low 30f
0 exeter wednesday high 50f
0 exeter thursday hail
0 exeter thursday low 60f
0 exeter thursday high 70f
0 exeter friday misty
0 exeter friday low 70f
0 exeter friday high 90f
0 exeter saturday blizzard
0 exeter saturday low 40f
0 exeter saturday high 50f
0 exeter sunday clear_skies
0 exeter sunday low 60f
0 exeter sunday high 80f
0 atherton monday hail
0 atherton monday low 60f
0 atherton monday high 80f
0 atherton tuesday dry
0 atherton tuesday low 80f
0 atherton tuesday high 100f
0 atherton wednesday misty
0 atherton wednesday low 70f
0 atherton wednesday high 90f
0 atherton thursday windy
0 atherton thursday low 60f
0 atherton thursday high 80f
0 atherton friday humid
0 atherton friday low 80f
0 atherton friday high 90f
0 atherton saturday stormy
0 atherton saturday low 20f
0 atherton saturday high 30f
0 atherton sunday blizzard
0 atherton sunday low 40f
0 atherton sunday high 50f
0 durham monday dew
0 durham monday low 50f
0 durham monday high 60f
0 durham tuesday humid
0 durham tuesday low 90f
0 durham tuesday high 100f
0 durham wednesday warm
0 durham wednesday low 90f
0 durham wednesday high 100f
0 durham thursday hot
0 durham thursday low 70f
0 durham thursday high 80f
0 durham friday windy
0 durham friday low 20f
0 durham friday high 30f
0 durham saturday humid
0 durham saturday low 70f
0 durham saturday high 80f
0 durham sunday raining
0 durham sunday low 40f
0 durham sunday high 50f
1 what s the weather like in downtown_chicago	what days are you interested in ?	[]
2 wednesday , please is it gonna snow ?	it should not snow in chicago on wednesday	['wednesday', 'snow']
3 thank you so much !	you are very welcome	[]

#weather#
0 today monday
0 compton monday rain
0 compton monday low 70f
0 compton monday high 90f
0 compton tuesday overcast
0 compton tuesday low 30f
0 compton tuesday high 50f
0 compton wednesday humid
0 compton wednesday low 80f
0 compton wednesday high 100f
0 compton thursday overcast
0 compton thursday low 30f
0 compton thursday high 50f
0 compton friday rain
0 compton friday low 90f
0 compton friday high 100f
0 compton saturday dry
0 compton saturday low 40f
0 compton saturday high 60f
0 compton sunday snow
0 compton sunday low 60f
0 compton sunday high 70f
0 grand_rapids monday rain
0 grand_rapids monday low 40f
0 grand_rapids monday high 50f
0 grand_rapids tuesday overcast
0 grand_rapids tuesday low 70f
0 grand_rapids tuesday high 80f
0 grand_rapids wednesday hot
0 grand_rapids wednesday low 90f
0 grand_rapids wednesday high 100f
0 grand_rapids thursday stormy
0 grand_rapids thursday low 70f
0 grand_rapids thursday high 80f
0 grand_rapids friday overcast
0 grand_rapids friday low 70f
0 grand_rapids friday high 90f
0 grand_rapids saturday overcast
0 grand_rapids saturday low 20f
0 grand_rapids saturday high 30f
0 grand_rapids sunday raining
0 grand_rapids sunday low 60f
0 grand_rapids sunday high 70f
0 exeter monday dry
0 exeter monday low 90f
0 exeter monday high 100f
0 exeter tuesday dry
0 exeter tuesday low 90f
0 exeter tuesday high 100f
0 exeter wednesday cloudy
0 exeter wednesday low 20f
0 exeter wednesday high 40f
0 exeter thursday cloudy
0 exeter thursday low 50f
0 exeter thursday high 60f
0 exeter friday snow
0 exeter friday low 90f
0 exeter friday high 100f
0 exeter saturday overcast
0 exeter saturday low 70f
0 exeter saturday high 90f
0 exeter sunday dry
0 exeter sunday low 60f
0 exeter sunday high 70f
0 san_mateo monday clear_skies
0 san_mateo monday low 90f
0 san_mateo monday high 100f
0 san_mateo tuesday clear_skies
0 san_mateo tuesday low 90f
0 san_mateo tuesday high 100f
0 san_mateo wednesday dry
0 san_mateo wednesday low 90f
0 san_mateo wednesday high 100f
0 san_mateo thursday snow
0 san_mateo thursday low 40f
0 san_mateo thursday high 60f
0 san_mateo friday cloudy
0 san_mateo friday low 90f
0 san_mateo friday high 100f
0 san_mateo saturday cloudy
0 san_mateo saturday low 40f
0 san_mateo saturday high 50f
0 san_mateo sunday humid
0 san_mateo sunday low 90f
0 san_mateo sunday high 100f
0 san_jose monday warm
0 san_jose monday low 80f
0 san_jose monday high 90f
0 san_jose tuesday stormy
0 san_jose tuesday low 30f
0 san_jose tuesday high 50f
0 san_jose wednesday foggy
0 san_jose wednesday low 40f
0 san_jose wednesday high 60f
0 san_jose thursday drizzle
0 san_jose thursday low 40f
0 san_jose thursday high 50f
0 san_jose friday hail
0 san_jose friday low 60f
0 san_jose friday high 80f
0 san_jose saturday clear_skies
0 san_jose saturday low 80f
0 san_jose saturday high 100f
0 san_jose sunday dry
0 san_jose sunday low 40f
0 san_jose sunday high 60f
0 downtown_chicago monday foggy
0 downtown_chicago monday low 50f
0 downtown_chicago monday high 60f
0 downtown_chicago tuesday clear_skies
0 downtown_chicago tuesday low 60f
0 downtown_chicago tuesday high 70f
0 downtown_chicago wednesday windy
0 downtown_chicago wednesday low 20f
0 downtown_chicago wednesday high 40f
0 downtown_chicago thursday cloudy
0 downtown_chicago thursday low 50f
0 downtown_chicago thursday high 70f
0 downtown_chicago friday cloudy
0 downtown_chicago friday low 80f
0 downtown_chicago friday high 90f
0 downtown_chicago saturday windy
0 downtown_chicago saturday low 20f
0 downtown_chicago saturday high 30f
0 downtown_chicago sunday foggy
0 downtown_chicago sunday low 30f
0 downtown_chicago sunday high 40f
0 menlo_park monday clear_skies
0 menlo_park monday low 60f
0 menlo_park monday high 70f
0 menlo_park tuesday raining
0 menlo_park tuesday low 60f
0 menlo_park tuesday high 80f
0 menlo_park wednesday windy
0 menlo_park wednesday low 70f
0 menlo_park wednesday high 80f
0 menlo_park thursday overcast
0 menlo_park thursday low 50f
0 menlo_park thursday high 60f
0 menlo_park friday raining
0 menlo_park friday low 30f
0 menlo_park friday high 40f
0 menlo_park saturday frost
0 menlo_park saturday low 30f
0 menlo_park saturday high 50f
0 menlo_park sunday cloudy
0 menlo_park sunday low 60f
0 menlo_park sunday high 70f
1 is it going to rain today	where should i check the forecast for rain ?	['rain']
2 downtown_chicago , please	there isn t any rain predicted to fall in downtown_chicago today	['downtown_chicago', 'rain', 'today']
3 great , thank you	no problem	[]

#weather#
0 today monday
0 downtown_chicago monday foggy
0 downtown_chicago monday low 40f
0 downtown_chicago monday high 60f
0 downtown_chicago tuesday warm
0 downtown_chicago tuesday low 60f
0 downtown_chicago tuesday high 70f
0 downtown_chicago wednesday clear_skies
0 downtown_chicago wednesday low 30f
0 downtown_chicago wednesday high 40f
0 downtown_chicago thursday cloudy
0 downtown_chicago thursday low 40f
0 downtown_chicago thursday high 60f
0 downtown_chicago friday raining
0 downtown_chicago friday low 30f
0 downtown_chicago friday high 40f
0 downtown_chicago saturday overcast
0 downtown_chicago saturday low 30f
0 downtown_chicago saturday high 40f
0 downtown_chicago sunday snow
0 downtown_chicago sunday low 30f
0 downtown_chicago sunday high 40f
0 inglewood monday foggy
0 inglewood monday low 40f
0 inglewood monday high 60f
0 inglewood tuesday rain
0 inglewood tuesday low 90f
0 inglewood tuesday high 100f
0 inglewood wednesday windy
0 inglewood wednesday low 70f
0 inglewood wednesday high 80f
0 inglewood thursday clear_skies
0 inglewood thursday low 70f
0 inglewood thursday high 90f
0 inglewood friday raining
0 inglewood friday low 70f
0 inglewood friday high 80f
0 inglewood saturday snow
0 inglewood saturday low 90f
0 inglewood saturday high 100f
0 inglewood sunday warm
0 inglewood sunday low 70f
0 inglewood sunday high 80f
0 grand_rapids monday raining
0 grand_rapids monday low 70f
0 grand_rapids monday high 80f
0 grand_rapids tuesday raining
0 grand_rapids tuesday low 30f
0 grand_rapids tuesday high 40f
0 grand_rapids wednesday hot
0 grand_rapids wednesday low 40f
0 grand_rapids wednesday high 60f
0 grand_rapids thursday foggy
0 grand_rapids thursday low 80f
0 grand_rapids thursday high 90f
0 grand_rapids friday hot
0 grand_rapids friday low 40f
0 grand_rapids friday high 60f
0 grand_rapids saturday overcast
0 grand_rapids saturday low 70f
0 grand_rapids saturday high 80f
0 grand_rapids sunday foggy
0 grand_rapids sunday low 40f
0 grand_rapids sunday high 60f
0 san_francisco monday foggy
0 san_francisco monday low 90f
0 san_francisco monday high 100f
0 san_francisco tuesday windy
0 san_francisco tuesday low 80f
0 san_francisco tuesday high 100f
0 san_francisco wednesday rain
0 san_francisco wednesday low 80f
0 san_francisco wednesday high 90f
0 san_francisco thursday overcast
0 san_francisco thursday low 30f
0 san_francisco thursday high 40f
0 san_francisco friday overcast
0 san_francisco friday low 90f
0 san_francisco friday high 100f
0 san_francisco saturday raining
0 san_francisco saturday low 80f
0 san_francisco saturday high 90f
0 san_francisco sunday rain
0 san_francisco sunday low 40f
0 san_francisco sunday high 60f
0 redwood_city monday hot
0 redwood_city monday low 30f
0 redwood_city monday high 40f
0 redwood_city tuesday clear_skies
0 redwood_city tuesday low 90f
0 redwood_city tuesday high 100f
0 redwood_city wednesday windy
0 redwood_city wednesday low 80f
0 redwood_city wednesday high 90f
0 redwood_city thursday rain
0 redwood_city thursday low 80f
0 redwood_city thursday high 90f
0 redwood_city friday raining
0 redwood_city friday low 40f
0 redwood_city friday high 60f
0 redwood_city saturday foggy
0 redwood_city saturday low 30f
0 redwood_city saturday high 40f
0 redwood_city sunday snow
0 redwood_city sunday low 30f
0 redwood_city sunday high 40f
0 los_angeles monday warm
0 los_angeles monday low 70f
0 los_angeles monday high 80f
0 los_angeles tuesday overcast
0 los_angeles tuesday low 30f
0 los_angeles tuesday high 40f
0 los_angeles wednesday clear_skies
0 los_angeles wednesday low 40f
0 los_angeles wednesday high 60f
0 los_angeles thursday cloudy
0 los_angeles thursday low 80f
0 los_angeles thursday high 100f
0 los_angeles friday rain
0 los_angeles friday low 60f
0 los_angeles friday high 70f
0 los_angeles saturday cloudy
0 los_angeles saturday low 90f
0 los_angeles saturday high 100f
0 los_angeles sunday cloudy
0 los_angeles sunday low 70f
0 los_angeles sunday high 80f
0 durham monday windy
0 durham monday low 90f
0 durham monday high 100f
0 durham tuesday raining
0 durham tuesday low 60f
0 durham tuesday high 70f
0 durham wednesday hot
0 durham wednesday low 70f
0 durham wednesday high 90f
0 durham thursday warm
0 durham thursday low 80f
0 durham thursday high 90f
0 durham friday warm
0 durham friday low 60f
0 durham friday high 80f
0 durham saturday clear_skies
0 durham saturday low 40f
0 durham saturday high 60f
0 durham sunday windy
0 durham sunday low 90f
0 durham sunday high 100f
1 is it going to snow today	what city do you want the weather for ?	[]
2 inglewood please	it will not snow in inglewood today	['snow', 'today', 'inglewood']
3 that is nice to know , goodbye	goodbye	[]

#weather#
0 today monday
0 grand_rapids monday windy
0 grand_rapids monday low 70f
0 grand_rapids monday high 90f
0 grand_rapids tuesday blizzard
0 grand_rapids tuesday low 30f
0 grand_rapids tuesday high 50f
0 grand_rapids wednesday blizzard
0 grand_rapids wednesday low 20f
0 grand_rapids wednesday high 30f
0 grand_rapids thursday clear_skies
0 grand_rapids thursday low 50f
0 grand_rapids thursday high 70f
0 grand_rapids friday warm
0 grand_rapids friday low 80f
0 grand_rapids friday high 100f
0 grand_rapids saturday raining
0 grand_rapids saturday low 30f
0 grand_rapids saturday high 40f
0 grand_rapids sunday drizzle
0 grand_rapids sunday low 40f
0 grand_rapids sunday high 60f
0 inglewood monday drizzle
0 inglewood monday low 70f
0 inglewood monday high 80f
0 inglewood tuesday rain
0 inglewood tuesday low 20f
0 inglewood tuesday high 40f
0 inglewood wednesday humid
0 inglewood wednesday low 70f
0 inglewood wednesday high 90f
0 inglewood thursday drizzle
0 inglewood thursday low 60f
0 inglewood thursday high 70f
0 inglewood friday snow
0 inglewood friday low 50f
0 inglewood friday high 60f
0 inglewood saturday snow
0 inglewood saturday low 30f
0 inglewood saturday high 40f
0 inglewood sunday drizzle
0 inglewood sunday low 90f
0 inglewood sunday high 100f
0 manhattan monday cloudy
0 manhattan monday low 30f
0 manhattan monday high 40f
0 manhattan tuesday cloudy
0 manhattan tuesday low 30f
0 manhattan tuesday high 50f
0 manhattan wednesday snow
0 manhattan wednesday low 60f
0 manhattan wednesday high 80f
0 manhattan thursday dry
0 manhattan thursday low 50f
0 manhattan thursday high 70f
0 manhattan friday humid
0 manhattan friday low 70f
0 manhattan friday high 80f
0 manhattan saturday raining
0 manhattan saturday low 90f
0 manhattan saturday high 100f
0 manhattan sunday blizzard
0 manhattan sunday low 40f
0 manhattan sunday high 50f
0 exeter monday rain
0 exeter monday low 30f
0 exeter monday high 40f
0 exeter tuesday rain
0 exeter tuesday low 90f
0 exeter tuesday high 100f
0 exeter wednesday clear_skies
0 exeter wednesday low 20f
0 exeter wednesday high 40f
0 exeter thursday foggy
0 exeter thursday low 80f
0 exeter thursday high 90f
0 exeter friday windy
0 exeter friday low 70f
0 exeter friday high 90f
0 exeter saturday foggy
0 exeter saturday low 30f
0 exeter saturday high 50f
0 exeter sunday windy
0 exeter sunday low 20f
0 exeter sunday high 40f
0 downtown_chicago monday raining
0 downtown_chicago monday low 20f
0 downtown_chicago monday high 40f
0 downtown_chicago tuesday raining
0 downtown_chicago tuesday low 30f
0 downtown_chicago tuesday high 40f
0 downtown_chicago wednesday rain
0 downtown_chicago wednesday low 30f
0 downtown_chicago wednesday high 50f
0 downtown_chicago thursday humid
0 downtown_chicago thursday low 60f
0 downtown_chicago thursday high 80f
0 downtown_chicago friday hot
0 downtown_chicago friday low 70f
0 downtown_chicago friday high 80f
0 downtown_chicago saturday cloudy
0 downtown_chicago saturday low 40f
0 downtown_chicago saturday high 60f
0 downtown_chicago sunday clear_skies
0 downtown_chicago sunday low 30f
0 downtown_chicago sunday high 50f
0 san_jose monday warm
0 san_jose monday low 50f
0 san_jose monday high 70f
0 san_jose tuesday raining
0 san_jose tuesday low 90f
0 san_jose tuesday high 100f
0 san_jose wednesday dry
0 san_jose wednesday low 90f
0 san_jose wednesday high 100f
0 san_jose thursday clear_skies
0 san_jose thursday low 50f
0 san_jose thursday high 60f
0 san_jose friday dry
0 san_jose friday low 90f
0 san_jose friday high 100f
0 san_jose saturday snow
0 san_jose saturday low 90f
0 san_jose saturday high 100f
0 san_jose sunday cloudy
0 san_jose sunday low 50f
0 san_jose sunday high 70f
0 durham monday overcast
0 durham monday low 30f
0 durham monday high 50f
0 durham tuesday dry
0 durham tuesday low 70f
0 durham tuesday high 90f
0 durham wednesday cloudy
0 durham wednesday low 30f
0 durham wednesday high 50f
0 durham thursday drizzle
0 durham thursday low 60f
0 durham thursday high 70f
0 durham friday foggy
0 durham friday low 30f
0 durham friday high 50f
0 durham saturday dry
0 durham saturday low 80f
0 durham saturday high 100f
0 durham sunday hot
0 durham sunday low 80f
0 durham sunday high 90f
1 is snow forecasted this week	what city can i give you the snow information about ?	['snow']
2 manhattan	it will snow on wednesday in manhattan	['wednesday', 'snow', 'manhattan']
3 thanks	you are welcome !	[]

#navigate#
0 3_miles heavy_traffic rest_stop poi four_seasons
0 four_seasons distance 3_miles
0 four_seasons traffic_info heavy_traffic
0 four_seasons poi_type rest_stop
0 four_seasons address 465_arcadia_pl
0 1_miles moderate_traffic chinese_restaurant poi panda_express
0 panda_express distance 1_miles
0 panda_express traffic_info moderate_traffic
0 panda_express poi_type chinese_restaurant
0 panda_express address 842_arrowhead_way
0 5_miles no_traffic rest_stop poi the_clement_hotel
0 the_clement_hotel distance 5_miles
0 the_clement_hotel traffic_info no_traffic
0 the_clement_hotel poi_type rest_stop
0 the_clement_hotel address 657_ames_ave
0 5_miles no_traffic parking_garage poi stanford_oval_parking
0 stanford_oval_parking distance 5_miles
0 stanford_oval_parking traffic_info no_traffic
0 stanford_oval_parking poi_type parking_garage
0 stanford_oval_parking address 610_amarillo_ave
0 5_miles heavy_traffic chinese_restaurant poi chef_chu_s
0 chef_chu_s distance 5_miles
0 chef_chu_s traffic_info heavy_traffic
0 chef_chu_s poi_type chinese_restaurant
0 chef_chu_s address 593_arrowhead_way
0 4_miles moderate_traffic grocery_store poi safeway
0 safeway distance 4_miles
0 safeway traffic_info moderate_traffic
0 safeway poi_type grocery_store
0 safeway address 452_arcadia_pl
0 4_miles no_traffic grocery_store poi sigona_farmers_market
0 sigona_farmers_market distance 4_miles
0 sigona_farmers_market traffic_info no_traffic
0 sigona_farmers_market poi_type grocery_store
0 sigona_farmers_market address 638_amherst_st
1 can you give me directions to the nearest hotel	the nearest hotel is the four_seasons , 465_arcadia_pl , it s 3_miles away	['four_seasons', '465_arcadia_pl', '3_miles']
2 thank you	you are welcome	[]

#schedule#
1 put my eye doctor_appointment into the calendar it s tomorrow at 3pm and remind me 2 hours before	reminding you of eye doctor_appointment tomorrow at 3pm , will remind at 1pm	['tomorrow', '1pm', 'doctor_appointment', '3pm']
2 thank you !	is there anything else i can do for you ?	[]
3 no , thanks	you are welcome	[]

#weather#
0 today monday
0 durham monday clear_skies
0 durham monday low 50f
0 durham monday high 60f
0 durham tuesday stormy
0 durham tuesday low 80f
0 durham tuesday high 90f
0 durham wednesday rain
0 durham wednesday low 50f
0 durham wednesday high 60f
0 durham thursday foggy
0 durham thursday low 40f
0 durham thursday high 50f
0 durham friday hot
0 durham friday low 90f
0 durham friday high 100f
0 durham saturday hail
0 durham saturday low 70f
0 durham saturday high 90f
0 durham sunday overcast
0 durham sunday low 60f
0 durham sunday high 80f
0 seattle monday cloudy
0 seattle monday low 50f
0 seattle monday high 70f
0 seattle tuesday hot
0 seattle tuesday low 90f
0 seattle tuesday high 100f
0 seattle wednesday dry
0 seattle wednesday low 40f
0 seattle wednesday high 50f
0 seattle thursday cloudy
0 seattle thursday low 90f
0 seattle thursday high 100f
0 seattle friday rain
0 seattle friday low 50f
0 seattle friday high 60f
0 seattle saturday cloudy
0 seattle saturday low 50f
0 seattle saturday high 70f
0 seattle sunday raining
0 seattle sunday low 50f
0 seattle sunday high 60f
0 new_york monday foggy
0 new_york monday low 50f
0 new_york monday high 70f
0 new_york tuesday humid
0 new_york tuesday low 90f
0 new_york tuesday high 100f
0 new_york wednesday hail
0 new_york wednesday low 20f
0 new_york wednesday high 30f
0 new_york thursday snow
0 new_york thursday low 60f
0 new_york thursday high 70f
0 new_york friday cloudy
0 new_york friday low 70f
0 new_york friday high 80f
0 new_york saturday cloudy
0 new_york saturday low 90f
0 new_york saturday high 100f
0 new_york sunday hot
0 new_york sunday low 80f
0 new_york sunday high 90f
0 los_angeles monday humid
0 los_angeles monday low 80f
0 los_angeles monday high 90f
0 los_angeles tuesday rain
0 los_angeles tuesday low 40f
0 los_angeles tuesday high 60f
0 los_angeles wednesday windy
0 los_angeles wednesday low 80f
0 los_angeles wednesday high 100f
0 los_angeles thursday dry
0 los_angeles thursday low 60f
0 los_angeles thursday high 80f
0 los_angeles friday drizzle
0 los_angeles friday low 20f
0 los_angeles friday high 40f
0 los_angeles saturday raining
0 los_angeles saturday low 30f
0 los_angeles saturday high 40f
0 los_angeles sunday overcast
0 los_angeles sunday low 30f
0 los_angeles sunday high 50f
0 manhattan monday foggy
0 manhattan monday low 60f
0 manhattan monday high 80f
0 manhattan tuesday clear_skies
0 manhattan tuesday low 70f
0 manhattan tuesday high 80f
0 manhattan wednesday stormy
0 manhattan wednesday low 80f
0 manhattan wednesday high 90f
0 manhattan thursday foggy
0 manhattan thursday low 90f
0 manhattan thursday high 100f
0 manhattan friday overcast
0 manhattan friday low 70f
0 manhattan friday high 80f
0 manhattan saturday rain
0 manhattan saturday low 20f
0 manhattan saturday high 30f
0 manhattan sunday cloudy
0 manhattan sunday low 50f
0 manhattan sunday high 70f
0 boston monday dry
0 boston monday low 90f
0 boston monday high 100f
0 boston tuesday drizzle
0 boston tuesday low 60f
0 boston tuesday high 80f
0 boston wednesday dry
0 boston wednesday low 30f
0 boston wednesday high 40f
0 boston thursday frost
0 boston thursday low 20f
0 boston thursday high 30f
0 boston friday cloudy
0 boston friday low 50f
0 boston friday high 70f
0 boston saturday frost
0 boston saturday low 30f
0 boston saturday high 50f
0 boston sunday snow
0 boston sunday low 60f
0 boston sunday high 80f
0 san_mateo monday windy
0 san_mateo monday low 20f
0 san_mateo monday high 40f
0 san_mateo tuesday drizzle
0 san_mateo tuesday low 50f
0 san_mateo tuesday high 60f
0 san_mateo wednesday drizzle
0 san_mateo wednesday low 50f
0 san_mateo wednesday high 60f
0 san_mateo thursday drizzle
0 san_mateo thursday low 80f
0 san_mateo thursday high 90f
0 san_mateo friday cloudy
0 san_mateo friday low 40f
0 san_mateo friday high 60f
0 san_mateo saturday rain
0 san_mateo saturday low 60f
0 san_mateo saturday high 80f
0 san_mateo sunday foggy
0 san_mateo sunday low 50f
0 san_mateo sunday high 60f
1 what s the weather like in new_york city	what days are you inquiring about ?	[]
2 will it drizzle on tuesday ?	on tuesday in new_york there isn t any prediction for drizzle	['drizzle', 'new_york', 'tuesday']
3 awesome , thanks	you are welcome !	[]

#schedule#
1 set a reminder for dinner on august 8th at 3pm with my aunt	setting reminder for dinner on august 8th at 3pm with aunt	['8th', 'aunt', '3pm', 'dinner']
2 thanks	you are welcome	[]

#navigate#
0 2_miles heavy_traffic pizza_restaurant poi round_table
0 round_table distance 2_miles
0 round_table traffic_info heavy_traffic
0 round_table poi_type pizza_restaurant
0 round_table address 113_anton_ct
0 4_miles moderate_traffic chinese_restaurant poi mandarin_roots
0 mandarin_roots distance 4_miles
0 mandarin_roots traffic_info moderate_traffic
0 mandarin_roots poi_type chinese_restaurant
0 mandarin_roots address 271_springer_street
0 3_miles heavy_traffic rest_stop poi four_seasons
0 four_seasons distance 3_miles
0 four_seasons traffic_info heavy_traffic
0 four_seasons poi_type rest_stop
0 four_seasons address 465_arcadia_pl
0 4_miles heavy_traffic home poi home
0 home distance 4_miles
0 home traffic_info heavy_traffic
0 home poi_type home
0 home address 5671_barringer_street
0 5_miles no_traffic parking_garage poi stanford_oval_parking
0 stanford_oval_parking distance 5_miles
0 stanford_oval_parking traffic_info no_traffic
0 stanford_oval_parking poi_type parking_garage
0 stanford_oval_parking address 610_amarillo_ave
0 2_miles moderate_traffic shopping_center poi stanford_shopping_center
0 stanford_shopping_center distance 2_miles
0 stanford_shopping_center traffic_info moderate_traffic
0 stanford_shopping_center poi_type shopping_center
0 stanford_shopping_center address 773_alger_dr
0 4_miles no_traffic parking_garage poi civic_center_garage
0 civic_center_garage distance 4_miles
0 civic_center_garage traffic_info no_traffic
0 civic_center_garage poi_type parking_garage
0 civic_center_garage address 270_altaire_walk
1 i m looking for some takeout chinese food	then let s go at mandarin_roots , 271_springer_street	['271_springer_street', 'mandarin_roots']
2 sounds good	happy to help	[]

#schedule#
0 optometrist_appointment time 2pm
0 optometrist_appointment date friday
0 football_activity time 1pm
0 football_activity date thursday
0 lab_appointment time 2pm
0 lab_appointment date friday
0 conference time 10am
0 conference date tuesday
0 conference party executive_team
0 conference room 100_conference_room
0 conference agenda discuss_the_company_picnic
0 medicine time 11am
0 medicine date tuesday
0 swimming_activity time 1pm
0 swimming_activity date tuesday
1 check the date and time for my swim lesson	the swim lesson is on tuesday at 1pm	['1pm', 'tuesday']

#navigate#
0 4_miles heavy_traffic chinese_restaurant poi mandarin_roots
0 mandarin_roots distance 4_miles
0 mandarin_roots traffic_info heavy_traffic
0 mandarin_roots poi_type chinese_restaurant
0 mandarin_roots address 271_springer_street
0 3_miles moderate_traffic chinese_restaurant poi jing_jing
0 jing_jing distance 3_miles
0 jing_jing traffic_info moderate_traffic
0 jing_jing poi_type chinese_restaurant
0 jing_jing address 113_arbol_dr
0 6_miles heavy_traffic grocery_store poi willows_market
0 willows_market distance 6_miles
0 willows_market traffic_info heavy_traffic
0 willows_market poi_type grocery_store
0 willows_market address 409_bollard_st
0 3_miles heavy_traffic hospital poi stanford_childrens_health
0 stanford_childrens_health distance 3_miles
0 stanford_childrens_health traffic_info heavy_traffic
0 stanford_childrens_health poi_type hospital
0 stanford_childrens_health address 899_ames_ct
0 1_miles moderate_traffic rest_stop poi hotel_keen
0 hotel_keen distance 1_miles
0 hotel_keen traffic_info moderate_traffic
0 hotel_keen poi_type rest_stop
0 hotel_keen address 578_arbol_dr
0 5_miles moderate_traffic parking_garage poi civic_center_garage
0 civic_center_garage distance 5_miles
0 civic_center_garage traffic_info moderate_traffic
0 civic_center_garage poi_type parking_garage
0 civic_center_garage address 270_altaire_walk
0 7_miles no_traffic grocery_store poi trader_joes
0 trader_joes distance 7_miles
0 trader_joes traffic_info no_traffic
0 trader_joes poi_type grocery_store
0 trader_joes address 408_university_ave
0 1_miles car_collision_nearby coffee_or_tea_place poi starbucks
0 starbucks distance 1_miles
0 starbucks traffic_info car_collision_nearby
0 starbucks poi_type coffee_or_tea_place
0 starbucks address 792_bedoin_street
1 please give me an address and directions via the fastest route to a local grocery_store	trader_joes grocery_store is 7_miles away at 408_university_ave , there isn t any traffic	['grocery_store', '408_university_ave', 'trader_joes', '7_miles']
2 sounds perfect set the navigation for there , thank you	navigation set , happy to help	[]

#navigate#
0 1_miles moderate_traffic friends_house poi toms_house
0 toms_house distance 1_miles
0 toms_house traffic_info moderate_traffic
0 toms_house poi_type friends_house
0 toms_house address 580_van_ness_ave
0 7_miles car_collision_nearby home poi home
0 home distance 7_miles
0 home traffic_info car_collision_nearby
0 home poi_type home
0 home address 10_ames_street
0 4_miles road_block_nearby grocery_store poi trader_joes
0 trader_joes distance 4_miles
0 trader_joes traffic_info road_block_nearby
0 trader_joes poi_type grocery_store
0 trader_joes address 408_university_ave
0 5_miles no_traffic grocery_store poi willows_market
0 willows_market distance 5_miles
0 willows_market traffic_info no_traffic
0 willows_market poi_type grocery_store
0 willows_market address 409_bollard_st
0 2_miles road_block_nearby rest_stop poi four_seasons
0 four_seasons distance 2_miles
0 four_seasons traffic_info road_block_nearby
0 four_seasons poi_type rest_stop
0 four_seasons address 465_arcadia_pl
0 2_miles no_traffic hospital poi stanford_childrens_health
0 stanford_childrens_health distance 2_miles
0 stanford_childrens_health traffic_info no_traffic
0 stanford_childrens_health poi_type hospital
0 stanford_childrens_health address 899_ames_ct
0 4_miles heavy_traffic coffee_or_tea_place poi coupa
0 coupa distance 4_miles
0 coupa traffic_info heavy_traffic
0 coupa poi_type coffee_or_tea_place
0 coupa address 394_van_ness_ave
0 3_miles car_collision_nearby grocery_store poi safeway
0 safeway distance 3_miles
0 safeway traffic_info car_collision_nearby
0 safeway poi_type grocery_store
0 safeway address 452_arcadia_pl
1 i need directions to my house and avoid all heavy_traffic	your home is 7_miles away but there is a car_collision_nearby , i sent on your screen the best possible route	['7_miles', 'home', 'car_collision_nearby']
2 thank you car !	you are welcome !	[]

#weather#
0 today monday
0 compton monday clear_skies
0 compton monday low 70f
0 compton monday high 80f
0 compton tuesday dry
0 compton tuesday low 40f
0 compton tuesday high 60f
0 compton wednesday rain
0 compton wednesday low 70f
0 compton wednesday high 90f
0 compton thursday dry
0 compton thursday low 50f
0 compton thursday high 60f
0 compton friday humid
0 compton friday low 60f
0 compton friday high 70f
0 compton saturday cloudy
0 compton saturday low 30f
0 compton saturday high 50f
0 compton sunday windy
0 compton sunday low 40f
0 compton sunday high 60f
0 inglewood monday snow
0 inglewood monday low 40f
0 inglewood monday high 60f
0 inglewood tuesday misty
0 inglewood tuesday low 90f
0 inglewood tuesday high 100f
0 inglewood wednesday dry
0 inglewood wednesday low 40f
0 inglewood wednesday high 50f
0 inglewood thursday snow
0 inglewood thursday low 80f
0 inglewood thursday high 100f
0 inglewood friday stormy
0 inglewood friday low 90f
0 inglewood friday high 100f
0 inglewood saturday clear_skies
0 inglewood saturday low 50f
0 inglewood saturday high 60f
0 inglewood sunday windy
0 inglewood sunday low 70f
0 inglewood sunday high 80f
0 seattle monday foggy
0 seattle monday low 20f
0 seattle monday high 40f
0 seattle tuesday hail
0 seattle tuesday low 80f
0 seattle tuesday high 100f
0 seattle wednesday snow
0 seattle wednesday low 90f
0 seattle wednesday high 100f
0 seattle thursday cloudy
0 seattle thursday low 80f
0 seattle thursday high 90f
0 seattle friday stormy
0 seattle friday low 60f
0 seattle friday high 80f
0 seattle saturday drizzle
0 seattle saturday low 50f
0 seattle saturday high 60f
0 seattle sunday warm
0 seattle sunday low 80f
0 seattle sunday high 90f
0 fresno monday dry
0 fresno monday low 70f
0 fresno monday high 90f
0 fresno tuesday hot
0 fresno tuesday low 80f
0 fresno tuesday high 100f
0 fresno wednesday foggy
0 fresno wednesday low 50f
0 fresno wednesday high 60f
0 fresno thursday rain
0 fresno thursday low 40f
0 fresno thursday high 60f
0 fresno friday clear_skies
0 fresno friday low 20f
0 fresno friday high 40f
0 fresno saturday dew
0 fresno saturday low 50f
0 fresno saturday high 60f
0 fresno sunday hail
0 fresno sunday low 30f
0 fresno sunday high 40f
0 camarillo monday windy
0 camarillo monday low 80f
0 camarillo monday high 90f
0 camarillo tuesday snow
0 camarillo tuesday low 90f
0 camarillo tuesday high 100f
0 camarillo wednesday snow
0 camarillo wednesday low 90f
0 camarillo wednesday high 100f
0 camarillo thursday dry
0 camarillo thursday low 90f
0 camarillo thursday high 100f
0 camarillo friday dry
0 camarillo friday low 80f
0 camarillo friday high 90f
0 camarillo saturday dew
0 camarillo saturday low 20f
0 camarillo saturday high 30f
0 camarillo sunday snow
0 camarillo sunday low 80f
0 camarillo sunday high 100f
0 menlo_park monday dry
0 menlo_park monday low 90f
0 menlo_park monday high 100f
0 menlo_park tuesday drizzle
0 menlo_park tuesday low 70f
0 menlo_park tuesday high 90f
0 menlo_park wednesday overcast
0 menlo_park wednesday low 90f
0 menlo_park wednesday high 100f
0 menlo_park thursday stormy
0 menlo_park thursday low 80f
0 menlo_park thursday high 100f
0 menlo_park friday drizzle
0 menlo_park friday low 30f
0 menlo_park friday high 40f
0 menlo_park saturday clear_skies
0 menlo_park saturday low 60f
0 menlo_park saturday high 80f
0 menlo_park sunday cloudy
0 menlo_park sunday low 80f
0 menlo_park sunday high 100f
0 exeter monday hail
0 exeter monday low 60f
0 exeter monday high 70f
0 exeter tuesday dew
0 exeter tuesday low 60f
0 exeter tuesday high 70f
0 exeter wednesday cloudy
0 exeter wednesday low 50f
0 exeter wednesday high 60f
0 exeter thursday hail
0 exeter thursday low 30f
0 exeter thursday high 50f
0 exeter friday frost
0 exeter friday low 50f
0 exeter friday high 60f
0 exeter saturday stormy
0 exeter saturday low 60f
0 exeter saturday high 80f
0 exeter sunday snow
0 exeter sunday low 30f
0 exeter sunday high 50f
1 what will the weather be like tomorrow	for what location do you want tomorrow s forecast ?	['tomorrow']
2 will it drizzle in menlo_park ?	yes , the weather forecast is predicting drizzle for tomorrow in menlo_park	['drizzle', 'tomorrow', 'menlo_park']
3 thanks	of course	[]

#schedule#
1 set meeting for saturday 11am with the boss	okay , meeting with boss on saturday at 11 is set	['saturday', 'meeting', 'boss']
2 thank you	you are welcome	[]

#schedule#
1 set a reminder for tennis with ana at 9am on the_12th of this month	ok setting reminder of your tennis match with ana on the_12th at 9 : 00 a m	['ana', 'tennis', 'the_12th']
2 thank you	you are welcome	[]

#navigate#
0 6_miles no_traffic shopping_center poi ravenswood_shopping_center
0 ravenswood_shopping_center distance 6_miles
0 ravenswood_shopping_center traffic_info no_traffic
0 ravenswood_shopping_center poi_type shopping_center
0 ravenswood_shopping_center address 434_arastradero_rd
0 1_miles car_collision_nearby rest_stop poi travelers_lodge
0 travelers_lodge distance 1_miles
0 travelers_lodge traffic_info car_collision_nearby
0 travelers_lodge poi_type rest_stop
0 travelers_lodge address 333_arbol_dr
0 3_miles heavy_traffic gas_station poi 76
0 76 distance 3_miles
0 76 traffic_info heavy_traffic
0 76 poi_type gas_station
0 76 address 91_el_camino_real
0 4_miles moderate_traffic hospital poi stanford_express_care
0 stanford_express_care distance 4_miles
0 stanford_express_care traffic_info moderate_traffic
0 stanford_express_care poi_type hospital
0 stanford_express_care address 214_el_camino_real
0 4_miles heavy_traffic parking_garage poi palo_alto_garage_r
0 palo_alto_garage_r distance 4_miles
0 palo_alto_garage_r traffic_info heavy_traffic
0 palo_alto_garage_r poi_type parking_garage
0 palo_alto_garage_r address 481_amaranta_ave
0 6_miles road_block_nearby rest_stop poi the_clement_hotel
0 the_clement_hotel distance 6_miles
0 the_clement_hotel traffic_info road_block_nearby
0 the_clement_hotel poi_type rest_stop
0 the_clement_hotel address 657_ames_ave
0 4_miles road_block_nearby pizza_restaurant poi pizza_chicago
0 pizza_chicago distance 4_miles
0 pizza_chicago traffic_info road_block_nearby
0 pizza_chicago poi_type pizza_restaurant
0 pizza_chicago address 915_arbol_dr
0 2_miles moderate_traffic pizza_restaurant poi round_table
0 round_table distance 2_miles
0 round_table traffic_info moderate_traffic
0 round_table poi_type pizza_restaurant
0 round_table address 113_anton_ct
1 please give me an address and directions by the fastest route to a rest_stop nearby	the travelers_lodge is 1_miles away at 333_arbol_dr , though there is a car_collision_nearby would you like directions there ?	['333_arbol_dr', '1_miles', 'travelers_lodge', 'car_collision_nearby']
2 yes	travelers_lodge is located at 333_arbol_dr	['333_arbol_dr', 'travelers_lodge']
3 thank you car , let s go there !	you are welcome	[]

#navigate#
0 4_miles car_collision_nearby shopping_center poi town_and_country
0 town_and_country distance 4_miles
0 town_and_country traffic_info car_collision_nearby
0 town_and_country poi_type shopping_center
0 town_and_country address 383_university_ave
0 2_miles car_collision_nearby rest_stop poi travelers_lodge
0 travelers_lodge distance 2_miles
0 travelers_lodge traffic_info car_collision_nearby
0 travelers_lodge poi_type rest_stop
0 travelers_lodge address 333_arbol_dr
0 6_miles road_block_nearby parking_garage poi webster_garage
0 webster_garage distance 6_miles
0 webster_garage traffic_info road_block_nearby
0 webster_garage poi_type parking_garage
0 webster_garage address 880_ames_ct
0 2_miles moderate_traffic certain_address poi 5677_southwest_4th_street
0 5677_southwest_4th_street distance 2_miles
0 5677_southwest_4th_street traffic_info moderate_traffic
0 5677_southwest_4th_street poi_type certain_address
0 5677_southwest_4th_street address 5677_southwest_4th_street
0 7_miles car_collision_nearby coffee_or_tea_place poi peets_coffee
0 peets_coffee distance 7_miles
0 peets_coffee traffic_info car_collision_nearby
0 peets_coffee poi_type coffee_or_tea_place
0 peets_coffee address 9981_archuleta_ave
0 6_miles car_collision_nearby rest_stop poi the_clement_hotel
0 the_clement_hotel distance 6_miles
0 the_clement_hotel traffic_info car_collision_nearby
0 the_clement_hotel poi_type rest_stop
0 the_clement_hotel address 657_ames_ave
0 4_miles no_traffic gas_station poi shell
0 shell distance 4_miles
0 shell traffic_info no_traffic
0 shell poi_type gas_station
0 shell address 53_university_av
0 5_miles moderate_traffic hospital poi stanford_childrens_health
0 stanford_childrens_health distance 5_miles
0 stanford_childrens_health traffic_info moderate_traffic
0 stanford_childrens_health poi_type hospital
0 stanford_childrens_health address 899_ames_ct
1 give me the nearest coffee shop	the nearest one is peets_coffee , it s 7_miles away but there is a car_collision_nearby	['peets_coffee', '7_miles', 'car_collision_nearby']
2 what s the address ? i guess it will have to do	setting directions to peets_coffee at 9981_archuleta_ave now	['peets_coffee', '9981_archuleta_ave']
3 thank you car , please pick the quickest route !	gps is set drive carefully	[]

#weather#
0 today monday
0 boston monday clear_skies
0 boston monday low 30f
0 boston monday high 50f
0 boston tuesday foggy
0 boston tuesday low 70f
0 boston tuesday high 80f
0 boston wednesday clear_skies
0 boston wednesday low 80f
0 boston wednesday high 90f
0 boston thursday rain
0 boston thursday low 50f
0 boston thursday high 60f
0 boston friday misty
0 boston friday low 40f
0 boston friday high 60f
0 boston saturday raining
0 boston saturday low 80f
0 boston saturday high 90f
0 boston sunday raining
0 boston sunday low 30f
0 boston sunday high 40f
0 inglewood monday hail
0 inglewood monday low 30f
0 inglewood monday high 40f
0 inglewood tuesday rain
0 inglewood tuesday low 60f
0 inglewood tuesday high 70f
0 inglewood wednesday windy
0 inglewood wednesday low 40f
0 inglewood wednesday high 50f
0 inglewood thursday hail
0 inglewood thursday low 60f
0 inglewood thursday high 70f
0 inglewood friday blizzard
0 inglewood friday low 50f
0 inglewood friday high 60f
0 inglewood saturday hail
0 inglewood saturday low 40f
0 inglewood saturday high 60f
0 inglewood sunday overcast
0 inglewood sunday low 50f
0 inglewood sunday high 70f
0 new_york monday overcast
0 new_york monday low 20f
0 new_york monday high 40f
0 new_york tuesday hail
0 new_york tuesday low 90f
0 new_york tuesday high 100f
0 new_york wednesday clear_skies
0 new_york wednesday low 50f
0 new_york wednesday high 60f
0 new_york thursday rain
0 new_york thursday low 60f
0 new_york thursday high 70f
0 new_york friday foggy
0 new_york friday low 30f
0 new_york friday high 40f
0 new_york saturday warm
0 new_york saturday low 60f
0 new_york saturday high 70f
0 new_york sunday hot
0 new_york sunday low 60f
0 new_york sunday high 70f
0 menlo_park monday stormy
0 menlo_park monday low 90f
0 menlo_park monday high 100f
0 menlo_park tuesday dew
0 menlo_park tuesday low 60f
0 menlo_park tuesday high 70f
0 menlo_park wednesday cloudy
0 menlo_park wednesday low 60f
0 menlo_park wednesday high 70f
0 menlo_park thursday warm
0 menlo_park thursday low 90f
0 menlo_park thursday high 100f
0 menlo_park friday dew
0 menlo_park friday low 90f
0 menlo_park friday high 100f
0 menlo_park saturday dew
0 menlo_park saturday low 70f
0 menlo_park saturday high 90f
0 menlo_park sunday cloudy
0 menlo_park sunday low 70f
0 menlo_park sunday high 90f
0 atherton monday warm
0 atherton monday low 90f
0 atherton monday high 100f
0 atherton tuesday blizzard
0 atherton tuesday low 30f
0 atherton tuesday high 50f
0 atherton wednesday rain
0 atherton wednesday low 80f
0 atherton wednesday high 100f
0 atherton thursday clear_skies
0 atherton thursday low 40f
0 atherton thursday high 50f
0 atherton friday stormy
0 atherton friday low 70f
0 atherton friday high 90f
0 atherton saturday raining
0 atherton saturday low 50f
0 atherton saturday high 70f
0 atherton sunday raining
0 atherton sunday low 50f
0 atherton sunday high 60f
0 redwood_city monday rain
0 redwood_city monday low 80f
0 redwood_city monday high 90f
0 redwood_city tuesday drizzle
0 redwood_city tuesday low 70f
0 redwood_city tuesday high 80f
0 redwood_city wednesday rain
0 redwood_city wednesday low 40f
0 redwood_city wednesday high 50f
0 redwood_city thursday rain
0 redwood_city thursday low 90f
0 redwood_city thursday high 100f
0 redwood_city friday drizzle
0 redwood_city friday low 30f
0 redwood_city friday high 40f
0 redwood_city saturday overcast
0 redwood_city saturday low 70f
0 redwood_city saturday high 80f
0 redwood_city sunday snow
0 redwood_city sunday low 60f
0 redwood_city sunday high 70f
0 alameda monday raining
0 alameda monday low 40f
0 alameda monday high 60f
0 alameda tuesday overcast
0 alameda tuesday low 90f
0 alameda tuesday high 100f
0 alameda wednesday cloudy
0 alameda wednesday low 30f
0 alameda wednesday high 40f
0 alameda thursday stormy
0 alameda thursday low 80f
0 alameda thursday high 90f
0 alameda friday blizzard
0 alameda friday low 20f
0 alameda friday high 30f
0 alameda saturday hail
0 alameda saturday low 50f
0 alameda saturday high 70f
0 alameda sunday windy
0 alameda sunday low 90f
0 alameda sunday high 100f
1 is it gonna be warm in menlo_park on monday ?	the low temperature for menlo_park on monday is 90f with a high of 100f , it will be extremely warm	['warm', '100f', '90f', 'monday', 'menlo_park']
2 thank you car , this sounds great !	you are welcome !	[]

#schedule#
0 football_activity time 4pm
0 football_activity date the_13th
0 football_activity party jeff
0 doctor_appointment time 4pm
0 doctor_appointment date the_3rd
0 doctor_appointment party father
0 conference time 1pm
0 conference date wednesday
0 conference party boss
0 conference room 100_conference_room
0 conference agenda go_over_budget
0 tennis_activity time 3pm
0 tennis_activity date thursday
0 tennis_activity party martha
0 conference time 10am
0 conference date the_13th
0 conference party hr
0 conference room 100_conference_room
0 conference agenda go_over_quarterly_report
0 meeting time 6pm
0 meeting date the_3rd
0 meeting party management
0 meeting room conference_room_102
0 meeting agenda discuss_the_company_picnic
0 lab_appointment time 7pm
0 lab_appointment date the_8th
0 lab_appointment party alex
0 lab_appointment time 9am
0 lab_appointment date the_10th
0 lab_appointment party martha
1 what time is my lab_appointment and who is coming ?	your lab_appointment with martha is at 9am	['lab_appointment', 'martha', '9am']
2 thanks	you are welcome	[]

#navigate#
0 2_miles no_traffic rest_stop poi the_clement_hotel
0 the_clement_hotel distance 2_miles
0 the_clement_hotel traffic_info no_traffic
0 the_clement_hotel poi_type rest_stop
0 the_clement_hotel address 657_ames_ave
0 2_miles moderate_traffic parking_garage poi dish_parking
0 dish_parking distance 2_miles
0 dish_parking traffic_info moderate_traffic
0 dish_parking poi_type parking_garage
0 dish_parking address 550_alester_ave
0 4_miles no_traffic friends_house poi toms_house
0 toms_house distance 4_miles
0 toms_house traffic_info no_traffic
0 toms_house poi_type friends_house
0 toms_house address 580_van_ness_ave
0 1_miles moderate_traffic hospital poi palo_alto_medical_foundation
0 palo_alto_medical_foundation distance 1_miles
0 palo_alto_medical_foundation traffic_info moderate_traffic
0 palo_alto_medical_foundation poi_type hospital
0 palo_alto_medical_foundation address 611_ames_ave
0 6_miles no_traffic chinese_restaurant poi tai_pan
0 tai_pan distance 6_miles
0 tai_pan traffic_info no_traffic
0 tai_pan poi_type chinese_restaurant
0 tai_pan address 830_almanor_ln
0 1_miles moderate_traffic coffee_or_tea_place poi teavana
0 teavana distance 1_miles
0 teavana traffic_info moderate_traffic
0 teavana poi_type coffee_or_tea_place
0 teavana address 145_amherst_st
0 6_miles road_block_nearby coffee_or_tea_place poi palo_alto_cafe
0 palo_alto_cafe distance 6_miles
0 palo_alto_cafe traffic_info road_block_nearby
0 palo_alto_cafe poi_type coffee_or_tea_place
0 palo_alto_cafe address 436_alger_dr
0 5_miles heavy_traffic grocery_store poi trader_joes
0 trader_joes distance 5_miles
0 trader_joes traffic_info heavy_traffic
0 trader_joes poi_type grocery_store
0 trader_joes address 408_university_ave
1 show me directions to the nearest grocery_store	the nearest grocery_store trader_joes is 5_miles away with heavy_traffic , do you still want to go ?	['grocery_store', '5_miles', 'trader_joes', 'heavy_traffic']
2 yes i guess program the address and let s get going	setting gps now	[]
3 what s the address of the store , please ? please direct me via a quick route	trader_joes is at 408_university_ave the only route i have is 5_miles through heavy_traffic	['408_university_ave', '5_miles', 'trader_joes', 'heavy_traffic']
4 that s ok , thank you	you are welcome !	[]

#schedule#
1 set reminder for tennis lesson on august 12th at 4 : 50pm	i have set a reminder for a tennis lesson at 4 : 50pm on august 12th would you like an alarm ?	['12th', 'tennis']

#schedule#
1 please schedule a swimming_activity on sunday at 4pm with my brother	will do , your swimming_activity with brother on sunday at 4pm has been scheduled	['brother', '4pm', 'sunday', 'swimming_activity']
2 thank you	my pleasure	[]
3 that is all , thanks	goodbye	[]

#weather#
0 today monday
0 compton monday dew
0 compton monday low 60f
0 compton monday high 70f
0 compton tuesday snow
0 compton tuesday low 50f
0 compton tuesday high 60f
0 compton wednesday blizzard
0 compton wednesday low 30f
0 compton wednesday high 50f
0 compton thursday humid
0 compton thursday low 60f
0 compton thursday high 80f
0 compton friday overcast
0 compton friday low 60f
0 compton friday high 80f
0 compton saturday drizzle
0 compton saturday low 40f
0 compton saturday high 60f
0 compton sunday misty
0 compton sunday low 70f
0 compton sunday high 80f
0 mountain_view monday clear_skies
0 mountain_view monday low 70f
0 mountain_view monday high 80f
0 mountain_view tuesday misty
0 mountain_view tuesday low 20f
0 mountain_view tuesday high 40f
0 mountain_view wednesday foggy
0 mountain_view wednesday low 80f
0 mountain_view wednesday high 90f
0 mountain_view thursday overcast
0 mountain_view thursday low 40f
0 mountain_view thursday high 50f
0 mountain_view friday dry
0 mountain_view friday low 80f
0 mountain_view friday high 90f
0 mountain_view saturday hail
0 mountain_view saturday low 20f
0 mountain_view saturday high 40f
0 mountain_view sunday stormy
0 mountain_view sunday low 50f
0 mountain_view sunday high 60f
0 seattle monday overcast
0 seattle monday low 50f
0 seattle monday high 60f
0 seattle tuesday cloudy
0 seattle tuesday low 90f
0 seattle tuesday high 100f
0 seattle wednesday hot
0 seattle wednesday low 80f
0 seattle wednesday high 100f
0 seattle thursday drizzle
0 seattle thursday low 90f
0 seattle thursday high 100f
0 seattle friday dry
0 seattle friday low 90f
0 seattle friday high 100f
0 seattle saturday cloudy
0 seattle saturday low 40f
0 seattle saturday high 50f
0 seattle sunday dry
0 seattle sunday low 30f
0 seattle sunday high 40f
0 durham monday frost
0 durham monday low 50f
0 durham monday high 60f
0 durham tuesday hail
0 durham tuesday low 20f
0 durham tuesday high 40f
0 durham wednesday dry
0 durham wednesday low 70f
0 durham wednesday high 80f
0 durham thursday windy
0 durham thursday low 20f
0 durham thursday high 40f
0 durham friday dry
0 durham friday low 70f
0 durham friday high 90f
0 durham saturday raining
0 durham saturday low 90f
0 durham saturday high 100f
0 durham sunday humid
0 durham sunday low 60f
0 durham sunday high 70f
0 manhattan monday overcast
0 manhattan monday low 40f
0 manhattan monday high 60f
0 manhattan tuesday dry
0 manhattan tuesday low 90f
0 manhattan tuesday high 100f
0 manhattan wednesday overcast
0 manhattan wednesday low 70f
0 manhattan wednesday high 90f
0 manhattan thursday blizzard
0 manhattan thursday low 40f
0 manhattan thursday high 60f
0 manhattan friday blizzard
0 manhattan friday low 30f
0 manhattan friday high 50f
0 manhattan saturday overcast
0 manhattan saturday low 50f
0 manhattan saturday high 60f
0 manhattan sunday windy
0 manhattan sunday low 20f
0 manhattan sunday high 40f
0 exeter monday rain
0 exeter monday low 40f
0 exeter monday high 60f
0 exeter tuesday cloudy
0 exeter tuesday low 40f
0 exeter tuesday high 50f
0 exeter wednesday windy
0 exeter wednesday low 50f
0 exeter wednesday high 60f
0 exeter thursday overcast
0 exeter thursday low 50f
0 exeter thursday high 60f
0 exeter friday warm
0 exeter friday low 90f
0 exeter friday high 100f
0 exeter saturday drizzle
0 exeter saturday low 60f
0 exeter saturday high 70f
0 exeter sunday foggy
0 exeter sunday low 60f
0 exeter sunday high 80f
0 san_jose monday rain
0 san_jose monday low 20f
0 san_jose monday high 40f
0 san_jose tuesday stormy
0 san_jose tuesday low 20f
0 san_jose tuesday high 40f
0 san_jose wednesday hail
0 san_jose wednesday low 50f
0 san_jose wednesday high 70f
0 san_jose thursday cloudy
0 san_jose thursday low 50f
0 san_jose thursday high 60f
0 san_jose friday clear_skies
0 san_jose friday low 70f
0 san_jose friday high 80f
0 san_jose saturday windy
0 san_jose saturday low 80f
0 san_jose saturday high 100f
0 san_jose sunday drizzle
0 san_jose sunday low 90f
0 san_jose sunday high 100f
1 check out the seven day forecast to see if it will be foggy in durham	it will not be foggy in durham next_week	['next_week', 'foggy', 'durham']
2 thanks , this is great !	you are welcome !	[]

#schedule#
0 medicine time 11am
0 medicine date wednesday
0 lab_appointment time 10am
0 lab_appointment date thursday
0 yoga_activity time 2pm
0 yoga_activity date tuesday
0 tennis_activity time 10am
0 tennis_activity date tuesday
0 meeting time 10am
0 meeting date monday
0 meeting party sales_team
0 meeting room conference_room_100
0 meeting agenda discuss_the_merger
0 swimming_activity time 1pm
0 swimming_activity date wednesday
1 what time is my meeting at	i have one meeting on your calendar it is monday at 10am	['monday', 'meeting', '10am']
2 thank you	no problem	[]

#weather#
0 today monday
0 alhambra monday cloudy
0 alhambra monday low 20f
0 alhambra monday high 40f
0 alhambra tuesday overcast
0 alhambra tuesday low 30f
0 alhambra tuesday high 50f
0 alhambra wednesday hail
0 alhambra wednesday low 20f
0 alhambra wednesday high 30f
0 alhambra thursday raining
0 alhambra thursday low 50f
0 alhambra thursday high 60f
0 alhambra friday raining
0 alhambra friday low 80f
0 alhambra friday high 90f
0 alhambra saturday overcast
0 alhambra saturday low 70f
0 alhambra saturday high 80f
0 alhambra sunday dry
0 alhambra sunday low 40f
0 alhambra sunday high 60f
0 danville monday raining
0 danville monday low 30f
0 danville monday high 40f
0 danville tuesday raining
0 danville tuesday low 60f
0 danville tuesday high 80f
0 danville wednesday foggy
0 danville wednesday low 30f
0 danville wednesday high 40f
0 danville thursday stormy
0 danville thursday low 60f
0 danville thursday high 70f
0 danville friday cloudy
0 danville friday low 90f
0 danville friday high 100f
0 danville saturday rain
0 danville saturday low 60f
0 danville saturday high 80f
0 danville sunday frost
0 danville sunday low 30f
0 danville sunday high 50f
0 manhattan monday overcast
0 manhattan monday low 70f
0 manhattan monday high 80f
0 manhattan tuesday drizzle
0 manhattan tuesday low 80f
0 manhattan tuesday high 100f
0 manhattan wednesday frost
0 manhattan wednesday low 40f
0 manhattan wednesday high 60f
0 manhattan thursday foggy
0 manhattan thursday low 50f
0 manhattan thursday high 70f
0 manhattan friday rain
0 manhattan friday low 40f
0 manhattan friday high 60f
0 manhattan saturday windy
0 manhattan saturday low 60f
0 manhattan saturday high 70f
0 manhattan sunday rain
0 manhattan sunday low 30f
0 manhattan sunday high 50f
0 cleveland monday windy
0 cleveland monday low 40f
0 cleveland monday high 60f
0 cleveland tuesday rain
0 cleveland tuesday low 80f
0 cleveland tuesday high 90f
0 cleveland wednesday stormy
0 cleveland wednesday low 80f
0 cleveland wednesday high 100f
0 cleveland thursday stormy
0 cleveland thursday low 70f
0 cleveland thursday high 90f
0 cleveland friday overcast
0 cleveland friday low 60f
0 cleveland friday high 80f
0 cleveland saturday clear_skies
0 cleveland saturday low 20f
0 cleveland saturday high 40f
0 cleveland sunday stormy
0 cleveland sunday low 60f
0 cleveland sunday high 80f
0 exeter monday blizzard
0 exeter monday low 40f
0 exeter monday high 60f
0 exeter tuesday stormy
0 exeter tuesday low 30f
0 exeter tuesday high 50f
0 exeter wednesday raining
0 exeter wednesday low 90f
0 exeter wednesday high 100f
0 exeter thursday cloudy
0 exeter thursday low 40f
0 exeter thursday high 50f
0 exeter friday hail
0 exeter friday low 40f
0 exeter friday high 60f
0 exeter saturday overcast
0 exeter saturday low 30f
0 exeter saturday high 40f
0 exeter sunday dry
0 exeter sunday low 30f
0 exeter sunday high 50f
0 new_york monday foggy
0 new_york monday low 20f
0 new_york monday high 30f
0 new_york tuesday overcast
0 new_york tuesday low 30f
0 new_york tuesday high 50f
0 new_york wednesday blizzard
0 new_york wednesday low 30f
0 new_york wednesday high 50f
0 new_york thursday rain
0 new_york thursday low 90f
0 new_york thursday high 100f
0 new_york friday cloudy
0 new_york friday low 40f
0 new_york friday high 50f
0 new_york saturday foggy
0 new_york saturday low 90f
0 new_york saturday high 100f
0 new_york sunday raining
0 new_york sunday low 80f
0 new_york sunday high 100f
0 downtown_chicago monday blizzard
0 downtown_chicago monday low 50f
0 downtown_chicago monday high 60f
0 downtown_chicago tuesday hail
0 downtown_chicago tuesday low 30f
0 downtown_chicago tuesday high 50f
0 downtown_chicago wednesday clear_skies
0 downtown_chicago wednesday low 90f
0 downtown_chicago wednesday high 100f
0 downtown_chicago thursday humid
0 downtown_chicago thursday low 60f
0 downtown_chicago thursday high 80f
0 downtown_chicago friday blizzard
0 downtown_chicago friday low 20f
0 downtown_chicago friday high 40f
0 downtown_chicago saturday cloudy
0 downtown_chicago saturday low 40f
0 downtown_chicago saturday high 50f
0 downtown_chicago sunday frost
0 downtown_chicago sunday low 30f
0 downtown_chicago sunday high 40f
1 what is the weather next_week in new_york	what days are you interested in ?	[]
2 will it be windy in new_york anytime this week ?	it shouldn t be windy in new_york this week	['new_york', 'windy', 'week']
3 thank you !	glad to help	[]

#navigate#
0 4_miles no_traffic home poi home
0 home distance 4_miles
0 home traffic_info no_traffic
0 home poi_type home
0 home address 56_cadwell_street
0 2_miles moderate_traffic coffee_or_tea_place poi cafe_venetia
0 cafe_venetia distance 2_miles
0 cafe_venetia traffic_info moderate_traffic
0 cafe_venetia poi_type coffee_or_tea_place
0 cafe_venetia address 269_alger_dr
0 6_miles moderate_traffic chinese_restaurant poi p_._f_._changs
0 p_._f_._changs distance 6_miles
0 p_._f_._changs traffic_info moderate_traffic
0 p_._f_._changs poi_type chinese_restaurant
0 p_._f_._changs address 669_el_camino_real
0 1_miles moderate_traffic chinese_restaurant poi panda_express
0 panda_express distance 1_miles
0 panda_express traffic_info moderate_traffic
0 panda_express poi_type chinese_restaurant
0 panda_express address 842_arrowhead_way
0 3_miles moderate_traffic certain_address poi 5672_barringer_street
0 5672_barringer_street distance 3_miles
0 5672_barringer_street traffic_info moderate_traffic
0 5672_barringer_street poi_type certain_address
0 5672_barringer_street address 5672_barringer_street
0 3_miles moderate_traffic rest_stop poi the_westin
0 the_westin distance 3_miles
0 the_westin traffic_info moderate_traffic
0 the_westin poi_type rest_stop
0 the_westin address 329_el_camino_real
0 3_miles moderate_traffic shopping_center poi town_and_country
0 town_and_country distance 3_miles
0 town_and_country traffic_info moderate_traffic
0 town_and_country poi_type shopping_center
0 town_and_country address 383_university_ave
1 find directions to home	we are 4_miles away from home and there is no_traffic on our route , you should reach in few minutes	['no_traffic', '4_miles', 'home']
2 can you get me the address ?	the address to your home is 56_cadwell_street	['home', '56_cadwell_street']
3 thanks so much for the information	you are welcome	[]

#weather#
0 today monday
0 atherton monday drizzle
0 atherton monday low 80f
0 atherton monday high 90f
0 atherton tuesday hot
0 atherton tuesday low 90f
0 atherton tuesday high 100f
0 atherton wednesday clear_skies
0 atherton wednesday low 60f
0 atherton wednesday high 80f
0 atherton thursday stormy
0 atherton thursday low 30f
0 atherton thursday high 40f
0 atherton friday raining
0 atherton friday low 60f
0 atherton friday high 70f
0 atherton saturday stormy
0 atherton saturday low 30f
0 atherton saturday high 40f
0 atherton sunday clear_skies
0 atherton sunday low 40f
0 atherton sunday high 50f
0 inglewood monday overcast
0 inglewood monday low 60f
0 inglewood monday high 80f
0 inglewood tuesday snow
0 inglewood tuesday low 80f
0 inglewood tuesday high 100f
0 inglewood wednesday cloudy
0 inglewood wednesday low 70f
0 inglewood wednesday high 90f
0 inglewood thursday warm
0 inglewood thursday low 70f
0 inglewood thursday high 80f
0 inglewood friday clear_skies
0 inglewood friday low 70f
0 inglewood friday high 90f
0 inglewood saturday clear_skies
0 inglewood saturday low 30f
0 inglewood saturday high 50f
0 inglewood sunday windy
0 inglewood sunday low 20f
0 inglewood sunday high 40f
0 manhattan monday dry
0 manhattan monday low 80f
0 manhattan monday high 100f
0 manhattan tuesday stormy
0 manhattan tuesday low 20f
0 manhattan tuesday high 30f
0 manhattan wednesday dry
0 manhattan wednesday low 90f
0 manhattan wednesday high 100f
0 manhattan thursday foggy
0 manhattan thursday low 90f
0 manhattan thursday high 100f
0 manhattan friday clear_skies
0 manhattan friday low 40f
0 manhattan friday high 50f
0 manhattan saturday snow
0 manhattan saturday low 50f
0 manhattan saturday high 60f
0 manhattan sunday snow
0 manhattan sunday low 80f
0 manhattan sunday high 100f
0 grand_rapids monday cloudy
0 grand_rapids monday low 20f
0 grand_rapids monday high 30f
0 grand_rapids tuesday hot
0 grand_rapids tuesday low 60f
0 grand_rapids tuesday high 80f
0 grand_rapids wednesday dry
0 grand_rapids wednesday low 60f
0 grand_rapids wednesday high 80f
0 grand_rapids thursday snow
0 grand_rapids thursday low 30f
0 grand_rapids thursday high 50f
0 grand_rapids friday drizzle
0 grand_rapids friday low 60f
0 grand_rapids friday high 70f
0 grand_rapids saturday drizzle
0 grand_rapids saturday low 70f
0 grand_rapids saturday high 80f
0 grand_rapids sunday cloudy
0 grand_rapids sunday low 20f
0 grand_rapids sunday high 40f
0 san_mateo monday stormy
0 san_mateo monday low 80f
0 san_mateo monday high 90f
0 san_mateo tuesday hail
0 san_mateo tuesday low 70f
0 san_mateo tuesday high 90f
0 san_mateo wednesday dry
0 san_mateo wednesday low 90f
0 san_mateo wednesday high 100f
0 san_mateo thursday overcast
0 san_mateo thursday low 80f
0 san_mateo thursday high 90f
0 san_mateo friday clear_skies
0 san_mateo friday low 90f
0 san_mateo friday high 100f
0 san_mateo saturday clear_skies
0 san_mateo saturday low 90f
0 san_mateo saturday high 100f
0 san_mateo sunday foggy
0 san_mateo sunday low 90f
0 san_mateo sunday high 100f
0 menlo_park monday overcast
0 menlo_park monday low 60f
0 menlo_park monday high 70f
0 menlo_park tuesday blizzard
0 menlo_park tuesday low 30f
0 menlo_park tuesday high 50f
0 menlo_park wednesday stormy
0 menlo_park wednesday low 40f
0 menlo_park wednesday high 50f
0 menlo_park thursday rain
0 menlo_park thursday low 30f
0 menlo_park thursday high 40f
0 menlo_park friday clear_skies
0 menlo_park friday low 20f
0 menlo_park friday high 30f
0 menlo_park saturday stormy
0 menlo_park saturday low 20f
0 menlo_park saturday high 30f
0 menlo_park sunday overcast
0 menlo_park sunday low 50f
0 menlo_park sunday high 70f
0 danville monday drizzle
0 danville monday low 20f
0 danville monday high 30f
0 danville tuesday drizzle
0 danville tuesday low 40f
0 danville tuesday high 50f
0 danville wednesday hail
0 danville wednesday low 50f
0 danville wednesday high 60f
0 danville thursday overcast
0 danville thursday low 90f
0 danville thursday high 100f
0 danville friday snow
0 danville friday low 90f
0 danville friday high 100f
0 danville saturday cloudy
0 danville saturday low 80f
0 danville saturday high 100f
0 danville sunday clear_skies
0 danville sunday low 80f
0 danville sunday high 90f
1 give me the weekly weather forecast	where are you located ?	[]
2 in danville , will it be dry this week ?	danville does not have any dry weather prediction this week	['dry', 'danville', 'week']
3 thank you car !	you are welcome !	[]

#weather#
0 today monday
0 new_york monday misty
0 new_york monday low 30f
0 new_york monday high 40f
0 new_york tuesday drizzle
0 new_york tuesday low 90f
0 new_york tuesday high 100f
0 new_york wednesday foggy
0 new_york wednesday low 90f
0 new_york wednesday high 100f
0 new_york thursday frost
0 new_york thursday low 30f
0 new_york thursday high 40f
0 new_york friday dry
0 new_york friday low 80f
0 new_york friday high 100f
0 new_york saturday hot
0 new_york saturday low 90f
0 new_york saturday high 100f
0 new_york sunday windy
0 new_york sunday low 20f
0 new_york sunday high 40f
0 downtown_chicago monday overcast
0 downtown_chicago monday low 50f
0 downtown_chicago monday high 60f
0 downtown_chicago tuesday cloudy
0 downtown_chicago tuesday low 70f
0 downtown_chicago tuesday high 90f
0 downtown_chicago wednesday windy
0 downtown_chicago wednesday low 90f
0 downtown_chicago wednesday high 100f
0 downtown_chicago thursday clear_skies
0 downtown_chicago thursday low 30f
0 downtown_chicago thursday high 50f
0 downtown_chicago friday drizzle
0 downtown_chicago friday low 90f
0 downtown_chicago friday high 100f
0 downtown_chicago saturday foggy
0 downtown_chicago saturday low 60f
0 downtown_chicago saturday high 80f
0 downtown_chicago sunday clear_skies
0 downtown_chicago sunday low 90f
0 downtown_chicago sunday high 100f
0 manhattan monday foggy
0 manhattan monday low 80f
0 manhattan monday high 90f
0 manhattan tuesday drizzle
0 manhattan tuesday low 90f
0 manhattan tuesday high 100f
0 manhattan wednesday dry
0 manhattan wednesday low 30f
0 manhattan wednesday high 50f
0 manhattan thursday clear_skies
0 manhattan thursday low 20f
0 manhattan thursday high 40f
0 manhattan friday clear_skies
0 manhattan friday low 60f
0 manhattan friday high 70f
0 manhattan saturday dry
0 manhattan saturday low 60f
0 manhattan saturday high 70f
0 manhattan sunday raining
0 manhattan sunday low 60f
0 manhattan sunday high 70f
0 brentwood monday foggy
0 brentwood monday low 90f
0 brentwood monday high 100f
0 brentwood tuesday warm
0 brentwood tuesday low 70f
0 brentwood tuesday high 80f
0 brentwood wednesday clear_skies
0 brentwood wednesday low 20f
0 brentwood wednesday high 30f
0 brentwood thursday overcast
0 brentwood thursday low 20f
0 brentwood thursday high 40f
0 brentwood friday drizzle
0 brentwood friday low 50f
0 brentwood friday high 60f
0 brentwood saturday drizzle
0 brentwood saturday low 80f
0 brentwood saturday high 90f
0 brentwood sunday raining
0 brentwood sunday low 30f
0 brentwood sunday high 50f
0 cleveland monday clear_skies
0 cleveland monday low 60f
0 cleveland monday high 70f
0 cleveland tuesday hail
0 cleveland tuesday low 20f
0 cleveland tuesday high 40f
0 cleveland wednesday cloudy
0 cleveland wednesday low 70f
0 cleveland wednesday high 80f
0 cleveland thursday snow
0 cleveland thursday low 20f
0 cleveland thursday high 40f
0 cleveland friday humid
0 cleveland friday low 80f
0 cleveland friday high 90f
0 cleveland saturday drizzle
0 cleveland saturday low 60f
0 cleveland saturday high 80f
0 cleveland sunday hot
0 cleveland sunday low 70f
0 cleveland sunday high 90f
0 danville monday dry
0 danville monday low 30f
0 danville monday high 50f
0 danville tuesday clear_skies
0 danville tuesday low 90f
0 danville tuesday high 100f
0 danville wednesday cloudy
0 danville wednesday low 20f
0 danville wednesday high 30f
0 danville thursday overcast
0 danville thursday low 20f
0 danville thursday high 30f
0 danville friday dry
0 danville friday low 80f
0 danville friday high 90f
0 danville saturday stormy
0 danville saturday low 90f
0 danville saturday high 100f
0 danville sunday cloudy
0 danville sunday low 30f
0 danville sunday high 50f
0 compton monday rain
0 compton monday low 30f
0 compton monday high 50f
0 compton tuesday misty
0 compton tuesday low 20f
0 compton tuesday high 40f
0 compton wednesday hail
0 compton wednesday low 20f
0 compton wednesday high 40f
0 compton thursday cloudy
0 compton thursday low 60f
0 compton thursday high 70f
0 compton friday rain
0 compton friday low 90f
0 compton friday high 100f
0 compton saturday foggy
0 compton saturday low 90f
0 compton saturday high 100f
0 compton sunday warm
0 compton sunday low 60f
0 compton sunday high 70f
1 will it be misty in brentwood today and tomorrow ?	it will not be misty in brentwood today or tomorrow	['tomorrow', 'misty', 'brentwood', 'today']
2 thank you	no problem	[]

#weather#
0 today monday
0 alameda monday cloudy
0 alameda monday low 60f
0 alameda monday high 80f
0 alameda tuesday humid
0 alameda tuesday low 90f
0 alameda tuesday high 100f
0 alameda wednesday overcast
0 alameda wednesday low 80f
0 alameda wednesday high 90f
0 alameda thursday drizzle
0 alameda thursday low 80f
0 alameda thursday high 90f
0 alameda friday misty
0 alameda friday low 60f
0 alameda friday high 70f
0 alameda saturday drizzle
0 alameda saturday low 40f
0 alameda saturday high 60f
0 alameda sunday dry
0 alameda sunday low 30f
0 alameda sunday high 40f
0 boston monday raining
0 boston monday low 90f
0 boston monday high 100f
0 boston tuesday blizzard
0 boston tuesday low 20f
0 boston tuesday high 40f
0 boston wednesday hail
0 boston wednesday low 80f
0 boston wednesday high 100f
0 boston thursday dew
0 boston thursday low 30f
0 boston thursday high 40f
0 boston friday clear_skies
0 boston friday low 80f
0 boston friday high 90f
0 boston saturday hail
0 boston saturday low 70f
0 boston saturday high 80f
0 boston sunday frost
0 boston sunday low 20f
0 boston sunday high 30f
0 cleveland monday cloudy
0 cleveland monday low 60f
0 cleveland monday high 70f
0 cleveland tuesday windy
0 cleveland tuesday low 80f
0 cleveland tuesday high 100f
0 cleveland wednesday dew
0 cleveland wednesday low 60f
0 cleveland wednesday high 80f
0 cleveland thursday windy
0 cleveland thursday low 20f
0 cleveland thursday high 30f
0 cleveland friday rain
0 cleveland friday low 40f
0 cleveland friday high 60f
0 cleveland saturday raining
0 cleveland saturday low 70f
0 cleveland saturday high 90f
0 cleveland sunday drizzle
0 cleveland sunday low 30f
0 cleveland sunday high 40f
0 grand_rapids monday snow
0 grand_rapids monday low 60f
0 grand_rapids monday high 80f
0 grand_rapids tuesday overcast
0 grand_rapids tuesday low 60f
0 grand_rapids tuesday high 70f
0 grand_rapids wednesday dew
0 grand_rapids wednesday low 20f
0 grand_rapids wednesday high 40f
0 grand_rapids thursday stormy
0 grand_rapids thursday low 30f
0 grand_rapids thursday high 50f
0 grand_rapids friday dry
0 grand_rapids friday low 40f
0 grand_rapids friday high 60f
0 grand_rapids saturday hot
0 grand_rapids saturday low 70f
0 grand_rapids saturday high 90f
0 grand_rapids sunday raining
0 grand_rapids sunday low 50f
0 grand_rapids sunday high 60f
0 oakland monday raining
0 oakland monday low 30f
0 oakland monday high 40f
0 oakland tuesday dew
0 oakland tuesday low 20f
0 oakland tuesday high 30f
0 oakland wednesday foggy
0 oakland wednesday low 50f
0 oakland wednesday high 60f
0 oakland thursday rain
0 oakland thursday low 90f
0 oakland thursday high 100f
0 oakland friday windy
0 oakland friday low 90f
0 oakland friday high 100f
0 oakland saturday humid
0 oakland saturday low 80f
0 oakland saturday high 90f
0 oakland sunday snow
0 oakland sunday low 50f
0 oakland sunday high 60f
0 redwood_city monday drizzle
0 redwood_city monday low 50f
0 redwood_city monday high 70f
0 redwood_city tuesday drizzle
0 redwood_city tuesday low 60f
0 redwood_city tuesday high 80f
0 redwood_city wednesday stormy
0 redwood_city wednesday low 70f
0 redwood_city wednesday high 80f
0 redwood_city thursday stormy
0 redwood_city thursday low 90f
0 redwood_city thursday high 100f
0 redwood_city friday blizzard
0 redwood_city friday low 30f
0 redwood_city friday high 40f
0 redwood_city saturday cloudy
0 redwood_city saturday low 30f
0 redwood_city saturday high 50f
0 redwood_city sunday snow
0 redwood_city sunday low 50f
0 redwood_city sunday high 60f
0 mountain_view monday stormy
0 mountain_view monday low 70f
0 mountain_view monday high 80f
0 mountain_view tuesday foggy
0 mountain_view tuesday low 70f
0 mountain_view tuesday high 90f
0 mountain_view wednesday snow
0 mountain_view wednesday low 80f
0 mountain_view wednesday high 90f
0 mountain_view thursday dry
0 mountain_view thursday low 60f
0 mountain_view thursday high 80f
0 mountain_view friday rain
0 mountain_view friday low 60f
0 mountain_view friday high 80f
0 mountain_view saturday warm
0 mountain_view saturday low 90f
0 mountain_view saturday high 100f
0 mountain_view sunday dry
0 mountain_view sunday low 20f
0 mountain_view sunday high 40f
1 what is the lowest weekend temperature in oakland ?	it will be 50f sunday in oakland	['sunday', '50f', 'oakland']
2 thanks	you are welcome	[]

#navigate#
0 1_miles car_collision_nearby pizza_restaurant poi round_table
0 round_table distance 1_miles
0 round_table traffic_info car_collision_nearby
0 round_table poi_type pizza_restaurant
0 round_table address 113_anton_ct
0 5_miles road_block_nearby home poi home
0 home distance 5_miles
0 home traffic_info road_block_nearby
0 home poi_type home
0 home address 10_ames_street
0 2_miles heavy_traffic rest_stop poi travelers_lodge
0 travelers_lodge distance 2_miles
0 travelers_lodge traffic_info heavy_traffic
0 travelers_lodge poi_type rest_stop
0 travelers_lodge address 333_arbol_dr
0 5_miles no_traffic parking_garage poi webster_garage
0 webster_garage distance 5_miles
0 webster_garage traffic_info no_traffic
0 webster_garage poi_type parking_garage
0 webster_garage address 880_ames_ct
0 6_miles moderate_traffic shopping_center poi town_and_country
0 town_and_country distance 6_miles
0 town_and_country traffic_info moderate_traffic
0 town_and_country poi_type shopping_center
0 town_and_country address 383_university_ave
0 3_miles road_block_nearby coffee_or_tea_place poi teavana
0 teavana distance 3_miles
0 teavana traffic_info road_block_nearby
0 teavana poi_type coffee_or_tea_place
0 teavana address 145_amherst_st
0 5_miles car_collision_nearby chinese_restaurant poi panda_express
0 panda_express distance 5_miles
0 panda_express traffic_info car_collision_nearby
0 panda_express poi_type chinese_restaurant
0 panda_express address 842_arrowhead_way
0 5_miles no_traffic friends_house poi jills_house
0 jills_house distance 5_miles
0 jills_house traffic_info no_traffic
0 jills_house poi_type friends_house
0 jills_house address 347_alta_mesa_ave
1 where can i get chinese food ?	there is a panda_express 5_miles away : would you like me to send you its address on the screen ?	['5_miles', 'panda_express']
2 what is the address ?	panda_express is located at 842_arrowhead_way but a car collision is noted nearby do you still want to go there ?	['842_arrowhead_way', 'panda_express']
3 yes , please , set the gps to go there , thank you !	gps set , have a great day	[]

#weather#
0 today monday
0 redwood_city monday dew
0 redwood_city monday low 30f
0 redwood_city monday high 50f
0 redwood_city tuesday foggy
0 redwood_city tuesday low 90f
0 redwood_city tuesday high 100f
0 redwood_city wednesday hail
0 redwood_city wednesday low 70f
0 redwood_city wednesday high 90f
0 redwood_city thursday snow
0 redwood_city thursday low 40f
0 redwood_city thursday high 50f
0 redwood_city friday foggy
0 redwood_city friday low 40f
0 redwood_city friday high 60f
0 redwood_city saturday misty
0 redwood_city saturday low 60f
0 redwood_city saturday high 70f
0 redwood_city sunday drizzle
0 redwood_city sunday low 60f
0 redwood_city sunday high 80f
0 san_mateo monday misty
0 san_mateo monday low 90f
0 san_mateo monday high 100f
0 san_mateo tuesday hail
0 san_mateo tuesday low 60f
0 san_mateo tuesday high 70f
0 san_mateo wednesday overcast
0 san_mateo wednesday low 80f
0 san_mateo wednesday high 100f
0 san_mateo thursday warm
0 san_mateo thursday low 80f
0 san_mateo thursday high 100f
0 san_mateo friday windy
0 san_mateo friday low 40f
0 san_mateo friday high 50f
0 san_mateo saturday dew
0 san_mateo saturday low 40f
0 san_mateo saturday high 50f
0 san_mateo sunday dew
0 san_mateo sunday low 80f
0 san_mateo sunday high 100f
0 manhattan monday foggy
0 manhattan monday low 50f
0 manhattan monday high 60f
0 manhattan tuesday raining
0 manhattan tuesday low 60f
0 manhattan tuesday high 70f
0 manhattan wednesday warm
0 manhattan wednesday low 60f
0 manhattan wednesday high 80f
0 manhattan thursday humid
0 manhattan thursday low 90f
0 manhattan thursday high 100f
0 manhattan friday rain
0 manhattan friday low 50f
0 manhattan friday high 70f
0 manhattan saturday hot
0 manhattan saturday low 70f
0 manhattan saturday high 90f
0 manhattan sunday clear_skies
0 manhattan sunday low 20f
0 manhattan sunday high 30f
0 downtown_chicago monday drizzle
0 downtown_chicago monday low 70f
0 downtown_chicago monday high 80f
0 downtown_chicago tuesday misty
0 downtown_chicago tuesday low 80f
0 downtown_chicago tuesday high 90f
0 downtown_chicago wednesday snow
0 downtown_chicago wednesday low 90f
0 downtown_chicago wednesday high 100f
0 downtown_chicago thursday frost
0 downtown_chicago thursday low 30f
0 downtown_chicago thursday high 40f
0 downtown_chicago friday snow
0 downtown_chicago friday low 20f
0 downtown_chicago friday high 40f
0 downtown_chicago saturday clear_skies
0 downtown_chicago saturday low 90f
0 downtown_chicago saturday high 100f
0 downtown_chicago sunday stormy
0 downtown_chicago sunday low 30f
0 downtown_chicago sunday high 50f
0 alhambra monday hail
0 alhambra monday low 80f
0 alhambra monday high 100f
0 alhambra tuesday foggy
0 alhambra tuesday low 40f
0 alhambra tuesday high 60f
0 alhambra wednesday hail
0 alhambra wednesday low 90f
0 alhambra wednesday high 100f
0 alhambra thursday snow
0 alhambra thursday low 90f
0 alhambra thursday high 100f
0 alhambra friday rain
0 alhambra friday low 20f
0 alhambra friday high 40f
0 alhambra saturday dew
0 alhambra saturday low 90f
0 alhambra saturday high 100f
0 alhambra sunday dry
0 alhambra sunday low 50f
0 alhambra sunday high 70f
0 new_york monday rain
0 new_york monday low 80f
0 new_york monday high 90f
0 new_york tuesday rain
0 new_york tuesday low 40f
0 new_york tuesday high 50f
0 new_york wednesday cloudy
0 new_york wednesday low 50f
0 new_york wednesday high 70f
0 new_york thursday drizzle
0 new_york thursday low 70f
0 new_york thursday high 90f
0 new_york friday rain
0 new_york friday low 60f
0 new_york friday high 70f
0 new_york saturday dry
0 new_york saturday low 60f
0 new_york saturday high 80f
0 new_york sunday hail
0 new_york sunday low 60f
0 new_york sunday high 80f
0 fresno monday dew
0 fresno monday low 50f
0 fresno monday high 70f
0 fresno tuesday dew
0 fresno tuesday low 90f
0 fresno tuesday high 100f
0 fresno wednesday overcast
0 fresno wednesday low 40f
0 fresno wednesday high 50f
0 fresno thursday hail
0 fresno thursday low 40f
0 fresno thursday high 50f
0 fresno friday clear_skies
0 fresno friday low 60f
0 fresno friday high 70f
0 fresno saturday misty
0 fresno saturday low 60f
0 fresno saturday high 80f
0 fresno sunday hail
0 fresno sunday low 50f
0 fresno sunday high 60f
1 from the two_day forecast what will be the highest_temperature in manhattan ?	the highest_temperature in manhattan is supposed to be 60f today , and 70f tomorrow	['70f', 'highest_temperature', 'tomorrow', 'manhattan', 'today', '60f']
2 thanks	anytime	[]

#schedule#
0 tennis_activity time 11am
0 tennis_activity date friday
0 football_activity time 1pm
0 football_activity date tuesday
0 dentist_appointment time 3pm
0 dentist_appointment date monday
0 doctor_appointment time 10am
0 doctor_appointment date friday
0 dentist time 11am
0 dentist date friday
0 meeting time 1pm
0 meeting date friday
0 meeting party sales_team
0 meeting room 100_conference_room
0 meeting agenda discuss_the_company_picnic
1 remind me about the date and time that he was going to be there and what the agenda is for his business meaning	who do you mean by him ?	[]

#weather#
0 today monday
0 san_francisco monday raining
0 san_francisco monday low 30f
0 san_francisco monday high 50f
0 san_francisco tuesday windy
0 san_francisco tuesday low 80f
0 san_francisco tuesday high 100f
0 san_francisco wednesday raining
0 san_francisco wednesday low 40f
0 san_francisco wednesday high 50f
0 san_francisco thursday foggy
0 san_francisco thursday low 60f
0 san_francisco thursday high 70f
0 san_francisco friday snow
0 san_francisco friday low 20f
0 san_francisco friday high 40f
0 san_francisco saturday rain
0 san_francisco saturday low 20f
0 san_francisco saturday high 30f
0 san_francisco sunday windy
0 san_francisco sunday low 70f
0 san_francisco sunday high 80f
0 san_jose monday drizzle
0 san_jose monday low 60f
0 san_jose monday high 80f
0 san_jose tuesday windy
0 san_jose tuesday low 30f
0 san_jose tuesday high 50f
0 san_jose wednesday dry
0 san_jose wednesday low 20f
0 san_jose wednesday high 40f
0 san_jose thursday rain
0 san_jose thursday low 20f
0 san_jose thursday high 40f
0 san_jose friday foggy
0 san_jose friday low 50f
0 san_jose friday high 70f
0 san_jose saturday drizzle
0 san_jose saturday low 60f
0 san_jose saturday high 70f
0 san_jose sunday foggy
0 san_jose sunday low 30f
0 san_jose sunday high 50f
0 san_mateo monday dry
0 san_mateo monday low 20f
0 san_mateo monday high 40f
0 san_mateo tuesday overcast
0 san_mateo tuesday low 20f
0 san_mateo tuesday high 40f
0 san_mateo wednesday overcast
0 san_mateo wednesday low 50f
0 san_mateo wednesday high 70f
0 san_mateo thursday overcast
0 san_mateo thursday low 30f
0 san_mateo thursday high 50f
0 san_mateo friday dry
0 san_mateo friday low 30f
0 san_mateo friday high 50f
0 san_mateo saturday snow
0 san_mateo saturday low 90f
0 san_mateo saturday high 100f
0 san_mateo sunday windy
0 san_mateo sunday low 30f
0 san_mateo sunday high 40f
0 fresno monday dry
0 fresno monday low 60f
0 fresno monday high 80f
0 fresno tuesday foggy
0 fresno tuesday low 80f
0 fresno tuesday high 100f
0 fresno wednesday rain
0 fresno wednesday low 50f
0 fresno wednesday high 70f
0 fresno thursday dry
0 fresno thursday low 30f
0 fresno thursday high 50f
0 fresno friday drizzle
0 fresno friday low 60f
0 fresno friday high 80f
0 fresno saturday raining
0 fresno saturday low 20f
0 fresno saturday high 30f
0 fresno sunday snow
0 fresno sunday low 40f
0 fresno sunday high 50f
0 exeter monday cloudy
0 exeter monday low 80f
0 exeter monday high 90f
0 exeter tuesday drizzle
0 exeter tuesday low 20f
0 exeter tuesday high 30f
0 exeter wednesday raining
0 exeter wednesday low 30f
0 exeter wednesday high 40f
0 exeter thursday foggy
0 exeter thursday low 70f
0 exeter thursday high 80f
0 exeter friday foggy
0 exeter friday low 30f
0 exeter friday high 50f
0 exeter saturday windy
0 exeter saturday low 40f
0 exeter saturday high 50f
0 exeter sunday snow
0 exeter sunday low 80f
0 exeter sunday high 100f
0 grand_rapids monday humid
0 grand_rapids monday low 70f
0 grand_rapids monday high 90f
0 grand_rapids tuesday windy
0 grand_rapids tuesday low 20f
0 grand_rapids tuesday high 40f
0 grand_rapids wednesday blizzard
0 grand_rapids wednesday low 30f
0 grand_rapids wednesday high 50f
0 grand_rapids thursday rain
0 grand_rapids thursday low 50f
0 grand_rapids thursday high 60f
0 grand_rapids friday snow
0 grand_rapids friday low 30f
0 grand_rapids friday high 40f
0 grand_rapids saturday frost
0 grand_rapids saturday low 50f
0 grand_rapids saturday high 60f
0 grand_rapids sunday foggy
0 grand_rapids sunday low 90f
0 grand_rapids sunday high 100f
0 downtown_chicago monday windy
0 downtown_chicago monday low 60f
0 downtown_chicago monday high 80f
0 downtown_chicago tuesday overcast
0 downtown_chicago tuesday low 20f
0 downtown_chicago tuesday high 30f
0 downtown_chicago wednesday snow
0 downtown_chicago wednesday low 70f
0 downtown_chicago wednesday high 90f
0 downtown_chicago thursday drizzle
0 downtown_chicago thursday low 50f
0 downtown_chicago thursday high 70f
0 downtown_chicago friday hot
0 downtown_chicago friday low 80f
0 downtown_chicago friday high 100f
0 downtown_chicago saturday rain
0 downtown_chicago saturday low 60f
0 downtown_chicago saturday high 70f
0 downtown_chicago sunday snow
0 downtown_chicago sunday low 20f
0 downtown_chicago sunday high 40f
1 when is the next cloudy day	for which city would you like to know when the next cloudy day is ?	['cloudy']
2 san_francisco	it will not be cloudy in san_francisco next_week	['next_week', 'san_francisco', 'cloudy']
3 okay , thank you !	you are welcome	[]

#schedule#
1 schedule a football_activity with ana on the_6th at 7pm	your football_activity with ana on the_6th at 7pm has been scheduled	['ana', 'the_6th', 'football_activity', '7pm']
2 thank you again	no problem	[]

#navigate#
0 2_miles moderate_traffic pizza_restaurant poi round_table
0 round_table distance 2_miles
0 round_table traffic_info moderate_traffic
0 round_table poi_type pizza_restaurant
0 round_table address 113_anton_ct
0 4_miles no_traffic rest_stop poi the_westin
0 the_westin distance 4_miles
0 the_westin traffic_info no_traffic
0 the_westin poi_type rest_stop
0 the_westin address 329_el_camino_real
0 4_miles heavy_traffic certain_address poi 5672_barringer_street
0 5672_barringer_street distance 4_miles
0 5672_barringer_street traffic_info heavy_traffic
0 5672_barringer_street poi_type certain_address
0 5672_barringer_street address 5672_barringer_street
0 1_miles moderate_traffic pizza_restaurant poi pizza_hut
0 pizza_hut distance 1_miles
0 pizza_hut traffic_info moderate_traffic
0 pizza_hut poi_type pizza_restaurant
0 pizza_hut address 704_el_camino_real
0 5_miles heavy_traffic coffee_or_tea_place poi palo_alto_cafe
0 palo_alto_cafe distance 5_miles
0 palo_alto_cafe traffic_info heavy_traffic
0 palo_alto_cafe poi_type coffee_or_tea_place
0 palo_alto_cafe address 436_alger_dr
0 5_miles heavy_traffic coffee_or_tea_place poi teavana
0 teavana distance 5_miles
0 teavana traffic_info heavy_traffic
0 teavana poi_type coffee_or_tea_place
0 teavana address 145_amherst_st
0 3_miles heavy_traffic rest_stop poi four_seasons
0 four_seasons distance 3_miles
0 four_seasons traffic_info heavy_traffic
0 four_seasons poi_type rest_stop
0 four_seasons address 465_arcadia_pl
1 car please find for me the quickest route to get to some coffee_or_tea_place	there is a palo_alto_cafe nearby	['palo_alto_cafe']
2 what is the address ?	the address for palo_alto_cafe is 436_alger_dr	['palo_alto_cafe', '436_alger_dr']
3 thanks set the gps please	you are welcome , gps set and you should arrive shortly	[]

#navigate#
0 2_miles moderate_traffic shopping_center poi ravenswood_shopping_center
0 ravenswood_shopping_center distance 2_miles
0 ravenswood_shopping_center traffic_info moderate_traffic
0 ravenswood_shopping_center poi_type shopping_center
0 ravenswood_shopping_center address 434_arastradero_rd
0 2_miles road_block_nearby chinese_restaurant poi chef_chu_s
0 chef_chu_s distance 2_miles
0 chef_chu_s traffic_info road_block_nearby
0 chef_chu_s poi_type chinese_restaurant
0 chef_chu_s address 593_arrowhead_way
0 6_miles no_traffic coffee_or_tea_place poi philz
0 philz distance 6_miles
0 philz traffic_info no_traffic
0 philz poi_type coffee_or_tea_place
0 philz address 583_alester_ave
0 4_miles heavy_traffic grocery_store poi safeway
0 safeway distance 4_miles
0 safeway traffic_info heavy_traffic
0 safeway poi_type grocery_store
0 safeway address 452_arcadia_pl
0 1_miles no_traffic gas_station poi shell
0 shell distance 1_miles
0 shell traffic_info no_traffic
0 shell poi_type gas_station
0 shell address 53_university_av
0 3_miles road_block_nearby chinese_restaurant poi jing_jing
0 jing_jing distance 3_miles
0 jing_jing traffic_info road_block_nearby
0 jing_jing poi_type chinese_restaurant
0 jing_jing address 113_arbol_dr
0 2_miles heavy_traffic pizza_restaurant poi pizza_chicago
0 pizza_chicago distance 2_miles
0 pizza_chicago traffic_info heavy_traffic
0 pizza_chicago poi_type pizza_restaurant
0 pizza_chicago address 915_arbol_dr
0 4_miles car_collision_nearby certain_address poi 5672_barringer_street
0 5672_barringer_street distance 4_miles
0 5672_barringer_street traffic_info car_collision_nearby
0 5672_barringer_street poi_type certain_address
0 5672_barringer_street address 5672_barringer_street
1 car i m desiring to eat chinese !	jing_jing and chef_chu_s are both near	['chef_chu_s', 'jing_jing']
2 which is closer ?	chef_chu_s is 2_miles away with a road_block_nearby	['road_block_nearby', '2_miles', 'chef_chu_s']
3 please pick the best route for me and let s go there !	there is a road_block_nearby but i sent on your screen another route that should allow you to reach there fast enough	['road_block_nearby']
4 thank you car !	you are welcome !	[]

#weather#
0 today monday
0 atherton monday clear_skies
0 atherton monday low 30f
0 atherton monday high 50f
0 atherton tuesday stormy
0 atherton tuesday low 60f
0 atherton tuesday high 80f
0 atherton wednesday overcast
0 atherton wednesday low 40f
0 atherton wednesday high 60f
0 atherton thursday dew
0 atherton thursday low 70f
0 atherton thursday high 80f
0 atherton friday drizzle
0 atherton friday low 50f
0 atherton friday high 60f
0 atherton saturday raining
0 atherton saturday low 90f
0 atherton saturday high 100f
0 atherton sunday overcast
0 atherton sunday low 90f
0 atherton sunday high 100f
0 los_angeles monday cloudy
0 los_angeles monday low 70f
0 los_angeles monday high 80f
0 los_angeles tuesday windy
0 los_angeles tuesday low 70f
0 los_angeles tuesday high 80f
0 los_angeles wednesday foggy
0 los_angeles wednesday low 40f
0 los_angeles wednesday high 50f
0 los_angeles thursday snow
0 los_angeles thursday low 30f
0 los_angeles thursday high 50f
0 los_angeles friday frost
0 los_angeles friday low 30f
0 los_angeles friday high 40f
0 los_angeles saturday raining
0 los_angeles saturday low 70f
0 los_angeles saturday high 90f
0 los_angeles sunday dew
0 los_angeles sunday low 80f
0 los_angeles sunday high 100f
0 menlo_park monday overcast
0 menlo_park monday low 50f
0 menlo_park monday high 60f
0 menlo_park tuesday raining
0 menlo_park tuesday low 90f
0 menlo_park tuesday high 100f
0 menlo_park wednesday humid
0 menlo_park wednesday low 80f
0 menlo_park wednesday high 100f
0 menlo_park thursday dry
0 menlo_park thursday low 50f
0 menlo_park thursday high 70f
0 menlo_park friday hail
0 menlo_park friday low 70f
0 menlo_park friday high 80f
0 menlo_park saturday stormy
0 menlo_park saturday low 80f
0 menlo_park saturday high 90f
0 menlo_park sunday dry
0 menlo_park sunday low 70f
0 menlo_park sunday high 80f
0 san_jose monday snow
0 san_jose monday low 30f
0 san_jose monday high 50f
0 san_jose tuesday raining
0 san_jose tuesday low 50f
0 san_jose tuesday high 60f
0 san_jose wednesday overcast
0 san_jose wednesday low 70f
0 san_jose wednesday high 90f
0 san_jose thursday hail
0 san_jose thursday low 20f
0 san_jose thursday high 30f
0 san_jose friday misty
0 san_jose friday low 20f
0 san_jose friday high 30f
0 san_jose saturday snow
0 san_jose saturday low 50f
0 san_jose saturday high 70f
0 san_jose sunday clear_skies
0 san_jose sunday low 40f
0 san_jose sunday high 50f
0 danville monday misty
0 danville monday low 20f
0 danville monday high 30f
0 danville tuesday misty
0 danville tuesday low 90f
0 danville tuesday high 100f
0 danville wednesday foggy
0 danville wednesday low 70f
0 danville wednesday high 90f
0 danville thursday rain
0 danville thursday low 40f
0 danville thursday high 60f
0 danville friday hot
0 danville friday low 70f
0 danville friday high 80f
0 danville saturday dry
0 danville saturday low 40f
0 danville saturday high 60f
0 danville sunday clear_skies
0 danville sunday low 80f
0 danville sunday high 100f
0 inglewood monday windy
0 inglewood monday low 30f
0 inglewood monday high 50f
0 inglewood tuesday overcast
0 inglewood tuesday low 50f
0 inglewood tuesday high 60f
0 inglewood wednesday clear_skies
0 inglewood wednesday low 30f
0 inglewood wednesday high 50f
0 inglewood thursday clear_skies
0 inglewood thursday low 50f
0 inglewood thursday high 70f
0 inglewood friday dry
0 inglewood friday low 80f
0 inglewood friday high 100f
0 inglewood saturday dry
0 inglewood saturday low 90f
0 inglewood saturday high 100f
0 inglewood sunday overcast
0 inglewood sunday low 60f
0 inglewood sunday high 70f
0 seattle monday humid
0 seattle monday low 70f
0 seattle monday high 90f
0 seattle tuesday clear_skies
0 seattle tuesday low 70f
0 seattle tuesday high 90f
0 seattle wednesday foggy
0 seattle wednesday low 40f
0 seattle wednesday high 50f
0 seattle thursday rain
0 seattle thursday low 40f
0 seattle thursday high 50f
0 seattle friday cloudy
0 seattle friday low 20f
0 seattle friday high 40f
0 seattle saturday rain
0 seattle saturday low 60f
0 seattle saturday high 80f
0 seattle sunday raining
0 seattle sunday low 50f
0 seattle sunday high 60f
1 is there going to be frost in los_angeles on tuesday ?	there will not be frost in los_angeles on tuesday	['frost', 'tuesday', 'los_angeles']
2 thank you	you are welcome	[]

#schedule#
1 schedule a new meeting	what date and time should i schedule your meeting ?	['meeting']
2 it is today at 1pm with hr to go over the budget	i am setting a new meeting in your calendar for today at 1pm with hr to go over the budget	['hr', '1pm', 'meeting', 'today']
3 nothing else for now	no problem	[]

#weather#
0 today monday
0 los_angeles monday clear_skies
0 los_angeles monday low 90f
0 los_angeles monday high 100f
0 los_angeles tuesday dew
0 los_angeles tuesday low 20f
0 los_angeles tuesday high 30f
0 los_angeles wednesday misty
0 los_angeles wednesday low 80f
0 los_angeles wednesday high 100f
0 los_angeles thursday drizzle
0 los_angeles thursday low 70f
0 los_angeles thursday high 90f
0 los_angeles friday overcast
0 los_angeles friday low 90f
0 los_angeles friday high 100f
0 los_angeles saturday cloudy
0 los_angeles saturday low 90f
0 los_angeles saturday high 100f
0 los_angeles sunday raining
0 los_angeles sunday low 70f
0 los_angeles sunday high 80f
0 carson monday frost
0 carson monday low 40f
0 carson monday high 60f
0 carson tuesday humid
0 carson tuesday low 80f
0 carson tuesday high 90f
0 carson wednesday clear_skies
0 carson wednesday low 50f
0 carson wednesday high 60f
0 carson thursday overcast
0 carson thursday low 70f
0 carson thursday high 90f
0 carson friday hail
0 carson friday low 90f
0 carson friday high 100f
0 carson saturday stormy
0 carson saturday low 80f
0 carson saturday high 100f
0 carson sunday clear_skies
0 carson sunday low 70f
0 carson sunday high 90f
0 manhattan monday clear_skies
0 manhattan monday low 60f
0 manhattan monday high 80f
0 manhattan tuesday snow
0 manhattan tuesday low 70f
0 manhattan tuesday high 80f
0 manhattan wednesday windy
0 manhattan wednesday low 50f
0 manhattan wednesday high 60f
0 manhattan thursday foggy
0 manhattan thursday low 40f
0 manhattan thursday high 60f
0 manhattan friday hot
0 manhattan friday low 90f
0 manhattan friday high 100f
0 manhattan saturday blizzard
0 manhattan saturday low 20f
0 manhattan saturday high 40f
0 manhattan sunday snow
0 manhattan sunday low 60f
0 manhattan sunday high 80f
0 alhambra monday clear_skies
0 alhambra monday low 40f
0 alhambra monday high 60f
0 alhambra tuesday stormy
0 alhambra tuesday low 80f
0 alhambra tuesday high 90f
0 alhambra wednesday dry
0 alhambra wednesday low 80f
0 alhambra wednesday high 100f
0 alhambra thursday rain
0 alhambra thursday low 30f
0 alhambra thursday high 40f
0 alhambra friday misty
0 alhambra friday low 20f
0 alhambra friday high 30f
0 alhambra saturday rain
0 alhambra saturday low 50f
0 alhambra saturday high 60f
0 alhambra sunday clear_skies
0 alhambra sunday low 60f
0 alhambra sunday high 70f
0 exeter monday raining
0 exeter monday low 60f
0 exeter monday high 70f
0 exeter tuesday warm
0 exeter tuesday low 80f
0 exeter tuesday high 100f
0 exeter wednesday blizzard
0 exeter wednesday low 30f
0 exeter wednesday high 50f
0 exeter thursday warm
0 exeter thursday low 80f
0 exeter thursday high 100f
0 exeter friday clear_skies
0 exeter friday low 70f
0 exeter friday high 90f
0 exeter saturday rain
0 exeter saturday low 80f
0 exeter saturday high 90f
0 exeter sunday clear_skies
0 exeter sunday low 70f
0 exeter sunday high 90f
0 oakland monday overcast
0 oakland monday low 50f
0 oakland monday high 70f
0 oakland tuesday rain
0 oakland tuesday low 50f
0 oakland tuesday high 70f
0 oakland wednesday warm
0 oakland wednesday low 70f
0 oakland wednesday high 80f
0 oakland thursday rain
0 oakland thursday low 40f
0 oakland thursday high 50f
0 oakland friday frost
0 oakland friday low 40f
0 oakland friday high 60f
0 oakland saturday rain
0 oakland saturday low 80f
0 oakland saturday high 100f
0 oakland sunday cloudy
0 oakland sunday low 90f
0 oakland sunday high 100f
0 san_jose monday overcast
0 san_jose monday low 20f
0 san_jose monday high 40f
0 san_jose tuesday snow
0 san_jose tuesday low 50f
0 san_jose tuesday high 60f
0 san_jose wednesday snow
0 san_jose wednesday low 30f
0 san_jose wednesday high 40f
0 san_jose thursday windy
0 san_jose thursday low 90f
0 san_jose thursday high 100f
0 san_jose friday dry
0 san_jose friday low 20f
0 san_jose friday high 40f
0 san_jose saturday frost
0 san_jose saturday low 40f
0 san_jose saturday high 60f
0 san_jose sunday windy
0 san_jose sunday low 30f
0 san_jose sunday high 50f
1 will it be hot in exeter or the next_few_days ?	it will be between 80f - 100f on tuesday in exeter	['100f', 'exeter', 'tuesday', '80f']
2 thanks	sure	[]

#weather#
0 today monday
0 manhattan monday foggy
0 manhattan monday low 70f
0 manhattan monday high 80f
0 manhattan tuesday foggy
0 manhattan tuesday low 50f
0 manhattan tuesday high 70f
0 manhattan wednesday misty
0 manhattan wednesday low 60f
0 manhattan wednesday high 80f
0 manhattan thursday clear_skies
0 manhattan thursday low 90f
0 manhattan thursday high 100f
0 manhattan friday stormy
0 manhattan friday low 70f
0 manhattan friday high 90f
0 manhattan saturday snow
0 manhattan saturday low 90f
0 manhattan saturday high 100f
0 manhattan sunday dry
0 manhattan sunday low 20f
0 manhattan sunday high 40f
0 san_francisco monday hot
0 san_francisco monday low 70f
0 san_francisco monday high 90f
0 san_francisco tuesday foggy
0 san_francisco tuesday low 60f
0 san_francisco tuesday high 80f
0 san_francisco wednesday dew
0 san_francisco wednesday low 50f
0 san_francisco wednesday high 70f
0 san_francisco thursday snow
0 san_francisco thursday low 50f
0 san_francisco thursday high 70f
0 san_francisco friday foggy
0 san_francisco friday low 40f
0 san_francisco friday high 50f
0 san_francisco saturday raining
0 san_francisco saturday low 40f
0 san_francisco saturday high 60f
0 san_francisco sunday rain
0 san_francisco sunday low 80f
0 san_francisco sunday high 100f
0 camarillo monday clear_skies
0 camarillo monday low 60f
0 camarillo monday high 70f
0 camarillo tuesday raining
0 camarillo tuesday low 90f
0 camarillo tuesday high 100f
0 camarillo wednesday snow
0 camarillo wednesday low 80f
0 camarillo wednesday high 100f
0 camarillo thursday snow
0 camarillo thursday low 30f
0 camarillo thursday high 40f
0 camarillo friday warm
0 camarillo friday low 90f
0 camarillo friday high 100f
0 camarillo saturday raining
0 camarillo saturday low 50f
0 camarillo saturday high 70f
0 camarillo sunday raining
0 camarillo sunday low 60f
0 camarillo sunday high 80f
0 cleveland monday windy
0 cleveland monday low 30f
0 cleveland monday high 50f
0 cleveland tuesday overcast
0 cleveland tuesday low 50f
0 cleveland tuesday high 70f
0 cleveland wednesday clear_skies
0 cleveland wednesday low 20f
0 cleveland wednesday high 40f
0 cleveland thursday overcast
0 cleveland thursday low 50f
0 cleveland thursday high 60f
0 cleveland friday hail
0 cleveland friday low 20f
0 cleveland friday high 30f
0 cleveland saturday dew
0 cleveland saturday low 60f
0 cleveland saturday high 70f
0 cleveland sunday clear_skies
0 cleveland sunday low 70f
0 cleveland sunday high 80f
0 alameda monday dew
0 alameda monday low 90f
0 alameda monday high 100f
0 alameda tuesday raining
0 alameda tuesday low 90f
0 alameda tuesday high 100f
0 alameda wednesday dry
0 alameda wednesday low 50f
0 alameda wednesday high 70f
0 alameda thursday hot
0 alameda thursday low 90f
0 alameda thursday high 100f
0 alameda friday warm
0 alameda friday low 60f
0 alameda friday high 70f
0 alameda saturday rain
0 alameda saturday low 60f
0 alameda saturday high 70f
0 alameda sunday misty
0 alameda sunday low 60f
0 alameda sunday high 80f
0 corona monday cloudy
0 corona monday low 50f
0 corona monday high 60f
0 corona tuesday cloudy
0 corona tuesday low 50f
0 corona tuesday high 70f
0 corona wednesday dry
0 corona wednesday low 70f
0 corona wednesday high 80f
0 corona thursday cloudy
0 corona thursday low 80f
0 corona thursday high 100f
0 corona friday overcast
0 corona friday low 60f
0 corona friday high 70f
0 corona saturday cloudy
0 corona saturday low 60f
0 corona saturday high 70f
0 corona sunday rain
0 corona sunday low 40f
0 corona sunday high 60f
0 oakland monday hail
0 oakland monday low 90f
0 oakland monday high 100f
0 oakland tuesday windy
0 oakland tuesday low 50f
0 oakland tuesday high 70f
0 oakland wednesday frost
0 oakland wednesday low 40f
0 oakland wednesday high 50f
0 oakland thursday dry
0 oakland thursday low 90f
0 oakland thursday high 100f
0 oakland friday blizzard
0 oakland friday low 30f
0 oakland friday high 40f
0 oakland saturday hail
0 oakland saturday low 50f
0 oakland saturday high 70f
0 oakland sunday windy
0 oakland sunday low 40f
0 oakland sunday high 50f
1 will it be drizzle in camarillo tomorrow ?	it will be raining in camarillo on tuesday	['camarillo', 'tuesday']
2 thank you	anytime	[]

#navigate#
0 3_miles moderate_traffic coffee_or_tea_place poi teavana
0 teavana distance 3_miles
0 teavana traffic_info moderate_traffic
0 teavana poi_type coffee_or_tea_place
0 teavana address 145_amherst_st
0 3_miles moderate_traffic pizza_restaurant poi dominos
0 dominos distance 3_miles
0 dominos traffic_info moderate_traffic
0 dominos poi_type pizza_restaurant
0 dominos address 776_arastradero_rd
0 6_miles heavy_traffic pizza_restaurant poi round_table
0 round_table distance 6_miles
0 round_table traffic_info heavy_traffic
0 round_table poi_type pizza_restaurant
0 round_table address 113_anton_ct
0 4_miles moderate_traffic coffee_or_tea_place poi coupa
0 coupa distance 4_miles
0 coupa traffic_info moderate_traffic
0 coupa poi_type coffee_or_tea_place
0 coupa address 394_van_ness_ave
0 2_miles no_traffic pizza_restaurant poi pizza_my_heart
0 pizza_my_heart distance 2_miles
0 pizza_my_heart traffic_info no_traffic
0 pizza_my_heart poi_type pizza_restaurant
0 pizza_my_heart address 528_anton_ct
0 4_miles heavy_traffic hospital poi palo_alto_medical_foundation
0 palo_alto_medical_foundation distance 4_miles
0 palo_alto_medical_foundation traffic_info heavy_traffic
0 palo_alto_medical_foundation poi_type hospital
0 palo_alto_medical_foundation address 611_ames_ave
0 6_miles no_traffic coffee_or_tea_place poi palo_alto_cafe
0 palo_alto_cafe distance 6_miles
0 palo_alto_cafe traffic_info no_traffic
0 palo_alto_cafe poi_type coffee_or_tea_place
0 palo_alto_cafe address 436_alger_dr
1 find pizza	there is a dominos and a pizza_my_heart	['dominos', 'pizza_my_heart']
2 is any of them within 5_miles from our position ?	they are both within 5_miles dominos is 3_miles away and pizza_my_heart is 2_miles away	['5_miles', 'pizza_my_heart', '2_miles', '3_miles', 'dominos']
3 then let s go at pizza_my_heart , please pick a route with no_traffic !	setting route to pizza_my_heart at 528_anton_ct now	['pizza_my_heart', '528_anton_ct']
4 thank you car !	you are welcome , have a great evening	[]

#navigate#
0 6_miles moderate_traffic pizza_restaurant poi pizza_my_heart
0 pizza_my_heart distance 6_miles
0 pizza_my_heart traffic_info moderate_traffic
0 pizza_my_heart poi_type pizza_restaurant
0 pizza_my_heart address 528_anton_ct
0 5_miles moderate_traffic coffee_or_tea_place poi cafe_venetia
0 cafe_venetia distance 5_miles
0 cafe_venetia traffic_info moderate_traffic
0 cafe_venetia poi_type coffee_or_tea_place
0 cafe_venetia address 269_alger_dr
0 2_miles heavy_traffic coffee_or_tea_place poi coupa
0 coupa distance 2_miles
0 coupa traffic_info heavy_traffic
0 coupa poi_type coffee_or_tea_place
0 coupa address 394_van_ness_ave
0 4_miles no_traffic chinese_restaurant poi chef_chu_s
0 chef_chu_s distance 4_miles
0 chef_chu_s traffic_info no_traffic
0 chef_chu_s poi_type chinese_restaurant
0 chef_chu_s address 593_arrowhead_way
0 6_miles heavy_traffic friends_house poi jacks_house
0 jacks_house distance 6_miles
0 jacks_house traffic_info heavy_traffic
0 jacks_house poi_type friends_house
0 jacks_house address 864_almanor_ln
0 3_miles heavy_traffic grocery_store poi whole_foods
0 whole_foods distance 3_miles
0 whole_foods traffic_info heavy_traffic
0 whole_foods poi_type grocery_store
0 whole_foods address 819_alma_st
0 2_miles moderate_traffic rest_stop poi comfort_inn
0 comfort_inn distance 2_miles
0 comfort_inn traffic_info moderate_traffic
0 comfort_inn poi_type rest_stop
0 comfort_inn address 753_university_ave
1 i m looking for a place to eat can you show me directions to the nearest fast food restaurant	there is pizza_my_heart 6_miles away : is it okay for you ?	['pizza_my_heart', '6_miles']
2 sure , let s go there , just pick a route with no_traffic please	i highlighted its address on the map , drive carefully !	[]

#schedule#
1 set a reminder for my conference call tomorrow	okay , reminder set for conference call tomorrow	['tomorrow', 'conference']
2 thank you	what time should i set the reminder for ?	[]

#weather#
0 today monday
0 fresno monday dew
0 fresno monday low 40f
0 fresno monday high 50f
0 fresno tuesday hail
0 fresno tuesday low 40f
0 fresno tuesday high 60f
0 fresno wednesday dew
0 fresno wednesday low 50f
0 fresno wednesday high 70f
0 fresno thursday frost
0 fresno thursday low 30f
0 fresno thursday high 40f
0 fresno friday humid
0 fresno friday low 90f
0 fresno friday high 100f
0 fresno saturday clear_skies
0 fresno saturday low 90f
0 fresno saturday high 100f
0 fresno sunday warm
0 fresno sunday low 80f
0 fresno sunday high 90f
0 redwood_city monday dry
0 redwood_city monday low 70f
0 redwood_city monday high 80f
0 redwood_city tuesday raining
0 redwood_city tuesday low 80f
0 redwood_city tuesday high 100f
0 redwood_city wednesday raining
0 redwood_city wednesday low 50f
0 redwood_city wednesday high 60f
0 redwood_city thursday raining
0 redwood_city thursday low 80f
0 redwood_city thursday high 90f
0 redwood_city friday raining
0 redwood_city friday low 20f
0 redwood_city friday high 30f
0 redwood_city saturday dew
0 redwood_city saturday low 50f
0 redwood_city saturday high 60f
0 redwood_city sunday frost
0 redwood_city sunday low 40f
0 redwood_city sunday high 60f
0 oakland monday raining
0 oakland monday low 80f
0 oakland monday high 90f
0 oakland tuesday hail
0 oakland tuesday low 20f
0 oakland tuesday high 30f
0 oakland wednesday foggy
0 oakland wednesday low 50f
0 oakland wednesday high 60f
0 oakland thursday misty
0 oakland thursday low 90f
0 oakland thursday high 100f
0 oakland friday frost
0 oakland friday low 50f
0 oakland friday high 60f
0 oakland saturday foggy
0 oakland saturday low 90f
0 oakland saturday high 100f
0 oakland sunday foggy
0 oakland sunday low 90f
0 oakland sunday high 100f
0 alhambra monday windy
0 alhambra monday low 30f
0 alhambra monday high 40f
0 alhambra tuesday cloudy
0 alhambra tuesday low 70f
0 alhambra tuesday high 90f
0 alhambra wednesday overcast
0 alhambra wednesday low 90f
0 alhambra wednesday high 100f
0 alhambra thursday clear_skies
0 alhambra thursday low 30f
0 alhambra thursday high 50f
0 alhambra friday windy
0 alhambra friday low 90f
0 alhambra friday high 100f
0 alhambra saturday cloudy
0 alhambra saturday low 60f
0 alhambra saturday high 70f
0 alhambra sunday foggy
0 alhambra sunday low 80f
0 alhambra sunday high 90f
0 compton monday rain
0 compton monday low 40f
0 compton monday high 50f
0 compton tuesday stormy
0 compton tuesday low 50f
0 compton tuesday high 70f
0 compton wednesday rain
0 compton wednesday low 90f
0 compton wednesday high 100f
0 compton thursday dew
0 compton thursday low 80f
0 compton thursday high 90f
0 compton friday stormy
0 compton friday low 90f
0 compton friday high 100f
0 compton saturday clear_skies
0 compton saturday low 90f
0 compton saturday high 100f
0 compton sunday cloudy
0 compton sunday low 90f
0 compton sunday high 100f
0 san_mateo monday drizzle
0 san_mateo monday low 80f
0 san_mateo monday high 90f
0 san_mateo tuesday misty
0 san_mateo tuesday low 60f
0 san_mateo tuesday high 80f
0 san_mateo wednesday hail
0 san_mateo wednesday low 70f
0 san_mateo wednesday high 80f
0 san_mateo thursday overcast
0 san_mateo thursday low 30f
0 san_mateo thursday high 50f
0 san_mateo friday warm
0 san_mateo friday low 80f
0 san_mateo friday high 90f
0 san_mateo saturday frost
0 san_mateo saturday low 40f
0 san_mateo saturday high 50f
0 san_mateo sunday snow
0 san_mateo sunday low 50f
0 san_mateo sunday high 70f
0 brentwood monday clear_skies
0 brentwood monday low 40f
0 brentwood monday high 60f
0 brentwood tuesday overcast
0 brentwood tuesday low 80f
0 brentwood tuesday high 100f
0 brentwood wednesday cloudy
0 brentwood wednesday low 30f
0 brentwood wednesday high 40f
0 brentwood thursday dew
0 brentwood thursday low 90f
0 brentwood thursday high 100f
0 brentwood friday foggy
0 brentwood friday low 40f
0 brentwood friday high 50f
0 brentwood saturday dew
0 brentwood saturday low 30f
0 brentwood saturday high 40f
0 brentwood sunday warm
0 brentwood sunday low 50f
0 brentwood sunday high 70f
1 what s the forecast going to be for today and tomorrow	in what city can i check today and tomorrow s forecast ?	['tomorrow', 'today']
2 brentwood , please : there will be any blizzard ?	there will be no blizzard in brentwood next_week	['next_week', 'brentwood', 'blizzard']
3 thank you	you are welcome , have a great day	[]

#weather#
0 today monday
0 alameda monday drizzle
0 alameda monday low 40f
0 alameda monday high 60f
0 alameda tuesday stormy
0 alameda tuesday low 60f
0 alameda tuesday high 70f
0 alameda wednesday clear_skies
0 alameda wednesday low 90f
0 alameda wednesday high 100f
0 alameda thursday dry
0 alameda thursday low 20f
0 alameda thursday high 30f
0 alameda friday drizzle
0 alameda friday low 30f
0 alameda friday high 40f
0 alameda saturday foggy
0 alameda saturday low 90f
0 alameda saturday high 100f
0 alameda sunday raining
0 alameda sunday low 50f
0 alameda sunday high 60f
0 exeter monday dew
0 exeter monday low 80f
0 exeter monday high 100f
0 exeter tuesday misty
0 exeter tuesday low 50f
0 exeter tuesday high 60f
0 exeter wednesday misty
0 exeter wednesday low 80f
0 exeter wednesday high 100f
0 exeter thursday hail
0 exeter thursday low 40f
0 exeter thursday high 60f
0 exeter friday warm
0 exeter friday low 70f
0 exeter friday high 90f
0 exeter saturday rain
0 exeter saturday low 60f
0 exeter saturday high 80f
0 exeter sunday clear_skies
0 exeter sunday low 70f
0 exeter sunday high 80f
0 fresno monday warm
0 fresno monday low 80f
0 fresno monday high 100f
0 fresno tuesday rain
0 fresno tuesday low 50f
0 fresno tuesday high 70f
0 fresno wednesday windy
0 fresno wednesday low 90f
0 fresno wednesday high 100f
0 fresno thursday misty
0 fresno thursday low 50f
0 fresno thursday high 70f
0 fresno friday hot
0 fresno friday low 60f
0 fresno friday high 70f
0 fresno saturday snow
0 fresno saturday low 90f
0 fresno saturday high 100f
0 fresno sunday dry
0 fresno sunday low 50f
0 fresno sunday high 70f
0 seattle monday raining
0 seattle monday low 70f
0 seattle monday high 90f
0 seattle tuesday clear_skies
0 seattle tuesday low 40f
0 seattle tuesday high 50f
0 seattle wednesday blizzard
0 seattle wednesday low 40f
0 seattle wednesday high 60f
0 seattle thursday dry
0 seattle thursday low 80f
0 seattle thursday high 90f
0 seattle friday foggy
0 seattle friday low 50f
0 seattle friday high 60f
0 seattle saturday drizzle
0 seattle saturday low 80f
0 seattle saturday high 100f
0 seattle sunday dry
0 seattle sunday low 60f
0 seattle sunday high 70f
0 carson monday windy
0 carson monday low 70f
0 carson monday high 90f
0 carson tuesday foggy
0 carson tuesday low 70f
0 carson tuesday high 80f
0 carson wednesday foggy
0 carson wednesday low 50f
0 carson wednesday high 70f
0 carson thursday overcast
0 carson thursday low 20f
0 carson thursday high 30f
0 carson friday dew
0 carson friday low 30f
0 carson friday high 50f
0 carson saturday drizzle
0 carson saturday low 40f
0 carson saturday high 50f
0 carson sunday dry
0 carson sunday low 90f
0 carson sunday high 100f
0 inglewood monday snow
0 inglewood monday low 30f
0 inglewood monday high 50f
0 inglewood tuesday overcast
0 inglewood tuesday low 90f
0 inglewood tuesday high 100f
0 inglewood wednesday rain
0 inglewood wednesday low 80f
0 inglewood wednesday high 90f
0 inglewood thursday stormy
0 inglewood thursday low 50f
0 inglewood thursday high 70f
0 inglewood friday raining
0 inglewood friday low 70f
0 inglewood friday high 90f
0 inglewood saturday rain
0 inglewood saturday low 60f
0 inglewood saturday high 70f
0 inglewood sunday humid
0 inglewood sunday low 70f
0 inglewood sunday high 90f
0 los_angeles monday cloudy
0 los_angeles monday low 30f
0 los_angeles monday high 40f
0 los_angeles tuesday rain
0 los_angeles tuesday low 30f
0 los_angeles tuesday high 50f
0 los_angeles wednesday warm
0 los_angeles wednesday low 80f
0 los_angeles wednesday high 90f
0 los_angeles thursday dew
0 los_angeles thursday low 80f
0 los_angeles thursday high 90f
0 los_angeles friday rain
0 los_angeles friday low 90f
0 los_angeles friday high 100f
0 los_angeles saturday rain
0 los_angeles saturday low 90f
0 los_angeles saturday high 100f
0 los_angeles sunday windy
0 los_angeles sunday low 70f
0 los_angeles sunday high 80f
1 will it be misty on friday in exeter ?	it will not be misty on friday in exeter	['misty', 'exeter', 'friday']
2 thanks	you are welcome	[]

#navigate#
0 4_miles no_traffic shopping_center poi stanford_shopping_center
0 stanford_shopping_center distance 4_miles
0 stanford_shopping_center traffic_info no_traffic
0 stanford_shopping_center poi_type shopping_center
0 stanford_shopping_center address 773_alger_dr
0 6_miles no_traffic home poi home
0 home distance 6_miles
0 home traffic_info no_traffic
0 home poi_type home
0 home address 10_ames_street
0 2_miles heavy_traffic grocery_store poi sigona_farmers_market
0 sigona_farmers_market distance 2_miles
0 sigona_farmers_market traffic_info heavy_traffic
0 sigona_farmers_market poi_type grocery_store
0 sigona_farmers_market address 638_amherst_st
0 3_miles moderate_traffic pizza_restaurant poi pizza_my_heart
0 pizza_my_heart distance 3_miles
0 pizza_my_heart traffic_info moderate_traffic
0 pizza_my_heart poi_type pizza_restaurant
0 pizza_my_heart address 528_anton_ct
0 2_miles no_traffic friends_house poi toms_house
0 toms_house distance 2_miles
0 toms_house traffic_info no_traffic
0 toms_house poi_type friends_house
0 toms_house address 580_van_ness_ave
0 1_miles moderate_traffic rest_stop poi four_seasons
0 four_seasons distance 1_miles
0 four_seasons traffic_info moderate_traffic
0 four_seasons poi_type rest_stop
0 four_seasons address 465_arcadia_pl
0 2_miles no_traffic coffee_or_tea_place poi starbucks
0 starbucks distance 2_miles
0 starbucks traffic_info no_traffic
0 starbucks poi_type coffee_or_tea_place
0 starbucks address 792_bedoin_street
1 give me directions to the nearest place where i can have a cup of tea	you are two miles away from starbucks , would you like to get its address ?	['starbucks']
2 yes , please , and also pick the fastest route for me !	then we are going at 792_bedoin_street , no_traffic on our way , enjoy the trip !	['no_traffic', '792_bedoin_street']
3 thanks !	you are welcome !	[]

#weather#
0 today monday
0 grand_rapids monday warm
0 grand_rapids monday low 90f
0 grand_rapids monday high 100f
0 grand_rapids tuesday cloudy
0 grand_rapids tuesday low 20f
0 grand_rapids tuesday high 30f
0 grand_rapids wednesday blizzard
0 grand_rapids wednesday low 20f
0 grand_rapids wednesday high 40f
0 grand_rapids thursday snow
0 grand_rapids thursday low 50f
0 grand_rapids thursday high 60f
0 grand_rapids friday humid
0 grand_rapids friday low 50f
0 grand_rapids friday high 70f
0 grand_rapids saturday dry
0 grand_rapids saturday low 90f
0 grand_rapids saturday high 100f
0 grand_rapids sunday raining
0 grand_rapids sunday low 50f
0 grand_rapids sunday high 70f
0 cleveland monday overcast
0 cleveland monday low 20f
0 cleveland monday high 30f
0 cleveland tuesday clear_skies
0 cleveland tuesday low 90f
0 cleveland tuesday high 100f
0 cleveland wednesday snow
0 cleveland wednesday low 70f
0 cleveland wednesday high 90f
0 cleveland thursday snow
0 cleveland thursday low 80f
0 cleveland thursday high 90f
0 cleveland friday cloudy
0 cleveland friday low 40f
0 cleveland friday high 50f
0 cleveland saturday foggy
0 cleveland saturday low 70f
0 cleveland saturday high 90f
0 cleveland sunday cloudy
0 cleveland sunday low 20f
0 cleveland sunday high 30f
0 downtown_chicago monday dry
0 downtown_chicago monday low 40f
0 downtown_chicago monday high 50f
0 downtown_chicago tuesday dry
0 downtown_chicago tuesday low 40f
0 downtown_chicago tuesday high 50f
0 downtown_chicago wednesday dry
0 downtown_chicago wednesday low 40f
0 downtown_chicago wednesday high 60f
0 downtown_chicago thursday blizzard
0 downtown_chicago thursday low 30f
0 downtown_chicago thursday high 40f
0 downtown_chicago friday rain
0 downtown_chicago friday low 30f
0 downtown_chicago friday high 40f
0 downtown_chicago saturday cloudy
0 downtown_chicago saturday low 70f
0 downtown_chicago saturday high 90f
0 downtown_chicago sunday cloudy
0 downtown_chicago sunday low 30f
0 downtown_chicago sunday high 50f
0 los_angeles monday windy
0 los_angeles monday low 60f
0 los_angeles monday high 80f
0 los_angeles tuesday raining
0 los_angeles tuesday low 20f
0 los_angeles tuesday high 30f
0 los_angeles wednesday rain
0 los_angeles wednesday low 90f
0 los_angeles wednesday high 100f
0 los_angeles thursday clear_skies
0 los_angeles thursday low 70f
0 los_angeles thursday high 80f
0 los_angeles friday foggy
0 los_angeles friday low 90f
0 los_angeles friday high 100f
0 los_angeles saturday foggy
0 los_angeles saturday low 20f
0 los_angeles saturday high 30f
0 los_angeles sunday blizzard
0 los_angeles sunday low 40f
0 los_angeles sunday high 60f
0 san_francisco monday raining
0 san_francisco monday low 70f
0 san_francisco monday high 90f
0 san_francisco tuesday dry
0 san_francisco tuesday low 90f
0 san_francisco tuesday high 100f
0 san_francisco wednesday snow
0 san_francisco wednesday low 80f
0 san_francisco wednesday high 100f
0 san_francisco thursday humid
0 san_francisco thursday low 70f
0 san_francisco thursday high 90f
0 san_francisco friday foggy
0 san_francisco friday low 40f
0 san_francisco friday high 50f
0 san_francisco saturday snow
0 san_francisco saturday low 30f
0 san_francisco saturday high 50f
0 san_francisco sunday snow
0 san_francisco sunday low 70f
0 san_francisco sunday high 90f
0 boston monday snow
0 boston monday low 70f
0 boston monday high 90f
0 boston tuesday cloudy
0 boston tuesday low 30f
0 boston tuesday high 50f
0 boston wednesday drizzle
0 boston wednesday low 80f
0 boston wednesday high 100f
0 boston thursday drizzle
0 boston thursday low 40f
0 boston thursday high 50f
0 boston friday clear_skies
0 boston friday low 60f
0 boston friday high 70f
0 boston saturday frost
0 boston saturday low 50f
0 boston saturday high 60f
0 boston sunday overcast
0 boston sunday low 20f
0 boston sunday high 40f
0 durham monday dry
0 durham monday low 50f
0 durham monday high 60f
0 durham tuesday dry
0 durham tuesday low 60f
0 durham tuesday high 80f
0 durham wednesday drizzle
0 durham wednesday low 60f
0 durham wednesday high 80f
0 durham thursday frost
0 durham thursday low 40f
0 durham thursday high 50f
0 durham friday dry
0 durham friday low 80f
0 durham friday high 100f
0 durham saturday blizzard
0 durham saturday low 30f
0 durham saturday high 40f
0 durham sunday foggy
0 durham sunday low 50f
0 durham sunday high 60f
1 what is the forecast for the city this week	what city do you need the forecast for ?	[]
2 can you tell me if it will be cloudy in san_francisco this week ?	it will not be cloudy in san_francisco this week	['san_francisco', 'cloudy', 'week']
3 great , thank you	you are welcome	[]

#navigate#
0 1_miles heavy_traffic chinese_restaurant poi jing_jing
0 jing_jing distance 1_miles
0 jing_jing traffic_info heavy_traffic
0 jing_jing poi_type chinese_restaurant
0 jing_jing address 113_arbol_dr
0 6_miles car_collision_nearby parking_garage poi dish_parking
0 dish_parking distance 6_miles
0 dish_parking traffic_info car_collision_nearby
0 dish_parking poi_type parking_garage
0 dish_parking address 550_alester_ave
0 5_miles road_block_nearby rest_stop poi four_seasons
0 four_seasons distance 5_miles
0 four_seasons traffic_info road_block_nearby
0 four_seasons poi_type rest_stop
0 four_seasons address 465_arcadia_pl
0 5_miles heavy_traffic grocery_store poi trader_joes
0 trader_joes distance 5_miles
0 trader_joes traffic_info heavy_traffic
0 trader_joes poi_type grocery_store
0 trader_joes address 408_university_ave
0 1_miles no_traffic rest_stop poi travelers_lodge
0 travelers_lodge distance 1_miles
0 travelers_lodge traffic_info no_traffic
0 travelers_lodge poi_type rest_stop
0 travelers_lodge address 333_arbol_dr
0 6_miles road_block_nearby pizza_restaurant poi pizza_chicago
0 pizza_chicago distance 6_miles
0 pizza_chicago traffic_info road_block_nearby
0 pizza_chicago poi_type pizza_restaurant
0 pizza_chicago address 915_arbol_dr
0 3_miles car_collision_nearby certain_address poi 5677_southwest_4th_street
0 5677_southwest_4th_street distance 3_miles
0 5677_southwest_4th_street traffic_info car_collision_nearby
0 5677_southwest_4th_street poi_type certain_address
0 5677_southwest_4th_street address 5677_southwest_4th_street
0 3_miles heavy_traffic friends_house poi jills_house
0 jills_house distance 3_miles
0 jills_house traffic_info heavy_traffic
0 jills_house poi_type friends_house
0 jills_house address 347_alta_mesa_ave
1 where does my friend live ?	347_alta_mesa_ave is the address	['347_alta_mesa_ave']
2 thank you	anything else ?	[]
3 how far away am i now from the house ?	you are 3_miles away	['3_miles']
4 thanks !	you are welcome !	[]

#schedule#
1 set date for a meeting	what is the date and time for the meeting ?	['meeting']
2 august 3rd at 11am	meeting has been set on august 3rd at 11am	['3rd', '11am', 'meeting']
3 thanks	no problem	[]

#schedule#
0 meeting time 10am
0 meeting date friday
0 meeting party infrastructure_team
0 meeting room 100_conference_room
0 meeting agenda discuss_the_company_picnic
0 tennis_activity time 10am
0 tennis_activity date thursday
0 dinner time 5pm
0 dinner date monday
0 dentist_appointment time 11am
0 dentist_appointment date tuesday
0 swimming_activity time 2pm
0 swimming_activity date tuesday
0 doctor_appointment time 10am
0 doctor_appointment date wednesday
1 tell me when my dinner reservations are scheduled for	your dinner reservations are set for monday at 5pm	['monday', '5pm', 'dinner']
2 alright , thanks	you are welcome	[]

#weather#
0 today monday
0 exeter monday humid
0 exeter monday low 80f
0 exeter monday high 90f
0 exeter tuesday hot
0 exeter tuesday low 70f
0 exeter tuesday high 90f
0 exeter wednesday foggy
0 exeter wednesday low 70f
0 exeter wednesday high 90f
0 exeter thursday rain
0 exeter thursday low 80f
0 exeter thursday high 100f
0 exeter friday misty
0 exeter friday low 20f
0 exeter friday high 40f
0 exeter saturday clear_skies
0 exeter saturday low 20f
0 exeter saturday high 30f
0 exeter sunday hot
0 exeter sunday low 60f
0 exeter sunday high 80f
0 boston monday snow
0 boston monday low 80f
0 boston monday high 90f
0 boston tuesday hail
0 boston tuesday low 90f
0 boston tuesday high 100f
0 boston wednesday misty
0 boston wednesday low 90f
0 boston wednesday high 100f
0 boston thursday drizzle
0 boston thursday low 90f
0 boston thursday high 100f
0 boston friday misty
0 boston friday low 60f
0 boston friday high 80f
0 boston saturday rain
0 boston saturday low 50f
0 boston saturday high 60f
0 boston sunday cloudy
0 boston sunday low 60f
0 boston sunday high 80f
0 brentwood monday dry
0 brentwood monday low 90f
0 brentwood monday high 100f
0 brentwood tuesday overcast
0 brentwood tuesday low 50f
0 brentwood tuesday high 60f
0 brentwood wednesday raining
0 brentwood wednesday low 60f
0 brentwood wednesday high 70f
0 brentwood thursday misty
0 brentwood thursday low 30f
0 brentwood thursday high 50f
0 brentwood friday blizzard
0 brentwood friday low 50f
0 brentwood friday high 60f
0 brentwood saturday foggy
0 brentwood saturday low 20f
0 brentwood saturday high 40f
0 brentwood sunday dry
0 brentwood sunday low 30f
0 brentwood sunday high 50f
0 manhattan monday dry
0 manhattan monday low 80f
0 manhattan monday high 90f
0 manhattan tuesday raining
0 manhattan tuesday low 90f
0 manhattan tuesday high 100f
0 manhattan wednesday clear_skies
0 manhattan wednesday low 20f
0 manhattan wednesday high 30f
0 manhattan thursday foggy
0 manhattan thursday low 20f
0 manhattan thursday high 30f
0 manhattan friday foggy
0 manhattan friday low 80f
0 manhattan friday high 90f
0 manhattan saturday humid
0 manhattan saturday low 90f
0 manhattan saturday high 100f
0 manhattan sunday cloudy
0 manhattan sunday low 30f
0 manhattan sunday high 50f
0 redwood_city monday foggy
0 redwood_city monday low 40f
0 redwood_city monday high 60f
0 redwood_city tuesday hail
0 redwood_city tuesday low 20f
0 redwood_city tuesday high 40f
0 redwood_city wednesday clear_skies
0 redwood_city wednesday low 50f
0 redwood_city wednesday high 70f
0 redwood_city thursday clear_skies
0 redwood_city thursday low 80f
0 redwood_city thursday high 100f
0 redwood_city friday warm
0 redwood_city friday low 70f
0 redwood_city friday high 90f
0 redwood_city saturday overcast
0 redwood_city saturday low 20f
0 redwood_city saturday high 40f
0 redwood_city sunday clear_skies
0 redwood_city sunday low 20f
0 redwood_city sunday high 40f
0 durham monday foggy
0 durham monday low 20f
0 durham monday high 30f
0 durham tuesday foggy
0 durham tuesday low 40f
0 durham tuesday high 50f
0 durham wednesday drizzle
0 durham wednesday low 30f
0 durham wednesday high 40f
0 durham thursday dew
0 durham thursday low 30f
0 durham thursday high 50f
0 durham friday hail
0 durham friday low 70f
0 durham friday high 90f
0 durham saturday dew
0 durham saturday low 40f
0 durham saturday high 60f
0 durham sunday rain
0 durham sunday low 70f
0 durham sunday high 90f
0 san_jose monday stormy
0 san_jose monday low 80f
0 san_jose monday high 90f
0 san_jose tuesday snow
0 san_jose tuesday low 30f
0 san_jose tuesday high 50f
0 san_jose wednesday clear_skies
0 san_jose wednesday low 50f
0 san_jose wednesday high 70f
0 san_jose thursday hail
0 san_jose thursday low 60f
0 san_jose thursday high 80f
0 san_jose friday cloudy
0 san_jose friday low 40f
0 san_jose friday high 50f
0 san_jose saturday raining
0 san_jose saturday low 70f
0 san_jose saturday high 80f
0 san_jose sunday frost
0 san_jose sunday low 30f
0 san_jose sunday high 40f
1 will san_jose be hot any time this week ?	san_jose will be hot on monday , thursday and saturday	['hot', 'thursday', 'san_jose', 'monday', 'saturday']
2 thanks	you are welcome	[]

#navigate#
0 3_miles road_block_nearby parking_garage poi dish_parking
0 dish_parking distance 3_miles
0 dish_parking traffic_info road_block_nearby
0 dish_parking poi_type parking_garage
0 dish_parking address 550_alester_ave
0 1_miles no_traffic shopping_center poi midtown_shopping_center
0 midtown_shopping_center distance 1_miles
0 midtown_shopping_center traffic_info no_traffic
0 midtown_shopping_center poi_type shopping_center
0 midtown_shopping_center address 338_alester_ave
0 1_miles car_collision_nearby rest_stop poi the_clement_hotel
0 the_clement_hotel distance 1_miles
0 the_clement_hotel traffic_info car_collision_nearby
0 the_clement_hotel poi_type rest_stop
0 the_clement_hotel address 657_ames_ave
0 5_miles moderate_traffic rest_stop poi hotel_keen
0 hotel_keen distance 5_miles
0 hotel_keen traffic_info moderate_traffic
0 hotel_keen poi_type rest_stop
0 hotel_keen address 578_arbol_dr
0 4_miles road_block_nearby friends_house poi jacks_house
0 jacks_house distance 4_miles
0 jacks_house traffic_info road_block_nearby
0 jacks_house poi_type friends_house
0 jacks_house address 864_almanor_ln
0 2_miles heavy_traffic coffee_or_tea_place poi philz
0 philz distance 2_miles
0 philz traffic_info heavy_traffic
0 philz poi_type coffee_or_tea_place
0 philz address 583_alester_ave
0 1_miles car_collision_nearby grocery_store poi sigona_farmers_market
0 sigona_farmers_market distance 1_miles
0 sigona_farmers_market traffic_info car_collision_nearby
0 sigona_farmers_market poi_type grocery_store
0 sigona_farmers_market address 638_amherst_st
0 5_miles heavy_traffic certain_address poi 5677_southwest_4th_street
0 5677_southwest_4th_street distance 5_miles
0 5677_southwest_4th_street traffic_info heavy_traffic
0 5677_southwest_4th_street poi_type certain_address
0 5677_southwest_4th_street address 5677_southwest_4th_street
1 i wanna go to my friends_house , it should be nearby , can you show me their position on the map ?	jack lives at 864_almanor_ln , it is shown on the map	['864_almanor_ln', 'jack']
2 thanks	anytime !	[]

#weather#
0 today monday
0 san_jose monday blizzard
0 san_jose monday low 30f
0 san_jose monday high 50f
0 san_jose tuesday frost
0 san_jose tuesday low 40f
0 san_jose tuesday high 60f
0 san_jose wednesday dry
0 san_jose wednesday low 60f
0 san_jose wednesday high 80f
0 san_jose thursday dry
0 san_jose thursday low 50f
0 san_jose thursday high 60f
0 san_jose friday warm
0 san_jose friday low 90f
0 san_jose friday high 100f
0 san_jose saturday foggy
0 san_jose saturday low 70f
0 san_jose saturday high 90f
0 san_jose sunday clear_skies
0 san_jose sunday low 60f
0 san_jose sunday high 80f
0 san_mateo monday cloudy
0 san_mateo monday low 30f
0 san_mateo monday high 40f
0 san_mateo tuesday dry
0 san_mateo tuesday low 90f
0 san_mateo tuesday high 100f
0 san_mateo wednesday overcast
0 san_mateo wednesday low 90f
0 san_mateo wednesday high 100f
0 san_mateo thursday raining
0 san_mateo thursday low 70f
0 san_mateo thursday high 90f
0 san_mateo friday cloudy
0 san_mateo friday low 50f
0 san_mateo friday high 60f
0 san_mateo saturday windy
0 san_mateo saturday low 90f
0 san_mateo saturday high 100f
0 san_mateo sunday clear_skies
0 san_mateo sunday low 50f
0 san_mateo sunday high 70f
0 compton monday cloudy
0 compton monday low 30f
0 compton monday high 50f
0 compton tuesday foggy
0 compton tuesday low 40f
0 compton tuesday high 50f
0 compton wednesday rain
0 compton wednesday low 80f
0 compton wednesday high 100f
0 compton thursday dry
0 compton thursday low 80f
0 compton thursday high 90f
0 compton friday clear_skies
0 compton friday low 30f
0 compton friday high 50f
0 compton saturday snow
0 compton saturday low 70f
0 compton saturday high 90f
0 compton sunday dry
0 compton sunday low 90f
0 compton sunday high 100f
0 los_angeles monday snow
0 los_angeles monday low 30f
0 los_angeles monday high 40f
0 los_angeles tuesday raining
0 los_angeles tuesday low 80f
0 los_angeles tuesday high 100f
0 los_angeles wednesday overcast
0 los_angeles wednesday low 70f
0 los_angeles wednesday high 80f
0 los_angeles thursday dry
0 los_angeles thursday low 80f
0 los_angeles thursday high 100f
0 los_angeles friday cloudy
0 los_angeles friday low 60f
0 los_angeles friday high 70f
0 los_angeles saturday windy
0 los_angeles saturday low 20f
0 los_angeles saturday high 30f
0 los_angeles sunday overcast
0 los_angeles sunday low 80f
0 los_angeles sunday high 100f
0 durham monday clear_skies
0 durham monday low 90f
0 durham monday high 100f
0 durham tuesday cloudy
0 durham tuesday low 70f
0 durham tuesday high 90f
0 durham wednesday blizzard
0 durham wednesday low 40f
0 durham wednesday high 60f
0 durham thursday foggy
0 durham thursday low 40f
0 durham thursday high 50f
0 durham friday drizzle
0 durham friday low 80f
0 durham friday high 100f
0 durham saturday snow
0 durham saturday low 90f
0 durham saturday high 100f
0 durham sunday hot
0 durham sunday low 50f
0 durham sunday high 70f
0 manhattan monday windy
0 manhattan monday low 40f
0 manhattan monday high 60f
0 manhattan tuesday dry
0 manhattan tuesday low 40f
0 manhattan tuesday high 50f
0 manhattan wednesday foggy
0 manhattan wednesday low 40f
0 manhattan wednesday high 50f
0 manhattan thursday snow
0 manhattan thursday low 50f
0 manhattan thursday high 70f
0 manhattan friday snow
0 manhattan friday low 70f
0 manhattan friday high 80f
0 manhattan saturday clear_skies
0 manhattan saturday low 80f
0 manhattan saturday high 90f
0 manhattan sunday clear_skies
0 manhattan sunday low 30f
0 manhattan sunday high 40f
0 inglewood monday windy
0 inglewood monday low 70f
0 inglewood monday high 80f
0 inglewood tuesday clear_skies
0 inglewood tuesday low 20f
0 inglewood tuesday high 30f
0 inglewood wednesday cloudy
0 inglewood wednesday low 40f
0 inglewood wednesday high 60f
0 inglewood thursday dry
0 inglewood thursday low 80f
0 inglewood thursday high 100f
0 inglewood friday clear_skies
0 inglewood friday low 80f
0 inglewood friday high 90f
0 inglewood saturday snow
0 inglewood saturday low 20f
0 inglewood saturday high 30f
0 inglewood sunday overcast
0 inglewood sunday low 20f
0 inglewood sunday high 40f
1 what s the weather like	for which day and city would you like to know the weather ?	[]
2 the current weather in san_mateo	currently in san_mateo it is cloudy with a low of 30f and a high of 40f	['40f', '30f', 'cloudy', 'san_mateo']
3 thanks	you are welcome !	[]

#schedule#
0 taking_medicine time 1pm
0 taking_medicine date thursday
0 taking_medicine party martha
0 meeting time 1pm
0 meeting date the_12th
0 meeting party boss
0 meeting room 100_conference_room
0 meeting agenda discuss_the_company_picnic
0 optometrist_appointment time 1pm
0 optometrist_appointment date thursday
0 optometrist_appointment party alex
0 football_activity time 11am
0 football_activity date the_13th
0 football_activity party ana
0 optometrist_appointment time 7pm
0 optometrist_appointment date the_8th
0 optometrist_appointment party father
0 dinner time 7pm
0 dinner date saturday
0 dinner party sister
0 yoga_activity time 7pm
0 yoga_activity date the_2nd
0 yoga_activity party father
0 football_activity time 1pm
0 football_activity date friday
0 football_activity party jeff
1 what is the date and time of my next football_activity ?	your next football_activity is on friday at 1pm	['1pm', 'friday', 'football_activity']
2 thank you kindly	you are welcome !	[]

#schedule#
1 put my optometrist_appointment in my calendar	what date and time is your optometrist_appointment at ?	['optometrist_appointment']
2 my optometrist_appointment is at 10am on sunday	optometrist_appointment in calendar for 10am on sunday	['sunday', '10am', 'optometrist_appointment']

#navigate#
0 6_miles heavy_traffic shopping_center poi topanga_mall
0 topanga_mall distance 6_miles
0 topanga_mall traffic_info heavy_traffic
0 topanga_mall poi_type shopping_center
0 topanga_mall address 171_oak_rd
0 5_miles car_collision_nearby parking_garage poi civic_center_garage
0 civic_center_garage distance 5_miles
0 civic_center_garage traffic_info car_collision_nearby
0 civic_center_garage poi_type parking_garage
0 civic_center_garage address 270_altaire_walk
0 3_miles road_block_nearby shopping_center poi midtown_shopping_center
0 midtown_shopping_center distance 3_miles
0 midtown_shopping_center traffic_info road_block_nearby
0 midtown_shopping_center poi_type shopping_center
0 midtown_shopping_center address 338_alester_ave
0 3_miles moderate_traffic shopping_center poi ravenswood_shopping_center
0 ravenswood_shopping_center distance 3_miles
0 ravenswood_shopping_center traffic_info moderate_traffic
0 ravenswood_shopping_center poi_type shopping_center
0 ravenswood_shopping_center address 434_arastradero_rd
0 2_miles road_block_nearby chinese_restaurant poi jing_jing
0 jing_jing distance 2_miles
0 jing_jing traffic_info road_block_nearby
0 jing_jing poi_type chinese_restaurant
0 jing_jing address 113_arbol_dr
0 1_miles road_block_nearby coffee_or_tea_place poi cafe_venetia
0 cafe_venetia distance 1_miles
0 cafe_venetia traffic_info road_block_nearby
0 cafe_venetia poi_type coffee_or_tea_place
0 cafe_venetia address 269_alger_dr
0 5_miles road_block_nearby chinese_restaurant poi chef_chu_s
0 chef_chu_s distance 5_miles
0 chef_chu_s traffic_info road_block_nearby
0 chef_chu_s poi_type chinese_restaurant
0 chef_chu_s address 593_arrowhead_way
0 4_miles car_collision_nearby friends_house poi jills_house
0 jills_house distance 4_miles
0 jills_house traffic_info car_collision_nearby
0 jills_house poi_type friends_house
0 jills_house address 347_alta_mesa_ave
1 i m looking for some takeout chinese food	the nearest chinese_restaurant is 2_miles away , though there is a road_block_nearby would you like directions there ?	['chinese_restaurant', 'road_block_nearby', '2_miles']
2 yes where is it ?	jing_jing is located at 113_arbol_dr setting navigation now	['113_arbol_dr', 'jing_jing']
3 please direct me via the route that avoids all heavy_traffic	avoiding heavy_traffic on the way to jing_jing	['jing_jing', 'heavy_traffic']
4 thank you car !	you are welcome !	[]

#weather#
0 today monday
0 atherton monday raining
0 atherton monday low 20f
0 atherton monday high 40f
0 atherton tuesday clear_skies
0 atherton tuesday low 60f
0 atherton tuesday high 80f
0 atherton wednesday snow
0 atherton wednesday low 90f
0 atherton wednesday high 100f
0 atherton thursday frost
0 atherton thursday low 40f
0 atherton thursday high 50f
0 atherton friday snow
0 atherton friday low 60f
0 atherton friday high 80f
0 atherton saturday windy
0 atherton saturday low 50f
0 atherton saturday high 70f
0 atherton sunday foggy
0 atherton sunday low 50f
0 atherton sunday high 70f
0 oakland monday foggy
0 oakland monday low 50f
0 oakland monday high 70f
0 oakland tuesday drizzle
0 oakland tuesday low 80f
0 oakland tuesday high 100f
0 oakland wednesday raining
0 oakland wednesday low 80f
0 oakland wednesday high 90f
0 oakland thursday clear_skies
0 oakland thursday low 40f
0 oakland thursday high 60f
0 oakland friday overcast
0 oakland friday low 90f
0 oakland friday high 100f
0 oakland saturday raining
0 oakland saturday low 50f
0 oakland saturday high 60f
0 oakland sunday raining
0 oakland sunday low 50f
0 oakland sunday high 70f
0 san_francisco monday dry
0 san_francisco monday low 80f
0 san_francisco monday high 100f
0 san_francisco tuesday raining
0 san_francisco tuesday low 60f
0 san_francisco tuesday high 80f
0 san_francisco wednesday cloudy
0 san_francisco wednesday low 60f
0 san_francisco wednesday high 70f
0 san_francisco thursday warm
0 san_francisco thursday low 50f
0 san_francisco thursday high 70f
0 san_francisco friday humid
0 san_francisco friday low 70f
0 san_francisco friday high 90f
0 san_francisco saturday foggy
0 san_francisco saturday low 20f
0 san_francisco saturday high 40f
0 san_francisco sunday raining
0 san_francisco sunday low 90f
0 san_francisco sunday high 100f
0 exeter monday foggy
0 exeter monday low 50f
0 exeter monday high 60f
0 exeter tuesday stormy
0 exeter tuesday low 20f
0 exeter tuesday high 40f
0 exeter wednesday snow
0 exeter wednesday low 60f
0 exeter wednesday high 80f
0 exeter thursday windy
0 exeter thursday low 20f
0 exeter thursday high 30f
0 exeter friday cloudy
0 exeter friday low 20f
0 exeter friday high 40f
0 exeter saturday raining
0 exeter saturday low 70f
0 exeter saturday high 80f
0 exeter sunday cloudy
0 exeter sunday low 70f
0 exeter sunday high 90f
0 new_york monday cloudy
0 new_york monday low 90f
0 new_york monday high 100f
0 new_york tuesday foggy
0 new_york tuesday low 30f
0 new_york tuesday high 50f
0 new_york wednesday clear_skies
0 new_york wednesday low 70f
0 new_york wednesday high 80f
0 new_york thursday cloudy
0 new_york thursday low 90f
0 new_york thursday high 100f
0 new_york friday clear_skies
0 new_york friday low 40f
0 new_york friday high 60f
0 new_york saturday overcast
0 new_york saturday low 90f
0 new_york saturday high 100f
0 new_york sunday humid
0 new_york sunday low 60f
0 new_york sunday high 70f
0 san_mateo monday humid
0 san_mateo monday low 60f
0 san_mateo monday high 80f
0 san_mateo tuesday raining
0 san_mateo tuesday low 20f
0 san_mateo tuesday high 40f
0 san_mateo wednesday raining
0 san_mateo wednesday low 60f
0 san_mateo wednesday high 70f
0 san_mateo thursday snow
0 san_mateo thursday low 60f
0 san_mateo thursday high 80f
0 san_mateo friday humid
0 san_mateo friday low 90f
0 san_mateo friday high 100f
0 san_mateo saturday drizzle
0 san_mateo saturday low 90f
0 san_mateo saturday high 100f
0 san_mateo sunday hot
0 san_mateo sunday low 90f
0 san_mateo sunday high 100f
0 los_angeles monday overcast
0 los_angeles monday low 60f
0 los_angeles monday high 70f
0 los_angeles tuesday snow
0 los_angeles tuesday low 90f
0 los_angeles tuesday high 100f
0 los_angeles wednesday humid
0 los_angeles wednesday low 80f
0 los_angeles wednesday high 90f
0 los_angeles thursday blizzard
0 los_angeles thursday low 20f
0 los_angeles thursday high 40f
0 los_angeles friday blizzard
0 los_angeles friday low 40f
0 los_angeles friday high 50f
0 los_angeles saturday foggy
0 los_angeles saturday low 50f
0 los_angeles saturday high 70f
0 los_angeles sunday raining
0 los_angeles sunday low 50f
0 los_angeles sunday high 60f
1 is it raining next_week	which city do you want to know if it s gonna rain next_week ?	['next_week', 'rain']
2 san_francisco	it s gonna rain in san_francisco on tuesday and sunday	['san_francisco', 'tuesday', 'rain', 'sunday']
3 okay , thank you car !	you are welcome !	[]

#schedule#
0 meeting time 10am
0 meeting date monday
0 meeting party sales_team
0 meeting room conference_room_50
0 meeting agenda discuss_the_merger
0 medicine time 1pm
0 medicine date monday
0 lab_appointment time 7pm
0 lab_appointment date tuesday
0 conference time 10am
0 conference date tuesday
0 conference party hr
0 conference room conference_room_50
0 conference agenda go_over_budget
0 doctor_appointment time 7pm
0 doctor_appointment date thursday
0 yoga_activity time 2pm
0 yoga_activity date monday
1 car what is the date and time of my next dentist_appointment	i have a doctor_appointment for 7pm on thursday	['7pm', 'doctor_appointment', 'thursday']

#schedule#
0 dentist_appointment time 1pm
0 dentist_appointment date monday
0 football_activity time 11am
0 football_activity date tuesday
0 lab_appointment time 7pm
0 lab_appointment date tuesday
0 optometrist_appointment time 7pm
0 optometrist_appointment date thursday
0 doctor_appointment time 3pm
0 doctor_appointment date wednesday
0 tennis_activity time 11am
0 tennis_activity date monday
1 when am i scheduled for tennis lessons	your tennis_activity is on monday at 11am	['monday', 'tennis_activity', '11am']

#navigate#
0 4_miles no_traffic coffee_or_tea_place poi cafe_venetia
0 cafe_venetia distance 4_miles
0 cafe_venetia traffic_info no_traffic
0 cafe_venetia poi_type coffee_or_tea_place
0 cafe_venetia address 269_alger_dr
0 5_miles no_traffic rest_stop poi the_clement_hotel
0 the_clement_hotel distance 5_miles
0 the_clement_hotel traffic_info no_traffic
0 the_clement_hotel poi_type rest_stop
0 the_clement_hotel address 657_ames_ave
0 4_miles heavy_traffic shopping_center poi ravenswood_shopping_center
0 ravenswood_shopping_center distance 4_miles
0 ravenswood_shopping_center traffic_info heavy_traffic
0 ravenswood_shopping_center poi_type shopping_center
0 ravenswood_shopping_center address 434_arastradero_rd
0 1_miles no_traffic pizza_restaurant poi dominos
0 dominos distance 1_miles
0 dominos traffic_info no_traffic
0 dominos poi_type pizza_restaurant
0 dominos address 776_arastradero_rd
0 5_miles no_traffic rest_stop poi comfort_inn
0 comfort_inn distance 5_miles
0 comfort_inn traffic_info no_traffic
0 comfort_inn poi_type rest_stop
0 comfort_inn address 753_university_ave
0 2_miles no_traffic gas_station poi valero
0 valero distance 2_miles
0 valero traffic_info no_traffic
0 valero poi_type gas_station
0 valero address 200_alester_ave
0 4_miles heavy_traffic friends_house poi jills_house
0 jills_house distance 4_miles
0 jills_house traffic_info heavy_traffic
0 jills_house poi_type friends_house
0 jills_house address 347_alta_mesa_ave
1 give me directions to the nearest starbucks	there is no starbucks in the area , i m sorry	['starbucks']
2 are there any other coffee shops with the least traffic ?	cafe_venetia located at 269_alger_dr is 4_miles away without any traffic	['269_alger_dr', 'cafe_venetia', '4_miles']
3 please direct me there , thank you	navigating to 269_alger_dr now	['269_alger_dr']
4 thanks car !	anytime !	[]

#navigate#
0 6_miles no_traffic chinese_restaurant poi mandarin_roots
0 mandarin_roots distance 6_miles
0 mandarin_roots traffic_info no_traffic
0 mandarin_roots poi_type chinese_restaurant
0 mandarin_roots address 271_springer_street
0 1_miles no_traffic grocery_store poi safeway
0 safeway distance 1_miles
0 safeway traffic_info no_traffic
0 safeway poi_type grocery_store
0 safeway address 452_arcadia_pl
0 4_miles no_traffic pizza_restaurant poi pizza_hut
0 pizza_hut distance 4_miles
0 pizza_hut traffic_info no_traffic
0 pizza_hut poi_type pizza_restaurant
0 pizza_hut address 704_el_camino_real
0 2_miles heavy_traffic rest_stop poi four_seasons
0 four_seasons distance 2_miles
0 four_seasons traffic_info heavy_traffic
0 four_seasons poi_type rest_stop
0 four_seasons address 465_arcadia_pl
0 5_miles moderate_traffic rest_stop poi the_westin
0 the_westin distance 5_miles
0 the_westin traffic_info moderate_traffic
0 the_westin poi_type rest_stop
0 the_westin address 329_el_camino_real
0 6_miles heavy_traffic pizza_restaurant poi round_table
0 round_table distance 6_miles
0 round_table traffic_info heavy_traffic
0 round_table poi_type pizza_restaurant
0 round_table address 113_anton_ct
0 1_miles moderate_traffic grocery_store poi trader_joes
0 trader_joes distance 1_miles
0 trader_joes traffic_info moderate_traffic
0 trader_joes poi_type grocery_store
0 trader_joes address 408_university_ave
1 give me a quick route to a grocery_store	we are 1_miles away from safeway with no_traffic on our way and 1_miles away from trader_joes with moderate_traffic : where would you like to go ?	['trader_joes', '1_miles', 'moderate_traffic', 'safeway', 'no_traffic']
2 yes , what is the address ?	sorry , i didn t understand which address would you like me to give you would you prefer to go at safeway or at trader_joes ?	['trader_joes', 'safeway']
3 i want the quickest one available please	then let s go at safeway , better if you get some coffee , the address is 452_arcadia_pl	['452_arcadia_pl', 'safeway']
4 thank you car !	you are welcome	[]

#weather#
0 today monday
0 grand_rapids monday warm
0 grand_rapids monday low 70f
0 grand_rapids monday high 80f
0 grand_rapids tuesday rain
0 grand_rapids tuesday low 70f
0 grand_rapids tuesday high 80f
0 grand_rapids wednesday overcast
0 grand_rapids wednesday low 20f
0 grand_rapids wednesday high 30f
0 grand_rapids thursday frost
0 grand_rapids thursday low 40f
0 grand_rapids thursday high 60f
0 grand_rapids friday overcast
0 grand_rapids friday low 90f
0 grand_rapids friday high 100f
0 grand_rapids saturday rain
0 grand_rapids saturday low 60f
0 grand_rapids saturday high 80f
0 grand_rapids sunday snow
0 grand_rapids sunday low 60f
0 grand_rapids sunday high 70f
0 seattle monday warm
0 seattle monday low 70f
0 seattle monday high 80f
0 seattle tuesday clear_skies
0 seattle tuesday low 60f
0 seattle tuesday high 80f
0 seattle wednesday foggy
0 seattle wednesday low 50f
0 seattle wednesday high 70f
0 seattle thursday frost
0 seattle thursday low 20f
0 seattle thursday high 40f
0 seattle friday rain
0 seattle friday low 70f
0 seattle friday high 80f
0 seattle saturday raining
0 seattle saturday low 20f
0 seattle saturday high 40f
0 seattle sunday foggy
0 seattle sunday low 30f
0 seattle sunday high 50f
0 san_jose monday cloudy
0 san_jose monday low 40f
0 san_jose monday high 50f
0 san_jose tuesday hot
0 san_jose tuesday low 70f
0 san_jose tuesday high 90f
0 san_jose wednesday raining
0 san_jose wednesday low 80f
0 san_jose wednesday high 100f
0 san_jose thursday humid
0 san_jose thursday low 60f
0 san_jose thursday high 80f
0 san_jose friday rain
0 san_jose friday low 80f
0 san_jose friday high 90f
0 san_jose saturday windy
0 san_jose saturday low 40f
0 san_jose saturday high 50f
0 san_jose sunday dry
0 san_jose sunday low 40f
0 san_jose sunday high 50f
0 redwood_city monday drizzle
0 redwood_city monday low 90f
0 redwood_city monday high 100f
0 redwood_city tuesday blizzard
0 redwood_city tuesday low 20f
0 redwood_city tuesday high 40f
0 redwood_city wednesday foggy
0 redwood_city wednesday low 20f
0 redwood_city wednesday high 40f
0 redwood_city thursday clear_skies
0 redwood_city thursday low 70f
0 redwood_city thursday high 80f
0 redwood_city friday rain
0 redwood_city friday low 40f
0 redwood_city friday high 50f
0 redwood_city saturday cloudy
0 redwood_city saturday low 50f
0 redwood_city saturday high 60f
0 redwood_city sunday snow
0 redwood_city sunday low 20f
0 redwood_city sunday high 30f
0 exeter monday cloudy
0 exeter monday low 30f
0 exeter monday high 40f
0 exeter tuesday rain
0 exeter tuesday low 80f
0 exeter tuesday high 100f
0 exeter wednesday hot
0 exeter wednesday low 70f
0 exeter wednesday high 80f
0 exeter thursday cloudy
0 exeter thursday low 30f
0 exeter thursday high 50f
0 exeter friday cloudy
0 exeter friday low 90f
0 exeter friday high 100f
0 exeter saturday rain
0 exeter saturday low 60f
0 exeter saturday high 70f
0 exeter sunday foggy
0 exeter sunday low 70f
0 exeter sunday high 80f
0 fresno monday rain
0 fresno monday low 60f
0 fresno monday high 80f
0 fresno tuesday humid
0 fresno tuesday low 50f
0 fresno tuesday high 70f
0 fresno wednesday rain
0 fresno wednesday low 70f
0 fresno wednesday high 90f
0 fresno thursday foggy
0 fresno thursday low 80f
0 fresno thursday high 100f
0 fresno friday rain
0 fresno friday low 90f
0 fresno friday high 100f
0 fresno saturday snow
0 fresno saturday low 70f
0 fresno saturday high 90f
0 fresno sunday blizzard
0 fresno sunday low 40f
0 fresno sunday high 60f
0 manhattan monday dry
0 manhattan monday low 90f
0 manhattan monday high 100f
0 manhattan tuesday clear_skies
0 manhattan tuesday low 60f
0 manhattan tuesday high 70f
0 manhattan wednesday overcast
0 manhattan wednesday low 90f
0 manhattan wednesday high 100f
0 manhattan thursday snow
0 manhattan thursday low 40f
0 manhattan thursday high 50f
0 manhattan friday humid
0 manhattan friday low 60f
0 manhattan friday high 70f
0 manhattan saturday clear_skies
0 manhattan saturday low 30f
0 manhattan saturday high 50f
0 manhattan sunday windy
0 manhattan sunday low 80f
0 manhattan sunday high 100f
1 what s the temperature in city	what city would you like to know the temperature about ?	[]
2 redwood_city , what is the temperature for this week ?	the temperature range for next_week goes from lows in the 20s to highs in the 100s for redwood_city	['next_week', 'redwood_city']
3 thank you	you are welcome	[]

#schedule#
1 set a reminder for yoga_activity at 11am on the_4th with martha	setting reminder for yoga_activity at 11am on the_4th with martha	['the_4th', 'yoga_activity', 'martha', '11am']
2 okay , thanks	my pleasure	[]

#navigate#
0 5_miles moderate_traffic rest_stop poi comfort_inn
0 comfort_inn distance 5_miles
0 comfort_inn traffic_info moderate_traffic
0 comfort_inn poi_type rest_stop
0 comfort_inn address 753_university_ave
0 2_miles moderate_traffic home poi home
0 home distance 2_miles
0 home traffic_info moderate_traffic
0 home poi_type home
0 home address 10_ames_street
0 3_miles heavy_traffic grocery_store poi safeway
0 safeway distance 3_miles
0 safeway traffic_info heavy_traffic
0 safeway poi_type grocery_store
0 safeway address 452_arcadia_pl
0 5_miles moderate_traffic friends_house poi jacks_house
0 jacks_house distance 5_miles
0 jacks_house traffic_info moderate_traffic
0 jacks_house poi_type friends_house
0 jacks_house address 864_almanor_ln
0 2_miles moderate_traffic coffee_or_tea_place poi cafe_venetia
0 cafe_venetia distance 2_miles
0 cafe_venetia traffic_info moderate_traffic
0 cafe_venetia poi_type coffee_or_tea_place
0 cafe_venetia address 269_alger_dr
0 3_miles no_traffic shopping_center poi ravenswood_shopping_center
0 ravenswood_shopping_center distance 3_miles
0 ravenswood_shopping_center traffic_info no_traffic
0 ravenswood_shopping_center poi_type shopping_center
0 ravenswood_shopping_center address 434_arastradero_rd
0 3_miles moderate_traffic home poi home
0 home distance 3_miles
0 home traffic_info moderate_traffic
0 home poi_type home
0 home address 56_cadwell_street
1 i m looking for a place to shop for clothes that is around me can you find such a place ?	yes ravenswood_shopping_center is 3_miles away do you want the address ?	['ravenswood_shopping_center', '3_miles']
2 oh yes that sounds great	ravenswood is located at 434_arastradero_rd do you want me to set the gps ?	['434_arastradero_rd']
3 sure , thanks !	happy to help	[]

#navigate#
0 3_miles heavy_traffic certain_address poi 5677_springer_street
0 5677_springer_street distance 3_miles
0 5677_springer_street traffic_info heavy_traffic
0 5677_springer_street poi_type certain_address
0 5677_springer_street address 5677_springer_street
0 3_miles car_collision_nearby coffee_or_tea_place poi starbucks
0 starbucks distance 3_miles
0 starbucks traffic_info car_collision_nearby
0 starbucks poi_type coffee_or_tea_place
0 starbucks address 792_bedoin_street
0 6_miles no_traffic coffee_or_tea_place poi palo_alto_cafe
0 palo_alto_cafe distance 6_miles
0 palo_alto_cafe traffic_info no_traffic
0 palo_alto_cafe poi_type coffee_or_tea_place
0 palo_alto_cafe address 436_alger_dr
0 5_miles no_traffic gas_station poi 76
0 76 distance 5_miles
0 76 traffic_info no_traffic
0 76 poi_type gas_station
0 76 address 91_el_camino_real
0 5_miles road_block_nearby home poi home
0 home distance 5_miles
0 home traffic_info road_block_nearby
0 home poi_type home
0 home address 56_cadwell_street
0 1_miles heavy_traffic rest_stop poi travelers_lodge
0 travelers_lodge distance 1_miles
0 travelers_lodge traffic_info heavy_traffic
0 travelers_lodge poi_type rest_stop
0 travelers_lodge address 333_arbol_dr
0 3_miles heavy_traffic parking_garage poi dish_parking
0 dish_parking distance 3_miles
0 dish_parking traffic_info heavy_traffic
0 dish_parking poi_type parking_garage
0 dish_parking address 550_alester_ave
0 4_miles road_block_nearby pizza_restaurant poi pizza_hut
0 pizza_hut distance 4_miles
0 pizza_hut traffic_info road_block_nearby
0 pizza_hut poi_type pizza_restaurant
0 pizza_hut address 704_el_camino_real
1 i need a gas_station	i have one gas_station listed want more info ?	['gas_station']
2 what is the address ?	76 is at 91_el_camino_real	['76', '91_el_camino_real']
3 thank you !	you are welcome , stay safe	[]

#navigate#
0 1_miles moderate_traffic grocery_store poi safeway
0 safeway distance 1_miles
0 safeway traffic_info moderate_traffic
0 safeway poi_type grocery_store
0 safeway address 452_arcadia_pl
0 4_miles no_traffic certain_address poi 5672_barringer_street
0 5672_barringer_street distance 4_miles
0 5672_barringer_street traffic_info no_traffic
0 5672_barringer_street poi_type certain_address
0 5672_barringer_street address 5672_barringer_street
0 5_miles moderate_traffic grocery_store poi sigona_farmers_market
0 sigona_farmers_market distance 5_miles
0 sigona_farmers_market traffic_info moderate_traffic
0 sigona_farmers_market poi_type grocery_store
0 sigona_farmers_market address 638_amherst_st
0 3_miles moderate_traffic home poi home
0 home distance 3_miles
0 home traffic_info moderate_traffic
0 home poi_type home
0 home address 10_ames_street
0 6_miles heavy_traffic shopping_center poi stanford_shopping_center
0 stanford_shopping_center distance 6_miles
0 stanford_shopping_center traffic_info heavy_traffic
0 stanford_shopping_center poi_type shopping_center
0 stanford_shopping_center address 773_alger_dr
0 1_miles moderate_traffic pizza_restaurant poi pizza_chicago
0 pizza_chicago distance 1_miles
0 pizza_chicago traffic_info moderate_traffic
0 pizza_chicago poi_type pizza_restaurant
0 pizza_chicago address 915_arbol_dr
0 5_miles heavy_traffic shopping_center poi town_and_country
0 town_and_country distance 5_miles
0 town_and_country traffic_info heavy_traffic
0 town_and_country poi_type shopping_center
0 town_and_country address 383_university_ave
1 where can i go shopping ?	there is two shopping_center , town_and_country and stanford_shopping_center do you have a preference ?	['stanford_shopping_center', 'town_and_country', 'shopping_center']
2 which is closer ?	town_and_country is closer	['town_and_country']
3 then pick the route through the shortest distance and let s go there , thank you !	okay , heading to town_and_country at 383_university_ave	['383_university_ave', 'town_and_country']

#schedule#
0 tennis_activity time 11am
0 tennis_activity date thursday
0 dentist time 11am
0 dentist date friday
0 dentist_appointment time 7pm
0 dentist_appointment date monday
0 yoga_activity time 1pm
0 yoga_activity date friday
0 lab_appointment time 1pm
0 lab_appointment date friday
0 optometrist_appointment time 1pm
0 optometrist_appointment date wednesday
1 what time am i scheduled to play tennis at	your are scheduled to play tennis thursday at 11am	['11am', 'tennis', 'thursday']

#weather#
0 today monday
0 downtown_chicago monday drizzle
0 downtown_chicago monday low 80f
0 downtown_chicago monday high 90f
0 downtown_chicago tuesday dry
0 downtown_chicago tuesday low 30f
0 downtown_chicago tuesday high 50f
0 downtown_chicago wednesday rain
0 downtown_chicago wednesday low 60f
0 downtown_chicago wednesday high 70f
0 downtown_chicago thursday hot
0 downtown_chicago thursday low 60f
0 downtown_chicago thursday high 80f
0 downtown_chicago friday overcast
0 downtown_chicago friday low 70f
0 downtown_chicago friday high 80f
0 downtown_chicago saturday rain
0 downtown_chicago saturday low 70f
0 downtown_chicago saturday high 80f
0 downtown_chicago sunday cloudy
0 downtown_chicago sunday low 90f
0 downtown_chicago sunday high 100f
0 manhattan monday drizzle
0 manhattan monday low 80f
0 manhattan monday high 100f
0 manhattan tuesday raining
0 manhattan tuesday low 80f
0 manhattan tuesday high 90f
0 manhattan wednesday warm
0 manhattan wednesday low 50f
0 manhattan wednesday high 70f
0 manhattan thursday hot
0 manhattan thursday low 60f
0 manhattan thursday high 70f
0 manhattan friday overcast
0 manhattan friday low 20f
0 manhattan friday high 40f
0 manhattan saturday foggy
0 manhattan saturday low 30f
0 manhattan saturday high 50f
0 manhattan sunday foggy
0 manhattan sunday low 20f
0 manhattan sunday high 30f
0 san_jose monday warm
0 san_jose monday low 80f
0 san_jose monday high 100f
0 san_jose tuesday overcast
0 san_jose tuesday low 30f
0 san_jose tuesday high 50f
0 san_jose wednesday drizzle
0 san_jose wednesday low 50f
0 san_jose wednesday high 70f
0 san_jose thursday windy
0 san_jose thursday low 70f
0 san_jose thursday high 90f
0 san_jose friday overcast
0 san_jose friday low 40f
0 san_jose friday high 50f
0 san_jose saturday dry
0 san_jose saturday low 20f
0 san_jose saturday high 30f
0 san_jose sunday foggy
0 san_jose sunday low 70f
0 san_jose sunday high 90f
0 cleveland monday windy
0 cleveland monday low 60f
0 cleveland monday high 80f
0 cleveland tuesday overcast
0 cleveland tuesday low 30f
0 cleveland tuesday high 50f
0 cleveland wednesday snow
0 cleveland wednesday low 30f
0 cleveland wednesday high 50f
0 cleveland thursday rain
0 cleveland thursday low 80f
0 cleveland thursday high 90f
0 cleveland friday raining
0 cleveland friday low 20f
0 cleveland friday high 30f
0 cleveland saturday foggy
0 cleveland saturday low 70f
0 cleveland saturday high 90f
0 cleveland sunday warm
0 cleveland sunday low 70f
0 cleveland sunday high 80f
0 inglewood monday windy
0 inglewood monday low 90f
0 inglewood monday high 100f
0 inglewood tuesday clear_skies
0 inglewood tuesday low 50f
0 inglewood tuesday high 70f
0 inglewood wednesday frost
0 inglewood wednesday low 30f
0 inglewood wednesday high 40f
0 inglewood thursday cloudy
0 inglewood thursday low 50f
0 inglewood thursday high 60f
0 inglewood friday clear_skies
0 inglewood friday low 50f
0 inglewood friday high 60f
0 inglewood saturday dry
0 inglewood saturday low 30f
0 inglewood saturday high 50f
0 inglewood sunday humid
0 inglewood sunday low 60f
0 inglewood sunday high 70f
0 boston monday overcast
0 boston monday low 60f
0 boston monday high 70f
0 boston tuesday foggy
0 boston tuesday low 40f
0 boston tuesday high 60f
0 boston wednesday hot
0 boston wednesday low 60f
0 boston wednesday high 80f
0 boston thursday overcast
0 boston thursday low 40f
0 boston thursday high 50f
0 boston friday windy
0 boston friday low 60f
0 boston friday high 80f
0 boston saturday windy
0 boston saturday low 70f
0 boston saturday high 80f
0 boston sunday snow
0 boston sunday low 70f
0 boston sunday high 90f
0 redwood_city monday dry
0 redwood_city monday low 90f
0 redwood_city monday high 100f
0 redwood_city tuesday frost
0 redwood_city tuesday low 50f
0 redwood_city tuesday high 60f
0 redwood_city wednesday cloudy
0 redwood_city wednesday low 90f
0 redwood_city wednesday high 100f
0 redwood_city thursday snow
0 redwood_city thursday low 80f
0 redwood_city thursday high 90f
0 redwood_city friday cloudy
0 redwood_city friday low 50f
0 redwood_city friday high 60f
0 redwood_city saturday drizzle
0 redwood_city saturday low 20f
0 redwood_city saturday high 40f
0 redwood_city sunday foggy
0 redwood_city sunday low 80f
0 redwood_city sunday high 100f
1 is it snowing out	what city would you like to know if it is snowing in ?	[]
2 check to see if it ll be snowing in boston during the week	it might snow on sunday , do you need to know anything else ?	['snow', 'sunday']
3 nope , thanks	you are welcome	[]

#schedule#
1 schedule dinner with martha on the_15th of this month at 10am	reminder for dinner on the_15th at 10am with martha is set	['martha', 'the_15th', '10am', 'dinner']
2 thanks !	anytime	[]

#schedule#
0 conference time 10am
0 conference date the_3rd
0 conference party infrastructure_team
0 conference room 100_conference_room
0 conference agenda go_over_budget
0 dinner time 6pm
0 dinner date friday
0 dinner party father
0 tennis_activity time 5pm
0 tennis_activity date tuesday
0 tennis_activity party jeff
0 dinner time 7pm
0 dinner date the_8th
0 dinner party aunt
0 dentist_appointment time 2pm
0 dentist_appointment date saturday
0 dentist_appointment party father
0 doctor_appointment time 11am
0 doctor_appointment date the_4th
0 doctor_appointment party marie
0 dentist_appointment time 2pm
0 dentist_appointment date wednesday
0 dentist_appointment party jeff
0 yoga_activity time 5pm
0 yoga_activity date the_8th
0 yoga_activity party jeff
1 what is the date of our dinner and who is attending ?	you have 2 dinners on your schedule one on friday at 6pm with your father and one on the_8th at 7pm with your aunt	['6pm', 'aunt', '7pm', 'friday', 'the_8th', 'father']
2 thank you	you are welcome !	[]

#navigate#
0 2_miles heavy_traffic shopping_center poi ravenswood_shopping_center
0 ravenswood_shopping_center distance 2_miles
0 ravenswood_shopping_center traffic_info heavy_traffic
0 ravenswood_shopping_center poi_type shopping_center
0 ravenswood_shopping_center address 434_arastradero_rd
0 4_miles no_traffic shopping_center poi topanga_mall
0 topanga_mall distance 4_miles
0 topanga_mall traffic_info no_traffic
0 topanga_mall poi_type shopping_center
0 topanga_mall address 171_oak_rd
0 3_miles heavy_traffic coffee_or_tea_place poi cafe_venetia
0 cafe_venetia distance 3_miles
0 cafe_venetia traffic_info heavy_traffic
0 cafe_venetia poi_type coffee_or_tea_place
0 cafe_venetia address 269_alger_dr
0 4_miles no_traffic chinese_restaurant poi tai_pan
0 tai_pan distance 4_miles
0 tai_pan traffic_info no_traffic
0 tai_pan poi_type chinese_restaurant
0 tai_pan address 830_almanor_ln
0 3_miles car_collision_nearby rest_stop poi four_seasons
0 four_seasons distance 3_miles
0 four_seasons traffic_info car_collision_nearby
0 four_seasons poi_type rest_stop
0 four_seasons address 465_arcadia_pl
0 4_miles no_traffic coffee_or_tea_place poi coupa
0 coupa distance 4_miles
0 coupa traffic_info no_traffic
0 coupa poi_type coffee_or_tea_place
0 coupa address 394_van_ness_ave
0 1_miles heavy_traffic grocery_store poi safeway
0 safeway distance 1_miles
0 safeway traffic_info heavy_traffic
0 safeway poi_type grocery_store
0 safeway address 452_arcadia_pl
0 6_miles no_traffic home poi home
0 home distance 6_miles
0 home traffic_info no_traffic
0 home poi_type home
0 home address 5671_barringer_street
1 where can i go shopping ?	two shopping_center are located nearby one is the topanga_mall located 4_miles away and the other is ravenswood_shopping_center that s 2_miles away which do you prefer ?	['ravenswood_shopping_center', 'topanga_mall', '2_miles', 'shopping_center', '4_miles']
2 i want to go to the ravenwood shopping_center , give me the address and then directions with avoiding heavy_traffic	the address is 434_arastradero_rd , i picked the fastest route for you , it s on your screen	['434_arastradero_rd']
3 thank you very much car !	you are welcome !	[]

#schedule#
0 tennis_activity time 10am
0 tennis_activity date the_4th
0 tennis_activity party jeff
0 tennis_activity time 11am
0 tennis_activity date the_12th
0 tennis_activity party ana
0 meeting time 1pm
0 meeting date the_3rd
0 meeting party sales_team
0 meeting room conference_room_102
0 meeting agenda go_over_budget
0 football_activity time 11am
0 football_activity date saturday
0 football_activity party aunt
0 optometrist_appointment time 2pm
0 optometrist_appointment date the_3rd
0 optometrist_appointment party mother
0 conference time 4pm
0 conference date the_6th
0 conference party sales_team
0 conference room conference_room_50
0 conference agenda go_over_quarterly_report
0 meeting time 9am
0 meeting date the_3rd
0 meeting party sales_team
0 meeting room conference_room_100
0 meeting agenda sign_the_nda
0 meeting time 1pm
0 meeting date the_12th
0 meeting party boss
0 meeting room conference_room_102
0 meeting agenda discuss_the_company_picnic
1 what time is my meeting and what is the agenda , also who is attending ?	for which one ? i have one with sales_team at 9am to sign_the_nda , and i also have another with sales_team at 1pm to go_over_budget	['go_over_budget', '1pm', 'sign_the_nda', 'sales_team', '9am']
2 that will do car thanks	anytime	[]

#schedule#
1 set a reminder on the_12th to refill my prescription	okay setting a reminder on the_12th to refill prescription	['the_12th']

#schedule#
1 set a reminder for a doctor_appointment at 2pm on monday the_1st with marie	okay , setting a reminder for your doctor_appointment at 2pm on monday the_1st with marie	['monday', 'doctor_appointment', '2pm', 'the_1st', 'marie']
2 thanks	you are welcome	[]

#navigate#
0 7_miles heavy_traffic grocery_store poi sigona_farmers_market
0 sigona_farmers_market distance 7_miles
0 sigona_farmers_market traffic_info heavy_traffic
0 sigona_farmers_market poi_type grocery_store
0 sigona_farmers_market address 638_amherst_st
0 1_miles moderate_traffic coffee_or_tea_place poi starbucks
0 starbucks distance 1_miles
0 starbucks traffic_info moderate_traffic
0 starbucks poi_type coffee_or_tea_place
0 starbucks address 792_bedoin_street
0 6_miles heavy_traffic gas_station poi chevron
0 chevron distance 6_miles
0 chevron traffic_info heavy_traffic
0 chevron poi_type gas_station
0 chevron address 783_arcadia_pl
0 6_miles heavy_traffic rest_stop poi the_westin
0 the_westin distance 6_miles
0 the_westin traffic_info heavy_traffic
0 the_westin poi_type rest_stop
0 the_westin address 329_el_camino_real
0 4_miles no_traffic pizza_restaurant poi dominos
0 dominos distance 4_miles
0 dominos traffic_info no_traffic
0 dominos poi_type pizza_restaurant
0 dominos address 776_arastradero_rd
0 4_miles no_traffic gas_station poi valero
0 valero distance 4_miles
0 valero traffic_info no_traffic
0 valero poi_type gas_station
0 valero address 200_alester_ave
0 3_miles heavy_traffic hospital poi stanford_childrens_health
0 stanford_childrens_health distance 3_miles
0 stanford_childrens_health traffic_info heavy_traffic
0 stanford_childrens_health poi_type hospital
0 stanford_childrens_health address 899_ames_ct
0 1_miles moderate_traffic grocery_store poi trader_joes
0 trader_joes distance 1_miles
0 trader_joes traffic_info moderate_traffic
0 trader_joes poi_type grocery_store
0 trader_joes address 408_university_ave
1 where can i get groceries ?	we are 1_miles away drom trader_joes and there is moderate_traffic on our way	['moderate_traffic', '1_miles', 'trader_joes']
2 what is the address of traders joe s and give me directions with the fastesr route	the quickest route to trader_joes is 1_miles away at 408_university_ave	['408_university_ave', '1_miles', 'trader_joes']
3 thanks !	no problem	[]

#schedule#
0 yoga_activity time 10am
0 yoga_activity date saturday
0 yoga_activity party jon
0 tennis_activity time 3pm
0 tennis_activity date thursday
0 tennis_activity party brother
0 conference time 7pm
0 conference date wednesday
0 conference party hr
0 conference room conference_room_102
0 conference agenda discuss_dress_code
0 meeting time 6pm
0 meeting date the_8th
0 meeting party hr
0 meeting room conference_room_102
0 meeting agenda discuss_the_company_picnic
0 doctor_appointment time 5pm
0 doctor_appointment date saturday
0 doctor_appointment party alex
0 dinner time 6pm
0 dinner date saturday
0 dinner party mother
1 when is my tennis ?	your next tennis_activity is thursday at 3pm with your brother	['brother', '3pm', 'tennis_activity', 'thursday']
2 thank you	happy to help	[]

#weather#
0 today monday
0 exeter monday drizzle
0 exeter monday low 20f
0 exeter monday high 30f
0 exeter tuesday warm
0 exeter tuesday low 60f
0 exeter tuesday high 80f
0 exeter wednesday snow
0 exeter wednesday low 40f
0 exeter wednesday high 60f
0 exeter thursday cloudy
0 exeter thursday low 90f
0 exeter thursday high 100f
0 exeter friday foggy
0 exeter friday low 70f
0 exeter friday high 90f
0 exeter saturday cloudy
0 exeter saturday low 80f
0 exeter saturday high 90f
0 exeter sunday warm
0 exeter sunday low 60f
0 exeter sunday high 80f
0 oakland monday cloudy
0 oakland monday low 20f
0 oakland monday high 30f
0 oakland tuesday snow
0 oakland tuesday low 80f
0 oakland tuesday high 100f
0 oakland wednesday drizzle
0 oakland wednesday low 90f
0 oakland wednesday high 100f
0 oakland thursday frost
0 oakland thursday low 40f
0 oakland thursday high 50f
0 oakland friday dry
0 oakland friday low 40f
0 oakland friday high 60f
0 oakland saturday cloudy
0 oakland saturday low 60f
0 oakland saturday high 80f
0 oakland sunday overcast
0 oakland sunday low 40f
0 oakland sunday high 60f
0 los_angeles monday foggy
0 los_angeles monday low 50f
0 los_angeles monday high 70f
0 los_angeles tuesday raining
0 los_angeles tuesday low 20f
0 los_angeles tuesday high 40f
0 los_angeles wednesday overcast
0 los_angeles wednesday low 70f
0 los_angeles wednesday high 80f
0 los_angeles thursday warm
0 los_angeles thursday low 70f
0 los_angeles thursday high 80f
0 los_angeles friday hot
0 los_angeles friday low 90f
0 los_angeles friday high 100f
0 los_angeles saturday drizzle
0 los_angeles saturday low 40f
0 los_angeles saturday high 60f
0 los_angeles sunday foggy
0 los_angeles sunday low 50f
0 los_angeles sunday high 70f
0 san_jose monday clear_skies
0 san_jose monday low 60f
0 san_jose monday high 80f
0 san_jose tuesday blizzard
0 san_jose tuesday low 40f
0 san_jose tuesday high 60f
0 san_jose wednesday hot
0 san_jose wednesday low 70f
0 san_jose wednesday high 80f
0 san_jose thursday clear_skies
0 san_jose thursday low 30f
0 san_jose thursday high 50f
0 san_jose friday frost
0 san_jose friday low 50f
0 san_jose friday high 60f
0 san_jose saturday blizzard
0 san_jose saturday low 20f
0 san_jose saturday high 40f
0 san_jose sunday drizzle
0 san_jose sunday low 40f
0 san_jose sunday high 50f
0 mountain_view monday overcast
0 mountain_view monday low 70f
0 mountain_view monday high 80f
0 mountain_view tuesday hot
0 mountain_view tuesday low 60f
0 mountain_view tuesday high 70f
0 mountain_view wednesday dry
0 mountain_view wednesday low 30f
0 mountain_view wednesday high 40f
0 mountain_view thursday overcast
0 mountain_view thursday low 50f
0 mountain_view thursday high 60f
0 mountain_view friday warm
0 mountain_view friday low 90f
0 mountain_view friday high 100f
0 mountain_view saturday raining
0 mountain_view saturday low 50f
0 mountain_view saturday high 60f
0 mountain_view sunday humid
0 mountain_view sunday low 70f
0 mountain_view sunday high 90f
0 new_york monday drizzle
0 new_york monday low 60f
0 new_york monday high 80f
0 new_york tuesday dry
0 new_york tuesday low 60f
0 new_york tuesday high 80f
0 new_york wednesday hot
0 new_york wednesday low 70f
0 new_york wednesday high 90f
0 new_york thursday clear_skies
0 new_york thursday low 60f
0 new_york thursday high 70f
0 new_york friday snow
0 new_york friday low 50f
0 new_york friday high 60f
0 new_york saturday dry
0 new_york saturday low 70f
0 new_york saturday high 80f
0 new_york sunday drizzle
0 new_york sunday low 60f
0 new_york sunday high 70f
0 cleveland monday snow
0 cleveland monday low 20f
0 cleveland monday high 40f
0 cleveland tuesday hot
0 cleveland tuesday low 90f
0 cleveland tuesday high 100f
0 cleveland wednesday hot
0 cleveland wednesday low 90f
0 cleveland wednesday high 100f
0 cleveland thursday frost
0 cleveland thursday low 20f
0 cleveland thursday high 30f
0 cleveland friday clear_skies
0 cleveland friday low 70f
0 cleveland friday high 80f
0 cleveland saturday snow
0 cleveland saturday low 80f
0 cleveland saturday high 100f
0 cleveland sunday drizzle
0 cleveland sunday low 50f
0 cleveland sunday high 70f
1 what s the weather like in new_york city	the weather in new_york is predicted as a drizzle with lows in the 60s and highs in the 80s	['drizzle', 'new_york']
2 thanks , i would like to know if it will be windy n new_york on tuesday please	it will not be windy in new_york city tomorrow	['tomorrow', 'new_york', 'windy']
3 thank you	you are welcome	[]

#navigate#
0 4_miles heavy_traffic friends_house poi jills_house
0 jills_house distance 4_miles
0 jills_house traffic_info heavy_traffic
0 jills_house poi_type friends_house
0 jills_house address 347_alta_mesa_ave
0 6_miles moderate_traffic coffee_or_tea_place poi coupa
0 coupa distance 6_miles
0 coupa traffic_info moderate_traffic
0 coupa poi_type coffee_or_tea_place
0 coupa address 394_van_ness_ave
0 5_miles heavy_traffic chinese_restaurant poi chef_chu_s
0 chef_chu_s distance 5_miles
0 chef_chu_s traffic_info heavy_traffic
0 chef_chu_s poi_type chinese_restaurant
0 chef_chu_s address 593_arrowhead_way
0 6_miles no_traffic coffee_or_tea_place poi starbucks
0 starbucks distance 6_miles
0 starbucks traffic_info no_traffic
0 starbucks poi_type coffee_or_tea_place
0 starbucks address 792_bedoin_street
0 4_miles moderate_traffic grocery_store poi safeway
0 safeway distance 4_miles
0 safeway traffic_info moderate_traffic
0 safeway poi_type grocery_store
0 safeway address 452_arcadia_pl
0 3_miles no_traffic shopping_center poi midtown_shopping_center
0 midtown_shopping_center distance 3_miles
0 midtown_shopping_center traffic_info no_traffic
0 midtown_shopping_center poi_type shopping_center
0 midtown_shopping_center address 338_alester_ave
0 4_miles moderate_traffic chinese_restaurant poi mandarin_roots
0 mandarin_roots distance 4_miles
0 mandarin_roots traffic_info moderate_traffic
0 mandarin_roots poi_type chinese_restaurant
0 mandarin_roots address 271_springer_street
1 where is a restaurant	there are two chinese_restaurant nearby : mandarin_roots 4_miles away and chef_chu_s 5_miles away	['chinese_restaurant', '5_miles', 'mandarin_roots', 'chef_chu_s', '4_miles']
2 please tell me the one with the quickest route and the details of the location	mandarin_roots is 4_miles away in moderate_traffic , it is located at 271_springer_street	['4_miles', 'moderate_traffic', '271_springer_street', 'mandarin_roots']
3 thank you	anytime !	[]

#navigate#
0 2_miles moderate_traffic chinese_restaurant poi p_._f_._changs
0 p_._f_._changs distance 2_miles
0 p_._f_._changs traffic_info moderate_traffic
0 p_._f_._changs poi_type chinese_restaurant
0 p_._f_._changs address 669_el_camino_real
0 6_miles heavy_traffic friends_house poi toms_house
0 toms_house distance 6_miles
0 toms_house traffic_info heavy_traffic
0 toms_house poi_type friends_house
0 toms_house address 580_van_ness_ave
0 1_miles no_traffic rest_stop poi comfort_inn
0 comfort_inn distance 1_miles
0 comfort_inn traffic_info no_traffic
0 comfort_inn poi_type rest_stop
0 comfort_inn address 753_university_ave
0 3_miles moderate_traffic certain_address poi 5677_springer_street
0 5677_springer_street distance 3_miles
0 5677_springer_street traffic_info moderate_traffic
0 5677_springer_street poi_type certain_address
0 5677_springer_street address 5677_springer_street
0 4_miles no_traffic chinese_restaurant poi panda_express
0 panda_express distance 4_miles
0 panda_express traffic_info no_traffic
0 panda_express poi_type chinese_restaurant
0 panda_express address 842_arrowhead_way
0 4_miles no_traffic hospital poi palo_alto_medical_foundation
0 palo_alto_medical_foundation distance 4_miles
0 palo_alto_medical_foundation traffic_info no_traffic
0 palo_alto_medical_foundation poi_type hospital
0 palo_alto_medical_foundation address 611_ames_ave
0 2_miles moderate_traffic certain_address poi 5672_barringer_street
0 5672_barringer_street distance 2_miles
0 5672_barringer_street traffic_info moderate_traffic
0 5672_barringer_street poi_type certain_address
0 5672_barringer_street address 5672_barringer_street
1 what is the nearby hospital ?	palo_alto_medical_foundation is the nearby hospital	['hospital', 'palo_alto_medical_foundation']
2 please pick the quickest route to go there and send me the address on my map	palo_alto_medical_foundation is at 611_ames_ave	['palo_alto_medical_foundation', '611_ames_ave']
3 thanks	anytime !	[]

#weather#
0 today monday
0 danville monday clear_skies
0 danville monday low 30f
0 danville monday high 50f
0 danville tuesday cloudy
0 danville tuesday low 20f
0 danville tuesday high 40f
0 danville wednesday raining
0 danville wednesday low 80f
0 danville wednesday high 100f
0 danville thursday dew
0 danville thursday low 80f
0 danville thursday high 90f
0 danville friday clear_skies
0 danville friday low 70f
0 danville friday high 80f
0 danville saturday frost
0 danville saturday low 40f
0 danville saturday high 60f
0 danville sunday overcast
0 danville sunday low 20f
0 danville sunday high 30f
0 seattle monday overcast
0 seattle monday low 30f
0 seattle monday high 40f
0 seattle tuesday cloudy
0 seattle tuesday low 60f
0 seattle tuesday high 70f
0 seattle wednesday foggy
0 seattle wednesday low 40f
0 seattle wednesday high 60f
0 seattle thursday rain
0 seattle thursday low 80f
0 seattle thursday high 100f
0 seattle friday cloudy
0 seattle friday low 90f
0 seattle friday high 100f
0 seattle saturday misty
0 seattle saturday low 90f
0 seattle saturday high 100f
0 seattle sunday cloudy
0 seattle sunday low 60f
0 seattle sunday high 70f
0 menlo_park monday hail
0 menlo_park monday low 40f
0 menlo_park monday high 60f
0 menlo_park tuesday misty
0 menlo_park tuesday low 40f
0 menlo_park tuesday high 50f
0 menlo_park wednesday hot
0 menlo_park wednesday low 70f
0 menlo_park wednesday high 90f
0 menlo_park thursday drizzle
0 menlo_park thursday low 60f
0 menlo_park thursday high 80f
0 menlo_park friday hot
0 menlo_park friday low 90f
0 menlo_park friday high 100f
0 menlo_park saturday hail
0 menlo_park saturday low 80f
0 menlo_park saturday high 90f
0 menlo_park sunday humid
0 menlo_park sunday low 80f
0 menlo_park sunday high 100f
0 new_york monday windy
0 new_york monday low 90f
0 new_york monday high 100f
0 new_york tuesday overcast
0 new_york tuesday low 90f
0 new_york tuesday high 100f
0 new_york wednesday raining
0 new_york wednesday low 30f
0 new_york wednesday high 50f
0 new_york thursday rain
0 new_york thursday low 90f
0 new_york thursday high 100f
0 new_york friday foggy
0 new_york friday low 20f
0 new_york friday high 30f
0 new_york saturday cloudy
0 new_york saturday low 90f
0 new_york saturday high 100f
0 new_york sunday warm
0 new_york sunday low 90f
0 new_york sunday high 100f
0 boston monday cloudy
0 boston monday low 50f
0 boston monday high 70f
0 boston tuesday dry
0 boston tuesday low 30f
0 boston tuesday high 40f
0 boston wednesday humid
0 boston wednesday low 80f
0 boston wednesday high 100f
0 boston thursday dew
0 boston thursday low 40f
0 boston thursday high 60f
0 boston friday clear_skies
0 boston friday low 50f
0 boston friday high 60f
0 boston saturday raining
0 boston saturday low 20f
0 boston saturday high 30f
0 boston sunday foggy
0 boston sunday low 90f
0 boston sunday high 100f
0 alhambra monday windy
0 alhambra monday low 90f
0 alhambra monday high 100f
0 alhambra tuesday hail
0 alhambra tuesday low 90f
0 alhambra tuesday high 100f
0 alhambra wednesday clear_skies
0 alhambra wednesday low 80f
0 alhambra wednesday high 90f
0 alhambra thursday rain
0 alhambra thursday low 70f
0 alhambra thursday high 80f
0 alhambra friday stormy
0 alhambra friday low 70f
0 alhambra friday high 80f
0 alhambra saturday rain
0 alhambra saturday low 60f
0 alhambra saturday high 70f
0 alhambra sunday hail
0 alhambra sunday low 40f
0 alhambra sunday high 60f
0 camarillo monday cloudy
0 camarillo monday low 60f
0 camarillo monday high 70f
0 camarillo tuesday stormy
0 camarillo tuesday low 60f
0 camarillo tuesday high 80f
0 camarillo wednesday rain
0 camarillo wednesday low 40f
0 camarillo wednesday high 60f
0 camarillo thursday rain
0 camarillo thursday low 90f
0 camarillo thursday high 100f
0 camarillo friday foggy
0 camarillo friday low 20f
0 camarillo friday high 40f
0 camarillo saturday clear_skies
0 camarillo saturday low 30f
0 camarillo saturday high 40f
0 camarillo sunday foggy
0 camarillo sunday low 70f
0 camarillo sunday high 90f
1 is it going to be raining this weekend	what city are you inquiring about ?	[]
2 alhambra please	it will be raining on saturday and hailing on sunday in alhambra	['sunday', 'saturday', 'alhambra']
3 thanks	happy to help	[]

#weather#
0 today monday
0 brentwood monday cloudy
0 brentwood monday low 30f
0 brentwood monday high 50f
0 brentwood tuesday hail
0 brentwood tuesday low 20f
0 brentwood tuesday high 40f
0 brentwood wednesday misty
0 brentwood wednesday low 50f
0 brentwood wednesday high 60f
0 brentwood thursday clear_skies
0 brentwood thursday low 70f
0 brentwood thursday high 90f
0 brentwood friday hail
0 brentwood friday low 20f
0 brentwood friday high 30f
0 brentwood saturday foggy
0 brentwood saturday low 30f
0 brentwood saturday high 50f
0 brentwood sunday clear_skies
0 brentwood sunday low 70f
0 brentwood sunday high 80f
0 oakland monday raining
0 oakland monday low 70f
0 oakland monday high 80f
0 oakland tuesday foggy
0 oakland tuesday low 30f
0 oakland tuesday high 40f
0 oakland wednesday dew
0 oakland wednesday low 90f
0 oakland wednesday high 100f
0 oakland thursday hot
0 oakland thursday low 50f
0 oakland thursday high 70f
0 oakland friday blizzard
0 oakland friday low 40f
0 oakland friday high 50f
0 oakland saturday hail
0 oakland saturday low 50f
0 oakland saturday high 70f
0 oakland sunday hot
0 oakland sunday low 80f
0 oakland sunday high 100f
0 camarillo monday clear_skies
0 camarillo monday low 30f
0 camarillo monday high 50f
0 camarillo tuesday overcast
0 camarillo tuesday low 50f
0 camarillo tuesday high 70f
0 camarillo wednesday rain
0 camarillo wednesday low 60f
0 camarillo wednesday high 70f
0 camarillo thursday warm
0 camarillo thursday low 70f
0 camarillo thursday high 90f
0 camarillo friday foggy
0 camarillo friday low 30f
0 camarillo friday high 40f
0 camarillo saturday hail
0 camarillo saturday low 80f
0 camarillo saturday high 100f
0 camarillo sunday dew
0 camarillo sunday low 80f
0 camarillo sunday high 90f
0 corona monday dry
0 corona monday low 40f
0 corona monday high 50f
0 corona tuesday raining
0 corona tuesday low 50f
0 corona tuesday high 70f
0 corona wednesday misty
0 corona wednesday low 20f
0 corona wednesday high 40f
0 corona thursday drizzle
0 corona thursday low 50f
0 corona thursday high 60f
0 corona friday windy
0 corona friday low 90f
0 corona friday high 100f
0 corona saturday overcast
0 corona saturday low 20f
0 corona saturday high 40f
0 corona sunday windy
0 corona sunday low 90f
0 corona sunday high 100f
0 new_york monday hot
0 new_york monday low 90f
0 new_york monday high 100f
0 new_york tuesday raining
0 new_york tuesday low 90f
0 new_york tuesday high 100f
0 new_york wednesday cloudy
0 new_york wednesday low 50f
0 new_york wednesday high 60f
0 new_york thursday dry
0 new_york thursday low 20f
0 new_york thursday high 30f
0 new_york friday dew
0 new_york friday low 30f
0 new_york friday high 50f
0 new_york saturday snow
0 new_york saturday low 50f
0 new_york saturday high 60f
0 new_york sunday rain
0 new_york sunday low 40f
0 new_york sunday high 60f
0 grand_rapids monday dew
0 grand_rapids monday low 80f
0 grand_rapids monday high 90f
0 grand_rapids tuesday rain
0 grand_rapids tuesday low 40f
0 grand_rapids tuesday high 60f
0 grand_rapids wednesday windy
0 grand_rapids wednesday low 20f
0 grand_rapids wednesday high 30f
0 grand_rapids thursday clear_skies
0 grand_rapids thursday low 30f
0 grand_rapids thursday high 40f
0 grand_rapids friday humid
0 grand_rapids friday low 80f
0 grand_rapids friday high 100f
0 grand_rapids saturday rain
0 grand_rapids saturday low 90f
0 grand_rapids saturday high 100f
0 grand_rapids sunday windy
0 grand_rapids sunday low 80f
0 grand_rapids sunday high 100f
0 atherton monday cloudy
0 atherton monday low 20f
0 atherton monday high 40f
0 atherton tuesday cloudy
0 atherton tuesday low 80f
0 atherton tuesday high 100f
0 atherton wednesday hot
0 atherton wednesday low 60f
0 atherton wednesday high 80f
0 atherton thursday clear_skies
0 atherton thursday low 20f
0 atherton thursday high 40f
0 atherton friday snow
0 atherton friday low 60f
0 atherton friday high 80f
0 atherton saturday dry
0 atherton saturday low 20f
0 atherton saturday high 40f
0 atherton sunday blizzard
0 atherton sunday low 20f
0 atherton sunday high 30f
1 how s the weather in new_york	the weather in new_york is hot today are you interested in other days forecast ?	['new_york', 'hot', 'today']
2 will it be humid on friday ?	on friday it will be dew !	['dew', 'friday']
3 thanks	you are welcome !	[]

#schedule#
1 set an optometrist_appointment for saturday	what time on saturday should i set the appointment reminder ?	['saturday']
2 at 3pm and my sister is joining	okay great , i have that all set for you can i help with anything else ?	[]

#schedule#
0 meeting time 1pm
0 meeting date the_5th
0 meeting party vice_president
0 meeting room conference_room_100
0 meeting agenda go_over_quarterly_report
0 conference time 1pm
0 conference date the_8th
0 conference party hr
0 conference room conference_room_50
0 conference agenda go_over_budget
0 taking_medicine time 2pm
0 taking_medicine date monday
0 taking_medicine party aunt
0 doctor_appointment time 9am
0 doctor_appointment date the_8th
0 doctor_appointment party mother
0 tennis_activity time 3pm
0 tennis_activity date monday
0 tennis_activity party jeff
0 dinner time 5pm
0 dinner date the_13th
0 dinner party marie
0 lab_appointment time 2pm
0 lab_appointment date tuesday
0 lab_appointment party father
0 meeting time 5pm
0 meeting date monday
0 meeting party vice_president
0 meeting room conference_room_102
0 meeting agenda discuss_the_company_picnic
1 can you please find me the time , date , and what is planned for the next meeting i have scheduled in my calendar ?	your meeting is on the_5th at 1pm , the purpose is to go over the quarterly report	['1pm', 'the_5th', 'meeting']
2 thank you	i m here to serve	[]

#navigate#
0 3_miles no_traffic grocery_store poi safeway
0 safeway distance 3_miles
0 safeway traffic_info no_traffic
0 safeway poi_type grocery_store
0 safeway address 452_arcadia_pl
0 5_miles heavy_traffic parking_garage poi dish_parking
0 dish_parking distance 5_miles
0 dish_parking traffic_info heavy_traffic
0 dish_parking poi_type parking_garage
0 dish_parking address 550_alester_ave
0 1_miles heavy_traffic rest_stop poi the_westin
0 the_westin distance 1_miles
0 the_westin traffic_info heavy_traffic
0 the_westin poi_type rest_stop
0 the_westin address 329_el_camino_real
0 1_miles no_traffic grocery_store poi whole_foods
0 whole_foods distance 1_miles
0 whole_foods traffic_info no_traffic
0 whole_foods poi_type grocery_store
0 whole_foods address 819_alma_st
0 6_miles heavy_traffic pizza_restaurant poi pizza_chicago
0 pizza_chicago distance 6_miles
0 pizza_chicago traffic_info heavy_traffic
0 pizza_chicago poi_type pizza_restaurant
0 pizza_chicago address 915_arbol_dr
0 4_miles heavy_traffic friends_house poi jills_house
0 jills_house distance 4_miles
0 jills_house traffic_info heavy_traffic
0 jills_house poi_type friends_house
0 jills_house address 347_alta_mesa_ave
0 1_miles no_traffic hospital poi stanford_express_care
0 stanford_express_care distance 1_miles
0 stanford_express_care traffic_info no_traffic
0 stanford_express_care poi_type hospital
0 stanford_express_care address 214_el_camino_real
1 where s parking	the nearest one is dish_parking , it s 5_miles away	['5_miles', 'dish_parking']
2 can you get me a route that avoids all heavy_traffic ?	dish_parking has heavy_traffic and is the only local one , is it okay ?	['dish_parking', 'heavy_traffic']
3 yes get me the address	the address to dish_parking is 550_alester_ave	['dish_parking', '550_alester_ave']
4 thanks so much	bye for now	[]

#navigate#
0 4_miles moderate_traffic grocery_store poi sigona_farmers_market
0 sigona_farmers_market distance 4_miles
0 sigona_farmers_market traffic_info moderate_traffic
0 sigona_farmers_market poi_type grocery_store
0 sigona_farmers_market address 638_amherst_st
0 6_miles heavy_traffic shopping_center poi topanga_mall
0 topanga_mall distance 6_miles
0 topanga_mall traffic_info heavy_traffic
0 topanga_mall poi_type shopping_center
0 topanga_mall address 171_oak_rd
0 4_miles moderate_traffic pizza_restaurant poi dominos
0 dominos distance 4_miles
0 dominos traffic_info moderate_traffic
0 dominos poi_type pizza_restaurant
0 dominos address 776_arastradero_rd
0 1_miles car_collision_nearby rest_stop poi the_westin
0 the_westin distance 1_miles
0 the_westin traffic_info car_collision_nearby
0 the_westin poi_type rest_stop
0 the_westin address 329_el_camino_real
0 2_miles car_collision_nearby certain_address poi 5672_barringer_street
0 5672_barringer_street distance 2_miles
0 5672_barringer_street traffic_info car_collision_nearby
0 5672_barringer_street poi_type certain_address
0 5672_barringer_street address 5672_barringer_street
0 1_miles no_traffic grocery_store poi willows_market
0 willows_market distance 1_miles
0 willows_market traffic_info no_traffic
0 willows_market poi_type grocery_store
0 willows_market address 409_bollard_st
0 4_miles no_traffic friends_house poi jills_house
0 jills_house distance 4_miles
0 jills_house traffic_info no_traffic
0 jills_house poi_type friends_house
0 jills_house address 347_alta_mesa_ave
0 6_miles moderate_traffic coffee_or_tea_place poi teavana
0 teavana distance 6_miles
0 teavana traffic_info moderate_traffic
0 teavana poi_type coffee_or_tea_place
0 teavana address 145_amherst_st
1 give me directions to the nearest place to get to eat	there is dominos 4_miles away : does it sound good ?	['dominos', '4_miles']
2 that s fine please give me the address and directions via the quickest route	the quickest route to dominos is with moderate_traffic to 776_arastradero_rd	['dominos', 'moderate_traffic', '776_arastradero_rd']
3 show me the route please	i sent the route on your screen , drive carefully !	[]
4 thank you car !	you are welcome ; drive safely , and enjoy	[]

#navigate#
0 6_miles no_traffic home poi home
0 home distance 6_miles
0 home traffic_info no_traffic
0 home poi_type home
0 home address 5671_barringer_street
0 6_miles moderate_traffic coffee_or_tea_place poi palo_alto_cafe
0 palo_alto_cafe distance 6_miles
0 palo_alto_cafe traffic_info moderate_traffic
0 palo_alto_cafe poi_type coffee_or_tea_place
0 palo_alto_cafe address 436_alger_dr
0 1_miles road_block_nearby rest_stop poi hotel_keen
0 hotel_keen distance 1_miles
0 hotel_keen traffic_info road_block_nearby
0 hotel_keen poi_type rest_stop
0 hotel_keen address 578_arbol_dr
0 5_miles road_block_nearby certain_address poi 5677_southwest_4th_street
0 5677_southwest_4th_street distance 5_miles
0 5677_southwest_4th_street traffic_info road_block_nearby
0 5677_southwest_4th_street poi_type certain_address
0 5677_southwest_4th_street address 5677_southwest_4th_street
0 6_miles moderate_traffic pizza_restaurant poi pizza_my_heart
0 pizza_my_heart distance 6_miles
0 pizza_my_heart traffic_info moderate_traffic
0 pizza_my_heart poi_type pizza_restaurant
0 pizza_my_heart address 528_anton_ct
0 6_miles moderate_traffic parking_garage poi webster_garage
0 webster_garage distance 6_miles
0 webster_garage traffic_info moderate_traffic
0 webster_garage poi_type parking_garage
0 webster_garage address 880_ames_ct
0 2_miles road_block_nearby chinese_restaurant poi jing_jing
0 jing_jing distance 2_miles
0 jing_jing traffic_info road_block_nearby
0 jing_jing poi_type chinese_restaurant
0 jing_jing address 113_arbol_dr
0 5_miles road_block_nearby shopping_center poi town_and_country
0 town_and_country distance 5_miles
0 town_and_country traffic_info road_block_nearby
0 town_and_country poi_type shopping_center
0 town_and_country address 383_university_ave
1 directions to the mall	town_and_country is a shopping_center i can find it is located at 383_university_ave	['383_university_ave', 'shopping_center', 'town_and_country']
2 can you give me a route which is fast please	unfortunately there is a road_block_nearby but i sent on your screen another route to reach faster	['road_block_nearby']
3 great thank you	you are welcome !	[]

#schedule#
0 conference time 2pm
0 conference date the_18th
0 conference party management
0 conference room conference_room_50
0 conference agenda sign_the_nda
0 yoga_activity time 4pm
0 yoga_activity date the_20th
0 yoga_activity party jon
0 conference time 3pm
0 conference date the_18th
0 conference party boss
0 conference room conference_room_102
0 conference agenda go_over_budget
0 dinner time 6pm
0 dinner date saturday
0 dinner party jon
0 yoga_activity time 9am
0 yoga_activity date the_11th
0 yoga_activity party martha
0 meeting time 7pm
0 meeting date the_9th
0 meeting party hr
0 meeting room conference_room_50
0 meeting agenda discuss_the_company_picnic
0 optometrist_appointment time 10am
0 optometrist_appointment date the_11th
0 optometrist_appointment party sister
0 meeting time 11am
0 meeting date the_10th
0 meeting party infrastructure_team
0 meeting room conference_room_50
0 meeting agenda go_over_budget
1 who is going to be at the meeting ?	which one ? there is one at 11am on the_10th , and there is another at 7pm on the_9th	['the_10th', '7pm', '11am', 'the_9th']
2 both thanks	hr will be at the one on the_9th and the infrastructure_team will be present at the one on the_10th	['the_10th', 'infrastructure_team', 'hr', 'the_9th']

#schedule#
1 please set reminder for the_8th at 5pm for yoga my aunt is coming along	okay reminder set for your yoga appointment on the_8th at 5pm with your aunt	['yoga', 'the_8th', '5pm', 'aunt']
2 thank you	not a problem	[]

#navigate#
0 4_miles no_traffic rest_stop poi four_seasons
0 four_seasons distance 4_miles
0 four_seasons traffic_info no_traffic
0 four_seasons poi_type rest_stop
0 four_seasons address 465_arcadia_pl
0 5_miles moderate_traffic rest_stop poi the_westin
0 the_westin distance 5_miles
0 the_westin traffic_info moderate_traffic
0 the_westin poi_type rest_stop
0 the_westin address 329_el_camino_real
0 2_miles heavy_traffic rest_stop poi the_clement_hotel
0 the_clement_hotel distance 2_miles
0 the_clement_hotel traffic_info heavy_traffic
0 the_clement_hotel poi_type rest_stop
0 the_clement_hotel address 657_ames_ave
0 4_miles car_collision_nearby coffee_or_tea_place poi teavana
0 teavana distance 4_miles
0 teavana traffic_info car_collision_nearby
0 teavana poi_type coffee_or_tea_place
0 teavana address 145_amherst_st
0 1_miles no_traffic hospital poi stanford_childrens_health
0 stanford_childrens_health distance 1_miles
0 stanford_childrens_health traffic_info no_traffic
0 stanford_childrens_health poi_type hospital
0 stanford_childrens_health address 899_ames_ct
0 2_miles road_block_nearby certain_address poi 5677_southwest_4th_street
0 5677_southwest_4th_street distance 2_miles
0 5677_southwest_4th_street traffic_info road_block_nearby
0 5677_southwest_4th_street poi_type certain_address
0 5677_southwest_4th_street address 5677_southwest_4th_street
0 1_miles road_block_nearby rest_stop poi travelers_lodge
0 travelers_lodge distance 1_miles
0 travelers_lodge traffic_info road_block_nearby
0 travelers_lodge poi_type rest_stop
0 travelers_lodge address 333_arbol_dr
0 2_miles car_collision_nearby parking_garage poi palo_alto_garage_r
0 palo_alto_garage_r distance 2_miles
0 palo_alto_garage_r traffic_info car_collision_nearby
0 palo_alto_garage_r poi_type parking_garage
0 palo_alto_garage_r address 481_amaranta_ave
1 what are some nearby hotels	the closest is travelers_lodge 1_miles away , then the_clement_hotel 2_miles away , four_seasons is 4_miles away and the_westin is 5_miles away	['5_miles', 'the_westin', 'travelers_lodge', 'four_seasons', '1_miles', '2_miles', 'the_clement_hotel', '4_miles']
2 let s try travelers_lodge what s the address and how s the traffic ?	there is a road_block_nearby on the route to 333_arbol_dr would you like directions there ?	['road_block_nearby', '333_arbol_dr']
3 thank you for this route	you are welcome	[]

#weather#
0 today monday
0 camarillo monday cloudy
0 camarillo monday low 40f
0 camarillo monday high 50f
0 camarillo tuesday drizzle
0 camarillo tuesday low 80f
0 camarillo tuesday high 100f
0 camarillo wednesday warm
0 camarillo wednesday low 70f
0 camarillo wednesday high 80f
0 camarillo thursday hail
0 camarillo thursday low 50f
0 camarillo thursday high 60f
0 camarillo friday dry
0 camarillo friday low 20f
0 camarillo friday high 30f
0 camarillo saturday blizzard
0 camarillo saturday low 30f
0 camarillo saturday high 40f
0 camarillo sunday dry
0 camarillo sunday low 60f
0 camarillo sunday high 70f
0 cleveland monday frost
0 cleveland monday low 30f
0 cleveland monday high 50f
0 cleveland tuesday drizzle
0 cleveland tuesday low 80f
0 cleveland tuesday high 90f
0 cleveland wednesday cloudy
0 cleveland wednesday low 40f
0 cleveland wednesday high 50f
0 cleveland thursday snow
0 cleveland thursday low 80f
0 cleveland thursday high 100f
0 cleveland friday overcast
0 cleveland friday low 50f
0 cleveland friday high 60f
0 cleveland saturday misty
0 cleveland saturday low 20f
0 cleveland saturday high 30f
0 cleveland sunday dew
0 cleveland sunday low 60f
0 cleveland sunday high 70f
0 san_mateo monday blizzard
0 san_mateo monday low 40f
0 san_mateo monday high 50f
0 san_mateo tuesday snow
0 san_mateo tuesday low 80f
0 san_mateo tuesday high 100f
0 san_mateo wednesday stormy
0 san_mateo wednesday low 50f
0 san_mateo wednesday high 70f
0 san_mateo thursday hail
0 san_mateo thursday low 50f
0 san_mateo thursday high 70f
0 san_mateo friday rain
0 san_mateo friday low 80f
0 san_mateo friday high 100f
0 san_mateo saturday misty
0 san_mateo saturday low 40f
0 san_mateo saturday high 50f
0 san_mateo sunday rain
0 san_mateo sunday low 60f
0 san_mateo sunday high 80f
0 exeter monday dry
0 exeter monday low 30f
0 exeter monday high 40f
0 exeter tuesday overcast
0 exeter tuesday low 90f
0 exeter tuesday high 100f
0 exeter wednesday rain
0 exeter wednesday low 50f
0 exeter wednesday high 70f
0 exeter thursday frost
0 exeter thursday low 40f
0 exeter thursday high 60f
0 exeter friday dry
0 exeter friday low 80f
0 exeter friday high 90f
0 exeter saturday clear_skies
0 exeter saturday low 40f
0 exeter saturday high 50f
0 exeter sunday stormy
0 exeter sunday low 20f
0 exeter sunday high 30f
0 boston monday stormy
0 boston monday low 60f
0 boston monday high 80f
0 boston tuesday foggy
0 boston tuesday low 30f
0 boston tuesday high 50f
0 boston wednesday hail
0 boston wednesday low 40f
0 boston wednesday high 50f
0 boston thursday foggy
0 boston thursday low 30f
0 boston thursday high 50f
0 boston friday hail
0 boston friday low 70f
0 boston friday high 90f
0 boston saturday frost
0 boston saturday low 20f
0 boston saturday high 40f
0 boston sunday blizzard
0 boston sunday low 30f
0 boston sunday high 40f
0 alhambra monday dew
0 alhambra monday low 20f
0 alhambra monday high 40f
0 alhambra tuesday cloudy
0 alhambra tuesday low 50f
0 alhambra tuesday high 70f
0 alhambra wednesday dry
0 alhambra wednesday low 60f
0 alhambra wednesday high 80f
0 alhambra thursday dry
0 alhambra thursday low 80f
0 alhambra thursday high 100f
0 alhambra friday rain
0 alhambra friday low 40f
0 alhambra friday high 60f
0 alhambra saturday foggy
0 alhambra saturday low 40f
0 alhambra saturday high 50f
0 alhambra sunday drizzle
0 alhambra sunday low 60f
0 alhambra sunday high 70f
0 inglewood monday warm
0 inglewood monday low 80f
0 inglewood monday high 100f
0 inglewood tuesday raining
0 inglewood tuesday low 40f
0 inglewood tuesday high 60f
0 inglewood wednesday overcast
0 inglewood wednesday low 50f
0 inglewood wednesday high 60f
0 inglewood thursday windy
0 inglewood thursday low 70f
0 inglewood thursday high 90f
0 inglewood friday cloudy
0 inglewood friday low 40f
0 inglewood friday high 50f
0 inglewood saturday frost
0 inglewood saturday low 20f
0 inglewood saturday high 30f
0 inglewood sunday hot
0 inglewood sunday low 60f
0 inglewood sunday high 80f
1 what s the forecast for the city this week	for what city did you need the forecast ?	[]
2 exeter , please will it be misty anytime during the week ?	it will not be misty in exeter this week	['misty', 'exeter', 'week']
3 thank you car !	anytime !	[]

#navigate#
0 6_miles heavy_traffic chinese_restaurant poi jing_jing
0 jing_jing distance 6_miles
0 jing_jing traffic_info heavy_traffic
0 jing_jing poi_type chinese_restaurant
0 jing_jing address 113_arbol_dr
0 6_miles moderate_traffic coffee_or_tea_place poi teavana
0 teavana distance 6_miles
0 teavana traffic_info moderate_traffic
0 teavana poi_type coffee_or_tea_place
0 teavana address 145_amherst_st
0 1_miles heavy_traffic shopping_center poi town_and_country
0 town_and_country distance 1_miles
0 town_and_country traffic_info heavy_traffic
0 town_and_country poi_type shopping_center
0 town_and_country address 383_university_ave
0 1_miles heavy_traffic rest_stop poi the_clement_hotel
0 the_clement_hotel distance 1_miles
0 the_clement_hotel traffic_info heavy_traffic
0 the_clement_hotel poi_type rest_stop
0 the_clement_hotel address 657_ames_ave
0 6_miles no_traffic pizza_restaurant poi pizza_chicago
0 pizza_chicago distance 6_miles
0 pizza_chicago traffic_info no_traffic
0 pizza_chicago poi_type pizza_restaurant
0 pizza_chicago address 915_arbol_dr
0 3_miles no_traffic home poi home
0 home distance 3_miles
0 home traffic_info no_traffic
0 home poi_type home
0 home address 56_cadwell_street
0 6_miles heavy_traffic coffee_or_tea_place poi coupa
0 coupa distance 6_miles
0 coupa traffic_info heavy_traffic
0 coupa poi_type coffee_or_tea_place
0 coupa address 394_van_ness_ave
1 search for nearest fast food restaurant	pizza_chicago is the closest pizza , would you like the address ?	['pizza_chicago']
2 yes , please , send it on my screen and show me the quickest route too , thank you !	we are going to 915_arbol_dr , there is no_traffic and you should be able to reach in few minutes and you are welcome , i m here to assist you !	['915_arbol_dr', 'no_traffic']

#weather#
0 today monday
0 brentwood monday misty
0 brentwood monday low 80f
0 brentwood monday high 90f
0 brentwood tuesday clear_skies
0 brentwood tuesday low 40f
0 brentwood tuesday high 60f
0 brentwood wednesday frost
0 brentwood wednesday low 30f
0 brentwood wednesday high 40f
0 brentwood thursday cloudy
0 brentwood thursday low 70f
0 brentwood thursday high 80f
0 brentwood friday clear_skies
0 brentwood friday low 70f
0 brentwood friday high 90f
0 brentwood saturday drizzle
0 brentwood saturday low 50f
0 brentwood saturday high 60f
0 brentwood sunday dew
0 brentwood sunday low 80f
0 brentwood sunday high 100f
0 san_mateo monday snow
0 san_mateo monday low 70f
0 san_mateo monday high 90f
0 san_mateo tuesday cloudy
0 san_mateo tuesday low 30f
0 san_mateo tuesday high 40f
0 san_mateo wednesday clear_skies
0 san_mateo wednesday low 30f
0 san_mateo wednesday high 50f
0 san_mateo thursday dew
0 san_mateo thursday low 80f
0 san_mateo thursday high 100f
0 san_mateo friday overcast
0 san_mateo friday low 30f
0 san_mateo friday high 50f
0 san_mateo saturday misty
0 san_mateo saturday low 80f
0 san_mateo saturday high 90f
0 san_mateo sunday dry
0 san_mateo sunday low 90f
0 san_mateo sunday high 100f
0 redwood_city monday hot
0 redwood_city monday low 70f
0 redwood_city monday high 80f
0 redwood_city tuesday hail
0 redwood_city tuesday low 70f
0 redwood_city tuesday high 80f
0 redwood_city wednesday drizzle
0 redwood_city wednesday low 90f
0 redwood_city wednesday high 100f
0 redwood_city thursday foggy
0 redwood_city thursday low 80f
0 redwood_city thursday high 100f
0 redwood_city friday cloudy
0 redwood_city friday low 60f
0 redwood_city friday high 70f
0 redwood_city saturday foggy
0 redwood_city saturday low 60f
0 redwood_city saturday high 80f
0 redwood_city sunday windy
0 redwood_city sunday low 80f
0 redwood_city sunday high 90f
0 atherton monday windy
0 atherton monday low 20f
0 atherton monday high 40f
0 atherton tuesday raining
0 atherton tuesday low 30f
0 atherton tuesday high 40f
0 atherton wednesday rain
0 atherton wednesday low 90f
0 atherton wednesday high 100f
0 atherton thursday hail
0 atherton thursday low 40f
0 atherton thursday high 50f
0 atherton friday snow
0 atherton friday low 80f
0 atherton friday high 100f
0 atherton saturday hot
0 atherton saturday low 60f
0 atherton saturday high 70f
0 atherton sunday dew
0 atherton sunday low 40f
0 atherton sunday high 50f
0 fresno monday drizzle
0 fresno monday low 30f
0 fresno monday high 50f
0 fresno tuesday cloudy
0 fresno tuesday low 90f
0 fresno tuesday high 100f
0 fresno wednesday windy
0 fresno wednesday low 30f
0 fresno wednesday high 40f
0 fresno thursday raining
0 fresno thursday low 50f
0 fresno thursday high 60f
0 fresno friday cloudy
0 fresno friday low 50f
0 fresno friday high 70f
0 fresno saturday clear_skies
0 fresno saturday low 30f
0 fresno saturday high 50f
0 fresno sunday rain
0 fresno sunday low 60f
0 fresno sunday high 80f
0 carson monday hail
0 carson monday low 30f
0 carson monday high 50f
0 carson tuesday foggy
0 carson tuesday low 70f
0 carson tuesday high 90f
0 carson wednesday overcast
0 carson wednesday low 60f
0 carson wednesday high 80f
0 carson thursday overcast
0 carson thursday low 70f
0 carson thursday high 90f
0 carson friday blizzard
0 carson friday low 30f
0 carson friday high 50f
0 carson saturday drizzle
0 carson saturday low 30f
0 carson saturday high 40f
0 carson sunday raining
0 carson sunday low 70f
0 carson sunday high 80f
0 new_york monday rain
0 new_york monday low 30f
0 new_york monday high 50f
0 new_york tuesday windy
0 new_york tuesday low 80f
0 new_york tuesday high 90f
0 new_york wednesday raining
0 new_york wednesday low 30f
0 new_york wednesday high 40f
0 new_york thursday raining
0 new_york thursday low 50f
0 new_york thursday high 70f
0 new_york friday windy
0 new_york friday low 20f
0 new_york friday high 40f
0 new_york saturday cloudy
0 new_york saturday low 40f
0 new_york saturday high 60f
0 new_york sunday overcast
0 new_york sunday low 20f
0 new_york sunday high 40f
1 what s the weather supposed to be like in new_york city this week	this week in new_york will be rainy and windy with overcast skies	['new_york', 'windy', 'week', 'overcast']
2 will be dry any day this week ?	there aren t any days predicted to be dry in new_york this week	['dry', 'new_york', 'week']
3 thank you	glad to help	[]

#schedule#
0 tennis_activity time 5pm
0 tennis_activity date wednesday
0 tennis_activity party mother
0 taking_medicine time 9am
0 taking_medicine date the_3rd
0 taking_medicine party sister
0 swimming_activity time 11am
0 swimming_activity date friday
0 swimming_activity party father
0 conference time 6pm
0 conference date the_8th
0 conference party infrastructure_team
0 conference room 100_conference_room
0 conference agenda go_over_budget
0 meeting time 4pm
0 meeting date the_10th
0 meeting party infrastructure_team
0 meeting room conference_room_102
0 meeting agenda go_over_quarterly_report
0 dentist_appointment time 10am
0 dentist_appointment date the_13th
0 dentist_appointment party jeff
0 dentist_appointment time 11am
0 dentist_appointment date the_5th
0 dentist_appointment party jeff
0 lab_appointment time 2pm
0 lab_appointment date the_4th
0 lab_appointment party sister
1 when is the date and time of my dentist_appointment ?	your dentist_appointment is at 10am on the_13th	['dentist_appointment', 'the_13th', '10am']
2 thank you	you are welcome	[]

#weather#
0 today monday
0 alameda monday windy
0 alameda monday low 50f
0 alameda monday high 60f
0 alameda tuesday dry
0 alameda tuesday low 20f
0 alameda tuesday high 30f
0 alameda wednesday dry
0 alameda wednesday low 90f
0 alameda wednesday high 100f
0 alameda thursday stormy
0 alameda thursday low 40f
0 alameda thursday high 60f
0 alameda friday snow
0 alameda friday low 20f
0 alameda friday high 40f
0 alameda saturday stormy
0 alameda saturday low 60f
0 alameda saturday high 80f
0 alameda sunday dew
0 alameda sunday low 20f
0 alameda sunday high 30f
0 alhambra monday stormy
0 alhambra monday low 90f
0 alhambra monday high 100f
0 alhambra tuesday clear_skies
0 alhambra tuesday low 80f
0 alhambra tuesday high 100f
0 alhambra wednesday snow
0 alhambra wednesday low 70f
0 alhambra wednesday high 80f
0 alhambra thursday dry
0 alhambra thursday low 30f
0 alhambra thursday high 50f
0 alhambra friday overcast
0 alhambra friday low 20f
0 alhambra friday high 30f
0 alhambra saturday overcast
0 alhambra saturday low 60f
0 alhambra saturday high 80f
0 alhambra sunday humid
0 alhambra sunday low 50f
0 alhambra sunday high 70f
0 inglewood monday hail
0 inglewood monday low 50f
0 inglewood monday high 70f
0 inglewood tuesday cloudy
0 inglewood tuesday low 90f
0 inglewood tuesday high 100f
0 inglewood wednesday foggy
0 inglewood wednesday low 50f
0 inglewood wednesday high 60f
0 inglewood thursday blizzard
0 inglewood thursday low 30f
0 inglewood thursday high 40f
0 inglewood friday dry
0 inglewood friday low 30f
0 inglewood friday high 40f
0 inglewood saturday warm
0 inglewood saturday low 80f
0 inglewood saturday high 100f
0 inglewood sunday misty
0 inglewood sunday low 90f
0 inglewood sunday high 100f
0 carson monday windy
0 carson monday low 80f
0 carson monday high 90f
0 carson tuesday snow
0 carson tuesday low 70f
0 carson tuesday high 80f
0 carson wednesday foggy
0 carson wednesday low 80f
0 carson wednesday high 100f
0 carson thursday rain
0 carson thursday low 50f
0 carson thursday high 70f
0 carson friday raining
0 carson friday low 30f
0 carson friday high 40f
0 carson saturday foggy
0 carson saturday low 60f
0 carson saturday high 80f
0 carson sunday snow
0 carson sunday low 50f
0 carson sunday high 70f
0 oakland monday misty
0 oakland monday low 90f
0 oakland monday high 100f
0 oakland tuesday foggy
0 oakland tuesday low 90f
0 oakland tuesday high 100f
0 oakland wednesday foggy
0 oakland wednesday low 50f
0 oakland wednesday high 60f
0 oakland thursday misty
0 oakland thursday low 80f
0 oakland thursday high 90f
0 oakland friday drizzle
0 oakland friday low 30f
0 oakland friday high 40f
0 oakland saturday overcast
0 oakland saturday low 80f
0 oakland saturday high 90f
0 oakland sunday overcast
0 oakland sunday low 80f
0 oakland sunday high 90f
0 cleveland monday foggy
0 cleveland monday low 40f
0 cleveland monday high 60f
0 cleveland tuesday overcast
0 cleveland tuesday low 20f
0 cleveland tuesday high 30f
0 cleveland wednesday snow
0 cleveland wednesday low 90f
0 cleveland wednesday high 100f
0 cleveland thursday raining
0 cleveland thursday low 80f
0 cleveland thursday high 90f
0 cleveland friday humid
0 cleveland friday low 60f
0 cleveland friday high 80f
0 cleveland saturday snow
0 cleveland saturday low 40f
0 cleveland saturday high 50f
0 cleveland sunday misty
0 cleveland sunday low 40f
0 cleveland sunday high 60f
0 san_jose monday raining
0 san_jose monday low 40f
0 san_jose monday high 60f
0 san_jose tuesday raining
0 san_jose tuesday low 60f
0 san_jose tuesday high 80f
0 san_jose wednesday overcast
0 san_jose wednesday low 70f
0 san_jose wednesday high 90f
0 san_jose thursday cloudy
0 san_jose thursday low 40f
0 san_jose thursday high 60f
0 san_jose friday dew
0 san_jose friday low 70f
0 san_jose friday high 80f
0 san_jose saturday clear_skies
0 san_jose saturday low 90f
0 san_jose saturday high 100f
0 san_jose sunday dew
0 san_jose sunday low 40f
0 san_jose sunday high 50f
1 on sunday in san_jose will there be a blizzard ?	the forecast does not predict a blizzard in san_jose this sunday	['san_jose', 'sunday', 'blizzard']
2 thank you car !	glad i could help out	[]

#schedule#
0 lab_appointment time 2pm
0 lab_appointment date the_17th
0 lab_appointment party mother
0 lab_appointment time 10am
0 lab_appointment date the_16th
0 lab_appointment party jeff
0 yoga_activity time 9am
0 yoga_activity date the_16th
0 yoga_activity party marie
0 taking_medicine time 4pm
0 taking_medicine date the_5th
0 taking_medicine party aunt
0 yoga_activity time 6pm
0 yoga_activity date the_13th
0 yoga_activity party aunt
0 yoga_activity time 9am
0 yoga_activity date thursday
0 yoga_activity party sister
0 dinner time 7pm
0 dinner date sunday
0 dinner party mother
0 conference time 7pm
0 conference date the_17th
0 conference party management
0 conference room conference_room_50
0 conference agenda sign_the_nda
1 what time is my next yoga_activity and who will be attending ?	your next yoga_activity is on thursday with your sister	['yoga_activity', 'sister', 'thursday']
2 what is the scheduled time for the yoga_activity on thursday ?	your thursday yoga_activity with your sister is at 9am	['9am', 'yoga_activity', 'sister', 'thursday']

#weather#
0 today monday
0 mountain_view monday raining
0 mountain_view monday low 80f
0 mountain_view monday high 100f
0 mountain_view tuesday rain
0 mountain_view tuesday low 80f
0 mountain_view tuesday high 100f
0 mountain_view wednesday windy
0 mountain_view wednesday low 80f
0 mountain_view wednesday high 90f
0 mountain_view thursday rain
0 mountain_view thursday low 90f
0 mountain_view thursday high 100f
0 mountain_view friday hot
0 mountain_view friday low 70f
0 mountain_view friday high 80f
0 mountain_view saturday overcast
0 mountain_view saturday low 60f
0 mountain_view saturday high 80f
0 mountain_view sunday clear_skies
0 mountain_view sunday low 70f
0 mountain_view sunday high 80f
0 fresno monday hot
0 fresno monday low 90f
0 fresno monday high 100f
0 fresno tuesday raining
0 fresno tuesday low 70f
0 fresno tuesday high 90f
0 fresno wednesday clear_skies
0 fresno wednesday low 40f
0 fresno wednesday high 60f
0 fresno thursday clear_skies
0 fresno thursday low 70f
0 fresno thursday high 90f
0 fresno friday cloudy
0 fresno friday low 30f
0 fresno friday high 40f
0 fresno saturday snow
0 fresno saturday low 90f
0 fresno saturday high 100f
0 fresno sunday hot
0 fresno sunday low 30f
0 fresno sunday high 40f
0 oakland monday overcast
0 oakland monday low 40f
0 oakland monday high 60f
0 oakland tuesday snow
0 oakland tuesday low 30f
0 oakland tuesday high 40f
0 oakland wednesday windy
0 oakland wednesday low 30f
0 oakland wednesday high 40f
0 oakland thursday hot
0 oakland thursday low 90f
0 oakland thursday high 100f
0 oakland friday windy
0 oakland friday low 40f
0 oakland friday high 60f
0 oakland saturday foggy
0 oakland saturday low 70f
0 oakland saturday high 90f
0 oakland sunday raining
0 oakland sunday low 60f
0 oakland sunday high 70f
0 compton monday overcast
0 compton monday low 40f
0 compton monday high 60f
0 compton tuesday snow
0 compton tuesday low 70f
0 compton tuesday high 90f
0 compton wednesday overcast
0 compton wednesday low 70f
0 compton wednesday high 80f
0 compton thursday cloudy
0 compton thursday low 60f
0 compton thursday high 80f
0 compton friday foggy
0 compton friday low 90f
0 compton friday high 100f
0 compton saturday foggy
0 compton saturday low 60f
0 compton saturday high 70f
0 compton sunday clear_skies
0 compton sunday low 80f
0 compton sunday high 90f
0 menlo_park monday rain
0 menlo_park monday low 60f
0 menlo_park monday high 80f
0 menlo_park tuesday clear_skies
0 menlo_park tuesday low 40f
0 menlo_park tuesday high 60f
0 menlo_park wednesday rain
0 menlo_park wednesday low 90f
0 menlo_park wednesday high 100f
0 menlo_park thursday snow
0 menlo_park thursday low 80f
0 menlo_park thursday high 100f
0 menlo_park friday raining
0 menlo_park friday low 30f
0 menlo_park friday high 40f
0 menlo_park saturday overcast
0 menlo_park saturday low 30f
0 menlo_park saturday high 40f
0 menlo_park sunday raining
0 menlo_park sunday low 40f
0 menlo_park sunday high 60f
0 seattle monday raining
0 seattle monday low 80f
0 seattle monday high 90f
0 seattle tuesday overcast
0 seattle tuesday low 90f
0 seattle tuesday high 100f
0 seattle wednesday hot
0 seattle wednesday low 90f
0 seattle wednesday high 100f
0 seattle thursday windy
0 seattle thursday low 80f
0 seattle thursday high 90f
0 seattle friday raining
0 seattle friday low 80f
0 seattle friday high 100f
0 seattle saturday foggy
0 seattle saturday low 30f
0 seattle saturday high 40f
0 seattle sunday clear_skies
0 seattle sunday low 60f
0 seattle sunday high 70f
0 downtown_chicago monday warm
0 downtown_chicago monday low 40f
0 downtown_chicago monday high 60f
0 downtown_chicago tuesday raining
0 downtown_chicago tuesday low 80f
0 downtown_chicago tuesday high 90f
0 downtown_chicago wednesday foggy
0 downtown_chicago wednesday low 60f
0 downtown_chicago wednesday high 70f
0 downtown_chicago thursday cloudy
0 downtown_chicago thursday low 70f
0 downtown_chicago thursday high 80f
0 downtown_chicago friday rain
0 downtown_chicago friday low 90f
0 downtown_chicago friday high 100f
0 downtown_chicago saturday warm
0 downtown_chicago saturday low 60f
0 downtown_chicago saturday high 70f
0 downtown_chicago sunday raining
0 downtown_chicago sunday low 90f
0 downtown_chicago sunday high 100f
1 show me this week s forecast	what city do you want the weather for ?	[]
2 is it going to snow this week in chicago ?	there is no snow forecasted for chicago this week	['snow', 'week']
3 thanks !	anytime !	[]

#weather#
0 today monday
0 brentwood monday rain
0 brentwood monday low 50f
0 brentwood monday high 60f
0 brentwood tuesday overcast
0 brentwood tuesday low 70f
0 brentwood tuesday high 90f
0 brentwood wednesday foggy
0 brentwood wednesday low 90f
0 brentwood wednesday high 100f
0 brentwood thursday dew
0 brentwood thursday low 90f
0 brentwood thursday high 100f
0 brentwood friday stormy
0 brentwood friday low 70f
0 brentwood friday high 90f
0 brentwood saturday hail
0 brentwood saturday low 80f
0 brentwood saturday high 100f
0 brentwood sunday frost
0 brentwood sunday low 40f
0 brentwood sunday high 50f
0 manhattan monday snow
0 manhattan monday low 30f
0 manhattan monday high 40f
0 manhattan tuesday overcast
0 manhattan tuesday low 20f
0 manhattan tuesday high 30f
0 manhattan wednesday raining
0 manhattan wednesday low 80f
0 manhattan wednesday high 100f
0 manhattan thursday raining
0 manhattan thursday low 70f
0 manhattan thursday high 80f
0 manhattan friday foggy
0 manhattan friday low 90f
0 manhattan friday high 100f
0 manhattan saturday foggy
0 manhattan saturday low 70f
0 manhattan saturday high 80f
0 manhattan sunday stormy
0 manhattan sunday low 80f
0 manhattan sunday high 100f
0 oakland monday rain
0 oakland monday low 20f
0 oakland monday high 30f
0 oakland tuesday dry
0 oakland tuesday low 40f
0 oakland tuesday high 60f
0 oakland wednesday hail
0 oakland wednesday low 80f
0 oakland wednesday high 90f
0 oakland thursday misty
0 oakland thursday low 90f
0 oakland thursday high 100f
0 oakland friday hot
0 oakland friday low 70f
0 oakland friday high 80f
0 oakland saturday raining
0 oakland saturday low 70f
0 oakland saturday high 80f
0 oakland sunday frost
0 oakland sunday low 30f
0 oakland sunday high 50f
0 corona monday clear_skies
0 corona monday low 50f
0 corona monday high 70f
0 corona tuesday clear_skies
0 corona tuesday low 70f
0 corona tuesday high 80f
0 corona wednesday dry
0 corona wednesday low 40f
0 corona wednesday high 60f
0 corona thursday hail
0 corona thursday low 50f
0 corona thursday high 60f
0 corona friday rain
0 corona friday low 50f
0 corona friday high 70f
0 corona saturday drizzle
0 corona saturday low 50f
0 corona saturday high 70f
0 corona sunday clear_skies
0 corona sunday low 70f
0 corona sunday high 80f
0 menlo_park monday misty
0 menlo_park monday low 90f
0 menlo_park monday high 100f
0 menlo_park tuesday cloudy
0 menlo_park tuesday low 40f
0 menlo_park tuesday high 50f
0 menlo_park wednesday overcast
0 menlo_park wednesday low 40f
0 menlo_park wednesday high 60f
0 menlo_park thursday drizzle
0 menlo_park thursday low 30f
0 menlo_park thursday high 50f
0 menlo_park friday foggy
0 menlo_park friday low 70f
0 menlo_park friday high 80f
0 menlo_park saturday misty
0 menlo_park saturday low 40f
0 menlo_park saturday high 50f
0 menlo_park sunday rain
0 menlo_park sunday low 80f
0 menlo_park sunday high 100f
0 san_francisco monday misty
0 san_francisco monday low 40f
0 san_francisco monday high 50f
0 san_francisco tuesday humid
0 san_francisco tuesday low 60f
0 san_francisco tuesday high 70f
0 san_francisco wednesday clear_skies
0 san_francisco wednesday low 20f
0 san_francisco wednesday high 40f
0 san_francisco thursday clear_skies
0 san_francisco thursday low 80f
0 san_francisco thursday high 100f
0 san_francisco friday misty
0 san_francisco friday low 90f
0 san_francisco friday high 100f
0 san_francisco saturday cloudy
0 san_francisco saturday low 30f
0 san_francisco saturday high 40f
0 san_francisco sunday hail
0 san_francisco sunday low 60f
0 san_francisco sunday high 70f
0 alameda monday cloudy
0 alameda monday low 30f
0 alameda monday high 40f
0 alameda tuesday foggy
0 alameda tuesday low 40f
0 alameda tuesday high 50f
0 alameda wednesday hail
0 alameda wednesday low 70f
0 alameda wednesday high 90f
0 alameda thursday snow
0 alameda thursday low 90f
0 alameda thursday high 100f
0 alameda friday windy
0 alameda friday low 60f
0 alameda friday high 80f
0 alameda saturday drizzle
0 alameda saturday low 60f
0 alameda saturday high 80f
0 alameda sunday dew
0 alameda sunday low 90f
0 alameda sunday high 100f
1 today in menlo_park , will it be misty ?	yes , menlo_park is predicted to be misty today	['misty', 'today', 'menlo_park']
2 thank you car !	you are welcome human !	[]

#navigate#
0 4_miles moderate_traffic friends_house poi jills_house
0 jills_house distance 4_miles
0 jills_house traffic_info moderate_traffic
0 jills_house poi_type friends_house
0 jills_house address 347_alta_mesa_ave
0 2_miles no_traffic home poi home
0 home distance 2_miles
0 home traffic_info no_traffic
0 home poi_type home
0 home address 56_cadwell_street
0 3_miles no_traffic certain_address poi 5677_springer_street
0 5677_springer_street distance 3_miles
0 5677_springer_street traffic_info no_traffic
0 5677_springer_street poi_type certain_address
0 5677_springer_street address 5677_springer_street
0 6_miles heavy_traffic chinese_restaurant poi jing_jing
0 jing_jing distance 6_miles
0 jing_jing traffic_info heavy_traffic
0 jing_jing poi_type chinese_restaurant
0 jing_jing address 113_arbol_dr
0 4_miles moderate_traffic parking_garage poi palo_alto_garage_r
0 palo_alto_garage_r distance 4_miles
0 palo_alto_garage_r traffic_info moderate_traffic
0 palo_alto_garage_r poi_type parking_garage
0 palo_alto_garage_r address 481_amaranta_ave
0 2_miles moderate_traffic chinese_restaurant poi mandarin_roots
0 mandarin_roots distance 2_miles
0 mandarin_roots traffic_info moderate_traffic
0 mandarin_roots poi_type chinese_restaurant
0 mandarin_roots address 271_springer_street
0 3_miles moderate_traffic hospital poi palo_alto_medical_foundation
0 palo_alto_medical_foundation distance 3_miles
0 palo_alto_medical_foundation traffic_info moderate_traffic
0 palo_alto_medical_foundation poi_type hospital
0 palo_alto_medical_foundation address 611_ames_ave
1 take me to a hospital	palo_alto_medical_foundation is the nearest hospital at 611_ames_ave	['hospital', 'palo_alto_medical_foundation', '611_ames_ave']
2 is it the quickest option ?	yes the route to 611_ames_ave is the quickest available	['611_ames_ave']
3 that s good , please send me its address on the screen , thank you !	i sent you the info on your screen , please drive carefully !	[]

#schedule#
1 can you kindly schedule a meeting at 4pm , later this week with infrastructure to discuss_dress_code ?	scheduling meeting for 4pm later this week with infrastructure to discuss_dress_code do you have a specific day in mind ?	['4pm', 'discuss_dress_code', 'meeting', 'week']
2 thursday	anything else ?	[]
3 no that was everything , thanks	you are welcome	[]

#schedule#
1 set reminder for conference at 9am on wednesday with infrastructure_team	okay setting reminder for your meeting with the infrastructure_team on wednesday at 9am	['wednesday', 'infrastructure_team', 'meeting', '9am']
2 thank you	happy to help	[]

#navigate#
0 6_miles moderate_traffic pizza_restaurant poi round_table
0 round_table distance 6_miles
0 round_table traffic_info moderate_traffic
0 round_table poi_type pizza_restaurant
0 round_table address 113_anton_ct
0 3_miles moderate_traffic parking_garage poi palo_alto_garage_r
0 palo_alto_garage_r distance 3_miles
0 palo_alto_garage_r traffic_info moderate_traffic
0 palo_alto_garage_r poi_type parking_garage
0 palo_alto_garage_r address 481_amaranta_ave
0 5_miles moderate_traffic pizza_restaurant poi pizza_hut
0 pizza_hut distance 5_miles
0 pizza_hut traffic_info moderate_traffic
0 pizza_hut poi_type pizza_restaurant
0 pizza_hut address 704_el_camino_real
0 1_miles moderate_traffic hospital poi stanford_childrens_health
0 stanford_childrens_health distance 1_miles
0 stanford_childrens_health traffic_info moderate_traffic
0 stanford_childrens_health poi_type hospital
0 stanford_childrens_health address 899_ames_ct
0 2_miles no_traffic home poi home
0 home distance 2_miles
0 home traffic_info no_traffic
0 home poi_type home
0 home address 10_ames_street
0 3_miles heavy_traffic rest_stop poi hotel_keen
0 hotel_keen distance 3_miles
0 hotel_keen traffic_info heavy_traffic
0 hotel_keen poi_type rest_stop
0 hotel_keen address 578_arbol_dr
0 5_miles no_traffic certain_address poi 5677_southwest_4th_street
0 5677_southwest_4th_street distance 5_miles
0 5677_southwest_4th_street traffic_info no_traffic
0 5677_southwest_4th_street poi_type certain_address
0 5677_southwest_4th_street address 5677_southwest_4th_street
1 i m in need of a pizza_restaurant	we are 5_miles away from pizza_hut and 6_miles away from round_table : do they sound good ?	['round_table', '5_miles', 'pizza_hut', '6_miles']
2 they sound great ! please pick a quick route to pizza_hut , thank you !	pizza_hut is the quickest navigating to 704_el_camino_real there is moderate_traffic on the route	['moderate_traffic', '704_el_camino_real', 'pizza_hut']
3 that sounds good please start directions	navigation set have a great day	[]

#schedule#
0 doctor_appointment time 1pm
0 doctor_appointment date friday
0 tennis_activity time 1pm
0 tennis_activity date wednesday
0 dinner time 5pm
0 dinner date thursday
0 yoga_activity time 2pm
0 yoga_activity date monday
0 lab_appointment time 7pm
0 lab_appointment date wednesday
0 medicine time 10am
0 medicine date friday
1 tell me when my next tennis game is	your next tennis_activity is on wednesday at 1pm	['wednesday', '1pm', 'tennis_activity']
2 great	you are welcome	[]

#schedule#
1 set reminder for lab check up	okay , what date should the reminder be on ?	[]
2 the_12th	the_12th	['the_12th']

#schedule#
0 lab_appointment time 5pm
0 lab_appointment date the_4th
0 lab_appointment party mother
0 swimming_activity time 6pm
0 swimming_activity date the_4th
0 swimming_activity party martha
0 doctor_appointment time 10am
0 doctor_appointment date tuesday
0 doctor_appointment party sister
0 taking_medicine time 6pm
0 taking_medicine date the_10th
0 taking_medicine party brother
0 yoga_activity time 9am
0 yoga_activity date the_5th
0 yoga_activity party sister
0 swimming_activity time 6pm
0 swimming_activity date thursday
0 swimming_activity party jeff
0 lab_appointment time 4pm
0 lab_appointment date friday
0 lab_appointment party jeff
0 lab_appointment time 4pm
0 lab_appointment date monday
0 lab_appointment party brother
1 what time and date is my lab_appointment ?	your lab_appointment is scheduled on friday at 4pm	['4pm', 'lab_appointment', 'friday']
2 thank you !	you are welcome	[]

#schedule#
1 set a reminder for dinner on august 3rd at 9pm with my brother	a reminder has been set for dinner on august 3rd at 9pm with your brother	['brother', '3rd', 'dinner']

#schedule#
0 dinner time 8pm
0 dinner date the_20th
0 dinner party jeff
0 optometrist_appointment time 2pm
0 optometrist_appointment date the_7th
0 optometrist_appointment party ana
0 lab_appointment time 6pm
0 lab_appointment date tuesday
0 lab_appointment party mother
0 dinner time 8pm
0 dinner date the_13th
0 dinner party sister
0 tennis_activity time 4pm
0 tennis_activity date the_8th
0 tennis_activity party martha
0 lab_appointment time 4pm
0 lab_appointment date the_17th
0 lab_appointment party jeff
0 dentist_appointment time 9am
0 dentist_appointment date the_1st
0 dentist_appointment party jon
0 yoga_activity time 10am
0 yoga_activity date the_7th
0 yoga_activity party brother
1 what is the date and time of my next lab_appointment ?	you have two , one at 4pm on the_17th , and one at 6pm on tuesday	['4pm', '6pm', 'tuesday', 'the_17th']
2 thank you	happy to help	[]

#navigate#
0 4_miles heavy_traffic coffee_or_tea_place poi philz
0 philz distance 4_miles
0 philz traffic_info heavy_traffic
0 philz poi_type coffee_or_tea_place
0 philz address 583_alester_ave
0 1_miles heavy_traffic shopping_center poi town_and_country
0 town_and_country distance 1_miles
0 town_and_country traffic_info heavy_traffic
0 town_and_country poi_type shopping_center
0 town_and_country address 383_university_ave
0 6_miles moderate_traffic friends_house poi jacks_house
0 jacks_house distance 6_miles
0 jacks_house traffic_info moderate_traffic
0 jacks_house poi_type friends_house
0 jacks_house address 864_almanor_ln
0 3_miles no_traffic coffee_or_tea_place poi starbucks
0 starbucks distance 3_miles
0 starbucks traffic_info no_traffic
0 starbucks poi_type coffee_or_tea_place
0 starbucks address 792_bedoin_street
0 1_miles heavy_traffic coffee_or_tea_place poi teavana
0 teavana distance 1_miles
0 teavana traffic_info heavy_traffic
0 teavana poi_type coffee_or_tea_place
0 teavana address 145_amherst_st
0 3_miles no_traffic chinese_restaurant poi p_._f_._changs
0 p_._f_._changs distance 3_miles
0 p_._f_._changs traffic_info no_traffic
0 p_._f_._changs poi_type chinese_restaurant
0 p_._f_._changs address 669_el_camino_real
0 5_miles moderate_traffic certain_address poi 5672_barringer_street
0 5672_barringer_street distance 5_miles
0 5672_barringer_street traffic_info moderate_traffic
0 5672_barringer_street poi_type certain_address
0 5672_barringer_street address 5672_barringer_street
1 navigate to the nearest coffee shop	navigating you to starbucks	['starbucks']
2 please send me the address on screen and pick the quickest route for me , thank you !	starbucks is at 792_bedoin_street	['starbucks', '792_bedoin_street']
3 thanks !	you are welcome !	[]

#navigate#
0 2_miles no_traffic home poi home
0 home distance 2_miles
0 home traffic_info no_traffic
0 home poi_type home
0 home address 5671_barringer_street
0 1_miles road_block_nearby grocery_store poi trader_joes
0 trader_joes distance 1_miles
0 trader_joes traffic_info road_block_nearby
0 trader_joes poi_type grocery_store
0 trader_joes address 408_university_ave
0 5_miles heavy_traffic rest_stop poi four_seasons
0 four_seasons distance 5_miles
0 four_seasons traffic_info heavy_traffic
0 four_seasons poi_type rest_stop
0 four_seasons address 465_arcadia_pl
0 5_miles heavy_traffic hospital poi stanford_childrens_health
0 stanford_childrens_health distance 5_miles
0 stanford_childrens_health traffic_info heavy_traffic
0 stanford_childrens_health poi_type hospital
0 stanford_childrens_health address 899_ames_ct
0 4_miles no_traffic pizza_restaurant poi pizza_chicago
0 pizza_chicago distance 4_miles
0 pizza_chicago traffic_info no_traffic
0 pizza_chicago poi_type pizza_restaurant
0 pizza_chicago address 915_arbol_dr
0 5_miles road_block_nearby chinese_restaurant poi mandarin_roots
0 mandarin_roots distance 5_miles
0 mandarin_roots traffic_info road_block_nearby
0 mandarin_roots poi_type chinese_restaurant
0 mandarin_roots address 271_springer_street
0 6_miles car_collision_nearby rest_stop poi the_westin
0 the_westin distance 6_miles
0 the_westin traffic_info car_collision_nearby
0 the_westin poi_type rest_stop
0 the_westin address 329_el_camino_real
0 3_miles no_traffic coffee_or_tea_place poi teavana
0 teavana distance 3_miles
0 teavana traffic_info no_traffic
0 teavana poi_type coffee_or_tea_place
0 teavana address 145_amherst_st
1 where is a hospital in the area ?	i have a listing for a hospital named stanford_childrens_health and its 5_miles away	['stanford_childrens_health', 'hospital', '5_miles']
2 what is the address ?	its address is 899_ames_ct , unfortunately there is heavy_traffic on our way : what to do ?	['899_ames_ct', 'heavy_traffic']
3 that is ok , thanks	no problem !	[]

#schedule#
1 add meeting in conference_room_102 the calendar	what day and time is the meeting ?	['meeting']
2 the meeting is at 2pm on august 3rd with sales_team to discuss_the_merger	setting meeting at 2pm on august 3rd with sales_team to discuss_the_merger	['discuss_the_merger', 'meeting', '3rd', '2pm', 'sales_team']
3 perfect nothing else for now	glad to be of service	[]

#weather#
0 today monday
0 san_jose monday frost
0 san_jose monday low 20f
0 san_jose monday high 40f
0 san_jose tuesday foggy
0 san_jose tuesday low 70f
0 san_jose tuesday high 80f
0 san_jose wednesday hail
0 san_jose wednesday low 70f
0 san_jose wednesday high 80f
0 san_jose thursday hail
0 san_jose thursday low 20f
0 san_jose thursday high 30f
0 san_jose friday stormy
0 san_jose friday low 20f
0 san_jose friday high 30f
0 san_jose saturday overcast
0 san_jose saturday low 40f
0 san_jose saturday high 50f
0 san_jose sunday clear_skies
0 san_jose sunday low 90f
0 san_jose sunday high 100f
0 san_mateo monday hail
0 san_mateo monday low 60f
0 san_mateo monday high 70f
0 san_mateo tuesday stormy
0 san_mateo tuesday low 80f
0 san_mateo tuesday high 90f
0 san_mateo wednesday rain
0 san_mateo wednesday low 60f
0 san_mateo wednesday high 80f
0 san_mateo thursday warm
0 san_mateo thursday low 80f
0 san_mateo thursday high 90f
0 san_mateo friday stormy
0 san_mateo friday low 90f
0 san_mateo friday high 100f
0 san_mateo saturday dry
0 san_mateo saturday low 90f
0 san_mateo saturday high 100f
0 san_mateo sunday overcast
0 san_mateo sunday low 70f
0 san_mateo sunday high 90f
0 new_york monday dry
0 new_york monday low 30f
0 new_york monday high 40f
0 new_york tuesday dry
0 new_york tuesday low 80f
0 new_york tuesday high 90f
0 new_york wednesday dew
0 new_york wednesday low 50f
0 new_york wednesday high 70f
0 new_york thursday warm
0 new_york thursday low 60f
0 new_york thursday high 70f
0 new_york friday stormy
0 new_york friday low 60f
0 new_york friday high 80f
0 new_york saturday cloudy
0 new_york saturday low 60f
0 new_york saturday high 70f
0 new_york sunday dry
0 new_york sunday low 60f
0 new_york sunday high 70f
0 alhambra monday raining
0 alhambra monday low 30f
0 alhambra monday high 40f
0 alhambra tuesday stormy
0 alhambra tuesday low 30f
0 alhambra tuesday high 50f
0 alhambra wednesday snow
0 alhambra wednesday low 20f
0 alhambra wednesday high 30f
0 alhambra thursday snow
0 alhambra thursday low 30f
0 alhambra thursday high 40f
0 alhambra friday rain
0 alhambra friday low 70f
0 alhambra friday high 80f
0 alhambra saturday misty
0 alhambra saturday low 50f
0 alhambra saturday high 60f
0 alhambra sunday hail
0 alhambra sunday low 50f
0 alhambra sunday high 70f
0 alameda monday dew
0 alameda monday low 30f
0 alameda monday high 50f
0 alameda tuesday dew
0 alameda tuesday low 90f
0 alameda tuesday high 100f
0 alameda wednesday dew
0 alameda wednesday low 80f
0 alameda wednesday high 90f
0 alameda thursday cloudy
0 alameda thursday low 50f
0 alameda thursday high 70f
0 alameda friday clear_skies
0 alameda friday low 90f
0 alameda friday high 100f
0 alameda saturday clear_skies
0 alameda saturday low 90f
0 alameda saturday high 100f
0 alameda sunday humid
0 alameda sunday low 80f
0 alameda sunday high 100f
0 corona monday rain
0 corona monday low 50f
0 corona monday high 70f
0 corona tuesday cloudy
0 corona tuesday low 50f
0 corona tuesday high 60f
0 corona wednesday humid
0 corona wednesday low 60f
0 corona wednesday high 70f
0 corona thursday dew
0 corona thursday low 30f
0 corona thursday high 50f
0 corona friday clear_skies
0 corona friday low 80f
0 corona friday high 90f
0 corona saturday drizzle
0 corona saturday low 90f
0 corona saturday high 100f
0 corona sunday hail
0 corona sunday low 40f
0 corona sunday high 50f
0 downtown_chicago monday frost
0 downtown_chicago monday low 40f
0 downtown_chicago monday high 50f
0 downtown_chicago tuesday hail
0 downtown_chicago tuesday low 90f
0 downtown_chicago tuesday high 100f
0 downtown_chicago wednesday foggy
0 downtown_chicago wednesday low 40f
0 downtown_chicago wednesday high 60f
0 downtown_chicago thursday blizzard
0 downtown_chicago thursday low 30f
0 downtown_chicago thursday high 40f
0 downtown_chicago friday hail
0 downtown_chicago friday low 30f
0 downtown_chicago friday high 40f
0 downtown_chicago saturday drizzle
0 downtown_chicago saturday low 50f
0 downtown_chicago saturday high 70f
0 downtown_chicago sunday clear_skies
0 downtown_chicago sunday low 40f
0 downtown_chicago sunday high 50f
1 will it be overcast in san_mateo over the next 48 hours ?	it will be stormy on tuesday and there will be rain on wednesday in san_mateo	['tuesday', 'rain', 'stormy', 'wednesday', 'san_mateo']
2 thank you car !	anytime !	[]

#schedule#
0 meeting time 11am
0 meeting date friday
0 meeting party management
0 meeting room conference_room_102
0 meeting agenda discuss_dress_code
0 conference time 6pm
0 conference date the_4th
0 conference party boss
0 conference room 100_conference_room
0 conference agenda go_over_quarterly_report
0 optometrist_appointment time 10am
0 optometrist_appointment date the_10th
0 optometrist_appointment party tom
0 doctor_appointment time 5pm
0 doctor_appointment date the_8th
0 doctor_appointment party tom
0 yoga_activity time 7pm
0 yoga_activity date wednesday
0 yoga_activity party brother
0 swimming_activity time 11am
0 swimming_activity date the_8th
0 swimming_activity party martha
1 what day and time is my yoga_activity ?	your yoga_activity is on wednesday at 7pm	['wednesday', 'yoga_activity', '7pm']
2 alright , thanks	you are welcome	[]

#navigate#
0 5_miles heavy_traffic hospital poi stanford_childrens_health
0 stanford_childrens_health distance 5_miles
0 stanford_childrens_health traffic_info heavy_traffic
0 stanford_childrens_health poi_type hospital
0 stanford_childrens_health address 899_ames_ct
0 4_miles no_traffic coffee_or_tea_place poi cafe_venetia
0 cafe_venetia distance 4_miles
0 cafe_venetia traffic_info no_traffic
0 cafe_venetia poi_type coffee_or_tea_place
0 cafe_venetia address 269_alger_dr
0 5_miles heavy_traffic rest_stop poi hotel_keen
0 hotel_keen distance 5_miles
0 hotel_keen traffic_info heavy_traffic
0 hotel_keen poi_type rest_stop
0 hotel_keen address 578_arbol_dr
0 4_miles heavy_traffic shopping_center poi town_and_country
0 town_and_country distance 4_miles
0 town_and_country traffic_info heavy_traffic
0 town_and_country poi_type shopping_center
0 town_and_country address 383_university_ave
0 4_miles no_traffic rest_stop poi the_westin
0 the_westin distance 4_miles
0 the_westin traffic_info no_traffic
0 the_westin poi_type rest_stop
0 the_westin address 329_el_camino_real
0 3_miles heavy_traffic pizza_restaurant poi pizza_hut
0 pizza_hut distance 3_miles
0 pizza_hut traffic_info heavy_traffic
0 pizza_hut poi_type pizza_restaurant
0 pizza_hut address 704_el_camino_real
0 3_miles heavy_traffic rest_stop poi four_seasons
0 four_seasons distance 3_miles
0 four_seasons traffic_info heavy_traffic
0 four_seasons poi_type rest_stop
0 four_seasons address 465_arcadia_pl
1 find me a hotel room for tonight	you have three possible rest_stop , one 3_miles away , one 4_miles away , and one 5_miles away	['5_miles', '4_miles', 'rest_stop', '3_miles']
2 which is the quickest ?	the_westin appears to be the fastest at 4_miles away and no_traffic do you need the address ?	['no_traffic', 'the_westin', '4_miles']
3 yes , please , and set the navigation there too	the_westin is located at 329_el_camino_real setting navigation now	['329_el_camino_real', 'the_westin']
4 thank you	you are very welcome	[]

#schedule#
0 football_activity time 11am
0 football_activity date friday
0 yoga_activity time 2pm
0 yoga_activity date thursday
0 dentist time 7pm
0 dentist date friday
0 optometrist_appointment time 1pm
0 optometrist_appointment date tuesday
0 medicine time 10am
0 medicine date friday
0 swimming_activity time 2pm
0 swimming_activity date monday
1 what time is the football game this week	the football game is on friday at 11am	['11am', 'friday', 'football']
2 thank you car	you are welcome human	[]

#navigate#
0 4_miles car_collision_nearby chinese_restaurant poi p_._f_._changs
0 p_._f_._changs distance 4_miles
0 p_._f_._changs traffic_info car_collision_nearby
0 p_._f_._changs poi_type chinese_restaurant
0 p_._f_._changs address 669_el_camino_real
0 3_miles heavy_traffic rest_stop poi comfort_inn
0 comfort_inn distance 3_miles
0 comfort_inn traffic_info heavy_traffic
0 comfort_inn poi_type rest_stop
0 comfort_inn address 753_university_ave
0 6_miles no_traffic certain_address poi 5677_southwest_4th_street
0 5677_southwest_4th_street distance 6_miles
0 5677_southwest_4th_street traffic_info no_traffic
0 5677_southwest_4th_street poi_type certain_address
0 5677_southwest_4th_street address 5677_southwest_4th_street
0 6_miles heavy_traffic pizza_restaurant poi papa_johns
0 papa_johns distance 6_miles
0 papa_johns traffic_info heavy_traffic
0 papa_johns poi_type pizza_restaurant
0 papa_johns address 110_arastradero_rd
0 4_miles car_collision_nearby shopping_center poi topanga_mall
0 topanga_mall distance 4_miles
0 topanga_mall traffic_info car_collision_nearby
0 topanga_mall poi_type shopping_center
0 topanga_mall address 171_oak_rd
0 1_miles moderate_traffic grocery_store poi hacienda_market
0 hacienda_market distance 1_miles
0 hacienda_market traffic_info moderate_traffic
0 hacienda_market poi_type grocery_store
0 hacienda_market address 1313_chester_ave
0 6_miles road_block_nearby shopping_center poi ravenswood_shopping_center
0 ravenswood_shopping_center distance 6_miles
0 ravenswood_shopping_center traffic_info road_block_nearby
0 ravenswood_shopping_center poi_type shopping_center
0 ravenswood_shopping_center address 434_arastradero_rd
0 1_miles moderate_traffic shopping_center poi stanford_shopping_center
0 stanford_shopping_center distance 1_miles
0 stanford_shopping_center traffic_info moderate_traffic
0 stanford_shopping_center poi_type shopping_center
0 stanford_shopping_center address 773_alger_dr
1 find me the fastest route to the nearest rest_stop around	there is comfort_inn 3_miles away but with heavy_traffic on its direction : do you want me to set the navigation there ?	['comfort_inn', 'heavy_traffic', '3_miles']
2 yes please thanks for the help	setting gps now	[]
3 would you give me the address please ?	the address for comfort_inn is 753_university_ave	['753_university_ave', 'comfort_inn']
4 thank you car , let s go there !	you are welcome driver !	[]

#schedule#
1 please schedule a game of tennis with my friend for next_week	okay , please tell me which day you would like me to schedule	[]

#schedule#
0 dentist_appointment time 2pm
0 dentist_appointment date tuesday
0 doctor_appointment time 2pm
0 doctor_appointment date wednesday
0 optometrist_appointment time 1pm
0 optometrist_appointment date tuesday
0 swimming_activity time 2pm
0 swimming_activity date thursday
0 conference time 1pm
0 conference date thursday
0 conference party sales_team
0 conference room conference_room_102
0 conference agenda discuss_the_merger
0 tennis_activity time 10am
0 tennis_activity date thursday
1 when is my doctor_appointment	your doctor_appointment is wednesday at 2pm	['wednesday', 'doctor_appointment', '2pm']

#navigate#
0 5_miles heavy_traffic hospital poi stanford_childrens_health
0 stanford_childrens_health distance 5_miles
0 stanford_childrens_health traffic_info heavy_traffic
0 stanford_childrens_health poi_type hospital
0 stanford_childrens_health address 899_ames_ct
0 3_miles moderate_traffic gas_station poi chevron
0 chevron distance 3_miles
0 chevron traffic_info moderate_traffic
0 chevron poi_type gas_station
0 chevron address 783_arcadia_pl
0 4_miles heavy_traffic shopping_center poi ravenswood_shopping_center
0 ravenswood_shopping_center distance 4_miles
0 ravenswood_shopping_center traffic_info heavy_traffic
0 ravenswood_shopping_center poi_type shopping_center
0 ravenswood_shopping_center address 434_arastradero_rd
0 4_miles moderate_traffic grocery_store poi safeway
0 safeway distance 4_miles
0 safeway traffic_info moderate_traffic
0 safeway poi_type grocery_store
0 safeway address 452_arcadia_pl
0 5_miles no_traffic grocery_store poi trader_joes
0 trader_joes distance 5_miles
0 trader_joes traffic_info no_traffic
0 trader_joes poi_type grocery_store
0 trader_joes address 408_university_ave
0 2_miles moderate_traffic coffee_or_tea_place poi philz
0 philz distance 2_miles
0 philz traffic_info moderate_traffic
0 philz poi_type coffee_or_tea_place
0 philz address 583_alester_ave
0 5_miles heavy_traffic certain_address poi 5672_barringer_street
0 5672_barringer_street distance 5_miles
0 5672_barringer_street traffic_info heavy_traffic
0 5672_barringer_street poi_type certain_address
0 5672_barringer_street address 5672_barringer_street
1 i m not feeling well show me the fastest route to the nearest hospital	the nearest hospital is 5_miles away at 899_ames_ct , there is heavy_traffic on the way	['899_ames_ct', 'hospital', '5_miles', 'heavy_traffic']
2 thanks	you are welcome	[]

#navigate#
0 5_miles heavy_traffic grocery_store poi hacienda_market
0 hacienda_market distance 5_miles
0 hacienda_market traffic_info heavy_traffic
0 hacienda_market poi_type grocery_store
0 hacienda_market address 1313_chester_ave
0 3_miles road_block_nearby coffee_or_tea_place poi palo_alto_cafe
0 palo_alto_cafe distance 3_miles
0 palo_alto_cafe traffic_info road_block_nearby
0 palo_alto_cafe poi_type coffee_or_tea_place
0 palo_alto_cafe address 436_alger_dr
0 2_miles road_block_nearby chinese_restaurant poi jing_jing
0 jing_jing distance 2_miles
0 jing_jing traffic_info road_block_nearby
0 jing_jing poi_type chinese_restaurant
0 jing_jing address 113_arbol_dr
0 4_miles road_block_nearby gas_station poi 76
0 76 distance 4_miles
0 76 traffic_info road_block_nearby
0 76 poi_type gas_station
0 76 address 91_el_camino_real
0 3_miles moderate_traffic home poi home
0 home distance 3_miles
0 home traffic_info moderate_traffic
0 home poi_type home
0 home address 10_ames_street
0 4_miles moderate_traffic pizza_restaurant poi papa_johns
0 papa_johns distance 4_miles
0 papa_johns traffic_info moderate_traffic
0 papa_johns poi_type pizza_restaurant
0 papa_johns address 110_arastradero_rd
0 6_miles no_traffic home poi home
0 home distance 6_miles
0 home traffic_info no_traffic
0 home poi_type home
0 home address 10_ames_street
0 4_miles moderate_traffic coffee_or_tea_place poi teavana
0 teavana distance 4_miles
0 teavana traffic_info moderate_traffic
0 teavana poi_type coffee_or_tea_place
0 teavana address 145_amherst_st
1 where is the nearest gas_station ?	the nearest gas_station is 76 at 4_miles away but a road block is nearby	['76', 'gas_station', '4_miles']
2 thanks for the information	you are welcome	[]

#weather#
0 today monday
0 redwood_city monday overcast
0 redwood_city monday low 80f
0 redwood_city monday high 100f
0 redwood_city tuesday rain
0 redwood_city tuesday low 60f
0 redwood_city tuesday high 80f
0 redwood_city wednesday dry
0 redwood_city wednesday low 20f
0 redwood_city wednesday high 40f
0 redwood_city thursday dew
0 redwood_city thursday low 50f
0 redwood_city thursday high 70f
0 redwood_city friday frost
0 redwood_city friday low 30f
0 redwood_city friday high 40f
0 redwood_city saturday stormy
0 redwood_city saturday low 60f
0 redwood_city saturday high 80f
0 redwood_city sunday cloudy
0 redwood_city sunday low 70f
0 redwood_city sunday high 80f
0 compton monday rain
0 compton monday low 40f
0 compton monday high 60f
0 compton tuesday dry
0 compton tuesday low 30f
0 compton tuesday high 40f
0 compton wednesday clear_skies
0 compton wednesday low 70f
0 compton wednesday high 80f
0 compton thursday humid
0 compton thursday low 80f
0 compton thursday high 100f
0 compton friday rain
0 compton friday low 70f
0 compton friday high 80f
0 compton saturday raining
0 compton saturday low 60f
0 compton saturday high 80f
0 compton sunday misty
0 compton sunday low 60f
0 compton sunday high 70f
0 menlo_park monday dry
0 menlo_park monday low 60f
0 menlo_park monday high 70f
0 menlo_park tuesday drizzle
0 menlo_park tuesday low 90f
0 menlo_park tuesday high 100f
0 menlo_park wednesday cloudy
0 menlo_park wednesday low 20f
0 menlo_park wednesday high 40f
0 menlo_park thursday foggy
0 menlo_park thursday low 50f
0 menlo_park thursday high 70f
0 menlo_park friday stormy
0 menlo_park friday low 70f
0 menlo_park friday high 80f
0 menlo_park saturday humid
0 menlo_park saturday low 80f
0 menlo_park saturday high 100f
0 menlo_park sunday misty
0 menlo_park sunday low 20f
0 menlo_park sunday high 40f
0 san_mateo monday misty
0 san_mateo monday low 30f
0 san_mateo monday high 50f
0 san_mateo tuesday rain
0 san_mateo tuesday low 60f
0 san_mateo tuesday high 70f
0 san_mateo wednesday rain
0 san_mateo wednesday low 90f
0 san_mateo wednesday high 100f
0 san_mateo thursday cloudy
0 san_mateo thursday low 90f
0 san_mateo thursday high 100f
0 san_mateo friday drizzle
0 san_mateo friday low 50f
0 san_mateo friday high 60f
0 san_mateo saturday rain
0 san_mateo saturday low 20f
0 san_mateo saturday high 30f
0 san_mateo sunday dew
0 san_mateo sunday low 50f
0 san_mateo sunday high 70f
0 san_francisco monday frost
0 san_francisco monday low 30f
0 san_francisco monday high 40f
0 san_francisco tuesday clear_skies
0 san_francisco tuesday low 20f
0 san_francisco tuesday high 40f
0 san_francisco wednesday hot
0 san_francisco wednesday low 70f
0 san_francisco wednesday high 80f
0 san_francisco thursday overcast
0 san_francisco thursday low 70f
0 san_francisco thursday high 90f
0 san_francisco friday windy
0 san_francisco friday low 20f
0 san_francisco friday high 30f
0 san_francisco saturday dry
0 san_francisco saturday low 30f
0 san_francisco saturday high 40f
0 san_francisco sunday dry
0 san_francisco sunday low 60f
0 san_francisco sunday high 70f
0 cleveland monday hail
0 cleveland monday low 90f
0 cleveland monday high 100f
0 cleveland tuesday clear_skies
0 cleveland tuesday low 80f
0 cleveland tuesday high 90f
0 cleveland wednesday cloudy
0 cleveland wednesday low 50f
0 cleveland wednesday high 70f
0 cleveland thursday hot
0 cleveland thursday low 80f
0 cleveland thursday high 100f
0 cleveland friday hail
0 cleveland friday low 20f
0 cleveland friday high 40f
0 cleveland saturday rain
0 cleveland saturday low 60f
0 cleveland saturday high 80f
0 cleveland sunday cloudy
0 cleveland sunday low 80f
0 cleveland sunday high 90f
0 mountain_view monday dry
0 mountain_view monday low 20f
0 mountain_view monday high 40f
0 mountain_view tuesday drizzle
0 mountain_view tuesday low 90f
0 mountain_view tuesday high 100f
0 mountain_view wednesday dry
0 mountain_view wednesday low 70f
0 mountain_view wednesday high 90f
0 mountain_view thursday frost
0 mountain_view thursday low 50f
0 mountain_view thursday high 60f
0 mountain_view friday overcast
0 mountain_view friday low 40f
0 mountain_view friday high 50f
0 mountain_view saturday stormy
0 mountain_view saturday low 40f
0 mountain_view saturday high 50f
0 mountain_view sunday cloudy
0 mountain_view sunday low 80f
0 mountain_view sunday high 90f
1 on friday will there be frost in menlo_park ?	in menlo_park the weather will be stormy on friday	['friday', 'stormy', 'menlo_park']
2 thanks	happy to help	[]

#schedule#
0 dentist_appointment time 5pm
0 dentist_appointment date monday
0 dentist_appointment party brother
0 football_activity time 6pm
0 football_activity date the_10th
0 football_activity party jon
0 optometrist_appointment time 4pm
0 optometrist_appointment date the_7th
0 optometrist_appointment party ana
0 meeting time 10am
0 meeting date the_11th
0 meeting party hr
0 meeting room 100_conference_room
0 meeting agenda discuss_the_merger
0 dinner time 6pm
0 dinner date the_15th
0 dinner party marie
0 optometrist_appointment time 4pm
0 optometrist_appointment date the_18th
0 optometrist_appointment party martha
0 football_activity time 11am
0 football_activity date the_5th
0 football_activity party ana
0 meeting time 6pm
0 meeting date monday
0 meeting party executive_team
0 meeting room 100_conference_room
0 meeting agenda discuss_dress_code
1 what time is my football_activity and who is attending ?	which one ? i have two , one for 11am with ana , and one for 6pm with job	['ana', '6pm', '11am']
2 that s all the info i needed , thanks	all done , you are welcome	[]

#schedule#
0 meeting time 2pm
0 meeting date wednesday
0 meeting party executive_team
0 meeting room 100_conference_room
0 meeting agenda go_over_budget
0 tennis_activity time 3pm
0 tennis_activity date thursday
0 dentist time 2pm
0 dentist date wednesday
0 football_activity time 3pm
0 football_activity date tuesday
0 medicine time 2pm
0 medicine date monday
0 conference time 2pm
0 conference date friday
0 conference party infrastructure_team
0 conference room 100_conference_room
0 conference agenda discuss_the_merger
1 what time is the football game	the football game is at 3pm	['3pm', 'football']

#weather#
0 today monday
0 san_jose monday warm
0 san_jose monday low 90f
0 san_jose monday high 100f
0 san_jose tuesday foggy
0 san_jose tuesday low 60f
0 san_jose tuesday high 70f
0 san_jose wednesday rain
0 san_jose wednesday low 90f
0 san_jose wednesday high 100f
0 san_jose thursday raining
0 san_jose thursday low 90f
0 san_jose thursday high 100f
0 san_jose friday clear_skies
0 san_jose friday low 40f
0 san_jose friday high 60f
0 san_jose saturday foggy
0 san_jose saturday low 30f
0 san_jose saturday high 40f
0 san_jose sunday overcast
0 san_jose sunday low 90f
0 san_jose sunday high 100f
0 fresno monday rain
0 fresno monday low 80f
0 fresno monday high 90f
0 fresno tuesday warm
0 fresno tuesday low 30f
0 fresno tuesday high 40f
0 fresno wednesday rain
0 fresno wednesday low 60f
0 fresno wednesday high 80f
0 fresno thursday snow
0 fresno thursday low 60f
0 fresno thursday high 70f
0 fresno friday overcast
0 fresno friday low 90f
0 fresno friday high 100f
0 fresno saturday clear_skies
0 fresno saturday low 40f
0 fresno saturday high 60f
0 fresno sunday rain
0 fresno sunday low 90f
0 fresno sunday high 100f
0 downtown_chicago monday raining
0 downtown_chicago monday low 90f
0 downtown_chicago monday high 100f
0 downtown_chicago tuesday warm
0 downtown_chicago tuesday low 90f
0 downtown_chicago tuesday high 100f
0 downtown_chicago wednesday cloudy
0 downtown_chicago wednesday low 80f
0 downtown_chicago wednesday high 90f
0 downtown_chicago thursday hot
0 downtown_chicago thursday low 30f
0 downtown_chicago thursday high 40f
0 downtown_chicago friday windy
0 downtown_chicago friday low 60f
0 downtown_chicago friday high 80f
0 downtown_chicago saturday clear_skies
0 downtown_chicago saturday low 90f
0 downtown_chicago saturday high 100f
0 downtown_chicago sunday raining
0 downtown_chicago sunday low 60f
0 downtown_chicago sunday high 70f
0 boston monday warm
0 boston monday low 80f
0 boston monday high 100f
0 boston tuesday windy
0 boston tuesday low 80f
0 boston tuesday high 100f
0 boston wednesday clear_skies
0 boston wednesday low 80f
0 boston wednesday high 90f
0 boston thursday snow
0 boston thursday low 80f
0 boston thursday high 100f
0 boston friday clear_skies
0 boston friday low 80f
0 boston friday high 90f
0 boston saturday windy
0 boston saturday low 70f
0 boston saturday high 80f
0 boston sunday hot
0 boston sunday low 90f
0 boston sunday high 100f
0 san_mateo monday warm
0 san_mateo monday low 30f
0 san_mateo monday high 40f
0 san_mateo tuesday windy
0 san_mateo tuesday low 70f
0 san_mateo tuesday high 90f
0 san_mateo wednesday warm
0 san_mateo wednesday low 70f
0 san_mateo wednesday high 80f
0 san_mateo thursday cloudy
0 san_mateo thursday low 80f
0 san_mateo thursday high 100f
0 san_mateo friday raining
0 san_mateo friday low 60f
0 san_mateo friday high 70f
0 san_mateo saturday foggy
0 san_mateo saturday low 60f
0 san_mateo saturday high 80f
0 san_mateo sunday warm
0 san_mateo sunday low 80f
0 san_mateo sunday high 100f
0 menlo_park monday warm
0 menlo_park monday low 70f
0 menlo_park monday high 90f
0 menlo_park tuesday rain
0 menlo_park tuesday low 60f
0 menlo_park tuesday high 80f
0 menlo_park wednesday raining
0 menlo_park wednesday low 40f
0 menlo_park wednesday high 60f
0 menlo_park thursday hot
0 menlo_park thursday low 70f
0 menlo_park thursday high 80f
0 menlo_park friday snow
0 menlo_park friday low 80f
0 menlo_park friday high 90f
0 menlo_park saturday foggy
0 menlo_park saturday low 30f
0 menlo_park saturday high 40f
0 menlo_park sunday windy
0 menlo_park sunday low 70f
0 menlo_park sunday high 90f
0 durham monday windy
0 durham monday low 60f
0 durham monday high 70f
0 durham tuesday rain
0 durham tuesday low 90f
0 durham tuesday high 100f
0 durham wednesday raining
0 durham wednesday low 80f
0 durham wednesday high 90f
0 durham thursday windy
0 durham thursday low 90f
0 durham thursday high 100f
0 durham friday cloudy
0 durham friday low 40f
0 durham friday high 60f
0 durham saturday warm
0 durham saturday low 30f
0 durham saturday high 40f
0 durham sunday hot
0 durham sunday low 30f
0 durham sunday high 40f
1 is it going to rain sometime this week	what city are you wanting to know if it s going to rain ?	['rain']
2 menlo_park	in menlo_park , it will rain on tuesday and wednesday	['wednesday', 'tuesday', 'rain', 'menlo_park']
3 thanks !	no problem	[]

#navigate#
0 4_miles road_block_nearby pizza_restaurant poi pizza_hut
0 pizza_hut distance 4_miles
0 pizza_hut traffic_info road_block_nearby
0 pizza_hut poi_type pizza_restaurant
0 pizza_hut address 704_el_camino_real
0 4_miles car_collision_nearby rest_stop poi the_clement_hotel
0 the_clement_hotel distance 4_miles
0 the_clement_hotel traffic_info car_collision_nearby
0 the_clement_hotel poi_type rest_stop
0 the_clement_hotel address 657_ames_ave
0 1_miles car_collision_nearby chinese_restaurant poi mandarin_roots
0 mandarin_roots distance 1_miles
0 mandarin_roots traffic_info car_collision_nearby
0 mandarin_roots poi_type chinese_restaurant
0 mandarin_roots address 271_springer_street
0 2_miles car_collision_nearby rest_stop poi hotel_keen
0 hotel_keen distance 2_miles
0 hotel_keen traffic_info car_collision_nearby
0 hotel_keen poi_type rest_stop
0 hotel_keen address 578_arbol_dr
0 4_miles moderate_traffic coffee_or_tea_place poi palo_alto_cafe
0 palo_alto_cafe distance 4_miles
0 palo_alto_cafe traffic_info moderate_traffic
0 palo_alto_cafe poi_type coffee_or_tea_place
0 palo_alto_cafe address 436_alger_dr
0 1_miles car_collision_nearby grocery_store poi hacienda_market
0 hacienda_market distance 1_miles
0 hacienda_market traffic_info car_collision_nearby
0 hacienda_market poi_type grocery_store
0 hacienda_market address 1313_chester_ave
0 4_miles road_block_nearby hospital poi stanford_childrens_health
0 stanford_childrens_health distance 4_miles
0 stanford_childrens_health traffic_info road_block_nearby
0 stanford_childrens_health poi_type hospital
0 stanford_childrens_health address 899_ames_ct
0 5_miles road_block_nearby friends_house poi toms_house
0 toms_house distance 5_miles
0 toms_house traffic_info road_block_nearby
0 toms_house poi_type friends_house
0 toms_house address 580_van_ness_ave
1 please give me the address and directions via the fastest route to a hospital nearby	the fastest route to the hospital is 899_ames_ct at 4_miles away with a road_block_nearby do you want to go to stanford_childrens_health ?	['stanford_childrens_health', 'road_block_nearby', '899_ames_ct', 'hospital', '4_miles']
2 yes , please pick the shortest distance to get there , thank you !	shortest route found and being set you will arrive shortly	[]

#navigate#
0 3_miles moderate_traffic shopping_center poi midtown_shopping_center
0 midtown_shopping_center distance 3_miles
0 midtown_shopping_center traffic_info moderate_traffic
0 midtown_shopping_center poi_type shopping_center
0 midtown_shopping_center address 338_alester_ave
0 4_miles no_traffic gas_station poi chevron
0 chevron distance 4_miles
0 chevron traffic_info no_traffic
0 chevron poi_type gas_station
0 chevron address 783_arcadia_pl
0 5_miles heavy_traffic home poi home
0 home distance 5_miles
0 home traffic_info heavy_traffic
0 home poi_type home
0 home address 5671_barringer_street
0 4_miles moderate_traffic parking_garage poi dish_parking
0 dish_parking distance 4_miles
0 dish_parking traffic_info moderate_traffic
0 dish_parking poi_type parking_garage
0 dish_parking address 550_alester_ave
0 2_miles heavy_traffic parking_garage poi stanford_oval_parking
0 stanford_oval_parking distance 2_miles
0 stanford_oval_parking traffic_info heavy_traffic
0 stanford_oval_parking poi_type parking_garage
0 stanford_oval_parking address 610_amarillo_ave
0 6_miles heavy_traffic coffee_or_tea_place poi coupa
0 coupa distance 6_miles
0 coupa traffic_info heavy_traffic
0 coupa poi_type coffee_or_tea_place
0 coupa address 394_van_ness_ave
0 4_miles heavy_traffic gas_station poi valero
0 valero distance 4_miles
0 valero traffic_info heavy_traffic
0 valero poi_type gas_station
0 valero address 200_alester_ave
1 take me to the closest starbucks	there is no starbucks nearby	['starbucks']
2 do you have any local coffee shops ?	there is coupa , it s just 6_miles away but there is heavy_traffic on our way	['coupa', '6_miles', 'heavy_traffic']
3 pick the fastest way and let s go there , thank you !	coupa is located at 394_van_ness_ave setting the fastest route on gps	['coupa', '394_van_ness_ave']
4 thank you	you are welcome !	[]

#weather#
0 today monday
0 fresno monday cloudy
0 fresno monday low 70f
0 fresno monday high 90f
0 fresno tuesday cloudy
0 fresno tuesday low 60f
0 fresno tuesday high 80f
0 fresno wednesday dew
0 fresno wednesday low 80f
0 fresno wednesday high 90f
0 fresno thursday clear_skies
0 fresno thursday low 90f
0 fresno thursday high 100f
0 fresno friday dry
0 fresno friday low 20f
0 fresno friday high 30f
0 fresno saturday foggy
0 fresno saturday low 50f
0 fresno saturday high 60f
0 fresno sunday drizzle
0 fresno sunday low 70f
0 fresno sunday high 90f
0 new_york monday clear_skies
0 new_york monday low 40f
0 new_york monday high 60f
0 new_york tuesday warm
0 new_york tuesday low 90f
0 new_york tuesday high 100f
0 new_york wednesday dry
0 new_york wednesday low 60f
0 new_york wednesday high 80f
0 new_york thursday hail
0 new_york thursday low 90f
0 new_york thursday high 100f
0 new_york friday humid
0 new_york friday low 80f
0 new_york friday high 100f
0 new_york saturday stormy
0 new_york saturday low 30f
0 new_york saturday high 40f
0 new_york sunday cloudy
0 new_york sunday low 20f
0 new_york sunday high 30f
0 cleveland monday misty
0 cleveland monday low 50f
0 cleveland monday high 70f
0 cleveland tuesday cloudy
0 cleveland tuesday low 80f
0 cleveland tuesday high 90f
0 cleveland wednesday raining
0 cleveland wednesday low 40f
0 cleveland wednesday high 60f
0 cleveland thursday clear_skies
0 cleveland thursday low 50f
0 cleveland thursday high 60f
0 cleveland friday windy
0 cleveland friday low 40f
0 cleveland friday high 50f
0 cleveland saturday blizzard
0 cleveland saturday low 20f
0 cleveland saturday high 40f
0 cleveland sunday cloudy
0 cleveland sunday low 60f
0 cleveland sunday high 70f
0 corona monday windy
0 corona monday low 40f
0 corona monday high 60f
0 corona tuesday dry
0 corona tuesday low 80f
0 corona tuesday high 90f
0 corona wednesday windy
0 corona wednesday low 90f
0 corona wednesday high 100f
0 corona thursday hot
0 corona thursday low 80f
0 corona thursday high 100f
0 corona friday cloudy
0 corona friday low 70f
0 corona friday high 80f
0 corona saturday windy
0 corona saturday low 50f
0 corona saturday high 70f
0 corona sunday snow
0 corona sunday low 40f
0 corona sunday high 60f
0 mountain_view monday rain
0 mountain_view monday low 80f
0 mountain_view monday high 90f
0 mountain_view tuesday clear_skies
0 mountain_view tuesday low 70f
0 mountain_view tuesday high 80f
0 mountain_view wednesday misty
0 mountain_view wednesday low 40f
0 mountain_view wednesday high 50f
0 mountain_view thursday stormy
0 mountain_view thursday low 50f
0 mountain_view thursday high 70f
0 mountain_view friday stormy
0 mountain_view friday low 90f
0 mountain_view friday high 100f
0 mountain_view saturday stormy
0 mountain_view saturday low 40f
0 mountain_view saturday high 50f
0 mountain_view sunday cloudy
0 mountain_view sunday low 60f
0 mountain_view sunday high 70f
0 camarillo monday rain
0 camarillo monday low 20f
0 camarillo monday high 40f
0 camarillo tuesday cloudy
0 camarillo tuesday low 80f
0 camarillo tuesday high 90f
0 camarillo wednesday dry
0 camarillo wednesday low 80f
0 camarillo wednesday high 100f
0 camarillo thursday windy
0 camarillo thursday low 30f
0 camarillo thursday high 40f
0 camarillo friday foggy
0 camarillo friday low 40f
0 camarillo friday high 60f
0 camarillo saturday overcast
0 camarillo saturday low 20f
0 camarillo saturday high 30f
0 camarillo sunday hot
0 camarillo sunday low 90f
0 camarillo sunday high 100f
0 atherton monday cloudy
0 atherton monday low 60f
0 atherton monday high 70f
0 atherton tuesday snow
0 atherton tuesday low 20f
0 atherton tuesday high 30f
0 atherton wednesday misty
0 atherton wednesday low 20f
0 atherton wednesday high 40f
0 atherton thursday raining
0 atherton thursday low 30f
0 atherton thursday high 40f
0 atherton friday snow
0 atherton friday low 50f
0 atherton friday high 70f
0 atherton saturday cloudy
0 atherton saturday low 40f
0 atherton saturday high 50f
0 atherton sunday rain
0 atherton sunday low 40f
0 atherton sunday high 60f
1 what is the weather like in new_york this week	what can i tell you about this week s weather in new_york ?	['new_york', 'week']
2 i want to find out if it will rain this week	it will not rain this week in new_york	['new_york', 'rain', 'week']
3 thanks	you are welcome !	[]

#navigate#
0 3_miles heavy_traffic shopping_center poi midtown_shopping_center
0 midtown_shopping_center distance 3_miles
0 midtown_shopping_center traffic_info heavy_traffic
0 midtown_shopping_center poi_type shopping_center
0 midtown_shopping_center address 338_alester_ave
0 2_miles moderate_traffic parking_garage poi webster_garage
0 webster_garage distance 2_miles
0 webster_garage traffic_info moderate_traffic
0 webster_garage poi_type parking_garage
0 webster_garage address 880_ames_ct
0 5_miles no_traffic grocery_store poi whole_foods
0 whole_foods distance 5_miles
0 whole_foods traffic_info no_traffic
0 whole_foods poi_type grocery_store
0 whole_foods address 819_alma_st
0 4_miles no_traffic grocery_store poi trader_joes
0 trader_joes distance 4_miles
0 trader_joes traffic_info no_traffic
0 trader_joes poi_type grocery_store
0 trader_joes address 408_university_ave
0 5_miles no_traffic friends_house poi jills_house
0 jills_house distance 5_miles
0 jills_house traffic_info no_traffic
0 jills_house poi_type friends_house
0 jills_house address 347_alta_mesa_ave
0 2_miles no_traffic rest_stop poi hotel_keen
0 hotel_keen distance 2_miles
0 hotel_keen traffic_info no_traffic
0 hotel_keen poi_type rest_stop
0 hotel_keen address 578_arbol_dr
0 2_miles heavy_traffic shopping_center poi ravenswood_shopping_center
0 ravenswood_shopping_center distance 2_miles
0 ravenswood_shopping_center traffic_info heavy_traffic
0 ravenswood_shopping_center poi_type shopping_center
0 ravenswood_shopping_center address 434_arastradero_rd
1 what is my friend s address ?	jill s house is located at 347_alta_mesa_ave anything else ?	['347_alta_mesa_ave', 'jill']
2 how s the traffic ?	there is no_traffic on the way to jill s house	['no_traffic', 'jill']
3 perfect let s go	okay , we are on the way now !	[]
4 thank you	you are welcome , happy i could help	[]

#navigate#
0 2_miles no_traffic friends_house poi jills_house
0 jills_house distance 2_miles
0 jills_house traffic_info no_traffic
0 jills_house poi_type friends_house
0 jills_house address 347_alta_mesa_ave
0 3_miles no_traffic pizza_restaurant poi pizza_my_heart
0 pizza_my_heart distance 3_miles
0 pizza_my_heart traffic_info no_traffic
0 pizza_my_heart poi_type pizza_restaurant
0 pizza_my_heart address 528_anton_ct
0 5_miles moderate_traffic chinese_restaurant poi jing_jing
0 jing_jing distance 5_miles
0 jing_jing traffic_info moderate_traffic
0 jing_jing poi_type chinese_restaurant
0 jing_jing address 113_arbol_dr
0 5_miles moderate_traffic rest_stop poi the_clement_hotel
0 the_clement_hotel distance 5_miles
0 the_clement_hotel traffic_info moderate_traffic
0 the_clement_hotel poi_type rest_stop
0 the_clement_hotel address 657_ames_ave
0 2_miles no_traffic coffee_or_tea_place poi palo_alto_cafe
0 palo_alto_cafe distance 2_miles
0 palo_alto_cafe traffic_info no_traffic
0 palo_alto_cafe poi_type coffee_or_tea_place
0 palo_alto_cafe address 436_alger_dr
0 1_miles heavy_traffic coffee_or_tea_place poi philz
0 philz distance 1_miles
0 philz traffic_info heavy_traffic
0 philz poi_type coffee_or_tea_place
0 philz address 583_alester_ave
0 4_miles no_traffic chinese_restaurant poi p_._f_._changs
0 p_._f_._changs distance 4_miles
0 p_._f_._changs traffic_info no_traffic
0 p_._f_._changs poi_type chinese_restaurant
0 p_._f_._changs address 669_el_camino_real
1 i need a rest_stop	the_clement_hotel is 5_miles away	['the_clement_hotel', '5_miles']
2 farther than i wish but patience please send me the quickest way to get there , thank you !	sure , it s just 5_miles away at 657_ames_ave	['5_miles', '657_ames_ave']
3 please give me a quick route thank you	setting route to 657_ames_ave now	['657_ames_ave']
4 thank you car !	you are welcome , happy to help	[]

#navigate#
0 5_miles moderate_traffic friends_house poi jills_house
0 jills_house distance 5_miles
0 jills_house traffic_info moderate_traffic
0 jills_house poi_type friends_house
0 jills_house address 347_alta_mesa_ave
0 6_miles no_traffic certain_address poi 5677_springer_street
0 5677_springer_street distance 6_miles
0 5677_springer_street traffic_info no_traffic
0 5677_springer_street poi_type certain_address
0 5677_springer_street address 5677_springer_street
0 3_miles no_traffic certain_address poi 5677_southwest_4th_street
0 5677_southwest_4th_street distance 3_miles
0 5677_southwest_4th_street traffic_info no_traffic
0 5677_southwest_4th_street poi_type certain_address
0 5677_southwest_4th_street address 5677_southwest_4th_street
0 6_miles no_traffic gas_station poi valero
0 valero distance 6_miles
0 valero traffic_info no_traffic
0 valero poi_type gas_station
0 valero address 200_alester_ave
0 3_miles moderate_traffic home poi home
0 home distance 3_miles
0 home traffic_info moderate_traffic
0 home poi_type home
0 home address 5671_barringer_street
0 3_miles no_traffic friends_house poi jacks_house
0 jacks_house distance 3_miles
0 jacks_house traffic_info no_traffic
0 jacks_house poi_type friends_house
0 jacks_house address 864_almanor_ln
0 2_miles no_traffic shopping_center poi midtown_shopping_center
0 midtown_shopping_center distance 2_miles
0 midtown_shopping_center traffic_info no_traffic
0 midtown_shopping_center poi_type shopping_center
0 midtown_shopping_center address 338_alester_ave
1 what is my friend s house s address ?	jill or jack ?	['jill', 'jack']
2 the one who is the closest	jack is closer	['jack']
3 what is his address ?	864_almanor_ln , it s 3_miles away , i sent his address on your screen	['864_almanor_ln', '3_miles']
4 thanks	you are welcome , happy to help	[]

#schedule#
1 i have an appointment at 1pm on wednesday with alex	okay making appointment with alex on wednesday at 1pm	['wednesday', '1pm', 'alex']
2 thanks !	my pleasure	[]

#weather#
0 today monday
0 camarillo monday windy
0 camarillo monday low 40f
0 camarillo monday high 50f
0 camarillo tuesday cloudy
0 camarillo tuesday low 40f
0 camarillo tuesday high 60f
0 camarillo wednesday blizzard
0 camarillo wednesday low 40f
0 camarillo wednesday high 60f
0 camarillo thursday humid
0 camarillo thursday low 50f
0 camarillo thursday high 70f
0 camarillo friday snow
0 camarillo friday low 90f
0 camarillo friday high 100f
0 camarillo saturday frost
0 camarillo saturday low 20f
0 camarillo saturday high 30f
0 camarillo sunday humid
0 camarillo sunday low 90f
0 camarillo sunday high 100f
0 brentwood monday rain
0 brentwood monday low 40f
0 brentwood monday high 60f
0 brentwood tuesday hail
0 brentwood tuesday low 40f
0 brentwood tuesday high 60f
0 brentwood wednesday cloudy
0 brentwood wednesday low 60f
0 brentwood wednesday high 70f
0 brentwood thursday humid
0 brentwood thursday low 60f
0 brentwood thursday high 70f
0 brentwood friday snow
0 brentwood friday low 80f
0 brentwood friday high 100f
0 brentwood saturday rain
0 brentwood saturday low 70f
0 brentwood saturday high 90f
0 brentwood sunday dry
0 brentwood sunday low 90f
0 brentwood sunday high 100f
0 cleveland monday misty
0 cleveland monday low 50f
0 cleveland monday high 60f
0 cleveland tuesday cloudy
0 cleveland tuesday low 40f
0 cleveland tuesday high 50f
0 cleveland wednesday raining
0 cleveland wednesday low 30f
0 cleveland wednesday high 40f
0 cleveland thursday hail
0 cleveland thursday low 90f
0 cleveland thursday high 100f
0 cleveland friday drizzle
0 cleveland friday low 40f
0 cleveland friday high 50f
0 cleveland saturday dry
0 cleveland saturday low 50f
0 cleveland saturday high 70f
0 cleveland sunday hot
0 cleveland sunday low 70f
0 cleveland sunday high 80f
0 grand_rapids monday misty
0 grand_rapids monday low 60f
0 grand_rapids monday high 70f
0 grand_rapids tuesday cloudy
0 grand_rapids tuesday low 50f
0 grand_rapids tuesday high 70f
0 grand_rapids wednesday humid
0 grand_rapids wednesday low 50f
0 grand_rapids wednesday high 70f
0 grand_rapids thursday rain
0 grand_rapids thursday low 50f
0 grand_rapids thursday high 60f
0 grand_rapids friday snow
0 grand_rapids friday low 80f
0 grand_rapids friday high 100f
0 grand_rapids saturday cloudy
0 grand_rapids saturday low 80f
0 grand_rapids saturday high 90f
0 grand_rapids sunday windy
0 grand_rapids sunday low 90f
0 grand_rapids sunday high 100f
0 new_york monday frost
0 new_york monday low 30f
0 new_york monday high 40f
0 new_york tuesday windy
0 new_york tuesday low 20f
0 new_york tuesday high 30f
0 new_york wednesday rain
0 new_york wednesday low 60f
0 new_york wednesday high 80f
0 new_york thursday clear_skies
0 new_york thursday low 50f
0 new_york thursday high 60f
0 new_york friday dry
0 new_york friday low 20f
0 new_york friday high 30f
0 new_york saturday drizzle
0 new_york saturday low 30f
0 new_york saturday high 50f
0 new_york sunday warm
0 new_york sunday low 60f
0 new_york sunday high 70f
0 oakland monday raining
0 oakland monday low 30f
0 oakland monday high 40f
0 oakland tuesday dew
0 oakland tuesday low 50f
0 oakland tuesday high 60f
0 oakland wednesday blizzard
0 oakland wednesday low 20f
0 oakland wednesday high 40f
0 oakland thursday overcast
0 oakland thursday low 70f
0 oakland thursday high 80f
0 oakland friday frost
0 oakland friday low 30f
0 oakland friday high 40f
0 oakland saturday snow
0 oakland saturday low 70f
0 oakland saturday high 90f
0 oakland sunday cloudy
0 oakland sunday low 40f
0 oakland sunday high 50f
0 alhambra monday raining
0 alhambra monday low 90f
0 alhambra monday high 100f
0 alhambra tuesday raining
0 alhambra tuesday low 40f
0 alhambra tuesday high 50f
0 alhambra wednesday rain
0 alhambra wednesday low 50f
0 alhambra wednesday high 60f
0 alhambra thursday stormy
0 alhambra thursday low 20f
0 alhambra thursday high 40f
0 alhambra friday overcast
0 alhambra friday low 60f
0 alhambra friday high 70f
0 alhambra saturday overcast
0 alhambra saturday low 20f
0 alhambra saturday high 40f
0 alhambra sunday misty
0 alhambra sunday low 20f
0 alhambra sunday high 30f
1 will it drizzle in oakland in the next_week ?	it will not drizzle in oakland next_week	['drizzle', 'next_week', 'oakland']
2 thank you	no problem	[]

#navigate#
0 1_miles car_collision_nearby grocery_store poi whole_foods
0 whole_foods distance 1_miles
0 whole_foods traffic_info car_collision_nearby
0 whole_foods poi_type grocery_store
0 whole_foods address 819_alma_st
0 2_miles no_traffic home poi home
0 home distance 2_miles
0 home traffic_info no_traffic
0 home poi_type home
0 home address 10_ames_street
0 2_miles moderate_traffic rest_stop poi four_seasons
0 four_seasons distance 2_miles
0 four_seasons traffic_info moderate_traffic
0 four_seasons poi_type rest_stop
0 four_seasons address 465_arcadia_pl
0 5_miles car_collision_nearby shopping_center poi topanga_mall
0 topanga_mall distance 5_miles
0 topanga_mall traffic_info car_collision_nearby
0 topanga_mall poi_type shopping_center
0 topanga_mall address 171_oak_rd
0 6_miles car_collision_nearby gas_station poi shell
0 shell distance 6_miles
0 shell traffic_info car_collision_nearby
0 shell poi_type gas_station
0 shell address 53_university_av
0 6_miles heavy_traffic coffee_or_tea_place poi coupa
0 coupa distance 6_miles
0 coupa traffic_info heavy_traffic
0 coupa poi_type coffee_or_tea_place
0 coupa address 394_van_ness_ave
0 4_miles moderate_traffic pizza_restaurant poi pizza_my_heart
0 pizza_my_heart distance 4_miles
0 pizza_my_heart traffic_info moderate_traffic
0 pizza_my_heart poi_type pizza_restaurant
0 pizza_my_heart address 528_anton_ct
0 4_miles moderate_traffic friends_house poi toms_house
0 toms_house distance 4_miles
0 toms_house traffic_info moderate_traffic
0 toms_house poi_type friends_house
0 toms_house address 580_van_ness_ave
1 where is my home ?	you live at 10_ames_street	['10_ames_street']
2 yes , yes , right , i need my morning coffee please pick the shortest distance to go back home !	we are 2_miles away and there is no_traffic , i sent the route on your screen , keep your eyes open on the road !	['no_traffic', '2_miles']
3 thank you car !	happy to help	[]

#navigate#
0 2_miles heavy_traffic grocery_store poi whole_foods
0 whole_foods distance 2_miles
0 whole_foods traffic_info heavy_traffic
0 whole_foods poi_type grocery_store
0 whole_foods address 819_alma_st
0 4_miles moderate_traffic pizza_restaurant poi pizza_hut
0 pizza_hut distance 4_miles
0 pizza_hut traffic_info moderate_traffic
0 pizza_hut poi_type pizza_restaurant
0 pizza_hut address 704_el_camino_real
0 6_miles heavy_traffic shopping_center poi ravenswood_shopping_center
0 ravenswood_shopping_center distance 6_miles
0 ravenswood_shopping_center traffic_info heavy_traffic
0 ravenswood_shopping_center poi_type shopping_center
0 ravenswood_shopping_center address 434_arastradero_rd
0 3_miles no_traffic grocery_store poi safeway
0 safeway distance 3_miles
0 safeway traffic_info no_traffic
0 safeway poi_type grocery_store
0 safeway address 452_arcadia_pl
0 2_miles no_traffic parking_garage poi dish_parking
0 dish_parking distance 2_miles
0 dish_parking traffic_info no_traffic
0 dish_parking poi_type parking_garage
0 dish_parking address 550_alester_ave
0 2_miles moderate_traffic coffee_or_tea_place poi palo_alto_cafe
0 palo_alto_cafe distance 2_miles
0 palo_alto_cafe traffic_info moderate_traffic
0 palo_alto_cafe poi_type coffee_or_tea_place
0 palo_alto_cafe address 436_alger_dr
0 5_miles heavy_traffic certain_address poi 5672_barringer_street
0 5672_barringer_street distance 5_miles
0 5672_barringer_street traffic_info heavy_traffic
0 5672_barringer_street poi_type certain_address
0 5672_barringer_street address 5672_barringer_street
1 find me a nearby coffee shop where i can sit and have some coffee	the palo_alto_cafe is located at 436_alger_dr , it is 2_miles away with moderate_traffic	['moderate_traffic', '2_miles', 'palo_alto_cafe', '436_alger_dr']
2 that s great ! please send me its address on screen and pick the quickest way for me	i sent the info on your screen , you are welcome !	[]

#navigate#
0 2_miles road_block_nearby chinese_restaurant poi chef_chu_s
0 chef_chu_s distance 2_miles
0 chef_chu_s traffic_info road_block_nearby
0 chef_chu_s poi_type chinese_restaurant
0 chef_chu_s address 593_arrowhead_way
0 6_miles moderate_traffic gas_station poi valero
0 valero distance 6_miles
0 valero traffic_info moderate_traffic
0 valero poi_type gas_station
0 valero address 200_alester_ave
0 2_miles heavy_traffic certain_address poi 5677_southwest_4th_street
0 5677_southwest_4th_street distance 2_miles
0 5677_southwest_4th_street traffic_info heavy_traffic
0 5677_southwest_4th_street poi_type certain_address
0 5677_southwest_4th_street address 5677_southwest_4th_street
0 1_miles heavy_traffic chinese_restaurant poi p_._f_._changs
0 p_._f_._changs distance 1_miles
0 p_._f_._changs traffic_info heavy_traffic
0 p_._f_._changs poi_type chinese_restaurant
0 p_._f_._changs address 669_el_camino_real
0 4_miles moderate_traffic gas_station poi chevron
0 chevron distance 4_miles
0 chevron traffic_info moderate_traffic
0 chevron poi_type gas_station
0 chevron address 783_arcadia_pl
0 6_miles car_collision_nearby gas_station poi 76
0 76 distance 6_miles
0 76 traffic_info car_collision_nearby
0 76 poi_type gas_station
0 76 address 91_el_camino_real
0 4_miles car_collision_nearby parking_garage poi palo_alto_garage_r
0 palo_alto_garage_r distance 4_miles
0 palo_alto_garage_r traffic_info car_collision_nearby
0 palo_alto_garage_r poi_type parking_garage
0 palo_alto_garage_r address 481_amaranta_ave
0 5_miles car_collision_nearby rest_stop poi comfort_inn
0 comfort_inn distance 5_miles
0 comfort_inn traffic_info car_collision_nearby
0 comfort_inn poi_type rest_stop
0 comfort_inn address 753_university_ave
1 where is the closest rest_stop ?	comfort_inn is 5_miles away	['5_miles', 'comfort_inn']
2 do you have for me a route with no_traffic to reach it ?	comfort_inn route is reporting a car_collision_nearby do you still want to go there ?	['comfort_inn', 'car_collision_nearby']
3 yes i need to rest	i sent the best available route on your screen , drive carefully !	[]
4 thanks !	you are welcome !	[]

#schedule#
1 schedule a conference with the vice_president next_week at 4pm	i have scheduled a conference with the vice_president next_week at 4pm	['4pm', 'next_week', 'vice_president', 'conference']

#schedule#
1 set a reminder for my yoga class on the_12th	what time is your yoga class	['yoga']

#weather#
0 today monday
0 new_york monday foggy
0 new_york monday low 60f
0 new_york monday high 80f
0 new_york tuesday foggy
0 new_york tuesday low 50f
0 new_york tuesday high 60f
0 new_york wednesday clear_skies
0 new_york wednesday low 80f
0 new_york wednesday high 90f
0 new_york thursday clear_skies
0 new_york thursday low 40f
0 new_york thursday high 60f
0 new_york friday overcast
0 new_york friday low 90f
0 new_york friday high 100f
0 new_york saturday drizzle
0 new_york saturday low 30f
0 new_york saturday high 40f
0 new_york sunday snow
0 new_york sunday low 20f
0 new_york sunday high 40f
0 durham monday clear_skies
0 durham monday low 70f
0 durham monday high 80f
0 durham tuesday overcast
0 durham tuesday low 90f
0 durham tuesday high 100f
0 durham wednesday drizzle
0 durham wednesday low 20f
0 durham wednesday high 40f
0 durham thursday windy
0 durham thursday low 50f
0 durham thursday high 70f
0 durham friday clear_skies
0 durham friday low 20f
0 durham friday high 30f
0 durham saturday humid
0 durham saturday low 80f
0 durham saturday high 100f
0 durham sunday cloudy
0 durham sunday low 70f
0 durham sunday high 90f
0 san_mateo monday rain
0 san_mateo monday low 50f
0 san_mateo monday high 60f
0 san_mateo tuesday rain
0 san_mateo tuesday low 30f
0 san_mateo tuesday high 50f
0 san_mateo wednesday rain
0 san_mateo wednesday low 50f
0 san_mateo wednesday high 60f
0 san_mateo thursday raining
0 san_mateo thursday low 50f
0 san_mateo thursday high 70f
0 san_mateo friday humid
0 san_mateo friday low 80f
0 san_mateo friday high 100f
0 san_mateo saturday drizzle
0 san_mateo saturday low 70f
0 san_mateo saturday high 90f
0 san_mateo sunday cloudy
0 san_mateo sunday low 80f
0 san_mateo sunday high 100f
0 compton monday humid
0 compton monday low 90f
0 compton monday high 100f
0 compton tuesday rain
0 compton tuesday low 90f
0 compton tuesday high 100f
0 compton wednesday dry
0 compton wednesday low 60f
0 compton wednesday high 70f
0 compton thursday stormy
0 compton thursday low 70f
0 compton thursday high 80f
0 compton friday hail
0 compton friday low 40f
0 compton friday high 50f
0 compton saturday raining
0 compton saturday low 60f
0 compton saturday high 70f
0 compton sunday foggy
0 compton sunday low 50f
0 compton sunday high 60f
0 exeter monday dry
0 exeter monday low 40f
0 exeter monday high 50f
0 exeter tuesday foggy
0 exeter tuesday low 70f
0 exeter tuesday high 90f
0 exeter wednesday clear_skies
0 exeter wednesday low 80f
0 exeter wednesday high 90f
0 exeter thursday drizzle
0 exeter thursday low 40f
0 exeter thursday high 60f
0 exeter friday windy
0 exeter friday low 30f
0 exeter friday high 40f
0 exeter saturday snow
0 exeter saturday low 80f
0 exeter saturday high 100f
0 exeter sunday humid
0 exeter sunday low 70f
0 exeter sunday high 80f
0 camarillo monday raining
0 camarillo monday low 90f
0 camarillo monday high 100f
0 camarillo tuesday overcast
0 camarillo tuesday low 20f
0 camarillo tuesday high 40f
0 camarillo wednesday overcast
0 camarillo wednesday low 80f
0 camarillo wednesday high 90f
0 camarillo thursday foggy
0 camarillo thursday low 90f
0 camarillo thursday high 100f
0 camarillo friday raining
0 camarillo friday low 70f
0 camarillo friday high 90f
0 camarillo saturday foggy
0 camarillo saturday low 20f
0 camarillo saturday high 40f
0 camarillo sunday foggy
0 camarillo sunday low 70f
0 camarillo sunday high 90f
0 redwood_city monday humid
0 redwood_city monday low 60f
0 redwood_city monday high 70f
0 redwood_city tuesday foggy
0 redwood_city tuesday low 30f
0 redwood_city tuesday high 50f
0 redwood_city wednesday cloudy
0 redwood_city wednesday low 60f
0 redwood_city wednesday high 70f
0 redwood_city thursday humid
0 redwood_city thursday low 80f
0 redwood_city thursday high 100f
0 redwood_city friday dry
0 redwood_city friday low 60f
0 redwood_city friday high 80f
0 redwood_city saturday stormy
0 redwood_city saturday low 20f
0 redwood_city saturday high 30f
0 redwood_city sunday rain
0 redwood_city sunday low 90f
0 redwood_city sunday high 100f
1 what s the temperature in the city	what city would you like to know the temperature for ?	[]
2 san_mateo	for what day are you interested ?	[]
3 the whole week	in san_mateo , it will be 50f - 60f on monday , 30f - 50f on tuesday , 50f - 60f on wednesday , 50f - 70f on thursday , 80f - 100f on friday , 70f - 90f on saturday , and 80f - 100f on sunday	['70f', '80f', 'thursday', '100f', 'monday', 'tuesday', 'friday', '50f', '90f', 'wednesday', 'sunday', 'san_mateo', 'saturday', '30f', '60f']
4 perfect	you are welcome	[]

#schedule#
0 taking_medicine time 3pm
0 taking_medicine date the_3rd
0 taking_medicine party mother
0 lab_appointment time 2pm
0 lab_appointment date the_7th
0 lab_appointment party alex
0 optometrist_appointment time 7pm
0 optometrist_appointment date the_9th
0 optometrist_appointment party martha
0 optometrist_appointment time 1pm
0 optometrist_appointment date wednesday
0 optometrist_appointment party father
0 doctor_appointment time 6pm
0 doctor_appointment date the_4th
0 doctor_appointment party mother
0 yoga_activity time 7pm
0 yoga_activity date the_18th
0 yoga_activity party ana
0 dinner time 5pm
0 dinner date the_12th
0 dinner party martha
0 tennis_activity time 7pm
0 tennis_activity date the_8th
0 tennis_activity party jon
1 what time is the optometrist_appointment and who is going ?	i have two , one at 1pm with father , and one at 7pm with martha	['father', 'martha', '1pm', '7pm']
2 the one with martha thanks	the optometrist_appointment with martha is at 7pm	['7pm', 'martha', 'optometrist_appointment']
3 thanks !	anytime !	[]

#weather#
0 today monday
0 san_francisco monday snow
0 san_francisco monday low 30f
0 san_francisco monday high 40f
0 san_francisco tuesday windy
0 san_francisco tuesday low 30f
0 san_francisco tuesday high 50f
0 san_francisco wednesday dry
0 san_francisco wednesday low 70f
0 san_francisco wednesday high 90f
0 san_francisco thursday overcast
0 san_francisco thursday low 60f
0 san_francisco thursday high 80f
0 san_francisco friday raining
0 san_francisco friday low 60f
0 san_francisco friday high 80f
0 san_francisco saturday windy
0 san_francisco saturday low 90f
0 san_francisco saturday high 100f
0 san_francisco sunday dry
0 san_francisco sunday low 60f
0 san_francisco sunday high 70f
0 los_angeles monday dry
0 los_angeles monday low 50f
0 los_angeles monday high 60f
0 los_angeles tuesday rain
0 los_angeles tuesday low 20f
0 los_angeles tuesday high 40f
0 los_angeles wednesday clear_skies
0 los_angeles wednesday low 50f
0 los_angeles wednesday high 60f
0 los_angeles thursday foggy
0 los_angeles thursday low 70f
0 los_angeles thursday high 90f
0 los_angeles friday frost
0 los_angeles friday low 30f
0 los_angeles friday high 50f
0 los_angeles saturday clear_skies
0 los_angeles saturday low 20f
0 los_angeles saturday high 30f
0 los_angeles sunday foggy
0 los_angeles sunday low 30f
0 los_angeles sunday high 50f
0 boston monday hot
0 boston monday low 70f
0 boston monday high 80f
0 boston tuesday snow
0 boston tuesday low 50f
0 boston tuesday high 60f
0 boston wednesday drizzle
0 boston wednesday low 70f
0 boston wednesday high 80f
0 boston thursday raining
0 boston thursday low 90f
0 boston thursday high 100f
0 boston friday foggy
0 boston friday low 50f
0 boston friday high 60f
0 boston saturday rain
0 boston saturday low 20f
0 boston saturday high 30f
0 boston sunday dry
0 boston sunday low 50f
0 boston sunday high 70f
0 redwood_city monday rain
0 redwood_city monday low 80f
0 redwood_city monday high 100f
0 redwood_city tuesday blizzard
0 redwood_city tuesday low 30f
0 redwood_city tuesday high 50f
0 redwood_city wednesday warm
0 redwood_city wednesday low 60f
0 redwood_city wednesday high 80f
0 redwood_city thursday clear_skies
0 redwood_city thursday low 90f
0 redwood_city thursday high 100f
0 redwood_city friday raining
0 redwood_city friday low 70f
0 redwood_city friday high 90f
0 redwood_city saturday cloudy
0 redwood_city saturday low 40f
0 redwood_city saturday high 60f
0 redwood_city sunday foggy
0 redwood_city sunday low 40f
0 redwood_city sunday high 50f
0 seattle monday clear_skies
0 seattle monday low 90f
0 seattle monday high 100f
0 seattle tuesday drizzle
0 seattle tuesday low 60f
0 seattle tuesday high 80f
0 seattle wednesday foggy
0 seattle wednesday low 60f
0 seattle wednesday high 70f
0 seattle thursday windy
0 seattle thursday low 90f
0 seattle thursday high 100f
0 seattle friday frost
0 seattle friday low 30f
0 seattle friday high 50f
0 seattle saturday drizzle
0 seattle saturday low 20f
0 seattle saturday high 40f
0 seattle sunday drizzle
0 seattle sunday low 40f
0 seattle sunday high 60f
0 mountain_view monday humid
0 mountain_view monday low 60f
0 mountain_view monday high 80f
0 mountain_view tuesday dry
0 mountain_view tuesday low 20f
0 mountain_view tuesday high 30f
0 mountain_view wednesday hot
0 mountain_view wednesday low 90f
0 mountain_view wednesday high 100f
0 mountain_view thursday snow
0 mountain_view thursday low 30f
0 mountain_view thursday high 40f
0 mountain_view friday cloudy
0 mountain_view friday low 60f
0 mountain_view friday high 80f
0 mountain_view saturday snow
0 mountain_view saturday low 20f
0 mountain_view saturday high 40f
0 mountain_view sunday hot
0 mountain_view sunday low 60f
0 mountain_view sunday high 80f
0 grand_rapids monday warm
0 grand_rapids monday low 90f
0 grand_rapids monday high 100f
0 grand_rapids tuesday dry
0 grand_rapids tuesday low 60f
0 grand_rapids tuesday high 70f
0 grand_rapids wednesday snow
0 grand_rapids wednesday low 50f
0 grand_rapids wednesday high 70f
0 grand_rapids thursday clear_skies
0 grand_rapids thursday low 50f
0 grand_rapids thursday high 60f
0 grand_rapids friday blizzard
0 grand_rapids friday low 30f
0 grand_rapids friday high 40f
0 grand_rapids saturday clear_skies
0 grand_rapids saturday low 20f
0 grand_rapids saturday high 40f
0 grand_rapids sunday hot
0 grand_rapids sunday low 70f
0 grand_rapids sunday high 80f
1 will it rain next_week	for which city would you like to know if there is going to be rain next_week ?	['next_week', 'rain']
2 seattle	it will drizzle tuesday , saturday , and sunday in seattle	['tuesday', 'sunday', 'seattle', 'saturday', 'drizzle']
3 thanks	no problem	[]

#navigate#
0 6_miles moderate_traffic certain_address poi 5677_southwest_4th_street
0 5677_southwest_4th_street distance 6_miles
0 5677_southwest_4th_street traffic_info moderate_traffic
0 5677_southwest_4th_street poi_type certain_address
0 5677_southwest_4th_street address 5677_southwest_4th_street
0 4_miles heavy_traffic pizza_restaurant poi pizza_hut
0 pizza_hut distance 4_miles
0 pizza_hut traffic_info heavy_traffic
0 pizza_hut poi_type pizza_restaurant
0 pizza_hut address 704_el_camino_real
0 5_miles no_traffic chinese_restaurant poi jing_jing
0 jing_jing distance 5_miles
0 jing_jing traffic_info no_traffic
0 jing_jing poi_type chinese_restaurant
0 jing_jing address 113_arbol_dr
0 4_miles moderate_traffic shopping_center poi stanford_shopping_center
0 stanford_shopping_center distance 4_miles
0 stanford_shopping_center traffic_info moderate_traffic
0 stanford_shopping_center poi_type shopping_center
0 stanford_shopping_center address 773_alger_dr
0 3_miles moderate_traffic shopping_center poi town_and_country
0 town_and_country distance 3_miles
0 town_and_country traffic_info moderate_traffic
0 town_and_country poi_type shopping_center
0 town_and_country address 383_university_ave
0 6_miles no_traffic coffee_or_tea_place poi palo_alto_cafe
0 palo_alto_cafe distance 6_miles
0 palo_alto_cafe traffic_info no_traffic
0 palo_alto_cafe poi_type coffee_or_tea_place
0 palo_alto_cafe address 436_alger_dr
0 1_miles moderate_traffic parking_garage poi dish_parking
0 dish_parking distance 1_miles
0 dish_parking traffic_info moderate_traffic
0 dish_parking poi_type parking_garage
0 dish_parking address 550_alester_ave
1 give me directions to the nearest restaurant	navigating you to jing_jing	['jing_jing']
2 can you give me the quickest route ?	setting gps to quickest route for jing_jing which has no_traffic	['no_traffic', 'jing_jing']
3 thank you car , please send me the address on screen !	you are welcome , glad i could help	[]

#weather#
0 today monday
0 boston monday snow
0 boston monday low 20f
0 boston monday high 40f
0 boston tuesday misty
0 boston tuesday low 30f
0 boston tuesday high 40f
0 boston wednesday snow
0 boston wednesday low 20f
0 boston wednesday high 40f
0 boston thursday dry
0 boston thursday low 60f
0 boston thursday high 80f
0 boston friday snow
0 boston friday low 20f
0 boston friday high 40f
0 boston saturday snow
0 boston saturday low 90f
0 boston saturday high 100f
0 boston sunday windy
0 boston sunday low 20f
0 boston sunday high 30f
0 alameda monday overcast
0 alameda monday low 70f
0 alameda monday high 80f
0 alameda tuesday overcast
0 alameda tuesday low 80f
0 alameda tuesday high 100f
0 alameda wednesday rain
0 alameda wednesday low 40f
0 alameda wednesday high 60f
0 alameda thursday drizzle
0 alameda thursday low 50f
0 alameda thursday high 60f
0 alameda friday foggy
0 alameda friday low 20f
0 alameda friday high 30f
0 alameda saturday drizzle
0 alameda saturday low 70f
0 alameda saturday high 80f
0 alameda sunday drizzle
0 alameda sunday low 70f
0 alameda sunday high 90f
0 oakland monday dry
0 oakland monday low 30f
0 oakland monday high 50f
0 oakland tuesday overcast
0 oakland tuesday low 70f
0 oakland tuesday high 90f
0 oakland wednesday rain
0 oakland wednesday low 30f
0 oakland wednesday high 50f
0 oakland thursday hail
0 oakland thursday low 20f
0 oakland thursday high 30f
0 oakland friday hot
0 oakland friday low 50f
0 oakland friday high 70f
0 oakland saturday hot
0 oakland saturday low 80f
0 oakland saturday high 90f
0 oakland sunday hail
0 oakland sunday low 30f
0 oakland sunday high 40f
0 brentwood monday drizzle
0 brentwood monday low 40f
0 brentwood monday high 50f
0 brentwood tuesday foggy
0 brentwood tuesday low 70f
0 brentwood tuesday high 80f
0 brentwood wednesday hot
0 brentwood wednesday low 60f
0 brentwood wednesday high 70f
0 brentwood thursday windy
0 brentwood thursday low 70f
0 brentwood thursday high 80f
0 brentwood friday hail
0 brentwood friday low 90f
0 brentwood friday high 100f
0 brentwood saturday raining
0 brentwood saturday low 90f
0 brentwood saturday high 100f
0 brentwood sunday rain
0 brentwood sunday low 80f
0 brentwood sunday high 90f
0 exeter monday overcast
0 exeter monday low 70f
0 exeter monday high 90f
0 exeter tuesday windy
0 exeter tuesday low 90f
0 exeter tuesday high 100f
0 exeter wednesday stormy
0 exeter wednesday low 20f
0 exeter wednesday high 30f
0 exeter thursday cloudy
0 exeter thursday low 50f
0 exeter thursday high 70f
0 exeter friday overcast
0 exeter friday low 50f
[truncated: 284,486 more chars]
