# Supplementary material for: PluDG: enhancing task-oriented dialogue system with knowledge graph plug-in module
Source: PeerJ Comput Sci. 2023 Nov 24;9:e1707. doi: 10.7717/peerj-cs.1707 (PMC10703105; doi:10.7717/peerj-cs.1707)
Supplement: Supplemental Information 1 [file peerj-cs-09-1707-s001.zip › decoder/data/incar/kvret_entities.json]

{
	"event": ["taking medicine", "conference", "dinner", "lab appointment",
                    "yoga activity", "tennis activity", "doctor appointment", "meeting", "swimming activity",
					"optometrist appointment", "football activity", "dentist appointment","lab","doctor","optometrist","dentist"],
    "time": ["1pm", "2pm", "3pm", "4pm", "5pm", "6pm", "8pm", "9am", "10am", "11am", "7pm"],
	"date": ["monday", "tuesday", "wednesday", "thursday", "friday", "saturday", "sunday",
		"1st", "2nd", "3rd", "4th", "5th", "6th", "7th", "8th", "9th", "10th",
		"11th", "12th", "13th", "14th", "15th", "16th", "17th", "18th", "19th", "20th",
		"the_1st", "the_2nd", "the_3rd", "the_4th", "the_5th", "the_6th", "the_7th", "the_8th", "the_9th", "the_10th",
		"the_11th", "the_12th", "the_13th", "the_14th", "the_15th", "the_16th", "the_17th", "the_18th", "the_19th", "the_20th"],
    "party": ["sales team", "HR", "executive team", "infrastructure team", "vice president", "boss", "management", "Tom", "Jon", "Martha", "brother", "mother", "aunt", "father", "sister", "Marie", "Alex", "Jeff", "Ana"],
    "room": ["conference room 100", "conference room 102", "conference room 50"],
    "agenda": ["go over budget", "discuss the merger", "discuss the company picnic", "go over quarterly report",
           "onboard new members", "discuss dress code", "sign the NDA"],
    "location":[ "oakland", "san mateo", "san jose",
                    "grand rapids", "boston", "new york", "cleveland",
                    "downtown chicago", "seattle", "los angeles",
                    "san francisco", "redwood city", "menlo park", "exeter",
                    "mountain view", "compton", "inglewood", "durham", "manhattan", "fresno",
                    "alameda", "alhambra", "atherton", "brentwood", "camarillo", "carson",
                    "corona", "danville"],
    "weekly_time": ["today", "tomorrow", "week",
                             "weekend",
                             "next few days",
                             "two day",
                             "next week"
                    ],
    "temperature": ["20f", "30f", "40f", "50f", "60f", "70f", "80f", "90f", "100f"],
    "weather_attribute": ["lowest temperature", "highest temperature", "overcast",
                     "snow", "stormy", "hail",
                     "hot", "rain", "cold",
                     "clear skies", "cloudy", "warm", "windy",
                     "foggy", "humid", "frost", "blizzard", "drizzle", "dry", "dew", "misty"
                    ],
    "traffic_info": ["no traffic", "moderate traffic", "heavy traffic", "road block nearby", "car collision nearby"],
    "poi_type": ["friends house", "home", "coffee or tea place", "chinese restaurant",
                 "pizza restaurant", "grocery store", "rest stop", "shopping center", "parking garage",
                 "gas station", "hospital", "certain address"],
    "poi": [
    				{"address": "593 Arrowhead Way",
					 "poi": "Chef_Chu_s",
					 "type": "chinese restaurant"},
					{"address": "394 Van Ness Ave", "poi": "Coupa", "type": "coffee or tea place"},
					{"address": "408 University Ave",
					 "poi": "Trader Joes",
					 "type": "grocery store"},
					{"address": "113 Anton Ct", "poi": "Round Table", "type": "pizza restaurant"},
					{"address": "1313 Chester Ave",
					 "poi": "Hacienda Market",
					 "type": "grocery store"},
					{"address": "465 Arcadia Pl", "poi": "Four Seasons", "type": "rest stop"},
					{"address": "830 Almanor Ln", "poi": "tai pan", "type": "chinese restaurant"},
					{"address": "773 Alger Dr",
					 "poi": "Stanford Shopping Center",
					 "type": "shopping center"},
					{"address": "53 University Av", "poi": "Shell", "type": "gas station"},
					{"address": "657 Ames Ave", "poi": "The Clement Hotel", "type": "rest stop"},
					{"address": "792 Bedoin Street",
					 "poi": "Starbucks",
					 "type": "coffee or tea place"},
					{"address": "329 El Camino Real", "poi": "The Westin", "type": "rest stop"},
					{"address": "383 University Ave",
					 "poi": "Town and Country",
					 "type": "shopping center"},
					{"address": "452 Arcadia Pl", "poi": "Safeway", "type": "grocery store"},
					{"address": "171 Oak Rd", "poi": "Topanga Mall", "type": "shopping center"},
					{"address": "842 Arrowhead Way",
					 "poi": "Panda Express",
					 "type": "chinese restaurant"},
					{"address": "704 El Camino Real",
					 "poi": "Pizza Hut",
					 "type": "pizza restaurant"},
					{"address": "899 Ames Ct",
					 "poi": "Stanford Childrens Health",
					 "type": "hospital"},
					{"address": "5677 southwest 4th street",
					 "poi": "5677 southwest 4th street",
					 "type": "certain address"},
					{"address": "5672 barringer street",
					 "poi": "5672 barringer street",
					 "type": "certain address"},
					{"address": "214 El Camino Real",
					 "poi": "Stanford Express Care",
					 "type": "hospital"},
					{"address": "638 Amherst St",
					 "poi": "Sigona Farmers Market",
					 "type": "grocery store"},
					{"address": "611 Ames Ave",
					 "poi": "Palo Alto Medical Foundation",
					 "type": "hospital"},
					{"address": "434 Arastradero Rd",
					 "poi": "Ravenswood Shopping Center",
					 "type": "shopping center"},
					{"address": "338 Alester Ave",
					 "poi": "Midtown Shopping Center",
					 "type": "shopping center"},
					{"address": "271 Springer Street",
					 "poi": "Mandarin Roots",
					 "type": "chinese restaurant"},
					{"address": "753 University Ave", "poi": "Comfort Inn", "type": "rest stop"},
					{"address": "669 El Camino Real",
					 "poi": "p_._f_._changs",
					 "type": "chinese restaurant"},
					{"address": "915 Arbol Dr", "poi": "Pizza Chicago", "type": "pizza restaurant"},
					{"address": "333 Arbol Dr", "poi": "Travelers Lodge", "type": "rest stop"},
					{"address": "436 Alger Dr",
					 "poi": "Palo Alto Cafe",
					 "type": "coffee or tea place"},
					{"address": "5677 springer street",
					 "poi": "5677 springer street",
					 "type": "certain address"},
					{"address": "113 Arbol Dr", "poi": "Jing Jing", "type": "chinese restaurant"},
					{"address": "409 Bollard St", "poi": "Willows Market", "type": "grocery store"},
					{"address": "776 Arastradero Rd", "poi": "Dominos", "type": "pizza restaurant"},
					{"address": "269 Alger Dr",
					 "poi": "Cafe Venetia",
					 "type": "coffee or tea place"},
					{"address": "110 Arastradero Rd",
					 "poi": "Papa Johns",
					 "type": "pizza restaurant"},
					{"address": "550 Alester Ave", "poi": "Dish Parking", "type": "parking garage"},
					{"address": "578 Arbol Dr", "poi": "Hotel Keen", "type": "rest stop"},
					{"address": "9981 Archuleta Ave",
					 "poi": "Peets Coffee",
					 "type": "coffee or tea place"},
					{"address": "200 Alester Ave", "poi": "Valero", "type": "gas station"},
					{"address": "819 Alma St", "poi": "Whole Foods", "type": "grocery store"},
					{"address": "91 El Camino Real", "poi": "76", "type": "gas station"},
					{"address": "583 Alester Ave", "poi": "Philz", "type": "coffee or tea place"},
					{"address": "270 Altaire Walk",
					 "poi": "Civic Center Garage",
					 "type": "parking garage"},
					{"address": "610 Amarillo Ave",
					 "poi": "Stanford Oval Parking",
					 "type": "parking garage"},
					{"address": "347 Alta Mesa Ave", "poi": "jills house", "type": "friends house"},
					{"address": "880 Ames Ct", "poi": "Webster Garage", "type": "parking garage"},
					{"address": "864 Almanor Ln", "poi": "jacks house", "type": "friends house"},
					{"address": "56 cadwell street",
					 "poi": "home_2",
					 "type": "home"},
					{"address": "5671 barringer street",
					 "poi": "home_3",
					 "type": "home"},
					{"address": "528 Anton Ct",
					 "poi": "Pizza My Heart",
					 "type": "pizza restaurant"},
					{"address": "10 ames street",
					 "poi": "home_1",
					 "type": "home"},
					{"address": "580 Van Ness Ave", "poi": "toms house", "type": "friends house"},
					{"address": "481 Amaranta Ave",
					 "poi": "Palo Alto Garage R",
					 "type": "parking garage"},
					{"address": "783 Arcadia Pl", "poi": "Chevron", "type": "gas station"},
					{"address": "145 Amherst St", "poi": "Teavana", "type": "coffee or tea place"}
				],
    "distance": ["1_miles", "2_miles", "3_miles", "4_miles", "5_miles", "6_miles", "7_miles", "8_miles", "9_miles"]
}
