# Supplementary material for: PluDG: enhancing task-oriented dialogue system with knowledge graph plug-in module
Source: PeerJ Comput Sci. 2023 Nov 24;9:e1707. doi: 10.7717/peerj-cs.1707 (PMC10703105; doi:10.7717/peerj-cs.1707)
Supplement: Supplemental Information 1 [file peerj-cs-09-1707-s001.zip › decoder/data/incar/result.json]

[
  {
    "id": "",
    "ground_truth": "what time do you need to take your pills ?",
    "response": "what time is the alarm ?",
    "task": "schedule"
  },
  {
    "id": "",
    "ground_truth": "ok setting your medicine appointment for 7pm",
    "response": "okay , setting a reminder to take your medicine at 7pm",
    "task": "schedule"
  },
  {
    "id": "",
    "ground_truth": "there is a chevron",
    "response": "chevron is 5_miles away",
    "task": "navigate"
  },
  {
    "id": "",
    "ground_truth": "taking you to chevron",
    "response": "chevron is 5_miles away at 783_arcadia_pl",
    "task": "navigate"
  },
  {
    "id": "",
    "ground_truth": "783_arcadia_pl is the address for chevron gas_station",
    "response": "chevron is located at 783_arcadia_pl",
    "task": "navigate"
  },
  {
    "id": "",
    "ground_truth": "you ' re welcome , happy to help",
    "response": "you ' re welcome",
    "task": "navigate"
  },
  {
    "id": "",
    "ground_truth": "what city should i find friday s temperature for ?",
    "response": "what city do you want the weather for ?",
    "task": "weather"
  },
  {
    "id": "",
    "ground_truth": "on friday there will be clear_skies in alhambra",
    "response": "the temperature in alhambra will be a low of 20f and a high of 30f on friday",
    "task": "weather"
  },
  {
    "id": "",
    "ground_truth": "it will be between 20f - 30f in alhambra on friday",
    "response": "on friday there will be clear_skies in alhambra",
    "task": "weather"
  },
  {
    "id": "",
    "ground_truth": "you ' re welcome",
    "response": "you ' re welcome",
    "task": "weather"
  },
  {
    "id": "",
    "ground_truth": "there are whole_foods 2_miles away and sigona_farmers_market 4_miles away where do we go ?",
    "response": "the closest grocery_store is whole_foods at 819_alma_st",
    "task": "navigate"
  },
  {
    "id": "",
    "ground_truth": "sigona_farmers_market is located 4_miles away with no_traffic it s located at 638_amherst_st",
    "response": "the only grocery_store is whole_foods at 819_alma_st",
    "task": "navigate"
  },
  {
    "id": "",
    "ground_truth": "great , glad i could help have a great day we will be there soon",
    "response": "you ' re welcome !",
    "task": "navigate"
  },
  {
    "id": "",
    "ground_truth": "the weather in fresno over the next 48 hours will be cloudy with snow",
    "response": "it will be cloudy on monday and wednesday in fresno",
    "task": "weather"
  },
  {
    "id": "",
    "ground_truth": "you ' re welcome",
    "response": "you ' re welcome",
    "task": "weather"
  },
  {
    "id": "",
    "ground_truth": "home is where is your heart is , at 56_cadwell_street",
    "response": "your home is at 56_cadwell_street",
    "task": "navigate"
  },
  {
    "id": "",
    "ground_truth": "you ' re 3_miles away from home with heavy_traffic noted",
    "response": "home is 3_miles away at 56_cadwell_street , there is heavy_traffic on the way but i sent on your screen the best route available",
    "task": "navigate"
  },
  {
    "id": "",
    "ground_truth": "you ' re welcome driver !",
    "response": "you ' re welcome !",
    "task": "navigate"
  },
  {
    "id": "",
    "ground_truth": "glad to help",
    "response": "you ' re welcome",
    "task": "navigate"
  },
  {
    "id": "",
    "ground_truth": "we are 4_miles away from whole_foods and from safeway : which one do you prefer ?",
    "response": "we are 3_miles away from safeway : do you want to go there ?",
    "task": "navigate"
  },
  {
    "id": "",
    "ground_truth": "safeway is located at 452_arcadia_pl",
    "response": "safeway is 4_miles away at 452_arcadia_pl",
    "task": "navigate"
  },
  {
    "id": "",
    "ground_truth": "you ' re all set , drive carefully !",
    "response": "setting gps to safeway at 452_arcadia_pl",
    "task": "navigate"
  },
  {
    "id": "",
    "ground_truth": "we are 3_miles away from willows_market but there is a car_collision_nearby",
    "response": "the closest grocery_store is willows_market , 3_miles away",
    "task": "navigate"
  },
  {
    "id": "",
    "ground_truth": "i m sorry but there are no other options nearby",
    "response": "the closest grocery_store is willows_market , 3_miles away",
    "task": "navigate"
  },
  {
    "id": "",
    "ground_truth": "ok driver , making a route to willows_market and avoiding the car accident",
    "response": "there is a car_collision_nearby but since there is a car_collision_nearby , we should be able to reach in just few minutes",
    "task": "navigate"
  },
  {
    "id": "",
    "ground_truth": "you ' re welcome driver !",
    "response": "you ' re welcome !",
    "task": "navigate"
  },
  {
    "id": "",
    "ground_truth": "jill s house is located 5_miles away at 347_alta_mesa_ave",
    "response": "jill or jill ?",
    "task": "navigate"
  },
  {
    "id": "",
    "ground_truth": "the quickest route is 347_alta_mesa_ave at 5_miles we will be there shortly",
    "response": "i sent the info on your screen , you ' re welcome !",
    "task": "navigate"
  },
  {
    "id": "",
    "ground_truth": "you ' re welcome !",
    "response": "you ' re welcome !",
    "task": "navigate"
  },
  {
    "id": "",
    "ground_truth": "it will be 80f on tuesday in brentwood",
    "response": "the highest_temperature in brentwood over the next two_days will be on monday and wednesday",
    "task": "weather"
  },
  {
    "id": "",
    "ground_truth": "you ' re very welcome !",
    "response": "you ' re welcome !",
    "task": "weather"
  },
  {
    "id": "",
    "ground_truth": "okay , scheduling friday dinner with mom at 11am",
    "response": "okay , setting a friday dinner reminder for dinner at 11am with mom",
    "task": "schedule"
  },
  {
    "id": "",
    "ground_truth": "you ' re welcome",
    "response": "you ' re welcome",
    "task": "schedule"
  },
  {
    "id": "",
    "ground_truth": "your dinner is 5pm tonight",
    "response": "your dinner tonight is at 5pm",
    "task": "schedule"
  },
  {
    "id": "",
    "ground_truth": "the closest parking_garage is civic_center_garage , located 4_miles away at 270_altaire_walk",
    "response": "the civic_center_garage is 4_miles away",
    "task": "navigate"
  },
  {
    "id": "",
    "ground_truth": "you ' re welcome",
    "response": "you ' re welcome !",
    "task": "navigate"
  },
  {
    "id": "",
    "ground_truth": "i ve set the gps to stanford_shopping_center , 773_alger_dr , it s 2_miles away",
    "response": "stanford_shopping_center is 2_miles away",
    "task": "navigate"
  },
  {
    "id": "",
    "ground_truth": "you ' re welcome",
    "response": "you ' re welcome !",
    "task": "navigate"
  },
  {
    "id": "",
    "ground_truth": "stanford_express_care is at 214_el_camino_real",
    "response": "stanford_express_care is located at 214_el_camino_real",
    "task": "navigate"
  },
  {
    "id": "",
    "ground_truth": "good day",
    "response": "you ' re welcome !",
    "task": "navigate"
  },
  {
    "id": "",
    "ground_truth": "where should i check for snow ?",
    "response": "what city do you want to know if it will snow this week ?",
    "task": "weather"
  },
  {
    "id": "",
    "ground_truth": "there will be no snow in corona this week",
    "response": "there is gonna be snow this week in corona , with a low of 30f , and a high of 40f",
    "task": "weather"
  },
  {
    "id": "",
    "ground_truth": "no problem my driver !",
    "response": "you ' re welcome !",
    "task": "weather"
  },
  {
    "id": "",
    "ground_truth": "what time shall i set a dinner reminder ?",
    "response": "what time is your dinner ?",
    "task": "schedule"
  },
  {
    "id": "",
    "ground_truth": "i will set a reminder for dinner at 7pm , for the_6th of this month with marie",
    "response": "okay , setting a dinner reminder for the_6th of this month with marie",
    "task": "schedule"
  },
  {
    "id": "",
    "ground_truth": "you ' re welcome",
    "response": "you ' re welcome",
    "task": "schedule"
  },
  {
    "id": "",
    "ground_truth": "it will not be warm in compton on wednesday",
    "response": "it will not be warm in compton on wednesday",
    "task": "weather"
  },
  {
    "id": "",
    "ground_truth": "anytime",
    "response": "you ' re welcome",
    "task": "weather"
  },
  {
    "id": "",
    "ground_truth": "reminder for football on the_11th of this month at 1pm with marie is set",
    "response": "okay , scheduling a football_activity with marie for the_11th at 1pm",
    "task": "schedule"
  },
  {
    "id": "",
    "ground_truth": "anytime",
    "response": "you ' re welcome",
    "task": "schedule"
  },
  {
    "id": "",
    "ground_truth": "what time would like me to set the appointment ?",
    "response": "what date and time should i set the appointment ?",
    "task": "schedule"
  },
  {
    "id": "",
    "ground_truth": "okay i set your appointment for 3pm on saturday have a good time !",
    "response": "okay , setting a reminder for swimming on saturday at 3pm",
    "task": "schedule"
  },
  {
    "id": "",
    "ground_truth": "valero is 4_miles away",
    "response": "valero is 4_miles away at 200_alester_ave",
    "task": "navigate"
  },
  {
    "id": "",
    "ground_truth": "valero is at 200_alester_ave",
    "response": "valero is at 200_alester_ave",
    "task": "navigate"
  },
  {
    "id": "",
    "ground_truth": "i sent the best possible route on screen but there will be heavy_traffic anyway , i m sorry",
    "response": "there is no_traffic on the way to valero",
    "task": "navigate"
  },
  {
    "id": "",
    "ground_truth": "you ' re welcome !",
    "response": "you ' re welcome !",
    "task": "navigate"
  },
  {
    "id": "",
    "ground_truth": "your friends house is on 5677_southwest_4th_street , there is moderate_traffic on our way but we are just 1_miles away",
    "response": "we are 5_miles away from home : do you want me to send you the address on screen ?",
    "task": "navigate"
  },
  {
    "id": "",
    "ground_truth": "it must have been a hard day for you if you don t remember the address of your home 56_cadwell_street , i was kidding , don t crash me , please",
    "response": "your home address is 56_cadwell_street",
    "task": "navigate"
  },
  {
    "id": "",
    "ground_truth": "you ' re welcome !",
    "response": "you ' re welcome !",
    "task": "navigate"
  },
  {
    "id": "",
    "ground_truth": "we are 3_miles away from midtown_shopping_center and there is no_traffic on our way",
    "response": "midtown_shopping_center is 3_miles away",
    "task": "navigate"
  },
  {
    "id": "",
    "ground_truth": "you got it , gps set",
    "response": "midtown_shopping_center is at 338_alester_ave , 3_miles away with no_traffic",
    "task": "navigate"
  },
  {
    "id": "",
    "ground_truth": "no problem !",
    "response": "you ' re welcome !",
    "task": "navigate"
  },
  {
    "id": "",
    "ground_truth": "tell me what city you would like to know about snow today ?",
    "response": "what city do you want to know today s snow forecast for ?",
    "task": "weather"
  },
  {
    "id": "",
    "ground_truth": "it will not snow in cleveland today",
    "response": "today in cleveland there is snow , with a low of 20f , and a high of 40f",
    "task": "weather"
  },
  {
    "id": "",
    "ground_truth": "you ' re welcome",
    "response": "you ' re welcome",
    "task": "weather"
  },
  {
    "id": "",
    "ground_truth": "we are 5_miles away from starbucks : would you like to go there ?",
    "response": "we are 2_miles away from cafe_chicago and 3_miles away from sigona_farmers_market : which one do you prefer ?",
    "task": "navigate"
  },
  {
    "id": "",
    "ground_truth": "navigating you to starbucks",
    "response": "going to starbucks at 792_bedoin_street",
    "task": "navigate"
  },
  {
    "id": "",
    "ground_truth": "the address is 792_bedoin_street , i sent the info on your screen , drive carefully !",
    "response": "yes",
    "task": "navigate"
  },
  {
    "id": "",
    "ground_truth": "okay , scheduling a conference with the sales_team at 9am on the_11th of this month",
    "response": "okay , i am scheduling a conference with the sales_team on the_11th of this month at 9am",
    "task": "schedule"
  },
  {
    "id": "",
    "ground_truth": "you ' re welcome",
    "response": "you ' re welcome",
    "task": "schedule"
  },
  {
    "id": "",
    "ground_truth": "are you talking about the doctor_appointment on wednesday or the one on the_5th ?",
    "response": "you have two doctor_appointment scheduled one on wednesday at 2pm with alex and another on the_5th at 7pm with tom",
    "task": "schedule"
  },
  {
    "id": "",
    "ground_truth": "your doctor_appointment on wednesday is at 7pm with your father",
    "response": "your doctor_appointment is at 6pm with alex",
    "task": "schedule"
  },
  {
    "id": "",
    "ground_truth": "your doctor_appointment on the_5th is at 6pm with alex",
    "response": "you have two doctor_appointment scheduled one on wednesday at 6pm with alex and another on the_5th at 2pm with alex",
    "task": "schedule"
  },
  {
    "id": "",
    "ground_truth": "in what city are you interested ?",
    "response": "what city do you want today and tomorrow s forecast for ?",
    "task": "weather"
  },
  {
    "id": "",
    "ground_truth": "in los_angeles , it will rain today and be 40f - 60f tomorrow , it will be warm and 60f - 80f",
    "response": "today in los_angeles is gonna be foggy , with low temperature of 20f , and high of 30f",
    "task": "weather"
  },
  {
    "id": "",
    "ground_truth": "no problem",
    "response": "you ' re welcome",
    "task": "weather"
  },
  {
    "id": "",
    "ground_truth": "there is the midtown_shopping_center 3_miles away and no_traffic on the route : set this destination on your gps ?",
    "response": "midtown_shopping_center is 3_miles away",
    "task": "navigate"
  },
  {
    "id": "",
    "ground_truth": "setting gps to midtown_shopping_center anything else ?",
    "response": "midtown_shopping_center is at 338_alester_ave",
    "task": "navigate"
  },
  {
    "id": "",
    "ground_truth": "no problem !",
    "response": "you ' re welcome",
    "task": "navigate"
  },
  {
    "id": "",
    "ground_truth": "hacienda_market is the closest grocery_store 1_miles away",
    "response": "the quickest route to trader_joes at 408_university_ave is 2_miles away with heavy_traffic",
    "task": "navigate"
  },
  {
    "id": "",
    "ground_truth": "setting navigation to 1313_chester_ave now there is a road_block_nearby , so drive carefully",
    "response": "setting navigation to 408_university_ave now",
    "task": "navigate"
  },
  {
    "id": "",
    "ground_truth": "no problem",
    "response": "you ' re welcome",
    "task": "navigate"
  },
  {
    "id": "",
    "ground_truth": "for what city ?",
    "response": "for which city would you like to know today s forecast for today ?",
    "task": "weather"
  },
  {
    "id": "",
    "ground_truth": "in downtown_chicago it will be humid on monday , snow on tueday , dry on wednesday , frost on thursday , drizzle on friday , clear_skies on saturday and sunday",
    "response": "today in downtown_chicago it will rain , with a low of 80f , and a high of 90f",
    "task": "weather"
  },
  {
    "id": "",
    "ground_truth": "you ' re welcome !",
    "response": "you ' re welcome !",
    "task": "weather"
  },
  {
    "id": "",
    "ground_truth": "your tennis_activity is on the_4th at 5pm and your sister will be attending",
    "response": "your tennis_activity is on the_4th at 5pm",
    "task": "schedule"
  },
  {
    "id": "",
    "ground_truth": "you ' re welcome",
    "response": "you ' re welcome",
    "task": "schedule"
  },
  {
    "id": "",
    "ground_truth": "schedule a meeting for what time and day ?",
    "response": "what details shall i add to your meeting ?",
    "task": "schedule"
  },
  {
    "id": "",
    "ground_truth": "setting meeting for saturday at 1pm with sales_team to go_over_budget",
    "response": "okay , i am scheduling a meeting with the sales_team to go over the budget for saturday at 1pm",
    "task": "schedule"
  },
  {
    "id": "",
    "ground_truth": "my pleasure",
    "response": "you ' re welcome",
    "task": "schedule"
  },
  {
    "id": "",
    "ground_truth": "what city would you like to know the weather about ?",
    "response": "what city would you like today and tomorrow s forecast for ?",
    "task": "weather"
  },
  {
    "id": "",
    "ground_truth": "it is not predicted to drizzle any today or tomorrow in durham",
    "response": "it will not drizzle in durham today or tomorrow",
    "task": "weather"
  },
  {
    "id": "",
    "ground_truth": "anytime",
    "response": "you ' re welcome",
    "task": "weather"
  },
  {
    "id": "",
    "ground_truth": "what city do you want to hear the forecast for ?",
    "response": "for which city would you like to know today and tomorrow s forecast for today and tomorrow ?",
    "task": "weather"
  },
  {
    "id": "",
    "ground_truth": "it will be overcast today and stormy tomorrow in mountain_view",
    "response": "today in mountain_view it will be overcast with low temperature of 20f , and high of 40f",
    "task": "weather"
  },
  {
    "id": "",
    "ground_truth": "you ' re welcome !",
    "response": "you ' re welcome",
    "task": "weather"
  },
  {
    "id": "",
    "ground_truth": "what location should i look up the weekly forecast for ?",
    "response": "what city do you want to know if it will rain in ?",
    "task": "weather"
  },
  {
    "id": "",
    "ground_truth": "it should not be hot in brentwood this week",
    "response": "it will not be hot in brentwood this week",
    "task": "weather"
  },
  {
    "id": "",
    "ground_truth": "you ' re welcome !",
    "response": "you ' re welcome",
    "task": "weather"
  },
  {
    "id": "",
    "ground_truth": "the nearest one is palo_alto_garage_r , it s just 1_miles away",
    "response": "stanford_oval_parking is 4_miles away",
    "task": "navigate"
  },
  {
    "id": "",
    "ground_truth": "you ' re welcome !",
    "response": "you ' re welcome !",
    "task": "navigate"
  },
  {
    "id": "",
    "ground_truth": "there will be no drizzle in redwood_city this weekend",
    "response": "there is no drizzle in redwood_city this weekend",
    "task": "weather"
  },
  {
    "id": "",
    "ground_truth": "no problem !",
    "response": "you ' re welcome",
    "task": "weather"
  },
  {
    "id": "",
    "ground_truth": "taking you home",
    "response": "the quickest route to home is 5_miles away with no_traffic at 5671_barringer_street",
    "task": "navigate"
  },
  {
    "id": "",
    "ground_truth": "home is 5671_barringer_street anything else i can help you with ?",
    "response": "your home address is 5671_barringer_street",
    "task": "navigate"
  },
  {
    "id": "",
    "ground_truth": "got it , will do !",
    "response": "you ' re welcome !",
    "task": "navigate"
  },
  {
    "id": "",
    "ground_truth": "you ' re welcome i am always happy to help",
    "response": "you ' re welcome",
    "task": "navigate"
  },
  {
    "id": "",
    "ground_truth": "at what time should i set the appointment ?",
    "response": "okay , doctor_appointment set for the_12th",
    "task": "schedule"
  },
  {
    "id": "",
    "ground_truth": "i have made an appointment for the doctor on the_12th at 7pm",
    "response": "okay , doctor_appointment set for the_12th at 7pm",
    "task": "schedule"
  },
  {
    "id": "",
    "ground_truth": "you ' re welcome",
    "response": "you ' re welcome",
    "task": "schedule"
  },
  {
    "id": "",
    "ground_truth": "what city are you interested in ?",
    "response": "for which city would you like today and tomorrow s temperature ?",
    "task": "weather"
  },
  {
    "id": "",
    "ground_truth": "the temperature in compton will be between 70f and 100f on monday and friday during the other days of the week it will remain between 30f and 70f",
    "response": "in compton , it will be overcast monday , tuesday , wednesday , thursday , friday , saturday , and sunday",
    "task": "weather"
  },
  {
    "id": "",
    "ground_truth": "you ' re very welcome",
    "response": "you ' re welcome !",
    "task": "weather"
  },
  {
    "id": "",
    "ground_truth": "on friday , the highest_temperature in mountain_view is predicted to be 50f",
    "response": "the highest_temperature on friday in mountain_view is 90f",
    "task": "weather"
  },
  {
    "id": "",
    "ground_truth": "anytime",
    "response": "you ' re welcome",
    "task": "weather"
  },
  {
    "id": "",
    "ground_truth": "okay , i will remind you of your yoga_activity with your mother scheduled on the_15th of this month",
    "response": "okay , setting a reminder for your yoga_activity with your mother on the_15th of this month , at 3pm",
    "task": "schedule"
  },
  {
    "id": "",
    "ground_truth": "setting reminder for yoga_activity with your mother on the_15th at 3pm",
    "response": "okay , i will remind you about your yoga_activity with your mother on the_15th of this month",
    "task": "schedule"
  },
  {
    "id": "",
    "ground_truth": "your next tennis_activity is on the_4th at 5pm with your mother",
    "response": "you have two tennis_activity scheduled one on the_4th at 5pm with tom and another on the_11th at 7pm with your mother",
    "task": "schedule"
  },
  {
    "id": "",
    "ground_truth": "glad i can help",
    "response": "you ' re welcome",
    "task": "schedule"
  },
  {
    "id": "",
    "ground_truth": "stanford_express_care is on the way",
    "response": "stanford_express_care hospital is at 214_el_camino_real , 4_miles away",
    "task": "navigate"
  },
  {
    "id": "",
    "ground_truth": "navigating to stanford_express_care at 214_el_camino_real there is heavy_traffic on the way there , however",
    "response": "you ' re welcome !",
    "task": "navigate"
  },
  {
    "id": "",
    "ground_truth": "you ' re very welcome",
    "response": "you ' re welcome !",
    "task": "navigate"
  },
  {
    "id": "",
    "ground_truth": "i will promptly schedule a swimming_activity on monday the_1st with your father at 4pm",
    "response": "okay , scheduling a swimming_activity with your father for monday the_1st at 4pm",
    "task": "schedule"
  },
  {
    "id": "",
    "ground_truth": "you ' re welcome",
    "response": "you ' re welcome",
    "task": "schedule"
  },
  {
    "id": "",
    "ground_truth": "dew is predicted in danville on thursday",
    "response": "there will not be clear_skies in danville on thursday",
    "task": "weather"
  },
  {
    "id": "",
    "ground_truth": "anytime !",
    "response": "you ' re welcome !",
    "task": "weather"
  },
  {
    "id": "",
    "ground_truth": "durham does not have any snow predicted this week",
    "response": "it will not snow in durham this week",
    "task": "weather"
  },
  {
    "id": "",
    "ground_truth": "you ' re welcome",
    "response": "you ' re welcome",
    "task": "weather"
  },
  {
    "id": "",
    "ground_truth": "what city do you want the weather for ?",
    "response": "for which city would you like to know this week s rain forecast ?",
    "task": "weather"
  },
  {
    "id": "",
    "ground_truth": "this week in cleveland the weather will be clear_skies on monday , dew on tuesday , stormy on wednesday , drizzle on thrusday , cloudy on friday , overcast on saturday , and raining on sunday",
    "response": "this week in cleveland it will be cloudy , overcast , overcast , drizzle , overcast , clear_skies , and a blizzard",
    "task": "weather"
  },
  {
    "id": "",
    "ground_truth": "you ' re very welcome !",
    "response": "you ' re welcome",
    "task": "weather"
  },
  {
    "id": "",
    "ground_truth": "it will be dry wednesday in new_york",
    "response": "the weather forecast in new_york on wednesday is dry",
    "task": "weather"
  },
  {
    "id": "",
    "ground_truth": "no problem",
    "response": "you ' re welcome !",
    "task": "weather"
  },
  {
    "id": "",
    "ground_truth": "for what day would you like to know ?",
    "response": "today in seattle it will be foggy , with a low of 30f , and a high of 40f",
    "task": "weather"
  },
  {
    "id": "",
    "ground_truth": "this week in seattle the weather is forecasted to be overcast , cloudy , windy , foggy , drzzle , warm , and dry",
    "response": "it will be overcast on monday and overcast on tuesday in seattle",
    "task": "weather"
  },
  {
    "id": "",
    "ground_truth": "you ' re welcome",
    "response": "you ' re welcome",
    "task": "weather"
  },
  {
    "id": "",
    "ground_truth": "chef_chu_s is the only chinese_restaurant but here is heavy_traffic",
    "response": "chef_chu_s is 4_miles away",
    "task": "navigate"
  },
  {
    "id": "",
    "ground_truth": "chef_chu_s is at 593_arrowhead_way",
    "response": "chef_chu_s is located at 593_arrowhead_way , 4_miles away",
    "task": "navigate"
  },
  {
    "id": "",
    "ground_truth": "there will be heavy_traffic sorry",
    "response": "i sent the info on your screen , you ' re welcome !",
    "task": "navigate"
  },
  {
    "id": "",
    "ground_truth": "you ' re welcome !",
    "response": "you ' re welcome",
    "task": "navigate"
  },
  {
    "id": "",
    "ground_truth": "chef_chu_s is 5_miles away",
    "response": "there is a chinese_restaurant 5_miles away : do you want the address ?",
    "task": "navigate"
  },
  {
    "id": "",
    "ground_truth": "there is currently no_traffic",
    "response": "there is no_traffic on the way to chef_chu_s",
    "task": "navigate"
  },
  {
    "id": "",
    "ground_truth": "gps set , happy to assist you",
    "response": "setting gps to cafe_venetia at 269_alger_dr",
    "task": "navigate"
  },
  {
    "id": "",
    "ground_truth": "for what city would you like to know that ?",
    "response": "what city do you want the weather for ?",
    "task": "weather"
  },
  {
    "id": "",
    "ground_truth": "it will be rainy the first half of the week and then foggy the second and dry over the weekend in compton",
    "response": "it will rain on monday and wednesday in compton",
    "task": "weather"
  },
  {
    "id": "",
    "ground_truth": "you ' re welcome",
    "response": "you ' re welcome",
    "task": "weather"
  },
  {
    "id": "",
    "ground_truth": "it will not be humid in fresno next_week",
    "response": "it will not be humid in fresno during the next_week",
    "task": "weather"
  },
  {
    "id": "",
    "ground_truth": "anytime !",
    "response": "you ' re welcome",
    "task": "weather"
  },
  {
    "id": "",
    "ground_truth": "you have 4 doctor_appointment scheduled : marie on the_15th , your brother on wednesday , your mother on the_20th , and ana on the_12th",
    "response": "you have two doctor_appointment scheduled one on the_20th at 6pm with mother and another on the_15th at 3pm with marie",
    "task": "schedule"
  },
  {
    "id": "",
    "ground_truth": "my pleasure , goodbye",
    "response": "you ' re welcome",
    "task": "schedule"
  },
  {
    "id": "",
    "ground_truth": "your tennis match is tuesday at 11am",
    "response": "your tennis_activity is on tuesday at 11am",
    "task": "schedule"
  },
  {
    "id": "",
    "ground_truth": "you ' re very welcome",
    "response": "you ' re welcome",
    "task": "schedule"
  },
  {
    "id": "",
    "ground_truth": "for which one ? i have two , one at 7pm the_8th and one at 10am the_1st",
    "response": "you have a dentist_appointment on the_1st at 10am with ana",
    "task": "schedule"
  },
  {
    "id": "",
    "ground_truth": "you ' re welcome",
    "response": "you ' re welcome",
    "task": "schedule"
  },
  {
    "id": "",
    "ground_truth": "what location do you want me to check if it will be rainy ?",
    "response": "in which city do you want to know if it will rain ?",
    "task": "weather"
  },
  {
    "id": "",
    "ground_truth": "next_week it will rain on saturday in los_angeles",
    "response": "it will rain on tuesday in los_angeles",
    "task": "weather"
  },
  {
    "id": "",
    "ground_truth": "anytime",
    "response": "you ' re welcome",
    "task": "weather"
  },
  {
    "id": "",
    "ground_truth": "it will not be warm in grand_rapids on saturday",
    "response": "it will not be warm in grand_rapids on saturday",
    "task": "weather"
  },
  {
    "id": "",
    "ground_truth": "you ' re welcome",
    "response": "you ' re welcome",
    "task": "weather"
  },
  {
    "id": "",
    "ground_truth": "no problem",
    "response": "you ' re welcome",
    "task": "weather"
  },
  {
    "id": "",
    "ground_truth": "there is a panda_express 3_miles from you as well as a pizza_hut 5_miles from you",
    "response": "there is a pizza_hut 5_miles away with no_traffic , and round_table 4_miles away with no_traffic",
    "task": "navigate"
  },
  {
    "id": "",
    "ground_truth": "panda_express is at 842_arrowhead_way with no_traffic noted",
    "response": "panda_express is at 842_arrowhead_way with no_traffic",
    "task": "navigate"
  },
  {
    "id": "",
    "ground_truth": "i sent the info on your map , drive carefully !",
    "response": "you ' re welcome",
    "task": "navigate"
  },
  {
    "id": "",
    "ground_truth": "what city do you want the weather for ?",
    "response": "for which city would you like to know the weekly weather report for ?",
    "task": "weather"
  },
  {
    "id": "",
    "ground_truth": "it will be dry other than sunday , and the temperatures are expected to be between 70f - 100f monday and tuesday , 30f - 40f wednesday , 40f - 60f thursday , and 80f - 100f friday to sunday",
    "response": "this week in exeter the weather is predicted to be warm , with a low of 30f , and a high of 40f",
    "task": "weather"
  },
  {
    "id": "",
    "ground_truth": "you ' re welcome",
    "response": "you ' re welcome !",
    "task": "weather"
  },
  {
    "id": "",
    "ground_truth": "it appears as if there will be a low of 40f and a high of 50f",
    "response": "the temperature in manhattan on wednesday will be a low of 20f and a high of 30f",
    "task": "weather"
  },
  {
    "id": "",
    "ground_truth": "you ' re welcome !",
    "response": "you ' re welcome !",
    "task": "weather"
  },
  {
    "id": "",
    "ground_truth": "today you have a 7pm meeting with hr to discuss_the_merger",
    "response": "your meeting is scheduled for friday at 7pm",
    "task": "schedule"
  },
  {
    "id": "",
    "ground_truth": "you ' re welcome",
    "response": "you ' re welcome",
    "task": "schedule"
  },
  {
    "id": "",
    "ground_truth": "for what city would you like today and tomorrow s weather for ?",
    "response": "what city should i look today and tomorrow s weather for ?",
    "task": "weather"
  },
  {
    "id": "",
    "ground_truth": "it will not be foggy in fresno in the coming days",
    "response": "no , today s forecast calls for drizzle in fresno , tomorrow s forecast calls for rain in fresno",
    "task": "weather"
  },
  {
    "id": "",
    "ground_truth": "you ' re welcome",
    "response": "you ' re welcome",
    "task": "weather"
  },
  {
    "id": "",
    "ground_truth": "it will not drizzle in cleveland tomorrow",
    "response": "there will not be drizzle in cleveland tomorrow",
    "task": "weather"
  },
  {
    "id": "",
    "ground_truth": "no problem",
    "response": "you ' re welcome",
    "task": "weather"
  },
  {
    "id": "",
    "ground_truth": "what days are you interested in ?",
    "response": "this week in durham there will be rain , snow , and overcast skies",
    "task": "weather"
  },
  {
    "id": "",
    "ground_truth": "it will be stormy on monday , the lowest_temperature on tuesday , hot on wednesday , the hottest temperatures on thursday and friday , snow on saturday , and clear_skies on sunday in durham",
    "response": "in durham it will rain on monday , wednesday , thursday , friday , and saturday",
    "task": "weather"
  },
  {
    "id": "",
    "ground_truth": "you ' re welcome",
    "response": "it will be hot on monday , hot on sunday , and hot on sunday",
    "task": "weather"
  },
  {
    "id": "",
    "ground_truth": "conference scheduled for the_5th at 11am with the vice_president",
    "response": "okay , scheduling a conference with the vice_president for the_5th at 11am",
    "task": "schedule"
  },
  {
    "id": "",
    "ground_truth": "have a good day",
    "response": "okay , i am scheduling a conference with the vice_president for the_5th at 11am",
    "task": "schedule"
  },
  {
    "id": "",
    "ground_truth": "you have a dentist_appointment on friday at 7pm",
    "response": "your dentist_appointment is on tuesday at 7pm",
    "task": "schedule"
  },
  {
    "id": "",
    "ground_truth": "you ' re welcome",
    "response": "you ' re welcome",
    "task": "schedule"
  },
  {
    "id": "",
    "ground_truth": "you will find pizza_chicago at 915_arbol_dr it is 2_miles away without any traffic",
    "response": "chef_chu_s is located at 5672_barringer_street",
    "task": "navigate"
  },
  {
    "id": "",
    "ground_truth": "fastest route being programmed for pizza_chicago",
    "response": "setting navigation to pizza_chicago at 915_arbol_dr",
    "task": "navigate"
  },
  {
    "id": "",
    "ground_truth": "you ' re welcome !",
    "response": "you ' re welcome !",
    "task": "navigate"
  },
  {
    "id": "",
    "ground_truth": "here are directions to 5672_barringer_street",
    "response": "there is a road_block_nearby but i sent on your screen another route to reach there",
    "task": "navigate"
  },
  {
    "id": "",
    "ground_truth": "the only route has heavy_traffic , is that alright ?",
    "response": "you ' re welcome !",
    "task": "navigate"
  },
  {
    "id": "",
    "ground_truth": "directing to 5672_barringer_street now",
    "response": "you ' re welcome !",
    "task": "navigate"
  },
  {
    "id": "",
    "ground_truth": "you ' re welcome and have a great day",
    "response": "you ' re welcome !",
    "task": "navigate"
  },
  {
    "id": "",
    "ground_truth": "taking you home",
    "response": "there is no_traffic on the route home , we should arrive shortly",
    "task": "navigate"
  },
  {
    "id": "",
    "ground_truth": "your address is 5671_barringer_street , we are 3_miles away from home now",
    "response": "your home address is 5671_barringer_street",
    "task": "navigate"
  },
  {
    "id": "",
    "ground_truth": "your gps has been set for home",
    "response": "home is 3_miles away",
    "task": "navigate"
  },
  {
    "id": "",
    "ground_truth": "you ' re welcome , happy to help",
    "response": "you ' re welcome",
    "task": "navigate"
  },
  {
    "id": "",
    "ground_truth": "palo_alto_cafe is 4_miles away and serves coffee and tea do you want the address ?",
    "response": "there is a mandarin_roots and round_table",
    "task": "navigate"
  },
  {
    "id": "",
    "ground_truth": "palo alto is located at 436_alger_dr",
    "response": "palo_alto_cafe is located at 436_alger_dr",
    "task": "navigate"
  },
  {
    "id": "",
    "ground_truth": "you ' re welcome !",
    "response": "you ' re welcome !",
    "task": "navigate"
  },
  {
    "id": "",
    "ground_truth": "what city do you want the weather for ?",
    "response": "it will not be overcast in this week in san_mateo",
    "task": "weather"
  },
  {
    "id": "",
    "ground_truth": "it won t be overcast or cloudy at all this week in carson",
    "response": "it will be overcast on monday and cloudy on sunday in carson this week",
    "task": "weather"
  },
  {
    "id": "",
    "ground_truth": "you ' re welcome",
    "response": "you ' re welcome",
    "task": "weather"
  },
  {
    "id": "",
    "ground_truth": "ok i ve set a reminder for your doctor_appointment on the_12th at 4 : 50",
    "response": "okay , doctor_appointment on the_12th at 4 : 50",
    "task": "schedule"
  },
  {
    "id": "",
    "ground_truth": "there is a shopping_center 3_miles from you the address is 338_alester_ave would you like directions ?",
    "response": "midtown_shopping_center is 3_miles away",
    "task": "navigate"
  },
  {
    "id": "",
    "ground_truth": "setting navigation to the midtown_shopping_center there is a car_collision_nearby , so drive carefully",
    "response": "midtown_shopping_center is at 338_alester_ave",
    "task": "navigate"
  },
  {
    "id": "",
    "ground_truth": "i sent the info on your screen , drive carefully !",
    "response": "i sent the info on your screen , you ' re welcome !",
    "task": "navigate"
  },
  {
    "id": "",
    "ground_truth": "what city would you like the forecast for ?",
    "response": "for which city would you like today s forecast ?",
    "task": "weather"
  },
  {
    "id": "",
    "ground_truth": "it will be dry today , snowy on tuesday , dew on wednesday , warm on thursday , misty on friday , snow on saturday and cloudy on sunday in grand_rapids",
    "response": "today in grand_rapids it is dry , with a low of 60f , and a high of 80f",
    "task": "weather"
  },
  {
    "id": "",
    "ground_truth": "you ' re welcome !",
    "response": "you ' re welcome !",
    "task": "weather"
  },
  {
    "id": "",
    "ground_truth": "scheduled football_activity for today at 11am with ana",
    "response": "okay , scheduling a football_activity with ana for today at 11am",
    "task": "schedule"
  },
  {
    "id": "",
    "ground_truth": "no problem",
    "response": "you ' re welcome",
    "task": "schedule"
  },
  {
    "id": "",
    "ground_truth": "making a note for yoga at 5pm on the_12th",
    "response": "okay , making note of your yoga appointment at 5pm on the_12th",
    "task": "schedule"
  },
  {
    "id": "",
    "ground_truth": "what city shall i check for you ?",
    "response": "today in san_francisco , it is drizzling with a temperature between 90f - 100f , and snow with a temperature between 90f - 100f",
    "task": "weather"
  },
  {
    "id": "",
    "ground_truth": "today is not humid in exeter it is stormy , low of 40f , high of 50f",
    "response": "it is not humid in exeter right now",
    "task": "weather"
  },
  {
    "id": "",
    "ground_truth": "you ' re welcome !",
    "response": "you ' re welcome !",
    "task": "weather"
  },
  {
    "id": "",
    "ground_truth": "there isn t any rain predicted to fall in redwood_city this week",
    "response": "it will not be raining this week in redwood_city",
    "task": "weather"
  },
  {
    "id": "",
    "ground_truth": "anytime",
    "response": "you ' re welcome",
    "task": "weather"
  },
  {
    "id": "",
    "ground_truth": "what city are you interested in ?",
    "response": "what city are you in ?",
    "task": "weather"
  },
  {
    "id": "",
    "ground_truth": "tomorrow in fresno it will rain",
    "response": "there will be hail in fresno tomorrow",
    "task": "weather"
  },
  {
    "id": "",
    "ground_truth": "no hail in fresno , tomorrow there will be rain",
    "response": "there is no hail in the forecast for fresno tomorrow",
    "task": "weather"
  },
  {
    "id": "",
    "ground_truth": "until next time !",
    "response": "you ' re welcome",
    "task": "weather"
  },
  {
    "id": "",
    "ground_truth": "what city are you interested in ?",
    "response": "today in downtown_chicago , it is foggy , with a low of 40f , and a high of 50f",
    "task": "weather"
  },
  {
    "id": "",
    "ground_truth": "it will be cloudy , with a low of 90f and a high of 100f in compton on sunday",
    "response": "it will not be raining in compton on sunday",
    "task": "weather"
  },
  {
    "id": "",
    "ground_truth": "anytime",
    "response": "you ' re welcome",
    "task": "weather"
  },
  {
    "id": "",
    "ground_truth": "your doctor_appointment is scheduled for friday at 11am",
    "response": "your doctor_appointment is monday at 11am",
    "task": "schedule"
  },
  {
    "id": "",
    "ground_truth": "what city are you wanting to know the temperature for ?",
    "response": "what city would you like today and tomorrow s temperature for ?",
    "task": "weather"
  },
  {
    "id": "",
    "ground_truth": "it will be between 60f - 70f today and 30f - 40f tomorrow in seattle",
    "response": "today in seattle the temperature will be low of 20f , and high of 40f",
    "task": "weather"
  },
  {
    "id": "",
    "ground_truth": "no problem",
    "response": "you ' re welcome",
    "task": "weather"
  },
  {
    "id": "",
    "ground_truth": "yes , i have one listed that is 1_miles away",
    "response": "palo_alto_garage_r is 1_miles away",
    "task": "navigate"
  },
  {
    "id": "",
    "ground_truth": "then let s go at palo_alto_garage_r , i sent the info on your screen !",
    "response": "i sent the info on your screen , you ' re welcome !",
    "task": "navigate"
  },
  {
    "id": "",
    "ground_truth": "you ' re welcome",
    "response": "you ' re welcome !",
    "task": "navigate"
  },
  {
    "id": "",
    "ground_truth": "the nearest starbucks is 3_miles away there is a road block on its way so i already sent on your screen another route to reach faster",
    "response": "there is a starbucks 3_miles away",
    "task": "navigate"
  },
  {
    "id": "",
    "ground_truth": "yes , it is , hope you can have your coffee soon !",
    "response": "starbucks is 3_miles away at 792_bedoin_street",
    "task": "navigate"
  },
  {
    "id": "",
    "ground_truth": "the starbucks is located at 792_bedoin_street setting navigation now",
    "response": "starbucks is 3_miles away at 792_bedoin_street",
    "task": "navigate"
  },
  {
    "id": "",
    "ground_truth": "you ' re welcome ; drive safely , and enjoy",
    "response": "you ' re welcome",
    "task": "navigate"
  },
  {
    "id": "",
    "ground_truth": "it will be cloudy but not foggy in redwood_city on tuesday",
    "response": "it will not be foggy in redwood_city on tuesday",
    "task": "weather"
  },
  {
    "id": "",
    "ground_truth": "glad i could help out",
    "response": "you ' re welcome",
    "task": "weather"
  },
  {
    "id": "",
    "ground_truth": "navigating you to town_and_country",
    "response": "the town_and_country is 1_miles away",
    "task": "navigate"
  },
  {
    "id": "",
    "ground_truth": "setting gps for fastest route with no_traffic",
    "response": "i sent the info on your screen , you ' re welcome !",
    "task": "navigate"
  },
  {
    "id": "",
    "ground_truth": "the address is 383_university_ave , i sent it on your screen",
    "response": "you ' re welcome",
    "task": "navigate"
  },
  {
    "id": "",
    "ground_truth": "you ' re welcome and we should be there soon",
    "response": "you ' re welcome",
    "task": "navigate"
  },
  {
    "id": "",
    "ground_truth": "yoga is with alex at 11am",
    "response": "you have two yoga_activity scheduled one at 5pm with alex and another at 5pm with martha",
    "task": "schedule"
  },
  {
    "id": "",
    "ground_truth": "you ' re welcome",
    "response": "you ' re welcome",
    "task": "schedule"
  },
  {
    "id": "",
    "ground_truth": "your appointment is for tuesday at 11am",
    "response": "your doctor_appointment is on tuesday at 11am",
    "task": "schedule"
  },
  {
    "id": "",
    "ground_truth": "there is valero 7_miles away with moderate_traffic on our way",
    "response": "valero is the closest gas_station at 200_alester_ave",
    "task": "navigate"
  },
  {
    "id": "",
    "ground_truth": "valero is at 200_alester_ave",
    "response": "valero is located at 200_alester_ave",
    "task": "navigate"
  },
  {
    "id": "",
    "ground_truth": "there is moderate_traffic on our way , i sent the route on your screen",
    "response": "there is moderate_traffic on our way to valero but it s just a couple miles away",
    "task": "navigate"
  },
  {
    "id": "",
    "ground_truth": "you ' re welcome !",
    "response": "you ' re welcome !",
    "task": "navigate"
  },
  {
    "id": "",
    "ground_truth": "you have two meeting scheduled , one at 4pm in conference_room_102 to discuss_the_company_picnic , and one at 6pm in 100_conference_room to go over the quarterly report",
    "response": "your meeting is on friday at 4pm",
    "task": "schedule"
  },
  {
    "id": "",
    "ground_truth": "you ' re welcome",
    "response": "you ' re welcome",
    "task": "schedule"
  },
  {
    "id": "",
    "ground_truth": "your next meeting is on monday at 7pm with the infrastructure_team to go_over_budget",
    "response": "the next meeting is monday at 7pm with the infrastructure_team to go over the budget",
    "task": "schedule"
  },
  {
    "id": "",
    "ground_truth": "the nearest parking_garage is palo_alto_garage_r , it s 1_miles away navigate you there ?",
    "response": "the closest parking_garage is 1_miles away at 481_amaranta_ave",
    "task": "navigate"
  },
  {
    "id": "",
    "ground_truth": "i sent the info and the quickest info on your screen , you ' re welcome !",
    "response": "i sent the info on your screen , drive carefully !",
    "task": "navigate"
  },
  {
    "id": "",
    "ground_truth": "your swimming_activity with jon has been scheduled for dec 10th at 3pm",
    "response": "okay , scheduling a swimming_activity with jon for december 10th at 3pm",
    "task": "schedule"
  },
  {
    "id": "",
    "ground_truth": "it is my job and pleasure",
    "response": "you ' re welcome",
    "task": "schedule"
  },
  {
    "id": "",
    "ground_truth": "your boss will be at the meeting on monday at 1pm",
    "response": "you have a meeting on monday at 1pm with the boss to discuss_dress_code",
    "task": "schedule"
  },
  {
    "id": "",
    "ground_truth": "happy to help",
    "response": "you ' re welcome",
    "task": "schedule"
  },
  {
    "id": "",
    "ground_truth": "what location do you want to know if it will snow ?",
    "response": "what city do you want to know if it will snow this week ?",
    "task": "weather"
  },
  {
    "id": "",
    "ground_truth": "it will snow on tuesday in mountain_view",
    "response": "it will not snow in mountain_view this week",
    "task": "weather"
  },
  {
    "id": "",
    "ground_truth": "no problem",
    "response": "you ' re welcome",
    "task": "weather"
  },
  {
    "id": "",
    "ground_truth": "when ?",
    "response": "what day and time should i schedule a doctor_appointment ?",
    "task": "schedule"
  },
  {
    "id": "",
    "ground_truth": "okay we set up your doctor_appointment today at 1pm",
    "response": "okay , setting a reminder for your doctor_appointment with your doctor_appointment at 1pm today",
    "task": "schedule"
  },
  {
    "id": "",
    "ground_truth": "we are 3_miles away from topanga_mall and there is heavy_traffic on its way",
    "response": "stanford_oval_parking is 5_miles away",
    "task": "navigate"
  },
  {
    "id": "",
    "ground_truth": "you will find topanga_mall at 171_oak_rd",
    "response": "topanga_mall is at 171_oak_rd",
    "task": "navigate"
  },
  {
    "id": "",
    "ground_truth": "setting navigation now",
    "response": "topanga_mall is located at 171_oak_rd",
    "task": "navigate"
  },
  {
    "id": "",
    "ground_truth": "you ' re welcome ; drive safely",
    "response": "you ' re welcome !",
    "task": "navigate"
  },
  {
    "id": "",
    "ground_truth": "bye !",
    "response": "no problem",
    "task": "navigate"
  },
  {
    "id": "",
    "ground_truth": "the_westin is 4_miles away with moderate_traffic will that help ?",
    "response": "the_westin is 4_miles away",
    "task": "navigate"
  },
  {
    "id": "",
    "ground_truth": "the_westin is at 329_el_camino_real do you need me to set the navigation ?",
    "response": "the_westin is at 329_el_camino_real",
    "task": "navigate"
  },
  {
    "id": "",
    "ground_truth": "navigation set have a great day",
    "response": "the_westin is at 329_el_camino_real , navigating you now",
    "task": "navigate"
  },
  {
    "id": "",
    "ground_truth": "your dinner is on tuesday with your sister",
    "response": "your dinner is tuesday at 5pm with your sister",
    "task": "schedule"
  },
  {
    "id": "",
    "ground_truth": "you ' re welcome",
    "response": "you ' re welcome",
    "task": "schedule"
  },
  {
    "id": "",
    "ground_truth": "it will be stormy and hailing in san_francisco in the next two_days",
    "response": "it will be warm on monday and dry on tuesday in san_francisco",
    "task": "weather"
  },
  {
    "id": "",
    "ground_truth": "no problem",
    "response": "you ' re welcome",
    "task": "weather"
  },
  {
    "id": "",
    "ground_truth": "for which one ? i have two , one on the_8th at 11am and one on wednesday at 11am",
    "response": "your lab_appointment is on wednesday at 11am",
    "task": "schedule"
  },
  {
    "id": "",
    "ground_truth": "you ' re welcome",
    "response": "you ' re welcome",
    "task": "schedule"
  },
  {
    "id": "",
    "ground_truth": "where are you wanting to know if it s going to rain or not ?",
    "response": "what city do you want the rain forecast for ?",
    "task": "weather"
  },
  {
    "id": "",
    "ground_truth": "it is not going to rain in san_francisco this week",
    "response": "it will rain on sunday in san_francisco",
    "task": "weather"
  },
  {
    "id": "",
    "ground_truth": "no problem",
    "response": "you ' re welcome",
    "task": "weather"
  },
  {
    "id": "",
    "ground_truth": "what city are you wanting to know the weather for ?",
    "response": "what city do you want today and tomorrow s weather for ?",
    "task": "weather"
  },
  {
    "id": "",
    "ground_truth": "tomorrow in seattle is looking warm with a low of 70f and a high of 90f no sign of fog",
    "response": "it will not be foggy in seatlle today or tomorrow",
    "task": "weather"
  },
  {
    "id": "",
    "ground_truth": "no problem !",
    "response": "you ' re welcome !",
    "task": "weather"
  },
  {
    "id": "",
    "ground_truth": "what city would you like the 7 day forecast for ?",
    "response": "for which city would you like to know today and tomorrow s forecast for ?",
    "task": "weather"
  },
  {
    "id": "",
    "ground_truth": "it should not be humid in compton next_week",
    "response": "it will not be humid in compton next_week",
    "task": "weather"
  },
  {
    "id": "",
    "ground_truth": "anytime !",
    "response": "you ' re welcome",
    "task": "weather"
  },
  {
    "id": "",
    "ground_truth": "tom lives at 580_van_ness_ave",
    "response": "you have two friends listed , chef_chu_s and chef_chu_s , which one ?",
    "task": "navigate"
  },
  {
    "id": "",
    "ground_truth": "i did , you ' re welcome !",
    "response": "you ' re welcome !",
    "task": "navigate"
  },
  {
    "id": "",
    "ground_truth": "what time on the_1st should i set a reminder to watch the football game ?",
    "response": "okay , i will remind you to see the football game on the_1st",
    "task": "schedule"
  },
  {
    "id": "",
    "ground_truth": "i have set a reminder for the football game at 2pm on the_1st",
    "response": "okay , setting a reminder to remind you to see the football game on the_1st at 2pm",
    "task": "schedule"
  },
  {
    "id": "",
    "ground_truth": "you ' re welcome",
    "response": "you ' re welcome",
    "task": "schedule"
  },
  {
    "id": "",
    "ground_truth": "your doctor_appointment is on monday at 2pm",
    "response": "your doctor_appointment is on monday at 2pm",
    "task": "schedule"
  },
  {
    "id": "",
    "ground_truth": "what city do you want the weather forecast for ?",
    "response": "what city are you located in ?",
    "task": "weather"
  },
  {
    "id": "",
    "ground_truth": "today in downtown_chicago there should be hail with a high of 70f",
    "response": "today in chicago , it will rain , with a low of 20f , and a high of 40f",
    "task": "weather"
  },
  {
    "id": "",
    "ground_truth": "you ' re welcome !",
    "response": "you ' re welcome !",
    "task": "weather"
  },
  {
    "id": "",
    "ground_truth": "on thursday the temperature in alhambra will be low of 20f , and high of 30f",
    "response": "the temperature in alhambra on thursday will be a low of 20f and a high of 30f",
    "task": "weather"
  },
  {
    "id": "",
    "ground_truth": "happy to help",
    "response": "you ' re welcome !",
    "task": "weather"
  },
  {
    "id": "",
    "ground_truth": "the_4th at 1pm with tom , the_10th at 9am with ana , the_13th at 9am with your father , the_5th at 2pm with alex , and the_10th at 4pm with your sister",
    "response": "you have two dentist_appointment scheduled ; one on the_10th at 9am with ana and one on the_13th at 4pm with tom",
    "task": "schedule"
  },
  {
    "id": "",
    "ground_truth": "what city are you inquiring about ?",
    "response": "today in san_francisco it is foggy , with a low of 70f , and a high of 80f",
    "task": "weather"
  },
  {
    "id": "",
    "ground_truth": "what would you like to know about the weather in durham ?",
    "response": "rain is predicted in durham on monday , with a temperature between 90f - 100f",
    "task": "weather"
  },
  {
    "id": "",
    "ground_truth": "the weekly forecast does not show that there will be a blizzard in durham this week",
    "response": "there will not be a blizzard in durham on monday",
    "task": "weather"
  },
  {
    "id": "",
    "ground_truth": "not a problem",
    "response": "you ' re welcome",
    "task": "weather"
  },
  {
    "id": "",
    "ground_truth": "is there a specific day you would like to know the weather for in new_york ?",
    "response": "today in new_york is drizzle",
    "task": "weather"
  },
  {
    "id": "",
    "ground_truth": "it will be dry and between 30f - 50f friday in new_york",
    "response": "the weather forecast does not predict any rain in new_york on friday , but there is a blizzard on sunday",
    "task": "weather"
  },
  {
    "id": "",
    "ground_truth": "no problem",
    "response": "you ' re welcome",
    "task": "weather"
  },
  {
    "id": "",
    "ground_truth": "taking_medicine with your brother at 6pm on the_13th has been scheduled",
    "response": "okay , scheduling taking_medicine at 6pm on the_13th of next month with your brother",
    "task": "schedule"
  },
  {
    "id": "",
    "ground_truth": "it is cloudy right now in cleveland",
    "response": "it is misty in cleveland today",
    "task": "weather"
  },
  {
    "id": "",
    "ground_truth": "you ' re welcome",
    "response": "you ' re welcome",
    "task": "weather"
  },
  {
    "id": "",
    "ground_truth": "the palo_alto_medical_foundation is 4_miles away at 611_ames_ave would you like directions there ?",
    "response": "stanford_childrens_health is 4_miles away",
    "task": "navigate"
  },
  {
    "id": "",
    "ground_truth": "there is moderate_traffic on our way and you should be able to reach there fast i sent all the info on your screen , drive carefully !",
    "response": "there is moderate_traffic on the way to palo_alto_medical_foundation , 4_miles away",
    "task": "navigate"
  },
  {
    "id": "",
    "ground_truth": "you ' re welcome",
    "response": "you ' re welcome !",
    "task": "navigate"
  },
  {
    "id": "",
    "ground_truth": "your football_activity is on sunday at 9am with your brother",
    "response": "your brother will be attending your football_activity on sunday at 9am with your brother",
    "task": "schedule"
  },
  {
    "id": "",
    "ground_truth": "happy to help",
    "response": "you ' re welcome",
    "task": "schedule"
  },
  {
    "id": "",
    "ground_truth": "there is a safeway 2_miles away : would you like to get its address ?",
    "response": "the nearest grocery_store is safeway , 2_miles away at 452_arcadia_pl",
    "task": "navigate"
  },
  {
    "id": "",
    "ground_truth": "safeway is at 452_arcadia_pl",
    "response": "safeway is at 452_arcadia_pl",
    "task": "navigate"
  },
  {
    "id": "",
    "ground_truth": "the only route has moderate_traffic is that going to be okay ?",
    "response": "you ' re welcome !",
    "task": "navigate"
  },
  {
    "id": "",
    "ground_truth": "safeway is the only grocery_store listed , it has moderate_traffic will that be ok ?",
    "response": "there is a safeway",
    "task": "navigate"
  },
  {
    "id": "",
    "ground_truth": "setting destination now",
    "response": "gps set , have a great day",
    "task": "navigate"
  },
  {
    "id": "",
    "ground_truth": "you ' re welcome",
    "response": "you ' re welcome",
    "task": "navigate"
  },
  {
    "id": "",
    "ground_truth": "it is not hailing in manhattan , the forecast says it is dry today",
    "response": "it is dry in manhattan today",
    "task": "weather"
  },
  {
    "id": "",
    "ground_truth": "any time",
    "response": "you ' re welcome !",
    "task": "weather"
  },
  {
    "id": "",
    "ground_truth": "could you please let me know what place i am looking up the data for ?",
    "response": "what city are you wanting to know if it will be cloudy in ?",
    "task": "weather"
  },
  {
    "id": "",
    "ground_truth": "this week boston does not have any weather predictions of it being cloudy",
    "response": "it will be cloudy on monday and wednesday this week in boston",
    "task": "weather"
  },
  {
    "id": "",
    "ground_truth": "no problem my driver !",
    "response": "you ' re welcome",
    "task": "weather"
  },
  {
    "id": "",
    "ground_truth": "for which time period did you want weather information ?",
    "response": "new_york city is predicted to be cloudy on monday and wednesday",
    "task": "weather"
  },
  {
    "id": "",
    "ground_truth": "it is between 50f - 70f in new_york right now",
    "response": "the temperature in new_york is predicted to be a low of 20f , and a high of 30f",
    "task": "weather"
  },
  {
    "id": "",
    "ground_truth": "no problem",
    "response": "the temperature in new_york is predicted to be between 50f - 60f with a low of 20f and a high of 30f",
    "task": "weather"
  },
  {
    "id": "",
    "ground_truth": "what city are you in ?",
    "response": "what city are you in ?",
    "task": "weather"
  },
  {
    "id": "",
    "ground_truth": "this week in manhattan the temperature will range from 20f to 100f",
    "response": "the temperature in manhattan will be between 20f - 30f on monday and thursday , and between 40f - 50f on saturday",
    "task": "weather"
  },
  {
    "id": "",
    "ground_truth": "i m here to assist you !",
    "response": "you ' re welcome !",
    "task": "weather"
  },
  {
    "id": "",
    "ground_truth": "okay , setting a reminder to take medicine with your brother frank at 9am on sunday",
    "response": "okay , setting a reminder for you to take your medicine at 9am on sunday with bro",
    "task": "schedule"
  },
  {
    "id": "",
    "ground_truth": "no problem !",
    "response": "you ' re welcome",
    "task": "schedule"
  },
  {
    "id": "",
    "ground_truth": "your conference is set for monday with your boss to go_over_budget",
    "response": "your conference is monday at 7pm with the boss to go over the budget",
    "task": "schedule"
  },
  {
    "id": "",
    "ground_truth": "the conference is with your boss",
    "response": "your conference is set for monday at 7pm with your boss to go over the budget",
    "task": "schedule"
  },
  {
    "id": "",
    "ground_truth": "you ' re welcome don t forget it s held in conference_room_102",
    "response": "you ' re welcome",
    "task": "schedule"
  },
  {
    "id": "",
    "ground_truth": "no problem",
    "response": "you ' re welcome",
    "task": "schedule"
  },
  {
    "id": "",
    "ground_truth": "jack lives at 864_almanor_ln",
    "response": "jacks_house is 3_miles away",
    "task": "navigate"
  },
  {
    "id": "",
    "ground_truth": "you ' re welcome !",
    "response": "you ' re welcome !",
    "task": "navigate"
  },
  {
    "id": "",
    "ground_truth": "there is no starbucks locally",
    "response": "there is no starbucks nearby",
    "task": "navigate"
  },
  {
    "id": "",
    "ground_truth": "teavana is 5_miles away at 145_amherst_st with moderate_traffic",
    "response": "there is a philz coffee and tea shop 1_miles away , philz tea and tea_or_tea_place",
    "task": "navigate"
  },
  {
    "id": "",
    "ground_truth": "the current route is the fastest one i can find",
    "response": "the current route to teavana is through moderate_traffic , with moderate_traffic",
    "task": "navigate"
  },
  {
    "id": "",
    "ground_truth": "you ' re welcome !",
    "response": "you ' re welcome !",
    "task": "navigate"
  },
  {
    "id": "",
    "ground_truth": "palo_alto_garage_r is at 481_amaranta_ave",
    "response": "stanford_express_care is 6_miles away",
    "task": "navigate"
  },
  {
    "id": "",
    "ground_truth": "i will send on your screen the quickest route , sure , there is heavy_traffic now and we will have to make the route slightly longer",
    "response": "there is heavy_traffic on the way to palo_alto_garage_r but it s just 4_miles away , i sent its position on your screen",
    "task": "navigate"
  },
  {
    "id": "",
    "ground_truth": "you ' re welcome , we should arrive shortly",
    "response": "you ' re welcome !",
    "task": "navigate"
  },
  {
    "id": "",
    "ground_truth": "which appointment would you like the date for ?",
    "response": "your optometrist_appointment is on wednesday at 1pm",
    "task": "schedule"
  },
  {
    "id": "",
    "ground_truth": "the forecast says there will be snow in fresno , there is no mention of clear_skies on wednesday",
    "response": "there will not be clear_skies in fresno on wednesday",
    "task": "weather"
  },
  {
    "id": "",
    "ground_truth": "you ' re welcome",
    "response": "you ' re welcome",
    "task": "weather"
  },
  {
    "id": "",
    "ground_truth": "whole_foods located at 819_alma_st is 1_miles away although there is a car_collision_nearby",
    "response": "whole_foods is 1_miles away at 819_alma_st",
    "task": "navigate"
  },
  {
    "id": "",
    "ground_truth": "the current route is the quickest",
    "response": "setting navigation to whole_foods at 819_alma_st now",
    "task": "navigate"
  },
  {
    "id": "",
    "ground_truth": "you ' re welcome !",
    "response": "you ' re welcome !",
    "task": "navigate"
  },
  {
    "id": "",
    "ground_truth": "the one at 6pm with jon is on the_11th",
    "response": "your next dinner event is on the_11th at 5pm with tom",
    "task": "schedule"
  },
  {
    "id": "",
    "ground_truth": "glad i can help",
    "response": "you ' re welcome",
    "task": "schedule"
  },
  {
    "id": "",
    "ground_truth": "what time do you want to go swimming",
    "response": "what day and time should i schedule your swimming time ?",
    "task": "schedule"
  },
  {
    "id": "",
    "ground_truth": "what city would you like to hear this weather information for ?",
    "response": "what city do you want to know if there will be snow in ?",
    "task": "weather"
  },
  {
    "id": "",
    "ground_truth": "it will not snow in san_mateo this week",
    "response": "it will snow in san_mateo on monday",
    "task": "weather"
  },
  {
    "id": "",
    "ground_truth": "you ' re welcome !",
    "response": "you ' re welcome !",
    "task": "weather"
  },
  {
    "id": "",
    "ground_truth": "which location do you want to know the current temperature of ?",
    "response": "for which city would you like to know today and tomorrow s temperature ?",
    "task": "weather"
  },
  {
    "id": "",
    "ground_truth": "the temperature in alameda now is low 60f , and high 80f",
    "response": "the current temperature in alameda is a low of 20f with a high of 40f",
    "task": "weather"
  },
  {
    "id": "",
    "ground_truth": "you ' re welcome",
    "response": "you ' re welcome",
    "task": "weather"
  },
  {
    "id": "",
    "ground_truth": "on friday on san_francisco the weather will be dry with a high of 80f",
    "response": "it will be warm in san_francisco on friday",
    "task": "weather"
  },
  {
    "id": "",
    "ground_truth": "anytime",
    "response": "anytime",
    "task": "weather"
  },
  {
    "id": "",
    "ground_truth": "the_clement_hotel is 8_miles away at 657_ames_ave",
    "response": "the_clement_hotel is 8_miles away at 657_ames_ave",
    "task": "navigate"
  },
  {
    "id": "",
    "ground_truth": "there is currently moderate_traffic on the way to the hotel ; setting directions now",
    "response": "there is moderate_traffic on the way to the_clement_hotel , i sent its position on your screen",
    "task": "navigate"
  },
  {
    "id": "",
    "ground_truth": "you ' re welcome !",
    "response": "you ' re welcome !",
    "task": "navigate"
  },
  {
    "id": "",
    "ground_truth": "what city are you wanting to know the weather for ?",
    "response": "what city do you want today and tomorrow s weather for ?",
    "task": "weather"
  },
  {
    "id": "",
    "ground_truth": "in los_angeles , it is going to be hot today with a low of 40f and a high of 60f tomorrow will be rainy with a low of 40f and a high of 60f",
    "response": "today in los_angeles is gonna be foggy , with low temperature of 20f , and high of 40f",
    "task": "weather"
  },
  {
    "id": "",
    "ground_truth": "anytime",
    "response": "you ' re welcome",
    "task": "weather"
  },
  {
    "id": "",
    "ground_truth": "what city are you inquiring about ?",
    "response": "for which city would you like to know today and tomorrow s rain forecast ?",
    "task": "weather"
  },
  {
    "id": "",
    "ground_truth": "in seattle there is snow right now",
    "response": "there is snow in seattle on monday , wednesday , thursday , friday , and saturday",
    "task": "weather"
  },
  {
    "id": "",
    "ground_truth": "you ' re most welcome",
    "response": "you ' re welcome !",
    "task": "weather"
  },
  {
    "id": "",
    "ground_truth": "what city can i check for snow for you ?",
    "response": "what city do you want to know if it will snow this week ?",
    "task": "weather"
  },
  {
    "id": "",
    "ground_truth": "snow is predicted to fall on saturday in alameda",
    "response": "there is no snow in the forecast for alameda for this week",
    "task": "weather"
  },
  {
    "id": "",
    "ground_truth": "you ' re welcome !",
    "response": "you ' re welcome !",
    "task": "weather"
  },
  {
    "id": "",
    "ground_truth": "what time would like the reminder ?",
    "response": "okay , i will remind you to see football on sunday",
    "task": "schedule"
  },
  {
    "id": "",
    "ground_truth": "i have set a reminder for sunday at 2pm",
    "response": "okay , i have set a reminder for sunday",
    "task": "schedule"
  },
  {
    "id": "",
    "ground_truth": "you ' re welcome",
    "response": "you ' re welcome",
    "task": "schedule"
  },
  {
    "id": "",
    "ground_truth": "i ve scheduled a dentist_appointment for 3pm on the_12th , anything else ?",
    "response": "okay , scheduling a dentist_appointment with your dentist_appointment for 3pm next month on the_12th",
    "task": "schedule"
  },
  {
    "id": "",
    "ground_truth": "i have scheduled the appointment",
    "response": "okay , i will set the dentist_appointment for next month at 3pm",
    "task": "schedule"
  },
  {
    "id": "",
    "ground_truth": "peets_coffee also serves tea they are 2_miles away at 9981_archuleta_ave",
    "response": "the closest tea house is peets_coffee , 2_miles away",
    "task": "navigate"
  },
  {
    "id": "",
    "ground_truth": "moderate_traffic is listed to peets_coffee",
    "response": "there is moderate_traffic on the way to peets_coffee",
    "task": "navigate"
  },
  {
    "id": "",
    "ground_truth": "displaying directions now",
    "response": "setting navigation to 9981_archuleta_ave now there is moderate_traffic on our way",
    "task": "navigate"
  },
  {
    "id": "",
    "ground_truth": "you ' re welcome ; drive safely , and enjoy",
    "response": "you ' re welcome",
    "task": "navigate"
  },
  {
    "id": "",
    "ground_truth": "the_westin is located 7_miles away with no_traffic setting directions now to 329_el_camino_real",
    "response": "the_westin is 7_miles away",
    "task": "navigate"
  },
  {
    "id": "",
    "ground_truth": "setting navigation now",
    "response": "you ' re welcome !",
    "task": "navigate"
  },
  {
    "id": "",
    "ground_truth": "you ' re welcome !",
    "response": "you ' re welcome !",
    "task": "navigate"
  },
  {
    "id": "",
    "ground_truth": "jon and jeff will be attending your tennis_activity",
    "response": "you have tennis_activity on tuesday at 1pm with jeff and on the_8th at 1pm with mother",
    "task": "schedule"
  },
  {
    "id": "",
    "ground_truth": "they will be there at 1pm",
    "response": "you have two tennis_activity scheduled one on tuesday with jon and another on the_8th with jon",
    "task": "schedule"
  },
  {
    "id": "",
    "ground_truth": "you ' re welcome",
    "response": "you ' re welcome",
    "task": "schedule"
  },
  {
    "id": "",
    "ground_truth": "what city do you want to hear the forecast report from ?",
    "response": "for which city would you like today and tomorrow s forecast for ?",
    "task": "weather"
  },
  {
    "id": "",
    "ground_truth": "it will be stormy in camarillon on friday",
    "response": "it will not be foggy on friday in camarillo",
    "task": "weather"
  },
  {
    "id": "",
    "ground_truth": "you ' re welcome",
    "response": "you ' re welcome",
    "task": "weather"
  },
  {
    "id": "",
    "ground_truth": "saturday it will snow in fresno",
    "response": "it will not snow in fresno this week",
    "task": "weather"
  },
  {
    "id": "",
    "ground_truth": "glad to help",
    "response": "you ' re welcome !",
    "task": "weather"
  },
  {
    "id": "",
    "ground_truth": "the football game is on thursday",
    "response": "the football game is thursday at 2pm",
    "task": "schedule"
  },
  {
    "id": "",
    "ground_truth": "you have an optometrist_appointment today at 1pm",
    "response": "your doctor_appointment is at 3pm",
    "task": "schedule"
  },
  {
    "id": "",
    "ground_truth": "the agenda for your meeting is to discuss_the_merger",
    "response": "your meeting is at 3pm",
    "task": "schedule"
  },
  {
    "id": "",
    "ground_truth": "your meeting is on wednesday at 3pm in conference_room_100",
    "response": "your meeting is at 3pm",
    "task": "schedule"
  },
  {
    "id": "",
    "ground_truth": "you ' re welcome",
    "response": "you ' re welcome",
    "task": "schedule"
  },
  {
    "id": "",
    "ground_truth": "there aren t any cloudy days in the forecast for inglewood",
    "response": "it will not be cloudy in inglewood next_week",
    "task": "weather"
  },
  {
    "id": "",
    "ground_truth": "you ' re welcome !",
    "response": "you ' re welcome",
    "task": "weather"
  },
  {
    "id": "",
    "ground_truth": "you have two swimming_activity scheduled one on wednesday at 5pm and the other on the_5th at 4pm",
    "response": "you have a swimming_activity on wednesday at 4pm with ana and the_5th at 5pm with ana",
    "task": "schedule"
  },
  {
    "id": "",
    "ground_truth": "no problem",
    "response": "you ' re welcome",
    "task": "schedule"
  },
  {
    "id": "",
    "ground_truth": "home is 5_miles away at 5671 barringer street",
    "response": "navigating to home",
    "task": "navigate"
  },
  {
    "id": "",
    "ground_truth": "no the only route available has heavy_traffic i m sorry",
    "response": "there is no_traffic on the route home to 5671_barringer_street , i sent its position on your screen",
    "task": "navigate"
  },
  {
    "id": "",
    "ground_truth": "sorry about it , enjoy some music in the meantime !",
    "response": "there is no_traffic on the way home , i sent its position on your screen",
    "task": "navigate"
  },
  {
    "id": "",
    "ground_truth": "okay , i will set a schedule for a swimming_activity with marie on sunday at 6pm",
    "response": "okay , scheduling a swimming_activity with marie on sunday at 6pm",
    "task": "schedule"
  },
  {
    "id": "",
    "ground_truth": "you ' re welcome",
    "response": "you ' re welcome",
    "task": "schedule"
  },
  {
    "id": "",
    "ground_truth": "the nearest hotel is hotel_keen , it s 3_miles away do you want its address ?",
    "response": "the nearest hotel is the_keen , it s 3_miles away",
    "task": "navigate"
  },
  {
    "id": "",
    "ground_truth": "578_arbol_dr , there is no_traffic and you should arrive in a couple minutes",
    "response": "hotel_keen is at 578_arbol_dr",
    "task": "navigate"
  },
  {
    "id": "",
    "ground_truth": "i picked the best route for you , drive carefully !",
    "response": "setting gps for quickest route to hotel_keen at 578_arbol_dr",
    "task": "navigate"
  },
  {
    "id": "",
    "ground_truth": "you ' re welcome !",
    "response": "you ' re welcome",
    "task": "navigate"
  },
  {
    "id": "",
    "ground_truth": "there is heavy_traffic in this moment but we are just 1_miles away , it shouldn t take too long to reach there",
    "response": "there is a road_block_nearby but i sent on your screen another route to reach home",
    "task": "navigate"
  },
  {
    "id": "",
    "ground_truth": "i sent all the info on your screen , drive carefully !",
    "response": "home is 1_miles away at 5677_bedoin_street with no_traffic noted",
    "task": "navigate"
  },
  {
    "id": "",
    "ground_truth": "you ' re welcome !",
    "response": "you ' re welcome !",
    "task": "navigate"
  },
  {
    "id": "",
    "ground_truth": "okay , what city should i look in ?",
    "response": "what city do you want to know if it will be cloudy in ?",
    "task": "weather"
  },
  {
    "id": "",
    "ground_truth": "during the week it will be cloudy in grand_rapids only today",
    "response": "it will be cloudy on wednesday in grand_rapids",
    "task": "weather"
  },
  {
    "id": "",
    "ground_truth": "glad i could help out",
    "response": "you ' re welcome",
    "task": "weather"
  },
  {
    "id": "",
    "ground_truth": "i have located a parking_garage 2_miles away at 880_ames_ct called webster_garage",
    "response": "we are 2_miles away from webster_garage : do you want the address ?",
    "task": "navigate"
  },
  {
    "id": "",
    "ground_truth": "it is located 2_miles away , with moderate_traffic en route",
    "response": "webster_garage is the quickest route to 880_ames_ct",
    "task": "navigate"
  },
  {
    "id": "",
    "ground_truth": "no problem",
    "response": "you ' re welcome !",
    "task": "navigate"
  },
  {
    "id": "",
    "ground_truth": "your doctor_appointment at 2pm , your aunt will be going",
    "response": "you have two doctor_appointment scheduled ; one on the_4th at 2pm with aunt and one on the_5th at 3pm with aunt",
    "task": "schedule"
  },
  {
    "id": "",
    "ground_truth": "happy to help",
    "response": "you ' re welcome",
    "task": "schedule"
  },
  {
    "id": "",
    "ground_truth": "i am setting an appointment at the dentist on the_12th of current month at 9am with martha",
    "response": "okay , scheduling an appointment with martha at 9am on the_12th of this month , for what day ?",
    "task": "schedule"
  },
  {
    "id": "",
    "ground_truth": "you ' re welcome",
    "response": "you ' re welcome",
    "task": "schedule"
  },
  {
    "id": "",
    "ground_truth": "swimming plans",
    "response": "what time is your swimming ?",
    "task": "schedule"
  },
  {
    "id": "",
    "ground_truth": "swimming plans on friday at 11am have been added to the calendar",
    "response": "okay , setting a reminder for your swimming_activity on friday , at 11am",
    "task": "schedule"
  },
  {
    "id": "",
    "ground_truth": "ok",
    "response": "okay , i am scheduling a swimming_activity with you for friday at 11am",
    "task": "schedule"
  },
  {
    "id": "",
    "ground_truth": "your agenda for your meeting today is go_over_budget",
    "response": "your meeting is scheduled for friday at 2pm",
    "task": "schedule"
  },
  {
    "id": "",
    "ground_truth": "there is 2 tea shops near you ; teavana is 4_miles away and cafe_venetia is 5_miles away which one do you want ?",
    "response": "there is a cafe_venetia and philz , which one do you prefer ?",
    "task": "navigate"
  },
  {
    "id": "",
    "ground_truth": "teavana is the fastest journey , because there is no_traffic on the way there cafe_venetia has moderate_traffic should we go to teavana ?",
    "response": "there is no_traffic on the way to cafe_venetia",
    "task": "navigate"
  },
  {
    "id": "",
    "ground_truth": "i sent on your screen its position and the fastest route to get there",
    "response": "there is no_traffic on the way to cafe_venetia",
    "task": "navigate"
  },
  {
    "id": "",
    "ground_truth": "teavana is located at 145_amherst_st",
    "response": "145_amherst_st , we are 5_miles away from teavana : do you want me to set the gps ?",
    "task": "navigate"
  },
  {
    "id": "",
    "ground_truth": "you ' re welcome , glad i could be of assistance",
    "response": "you ' re welcome !",
    "task": "navigate"
  },
  {
    "id": "",
    "ground_truth": "there is not gonna be any blizzard this week in alhambra ; on tuesday it will rain",
    "response": "there will be no blizzard in alhambra on tuesday",
    "task": "weather"
  },
  {
    "id": "",
    "ground_truth": "you ' re very welcome",
    "response": "you ' re welcome",
    "task": "weather"
  },
  {
    "id": "",
    "ground_truth": "there is no fog in the forecast for exeter next_week",
    "response": "no , on wednesday it will be foggy in exeter",
    "task": "weather"
  },
  {
    "id": "",
    "ground_truth": "you ' re welcome !",
    "response": "you ' re welcome",
    "task": "weather"
  },
  {
    "id": "",
    "ground_truth": "i do not have info on the local starbucks but i do see another coffee place would you like to hear info on it ?",
    "response": "there is a starbucks 1_miles away at 704_arastradero_rd",
    "task": "navigate"
  },
  {
    "id": "",
    "ground_truth": "there is coupa located at 394_van_ness_ave , there is moderate_traffic but you ' re just 6_miles away",
    "response": "the coupa is located at 394_van_ness_ave , i sent its position on your screen",
    "task": "navigate"
  },
  {
    "id": "",
    "ground_truth": "you ' re welcome !",
    "response": "coupa is located at 394_van_ness_ave , i sent its position on your screen",
    "task": "navigate"
  },
  {
    "id": "",
    "ground_truth": "this week the highest_temperature in cleveland will be 100f on saturday",
    "response": "the highest_temperature this week in cleveland will be on monday with 100f",
    "task": "weather"
  },
  {
    "id": "",
    "ground_truth": "you ' re welcome !",
    "response": "you ' re welcome",
    "task": "weather"
  },
  {
    "id": "",
    "ground_truth": "stanford_shopping_center is the only nearby shopping_center",
    "response": "stanford_shopping_center is 5_miles away",
    "task": "navigate"
  },
  {
    "id": "",
    "ground_truth": "there is a car_collision_nearby stanford_shopping_center",
    "response": "there is a car_collision_nearby but we are just 5_miles away from stanford_shopping_center",
    "task": "navigate"
  },
  {
    "id": "",
    "ground_truth": "the route to 773_alger_dr set to the quickest possible",
    "response": "i sent the info on your screen , you ' re welcome !",
    "task": "navigate"
  },
  {
    "id": "",
    "ground_truth": "you ' re welcome !",
    "response": "you ' re welcome !",
    "task": "navigate"
  },
  {
    "id": "",
    "ground_truth": "you have 3 optometrist_appointment scheduled , one with marie on the_2nd , martha on saturday , and your brother on the_16th",
    "response": "you have two optometrist_appointment scheduled one on the_2nd at 5pm with marie and another on the_16th at 10am with martha",
    "task": "schedule"
  },
  {
    "id": "",
    "ground_truth": "you ' re welcome",
    "response": "you ' re welcome",
    "task": "schedule"
  },
  {
    "id": "",
    "ground_truth": "philz serves coffee and is 6_miles away at 583_alester_ave",
    "response": "there is a philz 6_miles away",
    "task": "navigate"
  },
  {
    "id": "",
    "ground_truth": "there is no_traffic on the 6_miles route to philz ; enjoy",
    "response": "setting navigation to philz , 6_miles away at 583_alester_ave",
    "task": "navigate"
  },
  {
    "id": "",
    "ground_truth": "you ' re welcome",
    "response": "you ' re welcome !",
    "task": "navigate"
  },
  {
    "id": "",
    "ground_truth": "in new_york , it will be raining monday and tuesday , snowing wednesday , windy on thursday , frost on friday , dew on saturday , and overcast on sunday",
    "response": "this week in new_york city it will be raining , snow , overcast , clear_skies , fog , and a blizzard",
    "task": "weather"
  },
  {
    "id": "",
    "ground_truth": "you ' re welcome patience !",
    "response": "you ' re welcome !",
    "task": "weather"
  },
  {
    "id": "",
    "ground_truth": "there isn t any traffic to pizza_my_heart at 528_anton_ct it will be a 6_miles drive",
    "response": "pizza_my_heart is 6_miles away at 528_anton_ct , with no_traffic",
    "task": "navigate"
  },
  {
    "id": "",
    "ground_truth": "quickest route with no_traffic set for pizza_my_heart have a great day",
    "response": "setting gps to pizza_my_heart at 528_anton_ct , 6_miles away",
    "task": "navigate"
  },
  {
    "id": "",
    "ground_truth": "there is a chef_chu_s and a tai_pan",
    "response": "there is a chef_chu_s 6_miles away",
    "task": "navigate"
  },
  {
    "id": "",
    "ground_truth": "that would be chef_chu_s",
    "response": "chef_chu_s is the fastest to get to chef_chu_s",
    "task": "navigate"
  },
  {
    "id": "",
    "ground_truth": "chef_chu_s is at 593_arrowhead_way",
    "response": "chef_chu_s is at 593_arrowhead_way",
    "task": "navigate"
  },
  {
    "id": "",
    "ground_truth": "you ' re welcome",
    "response": "you ' re welcome",
    "task": "navigate"
  },
  {
    "id": "",
    "ground_truth": "hotel_keen is a rest_stop located 3_miles away there is a car_collision_nearby but should delay you to long",
    "response": "the_clement_hotel is at 657_ames_ave",
    "task": "navigate"
  },
  {
    "id": "",
    "ground_truth": "the address for hotel_keen is 578_arbol_dr , 3_miles away with a car_collision_nearby",
    "response": "hotel_keen is at 578_arbol_dr",
    "task": "navigate"
  },
  {
    "id": "",
    "ground_truth": "i sent the quickest route on your screen",
    "response": "hotel_keen is at 578_arbol_dr",
    "task": "navigate"
  },
  {
    "id": "",
    "ground_truth": "you ' re welcome ; drive safely",
    "response": "you ' re welcome !",
    "task": "navigate"
  },
  {
    "id": "",
    "ground_truth": "if you drive carefully it will be for sure !",
    "response": "you ' re welcome",
    "task": "navigate"
  },
  {
    "id": "",
    "ground_truth": "what city do you want the weather for ?",
    "response": "for which city would you like to know today and tomorrow s forecast for ? , for which city ? today and tomorrow s forecast is clear_skies , with low temperature of 20f , and high of 40f",
    "task": "weather"
  },
  {
    "id": "",
    "ground_truth": "in manhattan it will be stormy on wednesday and thursday",
    "response": "it will not be stormy in manhattan over the next 7 days",
    "task": "weather"
  },
  {
    "id": "",
    "ground_truth": "anytime",
    "response": "you ' re welcome !",
    "task": "weather"
  },
  {
    "id": "",
    "ground_truth": "the nearest pizza_restaurant with no_traffic is 3_miles away at 113_anton_ct do you want to go to the round_table ?",
    "response": "the nearest pizza_restaurant is round_table , located at 113_anton_ct , 2_miles away",
    "task": "navigate"
  },
  {
    "id": "",
    "ground_truth": "you ' re welcome",
    "response": "you ' re welcome !",
    "task": "navigate"
  },
  {
    "id": "",
    "ground_truth": "in los_angeles it is gonna be warm on tuesday",
    "response": "it will not be warm in los_angeles this week",
    "task": "weather"
  },
  {
    "id": "",
    "ground_truth": "anytime !",
    "response": "you ' re welcome !",
    "task": "weather"
  },
  {
    "id": "",
    "ground_truth": "your home is at 56_cadwell_street",
    "response": "the nearest home is 2_miles away at 56_cadwell_street",
    "task": "navigate"
  },
  {
    "id": "",
    "ground_truth": "no problem",
    "response": "you ' re welcome",
    "task": "navigate"
  },
  {
    "id": "",
    "ground_truth": "your dinner reservation is at 5pm",
    "response": "your dinner is at 5pm",
    "task": "schedule"
  },
  {
    "id": "",
    "ground_truth": "palo_alto_medical_foundation at 611_ames_ave is 4_miles away but there is no_traffic on the way setting navigation now",
    "response": "stanford_express_care is at 214_el_camino_real , 1_miles away with a car_collision_nearby",
    "task": "navigate"
  },
  {
    "id": "",
    "ground_truth": "you ' re welcome",
    "response": "you ' re welcome !",
    "task": "navigate"
  },
  {
    "id": "",
    "ground_truth": "ok , dentist_appointment with your dad on the_1st at 2pm is set",
    "response": "okay , setting a dentist_appointment with your father on the first at 2pm",
    "task": "schedule"
  },
  {
    "id": "",
    "ground_truth": "what date and time is your swim appointment ?",
    "response": "what day and time should i set the appointment ?",
    "task": "schedule"
  },
  {
    "id": "",
    "ground_truth": "i have added swim appointment to your calendar at 10am on thursday",
    "response": "okay , scheduling a swimming_appointment with your swim_appointment for thursday at 10am",
    "task": "schedule"
  },
  {
    "id": "",
    "ground_truth": "you ' re welcome",
    "response": "you ' re welcome",
    "task": "schedule"
  },
  {
    "id": "",
    "ground_truth": "your lab_appointment is on the_5th and your aunt will be attending",
    "response": "you ' re welcome",
    "task": "schedule"
  },
  {
    "id": "",
    "ground_truth": "the lab_appointment is schedule for 2pm on the_5th and your aunt will be attending",
    "response": "you ' re welcome",
    "task": "schedule"
  },
  {
    "id": "",
    "ground_truth": "you ' re welcome",
    "response": "you ' re welcome",
    "task": "schedule"
  },
  {
    "id": "",
    "ground_truth": "the nearest gas_station is located 5_miles away need more info ?",
    "response": "valero is 5_miles away at 200_alester_ave",
    "task": "navigate"
  },
  {
    "id": "",
    "ground_truth": "setting gps for quickest route to valero gas_station now",
    "response": "i sent the info on your screen , you ' re welcome !",
    "task": "navigate"
  },
  {
    "id": "",
    "ground_truth": "valero is located at 200_alester_ave",
    "response": "valero is at 200_alester_ave",
    "task": "navigate"
  },
  {
    "id": "",
    "ground_truth": "you ' re welcome , glad i could help",
    "response": "you ' re welcome !",
    "task": "navigate"
  },
  {
    "id": "",
    "ground_truth": "the weather in cleveland on thursday will have dew and a high of 30f",
    "response": "it will be foggy on thursday in cleveland",
    "task": "weather"
  },
  {
    "id": "",
    "ground_truth": "anytime !",
    "response": "you ' re welcome",
    "task": "weather"
  },
  {
    "id": "",
    "ground_truth": "your home is 4_miles away but there is heavy_traffic on our way , i sent the best available route on your screen",
    "response": "home is 4_miles away at 56_cadwell_street",
    "task": "navigate"
  },
  {
    "id": "",
    "ground_truth": "sure , it s 56_cadwell_street , you can see it on your screen",
    "response": "your home is at 56_cadwell_street",
    "task": "navigate"
  },
  {
    "id": "",
    "ground_truth": "you ' re welcome ; drive safely",
    "response": "you ' re welcome !",
    "task": "navigate"
  },
  {
    "id": "",
    "ground_truth": "the temperatures in seattle will be high this week and the hottest days will be monday and tuesday with 100f ( but pay attention , it s gonna rain too )",
    "response": "it will be hot on saturday and hot on sunday in boston",
    "task": "weather"
  },
  {
    "id": "",
    "ground_truth": "the highs for boston this weekend are in the 90s while the lows are supposed to be 70s",
    "response": "it will be hot on monday and wednesday in boston",
    "task": "weather"
  },
  {
    "id": "",
    "ground_truth": "you ' re welcome , glad i could help",
    "response": "you ' re welcome !",
    "task": "weather"
  },
  {
    "id": "",
    "ground_truth": "okay , scheduling a swimming_activity with your brother for the_7th at 11am",
    "response": "okay , scheduling a swimming_activity with your brother for the_7th at 11am",
    "task": "schedule"
  },
  {
    "id": "",
    "ground_truth": "glad to help",
    "response": "you ' re welcome",
    "task": "schedule"
  },
  {
    "id": "",
    "ground_truth": "stanford_shopping_center is 4_miles away",
    "response": "stanford_shopping_center is 4_miles away",
    "task": "navigate"
  },
  {
    "id": "",
    "ground_truth": "ok , you will headed toward stanford_shopping_center at 773_alger_dr , located 4_miles away",
    "response": "i sent the info on your screen , you ' re welcome !",
    "task": "navigate"
  },
  {
    "id": "",
    "ground_truth": "you ' re welcome",
    "response": "you ' re welcome !",
    "task": "navigate"
  },
  {
    "id": "",
    "ground_truth": "for which one ? i have two , one at 6pm and one at 3pm",
    "response": "your conference is on sunday at 6pm with management in conference_room_102",
    "task": "schedule"
  },
  {
    "id": "",
    "ground_truth": "the event is on sunday at 6pm in conference_room_102 and management will be attending",
    "response": "the conference is on sunday at 6pm with management to discuss_the_company_picnic",
    "task": "schedule"
  },
  {
    "id": "",
    "ground_truth": "no problem , goodbye",
    "response": "you ' re welcome",
    "task": "schedule"
  },
  {
    "id": "",
    "ground_truth": "currently you ' re taking_medicine on two occasions one is on the_13th at 4pm with your mother the other is on monday at 11am with marie",
    "response": "you have two medicine events scheduled one on monday at 11am with mother and one on the_13th at 4pm with aunt",
    "task": "schedule"
  },
  {
    "id": "",
    "ground_truth": "hr will be at the friday meeting",
    "response": "your meeting is friday at 7pm",
    "task": "schedule"
  },
  {
    "id": "",
    "ground_truth": "the weather forecast predicts that it will be stormy in los_angeles on sunday",
    "response": "it will not be windy in los_angeles on sunday",
    "task": "weather"
  },
  {
    "id": "",
    "ground_truth": "no problem",
    "response": "you ' re welcome",
    "task": "weather"
  },
  {
    "id": "",
    "ground_truth": "your next lab_appointment is next monday at 2pm",
    "response": "your lab_appointment is monday at 2pm",
    "task": "schedule"
  },
  {
    "id": "",
    "ground_truth": "okay , scheduling a dentist_appointment with ana on the_8th at 1pm",
    "response": "okay , i am scheduling a dentist_appointment on the_8th at 1pm ana will be joining you",
    "task": "schedule"
  },
  {
    "id": "",
    "ground_truth": "glad i can assist you",
    "response": "you ' re welcome",
    "task": "schedule"
  },
  {
    "id": "",
    "ground_truth": "there is a travelers_lodge one miles away",
    "response": "the_westin is at 329_el_camino_real",
    "task": "navigate"
  },
  {
    "id": "",
    "ground_truth": "travelers_lodge 333_arbol_dr",
    "response": "travelers_lodge is at 333_arbol_dr",
    "task": "navigate"
  },
  {
    "id": "",
    "ground_truth": "gps set for shortest route",
    "response": "travelers_lodge is at 333_arbol_dr",
    "task": "navigate"
  },
  {
    "id": "",
    "ground_truth": "have a good day",
    "response": "you ' re welcome !",
    "task": "navigate"
  },
  {
    "id": "",
    "ground_truth": "you ' re playing tennis on 11am friday",
    "response": "you have a tennis_activity on friday at 11am",
    "task": "schedule"
  },
  {
    "id": "",
    "ground_truth": "you have two dentist_appointment , one with your aunt and one with your sister , both on monday",
    "response": "you have two dentist_appointment scheduled ; one on monday at 10am with aunt and one on the_5th at 1pm with aunt",
    "task": "schedule"
  },
  {
    "id": "",
    "ground_truth": "glad i can assist you",
    "response": "you ' re welcome",
    "task": "schedule"
  },
  {
    "id": "",
    "ground_truth": "you have four yoga_activity scheduled ; one on monday with alex , two on friday with sister and one with marie , and one on the_17th with martha",
    "response": "you have two yoga_activity scheduled one on friday at 4pm with marie and another on the_17th at 1pm with marie",
    "task": "schedule"
  },
  {
    "id": "",
    "ground_truth": "you ' re welcome !",
    "response": "you ' re welcome",
    "task": "schedule"
  },
  {
    "id": "",
    "ground_truth": "okay scheduling taking_medicine with martha at 5pm next wednesday",
    "response": "okay , scheduling taking_medicine with martha at 5pm next wednesday",
    "task": "schedule"
  },
  {
    "id": "",
    "ground_truth": "taking_medicine scheduled for next wednesday at 5pm",
    "response": "you ' re welcome",
    "task": "schedule"
  },
  {
    "id": "",
    "ground_truth": "what city do you want the weather for ?",
    "response": "what city do you want to know if it s cloudy ?",
    "task": "weather"
  },
  {
    "id": "",
    "ground_truth": "there are no clouds in fresno right now",
    "response": "today is gonna be cloudy in fresno",
    "task": "weather"
  },
  {
    "id": "",
    "ground_truth": "anytime",
    "response": "you ' re welcome",
    "task": "weather"
  },
  {
    "id": "",
    "ground_truth": "there is no starbucks listed locally but i have another coffee shop listed would you like the address to it ?",
    "response": "there is no starbucks nearby",
    "task": "navigate"
  },
  {
    "id": "",
    "ground_truth": "then let s go at cafe_venetia , 269_alger_dr",
    "response": "the address is 269_alger_dr , i sent its position on your screen",
    "task": "navigate"
  },
  {
    "id": "",
    "ground_truth": "the destination is 4_miles away in no_traffic",
    "response": "you ' re welcome !",
    "task": "navigate"
  },
  {
    "id": "",
    "ground_truth": "you ' re welcome !",
    "response": "you ' re welcome !",
    "task": "navigate"
  },
  {
    "id": "",
    "ground_truth": "there is no starbucks close but there is two others ; one is coupa that is 6_miles away and the other is cafe_venetia which is 3_miles away which one do you want ?",
    "response": "there is no starbucks nearby",
    "task": "navigate"
  },
  {
    "id": "",
    "ground_truth": "cafe_venetia is located at 269_alger_dr with heavy_traffic is that going to be okay ?",
    "response": "cafe_venetia is at 269_alger_dr with heavy_traffic setting navigation now",
    "task": "navigate"
  },
  {
    "id": "",
    "ground_truth": "i sent the info on your screen , drive carefully !",
    "response": "gps set for quickest route to cafe_venetia at 269_alger_dr",
    "task": "navigate"
  },
  {
    "id": "",
    "ground_truth": "you ' re welcome !",
    "response": "you ' re welcome !",
    "task": "navigate"
  },
  {
    "id": "",
    "ground_truth": "where would you like to know if it will snow ?",
    "response": "yes , there is snow in the forecast for today in san_jose",
    "task": "weather"
  },
  {
    "id": "",
    "ground_truth": "no it s not forecast to snow in corona today ; the forecast is humid with a low of 70f and a high of 90f",
    "response": "there is no snow in the forecast for corona today , but a drizzle on tuesday",
    "task": "weather"
  },
  {
    "id": "",
    "ground_truth": "you ' re welcome have a great day",
    "response": "you ' re welcome !",
    "task": "weather"
  },
  {
    "id": "",
    "ground_truth": "the travelers_lodge is closest to you at 6_miles away in moderate_traffic would you like directions there ?",
    "response": "the_westin is 7_miles away at 329_el_camino_real",
    "task": "navigate"
  },
  {
    "id": "",
    "ground_truth": "i m setting the gps for 333_arbol_dr",
    "response": "travelers_lodge is located at 333_arbol_dr , there is moderate_traffic on our way",
    "task": "navigate"
  },
  {
    "id": "",
    "ground_truth": "you ' re welcome",
    "response": "you ' re welcome !",
    "task": "navigate"
  },
  {
    "id": "",
    "ground_truth": "we are 5_miles away from p_._f_._changs : do you want to go there ?",
    "response": "p_._f_._changs is 5_miles away at 669_el_camino_real",
    "task": "navigate"
  },
  {
    "id": "",
    "ground_truth": "taking you to p_._f_._changs",
    "response": "p_._f_._changs is the only chinese_restaurant i can find it is located at 669_el_camino_real",
    "task": "navigate"
  },
  {
    "id": "",
    "ground_truth": "the addres of p_._f_._changs is 669_el_camino_real",
    "response": "p_._f_._changs is at 669_el_camino_real",
    "task": "navigate"
  },
  {
    "id": "",
    "ground_truth": "navigation set , we should arrive shortly",
    "response": "navigation set to p_._f_._changs at 669_el_camino_real",
    "task": "navigate"
  },
  {
    "id": "",
    "ground_truth": "what city would you like weather information about ?",
    "response": "what city do you want the rain forecast for ?",
    "task": "weather"
  },
  {
    "id": "",
    "ground_truth": "the weather forecast for oakland does not show rain right now",
    "response": "yes , it is raining in oakland right now",
    "task": "weather"
  },
  {
    "id": "",
    "ground_truth": "you ' re welcome",
    "response": "you ' re welcome",
    "task": "weather"
  },
  {
    "id": "",
    "ground_truth": "i will schedule a conference at 6pm on the tenth with sales_team",
    "response": "okay , scheduling a conference with the sales_team for the tenth at 6pm",
    "task": "schedule"
  },
  {
    "id": "",
    "ground_truth": "you ' re welcome",
    "response": "you ' re welcome",
    "task": "schedule"
  },
  {
    "id": "",
    "ground_truth": "okay , setting a reminder to take your medicine with ana at 7pm on tuesday",
    "response": "okay , setting a reminder to take medicine at 7pm on tuesday with ana",
    "task": "schedule"
  },
  {
    "id": "",
    "ground_truth": "you ' re welcome",
    "response": "you ' re welcome",
    "task": "schedule"
  },
  {
    "id": "",
    "ground_truth": "chevron is 6_miles away",
    "response": "there is a chevron 6_miles away",
    "task": "navigate"
  },
  {
    "id": "",
    "ground_truth": "i m sorry , chevron is the only gas_station i am able to locate",
    "response": "chevron is the only gas_station that i can find it is located at 783_arcadia_pl",
    "task": "navigate"
  },
  {
    "id": "",
    "ground_truth": "its address is 783_arcadia_pl , i sent it on your screen",
    "response": "chevron is at 783_arcadia_pl",
    "task": "navigate"
  },
  {
    "id": "",
    "ground_truth": "you ' re welcome ; drive safely",
    "response": "you ' re welcome",
    "task": "navigate"
  },
  {
    "id": "",
    "ground_truth": "no problem",
    "response": "you ' re welcome",
    "task": "navigate"
  },
  {
    "id": "",
    "ground_truth": "your reminder has been set for saturday at 2pm to take medicine with martha",
    "response": "okay , scheduling a reminder to take medicine with martha for saturday at 2pm",
    "task": "schedule"
  },
  {
    "id": "",
    "ground_truth": "we are 3_miles away from chef_chu_s and 6_miles away from mandarin_roots",
    "response": "mandarin_roots is the only chinese_restaurant nearby",
    "task": "navigate"
  },
  {
    "id": "",
    "ground_truth": "chef_chu_s is closer",
    "response": "mandarin_roots has the fastest route with no_traffic",
    "task": "navigate"
  },
  {
    "id": "",
    "ground_truth": "chef_chu_s is located at 593_arrowhead_way",
    "response": "chef_chu_s is located at 593_arrowhead_way",
    "task": "navigate"
  },
  {
    "id": "",
    "ground_truth": "chef_chu_s is 3_miles away through moderate_traffic",
    "response": "chef_chu_s is 3_miles away",
    "task": "navigate"
  },
  {
    "id": "",
    "ground_truth": "you ' re welcome !",
    "response": "you ' re welcome",
    "task": "navigate"
  },
  {
    "id": "",
    "ground_truth": "stanford_express_care is 7_miles away , though there is a car_collision_nearby would you like directions there ?",
    "response": "stanford_express_care is 7_miles away",
    "task": "navigate"
  },
  {
    "id": "",
    "ground_truth": "okay , heading to 214_el_camino_real",
    "response": "stanford_express_care is located at 214_el_camino_real , i sent its position on your screen",
    "task": "navigate"
  },
  {
    "id": "",
    "ground_truth": "there are no starbucks around here but we are 4_miles away from cafe_venetia : is it okay to go there ?",
    "response": "there is no starbucks nearby",
    "task": "navigate"
  },
  {
    "id": "",
    "ground_truth": "i sent the address with the fastest route on screen , drive carefully !",
    "response": "i sent the info on your screen , you ' re welcome !",
    "task": "navigate"
  },
  {
    "id": "",
    "ground_truth": "am or pm ?",
    "response": "okay , i will be sure to remind you to go swimming at 4 : 50",
    "task": "schedule"
  },
  {
    "id": "",
    "ground_truth": "swimming reminder has been set for the_12th at 4 : 50pm",
    "response": "okay , setting a reminder to go swimming at 4 : 50pm",
    "task": "schedule"
  },
  {
    "id": "",
    "ground_truth": "you ' re welcome",
    "response": "you ' re welcome",
    "task": "schedule"
  },
  {
    "id": "",
    "ground_truth": "your next meeting is with your boss at 10am in conference_room_102",
    "response": "your meeting is friday at 10am",
    "task": "schedule"
  },
  {
    "id": "",
    "ground_truth": "you ' re welcome ! did you also want to know the agenda for the meeting ?",
    "response": "you ' re welcome",
    "task": "schedule"
  },
  {
    "id": "",
    "ground_truth": "you ' re welcome",
    "response": "no problem",
    "task": "schedule"
  },
  {
    "id": "",
    "ground_truth": "there is currently snow in san_francisco",
    "response": "it is currently dry with a low of 20f and a high of 30f",
    "task": "weather"
  },
  {
    "id": "",
    "ground_truth": "happy to help",
    "response": "you ' re welcome",
    "task": "weather"
  },
  {
    "id": "",
    "ground_truth": "which one ? i have two , one with your father on the_3rd , and one with tom on the_9th",
    "response": "you have two doctor_appointment scheduled one on monday at 2pm with jeff and another on the_3rd at 3pm with tom",
    "task": "schedule"
  },
  {
    "id": "",
    "ground_truth": "the appointment on the_9th is at 3pm",
    "response": "you ' re welcome",
    "task": "schedule"
  },
  {
    "id": "",
    "ground_truth": "what day and time is the conference",
    "response": "what day and time should i set the reminder ?",
    "task": "schedule"
  },
  {
    "id": "",
    "ground_truth": "i have that conference set up for you to be reminded of is there anything else you need ?",
    "response": "okay , scheduling a reminder for the conference on august 14th at 4pm",
    "task": "schedule"
  },
  {
    "id": "",
    "ground_truth": "your reminder for the conference with the executive_team on august the_14th at 4pm is all set",
    "response": "okay , setting a reminder for august 14th at 4pm for your conference with the executive_team",
    "task": "schedule"
  },
  {
    "id": "",
    "ground_truth": "you ' re welcome",
    "response": "you ' re welcome",
    "task": "schedule"
  },
  {
    "id": "",
    "ground_truth": "your tennis_activity is set for 11am with jon in attendance",
    "response": "your tennis_activity is on the_3rd at 11am with jon",
    "task": "schedule"
  },
  {
    "id": "",
    "ground_truth": "happy to help",
    "response": "you ' re welcome",
    "task": "schedule"
  },
  {
    "id": "",
    "ground_truth": "what city would you like weather information about ?",
    "response": "this week in san_jose the temperature will be a low of 40f , and a high of 50f",
    "task": "weather"
  },
  {
    "id": "",
    "ground_truth": "in san_jose , it is expected to be between 40f - 60f monday and tuesday , 70f - 80f wednesday , 90f - 100f thursday , 70f - 90f friday , 30f - 40f saturday , and 40f - 60f on sunday",
    "response": "in san_jose it will be warm on monday , with a low of 40f , and a high of 50f",
    "task": "weather"
  },
  {
    "id": "",
    "ground_truth": "you ' re welcome",
    "response": "you ' re welcome !",
    "task": "weather"
  },
  {
    "id": "",
    "ground_truth": "in san_mateo it will be stormy on saturday , and hail on sunday",
    "response": "it will be snowy and between 90f - 100f in san_mateo on monday and wednesday",
    "task": "weather"
  },
  {
    "id": "",
    "ground_truth": "you ' re welcome",
    "response": "you ' re welcome",
    "task": "weather"
  },
  {
    "id": "",
    "ground_truth": "what city are you interested in",
    "response": "what city do you want to know the weekly temperature for ?",
    "task": "weather"
  },
  {
    "id": "",
    "ground_truth": "the temperature in los_angeles this week reaches a low of 40f and the highest will be 100f",
    "response": "in los_angeles , it will be 30f - 40f on monday , and 60f - 70f on tuesday",
    "task": "weather"
  },
  {
    "id": "",
    "ground_truth": "you ' re welcome hope you have a great day",
    "response": "you ' re welcome !",
    "task": "weather"
  },
  {
    "id": "",
    "ground_truth": "friday at 3pm",
    "response": "your next conference is friday at 3pm in conference_room_50",
    "task": "schedule"
  },
  {
    "id": "",
    "ground_truth": "where are you interested in ?",
    "response": "what city do you want to know if it s going to rain ?",
    "task": "weather"
  },
  {
    "id": "",
    "ground_truth": "in camarillo it will be stormy on tuesday",
    "response": "it will not be stormy in camarillo on monday",
    "task": "weather"
  },
  {
    "id": "",
    "ground_truth": "happy to help",
    "response": "you ' re welcome !",
    "task": "weather"
  },
  {
    "id": "",
    "ground_truth": "okay , i am scheduling a conference with your boss for the_5th of this month at 1pm",
    "response": "okay , scheduling a conference with the boss for this month on the_5th at 1pm",
    "task": "schedule"
  },
  {
    "id": "",
    "ground_truth": "no problem !",
    "response": "you ' re welcome",
    "task": "schedule"
  },
  {
    "id": "",
    "ground_truth": "okay , scheduling a tennis_activity with martha for friday at 4pm",
    "response": "okay , scheduling a tennis_activity with martha for friday at 4pm",
    "task": "schedule"
  },
  {
    "id": "",
    "ground_truth": "you ' re welcome",
    "response": "you ' re welcome",
    "task": "schedule"
  },
  {
    "id": "",
    "ground_truth": "it will not be windy in atherton in the next_few_days",
    "response": "it will not be windy in atherton next two_days",
    "task": "weather"
  },
  {
    "id": "",
    "ground_truth": "you ' re welcome",
    "response": "you ' re welcome",
    "task": "weather"
  },
  {
    "id": "",
    "ground_truth": "the travelers_lodge is located 4_miles away at 333_arbol_dr would you like directions there ?",
    "response": "four_seasons is 6_miles away at 465_arcadia_pl",
    "task": "navigate"
  },
  {
    "id": "",
    "ground_truth": "ok , i am setting gps for 333_arbol_dr",
    "response": "travelers_lodge is at 333_arbol_dr with no_traffic",
    "task": "navigate"
  },
  {
    "id": "",
    "ground_truth": "you ' re welcome , have a great day",
    "response": "you ' re welcome !",
    "task": "navigate"
  },
  {
    "id": "",
    "ground_truth": "okay , scheduling a reminder for your tennis_activity at 5pm on the_10th with jon",
    "response": "okay , scheduling a tennis_activity with jon for the tenth at 5pm",
    "task": "schedule"
  },
  {
    "id": "",
    "ground_truth": "you ' re welcome",
    "response": "you ' re welcome",
    "task": "schedule"
  },
  {
    "id": "",
    "ground_truth": "jacks_house is at 864_almanor_ln",
    "response": "jacks_house is at 864_almanor_ln , 4_miles away with no_traffic",
    "task": "navigate"
  },
  {
    "id": "",
    "ground_truth": "taking you to jack s house",
    "response": "jacks_house is at 864_almanor_ln",
    "task": "navigate"
  },
  {
    "id": "",
    "ground_truth": "i sent all the info on your screen , drive carefully !",
    "response": "the quickest route to jack s house is 4_miles away with no_traffic",
    "task": "navigate"
  },
  {
    "id": "",
    "ground_truth": "anytime !",
    "response": "you ' re welcome !",
    "task": "navigate"
  },
  {
    "id": "",
    "ground_truth": "okay , which one ? i have one for the_12th at 9am , and one for the_4th at 5pm",
    "response": "you have two optometrist_appointment scheduled one on the_2nd at 9am with ana and another on the_3rd at 3pm with martha",
    "task": "schedule"
  },
  {
    "id": "",
    "ground_truth": "you ' re welcome",
    "response": "you ' re welcome",
    "task": "schedule"
  },
  {
    "id": "",
    "ground_truth": "there are the ravenswood_shopping_center and the stanford_shopping_center both 3_miles away : do you want me to flip a coin between them or will you pick where to go ?",
    "response": "the midtown_shopping_center is 3_miles away at 338_alester_ave",
    "task": "navigate"
  },
  {
    "id": "",
    "ground_truth": "navigating you to ravenswood_shopping_center",
    "response": "there is moderate_traffic on the way to ravenswood_shopping_center",
    "task": "navigate"
  },
  {
    "id": "",
    "ground_truth": "the address to ravenswood_shopping_center is 434_arastradero_rd",
    "response": "the address is 434_arastradero_rd , i sent its position on your screen",
    "task": "navigate"
  },
  {
    "id": "",
    "ground_truth": "good day !",
    "response": "you ' re welcome !",
    "task": "navigate"
  },
  {
    "id": "",
    "ground_truth": "trader_joes is 2_miles away at 408_university_ave there is currently heavy_traffic on the route",
    "response": "there is a trader_joes 2_miles away : do you want to go there ?",
    "task": "navigate"
  },
  {
    "id": "",
    "ground_truth": "setting navigation now there is heavy_traffic on the way , so drive carefully",
    "response": "ok , heading to trader_joes at 408_university_ave",
    "task": "navigate"
  },
  {
    "id": "",
    "ground_truth": "you ' re welcome ; drive safely",
    "response": "you ' re welcome !",
    "task": "navigate"
  },
  {
    "id": "",
    "ground_truth": "what city are you wanting to know if it s going to rain ?",
    "response": "what city are you located in ?",
    "task": "weather"
  },
  {
    "id": "",
    "ground_truth": "it will rain on wednesday in redwood_city",
    "response": "it will rain on wednesday in redwood_city",
    "task": "weather"
  },
  {
    "id": "",
    "ground_truth": "no problem , so long",
    "response": "you ' re welcome",
    "task": "weather"
  },
  {
    "id": "",
    "ground_truth": "stanford_express_care is nearby",
    "response": "stanford_express_care is 4_miles away",
    "task": "navigate"
  },
  {
    "id": "",
    "ground_truth": "does stanford_express_care have heavy_traffic nearby ?",
    "response": "stanford_express_care is 4_miles away",
    "task": "navigate"
  },
  {
    "id": "",
    "ground_truth": "the route to stanford_express_care does have heavy_traffic",
    "response": "stanford_express_care is 4_miles away",
    "task": "navigate"
  },
  {
    "id": "",
    "ground_truth": "yes stanford_childrens_health is 1_miles away with no_traffic do you want the address ?",
    "response": "stanford_express_care is 4_miles away",
    "task": "navigate"
  },
  {
    "id": "",
    "ground_truth": "i m sorry , i did and i sent the address on your screen , drive carefully !",
    "response": "you ' re welcome",
    "task": "navigate"
  },
  {
    "id": "",
    "ground_truth": "cafe_venetia is 2_miles away at 269_alger_dr",
    "response": "the nearest coffee shop is starbucks , 2_miles away",
    "task": "navigate"
  },
  {
    "id": "",
    "ground_truth": "setting navigation now for the quickest route there is a road_block_nearby , so drive carefully",
    "response": "there is a road_block_nearby but since there is a road_nearby , i sent on your screen another route to reach the cafe_venetia",
    "task": "navigate"
  },
  {
    "id": "",
    "ground_truth": "anytime",
    "response": "you ' re welcome !",
    "task": "navigate"
  },
  {
    "id": "",
    "ground_truth": "the_westin is 6_miles away",
    "response": "the_westin is 6_miles away",
    "task": "navigate"
  },
  {
    "id": "",
    "ground_truth": "navigating to the_westin",
    "response": "the_westin is located at 329_el_camino_real , i sent its position on your screen",
    "task": "navigate"
  },
  {
    "id": "",
    "ground_truth": "the address is 329_el_camino_real",
    "response": "you ' re welcome",
    "task": "navigate"
  },
  {
    "id": "",
    "ground_truth": "you ' re welcome , happy to be of assistance",
    "response": "you ' re welcome !",
    "task": "navigate"
  },
  {
    "id": "",
    "ground_truth": "there is a safeway 4_miles away",
    "response": "there is a safeway 4_miles away at 452_arcadia_pl",
    "task": "navigate"
  },
  {
    "id": "",
    "ground_truth": "safeway is located at 452_arcadia_pl with a road_block_nearby",
    "response": "safeway is at 452_arcadia_pl",
    "task": "navigate"
  },
  {
    "id": "",
    "ground_truth": "i sent the fastest route on your gps , drive carefully !",
    "response": "setting gps to safeway at 452_arcadia_pl",
    "task": "navigate"
  },
  {
    "id": "",
    "ground_truth": "you ' re welcome !",
    "response": "you ' re welcome !",
    "task": "navigate"
  },
  {
    "id": "",
    "ground_truth": "your next meeting is monday at 3pm",
    "response": "your next meeting is monday at 3pm in conference_room_50",
    "task": "schedule"
  },
  {
    "id": "",
    "ground_truth": "what city are you wanting to know the temperature for ?",
    "response": "what city are you inquiring about ?",
    "task": "weather"
  },
  {
    "id": "",
    "ground_truth": "the lowest_temperature in fresno this week is predicted to be 60f , the highest , 100f",
    "response": "this week in fresno the temperature will be low of 20f , and high of 30f",
    "task": "weather"
  },
  {
    "id": "",
    "ground_truth": "no problem",
    "response": "you ' re welcome",
    "task": "weather"
  },
  {
    "id": "",
    "ground_truth": "which city are you wanting to know the weather for ?",
    "response": "what city do you want today and tomorrow s weather for ?",
    "task": "weather"
  },
  {
    "id": "",
    "ground_truth": "it will be windy tomorrow in seattle",
    "response": "it will not be windy in seatlle today",
    "task": "weather"
  },
  {
    "id": "",
    "ground_truth": "you ' re welcome !",
    "response": "you ' re welcome !",
    "task": "weather"
  },
  {
    "id": "",
    "ground_truth": "i am unable to locate starbucks there is a coffee_or_tea_place called coupa miles away",
    "response": "there is no starbucks nearby",
    "task": "navigate"
  },
  {
    "id": "",
    "ground_truth": "coupa is 1_miles away with heavy_traffic it shouldn t take us long it s located at 394_van_ness_ave",
    "response": "coupa is located at 394_van_ness_ave",
    "task": "navigate"
  },
  {
    "id": "",
    "ground_truth": "you ' re welcome !",
    "response": "you ' re welcome !",
    "task": "navigate"
  },
  {
    "id": "",
    "ground_truth": "what day would you like the forcast for ?",
    "response": "it will be dry today in redwood_city , with a low of 80f , and a high of 90f",
    "task": "weather"
  },
  {
    "id": "",
    "ground_truth": "it will not be dry in redwood_city next_week",
    "response": "it will be dry on monday , dry on tuesday , dry on wednesday , dry on thursday , dry on friday , dry on saturday",
    "task": "weather"
  },
  {
    "id": "",
    "ground_truth": "you ' re welcome",
    "response": "you ' re welcome",
    "task": "weather"
  },
  {
    "id": "",
    "ground_truth": "monday in fresno will have the highest_temperature of 90f",
    "response": "this week in fresno the highest_temperature will be on monday with 100f",
    "task": "weather"
  },
  {
    "id": "",
    "ground_truth": "you ' re welcome",
    "response": "you ' re welcome",
    "task": "weather"
  },
  {
    "id": "",
    "ground_truth": "okay , i am scheduling a swimming event with tom on the_6th at 2pm",
    "response": "okay , scheduling a swimming_activity with tom on the_6th of this month at 2pm",
    "task": "schedule"
  },
  {
    "id": "",
    "ground_truth": "not a problem",
    "response": "you ' re welcome",
    "task": "schedule"
  },
  {
    "id": "",
    "ground_truth": "i will note down your eye doctor_appointment at 5pm the_12th",
    "response": "okay , setting a reminder for your eye doctor_appointment on the_12th at 5pm",
    "task": "schedule"
  },
  {
    "id": "",
    "ground_truth": "midtown_shopping_center is the closest shopping_center to you would you like the address ?",
    "response": "the midtown_shopping_center is 2_miles away",
    "task": "navigate"
  },
  {
    "id": "",
    "ground_truth": "we are going to 338_alester_ave , there is heavy_traffic but it s just 2_miles away",
    "response": "midtown_shopping_center is at 338_alester_ave",
    "task": "navigate"
  },
  {
    "id": "",
    "ground_truth": "sending the address for the midtown_shopping_center at 338_alester_ave to your gps",
    "response": "you ' re welcome",
    "task": "navigate"
  },
  {
    "id": "",
    "ground_truth": "you ' re welcome !",
    "response": "you ' re welcome !",
    "task": "navigate"
  },
  {
    "id": "",
    "ground_truth": "jills_house is located at 347_alta_mesa_ave",
    "response": "jill or jill ?",
    "task": "navigate"
  },
  {
    "id": "",
    "ground_truth": "certainly setting navigation details now there s a car_collision_nearby , so take care on the roads",
    "response": "the fastest route to jill s house is 8_miles with no_traffic",
    "task": "navigate"
  },
  {
    "id": "",
    "ground_truth": "you ' re welcome !",
    "response": "you ' re welcome !",
    "task": "navigate"
  },
  {
    "id": "",
    "ground_truth": "there is cafe_venetia that s 4_miles away at 269_alger_dr",
    "response": "there is a cafe_venetia and a chinese_restaurant near you",
    "task": "navigate"
  },
  {
    "id": "",
    "ground_truth": "there is no_traffic on our route , i ve set the navigation there",
    "response": "there is no_traffic on the way to cafe_venetia , i sent its position on your screen",
    "task": "navigate"
  },
  {
    "id": "",
    "ground_truth": "you ' re welcome !",
    "response": "you ' re welcome !",
    "task": "navigate"
  },
  {
    "id": "",
    "ground_truth": "the football game is wednesday at 10am",
    "response": "the football game is friday at 10am with the infrastructure_team in conference_room_100",
    "task": "schedule"
  },
  {
    "id": "",
    "ground_truth": "my pleasure",
    "response": "you ' re welcome",
    "task": "schedule"
  },
  {
    "id": "",
    "ground_truth": "in what city are you asking ?",
    "response": "what city do you want to know the weekly temperature for ?",
    "task": "weather"
  },
  {
    "id": "",
    "ground_truth": "the temperature in durham will be : lowest_temperature , low of 70f , high of 90f tuesday highest_temperature , low of 40f , high of 60f thursday",
    "response": "the temperature in durham will be a low of 20f , and a high of 30f",
    "task": "weather"
  },
  {
    "id": "",
    "ground_truth": "you ' re very welcome !",
    "response": "you ' re welcome",
    "task": "weather"
  },
  {
    "id": "",
    "ground_truth": "home is listed as 56 caldwell street",
    "response": "your home address is 56_cadwell_street",
    "task": "navigate"
  },
  {
    "id": "",
    "ground_truth": "setting quickest route home now",
    "response": "home is 3_miles away at 56_caldwell_street",
    "task": "navigate"
  },
  {
    "id": "",
    "ground_truth": "anytime !",
    "response": "you ' re welcome !",
    "task": "navigate"
  },
  {
    "id": "",
    "ground_truth": "pizza_chicago is 2_miles away",
    "response": "the pizza_chicago is 2_miles away at 915_arbol_dr",
    "task": "navigate"
  },
  {
    "id": "",
    "ground_truth": "the address is 915_arbol_dr would you like directions there ?",
    "response": "pizza_chicago is located at 915_arbol_dr",
    "task": "navigate"
  },
  {
    "id": "",
    "ground_truth": "okay , heading to pizza_chicago",
    "response": "gps set for quickest route to 593_arrowhead_way now",
    "task": "navigate"
  },
  {
    "id": "",
    "ground_truth": "the nearest one is midtown_shopping_center but there is a road_block_nearby there is also ravenswood_shopping_center 2_miles farther but with no_traffic on its direction",
    "response": "midtown_shopping_center is 4_miles away",
    "task": "navigate"
  },
  {
    "id": "",
    "ground_truth": "setting directions to 434_arastradero_rd",
    "response": "the address is 434_arastradero_rd , i sent its position and the route on your screen , drive carefully !",
    "task": "navigate"
  },
  {
    "id": "",
    "ground_truth": "you ' re welcome , always happy to help",
    "response": "you ' re welcome !",
    "task": "navigate"
  },
  {
    "id": "",
    "ground_truth": "whole_foods is 4_miles away",
    "response": "whole_foods and safeway are near",
    "task": "navigate"
  },
  {
    "id": "",
    "ground_truth": "the quickest route to whole_foods at 819_alma_street does not have any traffic",
    "response": "whole_foods is 4_miles away at 819_alma_st",
    "task": "navigate"
  },
  {
    "id": "",
    "ground_truth": "gps set and have a great day",
    "response": "okay , heading to whole_foods at 819_alma_st , 4_miles away",
    "task": "navigate"
  },
  {
    "id": "",
    "ground_truth": "we are 5_miles away from starbucks : do you like their tea ?",
    "response": "there is a starbucks 4_miles away",
    "task": "navigate"
  },
  {
    "id": "",
    "ground_truth": "you will find starbucks at 792_bedoin_street",
    "response": "the address is 792_bedoin_street , i sent its position on your screen",
    "task": "navigate"
  },
  {
    "id": "",
    "ground_truth": "you ' re welcome !",
    "response": "you ' re welcome !",
    "task": "navigate"
  },
  {
    "id": "",
    "ground_truth": "coupa is nearby and serves tea",
    "response": "there is a coupa 6_miles away , would you like to go there ?",
    "task": "navigate"
  },
  {
    "id": "",
    "ground_truth": "moderate_traffic to coupa",
    "response": "there is moderate_traffic on the way to coupa",
    "task": "navigate"
  },
  {
    "id": "",
    "ground_truth": "coupa s address is 394_van_ness_ave",
    "response": "coupa is located at 394_van_ness_ave , i sent its position on your screen",
    "task": "navigate"
  },
  {
    "id": "",
    "ground_truth": "no but palo_alto_cafe is just 1_miles away and has moderate_traffic so we should be able to get there quicker how does that sound ?",
    "response": "there is moderate_traffic on the way to coupa but it s just 6_miles away",
    "task": "navigate"
  },
  {
    "id": "",
    "ground_truth": "ok , initiating navigation",
    "response": "you ' re welcome",
    "task": "navigate"
  },
  {
    "id": "",
    "ground_truth": "the nearer cafe is cafe_venetia , it s 2_miles away and there is a car_collision_nearby",
    "response": "the nearest barista is cafe_venetia , it s 2_miles away at 145_amherst_st",
    "task": "navigate"
  },
  {
    "id": "",
    "ground_truth": "i m afraid that cafe_venetia is the best option in this moment i sent on your screen the directions to reach there through another route",
    "response": "there is a car_collision_nearby but since there is a car_collision_nearby , i sent on your screen another route to reach the cafe_venetia",
    "task": "navigate"
  },
  {
    "id": "",
    "ground_truth": "you ' re welcome ; drive safely",
    "response": "you ' re welcome !",
    "task": "navigate"
  },
  {
    "id": "",
    "ground_truth": "okay scheduling an appointment for yoga",
    "response": "what day and time should i schedule your yoga appointment ?",
    "task": "schedule"
  },
  {
    "id": "",
    "ground_truth": "what city are you asking about ?",
    "response": "what city do you want to know if it s cloudy ?",
    "task": "weather"
  },
  {
    "id": "",
    "ground_truth": "monday will be foggy , with low s of 30f and high s of 40f similar heh",
    "response": "it will not be cloudy in manhattan on monday",
    "task": "weather"
  },
  {
    "id": "",
    "ground_truth": "no problem !",
    "response": "you ' re welcome",
    "task": "weather"
  },
  {
    "id": "",
    "ground_truth": "what city are you asking about ?",
    "response": "for which city would you like to know tomorrow s forecast for ?",
    "task": "weather"
  },
  {
    "id": "",
    "ground_truth": "tomorrow will not be hot in atherton , it will be dry , low of 30f , high of 50f",
    "response": "it will not be hot in atherton tomorrow",
    "task": "weather"
  },
  {
    "id": "",
    "ground_truth": "no problem !",
    "response": "you ' re welcome !",
    "task": "weather"
  },
  {
    "id": "",
    "ground_truth": "what location would you like the weather information for ?",
    "response": "what city do you want to know today s forecast for ?",
    "task": "weather"
  },
  {
    "id": "",
    "ground_truth": "today in san_jose there will be an overcast , co clear_skies",
    "response": "today in san_jose there is gonna be clear_skies , with low temperature of 20f , and high of 30f",
    "task": "weather"
  },
  {
    "id": "",
    "ground_truth": "no problem",
    "response": "you ' re welcome !",
    "task": "weather"
  },
  {
    "id": "",
    "ground_truth": "the closest coffee place is coupa but there is heavy_traffic , would you like a different location ?",
    "response": "cafe_venetia is 3_miles away at 269_alger_dr",
    "task": "navigate"
  },
  {
    "id": "",
    "ground_truth": "starbucks at 792_bedoin_street is 3_miles away with no_traffic",
    "response": "coupa is 1_miles away at 394_van_ness_ave",
    "task": "navigate"
  },
  {
    "id": "",
    "ground_truth": "sending you direction now",
    "response": "the only route to starbucks at 792_bedoin_street is 3_miles with no_traffic",
    "task": "navigate"
  },
  {
    "id": "",
    "ground_truth": "you ' re welcome",
    "response": "you ' re welcome !",
    "task": "navigate"
  },
  {
    "id": "",
    "ground_truth": "it will be warm in san_francisco tomorrow , it should not be windy",
    "response": "it will not be windy in san_francisco tomorrow",
    "task": "weather"
  },
  {
    "id": "",
    "ground_truth": "no problem",
    "response": "you ' re welcome !",
    "task": "weather"
  },
  {
    "id": "",
    "ground_truth": "what city are you interested in the forecast for ?",
    "response": "for which city would you like to know tomorrow s forecast for ?",
    "task": "weather"
  },
  {
    "id": "",
    "ground_truth": "it will snow in los_angeles tomorrow , with a low of 70f and a high of 90f",
    "response": "in los_angeles tomorrow will be foggy , with low temperature of 20f , and high of 30f",
    "task": "weather"
  },
  {
    "id": "",
    "ground_truth": "no problem",
    "response": "you ' re welcome",
    "task": "weather"
  },
  {
    "id": "",
    "ground_truth": "you have a conference on the_13th at 9am with hr",
    "response": "your conference is on the_13th at 9am",
    "task": "schedule"
  },
  {
    "id": "",
    "ground_truth": "happy to help",
    "response": "you ' re welcome",
    "task": "schedule"
  },
  {
    "id": "",
    "ground_truth": "your meeting is scheduled for 2pm tomorrow the agenda is to discuss_the_merger",
    "response": "your meeting is scheduled for thursday at 2pm with sales_team",
    "task": "schedule"
  },
  {
    "id": "",
    "ground_truth": "you ' re welcome",
    "response": "you ' re welcome",
    "task": "schedule"
  },
  {
    "id": "",
    "ground_truth": "you ' re welcome",
    "response": "you ' re welcome",
    "task": "schedule"
  },
  {
    "id": "",
    "ground_truth": "reminder set for lab_appointment at 6pm on august 3 with alex",
    "response": "okay , scheduling a lab_appointment with alex for august 3 alex",
    "task": "schedule"
  },
  {
    "id": "",
    "ground_truth": "what city can i give you this weather information for ?",
    "response": "what city do you want to know if there will be snow in ?",
    "task": "weather"
  },
  {
    "id": "",
    "ground_truth": "snow is predicted to fall in san_jose on thursday this week",
    "response": "it will be overcast monday , wednesday , thursday , friday , saturday , and sunday in san_jose",
    "task": "weather"
  },
  {
    "id": "",
    "ground_truth": "you ' re very welcome",
    "response": "you ' re welcome",
    "task": "weather"
  },
  {
    "id": "",
    "ground_truth": "your next appointment with your optometrist is tuesday at 11am",
    "response": "your next doctor_appointment is tuesday at 10am",
    "task": "schedule"
  },
  {
    "id": "",
    "ground_truth": "you have four football_activity scheduled , one on monday at 6pm with alex , one on the_13th at 9am with alex , one on wednesday at 1pm with jeff , and one on saturday at 5pm with ana",
    "response": "you have three football_activity scheduled one on wednesday at 6pm with ana , another on saturday at 5pm with ana , and another on the_13th at 5pm with ana",
    "task": "schedule"
  },
  {
    "id": "",
    "ground_truth": "you ' re welcome",
    "response": "you ' re welcome",
    "task": "schedule"
  },
  {
    "id": "",
    "ground_truth": "okay , scheduling a football_activity with tom for friday at 10am",
    "response": "okay , scheduling a football_activity with tom for friday at 10am",
    "task": "schedule"
  },
  {
    "id": "",
    "ground_truth": "happy to help",
    "response": "you ' re welcome",
    "task": "schedule"
  },
  {
    "id": "",
    "ground_truth": "the only nearby hospital is stanford_express_care which is 5_miles away",
    "response": "stanford_express_care is located at 214_el_camino_real , 5_miles away",
    "task": "navigate"
  },
  {
    "id": "",
    "ground_truth": "there is currently a road_block_nearby on the 5_miles route to stanford_express_care",
    "response": "stanford_express_care is 5_miles away at 214_el_camino_real",
    "task": "navigate"
  },
  {
    "id": "",
    "ground_truth": "the only route to stanford is reporting a road block but i am finding you the quickest route to 214_el_camino_real",
    "response": "stanford_express_care is at 214_el_camino_real",
    "task": "navigate"
  },
  {
    "id": "",
    "ground_truth": "you ' re welcome ; drive safely , and take care",
    "response": "you ' re welcome !",
    "task": "navigate"
  },
  {
    "id": "",
    "ground_truth": "okay setting reminder for doctor_appointment on the tenth , would you like me to include a time ?",
    "response": "okay , setting a reminder for your doctor_appointment for the tenth at 10am",
    "task": "schedule"
  },
  {
    "id": "",
    "ground_truth": "great , i ve set your doctor_appointment for the_12th at 1pm",
    "response": "okay , setting a reminder for the tenth at 1pm",
    "task": "schedule"
  },
  {
    "id": "",
    "ground_truth": "we are 3_miles away from town and county shopping_center does it sound good to you ?",
    "response": "town_and_country is 3_miles away",
    "task": "navigate"
  },
  {
    "id": "",
    "ground_truth": "yes it is",
    "response": "town_and_country is the fastest route to town_and_country at 383_university_ave",
    "task": "navigate"
  },
  {
    "id": "",
    "ground_truth": "town_and_country is located at 383_university_ave",
    "response": "town_and_country is at 383_university_ave",
    "task": "navigate"
  },
  {
    "id": "",
    "ground_truth": "have a good day",
    "response": "you ' re welcome",
    "task": "navigate"
  },
  {
    "id": "",
    "ground_truth": "what city do you need the 2 day temperature for ?",
    "response": "what city are you in ?",
    "task": "weather"
  },
  {
    "id": "",
    "ground_truth": "in grand_rapids , it will be 50f - 70f today and 20f - 40f tomorrow",
    "response": "today in grand_rapids the temperature is going to be low of 20f , and high of 40f",
    "task": "weather"
  },
  {
    "id": "",
    "ground_truth": "you ' re welcome",
    "response": "you ' re welcome",
    "task": "weather"
  },
  {
    "id": "",
    "ground_truth": "coupa is 5_miles away",
    "response": "coupa is 5_miles away at 394_van_ness_ave",
    "task": "navigate"
  },
  {
    "id": "",
    "ground_truth": "i will pick the shortest route available for you , don t worry , do you want to get the info on your screen ?",
    "response": "coupa is only 5_miles away at 394_van_ness_ave",
    "task": "navigate"
  },
  {
    "id": "",
    "ground_truth": "i sent the route on your screen , you ' re welcome !",
    "response": "you ' re welcome",
    "task": "navigate"
  },
  {
    "id": "",
    "ground_truth": "what city do you wanna know if it will snow today ?",
    "response": "what city do you want to know if it will snow today ?",
    "task": "weather"
  },
  {
    "id": "",
    "ground_truth": "today is gonna be warm in oakland",
    "response": "it will not snow in oakland today",
    "task": "weather"
  },
  {
    "id": "",
    "ground_truth": "no problem !",
    "response": "you ' re welcome !",
    "task": "weather"
  },
  {
    "id": "",
    "ground_truth": "your swimming_activity is on the_5th , with your father",
    "response": "your swimming_activity is on the_5th at 1pm with your father",
    "task": "schedule"
  },
  {
    "id": "",
    "ground_truth": "happy to help",
    "response": "you ' re welcome",
    "task": "schedule"
  },
  {
    "id": "",
    "ground_truth": "your lab_appointment is at 7pm with jon and another one at 2pm with alex",
    "response": "your lab_appointment is on the_12th at 2pm with jon",
    "task": "schedule"
  },
  {
    "id": "",
    "ground_truth": "my pleasure",
    "response": "you ' re welcome",
    "task": "schedule"
  },
  {
    "id": "",
    "ground_truth": "i have a few chinese_restaurant listed which one would you like to know about ?",
    "response": "tai_pan is 3_miles away",
    "task": "navigate"
  },
  {
    "id": "",
    "ground_truth": "p_._f_._changs is 3_miles away but there is currently heavy_traffic on the route panda_express is farther at 4_miles away , but there isn t any traffic",
    "response": "tai_pan is 3_miles away at 830_almanor_ln",
    "task": "navigate"
  },
  {
    "id": "",
    "ground_truth": "yes panda_express seems to be the fastest",
    "response": "p_._f_._changs is the only option i have available for p_._f_._changs at 830_almanor_ln",
    "task": "navigate"
  },
  {
    "id": "",
    "ground_truth": "all right ! navigating to panda_express at 842_arrowhead_way",
    "response": "okay , heading to panda_express , 4_miles away",
    "task": "navigate"
  },
  {
    "id": "",
    "ground_truth": "you ' re welcome !",
    "response": "you ' re welcome !",
    "task": "navigate"
  },
  {
    "id": "",
    "ground_truth": "your next meeting is with your boss on the_5th at 2pm",
    "response": "you have two meeting scheduled one at 1pm on the_5th with the infrastructure_team to discuss_dress_code",
    "task": "schedule"
  },
  {
    "id": "",
    "ground_truth": "you ' re welcome",
    "response": "you ' re welcome",
    "task": "schedule"
  },
  {
    "id": "",
    "ground_truth": "what city do you want to know if it s going to rain or not ?",
    "response": "what city are you located in ?",
    "task": "weather"
  },
  {
    "id": "",
    "ground_truth": "there is no rain in fresno today but it will be cloudy",
    "response": "you ' re welcome",
    "task": "weather"
  },
  {
    "id": "",
    "ground_truth": "you ' re welcome",
    "response": "you ' re welcome",
    "task": "weather"
  },
  {
    "id": "",
    "ground_truth": "i have two , which one ? i have one for the_14th at 6pm and one for the_12th at 7pm",
    "response": "your swimming_activity is on the_12th at 7pm",
    "task": "schedule"
  },
  {
    "id": "",
    "ground_truth": "anytime !",
    "response": "you ' re welcome",
    "task": "schedule"
  },
  {
    "id": "",
    "ground_truth": "what city can i give you the weather forecast for ?",
    "response": "for which city would you like today s forecast ?",
    "task": "weather"
  },
  {
    "id": "",
    "ground_truth": "today is gonna be dry on oakland",
    "response": "it will not be humid in oakland today",
    "task": "weather"
  },
  {
    "id": "",
    "ground_truth": "you ' re welcome !",
    "response": "you ' re welcome",
    "task": "weather"
  },
  {
    "id": "",
    "ground_truth": "okay , scheduling a meeting with your boss to go_over_quarterly_report on the_5th at 6pm",
    "response": "okay , scheduling a meeting with the boss to go over the quarterly report",
    "task": "schedule"
  },
  {
    "id": "",
    "ground_truth": "is there a specific day you would like me to check the weather in grand_rapids for ?",
    "response": "it is rainy with a low of 30f and a high of 40f",
    "task": "weather"
  },
  {
    "id": "",
    "ground_truth": "grand_rapids on friday will be windy between 60f - 70f",
    "response": "in grand_rapids there is gonna be rain on friday",
    "task": "weather"
  },
  {
    "id": "",
    "ground_truth": "you ' re welcome",
    "response": "you ' re welcome",
    "task": "weather"
  },
  {
    "id": "",
    "ground_truth": "you ' re welcome",
    "response": "you ' re welcome",
    "task": "weather"
  },
  {
    "id": "",
    "ground_truth": "did you want the current weather ?",
    "response": "new_york city is predicted to be cloudy , with a low of 30f and a high of 40f",
    "task": "weather"
  },
  {
    "id": "",
    "ground_truth": "today s weather forecast is foggy , the low temperature of 40f and high of 60f",
    "response": "today in new_york city it is snowing , with a low of 20f , and a high of 40f",
    "task": "weather"
  },
  {
    "id": "",
    "ground_truth": "not a problem",
    "response": "you ' re welcome !",
    "task": "weather"
  },
  {
    "id": "",
    "ground_truth": "what city would you like weather information about ?",
    "response": "what city do you want to know if it is raining today or tomorrow ?",
    "task": "weather"
  },
  {
    "id": "",
    "ground_truth": "yes the forecast calls for rain in new_york today",
    "response": "today in new_york is gonna rain with a low of 20f , and a high of 40f",
    "task": "weather"
  },
  {
    "id": "",
    "ground_truth": "no problem",
    "response": "you ' re welcome",
    "task": "weather"
  },
  {
    "id": "",
    "ground_truth": "what date is your appointment ?",
    "response": "what time is your lab_appointment ?",
    "task": "schedule"
  },
  {
    "id": "",
    "ground_truth": "a reminder has been set for your doctor_appointment at 7pm on monday",
    "response": "okay , setting a reminder for your doctor_appointment on monday the_1st with your doctor",
    "task": "schedule"
  },
  {
    "id": "",
    "ground_truth": "no problem",
    "response": "you ' re welcome",
    "task": "schedule"
  },
  {
    "id": "",
    "ground_truth": "i m sorry the only route home has heavy_traffic it will be a 7_miles drive to 10_ames_street",
    "response": "home is at 10_ames_street",
    "task": "navigate"
  },
  {
    "id": "",
    "ground_truth": "you ' re very welcome !",
    "response": "you ' re welcome",
    "task": "navigate"
  },
  {
    "id": "",
    "ground_truth": "it is cloudy in redwood_city today",
    "response": "it is not snowing in redwood_city right now",
    "task": "weather"
  },
  {
    "id": "",
    "ground_truth": "no , it is not snowing in redwood_city today",
    "response": "it is not snowing in redwood_city today",
    "task": "weather"
  },
  {
    "id": "",
    "ground_truth": "happy to help",
    "response": "you ' re welcome",
    "task": "weather"
  },
  {
    "id": "",
    "ground_truth": "would you prefer stanford_shopping_center which is 7_miles away with no_traffic or ravenswood_shopping_center which is 1_miles away with a road_block_nearby ?",
    "response": "the ravenswood_shopping_center is 1_miles away at 434_arastradero_rd",
    "task": "navigate"
  },
  {
    "id": "",
    "ground_truth": "setting directions to 434_arastradero_rd now",
    "response": "ok , heading to ravenswood_shopping_center at 550_alester_ave",
    "task": "navigate"
  },
  {
    "id": "",
    "ground_truth": "you ' re welcome",
    "response": "you ' re welcome !",
    "task": "navigate"
  },
  {
    "id": "",
    "ground_truth": "you have two yoga_activity scheduled one on monday at 5pm and another on the_5th at 4pm",
    "response": "your yoga_activity is on monday at 5pm",
    "task": "schedule"
  },
  {
    "id": "",
    "ground_truth": "have a great day",
    "response": "you ' re welcome",
    "task": "schedule"
  },
  {
    "id": "",
    "ground_truth": "there is moderate_traffic on the 4_miles route home to 56_cadwell_street",
    "response": "home is 4_miles away at 56_cadwell_street",
    "task": "navigate"
  },
  {
    "id": "",
    "ground_truth": "you ' re welcome ; drive carefully",
    "response": "you ' re welcome !",
    "task": "navigate"
  },
  {
    "id": "",
    "ground_truth": "anytime",
    "response": "no problem",
    "task": "navigate"
  },
  {
    "id": "",
    "ground_truth": "here are directions to cafe_venetia",
    "response": "the nearest cafe is cafe_venetia , it s 2_miles away at 269_alger_dr",
    "task": "navigate"
  },
  {
    "id": "",
    "ground_truth": "unfortunately there is heavy_traffic but it s just 2_miles away , you should be able to reach it quickly anyway",
    "response": "there is heavy_traffic on the way to cafe_venetia at 269_alger_dr",
    "task": "navigate"
  },
  {
    "id": "",
    "ground_truth": "269_alger_dr is the location of cafe_venetia",
    "response": "hotel_keen is at 578_arbol_dr",
    "task": "navigate"
  },
  {
    "id": "",
    "ground_truth": "you ' re welcome !",
    "response": "you ' re welcome !",
    "task": "navigate"
  },
  {
    "id": "",
    "ground_truth": "okay a reminder is set for tennis with martha at 10am what is the date for the scheduled tennis event ?",
    "response": "okay , setting a reminder for tennis at 10am on the end of march with martha",
    "task": "schedule"
  },
  {
    "id": "",
    "ground_truth": "ok setting reminder for your tennis with martha at 10am for the last week of march",
    "response": "okay , setting a reminder for the end of march with martha",
    "task": "schedule"
  },
  {
    "id": "",
    "ground_truth": "you ' re welcome",
    "response": "you ' re welcome",
    "task": "schedule"
  },
  {
    "id": "",
    "ground_truth": "the closest is pizza_chicago , 5_miles away at 915_arbol_dr would you like directions there ?",
    "response": "pizza_chicago is 5_miles away at 5677_springer_street with moderate_traffic noted",
    "task": "navigate"
  },
  {
    "id": "",
    "ground_truth": "here is the shortest route to pizza_chicago",
    "response": "i sent the info on your screen , you ' re welcome !",
    "task": "navigate"
  },
  {
    "id": "",
    "ground_truth": "you ' re welcome !",
    "response": "you ' re welcome !",
    "task": "navigate"
  },
  {
    "id": "",
    "ground_truth": "there s a parking_garage 2_miles away would you like the name and address of it ?",
    "response": "we are 3_miles away from webster_garage_r and from webster_garage_r : which one do you prefer ?",
    "task": "navigate"
  },
  {
    "id": "",
    "ground_truth": "navigating to palo_alto_garage_r",
    "response": "webster_garage is located at 880_ames_ct , 3_miles away with heavy_traffic noted",
    "task": "navigate"
  },
  {
    "id": "",
    "ground_truth": "i did , and i sent the info on your screen : drive carefully !",
    "response": "i sent the info on your screen , you ' re welcome !",
    "task": "navigate"
  },
  {
    "id": "",
    "ground_truth": "for what city are you interested in ?",
    "response": "for which city would you like to know today and tomorrow s forecast for ?",
    "task": "weather"
  },
  {
    "id": "",
    "ground_truth": "it will not be windy in cleveland next_week",
    "response": "it will not be windy in cleveland next_week",
    "task": "weather"
  },
  {
    "id": "",
    "ground_truth": "no problem",
    "response": "you ' re welcome",
    "task": "weather"
  },
  {
    "id": "",
    "ground_truth": "the nearest grocery_store is located 6_miles away at 452_arcadia_pl",
    "response": "the nearest grocery_store is safeway , at 452_arcadia_pl",
    "task": "navigate"
  },
  {
    "id": "",
    "ground_truth": "safeway is located at 452_arcadia_pl and navigation is set",
    "response": "the address is 452_arcadia_pl , i sent its position on your screen",
    "task": "navigate"
  },
  {
    "id": "",
    "ground_truth": "i did , i did ! you ' re welcome !",
    "response": "you ' re welcome",
    "task": "navigate"
  },
  {
    "id": "",
    "ground_truth": "okay , scheduling a conference with the executive_team for the_15th at 9am",
    "response": "okay , scheduling a conference with the executive_team for the_15th of this month at 9am",
    "task": "schedule"
  },
  {
    "id": "",
    "ground_truth": "you ' re welcome friend",
    "response": "you ' re welcome",
    "task": "schedule"
  }
]
