# Supplementary material for: PluDG: enhancing task-oriented dialogue system with knowledge graph plug-in module
Source: PeerJ Comput Sci. 2023 Nov 24;9:e1707. doi: 10.7717/peerj-cs.1707 (PMC10703105; doi:10.7717/peerj-cs.1707)
Supplement: Supplemental Information 1 [file peerj-cs-09-1707-s001.zip › decoder/data/incar/test.json]

{
   "1": {
      "task": "schedule",
      "utterances": [
         {
            "user": "remind me to take my pills",
            "response": "what time do you need to take your pills ?",
            "reference_entities": []
         },
         {
            "user": "i need to take my pills at 7pm",
            "response": "ok setting your medicine appointment for 7pm",
            "reference_entities": [
               "7pm"
            ]
         }
      ],
      "kg": []
   },
   "2": {
      "task": "navigate",
      "utterances": [
         {
            "user": "what gas_station are here ?",
            "response": "there is a chevron",
            "reference_entities": [
               "chevron"
            ]
         },
         {
            "user": "that s good ! please pick the quickest route to get there and avoid all heavy_traffic !",
            "response": "taking you to chevron",
            "reference_entities": [
               "chevron"
            ]
         },
         {
            "user": "what is the address ?",
            "response": "783_arcadia_pl is the address for chevron gas_station",
            "reference_entities": [
               "gas_station",
               "chevron",
               "783_arcadia_pl"
            ]
         },
         {
            "user": "perfect thank you",
            "response": "you are welcome , happy to help",
            "reference_entities": []
         }
      ],
      "kg": [
         [
            "chevron",
            "distance",
            "5_miles"
         ],
         [
            "chevron",
            "traffic_info",
            "moderate_traffic"
         ],
         [
            "chevron",
            "poi_type",
            "gas_station"
         ],
         [
            "chevron",
            "address",
            "783_arcadia_pl"
         ],
         [
            "town_and_country",
            "distance",
            "5_miles"
         ],
         [
            "town_and_country",
            "traffic_info",
            "no_traffic"
         ],
         [
            "town_and_country",
            "poi_type",
            "shopping_center"
         ],
         [
            "town_and_country",
            "address",
            "383_university_ave"
         ],
         [
            "jacks_house",
            "distance",
            "5_miles"
         ],
         [
            "jacks_house",
            "traffic_info",
            "no_traffic"
         ],
         [
            "jacks_house",
            "poi_type",
            "friends_house"
         ],
         [
            "jacks_house",
            "address",
            "864_almanor_ln"
         ],
         [
            "home",
            "distance",
            "6_miles"
         ],
         [
            "home",
            "traffic_info",
            "heavy_traffic"
         ],
         [
            "home",
            "poi_type",
            "home"
         ],
         [
            "home",
            "address",
            "5671_barringer_street"
         ],
         [
            "the_clement_hotel",
            "distance",
            "4_miles"
         ],
         [
            "the_clement_hotel",
            "traffic_info",
            "no_traffic"
         ],
         [
            "the_clement_hotel",
            "poi_type",
            "rest_stop"
         ],
         [
            "the_clement_hotel",
            "address",
            "657_ames_ave"
         ],
         [
            "sigona_farmers_market",
            "distance",
            "1_miles"
         ],
         [
            "sigona_farmers_market",
            "traffic_info",
            "heavy_traffic"
         ],
         [
            "sigona_farmers_market",
            "poi_type",
            "grocery_store"
         ],
         [
            "sigona_farmers_market",
            "address",
            "638_amherst_st"
         ],
         [
            "tai_pan",
            "distance",
            "6_miles"
         ],
         [
            "tai_pan",
            "traffic_info",
            "no_traffic"
         ],
         [
            "tai_pan",
            "poi_type",
            "chinese_restaurant"
         ],
         [
            "tai_pan",
            "address",
            "830_almanor_ln"
         ]
      ]
   },
   "3": {
      "task": "weather",
      "utterances": [
         {
            "user": "what s the temperature going to be like on friday",
            "response": "what city should i find friday s temperature for ?",
            "reference_entities": [
               "friday"
            ]
         },
         {
            "user": "alhambra",
            "response": "on friday there will be clear_skies in alhambra",
            "reference_entities": [
               "friday",
               "clear_skies",
               "alhambra"
            ]
         },
         {
            "user": "and the temperature ?",
            "response": "it will be between 20f - 30f in alhambra on friday",
            "reference_entities": [
               "friday",
               "alhambra",
               "30f",
               "20f"
            ]
         },
         {
            "user": "thank you",
            "response": "you are welcome",
            "reference_entities": []
         }
      ],
      "kg": [
         [
            "danville",
            "monday",
            "hot"
         ],
         [
            "danville",
            "monday",
            "low 90f"
         ],
         [
            "danville",
            "monday",
            "high 100f"
         ],
         [
            "danville",
            "tuesday",
            "foggy"
         ],
         [
            "danville",
            "tuesday",
            "low 30f"
         ],
         [
            "danville",
            "tuesday",
            "high 50f"
         ],
         [
            "danville",
            "wednesday",
            "cloudy"
         ],
         [
            "danville",
            "wednesday",
            "low 90f"
         ],
         [
            "danville",
            "wednesday",
            "high 100f"
         ],
         [
            "danville",
            "thursday",
            "overcast"
         ],
         [
            "danville",
            "thursday",
            "low 80f"
         ],
         [
            "danville",
            "thursday",
            "high 100f"
         ],
         [
            "danville",
            "friday",
            "stormy"
         ],
         [
            "danville",
            "friday",
            "low 50f"
         ],
         [
            "danville",
            "friday",
            "high 60f"
         ],
         [
            "danville",
            "saturday",
            "dry"
         ],
         [
            "danville",
            "saturday",
            "low 80f"
         ],
         [
            "danville",
            "saturday",
            "high 90f"
         ],
         [
            "danville",
            "sunday",
            "overcast"
         ],
         [
            "danville",
            "sunday",
            "low 20f"
         ],
         [
            "danville",
            "sunday",
            "high 30f"
         ],
         [
            "alhambra",
            "monday",
            "rain"
         ],
         [
            "alhambra",
            "monday",
            "low 80f"
         ],
         [
            "alhambra",
            "monday",
            "high 100f"
         ],
         [
            "alhambra",
            "tuesday",
            "cloudy"
         ],
         [
            "alhambra",
            "tuesday",
            "low 40f"
         ],
         [
            "alhambra",
            "tuesday",
            "high 60f"
         ],
         [
            "alhambra",
            "wednesday",
            "foggy"
         ],
         [
            "alhambra",
            "wednesday",
            "low 90f"
         ],
         [
            "alhambra",
            "wednesday",
            "high 100f"
         ],
         [
            "alhambra",
            "thursday",
            "cloudy"
         ],
         [
            "alhambra",
            "thursday",
            "low 90f"
         ],
         [
            "alhambra",
            "thursday",
            "high 100f"
         ],
         [
            "alhambra",
            "friday",
            "clear_skies"
         ],
         [
            "alhambra",
            "friday",
            "low 20f"
         ],
         [
            "alhambra",
            "friday",
            "high 30f"
         ],
         [
            "alhambra",
            "saturday",
            "drizzle"
         ],
         [
            "alhambra",
            "saturday",
            "low 30f"
         ],
         [
            "alhambra",
            "saturday",
            "high 40f"
         ],
         [
            "alhambra",
            "sunday",
            "stormy"
         ],
         [
            "alhambra",
            "sunday",
            "low 90f"
         ],
         [
            "alhambra",
            "sunday",
            "high 100f"
         ],
         [
            "inglewood",
            "monday",
            "snow"
         ],
         [
            "inglewood",
            "monday",
            "low 40f"
         ],
         [
            "inglewood",
            "monday",
            "high 50f"
         ],
         [
            "inglewood",
            "tuesday",
            "cloudy"
         ],
         [
            "inglewood",
            "tuesday",
            "low 90f"
         ],
         [
            "inglewood",
            "tuesday",
            "high 100f"
         ],
         [
            "inglewood",
            "wednesday",
            "dry"
         ],
         [
            "inglewood",
            "wednesday",
            "low 40f"
         ],
         [
            "inglewood",
            "wednesday",
            "high 60f"
         ],
         [
            "inglewood",
            "thursday",
            "rain"
         ],
         [
            "inglewood",
            "thursday",
            "low 40f"
         ],
         [
            "inglewood",
            "thursday",
            "high 60f"
         ],
         [
            "inglewood",
            "friday",
            "stormy"
         ],
         [
            "inglewood",
            "friday",
            "low 70f"
         ],
         [
            "inglewood",
            "friday",
            "high 90f"
         ],
         [
            "inglewood",
            "saturday",
            "warm"
         ],
         [
            "inglewood",
            "saturday",
            "low 70f"
         ],
         [
            "inglewood",
            "saturday",
            "high 90f"
         ],
         [
            "inglewood",
            "sunday",
            "warm"
         ],
         [
            "inglewood",
            "sunday",
            "low 50f"
         ],
         [
            "inglewood",
            "sunday",
            "high 70f"
         ],
         [
            "durham",
            "monday",
            "rain"
         ],
         [
            "durham",
            "monday",
            "low 80f"
         ],
         [
            "durham",
            "monday",
            "high 100f"
         ],
         [
            "durham",
            "tuesday",
            "cloudy"
         ],
         [
            "durham",
            "tuesday",
            "low 40f"
         ],
         [
            "durham",
            "tuesday",
            "high 50f"
         ],
         [
            "durham",
            "wednesday",
            "windy"
         ],
         [
            "durham",
            "wednesday",
            "low 30f"
         ],
         [
            "durham",
            "wednesday",
            "high 40f"
         ],
         [
            "durham",
            "thursday",
            "rain"
         ],
         [
            "durham",
            "thursday",
            "low 40f"
         ],
         [
            "durham",
            "thursday",
            "high 50f"
         ],
         [
            "durham",
            "friday",
            "hail"
         ],
         [
            "durham",
            "friday",
            "low 90f"
         ],
         [
            "durham",
            "friday",
            "high 100f"
         ],
         [
            "durham",
            "saturday",
            "hail"
         ],
         [
            "durham",
            "saturday",
            "low 70f"
         ],
         [
            "durham",
            "saturday",
            "high 80f"
         ],
         [
            "durham",
            "sunday",
            "overcast"
         ],
         [
            "durham",
            "sunday",
            "low 50f"
         ],
         [
            "durham",
            "sunday",
            "high 70f"
         ],
         [
            "san_francisco",
            "monday",
            "clear_skies"
         ],
         [
            "san_francisco",
            "monday",
            "low 40f"
         ],
         [
            "san_francisco",
            "monday",
            "high 50f"
         ],
         [
            "san_francisco",
            "tuesday",
            "cloudy"
         ],
         [
            "san_francisco",
            "tuesday",
            "low 20f"
         ],
         [
            "san_francisco",
            "tuesday",
            "high 40f"
         ],
         [
            "san_francisco",
            "wednesday",
            "drizzle"
         ],
         [
            "san_francisco",
            "wednesday",
            "low 80f"
         ],
         [
            "san_francisco",
            "wednesday",
            "high 100f"
         ],
         [
            "san_francisco",
            "thursday",
            "clear_skies"
         ],
         [
            "san_francisco",
            "thursday",
            "low 60f"
         ],
         [
            "san_francisco",
            "thursday",
            "high 70f"
         ],
         [
            "san_francisco",
            "friday",
            "warm"
         ],
         [
            "san_francisco",
            "friday",
            "low 80f"
         ],
         [
            "san_francisco",
            "friday",
            "high 90f"
         ],
         [
            "san_francisco",
            "saturday",
            "foggy"
         ],
         [
            "san_francisco",
            "saturday",
            "low 80f"
         ],
         [
            "san_francisco",
            "saturday",
            "high 90f"
         ],
         [
            "san_francisco",
            "sunday",
            "hail"
         ],
         [
            "san_francisco",
            "sunday",
            "low 90f"
         ],
         [
            "san_francisco",
            "sunday",
            "high 100f"
         ],
         [
            "compton",
            "monday",
            "clear_skies"
         ],
         [
            "compton",
            "monday",
            "low 90f"
         ],
         [
            "compton",
            "monday",
            "high 100f"
         ],
         [
            "compton",
            "tuesday",
            "dry"
         ],
         [
            "compton",
            "tuesday",
            "low 70f"
         ],
         [
            "compton",
            "tuesday",
            "high 90f"
         ],
         [
            "compton",
            "wednesday",
            "stormy"
         ],
         [
            "compton",
            "wednesday",
            "low 20f"
         ],
         [
            "compton",
            "wednesday",
            "high 40f"
         ],
         [
            "compton",
            "thursday",
            "dry"
         ],
         [
            "compton",
            "thursday",
            "low 80f"
         ],
         [
            "compton",
            "thursday",
            "high 100f"
         ],
         [
            "compton",
            "friday",
            "foggy"
         ],
         [
            "compton",
            "friday",
            "low 60f"
         ],
         [
            "compton",
            "friday",
            "high 80f"
         ],
         [
            "compton",
            "saturday",
            "raining"
         ],
         [
            "compton",
            "saturday",
            "low 70f"
         ],
         [
            "compton",
            "saturday",
            "high 80f"
         ],
         [
            "compton",
            "sunday",
            "raining"
         ],
         [
            "compton",
            "sunday",
            "low 20f"
         ],
         [
            "compton",
            "sunday",
            "high 40f"
         ],
         [
            "brentwood",
            "monday",
            "dry"
         ],
         [
            "brentwood",
            "monday",
            "low 70f"
         ],
         [
            "brentwood",
            "monday",
            "high 90f"
         ],
         [
            "brentwood",
            "tuesday",
            "overcast"
         ],
         [
            "brentwood",
            "tuesday",
            "low 90f"
         ],
         [
            "brentwood",
            "tuesday",
            "high 100f"
         ],
         [
            "brentwood",
            "wednesday",
            "hail"
         ],
         [
            "brentwood",
            "wednesday",
            "low 20f"
         ],
         [
            "brentwood",
            "wednesday",
            "high 40f"
         ],
         [
            "brentwood",
            "thursday",
            "dry"
         ],
         [
            "brentwood",
            "thursday",
            "low 80f"
         ],
         [
            "brentwood",
            "thursday",
            "high 90f"
         ],
         [
            "brentwood",
            "friday",
            "hail"
         ],
         [
            "brentwood",
            "friday",
            "low 70f"
         ],
         [
            "brentwood",
            "friday",
            "high 90f"
         ],
         [
            "brentwood",
            "saturday",
            "dry"
         ],
         [
            "brentwood",
            "saturday",
            "low 20f"
         ],
         [
            "brentwood",
            "saturday",
            "high 40f"
         ],
         [
            "brentwood",
            "sunday",
            "humid"
         ],
         [
            "brentwood",
            "sunday",
            "low 90f"
         ],
         [
            "brentwood",
            "sunday",
            "high 100f"
         ]
      ]
   },
   "4": {
      "task": "navigate",
      "utterances": [
         {
            "user": "give me directions to the closest grocery_store",
            "response": "there are whole_foods 2_miles away and sigona_farmers_market 4_miles away where do we go ?",
            "reference_entities": [
               "4_miles",
               "2_miles",
               "sigona_farmers_market",
               "whole_foods"
            ]
         },
         {
            "user": "i need the one that avoids all heavy_traffic",
            "response": "sigona_farmers_market is located 4_miles away with no_traffic it s located at 638_amherst_st",
            "reference_entities": [
               "638_amherst_st",
               "sigona_farmers_market",
               "4_miles",
               "no_traffic"
            ]
         },
         {
            "user": "thank you",
            "response": "great , glad i could help have a great day we will be there soon",
            "reference_entities": []
         }
      ],
      "kg": [
         [
            "the_westin",
            "distance",
            "4_miles"
         ],
         [
            "the_westin",
            "traffic_info",
            "no_traffic"
         ],
         [
            "the_westin",
            "poi_type",
            "rest_stop"
         ],
         [
            "the_westin",
            "address",
            "329_el_camino_real"
         ],
         [
            "palo_alto_garage_r",
            "distance",
            "2_miles"
         ],
         [
            "palo_alto_garage_r",
            "traffic_info",
            "moderate_traffic"
         ],
         [
            "palo_alto_garage_r",
            "poi_type",
            "parking_garage"
         ],
         [
            "palo_alto_garage_r",
            "address",
            "481_amaranta_ave"
         ],
         [
            "mandarin_roots",
            "distance",
            "4_miles"
         ],
         [
            "mandarin_roots",
            "traffic_info",
            "moderate_traffic"
         ],
         [
            "mandarin_roots",
            "poi_type",
            "chinese_restaurant"
         ],
         [
            "mandarin_roots",
            "address",
            "271_springer_street"
         ],
         [
            "sigona_farmers_market",
            "distance",
            "4_miles"
         ],
         [
            "sigona_farmers_market",
            "traffic_info",
            "no_traffic"
         ],
         [
            "sigona_farmers_market",
            "poi_type",
            "grocery_store"
         ],
         [
            "sigona_farmers_market",
            "address",
            "638_amherst_st"
         ],
         [
            "whole_foods",
            "distance",
            "2_miles"
         ],
         [
            "whole_foods",
            "traffic_info",
            "heavy_traffic"
         ],
         [
            "whole_foods",
            "poi_type",
            "grocery_store"
         ],
         [
            "whole_foods",
            "address",
            "819_alma_st"
         ],
         [
            "stanford_shopping_center",
            "distance",
            "2_miles"
         ],
         [
            "stanford_shopping_center",
            "traffic_info",
            "moderate_traffic"
         ],
         [
            "stanford_shopping_center",
            "poi_type",
            "shopping_center"
         ],
         [
            "stanford_shopping_center",
            "address",
            "773_alger_dr"
         ],
         [
            "toms_house",
            "distance",
            "1_miles"
         ],
         [
            "toms_house",
            "traffic_info",
            "no_traffic"
         ],
         [
            "toms_house",
            "poi_type",
            "friends_house"
         ],
         [
            "toms_house",
            "address",
            "580_van_ness_ave"
         ]
      ]
   },
   "5": {
      "task": "weather",
      "utterances": [
         {
            "user": "what will the weather in fresno be in the next 48 hours ?",
            "response": "the weather in fresno over the next 48 hours will be cloudy with snow",
            "reference_entities": [
               "cloudy",
               "snow",
               "fresno"
            ]
         },
         {
            "user": "thanks",
            "response": "you are welcome",
            "reference_entities": []
         }
      ],
      "kg": [
         [
            "durham",
            "monday",
            "stormy"
         ],
         [
            "durham",
            "monday",
            "low 90f"
         ],
         [
            "durham",
            "monday",
            "high 100f"
         ],
         [
            "durham",
            "tuesday",
            "foggy"
         ],
         [
            "durham",
            "tuesday",
            "low 50f"
         ],
         [
            "durham",
            "tuesday",
            "high 70f"
         ],
         [
            "durham",
            "wednesday",
            "dry"
         ],
         [
            "durham",
            "wednesday",
            "low 80f"
         ],
         [
            "durham",
            "wednesday",
            "high 100f"
         ],
         [
            "durham",
            "thursday",
            "cloudy"
         ],
         [
            "durham",
            "thursday",
            "low 60f"
         ],
         [
            "durham",
            "thursday",
            "high 80f"
         ],
         [
            "durham",
            "friday",
            "humid"
         ],
         [
            "durham",
            "friday",
            "low 50f"
         ],
         [
            "durham",
            "friday",
            "high 70f"
         ],
         [
            "durham",
            "saturday",
            "clear_skies"
         ],
         [
            "durham",
            "saturday",
            "low 80f"
         ],
         [
            "durham",
            "saturday",
            "high 100f"
         ],
         [
            "durham",
            "sunday",
            "rain"
         ],
         [
            "durham",
            "sunday",
            "low 80f"
         ],
         [
            "durham",
            "sunday",
            "high 90f"
         ],
         [
            "manhattan",
            "monday",
            "foggy"
         ],
         [
            "manhattan",
            "monday",
            "low 80f"
         ],
         [
            "manhattan",
            "monday",
            "high 90f"
         ],
         [
            "manhattan",
            "tuesday",
            "raining"
         ],
         [
            "manhattan",
            "tuesday",
            "low 30f"
         ],
         [
            "manhattan",
            "tuesday",
            "high 40f"
         ],
         [
            "manhattan",
            "wednesday",
            "raining"
         ],
         [
            "manhattan",
            "wednesday",
            "low 80f"
         ],
         [
            "manhattan",
            "wednesday",
            "high 100f"
         ],
         [
            "manhattan",
            "thursday",
            "rain"
         ],
         [
            "manhattan",
            "thursday",
            "low 30f"
         ],
         [
            "manhattan",
            "thursday",
            "high 50f"
         ],
         [
            "manhattan",
            "friday",
            "humid"
         ],
         [
            "manhattan",
            "friday",
            "low 80f"
         ],
         [
            "manhattan",
            "friday",
            "high 90f"
         ],
         [
            "manhattan",
            "saturday",
            "misty"
         ],
         [
            "manhattan",
            "saturday",
            "low 90f"
         ],
         [
            "manhattan",
            "saturday",
            "high 100f"
         ],
         [
            "manhattan",
            "sunday",
            "snow"
         ],
         [
            "manhattan",
            "sunday",
            "low 80f"
         ],
         [
            "manhattan",
            "sunday",
            "high 100f"
         ],
         [
            "grand_rapids",
            "monday",
            "rain"
         ],
         [
            "grand_rapids",
            "monday",
            "low 80f"
         ],
         [
            "grand_rapids",
            "monday",
            "high 100f"
         ],
         [
            "grand_rapids",
            "tuesday",
            "overcast"
         ],
         [
            "grand_rapids",
            "tuesday",
            "low 60f"
         ],
         [
            "grand_rapids",
            "tuesday",
            "high 70f"
         ],
         [
            "grand_rapids",
            "wednesday",
            "misty"
         ],
         [
            "grand_rapids",
            "wednesday",
            "low 50f"
         ],
         [
            "grand_rapids",
            "wednesday",
            "high 70f"
         ],
         [
            "grand_rapids",
            "thursday",
            "dry"
         ],
         [
            "grand_rapids",
            "thursday",
            "low 60f"
         ],
         [
            "grand_rapids",
            "thursday",
            "high 80f"
         ],
         [
            "grand_rapids",
            "friday",
            "rain"
         ],
         [
            "grand_rapids",
            "friday",
            "low 70f"
         ],
         [
            "grand_rapids",
            "friday",
            "high 90f"
         ],
         [
            "grand_rapids",
            "saturday",
            "warm"
         ],
         [
            "grand_rapids",
            "saturday",
            "low 60f"
         ],
         [
            "grand_rapids",
            "saturday",
            "high 70f"
         ],
         [
            "grand_rapids",
            "sunday",
            "stormy"
         ],
         [
            "grand_rapids",
            "sunday",
            "low 30f"
         ],
         [
            "grand_rapids",
            "sunday",
            "high 50f"
         ],
         [
            "san_francisco",
            "monday",
            "raining"
         ],
         [
            "san_francisco",
            "monday",
            "low 50f"
         ],
         [
            "san_francisco",
            "monday",
            "high 60f"
         ],
         [
            "san_francisco",
            "tuesday",
            "clear_skies"
         ],
         [
            "san_francisco",
            "tuesday",
            "low 90f"
         ],
         [
            "san_francisco",
            "tuesday",
            "high 100f"
         ],
         [
            "san_francisco",
            "wednesday",
            "misty"
         ],
         [
            "san_francisco",
            "wednesday",
            "low 40f"
         ],
         [
            "san_francisco",
            "wednesday",
            "high 50f"
         ],
         [
            "san_francisco",
            "thursday",
            "dew"
         ],
         [
            "san_francisco",
            "thursday",
            "low 40f"
         ],
         [
            "san_francisco",
            "thursday",
            "high 60f"
         ],
         [
            "san_francisco",
            "friday",
            "foggy"
         ],
         [
            "san_francisco",
            "friday",
            "low 50f"
         ],
         [
            "san_francisco",
            "friday",
            "high 60f"
         ],
         [
            "san_francisco",
            "saturday",
            "dry"
         ],
         [
            "san_francisco",
            "saturday",
            "low 90f"
         ],
         [
            "san_francisco",
            "saturday",
            "high 100f"
         ],
         [
            "san_francisco",
            "sunday",
            "clear_skies"
         ],
         [
            "san_francisco",
            "sunday",
            "low 70f"
         ],
         [
            "san_francisco",
            "sunday",
            "high 90f"
         ],
         [
            "atherton",
            "monday",
            "foggy"
         ],
         [
            "atherton",
            "monday",
            "low 40f"
         ],
         [
            "atherton",
            "monday",
            "high 50f"
         ],
         [
            "atherton",
            "tuesday",
            "drizzle"
         ],
         [
            "atherton",
            "tuesday",
            "low 70f"
         ],
         [
            "atherton",
            "tuesday",
            "high 80f"
         ],
         [
            "atherton",
            "wednesday",
            "overcast"
         ],
         [
            "atherton",
            "wednesday",
            "low 70f"
         ],
         [
            "atherton",
            "wednesday",
            "high 90f"
         ],
         [
            "atherton",
            "thursday",
            "foggy"
         ],
         [
            "atherton",
            "thursday",
            "low 30f"
         ],
         [
            "atherton",
            "thursday",
            "high 50f"
         ],
         [
            "atherton",
            "friday",
            "raining"
         ],
         [
            "atherton",
            "friday",
            "low 70f"
         ],
         [
            "atherton",
            "friday",
            "high 90f"
         ],
         [
            "atherton",
            "saturday",
            "rain"
         ],
         [
            "atherton",
            "saturday",
            "low 90f"
         ],
         [
            "atherton",
            "saturday",
            "high 100f"
         ],
         [
            "atherton",
            "sunday",
            "cloudy"
         ],
         [
            "atherton",
            "sunday",
            "low 80f"
         ],
         [
            "atherton",
            "sunday",
            "high 100f"
         ],
         [
            "seattle",
            "monday",
            "snow"
         ],
         [
            "seattle",
            "monday",
            "low 80f"
         ],
         [
            "seattle",
            "monday",
            "high 100f"
         ],
         [
            "seattle",
            "tuesday",
            "frost"
         ],
         [
            "seattle",
            "tuesday",
            "low 20f"
         ],
         [
            "seattle",
            "tuesday",
            "high 30f"
         ],
         [
            "seattle",
            "wednesday",
            "foggy"
         ],
         [
            "seattle",
            "wednesday",
            "low 40f"
         ],
         [
            "seattle",
            "wednesday",
            "high 50f"
         ],
         [
            "seattle",
            "thursday",
            "clear_skies"
         ],
         [
            "seattle",
            "thursday",
            "low 60f"
         ],
         [
            "seattle",
            "thursday",
            "high 70f"
         ],
         [
            "seattle",
            "friday",
            "blizzard"
         ],
         [
            "seattle",
            "friday",
            "low 40f"
         ],
         [
            "seattle",
            "friday",
            "high 60f"
         ],
         [
            "seattle",
            "saturday",
            "snow"
         ],
         [
            "seattle",
            "saturday",
            "low 40f"
         ],
         [
            "seattle",
            "saturday",
            "high 60f"
         ],
         [
            "seattle",
            "sunday",
            "stormy"
         ],
         [
            "seattle",
            "sunday",
            "low 50f"
         ],
         [
            "seattle",
            "sunday",
            "high 70f"
         ],
         [
            "fresno",
            "monday",
            "cloudy"
         ],
         [
            "fresno",
            "monday",
            "low 40f"
         ],
         [
            "fresno",
            "monday",
            "high 60f"
         ],
         [
            "fresno",
            "tuesday",
            "snow"
         ],
         [
            "fresno",
            "tuesday",
            "low 40f"
         ],
         [
            "fresno",
            "tuesday",
            "high 60f"
         ],
         [
            "fresno",
            "wednesday",
            "humid"
         ],
         [
            "fresno",
            "wednesday",
            "low 70f"
         ],
         [
            "fresno",
            "wednesday",
            "high 90f"
         ],
         [
            "fresno",
            "thursday",
            "windy"
         ],
         [
            "fresno",
            "thursday",
            "low 50f"
         ],
         [
            "fresno",
            "thursday",
            "high 60f"
         ],
         [
            "fresno",
            "friday",
            "dry"
         ],
         [
            "fresno",
            "friday",
            "low 50f"
         ],
         [
            "fresno",
            "friday",
            "high 70f"
         ],
         [
            "fresno",
            "saturday",
            "overcast"
         ],
         [
            "fresno",
            "saturday",
            "low 30f"
         ],
         [
            "fresno",
            "saturday",
            "high 50f"
         ],
         [
            "fresno",
            "sunday",
            "hail"
         ],
         [
            "fresno",
            "sunday",
            "low 30f"
         ],
         [
            "fresno",
            "sunday",
            "high 50f"
         ]
      ]
   },
   "6": {
      "task": "navigate",
      "utterances": [
         {
            "user": "where is home",
            "response": "home is where is your heart is , at 56_cadwell_street",
            "reference_entities": [
               "home",
               "56_cadwell_street"
            ]
         },
         {
            "user": "okay , how far away am i and send me the quickest route",
            "response": "you are 3_miles away from home with heavy_traffic noted",
            "reference_entities": [
               "home",
               "3_miles",
               "heavy_traffic"
            ]
         },
         {
            "user": "thank you very much car !",
            "response": "you are welcome driver !",
            "reference_entities": []
         },
         {
            "user": "no response needed",
            "response": "glad to help",
            "reference_entities": []
         }
      ],
      "kg": [
         [
            "trader_joes",
            "distance",
            "5_miles"
         ],
         [
            "trader_joes",
            "traffic_info",
            "heavy_traffic"
         ],
         [
            "trader_joes",
            "poi_type",
            "grocery_store"
         ],
         [
            "trader_joes",
            "address",
            "408_university_ave"
         ],
         [
            "home",
            "distance",
            "3_miles"
         ],
         [
            "home",
            "traffic_info",
            "heavy_traffic"
         ],
         [
            "home",
            "poi_type",
            "home"
         ],
         [
            "home",
            "address",
            "56_cadwell_street"
         ],
         [
            "teavana",
            "distance",
            "3_miles"
         ],
         [
            "teavana",
            "traffic_info",
            "car_collision_nearby"
         ],
         [
            "teavana",
            "poi_type",
            "coffee_or_tea_place"
         ],
         [
            "teavana",
            "address",
            "145_amherst_st"
         ],
         [
            "dominos",
            "distance",
            "3_miles"
         ],
         [
            "dominos",
            "traffic_info",
            "car_collision_nearby"
         ],
         [
            "dominos",
            "poi_type",
            "pizza_restaurant"
         ],
         [
            "dominos",
            "address",
            "776_arastradero_rd"
         ],
         [
            "whole_foods",
            "distance",
            "3_miles"
         ],
         [
            "whole_foods",
            "traffic_info",
            "car_collision_nearby"
         ],
         [
            "whole_foods",
            "poi_type",
            "grocery_store"
         ],
         [
            "whole_foods",
            "address",
            "819_alma_st"
         ],
         [
            "comfort_inn",
            "distance",
            "6_miles"
         ],
         [
            "comfort_inn",
            "traffic_info",
            "no_traffic"
         ],
         [
            "comfort_inn",
            "poi_type",
            "rest_stop"
         ],
         [
            "comfort_inn",
            "address",
            "753_university_ave"
         ],
         [
            "panda_express",
            "distance",
            "2_miles"
         ],
         [
            "panda_express",
            "traffic_info",
            "no_traffic"
         ],
         [
            "panda_express",
            "poi_type",
            "chinese_restaurant"
         ],
         [
            "panda_express",
            "address",
            "842_arrowhead_way"
         ],
         [
            "tai_pan",
            "distance",
            "4_miles"
         ],
         [
            "tai_pan",
            "traffic_info",
            "road_block_nearby"
         ],
         [
            "tai_pan",
            "poi_type",
            "chinese_restaurant"
         ],
         [
            "tai_pan",
            "address",
            "830_almanor_ln"
         ]
      ]
   },
   "7": {
      "task": "navigate",
      "utterances": [
         {
            "user": "where is the closest grocery_store",
            "response": "we are 4_miles away from whole_foods and from safeway : which one do you prefer ?",
            "reference_entities": [
               "safeway",
               "4_miles",
               "whole_foods"
            ]
         },
         {
            "user": "safeway",
            "response": "safeway is located at 452_arcadia_pl",
            "reference_entities": [
               "safeway",
               "452_arcadia_pl"
            ]
         },
         {
            "user": "pick the quickest route to go there and send the info on my screen please",
            "response": "you are all set , drive carefully !",
            "reference_entities": []
         }
      ],
      "kg": [
         [
            "pizza_my_heart",
            "distance",
            "5_miles"
         ],
         [
            "pizza_my_heart",
            "traffic_info",
            "moderate_traffic"
         ],
         [
            "pizza_my_heart",
            "poi_type",
            "pizza_restaurant"
         ],
         [
            "pizza_my_heart",
            "address",
            "528_anton_ct"
         ],
         [
            "whole_foods",
            "distance",
            "4_miles"
         ],
         [
            "whole_foods",
            "traffic_info",
            "heavy_traffic"
         ],
         [
            "whole_foods",
            "poi_type",
            "grocery_store"
         ],
         [
            "whole_foods",
            "address",
            "819_alma_st"
         ],
         [
            "hotel_keen",
            "distance",
            "3_miles"
         ],
         [
            "hotel_keen",
            "traffic_info",
            "no_traffic"
         ],
         [
            "hotel_keen",
            "poi_type",
            "rest_stop"
         ],
         [
            "hotel_keen",
            "address",
            "578_arbol_dr"
         ],
         [
            "safeway",
            "distance",
            "4_miles"
         ],
         [
            "safeway",
            "traffic_info",
            "no_traffic"
         ],
         [
            "safeway",
            "poi_type",
            "grocery_store"
         ],
         [
            "safeway",
            "address",
            "452_arcadia_pl"
         ],
         [
            "midtown_shopping_center",
            "distance",
            "3_miles"
         ],
         [
            "midtown_shopping_center",
            "traffic_info",
            "no_traffic"
         ],
         [
            "midtown_shopping_center",
            "poi_type",
            "shopping_center"
         ],
         [
            "midtown_shopping_center",
            "address",
            "338_alester_ave"
         ],
         [
            "round_table",
            "distance",
            "4_miles"
         ],
         [
            "round_table",
            "traffic_info",
            "heavy_traffic"
         ],
         [
            "round_table",
            "poi_type",
            "pizza_restaurant"
         ],
         [
            "round_table",
            "address",
            "113_anton_ct"
         ],
         [
            "mandarin_roots",
            "distance",
            "3_miles"
         ],
         [
            "mandarin_roots",
            "traffic_info",
            "moderate_traffic"
         ],
         [
            "mandarin_roots",
            "poi_type",
            "chinese_restaurant"
         ],
         [
            "mandarin_roots",
            "address",
            "271_springer_street"
         ]
      ]
   },
   "8": {
      "task": "navigate",
      "utterances": [
         {
            "user": "give me directions to the closest grocery_store",
            "response": "we are 3_miles away from willows_market but there is a car_collision_nearby",
            "reference_entities": [
               "willows_market",
               "3_miles",
               "car_collision_nearby"
            ]
         },
         {
            "user": "what is the next closest location ?",
            "response": "i m sorry but there are no other options nearby",
            "reference_entities": []
         },
         {
            "user": "ok , well make a route to the willows_market then , try to avoid the car accident",
            "response": "ok driver , making a route to willows_market and avoiding the car accident",
            "reference_entities": [
               "willows_market"
            ]
         },
         {
            "user": "that s great ! thank you car !",
            "response": "you are welcome driver !",
            "reference_entities": []
         }
      ],
      "kg": [
         [
            "willows_market",
            "distance",
            "3_miles"
         ],
         [
            "willows_market",
            "traffic_info",
            "car_collision_nearby"
         ],
         [
            "willows_market",
            "poi_type",
            "grocery_store"
         ],
         [
            "willows_market",
            "address",
            "409_bollard_st"
         ],
         [
            "jing_jing",
            "distance",
            "3_miles"
         ],
         [
            "jing_jing",
            "traffic_info",
            "car_collision_nearby"
         ],
         [
            "jing_jing",
            "poi_type",
            "chinese_restaurant"
         ],
         [
            "jing_jing",
            "address",
            "113_arbol_dr"
         ],
         [
            "panda_express",
            "distance",
            "5_miles"
         ],
         [
            "panda_express",
            "traffic_info",
            "moderate_traffic"
         ],
         [
            "panda_express",
            "poi_type",
            "chinese_restaurant"
         ],
         [
            "panda_express",
            "address",
            "842_arrowhead_way"
         ],
         [
            "palo_alto_garage_r",
            "distance",
            "5_miles"
         ],
         [
            "palo_alto_garage_r",
            "traffic_info",
            "no_traffic"
         ],
         [
            "palo_alto_garage_r",
            "poi_type",
            "parking_garage"
         ],
         [
            "palo_alto_garage_r",
            "address",
            "481_amaranta_ave"
         ],
         [
            "stanford_childrens_health",
            "distance",
            "5_miles"
         ],
         [
            "stanford_childrens_health",
            "traffic_info",
            "moderate_traffic"
         ],
         [
            "stanford_childrens_health",
            "poi_type",
            "hospital"
         ],
         [
            "stanford_childrens_health",
            "address",
            "899_ames_ct"
         ],
         [
            "76",
            "distance",
            "5_miles"
         ],
         [
            "76",
            "traffic_info",
            "car_collision_nearby"
         ],
         [
            "76",
            "poi_type",
            "gas_station"
         ],
         [
            "76",
            "address",
            "91_el_camino_real"
         ],
         [
            "peets_coffee",
            "distance",
            "4_miles"
         ],
         [
            "peets_coffee",
            "traffic_info",
            "moderate_traffic"
         ],
         [
            "peets_coffee",
            "poi_type",
            "coffee_or_tea_place"
         ],
         [
            "peets_coffee",
            "address",
            "9981_archuleta_ave"
         ],
         [
            "coupa",
            "distance",
            "6_miles"
         ],
         [
            "coupa",
            "traffic_info",
            "road_block_nearby"
         ],
         [
            "coupa",
            "poi_type",
            "coffee_or_tea_place"
         ],
         [
            "coupa",
            "address",
            "394_van_ness_ave"
         ]
      ]
   },
   "9": {
      "task": "navigate",
      "utterances": [
         {
            "user": "where does my friend live ?",
            "response": "jill s house is located 5_miles away at 347_alta_mesa_ave",
            "reference_entities": [
               "jill",
               "347_alta_mesa_ave",
               "5_miles"
            ]
         },
         {
            "user": "i was thinking about something that happened to jill yesterday , long story please pick a quick route to get there , thank you !",
            "response": "the quickest route is 347_alta_mesa_ave at 5_miles we will be there shortly",
            "reference_entities": [
               "5_miles",
               "347_alta_mesa_ave"
            ]
         },
         {
            "user": "thank you !",
            "response": "you are welcome !",
            "reference_entities": []
         }
      ],
      "kg": [
         [
            "teavana",
            "distance",
            "3_miles"
         ],
         [
            "teavana",
            "traffic_info",
            "moderate_traffic"
         ],
         [
            "teavana",
            "poi_type",
            "coffee_or_tea_place"
         ],
         [
            "teavana",
            "address",
            "145_amherst_st"
         ],
         [
            "trader_joes",
            "distance",
            "2_miles"
         ],
         [
            "trader_joes",
            "traffic_info",
            "heavy_traffic"
         ],
         [
            "trader_joes",
            "poi_type",
            "grocery_store"
         ],
         [
            "trader_joes",
            "address",
            "408_university_ave"
         ],
         [
            "jills_house",
            "distance",
            "5_miles"
         ],
         [
            "jills_house",
            "traffic_info",
            "heavy_traffic"
         ],
         [
            "jills_house",
            "poi_type",
            "friends_house"
         ],
         [
            "jills_house",
            "address",
            "347_alta_mesa_ave"
         ],
         [
            "stanford_express_care",
            "distance",
            "1_miles"
         ],
         [
            "stanford_express_care",
            "traffic_info",
            "no_traffic"
         ],
         [
            "stanford_express_care",
            "poi_type",
            "hospital"
         ],
         [
            "stanford_express_care",
            "address",
            "214_el_camino_real"
         ],
         [
            "5672_barringer_street",
            "distance",
            "5_miles"
         ],
         [
            "5672_barringer_street",
            "traffic_info",
            "moderate_traffic"
         ],
         [
            "5672_barringer_street",
            "poi_type",
            "certain_address"
         ],
         [
            "5672_barringer_street",
            "address",
            "5672_barringer_street"
         ],
         [
            "stanford_oval_parking",
            "distance",
            "4_miles"
         ],
         [
            "stanford_oval_parking",
            "traffic_info",
            "heavy_traffic"
         ],
         [
            "stanford_oval_parking",
            "poi_type",
            "parking_garage"
         ],
         [
            "stanford_oval_parking",
            "address",
            "610_amarillo_ave"
         ],
         [
            "home",
            "distance",
            "1_miles"
         ],
         [
            "home",
            "traffic_info",
            "no_traffic"
         ],
         [
            "home",
            "poi_type",
            "home"
         ],
         [
            "home",
            "address",
            "56_cadwell_street"
         ]
      ]
   },
   "10": {
      "task": "weather",
      "utterances": [
         {
            "user": "what is the highest_temperature in brentwood over the next two_days ?",
            "response": "it will be 80f on tuesday in brentwood",
            "reference_entities": [
               "brentwood",
               "tuesday",
               "80f"
            ]
         },
         {
            "user": "thank you very much car !",
            "response": "you are very welcome !",
            "reference_entities": []
         }
      ],
      "kg": [
         [
            "alameda",
            "monday",
            "warm"
         ],
         [
            "alameda",
            "monday",
            "low 60f"
         ],
         [
            "alameda",
            "monday",
            "high 70f"
         ],
         [
            "alameda",
            "tuesday",
            "overcast"
         ],
         [
            "alameda",
            "tuesday",
            "low 80f"
         ],
         [
            "alameda",
            "tuesday",
            "high 90f"
         ],
         [
            "alameda",
            "wednesday",
            "cloudy"
         ],
         [
            "alameda",
            "wednesday",
            "low 70f"
         ],
         [
            "alameda",
            "wednesday",
            "high 80f"
         ],
         [
            "alameda",
            "thursday",
            "windy"
         ],
         [
            "alameda",
            "thursday",
            "low 60f"
         ],
         [
            "alameda",
            "thursday",
            "high 80f"
         ],
         [
            "alameda",
            "friday",
            "cloudy"
         ],
         [
            "alameda",
            "friday",
            "low 60f"
         ],
         [
            "alameda",
            "friday",
            "high 80f"
         ],
         [
            "alameda",
            "saturday",
            "humid"
         ],
         [
            "alameda",
            "saturday",
            "low 80f"
         ],
         [
            "alameda",
            "saturday",
            "high 100f"
         ],
         [
            "alameda",
            "sunday",
            "raining"
         ],
         [
            "alameda",
            "sunday",
            "low 30f"
         ],
         [
            "alameda",
            "sunday",
            "high 40f"
         ],
         [
            "mountain_view",
            "monday",
            "frost"
         ],
         [
            "mountain_view",
            "monday",
            "low 50f"
         ],
         [
            "mountain_view",
            "monday",
            "high 60f"
         ],
         [
            "mountain_view",
            "tuesday",
            "rain"
         ],
         [
            "mountain_view",
            "tuesday",
            "low 60f"
         ],
         [
            "mountain_view",
            "tuesday",
            "high 80f"
         ],
         [
            "mountain_view",
            "wednesday",
            "overcast"
         ],
         [
            "mountain_view",
            "wednesday",
            "low 60f"
         ],
         [
            "mountain_view",
            "wednesday",
            "high 70f"
         ],
         [
            "mountain_view",
            "thursday",
            "raining"
         ],
         [
            "mountain_view",
            "thursday",
            "low 70f"
         ],
         [
            "mountain_view",
            "thursday",
            "high 90f"
         ],
         [
            "mountain_view",
            "friday",
            "snow"
         ],
         [
            "mountain_view",
            "friday",
            "low 20f"
         ],
         [
            "mountain_view",
            "friday",
            "high 30f"
         ],
         [
            "mountain_view",
            "saturday",
            "snow"
         ],
         [
            "mountain_view",
            "saturday",
            "low 80f"
         ],
         [
            "mountain_view",
            "saturday",
            "high 90f"
         ],
         [
            "mountain_view",
            "sunday",
            "drizzle"
         ],
         [
            "mountain_view",
            "sunday",
            "low 70f"
         ],
         [
            "mountain_view",
            "sunday",
            "high 80f"
         ],
         [
            "los_angeles",
            "monday",
            "clear_skies"
         ],
         [
            "los_angeles",
            "monday",
            "low 50f"
         ],
         [
            "los_angeles",
            "monday",
            "high 60f"
         ],
         [
            "los_angeles",
            "tuesday",
            "hail"
         ],
         [
            "los_angeles",
            "tuesday",
            "low 90f"
         ],
         [
            "los_angeles",
            "tuesday",
            "high 100f"
         ],
         [
            "los_angeles",
            "wednesday",
            "foggy"
         ],
         [
            "los_angeles",
            "wednesday",
            "low 60f"
         ],
         [
            "los_angeles",
            "wednesday",
            "high 80f"
         ],
         [
            "los_angeles",
            "thursday",
            "hail"
         ],
         [
            "los_angeles",
            "thursday",
            "low 30f"
         ],
         [
            "los_angeles",
            "thursday",
            "high 50f"
         ],
         [
            "los_angeles",
            "friday",
            "cloudy"
         ],
         [
            "los_angeles",
            "friday",
            "low 80f"
         ],
         [
            "los_angeles",
            "friday",
            "high 90f"
         ],
         [
            "los_angeles",
            "saturday",
            "overcast"
         ],
         [
            "los_angeles",
            "saturday",
            "low 70f"
         ],
         [
            "los_angeles",
            "saturday",
            "high 80f"
         ],
         [
            "los_angeles",
            "sunday",
            "windy"
         ],
         [
            "los_angeles",
            "sunday",
            "low 20f"
         ],
         [
            "los_angeles",
            "sunday",
            "high 30f"
         ],
         [
            "fresno",
            "monday",
            "overcast"
         ],
         [
            "fresno",
            "monday",
            "low 40f"
         ],
         [
            "fresno",
            "monday",
            "high 60f"
         ],
         [
            "fresno",
            "tuesday",
            "hail"
         ],
         [
            "fresno",
            "tuesday",
            "low 70f"
         ],
         [
            "fresno",
            "tuesday",
            "high 80f"
         ],
         [
            "fresno",
            "wednesday",
            "frost"
         ],
         [
            "fresno",
            "wednesday",
            "low 20f"
         ],
         [
            "fresno",
            "wednesday",
            "high 30f"
         ],
         [
            "fresno",
            "thursday",
            "dew"
         ],
         [
            "fresno",
            "thursday",
            "low 30f"
         ],
         [
            "fresno",
            "thursday",
            "high 40f"
         ],
         [
            "fresno",
            "friday",
            "dew"
         ],
         [
            "fresno",
            "friday",
            "low 90f"
         ],
         [
            "fresno",
            "friday",
            "high 100f"
         ],
         [
            "fresno",
            "saturday",
            "overcast"
         ],
         [
            "fresno",
            "saturday",
            "low 60f"
         ],
         [
            "fresno",
            "saturday",
            "high 80f"
         ],
         [
            "fresno",
            "sunday",
            "hail"
         ],
         [
            "fresno",
            "sunday",
            "low 30f"
         ],
         [
            "fresno",
            "sunday",
            "high 50f"
         ],
         [
            "brentwood",
            "monday",
            "dry"
         ],
         [
            "brentwood",
            "monday",
            "low 30f"
         ],
         [
            "brentwood",
            "monday",
            "high 40f"
         ],
         [
            "brentwood",
            "tuesday",
            "warm"
         ],
         [
            "brentwood",
            "tuesday",
            "low 60f"
         ],
         [
            "brentwood",
            "tuesday",
            "high 80f"
         ],
         [
            "brentwood",
            "wednesday",
            "overcast"
         ],
         [
            "brentwood",
            "wednesday",
            "low 50f"
         ],
         [
            "brentwood",
            "wednesday",
            "high 60f"
         ],
         [
            "brentwood",
            "thursday",
            "misty"
         ],
         [
            "brentwood",
            "thursday",
            "low 70f"
         ],
         [
            "brentwood",
            "thursday",
            "high 80f"
         ],
         [
            "brentwood",
            "friday",
            "frost"
         ],
         [
            "brentwood",
            "friday",
            "low 30f"
         ],
         [
            "brentwood",
            "friday",
            "high 50f"
         ],
         [
            "brentwood",
            "saturday",
            "blizzard"
         ],
         [
            "brentwood",
            "saturday",
            "low 40f"
         ],
         [
            "brentwood",
            "saturday",
            "high 60f"
         ],
         [
            "brentwood",
            "sunday",
            "stormy"
         ],
         [
            "brentwood",
            "sunday",
            "low 60f"
         ],
         [
            "brentwood",
            "sunday",
            "high 70f"
         ],
         [
            "alhambra",
            "monday",
            "rain"
         ],
         [
            "alhambra",
            "monday",
            "low 70f"
         ],
         [
            "alhambra",
            "monday",
            "high 80f"
         ],
         [
            "alhambra",
            "tuesday",
            "hail"
         ],
         [
            "alhambra",
            "tuesday",
            "low 40f"
         ],
         [
            "alhambra",
            "tuesday",
            "high 60f"
         ],
         [
            "alhambra",
            "wednesday",
            "clear_skies"
         ],
         [
            "alhambra",
            "wednesday",
            "low 70f"
         ],
         [
            "alhambra",
            "wednesday",
            "high 90f"
         ],
         [
            "alhambra",
            "thursday",
            "overcast"
         ],
         [
            "alhambra",
            "thursday",
            "low 60f"
         ],
         [
            "alhambra",
            "thursday",
            "high 80f"
         ],
         [
            "alhambra",
            "friday",
            "warm"
         ],
         [
            "alhambra",
            "friday",
            "low 50f"
         ],
         [
            "alhambra",
            "friday",
            "high 70f"
         ],
         [
            "alhambra",
            "saturday",
            "overcast"
         ],
         [
            "alhambra",
            "saturday",
            "low 20f"
         ],
         [
            "alhambra",
            "saturday",
            "high 30f"
         ],
         [
            "alhambra",
            "sunday",
            "cloudy"
         ],
         [
            "alhambra",
            "sunday",
            "low 60f"
         ],
         [
            "alhambra",
            "sunday",
            "high 80f"
         ],
         [
            "manhattan",
            "monday",
            "windy"
         ],
         [
            "manhattan",
            "monday",
            "low 50f"
         ],
         [
            "manhattan",
            "monday",
            "high 70f"
         ],
         [
            "manhattan",
            "tuesday",
            "dew"
         ],
         [
            "manhattan",
            "tuesday",
            "low 80f"
         ],
         [
            "manhattan",
            "tuesday",
            "high 100f"
         ],
         [
            "manhattan",
            "wednesday",
            "snow"
         ],
         [
            "manhattan",
            "wednesday",
            "low 50f"
         ],
         [
            "manhattan",
            "wednesday",
            "high 70f"
         ],
         [
            "manhattan",
            "thursday",
            "cloudy"
         ],
         [
            "manhattan",
            "thursday",
            "low 30f"
         ],
         [
            "manhattan",
            "thursday",
            "high 50f"
         ],
         [
            "manhattan",
            "friday",
            "overcast"
         ],
         [
            "manhattan",
            "friday",
            "low 30f"
         ],
         [
            "manhattan",
            "friday",
            "high 40f"
         ],
         [
            "manhattan",
            "saturday",
            "foggy"
         ],
         [
            "manhattan",
            "saturday",
            "low 20f"
         ],
         [
            "manhattan",
            "saturday",
            "high 40f"
         ],
         [
            "manhattan",
            "sunday",
            "clear_skies"
         ],
         [
            "manhattan",
            "sunday",
            "low 20f"
         ],
         [
            "manhattan",
            "sunday",
            "high 40f"
         ]
      ]
   },
   "11": {
      "task": "schedule",
      "utterances": [
         {
            "user": "set reminder for dinner at 11am with mom on friday",
            "response": "okay , scheduling friday dinner with mom at 11am",
            "reference_entities": [
               "11am",
               "friday",
               "dinner"
            ]
         },
         {
            "user": "thank you , we are done for now",
            "response": "you are welcome",
            "reference_entities": []
         }
      ],
      "kg": []
   },
   "12": {
      "task": "schedule",
      "utterances": [
         {
            "user": "what time is dinner tonight",
            "response": "your dinner is 5pm tonight",
            "reference_entities": [
               "5pm",
               "dinner"
            ]
         }
      ],
      "kg": [
         [
            "swimming_activity",
            "time",
            "11am"
         ],
         [
            "swimming_activity",
            "date",
            "thursday"
         ],
         [
            "dinner",
            "time",
            "5pm"
         ],
         [
            "dinner",
            "date",
            "monday"
         ],
         [
            "lab_appointment",
            "time",
            "2pm"
         ],
         [
            "lab_appointment",
            "date",
            "wednesday"
         ],
         [
            "tennis_activity",
            "time",
            "3pm"
         ],
         [
            "tennis_activity",
            "date",
            "monday"
         ],
         [
            "football_activity",
            "time",
            "3pm"
         ],
         [
            "football_activity",
            "date",
            "tuesday"
         ],
         [
            "dentist",
            "time",
            "3pm"
         ],
         [
            "dentist",
            "date",
            "monday"
         ]
      ]
   },
   "13": {
      "task": "navigate",
      "utterances": [
         {
            "user": "what are the directions to the closest parking_garage",
            "response": "the closest parking_garage is civic_center_garage , located 4_miles away at 270_altaire_walk",
            "reference_entities": [
               "civic_center_garage",
               "270_altaire_walk",
               "4_miles",
               "parking_garage"
            ]
         },
         {
            "user": "thank you",
            "response": "you are welcome",
            "reference_entities": []
         }
      ],
      "kg": [
         [
            "ravenswood_shopping_center",
            "distance",
            "4_miles"
         ],
         [
            "ravenswood_shopping_center",
            "traffic_info",
            "heavy_traffic"
         ],
         [
            "ravenswood_shopping_center",
            "poi_type",
            "shopping_center"
         ],
         [
            "ravenswood_shopping_center",
            "address",
            "434_arastradero_rd"
         ],
         [
            "civic_center_garage",
            "distance",
            "4_miles"
         ],
         [
            "civic_center_garage",
            "traffic_info",
            "no_traffic"
         ],
         [
            "civic_center_garage",
            "poi_type",
            "parking_garage"
         ],
         [
            "civic_center_garage",
            "address",
            "270_altaire_walk"
         ],
         [
            "jills_house",
            "distance",
            "4_miles"
         ],
         [
            "jills_house",
            "traffic_info",
            "heavy_traffic"
         ],
         [
            "jills_house",
            "poi_type",
            "friends_house"
         ],
         [
            "jills_house",
            "address",
            "347_alta_mesa_ave"
         ],
         [
            "sigona_farmers_market",
            "distance",
            "4_miles"
         ],
         [
            "sigona_farmers_market",
            "traffic_info",
            "no_traffic"
         ],
         [
            "sigona_farmers_market",
            "poi_type",
            "grocery_store"
         ],
         [
            "sigona_farmers_market",
            "address",
            "638_amherst_st"
         ],
         [
            "trader_joes",
            "distance",
            "5_miles"
         ],
         [
            "trader_joes",
            "traffic_info",
            "no_traffic"
         ],
         [
            "trader_joes",
            "poi_type",
            "grocery_store"
         ],
         [
            "trader_joes",
            "address",
            "408_university_ave"
         ],
         [
            "mandarin_roots",
            "distance",
            "4_miles"
         ],
         [
            "mandarin_roots",
            "traffic_info",
            "moderate_traffic"
         ],
         [
            "mandarin_roots",
            "poi_type",
            "chinese_restaurant"
         ],
         [
            "mandarin_roots",
            "address",
            "271_springer_street"
         ],
         [
            "chevron",
            "distance",
            "3_miles"
         ],
         [
            "chevron",
            "traffic_info",
            "moderate_traffic"
         ],
         [
            "chevron",
            "poi_type",
            "gas_station"
         ],
         [
            "chevron",
            "address",
            "783_arcadia_pl"
         ]
      ]
   },
   "14": {
      "task": "navigate",
      "utterances": [
         {
            "user": "give me directions to the nearest shopping_center",
            "response": "i ve set the gps to stanford_shopping_center , 773_alger_dr , it s 2_miles away",
            "reference_entities": [
               "stanford_shopping_center",
               "2_miles",
               "773_alger_dr"
            ]
         },
         {
            "user": "thanks",
            "response": "you are welcome",
            "reference_entities": []
         }
      ],
      "kg": [
         [
            "stanford_shopping_center",
            "distance",
            "2_miles"
         ],
         [
            "stanford_shopping_center",
            "traffic_info",
            "moderate_traffic"
         ],
         [
            "stanford_shopping_center",
            "poi_type",
            "shopping_center"
         ],
         [
            "stanford_shopping_center",
            "address",
            "773_alger_dr"
         ],
         [
            "jacks_house",
            "distance",
            "6_miles"
         ],
         [
            "jacks_house",
            "traffic_info",
            "no_traffic"
         ],
         [
            "jacks_house",
            "poi_type",
            "friends_house"
         ],
         [
            "jacks_house",
            "address",
            "864_almanor_ln"
         ],
         [
            "comfort_inn",
            "distance",
            "5_miles"
         ],
         [
            "comfort_inn",
            "traffic_info",
            "no_traffic"
         ],
         [
            "comfort_inn",
            "poi_type",
            "rest_stop"
         ],
         [
            "comfort_inn",
            "address",
            "753_university_ave"
         ],
         [
            "5677_southwest_4th_street",
            "distance",
            "5_miles"
         ],
         [
            "5677_southwest_4th_street",
            "traffic_info",
            "moderate_traffic"
         ],
         [
            "5677_southwest_4th_street",
            "poi_type",
            "certain_address"
         ],
         [
            "5677_southwest_4th_street",
            "address",
            "5677_southwest_4th_street"
         ],
         [
            "ravenswood_shopping_center",
            "distance",
            "4_miles"
         ],
         [
            "ravenswood_shopping_center",
            "traffic_info",
            "heavy_traffic"
         ],
         [
            "ravenswood_shopping_center",
            "poi_type",
            "shopping_center"
         ],
         [
            "ravenswood_shopping_center",
            "address",
            "434_arastradero_rd"
         ],
         [
            "panda_express",
            "distance",
            "1_miles"
         ],
         [
            "panda_express",
            "traffic_info",
            "moderate_traffic"
         ],
         [
            "panda_express",
            "poi_type",
            "chinese_restaurant"
         ],
         [
            "panda_express",
            "address",
            "842_arrowhead_way"
         ],
         [
            "valero",
            "distance",
            "2_miles"
         ],
         [
            "valero",
            "traffic_info",
            "no_traffic"
         ],
         [
            "valero",
            "poi_type",
            "gas_station"
         ],
         [
            "valero",
            "address",
            "200_alester_ave"
         ]
      ]
   },
   "15": {
      "task": "navigate",
      "utterances": [
         {
            "user": "find the address to a hospital or clinic",
            "response": "stanford_express_care is at 214_el_camino_real",
            "reference_entities": [
               "214_el_camino_real",
               "stanford_express_care"
            ]
         },
         {
            "user": "thank you",
            "response": "good day",
            "reference_entities": []
         }
      ],
      "kg": [
         [
            "coupa",
            "distance",
            "5_miles"
         ],
         [
            "coupa",
            "traffic_info",
            "no_traffic"
         ],
         [
            "coupa",
            "poi_type",
            "coffee_or_tea_place"
         ],
         [
            "coupa",
            "address",
            "394_van_ness_ave"
         ],
         [
            "midtown_shopping_center",
            "distance",
            "5_miles"
         ],
         [
            "midtown_shopping_center",
            "traffic_info",
            "no_traffic"
         ],
         [
            "midtown_shopping_center",
            "poi_type",
            "shopping_center"
         ],
         [
            "midtown_shopping_center",
            "address",
            "338_alester_ave"
         ],
         [
            "stanford_express_care",
            "distance",
            "5_miles"
         ],
         [
            "stanford_express_care",
            "traffic_info",
            "moderate_traffic"
         ],
         [
            "stanford_express_care",
            "poi_type",
            "hospital"
         ],
         [
            "stanford_express_care",
            "address",
            "214_el_camino_real"
         ],
         [
            "p_._f_._changs",
            "distance",
            "6_miles"
         ],
         [
            "p_._f_._changs",
            "traffic_info",
            "moderate_traffic"
         ],
         [
            "p_._f_._changs",
            "poi_type",
            "chinese_restaurant"
         ],
         [
            "p_._f_._changs",
            "address",
            "669_el_camino_real"
         ],
         [
            "toms_house",
            "distance",
            "2_miles"
         ],
         [
            "toms_house",
            "traffic_info",
            "no_traffic"
         ],
         [
            "toms_house",
            "poi_type",
            "friends_house"
         ],
         [
            "toms_house",
            "address",
            "580_van_ness_ave"
         ],
         [
            "palo_alto_garage_r",
            "distance",
            "2_miles"
         ],
         [
            "palo_alto_garage_r",
            "traffic_info",
            "road_block_nearby"
         ],
         [
            "palo_alto_garage_r",
            "poi_type",
            "parking_garage"
         ],
         [
            "palo_alto_garage_r",
            "address",
            "481_amaranta_ave"
         ],
         [
            "panda_express",
            "distance",
            "2_miles"
         ],
         [
            "panda_express",
            "traffic_info",
            "heavy_traffic"
         ],
         [
            "panda_express",
            "poi_type",
            "chinese_restaurant"
         ],
         [
            "panda_express",
            "address",
            "842_arrowhead_way"
         ],
         [
            "philz",
            "distance",
            "4_miles"
         ],
         [
            "philz",
            "traffic_info",
            "car_collision_nearby"
         ],
         [
            "philz",
            "poi_type",
            "coffee_or_tea_place"
         ],
         [
            "philz",
            "address",
            "583_alester_ave"
         ]
      ]
   },
   "16": {
      "task": "weather",
      "utterances": [
         {
            "user": "is it going to snow this week",
            "response": "where should i check for snow ?",
            "reference_entities": [
               "snow"
            ]
         },
         {
            "user": "corona",
            "response": "there will be no snow in corona this week",
            "reference_entities": [
               "snow",
               "corona",
               "week"
            ]
         },
         {
            "user": "thank you car !",
            "response": "no problem my driver !",
            "reference_entities": []
         }
      ],
      "kg": [
         [
            "brentwood",
            "monday",
            "overcast"
         ],
         [
            "brentwood",
            "monday",
            "low 30f"
         ],
         [
            "brentwood",
            "monday",
            "high 50f"
         ],
         [
            "brentwood",
            "tuesday",
            "overcast"
         ],
         [
            "brentwood",
            "tuesday",
            "low 90f"
         ],
         [
            "brentwood",
            "tuesday",
            "high 100f"
         ],
         [
            "brentwood",
            "wednesday",
            "hail"
         ],
         [
            "brentwood",
            "wednesday",
            "low 50f"
         ],
         [
            "brentwood",
            "wednesday",
            "high 70f"
         ],
         [
            "brentwood",
            "thursday",
            "stormy"
         ],
         [
            "brentwood",
            "thursday",
            "low 30f"
         ],
         [
            "brentwood",
            "thursday",
            "high 50f"
         ],
         [
            "brentwood",
            "friday",
            "drizzle"
         ],
         [
            "brentwood",
            "friday",
            "low 80f"
         ],
         [
            "brentwood",
            "friday",
            "high 100f"
         ],
         [
            "brentwood",
            "saturday",
            "rain"
         ],
         [
            "brentwood",
            "saturday",
            "low 80f"
         ],
         [
            "brentwood",
            "saturday",
            "high 90f"
         ],
         [
            "brentwood",
            "sunday",
            "dry"
         ],
         [
            "brentwood",
            "sunday",
            "low 30f"
         ],
         [
            "brentwood",
            "sunday",
            "high 40f"
         ],
         [
            "corona",
            "monday",
            "cloudy"
         ],
         [
            "corona",
            "monday",
            "low 70f"
         ],
         [
            "corona",
            "monday",
            "high 90f"
         ],
         [
            "corona",
            "tuesday",
            "cloudy"
         ],
         [
            "corona",
            "tuesday",
            "low 70f"
         ],
         [
            "corona",
            "tuesday",
            "high 80f"
         ],
         [
            "corona",
            "wednesday",
            "clear_skies"
         ],
         [
            "corona",
            "wednesday",
            "low 50f"
         ],
         [
            "corona",
            "wednesday",
            "high 70f"
         ],
         [
            "corona",
            "thursday",
            "cloudy"
         ],
         [
            "corona",
            "thursday",
            "low 60f"
         ],
         [
            "corona",
            "thursday",
            "high 80f"
         ],
         [
            "corona",
            "friday",
            "clear_skies"
         ],
         [
            "corona",
            "friday",
            "low 40f"
         ],
         [
            "corona",
            "friday",
            "high 60f"
         ],
         [
            "corona",
            "saturday",
            "clear_skies"
         ],
         [
            "corona",
            "saturday",
            "low 60f"
         ],
         [
            "corona",
            "saturday",
            "high 80f"
         ],
         [
            "corona",
            "sunday",
            "warm"
         ],
         [
            "corona",
            "sunday",
            "low 50f"
         ],
         [
            "corona",
            "sunday",
            "high 70f"
         ],
         [
            "carson",
            "monday",
            "blizzard"
         ],
         [
            "carson",
            "monday",
            "low 50f"
         ],
         [
            "carson",
            "monday",
            "high 60f"
         ],
         [
            "carson",
            "tuesday",
            "stormy"
         ],
         [
            "carson",
            "tuesday",
            "low 30f"
         ],
         [
            "carson",
            "tuesday",
            "high 40f"
         ],
         [
            "carson",
            "wednesday",
            "cloudy"
         ],
         [
            "carson",
            "wednesday",
            "low 90f"
         ],
         [
            "carson",
            "wednesday",
            "high 100f"
         ],
         [
            "carson",
            "thursday",
            "overcast"
         ],
         [
            "carson",
            "thursday",
            "low 50f"
         ],
         [
            "carson",
            "thursday",
            "high 70f"
         ],
         [
            "carson",
            "friday",
            "windy"
         ],
         [
            "carson",
            "friday",
            "low 90f"
         ],
         [
            "carson",
            "friday",
            "high 100f"
         ],
         [
            "carson",
            "saturday",
            "drizzle"
         ],
         [
            "carson",
            "saturday",
            "low 70f"
         ],
         [
            "carson",
            "saturday",
            "high 90f"
         ],
         [
            "carson",
            "sunday",
            "foggy"
         ],
         [
            "carson",
            "sunday",
            "low 60f"
         ],
         [
            "carson",
            "sunday",
            "high 70f"
         ],
         [
            "atherton",
            "monday",
            "cloudy"
         ],
         [
            "atherton",
            "monday",
            "low 40f"
         ],
         [
            "atherton",
            "monday",
            "high 60f"
         ],
         [
            "atherton",
            "tuesday",
            "stormy"
         ],
         [
            "atherton",
            "tuesday",
            "low 90f"
         ],
         [
            "atherton",
            "tuesday",
            "high 100f"
         ],
         [
            "atherton",
            "wednesday",
            "hail"
         ],
         [
            "atherton",
            "wednesday",
            "low 60f"
         ],
         [
            "atherton",
            "wednesday",
            "high 70f"
         ],
         [
            "atherton",
            "thursday",
            "hail"
         ],
         [
            "atherton",
            "thursday",
            "low 50f"
         ],
         [
            "atherton",
            "thursday",
            "high 60f"
         ],
         [
            "atherton",
            "friday",
            "snow"
         ],
         [
            "atherton",
            "friday",
            "low 70f"
         ],
         [
            "atherton",
            "friday",
            "high 90f"
         ],
         [
            "atherton",
            "saturday",
            "snow"
         ],
         [
            "atherton",
            "saturday",
            "low 30f"
         ],
         [
            "atherton",
            "saturday",
            "high 40f"
         ],
         [
            "atherton",
            "sunday",
            "windy"
         ],
         [
            "atherton",
            "sunday",
            "low 50f"
         ],
         [
            "atherton",
            "sunday",
            "high 60f"
         ],
         [
            "danville",
            "monday",
            "hail"
         ],
         [
            "danville",
            "monday",
            "low 30f"
         ],
         [
            "danville",
            "monday",
            "high 40f"
         ],
         [
            "danville",
            "tuesday",
            "windy"
         ],
         [
            "danville",
            "tuesday",
            "low 80f"
         ],
         [
            "danville",
            "tuesday",
            "high 100f"
         ],
         [
            "danville",
            "wednesday",
            "rain"
         ],
         [
            "danville",
            "wednesday",
            "low 90f"
         ],
         [
            "danville",
            "wednesday",
            "high 100f"
         ],
         [
            "danville",
            "thursday",
            "cloudy"
         ],
         [
            "danville",
            "thursday",
            "low 30f"
         ],
         [
            "danville",
            "thursday",
            "high 50f"
         ],
         [
            "danville",
            "friday",
            "stormy"
         ],
         [
            "danville",
            "friday",
            "low 70f"
         ],
         [
            "danville",
            "friday",
            "high 90f"
         ],
         [
            "danville",
            "saturday",
            "hail"
         ],
         [
            "danville",
            "saturday",
            "low 40f"
         ],
         [
            "danville",
            "saturday",
            "high 60f"
         ],
         [
            "danville",
            "sunday",
            "foggy"
         ],
         [
            "danville",
            "sunday",
            "low 90f"
         ],
         [
            "danville",
            "sunday",
            "high 100f"
         ],
         [
            "boston",
            "monday",
            "windy"
         ],
         [
            "boston",
            "monday",
            "low 20f"
         ],
         [
            "boston",
            "monday",
            "high 30f"
         ],
         [
            "boston",
            "tuesday",
            "clear_skies"
         ],
         [
            "boston",
            "tuesday",
            "low 40f"
         ],
         [
            "boston",
            "tuesday",
            "high 60f"
         ],
         [
            "boston",
            "wednesday",
            "cloudy"
         ],
         [
            "boston",
            "wednesday",
            "low 50f"
         ],
         [
            "boston",
            "wednesday",
            "high 70f"
         ],
         [
            "boston",
            "thursday",
            "stormy"
         ],
         [
            "boston",
            "thursday",
            "low 20f"
         ],
         [
            "boston",
            "thursday",
            "high 40f"
         ],
         [
            "boston",
            "friday",
            "rain"
         ],
         [
            "boston",
            "friday",
            "low 60f"
         ],
         [
            "boston",
            "friday",
            "high 70f"
         ],
         [
            "boston",
            "saturday",
            "dry"
         ],
         [
            "boston",
            "saturday",
            "low 40f"
         ],
         [
            "boston",
            "saturday",
            "high 50f"
         ],
         [
            "boston",
            "sunday",
            "cloudy"
         ],
         [
            "boston",
            "sunday",
            "low 30f"
         ],
         [
            "boston",
            "sunday",
            "high 40f"
         ],
         [
            "redwood_city",
            "monday",
            "foggy"
         ],
         [
            "redwood_city",
            "monday",
            "low 60f"
         ],
         [
            "redwood_city",
            "monday",
            "high 80f"
         ],
         [
            "redwood_city",
            "tuesday",
            "blizzard"
         ],
         [
            "redwood_city",
            "tuesday",
            "low 40f"
         ],
         [
            "redwood_city",
            "tuesday",
            "high 50f"
         ],
         [
            "redwood_city",
            "wednesday",
            "dry"
         ],
         [
            "redwood_city",
            "wednesday",
            "low 50f"
         ],
         [
            "redwood_city",
            "wednesday",
            "high 70f"
         ],
         [
            "redwood_city",
            "thursday",
            "raining"
         ],
         [
            "redwood_city",
            "thursday",
            "low 70f"
         ],
         [
            "redwood_city",
            "thursday",
            "high 90f"
         ],
         [
            "redwood_city",
            "friday",
            "stormy"
         ],
         [
            "redwood_city",
            "friday",
            "low 50f"
         ],
         [
            "redwood_city",
            "friday",
            "high 60f"
         ],
         [
            "redwood_city",
            "saturday",
            "frost"
         ],
         [
            "redwood_city",
            "saturday",
            "low 20f"
         ],
         [
            "redwood_city",
            "saturday",
            "high 30f"
         ],
         [
            "redwood_city",
            "sunday",
            "hail"
         ],
         [
            "redwood_city",
            "sunday",
            "low 60f"
         ],
         [
            "redwood_city",
            "sunday",
            "high 80f"
         ]
      ]
   },
   "17": {
      "task": "schedule",
      "utterances": [
         {
            "user": "i need a reminder for dinner",
            "response": "what time shall i set a dinner reminder ?",
            "reference_entities": [
               "dinner"
            ]
         },
         {
            "user": "set my reminder for dinner at 7pm , for the_6th of this month with my beloved marie",
            "response": "i will set a reminder for dinner at 7pm , for the_6th of this month with marie",
            "reference_entities": [
               "the_6th",
               "dinner",
               "marie",
               "7pm"
            ]
         },
         {
            "user": "thanks",
            "response": "you are welcome",
            "reference_entities": []
         }
      ],
      "kg": []
   },
   "18": {
      "task": "weather",
      "utterances": [
         {
            "user": "will it be warm in compton on wednesday ?",
            "response": "it will not be warm in compton on wednesday",
            "reference_entities": [
               "compton",
               "warm",
               "wednesday"
            ]
         },
         {
            "user": "thank you",
            "response": "anytime",
            "reference_entities": []
         }
      ],
      "kg": [
         [
            "corona",
            "monday",
            "cloudy"
         ],
         [
            "corona",
            "monday",
            "low 30f"
         ],
         [
            "corona",
            "monday",
            "high 50f"
         ],
         [
            "corona",
            "tuesday",
            "windy"
         ],
         [
            "corona",
            "tuesday",
            "low 90f"
         ],
         [
            "corona",
            "tuesday",
            "high 100f"
         ],
         [
            "corona",
            "wednesday",
            "cloudy"
         ],
         [
            "corona",
            "wednesday",
            "low 80f"
         ],
         [
            "corona",
            "wednesday",
            "high 100f"
         ],
         [
            "corona",
            "thursday",
            "windy"
         ],
         [
            "corona",
            "thursday",
            "low 40f"
         ],
         [
            "corona",
            "thursday",
            "high 50f"
         ],
         [
            "corona",
            "friday",
            "dew"
         ],
         [
            "corona",
            "friday",
            "low 60f"
         ],
         [
            "corona",
            "friday",
            "high 80f"
         ],
         [
            "corona",
            "saturday",
            "cloudy"
         ],
         [
            "corona",
            "saturday",
            "low 90f"
         ],
         [
            "corona",
            "saturday",
            "high 100f"
         ],
         [
            "corona",
            "sunday",
            "humid"
         ],
         [
            "corona",
            "sunday",
            "low 80f"
         ],
         [
            "corona",
            "sunday",
            "high 90f"
         ],
         [
            "boston",
            "monday",
            "dry"
         ],
         [
            "boston",
            "monday",
            "low 20f"
         ],
         [
            "boston",
            "monday",
            "high 40f"
         ],
         [
            "boston",
            "tuesday",
            "overcast"
         ],
         [
            "boston",
            "tuesday",
            "low 20f"
         ],
         [
            "boston",
            "tuesday",
            "high 30f"
         ],
         [
            "boston",
            "wednesday",
            "stormy"
         ],
         [
            "boston",
            "wednesday",
            "low 70f"
         ],
         [
            "boston",
            "wednesday",
            "high 80f"
         ],
         [
            "boston",
            "thursday",
            "warm"
         ],
         [
            "boston",
            "thursday",
            "low 60f"
         ],
         [
            "boston",
            "thursday",
            "high 70f"
         ],
         [
            "boston",
            "friday",
            "rain"
         ],
         [
            "boston",
            "friday",
            "low 30f"
         ],
         [
            "boston",
            "friday",
            "high 40f"
         ],
         [
            "boston",
            "saturday",
            "blizzard"
         ],
         [
            "boston",
            "saturday",
            "low 30f"
         ],
         [
            "boston",
            "saturday",
            "high 50f"
         ],
         [
            "boston",
            "sunday",
            "cloudy"
         ],
         [
            "boston",
            "sunday",
            "low 70f"
         ],
         [
            "boston",
            "sunday",
            "high 90f"
         ],
         [
            "durham",
            "monday",
            "snow"
         ],
         [
            "durham",
            "monday",
            "low 40f"
         ],
         [
            "durham",
            "monday",
            "high 50f"
         ],
         [
            "durham",
            "tuesday",
            "windy"
         ],
         [
            "durham",
            "tuesday",
            "low 40f"
         ],
         [
            "durham",
            "tuesday",
            "high 50f"
         ],
         [
            "durham",
            "wednesday",
            "hot"
         ],
         [
            "durham",
            "wednesday",
            "low 60f"
         ],
         [
            "durham",
            "wednesday",
            "high 80f"
         ],
         [
            "durham",
            "thursday",
            "overcast"
         ],
         [
            "durham",
            "thursday",
            "low 70f"
         ],
         [
            "durham",
            "thursday",
            "high 80f"
         ],
         [
            "durham",
            "friday",
            "hail"
         ],
         [
            "durham",
            "friday",
            "low 60f"
         ],
         [
            "durham",
            "friday",
            "high 80f"
         ],
         [
            "durham",
            "saturday",
            "clear_skies"
         ],
         [
            "durham",
            "saturday",
            "low 80f"
         ],
         [
            "durham",
            "saturday",
            "high 90f"
         ],
         [
            "durham",
            "sunday",
            "drizzle"
         ],
         [
            "durham",
            "sunday",
            "low 70f"
         ],
         [
            "durham",
            "sunday",
            "high 90f"
         ],
         [
            "compton",
            "monday",
            "snow"
         ],
         [
            "compton",
            "monday",
            "low 30f"
         ],
         [
            "compton",
            "monday",
            "high 40f"
         ],
         [
            "compton",
            "tuesday",
            "frost"
         ],
         [
            "compton",
            "tuesday",
            "low 40f"
         ],
         [
            "compton",
            "tuesday",
            "high 50f"
         ],
         [
            "compton",
            "wednesday",
            "windy"
         ],
         [
            "compton",
            "wednesday",
            "low 20f"
         ],
         [
            "compton",
            "wednesday",
            "high 30f"
         ],
         [
            "compton",
            "thursday",
            "dry"
         ],
         [
            "compton",
            "thursday",
            "low 40f"
         ],
         [
            "compton",
            "thursday",
            "high 60f"
         ],
         [
            "compton",
            "friday",
            "clear_skies"
         ],
         [
            "compton",
            "friday",
            "low 50f"
         ],
         [
            "compton",
            "friday",
            "high 70f"
         ],
         [
            "compton",
            "saturday",
            "hot"
         ],
         [
            "compton",
            "saturday",
            "low 70f"
         ],
         [
            "compton",
            "saturday",
            "high 80f"
         ],
         [
            "compton",
            "sunday",
            "raining"
         ],
         [
            "compton",
            "sunday",
            "low 50f"
         ],
         [
            "compton",
            "sunday",
            "high 60f"
         ],
         [
            "redwood_city",
            "monday",
            "dry"
         ],
         [
            "redwood_city",
            "monday",
            "low 80f"
         ],
         [
            "redwood_city",
            "monday",
            "high 90f"
         ],
         [
            "redwood_city",
            "tuesday",
            "cloudy"
         ],
         [
            "redwood_city",
            "tuesday",
            "low 40f"
         ],
         [
            "redwood_city",
            "tuesday",
            "high 60f"
         ],
         [
            "redwood_city",
            "wednesday",
            "misty"
         ],
         [
            "redwood_city",
            "wednesday",
            "low 30f"
         ],
         [
            "redwood_city",
            "wednesday",
            "high 40f"
         ],
         [
            "redwood_city",
            "thursday",
            "foggy"
         ],
         [
            "redwood_city",
            "thursday",
            "low 20f"
         ],
         [
            "redwood_city",
            "thursday",
            "high 40f"
         ],
         [
            "redwood_city",
            "friday",
            "rain"
         ],
         [
            "redwood_city",
            "friday",
            "low 90f"
         ],
         [
            "redwood_city",
            "friday",
            "high 100f"
         ],
         [
            "redwood_city",
            "saturday",
            "misty"
         ],
         [
            "redwood_city",
            "saturday",
            "low 70f"
         ],
         [
            "redwood_city",
            "saturday",
            "high 80f"
         ],
         [
            "redwood_city",
            "sunday",
            "hail"
         ],
         [
            "redwood_city",
            "sunday",
            "low 90f"
         ],
         [
            "redwood_city",
            "sunday",
            "high 100f"
         ],
         [
            "manhattan",
            "monday",
            "stormy"
         ],
         [
            "manhattan",
            "monday",
            "low 20f"
         ],
         [
            "manhattan",
            "monday",
            "high 30f"
         ],
         [
            "manhattan",
            "tuesday",
            "misty"
         ],
         [
            "manhattan",
            "tuesday",
            "low 60f"
         ],
         [
            "manhattan",
            "tuesday",
            "high 80f"
         ],
         [
            "manhattan",
            "wednesday",
            "dry"
         ],
         [
            "manhattan",
            "wednesday",
            "low 20f"
         ],
         [
            "manhattan",
            "wednesday",
            "high 30f"
         ],
         [
            "manhattan",
            "thursday",
            "raining"
         ],
         [
            "manhattan",
            "thursday",
            "low 20f"
         ],
         [
            "manhattan",
            "thursday",
            "high 40f"
         ],
         [
            "manhattan",
            "friday",
            "dry"
         ],
         [
            "manhattan",
            "friday",
            "low 40f"
         ],
         [
            "manhattan",
            "friday",
            "high 60f"
         ],
         [
            "manhattan",
            "saturday",
            "drizzle"
         ],
         [
            "manhattan",
            "saturday",
            "low 60f"
         ],
         [
            "manhattan",
            "saturday",
            "high 80f"
         ],
         [
            "manhattan",
            "sunday",
            "warm"
         ],
         [
            "manhattan",
            "sunday",
            "low 90f"
         ],
         [
            "manhattan",
            "sunday",
            "high 100f"
         ],
         [
            "carson",
            "monday",
            "frost"
         ],
         [
            "carson",
            "monday",
            "low 30f"
         ],
         [
            "carson",
            "monday",
            "high 40f"
         ],
         [
            "carson",
            "tuesday",
            "dew"
         ],
         [
            "carson",
            "tuesday",
            "low 50f"
         ],
         [
            "carson",
            "tuesday",
            "high 70f"
         ],
         [
            "carson",
            "wednesday",
            "misty"
         ],
         [
            "carson",
            "wednesday",
            "low 20f"
         ],
         [
            "carson",
            "wednesday",
            "high 30f"
         ],
         [
            "carson",
            "thursday",
            "misty"
         ],
         [
            "carson",
            "thursday",
            "low 60f"
         ],
         [
            "carson",
            "thursday",
            "high 80f"
         ],
         [
            "carson",
            "friday",
            "humid"
         ],
         [
            "carson",
            "friday",
            "low 70f"
         ],
         [
            "carson",
            "friday",
            "high 90f"
         ],
         [
            "carson",
            "saturday",
            "clear_skies"
         ],
         [
            "carson",
            "saturday",
            "low 80f"
         ],
         [
            "carson",
            "saturday",
            "high 90f"
         ],
         [
            "carson",
            "sunday",
            "foggy"
         ],
         [
            "carson",
            "sunday",
            "low 50f"
         ],
         [
            "carson",
            "sunday",
            "high 70f"
         ]
      ]
   },
   "19": {
      "task": "schedule",
      "utterances": [
         {
            "user": "set me a reminder for football_activity at 1pm , this month on the_11th , with marie",
            "response": "reminder for football on the_11th of this month at 1pm with marie is set",
            "reference_entities": [
               "the_11th",
               "1pm",
               "football",
               "marie"
            ]
         },
         {
            "user": "thanks buddy",
            "response": "anytime",
            "reference_entities": []
         }
      ],
      "kg": []
   },
   "20": {
      "task": "schedule",
      "utterances": [
         {
            "user": "set an appointment for swimming",
            "response": "what time would like me to set the appointment ?",
            "reference_entities": []
         },
         {
            "user": "at 3pm on saturday please",
            "response": "okay i set your appointment for 3pm on saturday have a good time !",
            "reference_entities": [
               "saturday",
               "3pm"
            ]
         }
      ],
      "kg": []
   },
   "21": {
      "task": "navigate",
      "utterances": [
         {
            "user": "i need gas",
            "response": "valero is 4_miles away",
            "reference_entities": [
               "valero",
               "4_miles"
            ]
         },
         {
            "user": "what is the address ?",
            "response": "valero is at 200_alester_ave",
            "reference_entities": [
               "200_alester_ave",
               "valero"
            ]
         },
         {
            "user": "can i have some route details ? i would like to avoid any heavy_traffic there",
            "response": "i sent the best possible route on screen but there will be heavy_traffic anyway , i m sorry",
            "reference_entities": [
               "heavy_traffic"
            ]
         },
         {
            "user": "it s okay , thank you car !",
            "response": "you are welcome !",
            "reference_entities": []
         }
      ],
      "kg": [
         [
            "toms_house",
            "distance",
            "3_miles"
         ],
         [
            "toms_house",
            "traffic_info",
            "heavy_traffic"
         ],
         [
            "toms_house",
            "poi_type",
            "friends_house"
         ],
         [
            "toms_house",
            "address",
            "580_van_ness_ave"
         ],
         [
            "coupa",
            "distance",
            "2_miles"
         ],
         [
            "coupa",
            "traffic_info",
            "moderate_traffic"
         ],
         [
            "coupa",
            "poi_type",
            "coffee_or_tea_place"
         ],
         [
            "coupa",
            "address",
            "394_van_ness_ave"
         ],
         [
            "palo_alto_medical_foundation",
            "distance",
            "2_miles"
         ],
         [
            "palo_alto_medical_foundation",
            "traffic_info",
            "no_traffic"
         ],
         [
            "palo_alto_medical_foundation",
            "poi_type",
            "hospital"
         ],
         [
            "palo_alto_medical_foundation",
            "address",
            "611_ames_ave"
         ],
         [
            "stanford_express_care",
            "distance",
            "5_miles"
         ],
         [
            "stanford_express_care",
            "traffic_info",
            "no_traffic"
         ],
         [
            "stanford_express_care",
            "poi_type",
            "hospital"
         ],
         [
            "stanford_express_care",
            "address",
            "214_el_camino_real"
         ],
         [
            "starbucks",
            "distance",
            "1_miles"
         ],
         [
            "starbucks",
            "traffic_info",
            "heavy_traffic"
         ],
         [
            "starbucks",
            "poi_type",
            "coffee_or_tea_place"
         ],
         [
            "starbucks",
            "address",
            "792_bedoin_street"
         ],
         [
            "panda_express",
            "distance",
            "2_miles"
         ],
         [
            "panda_express",
            "traffic_info",
            "no_traffic"
         ],
         [
            "panda_express",
            "poi_type",
            "chinese_restaurant"
         ],
         [
            "panda_express",
            "address",
            "842_arrowhead_way"
         ],
         [
            "valero",
            "distance",
            "4_miles"
         ],
         [
            "valero",
            "traffic_info",
            "heavy_traffic"
         ],
         [
            "valero",
            "poi_type",
            "gas_station"
         ],
         [
            "valero",
            "address",
            "200_alester_ave"
         ]
      ]
   },
   "22": {
      "task": "navigate",
      "utterances": [
         {
            "user": "take me to my friend s house",
            "response": "your friends house is on 5677_southwest_4th_street , there is moderate_traffic on our way but we are just 1_miles away",
            "reference_entities": [
               "5677_southwest_4th_street",
               "moderate_traffic",
               "1_miles"
            ]
         },
         {
            "user": "what about the address of my home",
            "response": "it must have been a hard day for you if you don t remember the address of your home 56_cadwell_street , i was kidding , don t crash me , please",
            "reference_entities": [
               "home",
               "56_cadwell_street"
            ]
         },
         {
            "user": "thanks for the help",
            "response": "you are welcome !",
            "reference_entities": []
         }
      ],
      "kg": [
         [
            "home",
            "distance",
            "5_miles"
         ],
         [
            "home",
            "traffic_info",
            "no_traffic"
         ],
         [
            "home",
            "poi_type",
            "home"
         ],
         [
            "home",
            "address",
            "56_cadwell_street"
         ],
         [
            "5677_southwest_4th_street",
            "distance",
            "1_miles"
         ],
         [
            "5677_southwest_4th_street",
            "traffic_info",
            "moderate_traffic"
         ],
         [
            "5677_southwest_4th_street",
            "poi_type",
            "certain_address"
         ],
         [
            "5677_southwest_4th_street",
            "address",
            "5677_southwest_4th_street"
         ],
         [
            "stanford_express_care",
            "distance",
            "6_miles"
         ],
         [
            "stanford_express_care",
            "traffic_info",
            "moderate_traffic"
         ],
         [
            "stanford_express_care",
            "poi_type",
            "hospital"
         ],
         [
            "stanford_express_care",
            "address",
            "214_el_camino_real"
         ],
         [
            "hotel_keen",
            "distance",
            "4_miles"
         ],
         [
            "hotel_keen",
            "traffic_info",
            "moderate_traffic"
         ],
         [
            "hotel_keen",
            "poi_type",
            "rest_stop"
         ],
         [
            "hotel_keen",
            "address",
            "578_arbol_dr"
         ],
         [
            "panda_express",
            "distance",
            "2_miles"
         ],
         [
            "panda_express",
            "traffic_info",
            "moderate_traffic"
         ],
         [
            "panda_express",
            "poi_type",
            "chinese_restaurant"
         ],
         [
            "panda_express",
            "address",
            "842_arrowhead_way"
         ],
         [
            "sigona_farmers_market",
            "distance",
            "1_miles"
         ],
         [
            "sigona_farmers_market",
            "traffic_info",
            "heavy_traffic"
         ],
         [
            "sigona_farmers_market",
            "poi_type",
            "grocery_store"
         ],
         [
            "sigona_farmers_market",
            "address",
            "638_amherst_st"
         ],
         [
            "chef_chu_s",
            "distance",
            "1_miles"
         ],
         [
            "chef_chu_s",
            "traffic_info",
            "no_traffic"
         ],
         [
            "chef_chu_s",
            "poi_type",
            "chinese_restaurant"
         ],
         [
            "chef_chu_s",
            "address",
            "593_arrowhead_way"
         ]
      ]
   },
   "23": {
      "task": "navigate",
      "utterances": [
         {
            "user": "where can i go shopping ?",
            "response": "we are 3_miles away from midtown_shopping_center and there is no_traffic on our way",
            "reference_entities": [
               "3_miles",
               "midtown_shopping_center",
               "no_traffic"
            ]
         },
         {
            "user": "sounds amazing set the gps to go there",
            "response": "you got it , gps set",
            "reference_entities": []
         },
         {
            "user": "thanks !",
            "response": "no problem !",
            "reference_entities": []
         }
      ],
      "kg": [
         [
            "coupa",
            "distance",
            "2_miles"
         ],
         [
            "coupa",
            "traffic_info",
            "no_traffic"
         ],
         [
            "coupa",
            "poi_type",
            "coffee_or_tea_place"
         ],
         [
            "coupa",
            "address",
            "394_van_ness_ave"
         ],
         [
            "trader_joes",
            "distance",
            "4_miles"
         ],
         [
            "trader_joes",
            "traffic_info",
            "road_block_nearby"
         ],
         [
            "trader_joes",
            "poi_type",
            "grocery_store"
         ],
         [
            "trader_joes",
            "address",
            "408_university_ave"
         ],
         [
            "safeway",
            "distance",
            "6_miles"
         ],
         [
            "safeway",
            "traffic_info",
            "car_collision_nearby"
         ],
         [
            "safeway",
            "poi_type",
            "grocery_store"
         ],
         [
            "safeway",
            "address",
            "452_arcadia_pl"
         ],
         [
            "dominos",
            "distance",
            "5_miles"
         ],
         [
            "dominos",
            "traffic_info",
            "car_collision_nearby"
         ],
         [
            "dominos",
            "poi_type",
            "pizza_restaurant"
         ],
         [
            "dominos",
            "address",
            "776_arastradero_rd"
         ],
         [
            "shell",
            "distance",
            "2_miles"
         ],
         [
            "shell",
            "traffic_info",
            "moderate_traffic"
         ],
         [
            "shell",
            "poi_type",
            "gas_station"
         ],
         [
            "shell",
            "address",
            "53_university_av"
         ],
         [
            "chevron",
            "distance",
            "2_miles"
         ],
         [
            "chevron",
            "traffic_info",
            "car_collision_nearby"
         ],
         [
            "chevron",
            "poi_type",
            "gas_station"
         ],
         [
            "chevron",
            "address",
            "783_arcadia_pl"
         ],
         [
            "midtown_shopping_center",
            "distance",
            "3_miles"
         ],
         [
            "midtown_shopping_center",
            "traffic_info",
            "no_traffic"
         ],
         [
            "midtown_shopping_center",
            "poi_type",
            "shopping_center"
         ],
         [
            "midtown_shopping_center",
            "address",
            "338_alester_ave"
         ],
         [
            "home",
            "distance",
            "6_miles"
         ],
         [
            "home",
            "traffic_info",
            "road_block_nearby"
         ],
         [
            "home",
            "poi_type",
            "home"
         ],
         [
            "home",
            "address",
            "5671_barringer_street"
         ]
      ]
   },
   "24": {
      "task": "weather",
      "utterances": [
         {
            "user": "does the forecast call for snow today",
            "response": "tell me what city you would like to know about snow today ?",
            "reference_entities": [
               "snow",
               "today"
            ]
         },
         {
            "user": "cleveland",
            "response": "it will not snow in cleveland today",
            "reference_entities": [
               "snow",
               "today",
               "cleveland"
            ]
         },
         {
            "user": "thanks",
            "response": "you are welcome",
            "reference_entities": []
         }
      ],
      "kg": [
         [
            "fresno",
            "monday",
            "overcast"
         ],
         [
            "fresno",
            "monday",
            "low 90f"
         ],
         [
            "fresno",
            "monday",
            "high 100f"
         ],
         [
            "fresno",
            "tuesday",
            "overcast"
         ],
         [
            "fresno",
            "tuesday",
            "low 30f"
         ],
         [
            "fresno",
            "tuesday",
            "high 40f"
         ],
         [
            "fresno",
            "wednesday",
            "dry"
         ],
         [
            "fresno",
            "wednesday",
            "low 50f"
         ],
         [
            "fresno",
            "wednesday",
            "high 70f"
         ],
         [
            "fresno",
            "thursday",
            "windy"
         ],
         [
            "fresno",
            "thursday",
            "low 30f"
         ],
         [
            "fresno",
            "thursday",
            "high 50f"
         ],
         [
            "fresno",
            "friday",
            "blizzard"
         ],
         [
            "fresno",
            "friday",
            "low 20f"
         ],
         [
            "fresno",
            "friday",
            "high 30f"
         ],
         [
            "fresno",
            "saturday",
            "snow"
         ],
         [
            "fresno",
            "saturday",
            "low 40f"
         ],
         [
            "fresno",
            "saturday",
            "high 60f"
         ],
         [
            "fresno",
            "sunday",
            "snow"
         ],
         [
            "fresno",
            "sunday",
            "low 50f"
         ],
         [
            "fresno",
            "sunday",
            "high 70f"
         ],
         [
            "downtown_chicago",
            "monday",
            "foggy"
         ],
         [
            "downtown_chicago",
            "monday",
            "low 40f"
         ],
         [
            "downtown_chicago",
            "monday",
            "high 50f"
         ],
         [
            "downtown_chicago",
            "tuesday",
            "overcast"
         ],
         [
            "downtown_chicago",
            "tuesday",
            "low 40f"
         ],
         [
            "downtown_chicago",
            "tuesday",
            "high 50f"
         ],
         [
            "downtown_chicago",
            "wednesday",
            "clear_skies"
         ],
         [
            "downtown_chicago",
            "wednesday",
            "low 70f"
         ],
         [
            "downtown_chicago",
            "wednesday",
            "high 80f"
         ],
         [
            "downtown_chicago",
            "thursday",
            "windy"
         ],
         [
            "downtown_chicago",
            "thursday",
            "low 30f"
         ],
         [
            "downtown_chicago",
            "thursday",
            "high 50f"
         ],
         [
            "downtown_chicago",
            "friday",
            "drizzle"
         ],
         [
            "downtown_chicago",
            "friday",
            "low 80f"
         ],
         [
            "downtown_chicago",
            "friday",
            "high 100f"
         ],
         [
            "downtown_chicago",
            "saturday",
            "windy"
         ],
         [
            "downtown_chicago",
            "saturday",
            "low 50f"
         ],
         [
            "downtown_chicago",
            "saturday",
            "high 70f"
         ],
         [
            "downtown_chicago",
            "sunday",
            "snow"
         ],
         [
            "downtown_chicago",
            "sunday",
            "low 70f"
         ],
         [
            "downtown_chicago",
            "sunday",
            "high 80f"
         ],
         [
            "san_jose",
            "monday",
            "raining"
         ],
         [
            "san_jose",
            "monday",
            "low 60f"
         ],
         [
            "san_jose",
            "monday",
            "high 70f"
         ],
         [
            "san_jose",
            "tuesday",
            "foggy"
         ],
         [
            "san_jose",
            "tuesday",
            "low 70f"
         ],
         [
            "san_jose",
            "tuesday",
            "high 80f"
         ],
         [
            "san_jose",
            "wednesday",
            "dry"
         ],
         [
            "san_jose",
            "wednesday",
            "low 20f"
         ],
         [
            "san_jose",
            "wednesday",
            "high 30f"
         ],
         [
            "san_jose",
            "thursday",
            "windy"
         ],
         [
            "san_jose",
            "thursday",
            "low 60f"
         ],
         [
            "san_jose",
            "thursday",
            "high 80f"
         ],
         [
            "san_jose",
            "friday",
            "raining"
         ],
         [
            "san_jose",
            "friday",
            "low 80f"
         ],
         [
            "san_jose",
            "friday",
            "high 90f"
         ],
         [
            "san_jose",
            "saturday",
            "frost"
         ],
         [
            "san_jose",
            "saturday",
            "low 20f"
         ],
         [
            "san_jose",
            "saturday",
            "high 40f"
         ],
         [
            "san_jose",
            "sunday",
            "raining"
         ],
         [
            "san_jose",
            "sunday",
            "low 70f"
         ],
         [
            "san_jose",
            "sunday",
            "high 90f"
         ],
         [
            "oakland",
            "monday",
            "humid"
         ],
         [
            "oakland",
            "monday",
            "low 60f"
         ],
         [
            "oakland",
            "monday",
            "high 80f"
         ],
         [
            "oakland",
            "tuesday",
            "raining"
         ],
         [
            "oakland",
            "tuesday",
            "low 50f"
         ],
         [
            "oakland",
            "tuesday",
            "high 60f"
         ],
         [
            "oakland",
            "wednesday",
            "dry"
         ],
         [
            "oakland",
            "wednesday",
            "low 20f"
         ],
         [
            "oakland",
            "wednesday",
            "high 40f"
         ],
         [
            "oakland",
            "thursday",
            "windy"
         ],
         [
            "oakland",
            "thursday",
            "low 90f"
         ],
         [
            "oakland",
            "thursday",
            "high 100f"
         ],
         [
            "oakland",
            "friday",
            "windy"
         ],
         [
            "oakland",
            "friday",
            "low 50f"
         ],
         [
            "oakland",
            "friday",
            "high 60f"
         ],
         [
            "oakland",
            "saturday",
            "snow"
         ],
         [
            "oakland",
            "saturday",
            "low 20f"
         ],
         [
            "oakland",
            "saturday",
            "high 30f"
         ],
         [
            "oakland",
            "sunday",
            "cloudy"
         ],
         [
            "oakland",
            "sunday",
            "low 40f"
         ],
         [
            "oakland",
            "sunday",
            "high 60f"
         ],
         [
            "exeter",
            "monday",
            "foggy"
         ],
         [
            "exeter",
            "monday",
            "low 60f"
         ],
         [
            "exeter",
            "monday",
            "high 80f"
         ],
         [
            "exeter",
            "tuesday",
            "dry"
         ],
         [
            "exeter",
            "tuesday",
            "low 20f"
         ],
         [
            "exeter",
            "tuesday",
            "high 30f"
         ],
         [
            "exeter",
            "wednesday",
            "overcast"
         ],
         [
            "exeter",
            "wednesday",
            "low 80f"
         ],
         [
            "exeter",
            "wednesday",
            "high 100f"
         ],
         [
            "exeter",
            "thursday",
            "drizzle"
         ],
         [
            "exeter",
            "thursday",
            "low 20f"
         ],
         [
            "exeter",
            "thursday",
            "high 40f"
         ],
         [
            "exeter",
            "friday",
            "foggy"
         ],
         [
            "exeter",
            "friday",
            "low 50f"
         ],
         [
            "exeter",
            "friday",
            "high 60f"
         ],
         [
            "exeter",
            "saturday",
            "overcast"
         ],
         [
            "exeter",
            "saturday",
            "low 40f"
         ],
         [
            "exeter",
            "saturday",
            "high 50f"
         ],
         [
            "exeter",
            "sunday",
            "snow"
         ],
         [
            "exeter",
            "sunday",
            "low 80f"
         ],
         [
            "exeter",
            "sunday",
            "high 100f"
         ],
         [
            "cleveland",
            "monday",
            "warm"
         ],
         [
            "cleveland",
            "monday",
            "low 90f"
         ],
         [
            "cleveland",
            "monday",
            "high 100f"
         ],
         [
            "cleveland",
            "tuesday",
            "drizzle"
         ],
         [
            "cleveland",
            "tuesday",
            "low 70f"
         ],
         [
            "cleveland",
            "tuesday",
            "high 90f"
         ],
         [
            "cleveland",
            "wednesday",
            "drizzle"
         ],
         [
            "cleveland",
            "wednesday",
            "low 90f"
         ],
         [
            "cleveland",
            "wednesday",
            "high 100f"
         ],
         [
            "cleveland",
            "thursday",
            "snow"
         ],
         [
            "cleveland",
            "thursday",
            "low 20f"
         ],
         [
            "cleveland",
            "thursday",
            "high 30f"
         ],
         [
            "cleveland",
            "friday",
            "dry"
         ],
         [
            "cleveland",
            "friday",
            "low 80f"
         ],
         [
            "cleveland",
            "friday",
            "high 90f"
         ],
         [
            "cleveland",
            "saturday",
            "dry"
         ],
         [
            "cleveland",
            "saturday",
            "low 70f"
         ],
         [
            "cleveland",
            "saturday",
            "high 80f"
         ],
         [
            "cleveland",
            "sunday",
            "clear_skies"
         ],
         [
            "cleveland",
            "sunday",
            "low 50f"
         ],
         [
            "cleveland",
            "sunday",
            "high 60f"
         ],
         [
            "seattle",
            "monday",
            "hot"
         ],
         [
            "seattle",
            "monday",
            "low 50f"
         ],
         [
            "seattle",
            "monday",
            "high 70f"
         ],
         [
            "seattle",
            "tuesday",
            "raining"
         ],
         [
            "seattle",
            "tuesday",
            "low 80f"
         ],
         [
            "seattle",
            "tuesday",
            "high 100f"
         ],
         [
            "seattle",
            "wednesday",
            "foggy"
         ],
         [
            "seattle",
            "wednesday",
            "low 70f"
         ],
         [
            "seattle",
            "wednesday",
            "high 90f"
         ],
         [
            "seattle",
            "thursday",
            "overcast"
         ],
         [
            "seattle",
            "thursday",
            "low 20f"
         ],
         [
            "seattle",
            "thursday",
            "high 40f"
         ],
         [
            "seattle",
            "friday",
            "cloudy"
         ],
         [
            "seattle",
            "friday",
            "low 90f"
         ],
         [
            "seattle",
            "friday",
            "high 100f"
         ],
         [
            "seattle",
            "saturday",
            "foggy"
         ],
         [
            "seattle",
            "saturday",
            "low 20f"
         ],
         [
            "seattle",
            "saturday",
            "high 30f"
         ],
         [
            "seattle",
            "sunday",
            "clear_skies"
         ],
         [
            "seattle",
            "sunday",
            "low 60f"
         ],
         [
            "seattle",
            "sunday",
            "high 70f"
         ]
      ]
   },
   "25": {
      "task": "navigate",
      "utterances": [
         {
            "user": "get me directions to a local cafe",
            "response": "we are 5_miles away from starbucks : would you like to go there ?",
            "reference_entities": [
               "5_miles",
               "starbucks"
            ]
         },
         {
            "user": "yes",
            "response": "navigating you to starbucks",
            "reference_entities": [
               "starbucks"
            ]
         },
         {
            "user": "thanks can you provide the address and is this the fastest route ?",
            "response": "the address is 792_bedoin_street , i sent the info on your screen , drive carefully !",
            "reference_entities": [
               "792_bedoin_street"
            ]
         }
      ],
      "kg": [
         [
            "civic_center_garage",
            "distance",
            "2_miles"
         ],
         [
            "civic_center_garage",
            "traffic_info",
            "no_traffic"
         ],
         [
            "civic_center_garage",
            "poi_type",
            "parking_garage"
         ],
         [
            "civic_center_garage",
            "address",
            "270_altaire_walk"
         ],
         [
            "home",
            "distance",
            "3_miles"
         ],
         [
            "home",
            "traffic_info",
            "no_traffic"
         ],
         [
            "home",
            "poi_type",
            "home"
         ],
         [
            "home",
            "address",
            "56_cadwell_street"
         ],
         [
            "chef_chu_s",
            "distance",
            "2_miles"
         ],
         [
            "chef_chu_s",
            "traffic_info",
            "no_traffic"
         ],
         [
            "chef_chu_s",
            "poi_type",
            "chinese_restaurant"
         ],
         [
            "chef_chu_s",
            "address",
            "593_arrowhead_way"
         ],
         [
            "sigona_farmers_market",
            "distance",
            "1_miles"
         ],
         [
            "sigona_farmers_market",
            "traffic_info",
            "no_traffic"
         ],
         [
            "sigona_farmers_market",
            "poi_type",
            "grocery_store"
         ],
         [
            "sigona_farmers_market",
            "address",
            "638_amherst_st"
         ],
         [
            "starbucks",
            "distance",
            "5_miles"
         ],
         [
            "starbucks",
            "traffic_info",
            "heavy_traffic"
         ],
         [
            "starbucks",
            "poi_type",
            "coffee_or_tea_place"
         ],
         [
            "starbucks",
            "address",
            "792_bedoin_street"
         ],
         [
            "mandarin_roots",
            "distance",
            "6_miles"
         ],
         [
            "mandarin_roots",
            "traffic_info",
            "heavy_traffic"
         ],
         [
            "mandarin_roots",
            "poi_type",
            "chinese_restaurant"
         ],
         [
            "mandarin_roots",
            "address",
            "271_springer_street"
         ],
         [
            "chevron",
            "distance",
            "3_miles"
         ],
         [
            "chevron",
            "traffic_info",
            "moderate_traffic"
         ],
         [
            "chevron",
            "poi_type",
            "gas_station"
         ],
         [
            "chevron",
            "address",
            "783_arcadia_pl"
         ]
      ]
   },
   "26": {
      "task": "schedule",
      "utterances": [
         {
            "user": "schedule conference with sales_team on the_11th of this month 9am",
            "response": "okay , scheduling a conference with the sales_team at 9am on the_11th of this month",
            "reference_entities": [
               "the_11th",
               "sales_team",
               "9am",
               "conference"
            ]
         },
         {
            "user": "thanks",
            "response": "you are welcome",
            "reference_entities": []
         }
      ],
      "kg": []
   },
   "27": {
      "task": "schedule",
      "utterances": [
         {
            "user": "what time is my doctor apartment and who is it with ?",
            "response": "are you talking about the doctor_appointment on wednesday or the one on the_5th ?",
            "reference_entities": [
               "wednesday",
               "the_5th",
               "doctor_appointment"
            ]
         },
         {
            "user": "the one on wednesday",
            "response": "your doctor_appointment on wednesday is at 7pm with your father",
            "reference_entities": [
               "father",
               "wednesday",
               "7pm",
               "doctor_appointment"
            ]
         },
         {
            "user": "and how about the one on the_5th ?",
            "response": "your doctor_appointment on the_5th is at 6pm with alex",
            "reference_entities": [
               "6pm",
               "alex",
               "the_5th",
               "doctor_appointment"
            ]
         }
      ],
      "kg": [
         [
            "meeting",
            "time",
            "2pm"
         ],
         [
            "meeting",
            "date",
            "the_3rd"
         ],
         [
            "meeting",
            "party",
            "management"
         ],
         [
            "meeting",
            "room",
            "100_conference_room"
         ],
         [
            "meeting",
            "agenda",
            "discuss_the_company_picnic"
         ],
         [
            "dentist_appointment",
            "time",
            "2pm"
         ],
         [
            "dentist_appointment",
            "date",
            "thursday"
         ],
         [
            "dentist_appointment",
            "party",
            "jon"
         ],
         [
            "doctor_appointment",
            "time",
            "6pm"
         ],
         [
            "doctor_appointment",
            "date",
            "the_5th"
         ],
         [
            "doctor_appointment",
            "party",
            "alex"
         ],
         [
            "swimming_activity",
            "time",
            "1pm"
         ],
         [
            "swimming_activity",
            "date",
            "the_13th"
         ],
         [
            "swimming_activity",
            "party",
            "sister"
         ],
         [
            "doctor_appointment",
            "time",
            "7pm"
         ],
         [
            "doctor_appointment",
            "date",
            "wednesday"
         ],
         [
            "doctor_appointment",
            "party",
            "father"
         ],
         [
            "conference",
            "time",
            "10am"
         ],
         [
            "conference",
            "date",
            "friday"
         ],
         [
            "conference",
            "party",
            "management"
         ],
         [
            "conference",
            "room",
            "conference_room_50"
         ],
         [
            "conference",
            "agenda",
            "discuss_the_merger"
         ],
         [
            "dentist_appointment",
            "time",
            "2pm"
         ],
         [
            "dentist_appointment",
            "date",
            "sunday"
         ],
         [
            "dentist_appointment",
            "party",
            "alex"
         ],
         [
            "football_activity",
            "time",
            "9am"
         ],
         [
            "football_activity",
            "date",
            "the_5th"
         ],
         [
            "football_activity",
            "party",
            "tom"
         ]
      ]
   },
   "28": {
      "task": "weather",
      "utterances": [
         {
            "user": "what s the weather forecast for today and tomorrow",
            "response": "in what city are you interested ?",
            "reference_entities": []
         },
         {
            "user": "los_angeles",
            "response": "in los_angeles , it will rain today and be 40f - 60f tomorrow , it will be warm and 60f - 80f",
            "reference_entities": [
               "tomorrow",
               "los_angeles",
               "rain",
               "60f",
               "80f",
               "40f",
               "warm",
               "today"
            ]
         },
         {
            "user": "thanks",
            "response": "no problem",
            "reference_entities": []
         }
      ],
      "kg": [
         [
            "compton",
            "monday",
            "rain"
         ],
         [
            "compton",
            "monday",
            "low 30f"
         ],
         [
            "compton",
            "monday",
            "high 40f"
         ],
         [
            "compton",
            "tuesday",
            "rain"
         ],
         [
            "compton",
            "tuesday",
            "low 40f"
         ],
         [
            "compton",
            "tuesday",
            "high 60f"
         ],
         [
            "compton",
            "wednesday",
            "raining"
         ],
         [
            "compton",
            "wednesday",
            "low 30f"
         ],
         [
            "compton",
            "wednesday",
            "high 40f"
         ],
         [
            "compton",
            "thursday",
            "foggy"
         ],
         [
            "compton",
            "thursday",
            "low 70f"
         ],
         [
            "compton",
            "thursday",
            "high 80f"
         ],
         [
            "compton",
            "friday",
            "warm"
         ],
         [
            "compton",
            "friday",
            "low 30f"
         ],
         [
            "compton",
            "friday",
            "high 40f"
         ],
         [
            "compton",
            "saturday",
            "raining"
         ],
         [
            "compton",
            "saturday",
            "low 40f"
         ],
         [
            "compton",
            "saturday",
            "high 60f"
         ],
         [
            "compton",
            "sunday",
            "cloudy"
         ],
         [
            "compton",
            "sunday",
            "low 80f"
         ],
         [
            "compton",
            "sunday",
            "high 100f"
         ],
         [
            "menlo_park",
            "monday",
            "rain"
         ],
         [
            "menlo_park",
            "monday",
            "low 80f"
         ],
         [
            "menlo_park",
            "monday",
            "high 90f"
         ],
         [
            "menlo_park",
            "tuesday",
            "rain"
         ],
         [
            "menlo_park",
            "tuesday",
            "low 90f"
         ],
         [
            "menlo_park",
            "tuesday",
            "high 100f"
         ],
         [
            "menlo_park",
            "wednesday",
            "warm"
         ],
         [
            "menlo_park",
            "wednesday",
            "low 30f"
         ],
         [
            "menlo_park",
            "wednesday",
            "high 40f"
         ],
         [
            "menlo_park",
            "thursday",
            "foggy"
         ],
         [
            "menlo_park",
            "thursday",
            "low 40f"
         ],
         [
            "menlo_park",
            "thursday",
            "high 60f"
         ],
         [
            "menlo_park",
            "friday",
            "cloudy"
         ],
         [
            "menlo_park",
            "friday",
            "low 90f"
         ],
         [
            "menlo_park",
            "friday",
            "high 100f"
         ],
         [
            "menlo_park",
            "saturday",
            "clear_skies"
         ],
         [
            "menlo_park",
            "saturday",
            "low 30f"
         ],
         [
            "menlo_park",
            "saturday",
            "high 40f"
         ],
         [
            "menlo_park",
            "sunday",
            "windy"
         ],
         [
            "menlo_park",
            "sunday",
            "low 80f"
         ],
         [
            "menlo_park",
            "sunday",
            "high 100f"
         ],
         [
            "oakland",
            "monday",
            "overcast"
         ],
         [
            "oakland",
            "monday",
            "low 70f"
         ],
         [
            "oakland",
            "monday",
            "high 80f"
         ],
         [
            "oakland",
            "tuesday",
            "rain"
         ],
         [
            "oakland",
            "tuesday",
            "low 80f"
         ],
         [
            "oakland",
            "tuesday",
            "high 90f"
         ],
         [
            "oakland",
            "wednesday",
            "clear_skies"
         ],
         [
            "oakland",
            "wednesday",
            "low 40f"
         ],
         [
            "oakland",
            "wednesday",
            "high 60f"
         ],
         [
            "oakland",
            "thursday",
            "clear_skies"
         ],
         [
            "oakland",
            "thursday",
            "low 70f"
         ],
         [
            "oakland",
            "thursday",
            "high 90f"
         ],
         [
            "oakland",
            "friday",
            "clear_skies"
         ],
         [
            "oakland",
            "friday",
            "low 30f"
         ],
         [
            "oakland",
            "friday",
            "high 40f"
         ],
         [
            "oakland",
            "saturday",
            "raining"
         ],
         [
            "oakland",
            "saturday",
            "low 30f"
         ],
         [
            "oakland",
            "saturday",
            "high 40f"
         ],
         [
            "oakland",
            "sunday",
            "foggy"
         ],
         [
            "oakland",
            "sunday",
            "low 30f"
         ],
         [
            "oakland",
            "sunday",
            "high 40f"
         ],
         [
            "inglewood",
            "monday",
            "raining"
         ],
         [
            "inglewood",
            "monday",
            "low 80f"
         ],
         [
            "inglewood",
            "monday",
            "high 100f"
         ],
         [
            "inglewood",
            "tuesday",
            "raining"
         ],
         [
            "inglewood",
            "tuesday",
            "low 90f"
         ],
         [
            "inglewood",
            "tuesday",
            "high 100f"
         ],
         [
            "inglewood",
            "wednesday",
            "windy"
         ],
         [
            "inglewood",
            "wednesday",
            "low 80f"
         ],
         [
            "inglewood",
            "wednesday",
            "high 90f"
         ],
         [
            "inglewood",
            "thursday",
            "raining"
         ],
         [
            "inglewood",
            "thursday",
            "low 60f"
         ],
         [
            "inglewood",
            "thursday",
            "high 80f"
         ],
         [
            "inglewood",
            "friday",
            "hot"
         ],
         [
            "inglewood",
            "friday",
            "low 90f"
         ],
         [
            "inglewood",
            "friday",
            "high 100f"
         ],
         [
            "inglewood",
            "saturday",
            "foggy"
         ],
         [
            "inglewood",
            "saturday",
            "low 60f"
         ],
         [
            "inglewood",
            "saturday",
            "high 70f"
         ],
         [
            "inglewood",
            "sunday",
            "windy"
         ],
         [
            "inglewood",
            "sunday",
            "low 30f"
         ],
         [
            "inglewood",
            "sunday",
            "high 40f"
         ],
         [
            "san_francisco",
            "monday",
            "raining"
         ],
         [
            "san_francisco",
            "monday",
            "low 30f"
         ],
         [
            "san_francisco",
            "monday",
            "high 40f"
         ],
         [
            "san_francisco",
            "tuesday",
            "warm"
         ],
         [
            "san_francisco",
            "tuesday",
            "low 60f"
         ],
         [
            "san_francisco",
            "tuesday",
            "high 80f"
         ],
         [
            "san_francisco",
            "wednesday",
            "clear_skies"
         ],
         [
            "san_francisco",
            "wednesday",
            "low 90f"
         ],
         [
            "san_francisco",
            "wednesday",
            "high 100f"
         ],
         [
            "san_francisco",
            "thursday",
            "rain"
         ],
         [
            "san_francisco",
            "thursday",
            "low 60f"
         ],
         [
            "san_francisco",
            "thursday",
            "high 70f"
         ],
         [
            "san_francisco",
            "friday",
            "warm"
         ],
         [
            "san_francisco",
            "friday",
            "low 60f"
         ],
         [
            "san_francisco",
            "friday",
            "high 70f"
         ],
         [
            "san_francisco",
            "saturday",
            "windy"
         ],
         [
            "san_francisco",
            "saturday",
            "low 30f"
         ],
         [
            "san_francisco",
            "saturday",
            "high 40f"
         ],
         [
            "san_francisco",
            "sunday",
            "snow"
         ],
         [
            "san_francisco",
            "sunday",
            "low 60f"
         ],
         [
            "san_francisco",
            "sunday",
            "high 70f"
         ],
         [
            "los_angeles",
            "monday",
            "raining"
         ],
         [
            "los_angeles",
            "monday",
            "low 40f"
         ],
         [
            "los_angeles",
            "monday",
            "high 60f"
         ],
         [
            "los_angeles",
            "tuesday",
            "warm"
         ],
         [
            "los_angeles",
            "tuesday",
            "low 60f"
         ],
         [
            "los_angeles",
            "tuesday",
            "high 80f"
         ],
         [
            "los_angeles",
            "wednesday",
            "windy"
         ],
         [
            "los_angeles",
            "wednesday",
            "low 80f"
         ],
         [
            "los_angeles",
            "wednesday",
            "high 100f"
         ],
         [
            "los_angeles",
            "thursday",
            "hot"
         ],
         [
            "los_angeles",
            "thursday",
            "low 70f"
         ],
         [
            "los_angeles",
            "thursday",
            "high 90f"
         ],
         [
            "los_angeles",
            "friday",
            "windy"
         ],
         [
            "los_angeles",
            "friday",
            "low 60f"
         ],
         [
            "los_angeles",
            "friday",
            "high 80f"
         ],
         [
            "los_angeles",
            "saturday",
            "snow"
         ],
         [
            "los_angeles",
            "saturday",
            "low 30f"
         ],
         [
            "los_angeles",
            "saturday",
            "high 40f"
         ],
         [
            "los_angeles",
            "sunday",
            "cloudy"
         ],
         [
            "los_angeles",
            "sunday",
            "low 70f"
         ],
         [
            "los_angeles",
            "sunday",
            "high 80f"
         ],
         [
            "redwood_city",
            "monday",
            "clear_skies"
         ],
         [
            "redwood_city",
            "monday",
            "low 30f"
         ],
         [
            "redwood_city",
            "monday",
            "high 40f"
         ],
         [
            "redwood_city",
            "tuesday",
            "clear_skies"
         ],
         [
            "redwood_city",
            "tuesday",
            "low 70f"
         ],
         [
            "redwood_city",
            "tuesday",
            "high 90f"
         ],
         [
            "redwood_city",
            "wednesday",
            "snow"
         ],
         [
            "redwood_city",
            "wednesday",
            "low 30f"
         ],
         [
            "redwood_city",
            "wednesday",
            "high 40f"
         ],
         [
            "redwood_city",
            "thursday",
            "windy"
         ],
         [
            "redwood_city",
            "thursday",
            "low 90f"
         ],
         [
            "redwood_city",
            "thursday",
            "high 100f"
         ],
         [
            "redwood_city",
            "friday",
            "rain"
         ],
         [
            "redwood_city",
            "friday",
            "low 40f"
         ],
         [
            "redwood_city",
            "friday",
            "high 60f"
         ],
         [
            "redwood_city",
            "saturday",
            "warm"
         ],
         [
            "redwood_city",
            "saturday",
            "low 90f"
         ],
         [
            "redwood_city",
            "saturday",
            "high 100f"
         ],
         [
            "redwood_city",
            "sunday",
            "rain"
         ],
         [
            "redwood_city",
            "sunday",
            "low 70f"
         ],
         [
            "redwood_city",
            "sunday",
            "high 80f"
         ]
      ]
   },
   "29": {
      "task": "navigate",
      "utterances": [
         {
            "user": "give me directions to the nearest shopping mall",
            "response": "there is the midtown_shopping_center 3_miles away and no_traffic on the route : set this destination on your gps ?",
            "reference_entities": [
               "3_miles",
               "midtown_shopping_center",
               "no_traffic"
            ]
         },
         {
            "user": "yes please that sounds perfect",
            "response": "setting gps to midtown_shopping_center anything else ?",
            "reference_entities": [
               "midtown_shopping_center"
            ]
         },
         {
            "user": "that will be all , thanks",
            "response": "no problem !",
            "reference_entities": []
         }
      ],
      "kg": [
         [
            "toms_house",
            "distance",
            "1_miles"
         ],
         [
            "toms_house",
            "traffic_info",
            "no_traffic"
         ],
         [
            "toms_house",
            "poi_type",
            "friends_house"
         ],
         [
            "toms_house",
            "address",
            "580_van_ness_ave"
         ],
         [
            "chef_chu_s",
            "distance",
            "5_miles"
         ],
         [
            "chef_chu_s",
            "traffic_info",
            "heavy_traffic"
         ],
         [
            "chef_chu_s",
            "poi_type",
            "chinese_restaurant"
         ],
         [
            "chef_chu_s",
            "address",
            "593_arrowhead_way"
         ],
         [
            "the_clement_hotel",
            "distance",
            "5_miles"
         ],
         [
            "the_clement_hotel",
            "traffic_info",
            "no_traffic"
         ],
         [
            "the_clement_hotel",
            "poi_type",
            "rest_stop"
         ],
         [
            "the_clement_hotel",
            "address",
            "657_ames_ave"
         ],
         [
            "midtown_shopping_center",
            "distance",
            "3_miles"
         ],
         [
            "midtown_shopping_center",
            "traffic_info",
            "no_traffic"
         ],
         [
            "midtown_shopping_center",
            "poi_type",
            "shopping_center"
         ],
         [
            "midtown_shopping_center",
            "address",
            "338_alester_ave"
         ],
         [
            "pizza_chicago",
            "distance",
            "6_miles"
         ],
         [
            "pizza_chicago",
            "traffic_info",
            "heavy_traffic"
         ],
         [
            "pizza_chicago",
            "poi_type",
            "pizza_restaurant"
         ],
         [
            "pizza_chicago",
            "address",
            "915_arbol_dr"
         ],
         [
            "teavana",
            "distance",
            "2_miles"
         ],
         [
            "teavana",
            "traffic_info",
            "heavy_traffic"
         ],
         [
            "teavana",
            "poi_type",
            "coffee_or_tea_place"
         ],
         [
            "teavana",
            "address",
            "145_amherst_st"
         ],
         [
            "pizza_hut",
            "distance",
            "3_miles"
         ],
         [
            "pizza_hut",
            "traffic_info",
            "heavy_traffic"
         ],
         [
            "pizza_hut",
            "poi_type",
            "pizza_restaurant"
         ],
         [
            "pizza_hut",
            "address",
            "704_el_camino_real"
         ]
      ]
   },
   "30": {
      "task": "navigate",
      "utterances": [
         {
            "user": "find me the quickest route to the grocery_store",
            "response": "hacienda_market is the closest grocery_store 1_miles away",
            "reference_entities": [
               "hacienda_market",
               "grocery_store",
               "1_miles"
            ]
         },
         {
            "user": "ok , please give me the address and directions via the quickest route",
            "response": "setting navigation to 1313_chester_ave now there is a road_block_nearby , so drive carefully",
            "reference_entities": [
               "road_block_nearby",
               "1313_chester_ave"
            ]
         },
         {
            "user": "thank you",
            "response": "no problem",
            "reference_entities": []
         }
      ],
      "kg": [
         [
            "hacienda_market",
            "distance",
            "1_miles"
         ],
         [
            "hacienda_market",
            "traffic_info",
            "road_block_nearby"
         ],
         [
            "hacienda_market",
            "poi_type",
            "grocery_store"
         ],
         [
            "hacienda_market",
            "address",
            "1313_chester_ave"
         ],
         [
            "trader_joes",
            "distance",
            "2_miles"
         ],
         [
            "trader_joes",
            "traffic_info",
            "heavy_traffic"
         ],
         [
            "trader_joes",
            "poi_type",
            "grocery_store"
         ],
         [
            "trader_joes",
            "address",
            "408_university_ave"
         ],
         [
            "home",
            "distance",
            "4_miles"
         ],
         [
            "home",
            "traffic_info",
            "heavy_traffic"
         ],
         [
            "home",
            "poi_type",
            "home"
         ],
         [
            "home",
            "address",
            "5671_barringer_street"
         ],
         [
            "willows_market",
            "distance",
            "4_miles"
         ],
         [
            "willows_market",
            "traffic_info",
            "car_collision_nearby"
         ],
         [
            "willows_market",
            "poi_type",
            "grocery_store"
         ],
         [
            "willows_market",
            "address",
            "409_bollard_st"
         ],
         [
            "coupa",
            "distance",
            "1_miles"
         ],
         [
            "coupa",
            "traffic_info",
            "car_collision_nearby"
         ],
         [
            "coupa",
            "poi_type",
            "coffee_or_tea_place"
         ],
         [
            "coupa",
            "address",
            "394_van_ness_ave"
         ],
         [
            "hotel_keen",
            "distance",
            "2_miles"
         ],
         [
            "hotel_keen",
            "traffic_info",
            "road_block_nearby"
         ],
         [
            "hotel_keen",
            "poi_type",
            "rest_stop"
         ],
         [
            "hotel_keen",
            "address",
            "578_arbol_dr"
         ],
         [
            "panda_express",
            "distance",
            "3_miles"
         ],
         [
            "panda_express",
            "traffic_info",
            "road_block_nearby"
         ],
         [
            "panda_express",
            "poi_type",
            "chinese_restaurant"
         ],
         [
            "panda_express",
            "address",
            "842_arrowhead_way"
         ],
         [
            "dominos",
            "distance",
            "4_miles"
         ],
         [
            "dominos",
            "traffic_info",
            "car_collision_nearby"
         ],
         [
            "dominos",
            "poi_type",
            "pizza_restaurant"
         ],
         [
            "dominos",
            "address",
            "776_arastradero_rd"
         ]
      ]
   },
   "31": {
      "task": "weather",
      "utterances": [
         {
            "user": "give me the forecast for the next 7 days",
            "response": "for what city ?",
            "reference_entities": []
         },
         {
            "user": "downtown_chicago",
            "response": "in downtown_chicago it will be humid on monday , snow on tueday , dry on wednesday , frost on thursday , drizzle on friday , clear_skies on saturday and sunday",
            "reference_entities": [
               "snow",
               "thursday",
               "sunday",
               "wednesday",
               "dry",
               "friday",
               "saturday",
               "monday",
               "downtown_chicago",
               "clear_skies",
               "humid",
               "drizzle",
               "frost"
            ]
         },
         {
            "user": "okay , thank you car !",
            "response": "you are welcome !",
            "reference_entities": []
         }
      ],
      "kg": [
         [
            "san_mateo",
            "monday",
            "raining"
         ],
         [
            "san_mateo",
            "monday",
            "low 80f"
         ],
         [
            "san_mateo",
            "monday",
            "high 90f"
         ],
         [
            "san_mateo",
            "tuesday",
            "overcast"
         ],
         [
            "san_mateo",
            "tuesday",
            "low 50f"
         ],
         [
            "san_mateo",
            "tuesday",
            "high 60f"
         ],
         [
            "san_mateo",
            "wednesday",
            "clear_skies"
         ],
         [
            "san_mateo",
            "wednesday",
            "low 30f"
         ],
         [
            "san_mateo",
            "wednesday",
            "high 50f"
         ],
         [
            "san_mateo",
            "thursday",
            "drizzle"
         ],
         [
            "san_mateo",
            "thursday",
            "low 90f"
         ],
         [
            "san_mateo",
            "thursday",
            "high 100f"
         ],
         [
            "san_mateo",
            "friday",
            "windy"
         ],
         [
            "san_mateo",
            "friday",
            "low 80f"
         ],
         [
            "san_mateo",
            "friday",
            "high 100f"
         ],
         [
            "san_mateo",
            "saturday",
            "hail"
         ],
         [
            "san_mateo",
            "saturday",
            "low 20f"
         ],
         [
            "san_mateo",
            "saturday",
            "high 30f"
         ],
         [
            "san_mateo",
            "sunday",
            "frost"
         ],
         [
            "san_mateo",
            "sunday",
            "low 30f"
         ],
         [
            "san_mateo",
            "sunday",
            "high 50f"
         ],
         [
            "grand_rapids",
            "monday",
            "cloudy"
         ],
         [
            "grand_rapids",
            "monday",
            "low 80f"
         ],
         [
            "grand_rapids",
            "monday",
            "high 100f"
         ],
         [
            "grand_rapids",
            "tuesday",
            "humid"
         ],
         [
            "grand_rapids",
            "tuesday",
            "low 70f"
         ],
         [
            "grand_rapids",
            "tuesday",
            "high 90f"
         ],
         [
            "grand_rapids",
            "wednesday",
            "hail"
         ],
         [
            "grand_rapids",
            "wednesday",
            "low 80f"
         ],
         [
            "grand_rapids",
            "wednesday",
            "high 90f"
         ],
         [
            "grand_rapids",
            "thursday",
            "rain"
         ],
         [
            "grand_rapids",
            "thursday",
            "low 70f"
         ],
         [
            "grand_rapids",
            "thursday",
            "high 80f"
         ],
         [
            "grand_rapids",
            "friday",
            "raining"
         ],
         [
            "grand_rapids",
            "friday",
            "low 70f"
         ],
         [
            "grand_rapids",
            "friday",
            "high 80f"
         ],
         [
            "grand_rapids",
            "saturday",
            "stormy"
         ],
         [
            "grand_rapids",
            "saturday",
            "low 40f"
         ],
         [
            "grand_rapids",
            "saturday",
            "high 60f"
         ],
         [
            "grand_rapids",
            "sunday",
            "humid"
         ],
         [
            "grand_rapids",
            "sunday",
            "low 80f"
         ],
         [
            "grand_rapids",
            "sunday",
            "high 90f"
         ],
         [
            "atherton",
            "monday",
            "hot"
         ],
         [
            "atherton",
            "monday",
            "low 60f"
         ],
         [
            "atherton",
            "monday",
            "high 70f"
         ],
         [
            "atherton",
            "tuesday",
            "dry"
         ],
         [
            "atherton",
            "tuesday",
            "low 90f"
         ],
         [
            "atherton",
            "tuesday",
            "high 100f"
         ],
         [
            "atherton",
            "wednesday",
            "windy"
         ],
         [
            "atherton",
            "wednesday",
            "low 40f"
         ],
         [
            "atherton",
            "wednesday",
            "high 60f"
         ],
         [
            "atherton",
            "thursday",
            "frost"
         ],
         [
            "atherton",
            "thursday",
            "low 30f"
         ],
         [
            "atherton",
            "thursday",
            "high 50f"
         ],
         [
            "atherton",
            "friday",
            "raining"
         ],
         [
            "atherton",
            "friday",
            "low 30f"
         ],
         [
            "atherton",
            "friday",
            "high 40f"
         ],
         [
            "atherton",
            "saturday",
            "clear_skies"
         ],
         [
            "atherton",
            "saturday",
            "low 90f"
         ],
         [
            "atherton",
            "saturday",
            "high 100f"
         ],
         [
            "atherton",
            "sunday",
            "dry"
         ],
         [
            "atherton",
            "sunday",
            "low 70f"
         ],
         [
            "atherton",
            "sunday",
            "high 90f"
         ],
         [
            "exeter",
            "monday",
            "overcast"
         ],
         [
            "exeter",
            "monday",
            "low 20f"
         ],
         [
            "exeter",
            "monday",
            "high 40f"
         ],
         [
            "exeter",
            "tuesday",
            "hot"
         ],
         [
            "exeter",
            "tuesday",
            "low 80f"
         ],
         [
            "exeter",
            "tuesday",
            "high 90f"
         ],
         [
            "exeter",
            "wednesday",
            "overcast"
         ],
         [
            "exeter",
            "wednesday",
            "low 90f"
         ],
         [
            "exeter",
            "wednesday",
            "high 100f"
         ],
         [
            "exeter",
            "thursday",
            "stormy"
         ],
         [
            "exeter",
            "thursday",
            "low 40f"
         ],
         [
            "exeter",
            "thursday",
            "high 60f"
         ],
         [
            "exeter",
            "friday",
            "hail"
         ],
         [
            "exeter",
            "friday",
            "low 50f"
         ],
         [
            "exeter",
            "friday",
            "high 60f"
         ],
         [
            "exeter",
            "saturday",
            "snow"
         ],
         [
            "exeter",
            "saturday",
            "low 70f"
         ],
         [
            "exeter",
            "saturday",
            "high 90f"
         ],
         [
            "exeter",
            "sunday",
            "overcast"
         ],
         [
            "exeter",
            "sunday",
            "low 90f"
         ],
         [
            "exeter",
            "sunday",
            "high 100f"
         ],
         [
            "los_angeles",
            "monday",
            "hot"
         ],
         [
            "los_angeles",
            "monday",
            "low 80f"
         ],
         [
            "los_angeles",
            "monday",
            "high 90f"
         ],
         [
            "los_angeles",
            "tuesday",
            "cloudy"
         ],
         [
            "los_angeles",
            "tuesday",
            "low 50f"
         ],
         [
            "los_angeles",
            "tuesday",
            "high 70f"
         ],
         [
            "los_angeles",
            "wednesday",
            "snow"
         ],
         [
            "los_angeles",
            "wednesday",
            "low 80f"
         ],
         [
            "los_angeles",
            "wednesday",
            "high 90f"
         ],
         [
            "los_angeles",
            "thursday",
            "frost"
         ],
         [
            "los_angeles",
            "thursday",
            "low 20f"
         ],
         [
            "los_angeles",
            "thursday",
            "high 30f"
         ],
         [
            "los_angeles",
            "friday",
            "overcast"
         ],
         [
            "los_angeles",
            "friday",
            "low 50f"
         ],
         [
            "los_angeles",
            "friday",
            "high 70f"
         ],
         [
            "los_angeles",
            "saturday",
            "clear_skies"
         ],
         [
            "los_angeles",
            "saturday",
            "low 50f"
         ],
         [
            "los_angeles",
            "saturday",
            "high 60f"
         ],
         [
            "los_angeles",
            "sunday",
            "dry"
         ],
         [
            "los_angeles",
            "sunday",
            "low 80f"
         ],
         [
            "los_angeles",
            "sunday",
            "high 90f"
         ],
         [
            "downtown_chicago",
            "monday",
            "humid"
         ],
         [
            "downtown_chicago",
            "monday",
            "low 90f"
         ],
         [
            "downtown_chicago",
            "monday",
            "high 100f"
         ],
         [
            "downtown_chicago",
            "tuesday",
            "snow"
         ],
         [
            "downtown_chicago",
            "tuesday",
            "low 80f"
         ],
         [
            "downtown_chicago",
            "tuesday",
            "high 100f"
         ],
         [
            "downtown_chicago",
            "wednesday",
            "dry"
         ],
         [
            "downtown_chicago",
            "wednesday",
            "low 60f"
         ],
         [
            "downtown_chicago",
            "wednesday",
            "high 70f"
         ],
         [
            "downtown_chicago",
            "thursday",
            "frost"
         ],
         [
            "downtown_chicago",
            "thursday",
            "low 20f"
         ],
         [
            "downtown_chicago",
            "thursday",
            "high 40f"
         ],
         [
            "downtown_chicago",
            "friday",
            "drizzle"
         ],
         [
            "downtown_chicago",
            "friday",
            "low 90f"
         ],
         [
            "downtown_chicago",
            "friday",
            "high 100f"
         ],
         [
            "downtown_chicago",
            "saturday",
            "clear_skies"
         ],
         [
            "downtown_chicago",
            "saturday",
            "low 90f"
         ],
         [
            "downtown_chicago",
            "saturday",
            "high 100f"
         ],
         [
            "downtown_chicago",
            "sunday",
            "clear_skies"
         ],
         [
            "downtown_chicago",
            "sunday",
            "low 70f"
         ],
         [
            "downtown_chicago",
            "sunday",
            "high 90f"
         ],
         [
            "oakland",
            "monday",
            "drizzle"
         ],
         [
            "oakland",
            "monday",
            "low 40f"
         ],
         [
            "oakland",
            "monday",
            "high 60f"
         ],
         [
            "oakland",
            "tuesday",
            "drizzle"
         ],
         [
            "oakland",
            "tuesday",
            "low 30f"
         ],
         [
            "oakland",
            "tuesday",
            "high 40f"
         ],
         [
            "oakland",
            "wednesday",
            "snow"
         ],
         [
            "oakland",
            "wednesday",
            "low 70f"
         ],
         [
            "oakland",
            "wednesday",
            "high 80f"
         ],
         [
            "oakland",
            "thursday",
            "raining"
         ],
         [
            "oakland",
            "thursday",
            "low 20f"
         ],
         [
            "oakland",
            "thursday",
            "high 30f"
         ],
         [
            "oakland",
            "friday",
            "cloudy"
         ],
         [
            "oakland",
            "friday",
            "low 50f"
         ],
         [
            "oakland",
            "friday",
            "high 70f"
         ],
         [
            "oakland",
            "saturday",
            "overcast"
         ],
         [
            "oakland",
            "saturday",
            "low 40f"
         ],
         [
            "oakland",
            "saturday",
            "high 50f"
         ],
         [
            "oakland",
            "sunday",
            "hail"
         ],
         [
            "oakland",
            "sunday",
            "low 60f"
         ],
         [
            "oakland",
            "sunday",
            "high 80f"
         ]
      ]
   },
   "32": {
      "task": "schedule",
      "utterances": [
         {
            "user": "car , find the date and time for my tennis_activity",
            "response": "your tennis_activity is on the_4th at 5pm and your sister will be attending",
            "reference_entities": [
               "5pm",
               "tennis_activity",
               "sister",
               "the_4th"
            ]
         },
         {
            "user": "thanks",
            "response": "you are welcome",
            "reference_entities": []
         }
      ],
      "kg": [
         [
            "tennis_activity",
            "time",
            "5pm"
         ],
         [
            "tennis_activity",
            "date",
            "the_4th"
         ],
         [
            "tennis_activity",
            "party",
            "sister"
         ],
         [
            "dinner",
            "time",
            "7pm"
         ],
         [
            "dinner",
            "date",
            "sunday"
         ],
         [
            "dinner",
            "party",
            "aunt"
         ],
         [
            "optometrist_appointment",
            "time",
            "2pm"
         ],
         [
            "optometrist_appointment",
            "date",
            "thursday"
         ],
         [
            "optometrist_appointment",
            "party",
            "sister"
         ],
         [
            "yoga_activity",
            "time",
            "11am"
         ],
         [
            "yoga_activity",
            "date",
            "the_10th"
         ],
         [
            "yoga_activity",
            "party",
            "martha"
         ],
         [
            "doctor_appointment",
            "time",
            "3pm"
         ],
         [
            "doctor_appointment",
            "date",
            "the_5th"
         ],
         [
            "doctor_appointment",
            "party",
            "tom"
         ],
         [
            "swimming_activity",
            "time",
            "10am"
         ],
         [
            "swimming_activity",
            "date",
            "the_4th"
         ],
         [
            "swimming_activity",
            "party",
            "sister"
         ]
      ]
   },
   "33": {
      "task": "schedule",
      "utterances": [
         {
            "user": "schedule meeting",
            "response": "schedule a meeting for what time and day ?",
            "reference_entities": [
               "meeting"
            ]
         },
         {
            "user": "i need it for saturday at 1pm with sales_team to go_over_budget",
            "response": "setting meeting for saturday at 1pm with sales_team to go_over_budget",
            "reference_entities": [
               "go_over_budget",
               "1pm",
               "sales_team",
               "saturday",
               "meeting"
            ]
         },
         {
            "user": "okay nice , thank you",
            "response": "my pleasure",
            "reference_entities": []
         }
      ],
      "kg": []
   },
   "34": {
      "task": "weather",
      "utterances": [
         {
            "user": "what is the weather going to be today and tomorrow",
            "response": "what city would you like to know the weather about ?",
            "reference_entities": []
         },
         {
            "user": "i want to know if it will drizzle in durham",
            "response": "it is not predicted to drizzle any today or tomorrow in durham",
            "reference_entities": [
               "tomorrow",
               "durham",
               "drizzle",
               "today"
            ]
         },
         {
            "user": "thank you",
            "response": "anytime",
            "reference_entities": []
         }
      ],
      "kg": [
         [
            "exeter",
            "monday",
            "foggy"
         ],
         [
            "exeter",
            "monday",
            "low 20f"
         ],
         [
            "exeter",
            "monday",
            "high 30f"
         ],
         [
            "exeter",
            "tuesday",
            "raining"
         ],
         [
            "exeter",
            "tuesday",
            "low 80f"
         ],
         [
            "exeter",
            "tuesday",
            "high 90f"
         ],
         [
            "exeter",
            "wednesday",
            "cloudy"
         ],
         [
            "exeter",
            "wednesday",
            "low 60f"
         ],
         [
            "exeter",
            "wednesday",
            "high 70f"
         ],
         [
            "exeter",
            "thursday",
            "overcast"
         ],
         [
            "exeter",
            "thursday",
            "low 30f"
         ],
         [
            "exeter",
            "thursday",
            "high 40f"
         ],
         [
            "exeter",
            "friday",
            "snow"
         ],
         [
            "exeter",
            "friday",
            "low 80f"
         ],
         [
            "exeter",
            "friday",
            "high 90f"
         ],
         [
            "exeter",
            "saturday",
            "snow"
         ],
         [
            "exeter",
            "saturday",
            "low 50f"
         ],
         [
            "exeter",
            "saturday",
            "high 60f"
         ],
         [
            "exeter",
            "sunday",
            "foggy"
         ],
         [
            "exeter",
            "sunday",
            "low 20f"
         ],
         [
            "exeter",
            "sunday",
            "high 30f"
         ],
         [
            "mountain_view",
            "monday",
            "snow"
         ],
         [
            "mountain_view",
            "monday",
            "low 80f"
         ],
         [
            "mountain_view",
            "monday",
            "high 100f"
         ],
         [
            "mountain_view",
            "tuesday",
            "raining"
         ],
         [
            "mountain_view",
            "tuesday",
            "low 20f"
         ],
         [
            "mountain_view",
            "tuesday",
            "high 40f"
         ],
         [
            "mountain_view",
            "wednesday",
            "dry"
         ],
         [
            "mountain_view",
            "wednesday",
            "low 40f"
         ],
         [
            "mountain_view",
            "wednesday",
            "high 60f"
         ],
         [
            "mountain_view",
            "thursday",
            "blizzard"
         ],
         [
            "mountain_view",
            "thursday",
            "low 30f"
         ],
         [
            "mountain_view",
            "thursday",
            "high 50f"
         ],
         [
            "mountain_view",
            "friday",
            "overcast"
         ],
         [
            "mountain_view",
            "friday",
            "low 50f"
         ],
         [
            "mountain_view",
            "friday",
            "high 60f"
         ],
         [
            "mountain_view",
            "saturday",
            "overcast"
         ],
         [
            "mountain_view",
            "saturday",
            "low 20f"
         ],
         [
            "mountain_view",
            "saturday",
            "high 40f"
         ],
         [
            "mountain_view",
            "sunday",
            "drizzle"
         ],
         [
            "mountain_view",
            "sunday",
            "low 50f"
         ],
         [
            "mountain_view",
            "sunday",
            "high 70f"
         ],
         [
            "menlo_park",
            "monday",
            "snow"
         ],
         [
            "menlo_park",
            "monday",
            "low 30f"
         ],
         [
            "menlo_park",
            "monday",
            "high 40f"
         ],
         [
            "menlo_park",
            "tuesday",
            "raining"
         ],
         [
            "menlo_park",
            "tuesday",
            "low 80f"
         ],
         [
            "menlo_park",
            "tuesday",
            "high 90f"
         ],
         [
            "menlo_park",
            "wednesday",
            "raining"
         ],
         [
            "menlo_park",
            "wednesday",
            "low 90f"
         ],
         [
            "menlo_park",
            "wednesday",
            "high 100f"
         ],
         [
            "menlo_park",
            "thursday",
            "foggy"
         ],
         [
            "menlo_park",
            "thursday",
            "low 30f"
         ],
         [
            "menlo_park",
            "thursday",
            "high 40f"
         ],
         [
            "menlo_park",
            "friday",
            "clear_skies"
         ],
         [
            "menlo_park",
            "friday",
            "low 50f"
         ],
         [
            "menlo_park",
            "friday",
            "high 60f"
         ],
         [
            "menlo_park",
            "saturday",
            "raining"
         ],
         [
            "menlo_park",
            "saturday",
            "low 30f"
         ],
         [
            "menlo_park",
            "saturday",
            "high 40f"
         ],
         [
            "menlo_park",
            "sunday",
            "snow"
         ],
         [
            "menlo_park",
            "sunday",
            "low 50f"
         ],
         [
            "menlo_park",
            "sunday",
            "high 60f"
         ],
         [
            "boston",
            "monday",
            "cloudy"
         ],
         [
            "boston",
            "monday",
            "low 30f"
         ],
         [
            "boston",
            "monday",
            "high 50f"
         ],
         [
            "boston",
            "tuesday",
            "cloudy"
         ],
         [
            "boston",
            "tuesday",
            "low 80f"
         ],
         [
            "boston",
            "tuesday",
            "high 100f"
         ],
         [
            "boston",
            "wednesday",
            "frost"
         ],
         [
            "boston",
            "wednesday",
            "low 20f"
         ],
         [
            "boston",
            "wednesday",
            "high 30f"
         ],
         [
            "boston",
            "thursday",
            "overcast"
         ],
         [
            "boston",
            "thursday",
            "low 90f"
         ],
         [
            "boston",
            "thursday",
            "high 100f"
         ],
         [
            "boston",
            "friday",
            "drizzle"
         ],
         [
            "boston",
            "friday",
            "low 30f"
         ],
         [
            "boston",
            "friday",
            "high 40f"
         ],
         [
            "boston",
            "saturday",
            "dry"
         ],
         [
            "boston",
            "saturday",
            "low 90f"
         ],
         [
            "boston",
            "saturday",
            "high 100f"
         ],
         [
            "boston",
            "sunday",
            "overcast"
         ],
         [
            "boston",
            "sunday",
            "low 30f"
         ],
         [
            "boston",
            "sunday",
            "high 50f"
         ],
         [
            "oakland",
            "monday",
            "clear_skies"
         ],
         [
            "oakland",
            "monday",
            "low 30f"
         ],
         [
            "oakland",
            "monday",
            "high 50f"
         ],
         [
            "oakland",
            "tuesday",
            "raining"
         ],
         [
            "oakland",
            "tuesday",
            "low 80f"
         ],
         [
            "oakland",
            "tuesday",
            "high 90f"
         ],
         [
            "oakland",
            "wednesday",
            "drizzle"
         ],
         [
            "oakland",
            "wednesday",
            "low 90f"
         ],
         [
            "oakland",
            "wednesday",
            "high 100f"
         ],
         [
            "oakland",
            "thursday",
            "foggy"
         ],
         [
            "oakland",
            "thursday",
            "low 80f"
         ],
         [
            "oakland",
            "thursday",
            "high 100f"
         ],
         [
            "oakland",
            "friday",
            "cloudy"
         ],
         [
            "oakland",
            "friday",
            "low 90f"
         ],
         [
            "oakland",
            "friday",
            "high 100f"
         ],
         [
            "oakland",
            "saturday",
            "drizzle"
         ],
         [
            "oakland",
            "saturday",
            "low 60f"
         ],
         [
            "oakland",
            "saturday",
            "high 70f"
         ],
         [
            "oakland",
            "sunday",
            "warm"
         ],
         [
            "oakland",
            "sunday",
            "low 90f"
         ],
         [
            "oakland",
            "sunday",
            "high 100f"
         ],
         [
            "san_francisco",
            "monday",
            "windy"
         ],
         [
            "san_francisco",
            "monday",
            "low 80f"
         ],
         [
            "san_francisco",
            "monday",
            "high 100f"
         ],
         [
            "san_francisco",
            "tuesday",
            "raining"
         ],
         [
            "san_francisco",
            "tuesday",
            "low 50f"
         ],
         [
            "san_francisco",
            "tuesday",
            "high 60f"
         ],
         [
            "san_francisco",
            "wednesday",
            "dry"
         ],
         [
            "san_francisco",
            "wednesday",
            "low 90f"
         ],
         [
            "san_francisco",
            "wednesday",
            "high 100f"
         ],
         [
            "san_francisco",
            "thursday",
            "rain"
         ],
         [
            "san_francisco",
            "thursday",
            "low 30f"
         ],
         [
            "san_francisco",
            "thursday",
            "high 40f"
         ],
         [
            "san_francisco",
            "friday",
            "warm"
         ],
         [
            "san_francisco",
            "friday",
            "low 60f"
         ],
         [
            "san_francisco",
            "friday",
            "high 80f"
         ],
         [
            "san_francisco",
            "saturday",
            "hot"
         ],
         [
            "san_francisco",
            "saturday",
            "low 60f"
         ],
         [
            "san_francisco",
            "saturday",
            "high 70f"
         ],
         [
            "san_francisco",
            "sunday",
            "blizzard"
         ],
         [
            "san_francisco",
            "sunday",
            "low 40f"
         ],
         [
            "san_francisco",
            "sunday",
            "high 60f"
         ],
         [
            "durham",
            "monday",
            "blizzard"
         ],
         [
            "durham",
            "monday",
            "low 30f"
         ],
         [
            "durham",
            "monday",
            "high 50f"
         ],
         [
            "durham",
            "tuesday",
            "clear_skies"
         ],
         [
            "durham",
            "tuesday",
            "low 80f"
         ],
         [
            "durham",
            "tuesday",
            "high 90f"
         ],
         [
            "durham",
            "wednesday",
            "humid"
         ],
         [
            "durham",
            "wednesday",
            "low 70f"
         ],
         [
            "durham",
            "wednesday",
            "high 80f"
         ],
         [
            "durham",
            "thursday",
            "clear_skies"
         ],
         [
            "durham",
            "thursday",
            "low 50f"
         ],
         [
            "durham",
            "thursday",
            "high 70f"
         ],
         [
            "durham",
            "friday",
            "blizzard"
         ],
         [
            "durham",
            "friday",
            "low 50f"
         ],
         [
            "durham",
            "friday",
            "high 60f"
         ],
         [
            "durham",
            "saturday",
            "foggy"
         ],
         [
            "durham",
            "saturday",
            "low 60f"
         ],
         [
            "durham",
            "saturday",
            "high 70f"
         ],
         [
            "durham",
            "sunday",
            "clear_skies"
         ],
         [
            "durham",
            "sunday",
            "low 20f"
         ],
         [
            "durham",
            "sunday",
            "high 40f"
         ]
      ]
   },
   "35": {
      "task": "weather",
      "utterances": [
         {
            "user": "check forecast for today and tomorrow",
            "response": "what city do you want to hear the forecast for ?",
            "reference_entities": []
         },
         {
            "user": "mountain_view",
            "response": "it will be overcast today and stormy tomorrow in mountain_view",
            "reference_entities": [
               "tomorrow",
               "stormy",
               "overcast",
               "mountain_view",
               "today"
            ]
         },
         {
            "user": "thanks",
            "response": "you are welcome !",
            "reference_entities": []
         }
      ],
      "kg": [
         [
            "inglewood",
            "monday",
            "snow"
         ],
         [
            "inglewood",
            "monday",
            "low 90f"
         ],
         [
            "inglewood",
            "monday",
            "high 100f"
         ],
         [
            "inglewood",
            "tuesday",
            "hail"
         ],
         [
            "inglewood",
            "tuesday",
            "low 30f"
         ],
         [
            "inglewood",
            "tuesday",
            "high 40f"
         ],
         [
            "inglewood",
            "wednesday",
            "raining"
         ],
         [
            "inglewood",
            "wednesday",
            "low 20f"
         ],
         [
            "inglewood",
            "wednesday",
            "high 40f"
         ],
         [
            "inglewood",
            "thursday",
            "misty"
         ],
         [
            "inglewood",
            "thursday",
            "low 50f"
         ],
         [
            "inglewood",
            "thursday",
            "high 60f"
         ],
         [
            "inglewood",
            "friday",
            "clear_skies"
         ],
         [
            "inglewood",
            "friday",
            "low 70f"
         ],
         [
            "inglewood",
            "friday",
            "high 80f"
         ],
         [
            "inglewood",
            "saturday",
            "foggy"
         ],
         [
            "inglewood",
            "saturday",
            "low 80f"
         ],
         [
            "inglewood",
            "saturday",
            "high 90f"
         ],
         [
            "inglewood",
            "sunday",
            "drizzle"
         ],
         [
            "inglewood",
            "sunday",
            "low 80f"
         ],
         [
            "inglewood",
            "sunday",
            "high 90f"
         ],
         [
            "downtown_chicago",
            "monday",
            "snow"
         ],
         [
            "downtown_chicago",
            "monday",
            "low 30f"
         ],
         [
            "downtown_chicago",
            "monday",
            "high 50f"
         ],
         [
            "downtown_chicago",
            "tuesday",
            "overcast"
         ],
         [
            "downtown_chicago",
            "tuesday",
            "low 80f"
         ],
         [
            "downtown_chicago",
            "tuesday",
            "high 90f"
         ],
         [
            "downtown_chicago",
            "wednesday",
            "drizzle"
         ],
         [
            "downtown_chicago",
            "wednesday",
            "low 20f"
         ],
         [
            "downtown_chicago",
            "wednesday",
            "high 40f"
         ],
         [
            "downtown_chicago",
            "thursday",
            "warm"
         ],
         [
            "downtown_chicago",
            "thursday",
            "low 50f"
         ],
         [
            "downtown_chicago",
            "thursday",
            "high 70f"
         ],
         [
            "downtown_chicago",
            "friday",
            "overcast"
         ],
         [
            "downtown_chicago",
            "friday",
            "low 90f"
         ],
         [
            "downtown_chicago",
            "friday",
            "high 100f"
         ],
         [
            "downtown_chicago",
            "saturday",
            "raining"
         ],
         [
            "downtown_chicago",
            "saturday",
            "low 30f"
         ],
         [
            "downtown_chicago",
            "saturday",
            "high 40f"
         ],
         [
            "downtown_chicago",
            "sunday",
            "hail"
         ],
         [
            "downtown_chicago",
            "sunday",
            "low 30f"
         ],
         [
            "downtown_chicago",
            "sunday",
            "high 50f"
         ],
         [
            "corona",
            "monday",
            "rain"
         ],
         [
            "corona",
            "monday",
            "low 50f"
         ],
         [
            "corona",
            "monday",
            "high 70f"
         ],
         [
            "corona",
            "tuesday",
            "dry"
         ],
         [
            "corona",
            "tuesday",
            "low 70f"
         ],
         [
            "corona",
            "tuesday",
            "high 80f"
         ],
         [
            "corona",
            "wednesday",
            "misty"
         ],
         [
            "corona",
            "wednesday",
            "low 20f"
         ],
         [
            "corona",
            "wednesday",
            "high 40f"
         ],
         [
            "corona",
            "thursday",
            "overcast"
         ],
         [
            "corona",
            "thursday",
            "low 80f"
         ],
         [
            "corona",
            "thursday",
            "high 100f"
         ],
         [
            "corona",
            "friday",
            "dry"
         ],
         [
            "corona",
            "friday",
            "low 20f"
         ],
         [
            "corona",
            "friday",
            "high 30f"
         ],
         [
            "corona",
            "saturday",
            "foggy"
         ],
         [
            "corona",
            "saturday",
            "low 20f"
         ],
         [
            "corona",
            "saturday",
            "high 30f"
         ],
         [
            "corona",
            "sunday",
            "blizzard"
         ],
         [
            "corona",
            "sunday",
            "low 40f"
         ],
         [
            "corona",
            "sunday",
            "high 60f"
         ],
         [
            "mountain_view",
            "monday",
            "overcast"
         ],
         [
            "mountain_view",
            "monday",
            "low 20f"
         ],
         [
            "mountain_view",
            "monday",
            "high 30f"
         ],
         [
            "mountain_view",
            "tuesday",
            "stormy"
         ],
         [
            "mountain_view",
            "tuesday",
            "low 30f"
         ],
         [
            "mountain_view",
            "tuesday",
            "high 40f"
         ],
         [
            "mountain_view",
            "wednesday",
            "snow"
         ],
         [
            "mountain_view",
            "wednesday",
            "low 30f"
         ],
         [
            "mountain_view",
            "wednesday",
            "high 50f"
         ],
         [
            "mountain_view",
            "thursday",
            "drizzle"
         ],
         [
            "mountain_view",
            "thursday",
            "low 90f"
         ],
         [
            "mountain_view",
            "thursday",
            "high 100f"
         ],
         [
            "mountain_view",
            "friday",
            "foggy"
         ],
         [
            "mountain_view",
            "friday",
            "low 80f"
         ],
         [
            "mountain_view",
            "friday",
            "high 90f"
         ],
         [
            "mountain_view",
            "saturday",
            "cloudy"
         ],
         [
            "mountain_view",
            "saturday",
            "low 90f"
         ],
         [
            "mountain_view",
            "saturday",
            "high 100f"
         ],
         [
            "mountain_view",
            "sunday",
            "cloudy"
         ],
         [
            "mountain_view",
            "sunday",
            "low 60f"
         ],
         [
            "mountain_view",
            "sunday",
            "high 80f"
         ],
         [
            "compton",
            "monday",
            "foggy"
         ],
         [
            "compton",
            "monday",
            "low 60f"
         ],
         [
            "compton",
            "monday",
            "high 70f"
         ],
         [
            "compton",
            "tuesday",
            "cloudy"
         ],
         [
            "compton",
            "tuesday",
            "low 60f"
         ],
         [
            "compton",
            "tuesday",
            "high 70f"
         ],
         [
            "compton",
            "wednesday",
            "raining"
         ],
         [
            "compton",
            "wednesday",
            "low 70f"
         ],
         [
            "compton",
            "wednesday",
            "high 90f"
         ],
         [
            "compton",
            "thursday",
            "raining"
         ],
         [
            "compton",
            "thursday",
            "low 50f"
         ],
         [
            "compton",
            "thursday",
            "high 60f"
         ],
         [
            "compton",
            "friday",
            "overcast"
         ],
         [
            "compton",
            "friday",
            "low 80f"
         ],
         [
            "compton",
            "friday",
            "high 90f"
         ],
         [
            "compton",
            "saturday",
            "foggy"
         ],
         [
            "compton",
            "saturday",
            "low 60f"
         ],
         [
            "compton",
            "saturday",
            "high 80f"
         ],
         [
            "compton",
            "sunday",
            "hail"
         ],
         [
            "compton",
            "sunday",
            "low 40f"
         ],
         [
            "compton",
            "sunday",
            "high 50f"
         ],
         [
            "manhattan",
            "monday",
            "raining"
         ],
         [
            "manhattan",
            "monday",
            "low 50f"
         ],
         [
            "manhattan",
            "monday",
            "high 60f"
         ],
         [
            "manhattan",
            "tuesday",
            "warm"
         ],
         [
            "manhattan",
            "tuesday",
            "low 80f"
         ],
         [
            "manhattan",
            "tuesday",
            "high 90f"
         ],
         [
            "manhattan",
            "wednesday",
            "hail"
         ],
         [
            "manhattan",
            "wednesday",
            "low 90f"
         ],
         [
            "manhattan",
            "wednesday",
            "high 100f"
         ],
         [
            "manhattan",
            "thursday",
            "dry"
         ],
         [
            "manhattan",
            "thursday",
            "low 80f"
         ],
         [
            "manhattan",
            "thursday",
            "high 100f"
         ],
         [
            "manhattan",
            "friday",
            "dew"
         ],
         [
            "manhattan",
            "friday",
            "low 50f"
         ],
         [
            "manhattan",
            "friday",
            "high 70f"
         ],
         [
            "manhattan",
            "saturday",
            "drizzle"
         ],
         [
            "manhattan",
            "saturday",
            "low 30f"
         ],
         [
            "manhattan",
            "saturday",
            "high 50f"
         ],
         [
            "manhattan",
            "sunday",
            "rain"
         ],
         [
            "manhattan",
            "sunday",
            "low 70f"
         ],
         [
            "manhattan",
            "sunday",
            "high 80f"
         ],
         [
            "danville",
            "monday",
            "blizzard"
         ],
         [
            "danville",
            "monday",
            "low 20f"
         ],
         [
            "danville",
            "monday",
            "high 40f"
         ],
         [
            "danville",
            "tuesday",
            "dry"
         ],
         [
            "danville",
            "tuesday",
            "low 70f"
         ],
         [
            "danville",
            "tuesday",
            "high 80f"
         ],
         [
            "danville",
            "wednesday",
            "frost"
         ],
         [
            "danville",
            "wednesday",
            "low 40f"
         ],
         [
            "danville",
            "wednesday",
            "high 60f"
         ],
         [
            "danville",
            "thursday",
            "hot"
         ],
         [
            "danville",
            "thursday",
            "low 70f"
         ],
         [
            "danville",
            "thursday",
            "high 80f"
         ],
         [
            "danville",
            "friday",
            "dry"
         ],
         [
            "danville",
            "friday",
            "low 50f"
         ],
         [
            "danville",
            "friday",
            "high 70f"
         ],
         [
            "danville",
            "saturday",
            "dry"
         ],
         [
            "danville",
            "saturday",
            "low 20f"
         ],
         [
            "danville",
            "saturday",
            "high 30f"
         ],
         [
            "danville",
            "sunday",
            "humid"
         ],
         [
            "danville",
            "sunday",
            "low 80f"
         ],
         [
            "danville",
            "sunday",
            "high 90f"
         ]
      ]
   },
   "36": {
      "task": "weather",
      "utterances": [
         {
            "user": "what s the weather going to be like this week",
            "response": "what location should i look up the weekly forecast for ?",
            "reference_entities": []
         },
         {
            "user": "will it be hot in brentwood ?",
            "response": "it should not be hot in brentwood this week",
            "reference_entities": [
               "brentwood",
               "hot",
               "week"
            ]
         },
         {
            "user": "thank you",
            "response": "you are welcome !",
            "reference_entities": []
         }
      ],
      "kg": [
         [
            "cleveland",
            "monday",
            "foggy"
         ],
         [
            "cleveland",
            "monday",
            "low 20f"
         ],
         [
            "cleveland",
            "monday",
            "high 30f"
         ],
         [
            "cleveland",
            "tuesday",
            "overcast"
         ],
         [
            "cleveland",
            "tuesday",
            "low 30f"
         ],
         [
            "cleveland",
            "tuesday",
            "high 50f"
         ],
         [
            "cleveland",
            "wednesday",
            "stormy"
         ],
         [
            "cleveland",
            "wednesday",
            "low 60f"
         ],
         [
            "cleveland",
            "wednesday",
            "high 80f"
         ],
         [
            "cleveland",
            "thursday",
            "rain"
         ],
         [
            "cleveland",
            "thursday",
            "low 50f"
         ],
         [
            "cleveland",
            "thursday",
            "high 60f"
         ],
         [
            "cleveland",
            "friday",
            "stormy"
         ],
         [
            "cleveland",
            "friday",
            "low 40f"
         ],
         [
            "cleveland",
            "friday",
            "high 50f"
         ],
         [
            "cleveland",
            "saturday",
            "raining"
         ],
         [
            "cleveland",
            "saturday",
            "low 80f"
         ],
         [
            "cleveland",
            "saturday",
            "high 100f"
         ],
         [
            "cleveland",
            "sunday",
            "misty"
         ],
         [
            "cleveland",
            "sunday",
            "low 50f"
         ],
         [
            "cleveland",
            "sunday",
            "high 70f"
         ],
         [
            "downtown_chicago",
            "monday",
            "dew"
         ],
         [
            "downtown_chicago",
            "monday",
            "low 50f"
         ],
         [
            "downtown_chicago",
            "monday",
            "high 70f"
         ],
         [
            "downtown_chicago",
            "tuesday",
            "snow"
         ],
         [
            "downtown_chicago",
            "tuesday",
            "low 40f"
         ],
         [
            "downtown_chicago",
            "tuesday",
            "high 50f"
         ],
         [
            "downtown_chicago",
            "wednesday",
            "cloudy"
         ],
         [
            "downtown_chicago",
            "wednesday",
            "low 40f"
         ],
         [
            "downtown_chicago",
            "wednesday",
            "high 60f"
         ],
         [
            "downtown_chicago",
            "thursday",
            "raining"
         ],
         [
            "downtown_chicago",
            "thursday",
            "low 30f"
         ],
         [
            "downtown_chicago",
            "thursday",
            "high 40f"
         ],
         [
            "downtown_chicago",
            "friday",
            "windy"
         ],
         [
            "downtown_chicago",
            "friday",
            "low 70f"
         ],
         [
            "downtown_chicago",
            "friday",
            "high 80f"
         ],
         [
            "downtown_chicago",
            "saturday",
            "dry"
         ],
         [
            "downtown_chicago",
            "saturday",
            "low 40f"
         ],
         [
            "downtown_chicago",
            "saturday",
            "high 50f"
         ],
         [
            "downtown_chicago",
            "sunday",
            "dew"
         ],
         [
            "downtown_chicago",
            "sunday",
            "low 70f"
         ],
         [
            "downtown_chicago",
            "sunday",
            "high 80f"
         ],
         [
            "manhattan",
            "monday",
            "hail"
         ],
         [
            "manhattan",
            "monday",
            "low 30f"
         ],
         [
            "manhattan",
            "monday",
            "high 50f"
         ],
         [
            "manhattan",
            "tuesday",
            "snow"
         ],
         [
            "manhattan",
            "tuesday",
            "low 60f"
         ],
         [
            "manhattan",
            "tuesday",
            "high 80f"
         ],
         [
            "manhattan",
            "wednesday",
            "warm"
         ],
         [
            "manhattan",
            "wednesday",
            "low 70f"
         ],
         [
            "manhattan",
            "wednesday",
            "high 80f"
         ],
         [
            "manhattan",
            "thursday",
            "frost"
         ],
         [
            "manhattan",
            "thursday",
            "low 50f"
         ],
         [
            "manhattan",
            "thursday",
            "high 60f"
         ],
         [
            "manhattan",
            "friday",
            "drizzle"
         ],
         [
            "manhattan",
            "friday",
            "low 30f"
         ],
         [
            "manhattan",
            "friday",
            "high 40f"
         ],
         [
            "manhattan",
            "saturday",
            "windy"
         ],
         [
            "manhattan",
            "saturday",
            "low 90f"
         ],
         [
            "manhattan",
            "saturday",
            "high 100f"
         ],
         [
            "manhattan",
            "sunday",
            "overcast"
         ],
         [
            "manhattan",
            "sunday",
            "low 50f"
         ],
         [
            "manhattan",
            "sunday",
            "high 60f"
         ],
         [
            "danville",
            "monday",
            "drizzle"
         ],
         [
            "danville",
            "monday",
            "low 80f"
         ],
         [
            "danville",
            "monday",
            "high 90f"
         ],
         [
            "danville",
            "tuesday",
            "windy"
         ],
         [
            "danville",
            "tuesday",
            "low 30f"
         ],
         [
            "danville",
            "tuesday",
            "high 40f"
         ],
         [
            "danville",
            "wednesday",
            "stormy"
         ],
         [
            "danville",
            "wednesday",
            "low 60f"
         ],
         [
            "danville",
            "wednesday",
            "high 70f"
         ],
         [
            "danville",
            "thursday",
            "warm"
         ],
         [
            "danville",
            "thursday",
            "low 80f"
         ],
         [
            "danville",
            "thursday",
            "high 100f"
         ],
         [
            "danville",
            "friday",
            "dry"
         ],
         [
            "danville",
            "friday",
            "low 50f"
         ],
         [
            "danville",
            "friday",
            "high 60f"
         ],
         [
            "danville",
            "saturday",
            "misty"
         ],
         [
            "danville",
            "saturday",
            "low 90f"
         ],
         [
            "danville",
            "saturday",
            "high 100f"
         ],
         [
            "danville",
            "sunday",
            "dry"
         ],
         [
            "danville",
            "sunday",
            "low 60f"
         ],
         [
            "danville",
            "sunday",
            "high 80f"
         ],
         [
            "exeter",
            "monday",
            "hot"
         ],
         [
            "exeter",
            "monday",
            "low 90f"
         ],
         [
            "exeter",
            "monday",
            "high 100f"
         ],
         [
            "exeter",
            "tuesday",
            "foggy"
         ],
         [
            "exeter",
            "tuesday",
            "low 50f"
         ],
         [
            "exeter",
            "tuesday",
            "high 60f"
         ],
         [
            "exeter",
            "wednesday",
            "foggy"
         ],
         [
            "exeter",
            "wednesday",
            "low 90f"
         ],
         [
            "exeter",
            "wednesday",
            "high 100f"
         ],
         [
            "exeter",
            "thursday",
            "rain"
         ],
         [
            "exeter",
            "thursday",
            "low 80f"
         ],
         [
            "exeter",
            "thursday",
            "high 90f"
         ],
         [
            "exeter",
            "friday",
            "blizzard"
         ],
         [
            "exeter",
            "friday",
            "low 50f"
         ],
         [
            "exeter",
            "friday",
            "high 60f"
         ],
         [
            "exeter",
            "saturday",
            "drizzle"
         ],
         [
            "exeter",
            "saturday",
            "low 80f"
         ],
         [
            "exeter",
            "saturday",
            "high 100f"
         ],
         [
            "exeter",
            "sunday",
            "dry"
         ],
         [
            "exeter",
            "sunday",
            "low 30f"
         ],
         [
            "exeter",
            "sunday",
            "high 40f"
         ],
         [
            "alameda",
            "monday",
            "dry"
         ],
         [
            "alameda",
            "monday",
            "low 60f"
         ],
         [
            "alameda",
            "monday",
            "high 70f"
         ],
         [
            "alameda",
            "tuesday",
            "foggy"
         ],
         [
            "alameda",
            "tuesday",
            "low 90f"
         ],
         [
            "alameda",
            "tuesday",
            "high 100f"
         ],
         [
            "alameda",
            "wednesday",
            "rain"
         ],
         [
            "alameda",
            "wednesday",
            "low 90f"
         ],
         [
            "alameda",
            "wednesday",
            "high 100f"
         ],
         [
            "alameda",
            "thursday",
            "dew"
         ],
         [
            "alameda",
            "thursday",
            "low 80f"
         ],
         [
            "alameda",
            "thursday",
            "high 90f"
         ],
         [
            "alameda",
            "friday",
            "stormy"
         ],
         [
            "alameda",
            "friday",
            "low 20f"
         ],
         [
            "alameda",
            "friday",
            "high 30f"
         ],
         [
            "alameda",
            "saturday",
            "hot"
         ],
         [
            "alameda",
            "saturday",
            "low 70f"
         ],
         [
            "alameda",
            "saturday",
            "high 90f"
         ],
         [
            "alameda",
            "sunday",
            "snow"
         ],
         [
            "alameda",
            "sunday",
            "low 20f"
         ],
         [
            "alameda",
            "sunday",
            "high 40f"
         ],
         [
            "brentwood",
            "monday",
            "windy"
         ],
         [
            "brentwood",
            "monday",
            "low 80f"
         ],
         [
            "brentwood",
            "monday",
            "high 100f"
         ],
         [
            "brentwood",
            "tuesday",
            "snow"
         ],
         [
            "brentwood",
            "tuesday",
            "low 20f"
         ],
         [
            "brentwood",
            "tuesday",
            "high 40f"
         ],
         [
            "brentwood",
            "wednesday",
            "drizzle"
         ],
         [
            "brentwood",
            "wednesday",
            "low 70f"
         ],
         [
            "brentwood",
            "wednesday",
            "high 80f"
         ],
         [
            "brentwood",
            "thursday",
            "humid"
         ],
         [
            "brentwood",
            "thursday",
            "low 90f"
         ],
         [
            "brentwood",
            "thursday",
            "high 100f"
         ],
         [
            "brentwood",
            "friday",
            "humid"
         ],
         [
            "brentwood",
            "friday",
            "low 50f"
         ],
         [
            "brentwood",
            "friday",
            "high 70f"
         ],
         [
            "brentwood",
            "saturday",
            "stormy"
         ],
         [
            "brentwood",
            "saturday",
            "low 30f"
         ],
         [
            "brentwood",
            "saturday",
            "high 40f"
         ],
         [
            "brentwood",
            "sunday",
            "overcast"
         ],
         [
            "brentwood",
            "sunday",
            "low 90f"
         ],
         [
            "brentwood",
            "sunday",
            "high 100f"
         ]
      ]
   },
   "37": {
      "task": "navigate",
      "utterances": [
         {
            "user": "where is a nearby parking_garage ?",
            "response": "the nearest one is palo_alto_garage_r , it s just 1_miles away",
            "reference_entities": [
               "palo_alto_garage_r",
               "1_miles"
            ]
         },
         {
            "user": "oh great job thanks",
            "response": "you are welcome !",
            "reference_entities": []
         }
      ],
      "kg": [
         [
            "palo_alto_garage_r",
            "distance",
            "1_miles"
         ],
         [
            "palo_alto_garage_r",
            "traffic_info",
            "car_collision_nearby"
         ],
         [
            "palo_alto_garage_r",
            "poi_type",
            "parking_garage"
         ],
         [
            "palo_alto_garage_r",
            "address",
            "481_amaranta_ave"
         ],
         [
            "valero",
            "distance",
            "4_miles"
         ],
         [
            "valero",
            "traffic_info",
            "heavy_traffic"
         ],
         [
            "valero",
            "poi_type",
            "gas_station"
         ],
         [
            "valero",
            "address",
            "200_alester_ave"
         ],
         [
            "home",
            "distance",
            "5_miles"
         ],
         [
            "home",
            "traffic_info",
            "no_traffic"
         ],
         [
            "home",
            "poi_type",
            "home"
         ],
         [
            "home",
            "address",
            "5671_barringer_street"
         ],
         [
            "stanford_oval_parking",
            "distance",
            "4_miles"
         ],
         [
            "stanford_oval_parking",
            "traffic_info",
            "car_collision_nearby"
         ],
         [
            "stanford_oval_parking",
            "poi_type",
            "parking_garage"
         ],
         [
            "stanford_oval_parking",
            "address",
            "610_amarillo_ave"
         ],
         [
            "palo_alto_cafe",
            "distance",
            "3_miles"
         ],
         [
            "palo_alto_cafe",
            "traffic_info",
            "no_traffic"
         ],
         [
            "palo_alto_cafe",
            "poi_type",
            "coffee_or_tea_place"
         ],
         [
            "palo_alto_cafe",
            "address",
            "436_alger_dr"
         ],
         [
            "philz",
            "distance",
            "3_miles"
         ],
         [
            "philz",
            "traffic_info",
            "no_traffic"
         ],
         [
            "philz",
            "poi_type",
            "coffee_or_tea_place"
         ],
         [
            "philz",
            "address",
            "583_alester_ave"
         ],
         [
            "four_seasons",
            "distance",
            "1_miles"
         ],
         [
            "four_seasons",
            "traffic_info",
            "heavy_traffic"
         ],
         [
            "four_seasons",
            "poi_type",
            "rest_stop"
         ],
         [
            "four_seasons",
            "address",
            "465_arcadia_pl"
         ],
         [
            "topanga_mall",
            "distance",
            "2_miles"
         ],
         [
            "topanga_mall",
            "traffic_info",
            "road_block_nearby"
         ],
         [
            "topanga_mall",
            "poi_type",
            "shopping_center"
         ],
         [
            "topanga_mall",
            "address",
            "171_oak_rd"
         ]
      ]
   },
   "38": {
      "task": "weather",
      "utterances": [
         {
            "user": "will there be drizzle in redwood_city this weekend ?",
            "response": "there will be no drizzle in redwood_city this weekend",
            "reference_entities": [
               "weekend",
               "drizzle",
               "redwood_city"
            ]
         },
         {
            "user": "thanks",
            "response": "no problem !",
            "reference_entities": []
         }
      ],
      "kg": [
         [
            "carson",
            "monday",
            "dew"
         ],
         [
            "carson",
            "monday",
            "low 60f"
         ],
         [
            "carson",
            "monday",
            "high 80f"
         ],
         [
            "carson",
            "tuesday",
            "clear_skies"
         ],
         [
            "carson",
            "tuesday",
            "low 20f"
         ],
         [
            "carson",
            "tuesday",
            "high 30f"
         ],
         [
            "carson",
            "wednesday",
            "snow"
         ],
         [
            "carson",
            "wednesday",
            "low 20f"
         ],
         [
            "carson",
            "wednesday",
            "high 30f"
         ],
         [
            "carson",
            "thursday",
            "snow"
         ],
         [
            "carson",
            "thursday",
            "low 70f"
         ],
         [
            "carson",
            "thursday",
            "high 90f"
         ],
         [
            "carson",
            "friday",
            "foggy"
         ],
         [
            "carson",
            "friday",
            "low 30f"
         ],
         [
            "carson",
            "friday",
            "high 50f"
         ],
         [
            "carson",
            "saturday",
            "dew"
         ],
         [
            "carson",
            "saturday",
            "low 20f"
         ],
         [
            "carson",
            "saturday",
            "high 40f"
         ],
         [
            "carson",
            "sunday",
            "windy"
         ],
         [
            "carson",
            "sunday",
            "low 30f"
         ],
         [
            "carson",
            "sunday",
            "high 50f"
         ],
         [
            "mountain_view",
            "monday",
            "dry"
         ],
         [
            "mountain_view",
            "monday",
            "low 20f"
         ],
         [
            "mountain_view",
            "monday",
            "high 30f"
         ],
         [
            "mountain_view",
            "tuesday",
            "rain"
         ],
         [
            "mountain_view",
            "tuesday",
            "low 30f"
         ],
         [
            "mountain_view",
            "tuesday",
            "high 50f"
         ],
         [
            "mountain_view",
            "wednesday",
            "hail"
         ],
         [
            "mountain_view",
            "wednesday",
            "low 20f"
         ],
         [
            "mountain_view",
            "wednesday",
            "high 40f"
         ],
         [
            "mountain_view",
            "thursday",
            "stormy"
         ],
         [
            "mountain_view",
            "thursday",
            "low 60f"
         ],
         [
            "mountain_view",
            "thursday",
            "high 80f"
         ],
         [
            "mountain_view",
            "friday",
            "rain"
         ],
         [
            "mountain_view",
            "friday",
            "low 50f"
         ],
         [
            "mountain_view",
            "friday",
            "high 60f"
         ],
         [
            "mountain_view",
            "saturday",
            "blizzard"
         ],
         [
            "mountain_view",
            "saturday",
            "low 50f"
         ],
         [
            "mountain_view",
            "saturday",
            "high 60f"
         ],
         [
            "mountain_view",
            "sunday",
            "hail"
         ],
         [
            "mountain_view",
            "sunday",
            "low 80f"
         ],
         [
            "mountain_view",
            "sunday",
            "high 90f"
         ],
         [
            "grand_rapids",
            "monday",
            "snow"
         ],
         [
            "grand_rapids",
            "monday",
            "low 50f"
         ],
         [
            "grand_rapids",
            "monday",
            "high 70f"
         ],
         [
            "grand_rapids",
            "tuesday",
            "drizzle"
         ],
         [
            "grand_rapids",
            "tuesday",
            "low 40f"
         ],
         [
            "grand_rapids",
            "tuesday",
            "high 60f"
         ],
         [
            "grand_rapids",
            "wednesday",
            "raining"
         ],
         [
            "grand_rapids",
            "wednesday",
            "low 40f"
         ],
         [
            "grand_rapids",
            "wednesday",
            "high 60f"
         ],
         [
            "grand_rapids",
            "thursday",
            "frost"
         ],
         [
            "grand_rapids",
            "thursday",
            "low 40f"
         ],
         [
            "grand_rapids",
            "thursday",
            "high 60f"
         ],
         [
            "grand_rapids",
            "friday",
            "drizzle"
         ],
         [
            "grand_rapids",
            "friday",
            "low 50f"
         ],
         [
            "grand_rapids",
            "friday",
            "high 70f"
         ],
         [
            "grand_rapids",
            "saturday",
            "humid"
         ],
         [
            "grand_rapids",
            "saturday",
            "low 80f"
         ],
         [
            "grand_rapids",
            "saturday",
            "high 90f"
         ],
         [
            "grand_rapids",
            "sunday",
            "stormy"
         ],
         [
            "grand_rapids",
            "sunday",
            "low 40f"
         ],
         [
            "grand_rapids",
            "sunday",
            "high 60f"
         ],
         [
            "san_mateo",
            "monday",
            "misty"
         ],
         [
            "san_mateo",
            "monday",
            "low 30f"
         ],
         [
            "san_mateo",
            "monday",
            "high 50f"
         ],
         [
            "san_mateo",
            "tuesday",
            "drizzle"
         ],
         [
            "san_mateo",
            "tuesday",
            "low 40f"
         ],
         [
            "san_mateo",
            "tuesday",
            "high 50f"
         ],
         [
            "san_mateo",
            "wednesday",
            "rain"
         ],
         [
            "san_mateo",
            "wednesday",
            "low 50f"
         ],
         [
            "san_mateo",
            "wednesday",
            "high 70f"
         ],
         [
            "san_mateo",
            "thursday",
            "clear_skies"
         ],
         [
            "san_mateo",
            "thursday",
            "low 30f"
         ],
         [
            "san_mateo",
            "thursday",
            "high 50f"
         ],
         [
            "san_mateo",
            "friday",
            "dry"
         ],
         [
            "san_mateo",
            "friday",
            "low 20f"
         ],
         [
            "san_mateo",
            "friday",
            "high 40f"
         ],
         [
            "san_mateo",
            "saturday",
            "rain"
         ],
         [
            "san_mateo",
            "saturday",
            "low 60f"
         ],
         [
            "san_mateo",
            "saturday",
            "high 70f"
         ],
         [
            "san_mateo",
            "sunday",
            "dry"
         ],
         [
            "san_mateo",
            "sunday",
            "low 30f"
         ],
         [
            "san_mateo",
            "sunday",
            "high 40f"
         ],
         [
            "redwood_city",
            "monday",
            "foggy"
         ],
         [
            "redwood_city",
            "monday",
            "low 30f"
         ],
         [
            "redwood_city",
            "monday",
            "high 40f"
         ],
         [
            "redwood_city",
            "tuesday",
            "drizzle"
         ],
         [
            "redwood_city",
            "tuesday",
            "low 70f"
         ],
         [
            "redwood_city",
            "tuesday",
            "high 90f"
         ],
         [
            "redwood_city",
            "wednesday",
            "hot"
         ],
         [
            "redwood_city",
            "wednesday",
            "low 80f"
         ],
         [
            "redwood_city",
            "wednesday",
            "high 100f"
         ],
         [
            "redwood_city",
            "thursday",
            "humid"
         ],
         [
            "redwood_city",
            "thursday",
            "low 90f"
         ],
         [
            "redwood_city",
            "thursday",
            "high 100f"
         ],
         [
            "redwood_city",
            "friday",
            "windy"
         ],
         [
            "redwood_city",
            "friday",
            "low 40f"
         ],
         [
            "redwood_city",
            "friday",
            "high 60f"
         ],
         [
            "redwood_city",
            "saturday",
            "dry"
         ],
         [
            "redwood_city",
            "saturday",
            "low 40f"
         ],
         [
            "redwood_city",
            "saturday",
            "high 60f"
         ],
         [
            "redwood_city",
            "sunday",
            "clear_skies"
         ],
         [
            "redwood_city",
            "sunday",
            "low 30f"
         ],
         [
            "redwood_city",
            "sunday",
            "high 40f"
         ],
         [
            "compton",
            "monday",
            "dew"
         ],
         [
            "compton",
            "monday",
            "low 70f"
         ],
         [
            "compton",
            "monday",
            "high 90f"
         ],
         [
            "compton",
            "tuesday",
            "overcast"
         ],
         [
            "compton",
            "tuesday",
            "low 90f"
         ],
         [
            "compton",
            "tuesday",
            "high 100f"
         ],
         [
            "compton",
            "wednesday",
            "dew"
         ],
         [
            "compton",
            "wednesday",
            "low 60f"
         ],
         [
            "compton",
            "wednesday",
            "high 80f"
         ],
         [
            "compton",
            "thursday",
            "misty"
         ],
         [
            "compton",
            "thursday",
            "low 90f"
         ],
         [
            "compton",
            "thursday",
            "high 100f"
         ],
         [
            "compton",
            "friday",
            "drizzle"
         ],
         [
            "compton",
            "friday",
            "low 60f"
         ],
         [
            "compton",
            "friday",
            "high 80f"
         ],
         [
            "compton",
            "saturday",
            "overcast"
         ],
         [
            "compton",
            "saturday",
            "low 40f"
         ],
         [
            "compton",
            "saturday",
            "high 50f"
         ],
         [
            "compton",
            "sunday",
            "raining"
         ],
         [
            "compton",
            "sunday",
            "low 90f"
         ],
         [
            "compton",
            "sunday",
            "high 100f"
         ],
         [
            "manhattan",
            "monday",
            "clear_skies"
         ],
         [
            "manhattan",
            "monday",
            "low 40f"
         ],
         [
            "manhattan",
            "monday",
            "high 60f"
         ],
         [
            "manhattan",
            "tuesday",
            "rain"
         ],
         [
            "manhattan",
            "tuesday",
            "low 80f"
         ],
         [
            "manhattan",
            "tuesday",
            "high 100f"
         ],
         [
            "manhattan",
            "wednesday",
            "dew"
         ],
         [
            "manhattan",
            "wednesday",
            "low 50f"
         ],
         [
            "manhattan",
            "wednesday",
            "high 70f"
         ],
         [
            "manhattan",
            "thursday",
            "cloudy"
         ],
         [
            "manhattan",
            "thursday",
            "low 40f"
         ],
         [
            "manhattan",
            "thursday",
            "high 60f"
         ],
         [
            "manhattan",
            "friday",
            "rain"
         ],
         [
            "manhattan",
            "friday",
            "low 20f"
         ],
         [
            "manhattan",
            "friday",
            "high 40f"
         ],
         [
            "manhattan",
            "saturday",
            "raining"
         ],
         [
            "manhattan",
            "saturday",
            "low 90f"
         ],
         [
            "manhattan",
            "saturday",
            "high 100f"
         ],
         [
            "manhattan",
            "sunday",
            "rain"
         ],
         [
            "manhattan",
            "sunday",
            "low 50f"
         ],
         [
            "manhattan",
            "sunday",
            "high 60f"
         ]
      ]
   },
   "39": {
      "task": "navigate",
      "utterances": [
         {
            "user": "car please send me the fastest route to go back home",
            "response": "taking you home",
            "reference_entities": [
               "home"
            ]
         },
         {
            "user": "what is the address ?",
            "response": "home is 5671_barringer_street anything else i can help you with ?",
            "reference_entities": [
               "home",
               "5671_barringer_street"
            ]
         },
         {
            "user": "please send me the fastest route on screen and let s go there , thank you !",
            "response": "got it , will do !",
            "reference_entities": []
         },
         {
            "user": "thanks for all your help",
            "response": "you are welcome i am always happy to help",
            "reference_entities": []
         }
      ],
      "kg": [
         [
            "dominos",
            "distance",
            "1_miles"
         ],
         [
            "dominos",
            "traffic_info",
            "moderate_traffic"
         ],
         [
            "dominos",
            "poi_type",
            "pizza_restaurant"
         ],
         [
            "dominos",
            "address",
            "776_arastradero_rd"
         ],
         [
            "stanford_express_care",
            "distance",
            "1_miles"
         ],
         [
            "stanford_express_care",
            "traffic_info",
            "moderate_traffic"
         ],
         [
            "stanford_express_care",
            "poi_type",
            "hospital"
         ],
         [
            "stanford_express_care",
            "address",
            "214_el_camino_real"
         ],
         [
            "5672_barringer_street",
            "distance",
            "5_miles"
         ],
         [
            "5672_barringer_street",
            "traffic_info",
            "heavy_traffic"
         ],
         [
            "5672_barringer_street",
            "poi_type",
            "certain_address"
         ],
         [
            "5672_barringer_street",
            "address",
            "5672_barringer_street"
         ],
         [
            "stanford_oval_parking",
            "distance",
            "1_miles"
         ],
         [
            "stanford_oval_parking",
            "traffic_info",
            "no_traffic"
         ],
         [
            "stanford_oval_parking",
            "poi_type",
            "parking_garage"
         ],
         [
            "stanford_oval_parking",
            "address",
            "610_amarillo_ave"
         ],
         [
            "home",
            "distance",
            "5_miles"
         ],
         [
            "home",
            "traffic_info",
            "no_traffic"
         ],
         [
            "home",
            "poi_type",
            "home"
         ],
         [
            "home",
            "address",
            "5671_barringer_street"
         ],
         [
            "civic_center_garage",
            "distance",
            "2_miles"
         ],
         [
            "civic_center_garage",
            "traffic_info",
            "no_traffic"
         ],
         [
            "civic_center_garage",
            "poi_type",
            "parking_garage"
         ],
         [
            "civic_center_garage",
            "address",
            "270_altaire_walk"
         ],
         [
            "hotel_keen",
            "distance",
            "1_miles"
         ],
         [
            "hotel_keen",
            "traffic_info",
            "heavy_traffic"
         ],
         [
            "hotel_keen",
            "poi_type",
            "rest_stop"
         ],
         [
            "hotel_keen",
            "address",
            "578_arbol_dr"
         ]
      ]
   },
   "40": {
      "task": "schedule",
      "utterances": [
         {
            "user": "make an appointment for the doctor on the_12th",
            "response": "at what time should i set the appointment ?",
            "reference_entities": []
         },
         {
            "user": "set it at 7pm please",
            "response": "i have made an appointment for the doctor on the_12th at 7pm",
            "reference_entities": [
               "doctor",
               "7pm",
               "the_12th"
            ]
         },
         {
            "user": "thank you",
            "response": "you are welcome",
            "reference_entities": []
         }
      ],
      "kg": []
   },
   "41": {
      "task": "weather",
      "utterances": [
         {
            "user": "what is the temperature for the next 7 days weather forecast",
            "response": "what city are you interested in ?",
            "reference_entities": []
         },
         {
            "user": "compton",
            "response": "the temperature in compton will be between 70f and 100f on monday and friday during the other days of the week it will remain between 30f and 70f",
            "reference_entities": [
               "70f",
               "week",
               "friday",
               "30f",
               "monday",
               "100f",
               "compton"
            ]
         },
         {
            "user": "thank you very much car !",
            "response": "you are very welcome",
            "reference_entities": []
         }
      ],
      "kg": [
         [
            "compton",
            "monday",
            "overcast"
         ],
         [
            "compton",
            "monday",
            "low 90f"
         ],
         [
            "compton",
            "monday",
            "high 100f"
         ],
         [
            "compton",
            "tuesday",
            "rain"
         ],
         [
            "compton",
            "tuesday",
            "low 30f"
         ],
         [
            "compton",
            "tuesday",
            "high 50f"
         ],
         [
            "compton",
            "wednesday",
            "drizzle"
         ],
         [
            "compton",
            "wednesday",
            "low 50f"
         ],
         [
            "compton",
            "wednesday",
            "high 70f"
         ],
         [
            "compton",
            "thursday",
            "rain"
         ],
         [
            "compton",
            "thursday",
            "low 20f"
         ],
         [
            "compton",
            "thursday",
            "high 30f"
         ],
         [
            "compton",
            "friday",
            "dry"
         ],
         [
            "compton",
            "friday",
            "low 70f"
         ],
         [
            "compton",
            "friday",
            "high 90f"
         ],
         [
            "compton",
            "saturday",
            "blizzard"
         ],
         [
            "compton",
            "saturday",
            "low 30f"
         ],
         [
            "compton",
            "saturday",
            "high 50f"
         ],
         [
            "compton",
            "sunday",
            "foggy"
         ],
         [
            "compton",
            "sunday",
            "low 30f"
         ],
         [
            "compton",
            "sunday",
            "high 40f"
         ],
         [
            "carson",
            "monday",
            "dry"
         ],
         [
            "carson",
            "monday",
            "low 80f"
         ],
         [
            "carson",
            "monday",
            "high 100f"
         ],
         [
            "carson",
            "tuesday",
            "humid"
         ],
         [
            "carson",
            "tuesday",
            "low 50f"
         ],
         [
            "carson",
            "tuesday",
            "high 70f"
         ],
         [
            "carson",
            "wednesday",
            "hot"
         ],
         [
            "carson",
            "wednesday",
            "low 50f"
         ],
         [
            "carson",
            "wednesday",
            "high 70f"
         ],
         [
            "carson",
            "thursday",
            "rain"
         ],
         [
            "carson",
            "thursday",
            "low 30f"
         ],
         [
            "carson",
            "thursday",
            "high 50f"
         ],
         [
            "carson",
            "friday",
            "misty"
         ],
         [
            "carson",
            "friday",
            "low 70f"
         ],
         [
            "carson",
            "friday",
            "high 80f"
         ],
         [
            "carson",
            "saturday",
            "misty"
         ],
         [
            "carson",
            "saturday",
            "low 50f"
         ],
         [
            "carson",
            "saturday",
            "high 70f"
         ],
         [
            "carson",
            "sunday",
            "overcast"
         ],
         [
            "carson",
            "sunday",
            "low 80f"
         ],
         [
            "carson",
            "sunday",
            "high 100f"
         ],
         [
            "downtown_chicago",
            "monday",
            "windy"
         ],
         [
            "downtown_chicago",
            "monday",
            "low 90f"
         ],
         [
            "downtown_chicago",
            "monday",
            "high 100f"
         ],
         [
            "downtown_chicago",
            "tuesday",
            "hail"
         ],
         [
            "downtown_chicago",
            "tuesday",
            "low 50f"
         ],
         [
            "downtown_chicago",
            "tuesday",
            "high 70f"
         ],
         [
            "downtown_chicago",
            "wednesday",
            "dew"
         ],
         [
            "downtown_chicago",
            "wednesday",
            "low 80f"
         ],
         [
            "downtown_chicago",
            "wednesday",
            "high 90f"
         ],
         [
            "downtown_chicago",
            "thursday",
            "hail"
         ],
         [
            "downtown_chicago",
            "thursday",
            "low 50f"
         ],
         [
            "downtown_chicago",
            "thursday",
            "high 60f"
         ],
         [
            "downtown_chicago",
            "friday",
            "foggy"
         ],
         [
            "downtown_chicago",
            "friday",
            "low 80f"
         ],
         [
            "downtown_chicago",
            "friday",
            "high 100f"
         ],
         [
            "downtown_chicago",
            "saturday",
            "dew"
         ],
         [
            "downtown_chicago",
            "saturday",
            "low 40f"
         ],
         [
            "downtown_chicago",
            "saturday",
            "high 50f"
         ],
         [
            "downtown_chicago",
            "sunday",
            "dry"
         ],
         [
            "downtown_chicago",
            "sunday",
            "low 90f"
         ],
         [
            "downtown_chicago",
            "sunday",
            "high 100f"
         ],
         [
            "inglewood",
            "monday",
            "foggy"
         ],
         [
            "inglewood",
            "monday",
            "low 40f"
         ],
         [
            "inglewood",
            "monday",
            "high 50f"
         ],
         [
            "inglewood",
            "tuesday",
            "rain"
         ],
         [
            "inglewood",
            "tuesday",
            "low 90f"
         ],
         [
            "inglewood",
            "tuesday",
            "high 100f"
         ],
         [
            "inglewood",
            "wednesday",
            "dry"
         ],
         [
            "inglewood",
            "wednesday",
            "low 90f"
         ],
         [
            "inglewood",
            "wednesday",
            "high 100f"
         ],
         [
            "inglewood",
            "thursday",
            "snow"
         ],
         [
            "inglewood",
            "thursday",
            "low 80f"
         ],
         [
            "inglewood",
            "thursday",
            "high 90f"
         ],
         [
            "inglewood",
            "friday",
            "dew"
         ],
         [
            "inglewood",
            "friday",
            "low 70f"
         ],
         [
            "inglewood",
            "friday",
            "high 80f"
         ],
         [
            "inglewood",
            "saturday",
            "foggy"
         ],
         [
            "inglewood",
            "saturday",
            "low 40f"
         ],
         [
            "inglewood",
            "saturday",
            "high 60f"
         ],
         [
            "inglewood",
            "sunday",
            "frost"
         ],
         [
            "inglewood",
            "sunday",
            "low 40f"
         ],
         [
            "inglewood",
            "sunday",
            "high 60f"
         ],
         [
            "los_angeles",
            "monday",
            "humid"
         ],
         [
            "los_angeles",
            "monday",
            "low 60f"
         ],
         [
            "los_angeles",
            "monday",
            "high 70f"
         ],
         [
            "los_angeles",
            "tuesday",
            "cloudy"
         ],
         [
            "los_angeles",
            "tuesday",
            "low 80f"
         ],
         [
            "los_angeles",
            "tuesday",
            "high 100f"
         ],
         [
            "los_angeles",
            "wednesday",
            "misty"
         ],
         [
            "los_angeles",
            "wednesday",
            "low 70f"
         ],
         [
            "los_angeles",
            "wednesday",
            "high 80f"
         ],
         [
            "los_angeles",
            "thursday",
            "cloudy"
         ],
         [
            "los_angeles",
            "thursday",
            "low 80f"
         ],
         [
            "los_angeles",
            "thursday",
            "high 90f"
         ],
         [
            "los_angeles",
            "friday",
            "snow"
         ],
         [
            "los_angeles",
            "friday",
            "low 20f"
         ],
         [
            "los_angeles",
            "friday",
            "high 30f"
         ],
         [
            "los_angeles",
            "saturday",
            "foggy"
         ],
         [
            "los_angeles",
            "saturday",
            "low 60f"
         ],
         [
            "los_angeles",
            "saturday",
            "high 70f"
         ],
         [
            "los_angeles",
            "sunday",
            "dew"
         ],
         [
            "los_angeles",
            "sunday",
            "low 20f"
         ],
         [
            "los_angeles",
            "sunday",
            "high 30f"
         ],
         [
            "new_york",
            "monday",
            "clear_skies"
         ],
         [
            "new_york",
            "monday",
            "low 70f"
         ],
         [
            "new_york",
            "monday",
            "high 90f"
         ],
         [
            "new_york",
            "tuesday",
            "humid"
         ],
         [
            "new_york",
            "tuesday",
            "low 50f"
         ],
         [
            "new_york",
            "tuesday",
            "high 70f"
         ],
         [
            "new_york",
            "wednesday",
            "misty"
         ],
         [
            "new_york",
            "wednesday",
            "low 40f"
         ],
         [
            "new_york",
            "wednesday",
            "high 50f"
         ],
         [
            "new_york",
            "thursday",
            "overcast"
         ],
         [
            "new_york",
            "thursday",
            "low 50f"
         ],
         [
            "new_york",
            "thursday",
            "high 70f"
         ],
         [
            "new_york",
            "friday",
            "raining"
         ],
         [
            "new_york",
            "friday",
            "low 30f"
         ],
         [
            "new_york",
            "friday",
            "high 40f"
         ],
         [
            "new_york",
            "saturday",
            "misty"
         ],
         [
            "new_york",
            "saturday",
            "low 90f"
         ],
         [
            "new_york",
            "saturday",
            "high 100f"
         ],
         [
            "new_york",
            "sunday",
            "clear_skies"
         ],
         [
            "new_york",
            "sunday",
            "low 90f"
         ],
         [
            "new_york",
            "sunday",
            "high 100f"
         ],
         [
            "alameda",
            "monday",
            "raining"
         ],
         [
            "alameda",
            "monday",
            "low 20f"
         ],
         [
            "alameda",
            "monday",
            "high 40f"
         ],
         [
            "alameda",
            "tuesday",
            "stormy"
         ],
         [
            "alameda",
            "tuesday",
            "low 80f"
         ],
         [
            "alameda",
            "tuesday",
            "high 90f"
         ],
         [
            "alameda",
            "wednesday",
            "clear_skies"
         ],
         [
            "alameda",
            "wednesday",
            "low 80f"
         ],
         [
            "alameda",
            "wednesday",
            "high 90f"
         ],
         [
            "alameda",
            "thursday",
            "stormy"
         ],
         [
            "alameda",
            "thursday",
            "low 20f"
         ],
         [
            "alameda",
            "thursday",
            "high 30f"
         ],
         [
            "alameda",
            "friday",
            "snow"
         ],
         [
            "alameda",
            "friday",
            "low 60f"
         ],
         [
            "alameda",
            "friday",
            "high 70f"
         ],
         [
            "alameda",
            "saturday",
            "overcast"
         ],
         [
            "alameda",
            "saturday",
            "low 90f"
         ],
         [
            "alameda",
            "saturday",
            "high 100f"
         ],
         [
            "alameda",
            "sunday",
            "misty"
         ],
         [
            "alameda",
            "sunday",
            "low 60f"
         ],
         [
            "alameda",
            "sunday",
            "high 80f"
         ]
      ]
   },
   "42": {
      "task": "weather",
      "utterances": [
         {
            "user": "what will be the highest_temperature on friday in mountain_view ?",
            "response": "on friday , the highest_temperature in mountain_view is predicted to be 50f",
            "reference_entities": [
               "mountain_view",
               "50f",
               "friday",
               "highest_temperature"
            ]
         },
         {
            "user": "thanks",
            "response": "anytime",
            "reference_entities": []
         }
      ],
      "kg": [
         [
            "oakland",
            "monday",
            "dry"
         ],
         [
            "oakland",
            "monday",
            "low 80f"
         ],
         [
            "oakland",
            "monday",
            "high 90f"
         ],
         [
            "oakland",
            "tuesday",
            "overcast"
         ],
         [
            "oakland",
            "tuesday",
            "low 60f"
         ],
         [
            "oakland",
            "tuesday",
            "high 70f"
         ],
         [
            "oakland",
            "wednesday",
            "drizzle"
         ],
         [
            "oakland",
            "wednesday",
            "low 80f"
         ],
         [
            "oakland",
            "wednesday",
            "high 100f"
         ],
         [
            "oakland",
            "thursday",
            "overcast"
         ],
         [
            "oakland",
            "thursday",
            "low 30f"
         ],
         [
            "oakland",
            "thursday",
            "high 50f"
         ],
         [
            "oakland",
            "friday",
            "stormy"
         ],
         [
            "oakland",
            "friday",
            "low 20f"
         ],
         [
            "oakland",
            "friday",
            "high 30f"
         ],
         [
            "oakland",
            "saturday",
            "dry"
         ],
         [
            "oakland",
            "saturday",
            "low 80f"
         ],
         [
            "oakland",
            "saturday",
            "high 90f"
         ],
         [
            "oakland",
            "sunday",
            "rain"
         ],
         [
            "oakland",
            "sunday",
            "low 60f"
         ],
         [
            "oakland",
            "sunday",
            "high 70f"
         ],
         [
            "mountain_view",
            "monday",
            "frost"
         ],
         [
            "mountain_view",
            "monday",
            "low 30f"
         ],
         [
            "mountain_view",
            "monday",
            "high 40f"
         ],
         [
            "mountain_view",
            "tuesday",
            "stormy"
         ],
         [
            "mountain_view",
            "tuesday",
            "low 40f"
         ],
         [
            "mountain_view",
            "tuesday",
            "high 50f"
         ],
         [
            "mountain_view",
            "wednesday",
            "dry"
         ],
         [
            "mountain_view",
            "wednesday",
            "low 60f"
         ],
         [
            "mountain_view",
            "wednesday",
            "high 70f"
         ],
         [
            "mountain_view",
            "thursday",
            "dew"
         ],
         [
            "mountain_view",
            "thursday",
            "low 60f"
         ],
         [
            "mountain_view",
            "thursday",
            "high 80f"
         ],
         [
            "mountain_view",
            "friday",
            "clear_skies"
         ],
         [
            "mountain_view",
            "friday",
            "low 30f"
         ],
         [
            "mountain_view",
            "friday",
            "high 50f"
         ],
         [
            "mountain_view",
            "saturday",
            "misty"
         ],
         [
            "mountain_view",
            "saturday",
            "low 90f"
         ],
         [
            "mountain_view",
            "saturday",
            "high 100f"
         ],
         [
            "mountain_view",
            "sunday",
            "hot"
         ],
         [
            "mountain_view",
            "sunday",
            "low 80f"
         ],
         [
            "mountain_view",
            "sunday",
            "high 90f"
         ],
         [
            "compton",
            "monday",
            "drizzle"
         ],
         [
            "compton",
            "monday",
            "low 30f"
         ],
         [
            "compton",
            "monday",
            "high 40f"
         ],
         [
            "compton",
            "tuesday",
            "hail"
         ],
         [
            "compton",
            "tuesday",
            "low 40f"
         ],
         [
            "compton",
            "tuesday",
            "high 60f"
         ],
         [
            "compton",
            "wednesday",
            "cloudy"
         ],
         [
            "compton",
            "wednesday",
            "low 80f"
         ],
         [
            "compton",
            "wednesday",
            "high 90f"
         ],
         [
            "compton",
            "thursday",
            "windy"
         ],
         [
            "compton",
            "thursday",
            "low 70f"
         ],
         [
            "compton",
            "thursday",
            "high 90f"
         ],
         [
            "compton",
            "friday",
            "dry"
         ],
         [
            "compton",
            "friday",
            "low 80f"
         ],
         [
            "compton",
            "friday",
            "high 100f"
         ],
         [
            "compton",
            "saturday",
            "snow"
         ],
         [
            "compton",
            "saturday",
            "low 40f"
         ],
         [
            "compton",
            "saturday",
            "high 50f"
         ],
         [
            "compton",
            "sunday",
            "snow"
         ],
         [
            "compton",
            "sunday",
            "low 30f"
         ],
         [
            "compton",
            "sunday",
            "high 50f"
         ],
         [
            "atherton",
            "monday",
            "windy"
         ],
         [
            "atherton",
            "monday",
            "low 50f"
         ],
         [
            "atherton",
            "monday",
            "high 60f"
         ],
         [
            "atherton",
            "tuesday",
            "stormy"
         ],
         [
            "atherton",
            "tuesday",
            "low 90f"
         ],
         [
            "atherton",
            "tuesday",
            "high 100f"
         ],
         [
            "atherton",
            "wednesday",
            "misty"
         ],
         [
            "atherton",
            "wednesday",
            "low 60f"
         ],
         [
            "atherton",
            "wednesday",
            "high 70f"
         ],
         [
            "atherton",
            "thursday",
            "clear_skies"
         ],
         [
            "atherton",
            "thursday",
            "low 90f"
         ],
         [
            "atherton",
            "thursday",
            "high 100f"
         ],
         [
            "atherton",
            "friday",
            "rain"
         ],
         [
            "atherton",
            "friday",
            "low 70f"
         ],
         [
            "atherton",
            "friday",
            "high 80f"
         ],
         [
            "atherton",
            "saturday",
            "hot"
         ],
         [
            "atherton",
            "saturday",
            "low 80f"
         ],
         [
            "atherton",
            "saturday",
            "high 90f"
         ],
         [
            "atherton",
            "sunday",
            "snow"
         ],
         [
            "atherton",
            "sunday",
            "low 70f"
         ],
         [
            "atherton",
            "sunday",
            "high 90f"
         ],
         [
            "durham",
            "monday",
            "warm"
         ],
         [
            "durham",
            "monday",
            "low 60f"
         ],
         [
            "durham",
            "monday",
            "high 80f"
         ],
         [
            "durham",
            "tuesday",
            "misty"
         ],
         [
            "durham",
            "tuesday",
            "low 30f"
         ],
         [
            "durham",
            "tuesday",
            "high 40f"
         ],
         [
            "durham",
            "wednesday",
            "dew"
         ],
         [
            "durham",
            "wednesday",
            "low 20f"
         ],
         [
            "durham",
            "wednesday",
            "high 30f"
         ],
         [
            "durham",
            "thursday",
            "rain"
         ],
         [
            "durham",
            "thursday",
            "low 50f"
         ],
         [
            "durham",
            "thursday",
            "high 70f"
         ],
         [
            "durham",
            "friday",
            "foggy"
         ],
         [
            "durham",
            "friday",
            "low 40f"
         ],
         [
            "durham",
            "friday",
            "high 60f"
         ],
         [
            "durham",
            "saturday",
            "blizzard"
         ],
         [
            "durham",
            "saturday",
            "low 20f"
         ],
         [
            "durham",
            "saturday",
            "high 40f"
         ],
         [
            "durham",
            "sunday",
            "snow"
         ],
         [
            "durham",
            "sunday",
            "low 80f"
         ],
         [
            "durham",
            "sunday",
            "high 90f"
         ],
         [
            "brentwood",
            "monday",
            "dry"
         ],
         [
            "brentwood",
            "monday",
            "low 50f"
         ],
         [
            "brentwood",
            "monday",
            "high 60f"
         ],
         [
            "brentwood",
            "tuesday",
            "hail"
         ],
         [
            "brentwood",
            "tuesday",
            "low 70f"
         ],
         [
            "brentwood",
            "tuesday",
            "high 80f"
         ],
         [
            "brentwood",
            "wednesday",
            "dew"
         ],
         [
            "brentwood",
            "wednesday",
            "low 50f"
         ],
         [
            "brentwood",
            "wednesday",
            "high 70f"
         ],
         [
            "brentwood",
            "thursday",
            "rain"
         ],
         [
            "brentwood",
            "thursday",
            "low 40f"
         ],
         [
            "brentwood",
            "thursday",
            "high 50f"
         ],
         [
            "brentwood",
            "friday",
            "misty"
         ],
         [
            "brentwood",
            "friday",
            "low 30f"
         ],
         [
            "brentwood",
            "friday",
            "high 50f"
         ],
         [
            "brentwood",
            "saturday",
            "dry"
         ],
         [
            "brentwood",
            "saturday",
            "low 80f"
         ],
         [
            "brentwood",
            "saturday",
            "high 100f"
         ],
         [
            "brentwood",
            "sunday",
            "drizzle"
         ],
         [
            "brentwood",
            "sunday",
            "low 40f"
         ],
         [
            "brentwood",
            "sunday",
            "high 60f"
         ],
         [
            "grand_rapids",
            "monday",
            "drizzle"
         ],
         [
            "grand_rapids",
            "monday",
            "low 40f"
         ],
         [
            "grand_rapids",
            "monday",
            "high 60f"
         ],
         [
            "grand_rapids",
            "tuesday",
            "misty"
         ],
         [
            "grand_rapids",
            "tuesday",
            "low 80f"
         ],
         [
            "grand_rapids",
            "tuesday",
            "high 100f"
         ],
         [
            "grand_rapids",
            "wednesday",
            "windy"
         ],
         [
            "grand_rapids",
            "wednesday",
            "low 30f"
         ],
         [
            "grand_rapids",
            "wednesday",
            "high 40f"
         ],
         [
            "grand_rapids",
            "thursday",
            "snow"
         ],
         [
            "grand_rapids",
            "thursday",
            "low 30f"
         ],
         [
            "grand_rapids",
            "thursday",
            "high 50f"
         ],
         [
            "grand_rapids",
            "friday",
            "snow"
         ],
         [
            "grand_rapids",
            "friday",
            "low 70f"
         ],
         [
            "grand_rapids",
            "friday",
            "high 90f"
         ],
         [
            "grand_rapids",
            "saturday",
            "snow"
         ],
         [
            "grand_rapids",
            "saturday",
            "low 40f"
         ],
         [
            "grand_rapids",
            "saturday",
            "high 50f"
         ],
         [
            "grand_rapids",
            "sunday",
            "raining"
         ],
         [
            "grand_rapids",
            "sunday",
            "low 40f"
         ],
         [
            "grand_rapids",
            "sunday",
            "high 50f"
         ]
      ]
   },
   "43": {
      "task": "schedule",
      "utterances": [
         {
            "user": "remind me about my yoga_activity with mother on the_15th of this month , it is at 3pm",
            "response": "okay , i will remind you of your yoga_activity with your mother scheduled on the_15th of this month",
            "reference_entities": [
               "mother",
               "the_15th",
               "yoga_activity"
            ]
         },
         {
            "user": "schedule it for 3pm",
            "response": "setting reminder for yoga_activity with your mother on the_15th at 3pm",
            "reference_entities": [
               "mother",
               "the_15th",
               "yoga_activity",
               "3pm"
            ]
         }
      ],
      "kg": []
   },
   "44": {
      "task": "schedule",
      "utterances": [
         {
            "user": "what time is my next tennis_activity and who will be attending ?",
            "response": "your next tennis_activity is on the_4th at 5pm with your mother",
            "reference_entities": [
               "5pm",
               "tennis_activity",
               "mother",
               "the_4th"
            ]
         },
         {
            "user": "thanks !",
            "response": "glad i can help",
            "reference_entities": []
         }
      ],
      "kg": [
         [
            "football_activity",
            "time",
            "6pm"
         ],
         [
            "football_activity",
            "date",
            "the_9th"
         ],
         [
            "football_activity",
            "party",
            "brother"
         ],
         [
            "tennis_activity",
            "time",
            "7pm"
         ],
         [
            "tennis_activity",
            "date",
            "the_11th"
         ],
         [
            "tennis_activity",
            "party",
            "jon"
         ],
         [
            "tennis_activity",
            "time",
            "5pm"
         ],
         [
            "tennis_activity",
            "date",
            "the_4th"
         ],
         [
            "tennis_activity",
            "party",
            "mother"
         ],
         [
            "dinner",
            "time",
            "6pm"
         ],
         [
            "dinner",
            "date",
            "the_17th"
         ],
         [
            "dinner",
            "party",
            "aunt"
         ],
         [
            "tennis_activity",
            "time",
            "5pm"
         ],
         [
            "tennis_activity",
            "date",
            "the_13th"
         ],
         [
            "tennis_activity",
            "party",
            "tom"
         ],
         [
            "doctor_appointment",
            "time",
            "7pm"
         ],
         [
            "doctor_appointment",
            "date",
            "the_17th"
         ],
         [
            "doctor_appointment",
            "party",
            "alex"
         ],
         [
            "conference",
            "time",
            "6pm"
         ],
         [
            "conference",
            "date",
            "the_6th"
         ],
         [
            "conference",
            "party",
            "infrastructure_team"
         ],
         [
            "conference",
            "room",
            "conference_room_100"
         ],
         [
            "conference",
            "agenda",
            "go_over_quarterly_report"
         ],
         [
            "doctor_appointment",
            "time",
            "3pm"
         ],
         [
            "doctor_appointment",
            "date",
            "thursday"
         ],
         [
            "doctor_appointment",
            "party",
            "aunt"
         ]
      ]
   },
   "45": {
      "task": "navigate",
      "utterances": [
         {
            "user": "car i need a hospital , please send me a quick route to the one near me in the direction we are driving",
            "response": "stanford_express_care is on the way",
            "reference_entities": [
               "stanford_express_care"
            ]
         },
         {
            "user": "please pick a quick route and let s go there , thank you !",
            "response": "navigating to stanford_express_care at 214_el_camino_real there is heavy_traffic on the way there , however",
            "reference_entities": [
               "214_el_camino_real",
               "stanford_express_care",
               "heavy_traffic"
            ]
         },
         {
            "user": "ok , thanks car !",
            "response": "you are very welcome",
            "reference_entities": []
         }
      ],
      "kg": [
         [
            "pizza_hut",
            "distance",
            "2_miles"
         ],
         [
            "pizza_hut",
            "traffic_info",
            "heavy_traffic"
         ],
         [
            "pizza_hut",
            "poi_type",
            "pizza_restaurant"
         ],
         [
            "pizza_hut",
            "address",
            "704_el_camino_real"
         ],
         [
            "cafe_venetia",
            "distance",
            "6_miles"
         ],
         [
            "cafe_venetia",
            "traffic_info",
            "no_traffic"
         ],
         [
            "cafe_venetia",
            "poi_type",
            "coffee_or_tea_place"
         ],
         [
            "cafe_venetia",
            "address",
            "269_alger_dr"
         ],
         [
            "midtown_shopping_center",
            "distance",
            "5_miles"
         ],
         [
            "midtown_shopping_center",
            "traffic_info",
            "heavy_traffic"
         ],
         [
            "midtown_shopping_center",
            "poi_type",
            "shopping_center"
         ],
         [
            "midtown_shopping_center",
            "address",
            "338_alester_ave"
         ],
         [
            "jills_house",
            "distance",
            "2_miles"
         ],
         [
            "jills_house",
            "traffic_info",
            "moderate_traffic"
         ],
         [
            "jills_house",
            "poi_type",
            "friends_house"
         ],
         [
            "jills_house",
            "address",
            "347_alta_mesa_ave"
         ],
         [
            "stanford_express_care",
            "distance",
            "6_miles"
         ],
         [
            "stanford_express_care",
            "traffic_info",
            "heavy_traffic"
         ],
         [
            "stanford_express_care",
            "poi_type",
            "hospital"
         ],
         [
            "stanford_express_care",
            "address",
            "214_el_camino_real"
         ],
         [
            "philz",
            "distance",
            "4_miles"
         ],
         [
            "philz",
            "traffic_info",
            "heavy_traffic"
         ],
         [
            "philz",
            "poi_type",
            "coffee_or_tea_place"
         ],
         [
            "philz",
            "address",
            "583_alester_ave"
         ],
         [
            "mandarin_roots",
            "distance",
            "4_miles"
         ],
         [
            "mandarin_roots",
            "traffic_info",
            "moderate_traffic"
         ],
         [
            "mandarin_roots",
            "poi_type",
            "chinese_restaurant"
         ],
         [
            "mandarin_roots",
            "address",
            "271_springer_street"
         ]
      ]
   },
   "46": {
      "task": "schedule",
      "utterances": [
         {
            "user": "schedule a swimming_activity on monday the_1st with my father at 4pm",
            "response": "i will promptly schedule a swimming_activity on monday the_1st with your father at 4pm",
            "reference_entities": [
               "4pm",
               "monday",
               "swimming_activity",
               "the_1st",
               "father"
            ]
         },
         {
            "user": "thanks",
            "response": "you are welcome",
            "reference_entities": []
         }
      ],
      "kg": []
   },
   "47": {
      "task": "weather",
      "utterances": [
         {
            "user": "will there be clear_skies in danville on thursday ?",
            "response": "dew is predicted in danville on thursday",
            "reference_entities": [
               "danville",
               "thursday",
               "dew"
            ]
         },
         {
            "user": "thank you !",
            "response": "anytime !",
            "reference_entities": []
         }
      ],
      "kg": [
         [
            "brentwood",
            "monday",
            "stormy"
         ],
         [
            "brentwood",
            "monday",
            "low 90f"
         ],
         [
            "brentwood",
            "monday",
            "high 100f"
         ],
         [
            "brentwood",
            "tuesday",
            "rain"
         ],
         [
            "brentwood",
            "tuesday",
            "low 50f"
         ],
         [
            "brentwood",
            "tuesday",
            "high 60f"
         ],
         [
            "brentwood",
            "wednesday",
            "overcast"
         ],
         [
            "brentwood",
            "wednesday",
            "low 60f"
         ],
         [
            "brentwood",
            "wednesday",
            "high 80f"
         ],
         [
            "brentwood",
            "thursday",
            "foggy"
         ],
         [
            "brentwood",
            "thursday",
            "low 80f"
         ],
         [
            "brentwood",
            "thursday",
            "high 100f"
         ],
         [
            "brentwood",
            "friday",
            "overcast"
         ],
         [
            "brentwood",
            "friday",
            "low 80f"
         ],
         [
            "brentwood",
            "friday",
            "high 90f"
         ],
         [
            "brentwood",
            "saturday",
            "foggy"
         ],
         [
            "brentwood",
            "saturday",
            "low 80f"
         ],
         [
            "brentwood",
            "saturday",
            "high 100f"
         ],
         [
            "brentwood",
            "sunday",
            "rain"
         ],
         [
            "brentwood",
            "sunday",
            "low 70f"
         ],
         [
            "brentwood",
            "sunday",
            "high 90f"
         ],
         [
            "alhambra",
            "monday",
            "foggy"
         ],
         [
            "alhambra",
            "monday",
            "low 60f"
         ],
         [
            "alhambra",
            "monday",
            "high 70f"
         ],
         [
            "alhambra",
            "tuesday",
            "dry"
         ],
         [
            "alhambra",
            "tuesday",
            "low 40f"
         ],
         [
            "alhambra",
            "tuesday",
            "high 60f"
         ],
         [
            "alhambra",
            "wednesday",
            "foggy"
         ],
         [
            "alhambra",
            "wednesday",
            "low 50f"
         ],
         [
            "alhambra",
            "wednesday",
            "high 60f"
         ],
         [
            "alhambra",
            "thursday",
            "dry"
         ],
         [
            "alhambra",
            "thursday",
            "low 60f"
         ],
         [
            "alhambra",
            "thursday",
            "high 70f"
         ],
         [
            "alhambra",
            "friday",
            "dew"
         ],
         [
            "alhambra",
            "friday",
            "low 50f"
         ],
         [
            "alhambra",
            "friday",
            "high 70f"
         ],
         [
            "alhambra",
            "saturday",
            "dew"
         ],
         [
            "alhambra",
            "saturday",
            "low 30f"
         ],
         [
            "alhambra",
            "saturday",
            "high 50f"
         ],
         [
            "alhambra",
            "sunday",
            "snow"
         ],
         [
            "alhambra",
            "sunday",
            "low 50f"
         ],
         [
            "alhambra",
            "sunday",
            "high 70f"
         ],
         [
            "exeter",
            "monday",
            "dry"
         ],
         [
            "exeter",
            "monday",
            "low 90f"
         ],
         [
            "exeter",
            "monday",
            "high 100f"
         ],
         [
            "exeter",
            "tuesday",
            "windy"
         ],
         [
            "exeter",
            "tuesday",
            "low 50f"
         ],
         [
            "exeter",
            "tuesday",
            "high 70f"
         ],
         [
            "exeter",
            "wednesday",
            "snow"
         ],
         [
            "exeter",
            "wednesday",
            "low 20f"
         ],
         [
            "exeter",
            "wednesday",
            "high 40f"
         ],
         [
            "exeter",
            "thursday",
            "overcast"
         ],
         [
            "exeter",
            "thursday",
            "low 50f"
         ],
         [
            "exeter",
            "thursday",
            "high 60f"
         ],
         [
            "exeter",
            "friday",
            "foggy"
         ],
         [
            "exeter",
            "friday",
            "low 60f"
         ],
         [
            "exeter",
            "friday",
            "high 70f"
         ],
         [
            "exeter",
            "saturday",
            "rain"
         ],
         [
            "exeter",
            "saturday",
            "low 60f"
         ],
         [
            "exeter",
            "saturday",
            "high 80f"
         ],
         [
            "exeter",
            "sunday",
            "overcast"
         ],
         [
            "exeter",
            "sunday",
            "low 20f"
         ],
         [
            "exeter",
            "sunday",
            "high 40f"
         ],
         [
            "oakland",
            "monday",
            "clear_skies"
         ],
         [
            "oakland",
            "monday",
            "low 80f"
         ],
         [
            "oakland",
            "monday",
            "high 100f"
         ],
         [
            "oakland",
            "tuesday",
            "cloudy"
         ],
         [
            "oakland",
            "tuesday",
            "low 90f"
         ],
         [
            "oakland",
            "tuesday",
            "high 100f"
         ],
         [
            "oakland",
            "wednesday",
            "hot"
         ],
         [
            "oakland",
            "wednesday",
            "low 90f"
         ],
         [
            "oakland",
            "wednesday",
            "high 100f"
         ],
         [
            "oakland",
            "thursday",
            "foggy"
         ],
         [
            "oakland",
            "thursday",
            "low 50f"
         ],
         [
            "oakland",
            "thursday",
            "high 60f"
         ],
         [
            "oakland",
            "friday",
            "dry"
         ],
         [
            "oakland",
            "friday",
            "low 90f"
         ],
         [
            "oakland",
            "friday",
            "high 100f"
         ],
         [
            "oakland",
            "saturday",
            "misty"
         ],
         [
            "oakland",
            "saturday",
            "low 20f"
         ],
         [
            "oakland",
            "saturday",
            "high 30f"
         ],
         [
            "oakland",
            "sunday",
            "foggy"
         ],
         [
            "oakland",
            "sunday",
            "low 50f"
         ],
         [
            "oakland",
            "sunday",
            "high 60f"
         ],
         [
            "fresno",
            "monday",
            "hot"
         ],
         [
            "fresno",
            "monday",
            "low 60f"
         ],
         [
            "fresno",
            "monday",
            "high 70f"
         ],
         [
            "fresno",
            "tuesday",
            "frost"
         ],
         [
            "fresno",
            "tuesday",
            "low 40f"
         ],
         [
            "fresno",
            "tuesday",
            "high 50f"
         ],
         [
            "fresno",
            "wednesday",
            "cloudy"
         ],
         [
            "fresno",
            "wednesday",
            "low 60f"
         ],
         [
            "fresno",
            "wednesday",
            "high 70f"
         ],
         [
            "fresno",
            "thursday",
            "dew"
         ],
         [
            "fresno",
            "thursday",
            "low 80f"
         ],
         [
            "fresno",
            "thursday",
            "high 100f"
         ],
         [
            "fresno",
            "friday",
            "humid"
         ],
         [
            "fresno",
            "friday",
            "low 90f"
         ],
         [
            "fresno",
            "friday",
            "high 100f"
         ],
         [
            "fresno",
            "saturday",
            "dry"
         ],
         [
            "fresno",
            "saturday",
            "low 30f"
         ],
         [
            "fresno",
            "saturday",
            "high 40f"
         ],
         [
            "fresno",
            "sunday",
            "frost"
         ],
         [
            "fresno",
            "sunday",
            "low 20f"
         ],
         [
            "fresno",
            "sunday",
            "high 30f"
         ],
         [
            "seattle",
            "monday",
            "dry"
         ],
         [
            "seattle",
            "monday",
            "low 30f"
         ],
         [
            "seattle",
            "monday",
            "high 40f"
         ],
         [
            "seattle",
            "tuesday",
            "rain"
         ],
         [
            "seattle",
            "tuesday",
            "low 40f"
         ],
         [
            "seattle",
            "tuesday",
            "high 60f"
         ],
         [
            "seattle",
            "wednesday",
            "hot"
         ],
         [
            "seattle",
            "wednesday",
            "low 90f"
         ],
         [
            "seattle",
            "wednesday",
            "high 100f"
         ],
         [
            "seattle",
            "thursday",
            "warm"
         ],
         [
            "seattle",
            "thursday",
            "low 60f"
         ],
         [
            "seattle",
            "thursday",
            "high 70f"
         ],
         [
            "seattle",
            "friday",
            "misty"
         ],
         [
            "seattle",
            "friday",
            "low 30f"
         ],
         [
            "seattle",
            "friday",
            "high 50f"
         ],
         [
            "seattle",
            "saturday",
            "drizzle"
         ],
         [
            "seattle",
            "saturday",
            "low 40f"
         ],
         [
            "seattle",
            "saturday",
            "high 50f"
         ],
         [
            "seattle",
            "sunday",
            "blizzard"
         ],
         [
            "seattle",
            "sunday",
            "low 40f"
         ],
         [
            "seattle",
            "sunday",
            "high 50f"
         ],
         [
            "danville",
            "monday",
            "frost"
         ],
         [
            "danville",
            "monday",
            "low 50f"
         ],
         [
            "danville",
            "monday",
            "high 60f"
         ],
         [
            "danville",
            "tuesday",
            "raining"
         ],
         [
            "danville",
            "tuesday",
            "low 20f"
         ],
         [
            "danville",
            "tuesday",
            "high 30f"
         ],
         [
            "danville",
            "wednesday",
            "dry"
         ],
         [
            "danville",
            "wednesday",
            "low 40f"
         ],
         [
            "danville",
            "wednesday",
            "high 60f"
         ],
         [
            "danville",
            "thursday",
            "dew"
         ],
         [
            "danville",
            "thursday",
            "low 20f"
         ],
         [
            "danville",
            "thursday",
            "high 40f"
         ],
         [
            "danville",
            "friday",
            "misty"
         ],
         [
            "danville",
            "friday",
            "low 80f"
         ],
         [
            "danville",
            "friday",
            "high 100f"
         ],
         [
            "danville",
            "saturday",
            "foggy"
         ],
         [
            "danville",
            "saturday",
            "low 40f"
         ],
         [
            "danville",
            "saturday",
            "high 60f"
         ],
         [
            "danville",
            "sunday",
            "misty"
         ],
         [
            "danville",
            "sunday",
            "low 80f"
         ],
         [
            "danville",
            "sunday",
            "high 90f"
         ]
      ]
   },
   "48": {
      "task": "weather",
      "utterances": [
         {
            "user": "is it gonna snow in durham during the week ?",
            "response": "durham does not have any snow predicted this week",
            "reference_entities": [
               "snow",
               "durham",
               "week"
            ]
         },
         {
            "user": "thank you",
            "response": "you are welcome",
            "reference_entities": []
         }
      ],
      "kg": [
         [
            "grand_rapids",
            "monday",
            "hot"
         ],
         [
            "grand_rapids",
            "monday",
            "low 50f"
         ],
         [
            "grand_rapids",
            "monday",
            "high 70f"
         ],
         [
            "grand_rapids",
            "tuesday",
            "raining"
         ],
         [
            "grand_rapids",
            "tuesday",
            "low 60f"
         ],
         [
            "grand_rapids",
            "tuesday",
            "high 80f"
         ],
         [
            "grand_rapids",
            "wednesday",
            "rain"
         ],
         [
            "grand_rapids",
            "wednesday",
            "low 20f"
         ],
         [
            "grand_rapids",
            "wednesday",
            "high 30f"
         ],
         [
            "grand_rapids",
            "thursday",
            "clear_skies"
         ],
         [
            "grand_rapids",
            "thursday",
            "low 60f"
         ],
         [
            "grand_rapids",
            "thursday",
            "high 70f"
         ],
         [
            "grand_rapids",
            "friday",
            "warm"
         ],
         [
            "grand_rapids",
            "friday",
            "low 70f"
         ],
         [
            "grand_rapids",
            "friday",
            "high 90f"
         ],
         [
            "grand_rapids",
            "saturday",
            "foggy"
         ],
         [
            "grand_rapids",
            "saturday",
            "low 50f"
         ],
         [
            "grand_rapids",
            "saturday",
            "high 60f"
         ],
         [
            "grand_rapids",
            "sunday",
            "overcast"
         ],
         [
            "grand_rapids",
            "sunday",
            "low 50f"
         ],
         [
            "grand_rapids",
            "sunday",
            "high 60f"
         ],
         [
            "new_york",
            "monday",
            "misty"
         ],
         [
            "new_york",
            "monday",
            "low 30f"
         ],
         [
            "new_york",
            "monday",
            "high 50f"
         ],
         [
            "new_york",
            "tuesday",
            "snow"
         ],
         [
            "new_york",
            "tuesday",
            "low 70f"
         ],
         [
            "new_york",
            "tuesday",
            "high 80f"
         ],
         [
            "new_york",
            "wednesday",
            "cloudy"
         ],
         [
            "new_york",
            "wednesday",
            "low 20f"
         ],
         [
            "new_york",
            "wednesday",
            "high 30f"
         ],
         [
            "new_york",
            "thursday",
            "rain"
         ],
         [
            "new_york",
            "thursday",
            "low 80f"
         ],
         [
            "new_york",
            "thursday",
            "high 100f"
         ],
         [
            "new_york",
            "friday",
            "rain"
         ],
         [
            "new_york",
            "friday",
            "low 40f"
         ],
         [
            "new_york",
            "friday",
            "high 60f"
         ],
         [
            "new_york",
            "saturday",
            "cloudy"
         ],
         [
            "new_york",
            "saturday",
            "low 30f"
         ],
         [
            "new_york",
            "saturday",
            "high 50f"
         ],
         [
            "new_york",
            "sunday",
            "snow"
         ],
         [
            "new_york",
            "sunday",
            "low 20f"
         ],
         [
            "new_york",
            "sunday",
            "high 40f"
         ],
         [
            "boston",
            "monday",
            "hail"
         ],
         [
            "boston",
            "monday",
            "low 90f"
         ],
         [
            "boston",
            "monday",
            "high 100f"
         ],
         [
            "boston",
            "tuesday",
            "overcast"
         ],
         [
            "boston",
            "tuesday",
            "low 60f"
         ],
         [
            "boston",
            "tuesday",
            "high 70f"
         ],
         [
            "boston",
            "wednesday",
            "rain"
         ],
         [
            "boston",
            "wednesday",
            "low 50f"
         ],
         [
            "boston",
            "wednesday",
            "high 60f"
         ],
         [
            "boston",
            "thursday",
            "dew"
         ],
         [
            "boston",
            "thursday",
            "low 20f"
         ],
         [
            "boston",
            "thursday",
            "high 30f"
         ],
         [
            "boston",
            "friday",
            "cloudy"
         ],
         [
            "boston",
            "friday",
            "low 90f"
         ],
         [
            "boston",
            "friday",
            "high 100f"
         ],
         [
            "boston",
            "saturday",
            "overcast"
         ],
         [
            "boston",
            "saturday",
            "low 50f"
         ],
         [
            "boston",
            "saturday",
            "high 70f"
         ],
         [
            "boston",
            "sunday",
            "overcast"
         ],
         [
            "boston",
            "sunday",
            "low 80f"
         ],
         [
            "boston",
            "sunday",
            "high 90f"
         ],
         [
            "durham",
            "monday",
            "hot"
         ],
         [
            "durham",
            "monday",
            "low 90f"
         ],
         [
            "durham",
            "monday",
            "high 100f"
         ],
         [
            "durham",
            "tuesday",
            "dry"
         ],
         [
            "durham",
            "tuesday",
            "low 60f"
         ],
         [
            "durham",
            "tuesday",
            "high 80f"
         ],
         [
            "durham",
            "wednesday",
            "misty"
         ],
         [
            "durham",
            "wednesday",
            "low 60f"
         ],
         [
            "durham",
            "wednesday",
            "high 80f"
         ],
         [
            "durham",
            "thursday",
            "misty"
         ],
         [
            "durham",
            "thursday",
            "low 90f"
         ],
         [
            "durham",
            "thursday",
            "high 100f"
         ],
         [
            "durham",
            "friday",
            "hot"
         ],
         [
            "durham",
            "friday",
            "low 70f"
         ],
         [
            "durham",
            "friday",
            "high 90f"
         ],
         [
            "durham",
            "saturday",
            "hail"
         ],
         [
            "durham",
            "saturday",
            "low 30f"
         ],
         [
            "durham",
            "saturday",
            "high 40f"
         ],
         [
            "durham",
            "sunday",
            "rain"
         ],
         [
            "durham",
            "sunday",
            "low 60f"
         ],
         [
            "durham",
            "sunday",
            "high 80f"
         ],
         [
            "san_francisco",
            "monday",
            "rain"
         ],
         [
            "san_francisco",
            "monday",
            "low 60f"
         ],
         [
            "san_francisco",
            "monday",
            "high 70f"
         ],
         [
            "san_francisco",
            "tuesday",
            "cloudy"
         ],
         [
            "san_francisco",
            "tuesday",
            "low 30f"
         ],
         [
            "san_francisco",
            "tuesday",
            "high 40f"
         ],
         [
            "san_francisco",
            "wednesday",
            "overcast"
         ],
         [
            "san_francisco",
            "wednesday",
            "low 90f"
         ],
         [
            "san_francisco",
            "wednesday",
            "high 100f"
         ],
         [
            "san_francisco",
            "thursday",
            "stormy"
         ],
         [
            "san_francisco",
            "thursday",
            "low 90f"
         ],
         [
            "san_francisco",
            "thursday",
            "high 100f"
         ],
         [
            "san_francisco",
            "friday",
            "cloudy"
         ],
         [
            "san_francisco",
            "friday",
            "low 90f"
         ],
         [
            "san_francisco",
            "friday",
            "high 100f"
         ],
         [
            "san_francisco",
            "saturday",
            "clear_skies"
         ],
         [
            "san_francisco",
            "saturday",
            "low 90f"
         ],
         [
            "san_francisco",
            "saturday",
            "high 100f"
         ],
         [
            "san_francisco",
            "sunday",
            "foggy"
         ],
         [
            "san_francisco",
            "sunday",
            "low 30f"
         ],
         [
            "san_francisco",
            "sunday",
            "high 50f"
         ],
         [
            "carson",
            "monday",
            "raining"
         ],
         [
            "carson",
            "monday",
            "low 70f"
         ],
         [
            "carson",
            "monday",
            "high 80f"
         ],
         [
            "carson",
            "tuesday",
            "humid"
         ],
         [
            "carson",
            "tuesday",
            "low 90f"
         ],
         [
            "carson",
            "tuesday",
            "high 100f"
         ],
         [
            "carson",
            "wednesday",
            "frost"
         ],
         [
            "carson",
            "wednesday",
            "low 40f"
         ],
         [
            "carson",
            "wednesday",
            "high 60f"
         ],
         [
            "carson",
            "thursday",
            "dry"
         ],
         [
            "carson",
            "thursday",
            "low 50f"
         ],
         [
            "carson",
            "thursday",
            "high 60f"
         ],
         [
            "carson",
            "friday",
            "foggy"
         ],
         [
            "carson",
            "friday",
            "low 80f"
         ],
         [
            "carson",
            "friday",
            "high 100f"
         ],
         [
            "carson",
            "saturday",
            "overcast"
         ],
         [
            "carson",
            "saturday",
            "low 50f"
         ],
         [
            "carson",
            "saturday",
            "high 70f"
         ],
         [
            "carson",
            "sunday",
            "overcast"
         ],
         [
            "carson",
            "sunday",
            "low 60f"
         ],
         [
            "carson",
            "sunday",
            "high 70f"
         ],
         [
            "san_jose",
            "monday",
            "blizzard"
         ],
         [
            "san_jose",
            "monday",
            "low 40f"
         ],
         [
            "san_jose",
            "monday",
            "high 50f"
         ],
         [
            "san_jose",
            "tuesday",
            "snow"
         ],
         [
            "san_jose",
            "tuesday",
            "low 90f"
         ],
         [
            "san_jose",
            "tuesday",
            "high 100f"
         ],
         [
            "san_jose",
            "wednesday",
            "overcast"
         ],
         [
            "san_jose",
            "wednesday",
            "low 60f"
         ],
         [
            "san_jose",
            "wednesday",
            "high 80f"
         ],
         [
            "san_jose",
            "thursday",
            "rain"
         ],
         [
            "san_jose",
            "thursday",
            "low 30f"
         ],
         [
            "san_jose",
            "thursday",
            "high 50f"
         ],
         [
            "san_jose",
            "friday",
            "rain"
         ],
         [
            "san_jose",
            "friday",
            "low 80f"
         ],
         [
            "san_jose",
            "friday",
            "high 100f"
         ],
         [
            "san_jose",
            "saturday",
            "dry"
         ],
         [
            "san_jose",
            "saturday",
            "low 50f"
         ],
         [
            "san_jose",
            "saturday",
            "high 60f"
         ],
         [
            "san_jose",
            "sunday",
            "dry"
         ],
         [
            "san_jose",
            "sunday",
            "low 90f"
         ],
         [
            "san_jose",
            "sunday",
            "high 100f"
         ]
      ]
   },
   "49": {
      "task": "weather",
      "utterances": [
         {
            "user": "what is the weather like this week",
            "response": "what city do you want the weather for ?",
            "reference_entities": []
         },
         {
            "user": "cleveland",
            "response": "this week in cleveland the weather will be clear_skies on monday , dew on tuesday , stormy on wednesday , drizzle on thrusday , cloudy on friday , overcast on saturday , and raining on sunday",
            "reference_entities": [
               "sunday",
               "week",
               "dew",
               "stormy",
               "wednesday",
               "friday",
               "cleveland",
               "saturday",
               "monday",
               "clear_skies",
               "cloudy",
               "drizzle",
               "tuesday",
               "overcast"
            ]
         },
         {
            "user": "thank",
            "response": "you are very welcome !",
            "reference_entities": []
         }
      ],
      "kg": [
         [
            "redwood_city",
            "monday",
            "cloudy"
         ],
         [
            "redwood_city",
            "monday",
            "low 90f"
         ],
         [
            "redwood_city",
            "monday",
            "high 100f"
         ],
         [
            "redwood_city",
            "tuesday",
            "foggy"
         ],
         [
            "redwood_city",
            "tuesday",
            "low 50f"
         ],
         [
            "redwood_city",
            "tuesday",
            "high 70f"
         ],
         [
            "redwood_city",
            "wednesday",
            "dry"
         ],
         [
            "redwood_city",
            "wednesday",
            "low 30f"
         ],
         [
            "redwood_city",
            "wednesday",
            "high 40f"
         ],
         [
            "redwood_city",
            "thursday",
            "cloudy"
         ],
         [
            "redwood_city",
            "thursday",
            "low 20f"
         ],
         [
            "redwood_city",
            "thursday",
            "high 30f"
         ],
         [
            "redwood_city",
            "friday",
            "dew"
         ],
         [
            "redwood_city",
            "friday",
            "low 40f"
         ],
         [
            "redwood_city",
            "friday",
            "high 50f"
         ],
         [
            "redwood_city",
            "saturday",
            "foggy"
         ],
         [
            "redwood_city",
            "saturday",
            "low 70f"
         ],
         [
            "redwood_city",
            "saturday",
            "high 90f"
         ],
         [
            "redwood_city",
            "sunday",
            "hot"
         ],
         [
            "redwood_city",
            "sunday",
            "low 70f"
         ],
         [
            "redwood_city",
            "sunday",
            "high 90f"
         ],
         [
            "cleveland",
            "monday",
            "clear_skies"
         ],
         [
            "cleveland",
            "monday",
            "low 60f"
         ],
         [
            "cleveland",
            "monday",
            "high 80f"
         ],
         [
            "cleveland",
            "tuesday",
            "dew"
         ],
         [
            "cleveland",
            "tuesday",
            "low 30f"
         ],
         [
            "cleveland",
            "tuesday",
            "high 40f"
         ],
         [
            "cleveland",
            "wednesday",
            "stormy"
         ],
         [
            "cleveland",
            "wednesday",
            "low 70f"
         ],
         [
            "cleveland",
            "wednesday",
            "high 80f"
         ],
         [
            "cleveland",
            "thursday",
            "drizzle"
         ],
         [
            "cleveland",
            "thursday",
            "low 50f"
         ],
         [
            "cleveland",
            "thursday",
            "high 60f"
         ],
         [
            "cleveland",
            "friday",
            "cloudy"
         ],
         [
            "cleveland",
            "friday",
            "low 90f"
         ],
         [
            "cleveland",
            "friday",
            "high 100f"
         ],
         [
            "cleveland",
            "saturday",
            "overcast"
         ],
         [
            "cleveland",
            "saturday",
            "low 80f"
         ],
         [
            "cleveland",
            "saturday",
            "high 100f"
         ],
         [
            "cleveland",
            "sunday",
            "raining"
         ],
         [
            "cleveland",
            "sunday",
            "low 20f"
         ],
         [
            "cleveland",
            "sunday",
            "high 30f"
         ],
         [
            "atherton",
            "monday",
            "dew"
         ],
         [
            "atherton",
            "monday",
            "low 30f"
         ],
         [
            "atherton",
            "monday",
            "high 50f"
         ],
         [
            "atherton",
            "tuesday",
            "clear_skies"
         ],
         [
            "atherton",
            "tuesday",
            "low 50f"
         ],
         [
            "atherton",
            "tuesday",
            "high 60f"
         ],
         [
            "atherton",
            "wednesday",
            "cloudy"
         ],
         [
            "atherton",
            "wednesday",
            "low 30f"
         ],
         [
            "atherton",
            "wednesday",
            "high 50f"
         ],
         [
            "atherton",
            "thursday",
            "blizzard"
         ],
         [
            "atherton",
            "thursday",
            "low 20f"
         ],
         [
            "atherton",
            "thursday",
            "high 40f"
         ],
         [
            "atherton",
            "friday",
            "dew"
         ],
         [
            "atherton",
            "friday",
            "low 40f"
         ],
         [
            "atherton",
            "friday",
            "high 60f"
         ],
         [
            "atherton",
            "saturday",
            "windy"
         ],
         [
            "atherton",
            "saturday",
            "low 40f"
         ],
         [
            "atherton",
            "saturday",
            "high 60f"
         ],
         [
            "atherton",
            "sunday",
            "hot"
         ],
         [
            "atherton",
            "sunday",
            "low 70f"
         ],
         [
            "atherton",
            "sunday",
            "high 80f"
         ],
         [
            "downtown_chicago",
            "monday",
            "hail"
         ],
         [
            "downtown_chicago",
            "monday",
            "low 20f"
         ],
         [
            "downtown_chicago",
            "monday",
            "high 40f"
         ],
         [
            "downtown_chicago",
            "tuesday",
            "windy"
         ],
         [
            "downtown_chicago",
            "tuesday",
            "low 60f"
         ],
         [
            "downtown_chicago",
            "tuesday",
            "high 80f"
         ],
         [
            "downtown_chicago",
            "wednesday",
            "clear_skies"
         ],
         [
            "downtown_chicago",
            "wednesday",
            "low 50f"
         ],
         [
            "downtown_chicago",
            "wednesday",
            "high 60f"
         ],
         [
            "downtown_chicago",
            "thursday",
            "foggy"
         ],
         [
            "downtown_chicago",
            "thursday",
            "low 90f"
         ],
         [
            "downtown_chicago",
            "thursday",
            "high 100f"
         ],
         [
            "downtown_chicago",
            "friday",
            "windy"
         ],
         [
            "downtown_chicago",
            "friday",
            "low 30f"
         ],
         [
            "downtown_chicago",
            "friday",
            "high 50f"
         ],
         [
            "downtown_chicago",
            "saturday",
            "hail"
         ],
         [
            "downtown_chicago",
            "saturday",
            "low 40f"
         ],
         [
            "downtown_chicago",
            "saturday",
            "high 50f"
         ],
         [
            "downtown_chicago",
            "sunday",
            "windy"
         ],
         [
            "downtown_chicago",
            "sunday",
            "low 40f"
         ],
         [
            "downtown_chicago",
            "sunday",
            "high 50f"
         ],
         [
            "alameda",
            "monday",
            "snow"
         ],
         [
            "alameda",
            "monday",
            "low 50f"
         ],
         [
            "alameda",
            "monday",
            "high 60f"
         ],
         [
            "alameda",
            "tuesday",
            "dry"
         ],
         [
            "alameda",
            "tuesday",
            "low 30f"
         ],
         [
            "alameda",
            "tuesday",
            "high 40f"
         ],
         [
            "alameda",
            "wednesday",
            "stormy"
         ],
         [
            "alameda",
            "wednesday",
            "low 40f"
         ],
         [
            "alameda",
            "wednesday",
            "high 60f"
         ],
         [
            "alameda",
            "thursday",
            "warm"
         ],
         [
            "alameda",
            "thursday",
            "low 80f"
         ],
         [
            "alameda",
            "thursday",
            "high 100f"
         ],
         [
            "alameda",
            "friday",
            "drizzle"
         ],
         [
            "alameda",
            "friday",
            "low 20f"
         ],
         [
            "alameda",
            "friday",
            "high 40f"
         ],
         [
            "alameda",
            "saturday",
            "dry"
         ],
         [
            "alameda",
            "saturday",
            "low 30f"
         ],
         [
            "alameda",
            "saturday",
            "high 50f"
         ],
         [
            "alameda",
            "sunday",
            "warm"
         ],
         [
            "alameda",
            "sunday",
            "low 60f"
         ],
         [
            "alameda",
            "sunday",
            "high 80f"
         ],
         [
            "compton",
            "monday",
            "humid"
         ],
         [
            "compton",
            "monday",
            "low 50f"
         ],
         [
            "compton",
            "monday",
            "high 70f"
         ],
         [
            "compton",
            "tuesday",
            "dry"
         ],
         [
            "compton",
            "tuesday",
            "low 60f"
         ],
         [
            "compton",
            "tuesday",
            "high 80f"
         ],
         [
            "compton",
            "wednesday",
            "humid"
         ],
         [
            "compton",
            "wednesday",
            "low 60f"
         ],
         [
            "compton",
            "wednesday",
            "high 80f"
         ],
         [
            "compton",
            "thursday",
            "raining"
         ],
         [
            "compton",
            "thursday",
            "low 70f"
         ],
         [
            "compton",
            "thursday",
            "high 90f"
         ],
         [
            "compton",
            "friday",
            "drizzle"
         ],
         [
            "compton",
            "friday",
            "low 20f"
         ],
         [
            "compton",
            "friday",
            "high 40f"
         ],
         [
            "compton",
            "saturday",
            "snow"
         ],
         [
            "compton",
            "saturday",
            "low 90f"
         ],
         [
            "compton",
            "saturday",
            "high 100f"
         ],
         [
            "compton",
            "sunday",
            "foggy"
         ],
         [
            "compton",
            "sunday",
            "low 30f"
         ],
         [
            "compton",
            "sunday",
            "high 40f"
         ],
         [
            "menlo_park",
            "monday",
            "drizzle"
         ],
         [
            "menlo_park",
            "monday",
            "low 60f"
         ],
         [
            "menlo_park",
            "monday",
            "high 70f"
         ],
         [
            "menlo_park",
            "tuesday",
            "hot"
         ],
         [
            "menlo_park",
            "tuesday",
            "low 60f"
         ],
         [
            "menlo_park",
            "tuesday",
            "high 70f"
         ],
         [
            "menlo_park",
            "wednesday",
            "hail"
         ],
         [
            "menlo_park",
            "wednesday",
            "low 30f"
         ],
         [
            "menlo_park",
            "wednesday",
            "high 50f"
         ],
         [
            "menlo_park",
            "thursday",
            "rain"
         ],
         [
            "menlo_park",
            "thursday",
            "low 60f"
         ],
         [
            "menlo_park",
            "thursday",
            "high 70f"
         ],
         [
            "menlo_park",
            "friday",
            "windy"
         ],
         [
            "menlo_park",
            "friday",
            "low 80f"
         ],
         [
            "menlo_park",
            "friday",
            "high 90f"
         ],
         [
            "menlo_park",
            "saturday",
            "hot"
         ],
         [
            "menlo_park",
            "saturday",
            "low 80f"
         ],
         [
            "menlo_park",
            "saturday",
            "high 90f"
         ],
         [
            "menlo_park",
            "sunday",
            "dew"
         ],
         [
            "menlo_park",
            "sunday",
            "low 40f"
         ],
         [
            "menlo_park",
            "sunday",
            "high 60f"
         ]
      ]
   },
   "50": {
      "task": "weather",
      "utterances": [
         {
            "user": "will it be dry in new_york on wednesday ?",
            "response": "it will be dry wednesday in new_york",
            "reference_entities": [
               "dry",
               "new_york",
               "wednesday"
            ]
         },
         {
            "user": "thank you so much",
            "response": "no problem",
            "reference_entities": []
         }
      ],
      "kg": [
         [
            "new_york",
            "monday",
            "foggy"
         ],
         [
            "new_york",
            "monday",
            "low 80f"
         ],
         [
            "new_york",
            "monday",
            "high 100f"
         ],
         [
            "new_york",
            "tuesday",
            "humid"
         ],
         [
            "new_york",
            "tuesday",
            "low 80f"
         ],
         [
            "new_york",
            "tuesday",
            "high 90f"
         ],
         [
            "new_york",
            "wednesday",
            "dry"
         ],
         [
            "new_york",
            "wednesday",
            "low 50f"
         ],
         [
            "new_york",
            "wednesday",
            "high 70f"
         ],
         [
            "new_york",
            "thursday",
            "stormy"
         ],
         [
            "new_york",
            "thursday",
            "low 70f"
         ],
         [
            "new_york",
            "thursday",
            "high 90f"
         ],
         [
            "new_york",
            "friday",
            "stormy"
         ],
         [
            "new_york",
            "friday",
            "low 80f"
         ],
         [
            "new_york",
            "friday",
            "high 90f"
         ],
         [
            "new_york",
            "saturday",
            "clear_skies"
         ],
         [
            "new_york",
            "saturday",
            "low 90f"
         ],
         [
            "new_york",
            "saturday",
            "high 100f"
         ],
         [
            "new_york",
            "sunday",
            "drizzle"
         ],
         [
            "new_york",
            "sunday",
            "low 60f"
         ],
         [
            "new_york",
            "sunday",
            "high 80f"
         ],
         [
            "san_mateo",
            "monday",
            "overcast"
         ],
         [
            "san_mateo",
            "monday",
            "low 20f"
         ],
         [
            "san_mateo",
            "monday",
            "high 40f"
         ],
         [
            "san_mateo",
            "tuesday",
            "clear_skies"
         ],
         [
            "san_mateo",
            "tuesday",
            "low 60f"
         ],
         [
            "san_mateo",
            "tuesday",
            "high 70f"
         ],
         [
            "san_mateo",
            "wednesday",
            "stormy"
         ],
         [
            "san_mateo",
            "wednesday",
            "low 60f"
         ],
         [
            "san_mateo",
            "wednesday",
            "high 70f"
         ],
         [
            "san_mateo",
            "thursday",
            "clear_skies"
         ],
         [
            "san_mateo",
            "thursday",
            "low 30f"
         ],
         [
            "san_mateo",
            "thursday",
            "high 40f"
         ],
         [
            "san_mateo",
            "friday",
            "dry"
         ],
         [
            "san_mateo",
            "friday",
            "low 30f"
         ],
         [
            "san_mateo",
            "friday",
            "high 50f"
         ],
         [
            "san_mateo",
            "saturday",
            "dry"
         ],
         [
            "san_mateo",
            "saturday",
            "low 40f"
         ],
         [
            "san_mateo",
            "saturday",
            "high 50f"
         ],
         [
            "san_mateo",
            "sunday",
            "overcast"
         ],
         [
            "san_mateo",
            "sunday",
            "low 80f"
         ],
         [
            "san_mateo",
            "sunday",
            "high 100f"
         ],
         [
            "corona",
            "monday",
            "drizzle"
         ],
         [
            "corona",
            "monday",
            "low 50f"
         ],
         [
            "corona",
            "monday",
            "high 60f"
         ],
         [
            "corona",
            "tuesday",
            "foggy"
         ],
         [
            "corona",
            "tuesday",
            "low 70f"
         ],
         [
            "corona",
            "tuesday",
            "high 80f"
         ],
         [
            "corona",
            "wednesday",
            "hot"
         ],
         [
            "corona",
            "wednesday",
            "low 80f"
         ],
         [
            "corona",
            "wednesday",
            "high 100f"
         ],
         [
            "corona",
            "thursday",
            "windy"
         ],
         [
            "corona",
            "thursday",
            "low 80f"
         ],
         [
            "corona",
            "thursday",
            "high 90f"
         ],
         [
            "corona",
            "friday",
            "warm"
         ],
         [
            "corona",
            "friday",
            "low 80f"
         ],
         [
            "corona",
            "friday",
            "high 100f"
         ],
         [
            "corona",
            "saturday",
            "misty"
         ],
         [
            "corona",
            "saturday",
            "low 70f"
         ],
         [
            "corona",
            "saturday",
            "high 90f"
         ],
         [
            "corona",
            "sunday",
            "dry"
         ],
         [
            "corona",
            "sunday",
            "low 70f"
         ],
         [
            "corona",
            "sunday",
            "high 90f"
         ],
         [
            "alameda",
            "monday",
            "hail"
         ],
         [
            "alameda",
            "monday",
            "low 90f"
         ],
         [
            "alameda",
            "monday",
            "high 100f"
         ],
         [
            "alameda",
            "tuesday",
            "foggy"
         ],
         [
            "alameda",
            "tuesday",
            "low 70f"
         ],
         [
            "alameda",
            "tuesday",
            "high 80f"
         ],
         [
            "alameda",
            "wednesday",
            "stormy"
         ],
         [
            "alameda",
            "wednesday",
            "low 20f"
         ],
         [
            "alameda",
            "wednesday",
            "high 40f"
         ],
         [
            "alameda",
            "thursday",
            "dry"
         ],
         [
            "alameda",
            "thursday",
            "low 20f"
         ],
         [
            "alameda",
            "thursday",
            "high 30f"
         ],
         [
            "alameda",
            "friday",
            "raining"
         ],
         [
            "alameda",
            "friday",
            "low 70f"
         ],
         [
            "alameda",
            "friday",
            "high 90f"
         ],
         [
            "alameda",
            "saturday",
            "dew"
         ],
         [
            "alameda",
            "saturday",
            "low 50f"
         ],
         [
            "alameda",
            "saturday",
            "high 70f"
         ],
         [
            "alameda",
            "sunday",
            "foggy"
         ],
         [
            "alameda",
            "sunday",
            "low 20f"
         ],
         [
            "alameda",
            "sunday",
            "high 30f"
         ],
         [
            "mountain_view",
            "monday",
            "foggy"
         ],
         [
            "mountain_view",
            "monday",
            "low 30f"
         ],
         [
            "mountain_view",
            "monday",
            "high 50f"
         ],
         [
            "mountain_view",
            "tuesday",
            "rain"
         ],
         [
            "mountain_view",
            "tuesday",
            "low 90f"
         ],
         [
            "mountain_view",
            "tuesday",
            "high 100f"
         ],
         [
            "mountain_view",
            "wednesday",
            "raining"
         ],
         [
            "mountain_view",
            "wednesday",
            "low 60f"
         ],
         [
            "mountain_view",
            "wednesday",
            "high 80f"
         ],
         [
            "mountain_view",
            "thursday",
            "rain"
         ],
         [
            "mountain_view",
            "thursday",
            "low 50f"
         ],
         [
            "mountain_view",
            "thursday",
            "high 70f"
         ],
         [
            "mountain_view",
            "friday",
            "foggy"
         ],
         [
            "mountain_view",
            "friday",
            "low 80f"
         ],
         [
            "mountain_view",
            "friday",
            "high 90f"
         ],
         [
            "mountain_view",
            "saturday",
            "overcast"
         ],
         [
            "mountain_view",
            "saturday",
            "low 50f"
         ],
         [
            "mountain_view",
            "saturday",
            "high 70f"
         ],
         [
            "mountain_view",
            "sunday",
            "snow"
         ],
         [
            "mountain_view",
            "sunday",
            "low 40f"
         ],
         [
            "mountain_view",
            "sunday",
            "high 50f"
         ],
         [
            "oakland",
            "monday",
            "frost"
         ],
         [
            "oakland",
            "monday",
            "low 20f"
         ],
         [
            "oakland",
            "monday",
            "high 30f"
         ],
         [
            "oakland",
            "tuesday",
            "clear_skies"
         ],
         [
            "oakland",
            "tuesday",
            "low 70f"
         ],
         [
            "oakland",
            "tuesday",
            "high 90f"
         ],
         [
            "oakland",
            "wednesday",
            "windy"
         ],
         [
            "oakland",
            "wednesday",
            "low 60f"
         ],
         [
            "oakland",
            "wednesday",
            "high 70f"
         ],
         [
            "oakland",
            "thursday",
            "overcast"
         ],
         [
            "oakland",
            "thursday",
            "low 60f"
         ],
         [
            "oakland",
            "thursday",
            "high 70f"
         ],
         [
            "oakland",
            "friday",
            "raining"
         ],
         [
            "oakland",
            "friday",
            "low 60f"
         ],
         [
            "oakland",
            "friday",
            "high 80f"
         ],
         [
            "oakland",
            "saturday",
            "cloudy"
         ],
         [
            "oakland",
            "saturday",
            "low 70f"
         ],
         [
            "oakland",
            "saturday",
            "high 90f"
         ],
         [
            "oakland",
            "sunday",
            "dew"
         ],
         [
            "oakland",
            "sunday",
            "low 60f"
         ],
         [
            "oakland",
            "sunday",
            "high 80f"
         ],
         [
            "san_jose",
            "monday",
            "windy"
         ],
         [
            "san_jose",
            "monday",
            "low 20f"
         ],
         [
            "san_jose",
            "monday",
            "high 30f"
         ],
         [
            "san_jose",
            "tuesday",
            "blizzard"
         ],
         [
            "san_jose",
            "tuesday",
            "low 20f"
         ],
         [
            "san_jose",
            "tuesday",
            "high 30f"
         ],
         [
            "san_jose",
            "wednesday",
            "frost"
         ],
         [
            "san_jose",
            "wednesday",
            "low 50f"
         ],
         [
            "san_jose",
            "wednesday",
            "high 60f"
         ],
         [
            "san_jose",
            "thursday",
            "warm"
         ],
         [
            "san_jose",
            "thursday",
            "low 50f"
         ],
         [
            "san_jose",
            "thursday",
            "high 70f"
         ],
         [
            "san_jose",
            "friday",
            "misty"
         ],
         [
            "san_jose",
            "friday",
            "low 70f"
         ],
         [
            "san_jose",
            "friday",
            "high 80f"
         ],
         [
            "san_jose",
            "saturday",
            "cloudy"
         ],
         [
            "san_jose",
            "saturday",
            "low 80f"
         ],
         [
            "san_jose",
            "saturday",
            "high 100f"
         ],
         [
            "san_jose",
            "sunday",
            "frost"
         ],
         [
            "san_jose",
            "sunday",
            "low 20f"
         ],
         [
            "san_jose",
            "sunday",
            "high 30f"
         ]
      ]
   },
   "51": {
      "task": "weather",
      "utterances": [
         {
            "user": "check weather forecast for seattle",
            "response": "for what day would you like to know ?",
            "reference_entities": []
         },
         {
            "user": "please tell me the forecast in seattle this week",
            "response": "this week in seattle the weather is forecasted to be overcast , cloudy , windy , foggy , drzzle , warm , and dry",
            "reference_entities": [
               "foggy",
               "week",
               "dry",
               "seattle",
               "windy",
               "cloudy",
               "warm",
               "overcast"
            ]
         },
         {
            "user": "thank you",
            "response": "you are welcome",
            "reference_entities": []
         }
      ],
      "kg": [
         [
            "san_mateo",
            "monday",
            "overcast"
         ],
         [
            "san_mateo",
            "monday",
            "low 30f"
         ],
         [
            "san_mateo",
            "monday",
            "high 50f"
         ],
         [
            "san_mateo",
            "tuesday",
            "foggy"
         ],
         [
            "san_mateo",
            "tuesday",
            "low 90f"
         ],
         [
            "san_mateo",
            "tuesday",
            "high 100f"
         ],
         [
            "san_mateo",
            "wednesday",
            "overcast"
         ],
         [
            "san_mateo",
            "wednesday",
            "low 50f"
         ],
         [
            "san_mateo",
            "wednesday",
            "high 60f"
         ],
         [
            "san_mateo",
            "thursday",
            "cloudy"
         ],
         [
            "san_mateo",
            "thursday",
            "low 70f"
         ],
         [
            "san_mateo",
            "thursday",
            "high 80f"
         ],
         [
            "san_mateo",
            "friday",
            "clear_skies"
         ],
         [
            "san_mateo",
            "friday",
            "low 40f"
         ],
         [
            "san_mateo",
            "friday",
            "high 60f"
         ],
         [
            "san_mateo",
            "saturday",
            "rain"
         ],
         [
            "san_mateo",
            "saturday",
            "low 70f"
         ],
         [
            "san_mateo",
            "saturday",
            "high 80f"
         ],
         [
            "san_mateo",
            "sunday",
            "overcast"
         ],
         [
            "san_mateo",
            "sunday",
            "low 90f"
         ],
         [
            "san_mateo",
            "sunday",
            "high 100f"
         ],
         [
            "inglewood",
            "monday",
            "drizzle"
         ],
         [
            "inglewood",
            "monday",
            "low 30f"
         ],
         [
            "inglewood",
            "monday",
            "high 50f"
         ],
         [
            "inglewood",
            "tuesday",
            "dry"
         ],
         [
            "inglewood",
            "tuesday",
            "low 30f"
         ],
         [
            "inglewood",
            "tuesday",
            "high 40f"
         ],
         [
            "inglewood",
            "wednesday",
            "snow"
         ],
         [
            "inglewood",
            "wednesday",
            "low 20f"
         ],
         [
            "inglewood",
            "wednesday",
            "high 40f"
         ],
         [
            "inglewood",
            "thursday",
            "dry"
         ],
         [
            "inglewood",
            "thursday",
            "low 80f"
         ],
         [
            "inglewood",
            "thursday",
            "high 100f"
         ],
         [
            "inglewood",
            "friday",
            "drizzle"
         ],
         [
            "inglewood",
            "friday",
            "low 30f"
         ],
         [
            "inglewood",
            "friday",
            "high 50f"
         ],
         [
            "inglewood",
            "saturday",
            "snow"
         ],
         [
            "inglewood",
            "saturday",
            "low 60f"
         ],
         [
            "inglewood",
            "saturday",
            "high 70f"
         ],
         [
            "inglewood",
            "sunday",
            "blizzard"
         ],
         [
            "inglewood",
            "sunday",
            "low 30f"
         ],
         [
            "inglewood",
            "sunday",
            "high 40f"
         ],
         [
            "downtown_chicago",
            "monday",
            "foggy"
         ],
         [
            "downtown_chicago",
            "monday",
            "low 50f"
         ],
         [
            "downtown_chicago",
            "monday",
            "high 60f"
         ],
         [
            "downtown_chicago",
            "tuesday",
            "hot"
         ],
         [
            "downtown_chicago",
            "tuesday",
            "low 50f"
         ],
         [
            "downtown_chicago",
            "tuesday",
            "high 70f"
         ],
         [
            "downtown_chicago",
            "wednesday",
            "snow"
         ],
         [
            "downtown_chicago",
            "wednesday",
            "low 80f"
         ],
         [
            "downtown_chicago",
            "wednesday",
            "high 100f"
         ],
         [
            "downtown_chicago",
            "thursday",
            "frost"
         ],
         [
            "downtown_chicago",
            "thursday",
            "low 50f"
         ],
         [
            "downtown_chicago",
            "thursday",
            "high 60f"
         ],
         [
            "downtown_chicago",
            "friday",
            "humid"
         ],
         [
            "downtown_chicago",
            "friday",
            "low 60f"
         ],
         [
            "downtown_chicago",
            "friday",
            "high 70f"
         ],
         [
            "downtown_chicago",
            "saturday",
            "snow"
         ],
         [
            "downtown_chicago",
            "saturday",
            "low 50f"
         ],
         [
            "downtown_chicago",
            "saturday",
            "high 70f"
         ],
         [
            "downtown_chicago",
            "sunday",
            "rain"
         ],
         [
            "downtown_chicago",
            "sunday",
            "low 80f"
         ],
         [
            "downtown_chicago",
            "sunday",
            "high 90f"
         ],
         [
            "manhattan",
            "monday",
            "drizzle"
         ],
         [
            "manhattan",
            "monday",
            "low 60f"
         ],
         [
            "manhattan",
            "monday",
            "high 70f"
         ],
         [
            "manhattan",
            "tuesday",
            "windy"
         ],
         [
            "manhattan",
            "tuesday",
            "low 40f"
         ],
         [
            "manhattan",
            "tuesday",
            "high 60f"
         ],
         [
            "manhattan",
            "wednesday",
            "hot"
         ],
         [
            "manhattan",
            "wednesday",
            "low 80f"
         ],
         [
            "manhattan",
            "wednesday",
            "high 90f"
         ],
         [
            "manhattan",
            "thursday",
            "drizzle"
         ],
         [
            "manhattan",
            "thursday",
            "low 90f"
         ],
         [
            "manhattan",
            "thursday",
            "high 100f"
         ],
         [
            "manhattan",
            "friday",
            "humid"
         ],
         [
            "manhattan",
            "friday",
            "low 90f"
         ],
         [
            "manhattan",
            "friday",
            "high 100f"
         ],
         [
            "manhattan",
            "saturday",
            "dry"
         ],
         [
            "manhattan",
            "saturday",
            "low 60f"
         ],
         [
            "manhattan",
            "saturday",
            "high 70f"
         ],
         [
            "manhattan",
            "sunday",
            "raining"
         ],
         [
            "manhattan",
            "sunday",
            "low 80f"
         ],
         [
            "manhattan",
            "sunday",
            "high 90f"
         ],
         [
            "seattle",
            "monday",
            "overcast"
         ],
         [
            "seattle",
            "monday",
            "low 80f"
         ],
         [
            "seattle",
            "monday",
            "high 90f"
         ],
         [
            "seattle",
            "tuesday",
            "cloudy"
         ],
         [
            "seattle",
            "tuesday",
            "low 50f"
         ],
         [
            "seattle",
            "tuesday",
            "high 60f"
         ],
         [
            "seattle",
            "wednesday",
            "windy"
         ],
         [
            "seattle",
            "wednesday",
            "low 50f"
         ],
         [
            "seattle",
            "wednesday",
            "high 60f"
         ],
         [
            "seattle",
            "thursday",
            "foggy"
         ],
         [
            "seattle",
            "thursday",
            "low 70f"
         ],
         [
            "seattle",
            "thursday",
            "high 90f"
         ],
         [
            "seattle",
            "friday",
            "drizzle"
         ],
         [
            "seattle",
            "friday",
            "low 90f"
         ],
         [
            "seattle",
            "friday",
            "high 100f"
         ],
         [
            "seattle",
            "saturday",
            "warm"
         ],
         [
            "seattle",
            "saturday",
            "low 60f"
         ],
         [
            "seattle",
            "saturday",
            "high 80f"
         ],
         [
            "seattle",
            "sunday",
            "dry"
         ],
         [
            "seattle",
            "sunday",
            "low 40f"
         ],
         [
            "seattle",
            "sunday",
            "high 50f"
         ],
         [
            "exeter",
            "monday",
            "raining"
         ],
         [
            "exeter",
            "monday",
            "low 30f"
         ],
         [
            "exeter",
            "monday",
            "high 50f"
         ],
         [
            "exeter",
            "tuesday",
            "raining"
         ],
         [
            "exeter",
            "tuesday",
            "low 80f"
         ],
         [
            "exeter",
            "tuesday",
            "high 90f"
         ],
         [
            "exeter",
            "wednesday",
            "snow"
         ],
         [
            "exeter",
            "wednesday",
            "low 30f"
         ],
         [
            "exeter",
            "wednesday",
            "high 40f"
         ],
         [
            "exeter",
            "thursday",
            "cloudy"
         ],
         [
            "exeter",
            "thursday",
            "low 20f"
         ],
         [
            "exeter",
            "thursday",
            "high 30f"
         ],
         [
            "exeter",
            "friday",
            "overcast"
         ],
         [
            "exeter",
            "friday",
            "low 50f"
         ],
         [
            "exeter",
            "friday",
            "high 70f"
         ],
         [
            "exeter",
            "saturday",
            "warm"
         ],
         [
            "exeter",
            "saturday",
            "low 80f"
         ],
         [
            "exeter",
            "saturday",
            "high 100f"
         ],
         [
            "exeter",
            "sunday",
            "raining"
         ],
         [
            "exeter",
            "sunday",
            "low 50f"
         ],
         [
            "exeter",
            "sunday",
            "high 70f"
         ],
         [
            "boston",
            "monday",
            "raining"
         ],
         [
            "boston",
            "monday",
            "low 60f"
         ],
         [
            "boston",
            "monday",
            "high 80f"
         ],
         [
            "boston",
            "tuesday",
            "foggy"
         ],
         [
            "boston",
            "tuesday",
            "low 40f"
         ],
         [
            "boston",
            "tuesday",
            "high 60f"
         ],
         [
            "boston",
            "wednesday",
            "blizzard"
         ],
         [
            "boston",
            "wednesday",
            "low 30f"
         ],
         [
            "boston",
            "wednesday",
            "high 40f"
         ],
         [
            "boston",
            "thursday",
            "cloudy"
         ],
         [
            "boston",
            "thursday",
            "low 30f"
         ],
         [
            "boston",
            "thursday",
            "high 40f"
         ],
         [
            "boston",
            "friday",
            "snow"
         ],
         [
            "boston",
            "friday",
            "low 40f"
         ],
         [
            "boston",
            "friday",
            "high 50f"
         ],
         [
            "boston",
            "saturday",
            "dry"
         ],
         [
            "boston",
            "saturday",
            "low 60f"
         ],
         [
            "boston",
            "saturday",
            "high 70f"
         ],
         [
            "boston",
            "sunday",
            "raining"
         ],
         [
            "boston",
            "sunday",
            "low 80f"
         ],
         [
            "boston",
            "sunday",
            "high 90f"
         ]
      ]
   },
   "52": {
      "task": "navigate",
      "utterances": [
         {
            "user": "find me a chinese_restaurant with a no_traffic route",
            "response": "chef_chu_s is the only chinese_restaurant but here is heavy_traffic",
            "reference_entities": [
               "chef_chu_s",
               "chinese_restaurant",
               "heavy_traffic"
            ]
         },
         {
            "user": "send me the address anyway",
            "response": "chef_chu_s is at 593_arrowhead_way",
            "reference_entities": [
               "chef_chu_s",
               "593_arrowhead_way"
            ]
         },
         {
            "user": "please pick a route with no_traffic to get there , thanks !",
            "response": "there will be heavy_traffic sorry",
            "reference_entities": [
               "heavy_traffic"
            ]
         },
         {
            "user": "that is ok , thank you",
            "response": "you are welcome !",
            "reference_entities": []
         }
      ],
      "kg": [
         [
            "chef_chu_s",
            "distance",
            "4_miles"
         ],
         [
            "chef_chu_s",
            "traffic_info",
            "heavy_traffic"
         ],
         [
            "chef_chu_s",
            "poi_type",
            "chinese_restaurant"
         ],
         [
            "chef_chu_s",
            "address",
            "593_arrowhead_way"
         ],
         [
            "whole_foods",
            "distance",
            "5_miles"
         ],
         [
            "whole_foods",
            "traffic_info",
            "heavy_traffic"
         ],
         [
            "whole_foods",
            "poi_type",
            "grocery_store"
         ],
         [
            "whole_foods",
            "address",
            "819_alma_st"
         ],
         [
            "stanford_childrens_health",
            "distance",
            "1_miles"
         ],
         [
            "stanford_childrens_health",
            "traffic_info",
            "car_collision_nearby"
         ],
         [
            "stanford_childrens_health",
            "poi_type",
            "hospital"
         ],
         [
            "stanford_childrens_health",
            "address",
            "899_ames_ct"
         ],
         [
            "ravenswood_shopping_center",
            "distance",
            "6_miles"
         ],
         [
            "ravenswood_shopping_center",
            "traffic_info",
            "car_collision_nearby"
         ],
         [
            "ravenswood_shopping_center",
            "poi_type",
            "shopping_center"
         ],
         [
            "ravenswood_shopping_center",
            "address",
            "434_arastradero_rd"
         ],
         [
            "webster_garage",
            "distance",
            "2_miles"
         ],
         [
            "webster_garage",
            "traffic_info",
            "no_traffic"
         ],
         [
            "webster_garage",
            "poi_type",
            "parking_garage"
         ],
         [
            "webster_garage",
            "address",
            "880_ames_ct"
         ],
         [
            "four_seasons",
            "distance",
            "2_miles"
         ],
         [
            "four_seasons",
            "traffic_info",
            "road_block_nearby"
         ],
         [
            "four_seasons",
            "poi_type",
            "rest_stop"
         ],
         [
            "four_seasons",
            "address",
            "465_arcadia_pl"
         ],
         [
            "chevron",
            "distance",
            "5_miles"
         ],
         [
            "chevron",
            "traffic_info",
            "no_traffic"
         ],
         [
            "chevron",
            "poi_type",
            "gas_station"
         ],
         [
            "chevron",
            "address",
            "783_arcadia_pl"
         ],
         [
            "sigona_farmers_market",
            "distance",
            "1_miles"
         ],
         [
            "sigona_farmers_market",
            "traffic_info",
            "road_block_nearby"
         ],
         [
            "sigona_farmers_market",
            "poi_type",
            "grocery_store"
         ],
         [
            "sigona_farmers_market",
            "address",
            "638_amherst_st"
         ]
      ]
   },
   "53": {
      "task": "navigate",
      "utterances": [
         {
            "user": "can you find me a chinese_restaurant that is within 5_miles ?",
            "response": "chef_chu_s is 5_miles away",
            "reference_entities": [
               "chef_chu_s",
               "5_miles"
            ]
         },
         {
            "user": "how is the traffic to there ?",
            "response": "there is currently no_traffic",
            "reference_entities": [
               "no_traffic"
            ]
         },
         {
            "user": "sounds good , set the gps please",
            "response": "gps set , happy to assist you",
            "reference_entities": []
         }
      ],
      "kg": [
         [
            "chef_chu_s",
            "distance",
            "5_miles"
         ],
         [
            "chef_chu_s",
            "traffic_info",
            "no_traffic"
         ],
         [
            "chef_chu_s",
            "poi_type",
            "chinese_restaurant"
         ],
         [
            "chef_chu_s",
            "address",
            "593_arrowhead_way"
         ],
         [
            "comfort_inn",
            "distance",
            "4_miles"
         ],
         [
            "comfort_inn",
            "traffic_info",
            "moderate_traffic"
         ],
         [
            "comfort_inn",
            "poi_type",
            "rest_stop"
         ],
         [
            "comfort_inn",
            "address",
            "753_university_ave"
         ],
         [
            "cafe_venetia",
            "distance",
            "3_miles"
         ],
         [
            "cafe_venetia",
            "traffic_info",
            "moderate_traffic"
         ],
         [
            "cafe_venetia",
            "poi_type",
            "coffee_or_tea_place"
         ],
         [
            "cafe_venetia",
            "address",
            "269_alger_dr"
         ],
         [
            "trader_joes",
            "distance",
            "3_miles"
         ],
         [
            "trader_joes",
            "traffic_info",
            "moderate_traffic"
         ],
         [
            "trader_joes",
            "poi_type",
            "grocery_store"
         ],
         [
            "trader_joes",
            "address",
            "408_university_ave"
         ],
         [
            "home",
            "distance",
            "2_miles"
         ],
         [
            "home",
            "traffic_info",
            "heavy_traffic"
         ],
         [
            "home",
            "poi_type",
            "home"
         ],
         [
            "home",
            "address",
            "56_cadwell_street"
         ],
         [
            "jing_jing",
            "distance",
            "6_miles"
         ],
         [
            "jing_jing",
            "traffic_info",
            "no_traffic"
         ],
         [
            "jing_jing",
            "poi_type",
            "chinese_restaurant"
         ],
         [
            "jing_jing",
            "address",
            "113_arbol_dr"
         ],
         [
            "5677_springer_street",
            "distance",
            "2_miles"
         ],
         [
            "5677_springer_street",
            "traffic_info",
            "moderate_traffic"
         ],
         [
            "5677_springer_street",
            "poi_type",
            "certain_address"
         ],
         [
            "5677_springer_street",
            "address",
            "5677_springer_street"
         ]
      ]
   },
   "54": {
      "task": "weather",
      "utterances": [
         {
            "user": "what is the weather forecast for the weekend",
            "response": "for what city would you like to know that ?",
            "reference_entities": []
         },
         {
            "user": "compton , what is the forecast for this week ?",
            "response": "it will be rainy the first half of the week and then foggy the second and dry over the weekend in compton",
            "reference_entities": [
               "foggy",
               "week",
               "dry",
               "weekend",
               "compton"
            ]
         },
         {
            "user": "thanks",
            "response": "you are welcome",
            "reference_entities": []
         }
      ],
      "kg": [
         [
            "durham",
            "monday",
            "windy"
         ],
         [
            "durham",
            "monday",
            "low 70f"
         ],
         [
            "durham",
            "monday",
            "high 80f"
         ],
         [
            "durham",
            "tuesday",
            "snow"
         ],
         [
            "durham",
            "tuesday",
            "low 90f"
         ],
         [
            "durham",
            "tuesday",
            "high 100f"
         ],
         [
            "durham",
            "wednesday",
            "dry"
         ],
         [
            "durham",
            "wednesday",
            "low 30f"
         ],
         [
            "durham",
            "wednesday",
            "high 50f"
         ],
         [
            "durham",
            "thursday",
            "rain"
         ],
         [
            "durham",
            "thursday",
            "low 20f"
         ],
         [
            "durham",
            "thursday",
            "high 40f"
         ],
         [
            "durham",
            "friday",
            "drizzle"
         ],
         [
            "durham",
            "friday",
            "low 20f"
         ],
         [
            "durham",
            "friday",
            "high 40f"
         ],
         [
            "durham",
            "saturday",
            "blizzard"
         ],
         [
            "durham",
            "saturday",
            "low 30f"
         ],
         [
            "durham",
            "saturday",
            "high 40f"
         ],
         [
            "durham",
            "sunday",
            "warm"
         ],
         [
            "durham",
            "sunday",
            "low 80f"
         ],
         [
            "durham",
            "sunday",
            "high 90f"
         ],
         [
            "los_angeles",
            "monday",
            "clear_skies"
         ],
         [
            "los_angeles",
            "monday",
            "low 40f"
         ],
         [
            "los_angeles",
            "monday",
            "high 50f"
         ],
         [
            "los_angeles",
            "tuesday",
            "windy"
         ],
         [
            "los_angeles",
            "tuesday",
            "low 70f"
         ],
         [
            "los_angeles",
            "tuesday",
            "high 80f"
         ],
         [
            "los_angeles",
            "wednesday",
            "frost"
         ],
         [
            "los_angeles",
            "wednesday",
            "low 20f"
         ],
         [
            "los_angeles",
            "wednesday",
            "high 30f"
         ],
         [
            "los_angeles",
            "thursday",
            "clear_skies"
         ],
         [
            "los_angeles",
            "thursday",
            "low 40f"
         ],
         [
            "los_angeles",
            "thursday",
            "high 50f"
         ],
         [
            "los_angeles",
            "friday",
            "hot"
         ],
         [
            "los_angeles",
            "friday",
            "low 60f"
         ],
         [
            "los_angeles",
            "friday",
            "high 80f"
         ],
         [
            "los_angeles",
            "saturday",
            "windy"
         ],
         [
            "los_angeles",
            "saturday",
            "low 70f"
         ],
         [
            "los_angeles",
            "saturday",
            "high 80f"
         ],
         [
            "los_angeles",
            "sunday",
            "windy"
         ],
         [
            "los_angeles",
            "sunday",
            "low 90f"
         ],
         [
            "los_angeles",
            "sunday",
            "high 100f"
         ],
         [
            "compton",
            "monday",
            "raining"
         ],
         [
            "compton",
            "monday",
            "low 40f"
         ],
         [
            "compton",
            "monday",
            "high 50f"
         ],
         [
            "compton",
            "tuesday",
            "rain"
         ],
         [
            "compton",
            "tuesday",
            "low 20f"
         ],
         [
            "compton",
            "tuesday",
            "high 30f"
         ],
         [
            "compton",
            "wednesday",
            "rain"
         ],
         [
            "compton",
            "wednesday",
            "low 30f"
         ],
         [
            "compton",
            "wednesday",
            "high 40f"
         ],
         [
            "compton",
            "thursday",
            "foggy"
         ],
         [
            "compton",
            "thursday",
            "low 80f"
         ],
         [
            "compton",
            "thursday",
            "high 100f"
         ],
         [
            "compton",
            "friday",
            "foggy"
         ],
         [
            "compton",
            "friday",
            "low 40f"
         ],
         [
            "compton",
            "friday",
            "high 50f"
         ],
         [
            "compton",
            "saturday",
            "dry"
         ],
         [
            "compton",
            "saturday",
            "low 40f"
         ],
         [
            "compton",
            "saturday",
            "high 50f"
         ],
         [
            "compton",
            "sunday",
            "hot"
         ],
         [
            "compton",
            "sunday",
            "low 80f"
         ],
         [
            "compton",
            "sunday",
            "high 90f"
         ],
         [
            "oakland",
            "monday",
            "snow"
         ],
         [
            "oakland",
            "monday",
            "low 60f"
         ],
         [
            "oakland",
            "monday",
            "high 70f"
         ],
         [
            "oakland",
            "tuesday",
            "cloudy"
         ],
         [
            "oakland",
            "tuesday",
            "low 80f"
         ],
         [
            "oakland",
            "tuesday",
            "high 100f"
         ],
         [
            "oakland",
            "wednesday",
            "cloudy"
         ],
         [
            "oakland",
            "wednesday",
            "low 20f"
         ],
         [
            "oakland",
            "wednesday",
            "high 40f"
         ],
         [
            "oakland",
            "thursday",
            "foggy"
         ],
         [
            "oakland",
            "thursday",
            "low 20f"
         ],
         [
            "oakland",
            "thursday",
            "high 30f"
         ],
         [
            "oakland",
            "friday",
            "windy"
         ],
         [
            "oakland",
            "friday",
            "low 40f"
         ],
         [
            "oakland",
            "friday",
            "high 60f"
         ],
         [
            "oakland",
            "saturday",
            "frost"
         ],
         [
            "oakland",
            "saturday",
            "low 40f"
         ],
         [
            "oakland",
            "saturday",
            "high 50f"
         ],
         [
            "oakland",
            "sunday",
            "foggy"
         ],
         [
            "oakland",
            "sunday",
            "low 30f"
         ],
         [
            "oakland",
            "sunday",
            "high 40f"
         ],
         [
            "redwood_city",
            "monday",
            "overcast"
         ],
         [
            "redwood_city",
            "monday",
            "low 80f"
         ],
         [
            "redwood_city",
            "monday",
            "high 90f"
         ],
         [
            "redwood_city",
            "tuesday",
            "windy"
         ],
         [
            "redwood_city",
            "tuesday",
            "low 30f"
         ],
         [
            "redwood_city",
            "tuesday",
            "high 50f"
         ],
         [
            "redwood_city",
            "wednesday",
            "rain"
         ],
         [
            "redwood_city",
            "wednesday",
            "low 60f"
         ],
         [
            "redwood_city",
            "wednesday",
            "high 70f"
         ],
         [
            "redwood_city",
            "thursday",
            "overcast"
         ],
         [
            "redwood_city",
            "thursday",
            "low 90f"
         ],
         [
            "redwood_city",
            "thursday",
            "high 100f"
         ],
         [
            "redwood_city",
            "friday",
            "snow"
         ],
         [
            "redwood_city",
            "friday",
            "low 70f"
         ],
         [
            "redwood_city",
            "friday",
            "high 80f"
         ],
         [
            "redwood_city",
            "saturday",
            "dry"
         ],
         [
            "redwood_city",
            "saturday",
            "low 50f"
         ],
         [
            "redwood_city",
            "saturday",
            "high 70f"
         ],
         [
            "redwood_city",
            "sunday",
            "windy"
         ],
         [
            "redwood_city",
            "sunday",
            "low 80f"
         ],
         [
            "redwood_city",
            "sunday",
            "high 90f"
         ],
         [
            "cleveland",
            "monday",
            "cloudy"
         ],
         [
            "cleveland",
            "monday",
            "low 60f"
         ],
         [
            "cleveland",
            "monday",
            "high 70f"
         ],
         [
            "cleveland",
            "tuesday",
            "overcast"
         ],
         [
            "cleveland",
            "tuesday",
            "low 20f"
         ],
         [
            "cleveland",
            "tuesday",
            "high 30f"
         ],
         [
            "cleveland",
            "wednesday",
            "drizzle"
         ],
         [
            "cleveland",
            "wednesday",
            "low 70f"
         ],
         [
            "cleveland",
            "wednesday",
            "high 90f"
         ],
         [
            "cleveland",
            "thursday",
            "windy"
         ],
         [
            "cleveland",
            "thursday",
            "low 60f"
         ],
         [
            "cleveland",
            "thursday",
            "high 70f"
         ],
         [
            "cleveland",
            "friday",
            "clear_skies"
         ],
         [
            "cleveland",
            "friday",
            "low 40f"
         ],
         [
            "cleveland",
            "friday",
            "high 50f"
         ],
         [
            "cleveland",
            "saturday",
            "snow"
         ],
         [
            "cleveland",
            "saturday",
            "low 30f"
         ],
         [
            "cleveland",
            "saturday",
            "high 40f"
         ],
         [
            "cleveland",
            "sunday",
            "overcast"
         ],
         [
            "cleveland",
            "sunday",
            "low 30f"
         ],
         [
            "cleveland",
            "sunday",
            "high 50f"
         ],
         [
            "san_mateo",
            "monday",
            "drizzle"
         ],
         [
            "san_mateo",
            "monday",
            "low 90f"
         ],
         [
            "san_mateo",
            "monday",
            "high 100f"
         ],
         [
            "san_mateo",
            "tuesday",
            "hot"
         ],
         [
            "san_mateo",
            "tuesday",
            "low 70f"
         ],
         [
            "san_mateo",
            "tuesday",
            "high 90f"
         ],
         [
            "san_mateo",
            "wednesday",
            "drizzle"
         ],
         [
            "san_mateo",
            "wednesday",
            "low 80f"
         ],
         [
            "san_mateo",
            "wednesday",
            "high 90f"
         ],
         [
            "san_mateo",
            "thursday",
            "raining"
         ],
         [
            "san_mateo",
            "thursday",
            "low 30f"
         ],
         [
            "san_mateo",
            "thursday",
            "high 40f"
         ],
         [
            "san_mateo",
            "friday",
            "clear_skies"
         ],
         [
            "san_mateo",
            "friday",
            "low 80f"
         ],
         [
            "san_mateo",
            "friday",
            "high 90f"
         ],
         [
            "san_mateo",
            "saturday",
            "dry"
         ],
         [
            "san_mateo",
            "saturday",
            "low 20f"
         ],
         [
            "san_mateo",
            "saturday",
            "high 40f"
         ],
         [
            "san_mateo",
            "sunday",
            "drizzle"
         ],
         [
            "san_mateo",
            "sunday",
            "low 60f"
         ],
         [
            "san_mateo",
            "sunday",
            "high 80f"
         ]
      ]
   },
   "55": {
      "task": "weather",
      "utterances": [
         {
            "user": "will it be humid in fresno during the next_week ?",
            "response": "it will not be humid in fresno next_week",
            "reference_entities": [
               "humid",
               "next_week",
               "fresno"
            ]
         },
         {
            "user": "thanks",
            "response": "anytime !",
            "reference_entities": []
         }
      ],
      "kg": [
         [
            "alameda",
            "monday",
            "snow"
         ],
         [
            "alameda",
            "monday",
            "low 80f"
         ],
         [
            "alameda",
            "monday",
            "high 90f"
         ],
         [
            "alameda",
            "tuesday",
            "drizzle"
         ],
         [
            "alameda",
            "tuesday",
            "low 70f"
         ],
         [
            "alameda",
            "tuesday",
            "high 90f"
         ],
         [
            "alameda",
            "wednesday",
            "rain"
         ],
         [
            "alameda",
            "wednesday",
            "low 90f"
         ],
         [
            "alameda",
            "wednesday",
            "high 100f"
         ],
         [
            "alameda",
            "thursday",
            "warm"
         ],
         [
            "alameda",
            "thursday",
            "low 70f"
         ],
         [
            "alameda",
            "thursday",
            "high 80f"
         ],
         [
            "alameda",
            "friday",
            "foggy"
         ],
         [
            "alameda",
            "friday",
            "low 40f"
         ],
         [
            "alameda",
            "friday",
            "high 60f"
         ],
         [
            "alameda",
            "saturday",
            "overcast"
         ],
         [
            "alameda",
            "saturday",
            "low 80f"
         ],
         [
            "alameda",
            "saturday",
            "high 100f"
         ],
         [
            "alameda",
            "sunday",
            "dew"
         ],
         [
            "alameda",
            "sunday",
            "low 90f"
         ],
         [
            "alameda",
            "sunday",
            "high 100f"
         ],
         [
            "san_jose",
            "monday",
            "misty"
         ],
         [
            "san_jose",
            "monday",
            "low 40f"
         ],
         [
            "san_jose",
            "monday",
            "high 50f"
         ],
         [
            "san_jose",
            "tuesday",
            "cloudy"
         ],
         [
            "san_jose",
            "tuesday",
            "low 40f"
         ],
         [
            "san_jose",
            "tuesday",
            "high 50f"
         ],
         [
            "san_jose",
            "wednesday",
            "dew"
         ],
         [
            "san_jose",
            "wednesday",
            "low 30f"
         ],
         [
            "san_jose",
            "wednesday",
            "high 50f"
         ],
         [
            "san_jose",
            "thursday",
            "warm"
         ],
         [
            "san_jose",
            "thursday",
            "low 50f"
         ],
         [
            "san_jose",
            "thursday",
            "high 70f"
         ],
         [
            "san_jose",
            "friday",
            "clear_skies"
         ],
         [
            "san_jose",
            "friday",
            "low 70f"
         ],
         [
            "san_jose",
            "friday",
            "high 80f"
         ],
         [
            "san_jose",
            "saturday",
            "stormy"
         ],
         [
            "san_jose",
            "saturday",
            "low 50f"
         ],
         [
            "san_jose",
            "saturday",
            "high 70f"
         ],
         [
            "san_jose",
            "sunday",
            "dry"
         ],
         [
            "san_jose",
            "sunday",
            "low 50f"
         ],
         [
            "san_jose",
            "sunday",
            "high 70f"
         ],
         [
            "los_angeles",
            "monday",
            "dry"
         ],
         [
            "los_angeles",
            "monday",
            "low 30f"
         ],
         [
            "los_angeles",
            "monday",
            "high 40f"
         ],
         [
            "los_angeles",
            "tuesday",
            "dry"
         ],
         [
            "los_angeles",
            "tuesday",
            "low 70f"
         ],
         [
            "los_angeles",
            "tuesday",
            "high 80f"
         ],
         [
            "los_angeles",
            "wednesday",
            "misty"
         ],
         [
            "los_angeles",
            "wednesday",
            "low 50f"
         ],
         [
            "los_angeles",
            "wednesday",
            "high 60f"
         ],
         [
            "los_angeles",
            "thursday",
            "dry"
         ],
         [
            "los_angeles",
            "thursday",
            "low 30f"
         ],
         [
            "los_angeles",
            "thursday",
            "high 50f"
         ],
         [
            "los_angeles",
            "friday",
            "dry"
         ],
         [
            "los_angeles",
            "friday",
            "low 90f"
         ],
         [
            "los_angeles",
            "friday",
            "high 100f"
         ],
         [
            "los_angeles",
            "saturday",
            "drizzle"
         ],
         [
            "los_angeles",
            "saturday",
            "low 20f"
         ],
         [
            "los_angeles",
            "saturday",
            "high 40f"
         ],
         [
            "los_angeles",
            "sunday",
            "frost"
         ],
         [
            "los_angeles",
            "sunday",
            "low 40f"
         ],
         [
            "los_angeles",
            "sunday",
            "high 50f"
         ],
         [
            "new_york",
            "monday",
            "dry"
         ],
         [
            "new_york",
            "monday",
            "low 90f"
         ],
         [
            "new_york",
            "monday",
            "high 100f"
         ],
         [
            "new_york",
            "tuesday",
            "stormy"
         ],
         [
            "new_york",
            "tuesday",
            "low 60f"
         ],
         [
            "new_york",
            "tuesday",
            "high 70f"
         ],
         [
            "new_york",
            "wednesday",
            "rain"
         ],
         [
            "new_york",
            "wednesday",
            "low 90f"
         ],
         [
            "new_york",
            "wednesday",
            "high 100f"
         ],
         [
            "new_york",
            "thursday",
            "cloudy"
         ],
         [
            "new_york",
            "thursday",
            "low 90f"
         ],
         [
            "new_york",
            "thursday",
            "high 100f"
         ],
         [
            "new_york",
            "friday",
            "foggy"
         ],
         [
            "new_york",
            "friday",
            "low 40f"
         ],
         [
            "new_york",
            "friday",
            "high 50f"
         ],
         [
            "new_york",
            "saturday",
            "hail"
         ],
         [
            "new_york",
            "saturday",
            "low 40f"
         ],
         [
            "new_york",
            "saturday",
            "high 50f"
         ],
         [
            "new_york",
            "sunday",
            "misty"
         ],
         [
            "new_york",
            "sunday",
            "low 50f"
         ],
         [
            "new_york",
            "sunday",
            "high 70f"
         ],
         [
            "fresno",
            "monday",
            "foggy"
         ],
         [
            "fresno",
            "monday",
            "low 60f"
         ],
         [
            "fresno",
            "monday",
            "high 70f"
         ],
         [
            "fresno",
            "tuesday",
            "overcast"
         ],
         [
            "fresno",
            "tuesday",
            "low 40f"
         ],
         [
            "fresno",
            "tuesday",
            "high 60f"
         ],
         [
            "fresno",
            "wednesday",
            "misty"
         ],
         [
            "fresno",
            "wednesday",
            "low 20f"
         ],
         [
            "fresno",
            "wednesday",
            "high 40f"
         ],
         [
            "fresno",
            "thursday",
            "hail"
         ],
         [
            "fresno",
            "thursday",
            "low 30f"
         ],
         [
            "fresno",
            "thursday",
            "high 40f"
         ],
         [
            "fresno",
            "friday",
            "stormy"
         ],
         [
            "fresno",
            "friday",
            "low 50f"
         ],
         [
            "fresno",
            "friday",
            "high 60f"
         ],
         [
            "fresno",
            "saturday",
            "foggy"
         ],
         [
            "fresno",
            "saturday",
            "low 70f"
         ],
         [
            "fresno",
            "saturday",
            "high 80f"
         ],
         [
            "fresno",
            "sunday",
            "misty"
         ],
         [
            "fresno",
            "sunday",
            "low 20f"
         ],
         [
            "fresno",
            "sunday",
            "high 40f"
         ],
         [
            "compton",
            "monday",
            "cloudy"
         ],
         [
            "compton",
            "monday",
            "low 80f"
         ],
         [
            "compton",
            "monday",
            "high 100f"
         ],
         [
            "compton",
            "tuesday",
            "hail"
         ],
         [
            "compton",
            "tuesday",
            "low 50f"
         ],
         [
            "compton",
            "tuesday",
            "high 60f"
         ],
         [
            "compton",
            "wednesday",
            "raining"
         ],
         [
            "compton",
            "wednesday",
            "low 80f"
         ],
         [
            "compton",
            "wednesday",
            "high 100f"
         ],
         [
            "compton",
            "thursday",
            "dew"
         ],
         [
            "compton",
            "thursday",
            "low 30f"
         ],
         [
            "compton",
            "thursday",
            "high 50f"
         ],
         [
            "compton",
            "friday",
            "cloudy"
         ],
         [
            "compton",
            "friday",
            "low 60f"
         ],
         [
            "compton",
            "friday",
            "high 70f"
         ],
         [
            "compton",
            "saturday",
            "snow"
         ],
         [
            "compton",
            "saturday",
            "low 70f"
         ],
         [
            "compton",
            "saturday",
            "high 80f"
         ],
         [
            "compton",
            "sunday",
            "windy"
         ],
         [
            "compton",
            "sunday",
            "low 20f"
         ],
         [
            "compton",
            "sunday",
            "high 40f"
         ],
         [
            "atherton",
            "monday",
            "foggy"
         ],
         [
            "atherton",
            "monday",
            "low 60f"
         ],
         [
            "atherton",
            "monday",
            "high 70f"
         ],
         [
            "atherton",
            "tuesday",
            "rain"
         ],
         [
            "atherton",
            "tuesday",
            "low 90f"
         ],
         [
            "atherton",
            "tuesday",
            "high 100f"
         ],
         [
            "atherton",
            "wednesday",
            "overcast"
         ],
         [
            "atherton",
            "wednesday",
            "low 80f"
         ],
         [
            "atherton",
            "wednesday",
            "high 90f"
         ],
         [
            "atherton",
            "thursday",
            "hot"
         ],
         [
            "atherton",
            "thursday",
            "low 60f"
         ],
         [
            "atherton",
            "thursday",
            "high 70f"
         ],
         [
            "atherton",
            "friday",
            "rain"
         ],
         [
            "atherton",
            "friday",
            "low 70f"
         ],
         [
            "atherton",
            "friday",
            "high 90f"
         ],
         [
            "atherton",
            "saturday",
            "dew"
         ],
         [
            "atherton",
            "saturday",
            "low 90f"
         ],
         [
            "atherton",
            "saturday",
            "high 100f"
         ],
         [
            "atherton",
            "sunday",
            "dry"
         ],
         [
            "atherton",
            "sunday",
            "low 70f"
         ],
         [
            "atherton",
            "sunday",
            "high 80f"
         ]
      ]
   },
   "56": {
      "task": "schedule",
      "utterances": [
         {
            "user": "find out the parties joining me and date for my doctor_appointment",
            "response": "you have 4 doctor_appointment scheduled : marie on the_15th , your brother on wednesday , your mother on the_20th , and ana on the_12th",
            "reference_entities": [
               "brother",
               "marie",
               "the_12th",
               "wednesday",
               "mother",
               "the_15th",
               "doctor_appointment",
               "the_20th",
               "ana"
            ]
         },
         {
            "user": "cool , thanks",
            "response": "my pleasure , goodbye",
            "reference_entities": []
         }
      ],
      "kg": [
         [
            "doctor_appointment",
            "time",
            "6pm"
         ],
         [
            "doctor_appointment",
            "date",
            "the_20th"
         ],
         [
            "doctor_appointment",
            "party",
            "mother"
         ],
         [
            "doctor_appointment",
            "time",
            "3pm"
         ],
         [
            "doctor_appointment",
            "date",
            "the_15th"
         ],
         [
            "doctor_appointment",
            "party",
            "marie"
         ],
         [
            "taking_medicine",
            "time",
            "2pm"
         ],
         [
            "taking_medicine",
            "date",
            "monday"
         ],
         [
            "taking_medicine",
            "party",
            "jeff"
         ],
         [
            "doctor_appointment",
            "time",
            "11am"
         ],
         [
            "doctor_appointment",
            "date",
            "the_12th"
         ],
         [
            "doctor_appointment",
            "party",
            "ana"
         ],
         [
            "doctor_appointment",
            "time",
            "6pm"
         ],
         [
            "doctor_appointment",
            "date",
            "wednesday"
         ],
         [
            "doctor_appointment",
            "party",
            "brother"
         ],
         [
            "tennis_activity",
            "time",
            "6pm"
         ],
         [
            "tennis_activity",
            "date",
            "the_8th"
         ],
         [
            "tennis_activity",
            "party",
            "brother"
         ],
         [
            "meeting",
            "time",
            "5pm"
         ],
         [
            "meeting",
            "date",
            "the_14th"
         ],
         [
            "meeting",
            "party",
            "management"
         ],
[truncated: 1,617,186 more chars]
