# Supplementary material for: PluDG: enhancing task-oriented dialogue system with knowledge graph plug-in module
Source: PeerJ Comput Sci. 2023 Nov 24;9:e1707. doi: 10.7717/peerj-cs.1707 (PMC10703105; doi:10.7717/peerj-cs.1707)
Supplement: Supplemental Information 1 [file peerj-cs-09-1707-s001.zip › decoder/data/incar/train.json]

{
   "1": {
      "task": "navigate",
      "utterances": [
         {
            "user": "where s the nearest parking_garage",
            "response": "the nearest parking_garage is dish_parking at 550_alester_ave would you like directions there ?",
            "reference_entities": [
               "parking_garage",
               "550_alester_ave",
               "dish_parking"
            ]
         },
         {
            "user": "yes , please set directions via a route that avoids all heavy_traffic if possible",
            "response": "it looks like there is a road block being reported on the route but i will still find the quickest route to 550_alester_ave",
            "reference_entities": [
               "550_alester_ave"
            ]
         },
         {
            "user": "thanks so much for your help",
            "response": "you are very welcome !",
            "reference_entities": []
         }
      ],
      "kg": [
         [
            "dish_parking",
            "distance",
            "2_miles"
         ],
         [
            "dish_parking",
            "traffic_info",
            "road_block_nearby"
         ],
         [
            "dish_parking",
            "poi_type",
            "parking_garage"
         ],
         [
            "dish_parking",
            "address",
            "550_alester_ave"
         ],
         [
            "stanford_oval_parking",
            "distance",
            "6_miles"
         ],
         [
            "stanford_oval_parking",
            "traffic_info",
            "no_traffic"
         ],
         [
            "stanford_oval_parking",
            "poi_type",
            "parking_garage"
         ],
         [
            "stanford_oval_parking",
            "address",
            "610_amarillo_ave"
         ],
         [
            "willows_market",
            "distance",
            "4_miles"
         ],
         [
            "willows_market",
            "traffic_info",
            "car_collision_nearby"
         ],
         [
            "willows_market",
            "poi_type",
            "grocery_store"
         ],
         [
            "willows_market",
            "address",
            "409_bollard_st"
         ],
         [
            "the_westin",
            "distance",
            "2_miles"
         ],
         [
            "the_westin",
            "traffic_info",
            "moderate_traffic"
         ],
         [
            "the_westin",
            "poi_type",
            "rest_stop"
         ],
         [
            "the_westin",
            "address",
            "329_el_camino_real"
         ],
         [
            "toms_house",
            "distance",
            "1_miles"
         ],
         [
            "toms_house",
            "traffic_info",
            "heavy_traffic"
         ],
         [
            "toms_house",
            "poi_type",
            "friends_house"
         ],
         [
            "toms_house",
            "address",
            "580_van_ness_ave"
         ],
         [
            "pizza_chicago",
            "distance",
            "4_miles"
         ],
         [
            "pizza_chicago",
            "traffic_info",
            "heavy_traffic"
         ],
         [
            "pizza_chicago",
            "poi_type",
            "pizza_restaurant"
         ],
         [
            "pizza_chicago",
            "address",
            "915_arbol_dr"
         ],
         [
            "valero",
            "distance",
            "6_miles"
         ],
         [
            "valero",
            "traffic_info",
            "car_collision_nearby"
         ],
         [
            "valero",
            "poi_type",
            "gas_station"
         ],
         [
            "valero",
            "address",
            "200_alester_ave"
         ],
         [
            "mandarin_roots",
            "distance",
            "2_miles"
         ],
         [
            "mandarin_roots",
            "traffic_info",
            "no_traffic"
         ],
         [
            "mandarin_roots",
            "poi_type",
            "chinese_restaurant"
         ],
         [
            "mandarin_roots",
            "address",
            "271_springer_street"
         ]
      ]
   },
   "2": {
      "task": "navigate",
      "utterances": [
         {
            "user": "where is the nearest gas_station ?",
            "response": "there is a 76 4_miles away",
            "reference_entities": [
               "76",
               "4_miles"
            ]
         },
         {
            "user": "what is the address ?",
            "response": "the 76 gas_station is located at 91_el_camino_real it is 4_miles away through moderate_traffic",
            "reference_entities": [
               "91_el_camino_real",
               "gas_station",
               "4_miles",
               "moderate_traffic",
               "76"
            ]
         },
         {
            "user": "thanks !",
            "response": "anytime !",
            "reference_entities": []
         }
      ],
      "kg": [
         [
            "town_and_country",
            "distance",
            "4_miles"
         ],
         [
            "town_and_country",
            "traffic_info",
            "moderate_traffic"
         ],
         [
            "town_and_country",
            "poi_type",
            "shopping_center"
         ],
         [
            "town_and_country",
            "address",
            "383_university_ave"
         ],
         [
            "76",
            "distance",
            "4_miles"
         ],
         [
            "76",
            "traffic_info",
            "moderate_traffic"
         ],
         [
            "76",
            "poi_type",
            "gas_station"
         ],
         [
            "76",
            "address",
            "91_el_camino_real"
         ],
         [
            "stanford_shopping_center",
            "distance",
            "2_miles"
         ],
         [
            "stanford_shopping_center",
            "traffic_info",
            "moderate_traffic"
         ],
         [
            "stanford_shopping_center",
            "poi_type",
            "shopping_center"
         ],
         [
            "stanford_shopping_center",
            "address",
            "773_alger_dr"
         ],
         [
            "teavana",
            "distance",
            "3_miles"
         ],
         [
            "teavana",
            "traffic_info",
            "moderate_traffic"
         ],
         [
            "teavana",
            "poi_type",
            "coffee_or_tea_place"
         ],
         [
            "teavana",
            "address",
            "145_amherst_st"
         ],
         [
            "dominos",
            "distance",
            "4_miles"
         ],
         [
            "dominos",
            "traffic_info",
            "moderate_traffic"
         ],
         [
            "dominos",
            "poi_type",
            "pizza_restaurant"
         ],
         [
            "dominos",
            "address",
            "776_arastradero_rd"
         ],
         [
            "palo_alto_garage_r",
            "distance",
            "4_miles"
         ],
         [
            "palo_alto_garage_r",
            "traffic_info",
            "road_block_nearby"
         ],
         [
            "palo_alto_garage_r",
            "poi_type",
            "parking_garage"
         ],
         [
            "palo_alto_garage_r",
            "address",
            "481_amaranta_ave"
         ],
         [
            "stanford_express_care",
            "distance",
            "5_miles"
         ],
         [
            "stanford_express_care",
            "traffic_info",
            "no_traffic"
         ],
         [
            "stanford_express_care",
            "poi_type",
            "hospital"
         ],
         [
            "stanford_express_care",
            "address",
            "214_el_camino_real"
         ],
         [
            "palo_alto_medical_foundation",
            "distance",
            "3_miles"
         ],
         [
            "palo_alto_medical_foundation",
            "traffic_info",
            "no_traffic"
         ],
         [
            "palo_alto_medical_foundation",
            "poi_type",
            "hospital"
         ],
         [
            "palo_alto_medical_foundation",
            "address",
            "611_ames_ave"
         ]
      ]
   },
   "3": {
      "task": "navigate",
      "utterances": [
         {
            "user": "show me the closest location where i can get chinese food",
            "response": "the closest chinese_restaurant is p_._f_._changs , located 5_miles away",
            "reference_entities": [
               "5_miles",
               "chinese_restaurant",
               "p_._f_._changs"
            ]
         },
         {
            "user": "ok , please give me an address and directions via a route that avoids all heavy_traffic",
            "response": "p_._f_._changs route set to 669_el_camino_real with only moderate_traffic noted",
            "reference_entities": [
               "669_el_camino_real",
               "p_._f_._changs",
               "moderate_traffic"
            ]
         },
         {
            "user": "thank you",
            "response": "you are welcome drive safely , and enjoy",
            "reference_entities": []
         }
      ],
      "kg": [
         [
            "p_._f_._changs",
            "distance",
            "5_miles"
         ],
         [
            "p_._f_._changs",
            "traffic_info",
            "moderate_traffic"
         ],
         [
            "p_._f_._changs",
            "poi_type",
            "chinese_restaurant"
         ],
         [
            "p_._f_._changs",
            "address",
            "669_el_camino_real"
         ],
         [
            "ravenswood_shopping_center",
            "distance",
            "6_miles"
         ],
         [
            "ravenswood_shopping_center",
            "traffic_info",
            "moderate_traffic"
         ],
         [
            "ravenswood_shopping_center",
            "poi_type",
            "shopping_center"
         ],
         [
            "ravenswood_shopping_center",
            "address",
            "434_arastradero_rd"
         ],
         [
            "chef_chu_s",
            "distance",
            "8_miles"
         ],
         [
            "chef_chu_s",
            "traffic_info",
            "heavy_traffic"
         ],
         [
            "chef_chu_s",
            "poi_type",
            "chinese_restaurant"
         ],
         [
            "chef_chu_s",
            "address",
            "593_arrowhead_way"
         ],
         [
            "the_westin",
            "distance",
            "5_miles"
         ],
         [
            "the_westin",
            "traffic_info",
            "no_traffic"
         ],
         [
            "the_westin",
            "poi_type",
            "rest_stop"
         ],
         [
            "the_westin",
            "address",
            "329_el_camino_real"
         ],
         [
            "dish_parking",
            "distance",
            "2_miles"
         ],
         [
            "dish_parking",
            "traffic_info",
            "heavy_traffic"
         ],
         [
            "dish_parking",
            "poi_type",
            "parking_garage"
         ],
         [
            "dish_parking",
            "address",
            "550_alester_ave"
         ],
         [
            "home",
            "distance",
            "1_miles"
         ],
         [
            "home",
            "traffic_info",
            "no_traffic"
         ],
         [
            "home",
            "poi_type",
            "home"
         ],
         [
            "home",
            "address",
            "5671_barringer_street"
         ],
         [
            "philz",
            "distance",
            "4_miles"
         ],
         [
            "philz",
            "traffic_info",
            "heavy_traffic"
         ],
         [
            "philz",
            "poi_type",
            "coffee_or_tea_place"
         ],
         [
            "philz",
            "address",
            "583_alester_ave"
         ],
         [
            "palo_alto_medical_foundation",
            "distance",
            "3_miles"
         ],
         [
            "palo_alto_medical_foundation",
            "traffic_info",
            "no_traffic"
         ],
         [
            "palo_alto_medical_foundation",
            "poi_type",
            "hospital"
         ],
         [
            "palo_alto_medical_foundation",
            "address",
            "611_ames_ave"
         ]
      ]
   },
   "4": {
      "task": "schedule",
      "utterances": [
         {
            "user": "hi , please set up a reminder for my dinner on the_11th at 4pm with my sister thanks !",
            "response": "set ! have a good time",
            "reference_entities": []
         }
      ],
      "kg": []
   },
   "5": {
      "task": "schedule",
      "utterances": [
         {
            "user": "what time is dinner and who is it with ?",
            "response": "dinner is at 7pm with jon",
            "reference_entities": [
               "7pm",
               "dinner",
               "jon"
            ]
         },
         {
            "user": "okay , perfect ! thanks",
            "response": "you are welcome",
            "reference_entities": []
         }
      ],
      "kg": [
         [
            "dentist_appointment",
            "time",
            "10am"
         ],
         [
            "dentist_appointment",
            "date",
            "the_8th"
         ],
         [
            "dentist_appointment",
            "party",
            "aunt"
         ],
         [
            "taking_medicine",
            "time",
            "5pm"
         ],
         [
            "taking_medicine",
            "date",
            "saturday"
         ],
         [
            "taking_medicine",
            "party",
            "marie"
         ],
         [
            "football_activity",
            "time",
            "4pm"
         ],
         [
            "football_activity",
            "date",
            "monday"
         ],
         [
            "football_activity",
            "party",
            "alex"
         ],
         [
            "yoga_activity",
            "time",
            "4pm"
         ],
         [
            "yoga_activity",
            "date",
            "the_4th"
         ],
         [
            "yoga_activity",
            "party",
            "marie"
         ],
         [
            "lab_appointment",
            "time",
            "5pm"
         ],
         [
            "lab_appointment",
            "date",
            "the_13th"
         ],
         [
            "lab_appointment",
            "party",
            "father"
         ],
         [
            "dinner",
            "time",
            "7pm"
         ],
         [
            "dinner",
            "date",
            "the_8th"
         ],
         [
            "dinner",
            "party",
            "jon"
         ]
      ]
   },
   "6": {
      "task": "schedule",
      "utterances": [
         {
            "user": "schedule dentist_appointment",
            "response": "when is your dentist_appointment",
            "reference_entities": [
               "dentist_appointment"
            ]
         },
         {
            "user": "it is on sunday at 2pm",
            "response": "i have put on your calendar a dentist_appointment on sunday at 2pm",
            "reference_entities": [
               "sunday",
               "2pm",
               "dentist_appointment"
            ]
         }
      ],
      "kg": []
   },
   "7": {
      "task": "weather",
      "utterances": [
         {
            "user": "check forecast for new_york",
            "response": "the weather this week will be hail and rain on thursday and sunday , with the lowest_temperature being 20f and the highest 90f , monday will be the only hot day",
            "reference_entities": [
               "hot",
               "lowest_temperature",
               "hail",
               "monday",
               "rain",
               "week",
               "90f",
               "thursday",
               "sunday",
               "20f"
            ]
         },
         {
            "user": "will it be overcast on friday ?",
            "response": "on friday it will be cloudy on new_york",
            "reference_entities": [
               "cloudy",
               "friday",
               "new_york"
            ]
         },
         {
            "user": "thank you !",
            "response": "you are welcome !",
            "reference_entities": []
         }
      ],
      "kg": [
         [
            "manhattan",
            "monday",
            "stormy"
         ],
         [
            "manhattan",
            "monday",
            "low 50f"
         ],
         [
            "manhattan",
            "monday",
            "high 70f"
         ],
         [
            "manhattan",
            "tuesday",
            "cloudy"
         ],
         [
            "manhattan",
            "tuesday",
            "low 20f"
         ],
         [
            "manhattan",
            "tuesday",
            "high 40f"
         ],
         [
            "manhattan",
            "wednesday",
            "clear_skies"
         ],
         [
            "manhattan",
            "wednesday",
            "low 50f"
         ],
         [
            "manhattan",
            "wednesday",
            "high 60f"
         ],
         [
            "manhattan",
            "thursday",
            "stormy"
         ],
         [
            "manhattan",
            "thursday",
            "low 50f"
         ],
         [
            "manhattan",
            "thursday",
            "high 70f"
         ],
         [
            "manhattan",
            "friday",
            "windy"
         ],
         [
            "manhattan",
            "friday",
            "low 20f"
         ],
         [
            "manhattan",
            "friday",
            "high 40f"
         ],
         [
            "manhattan",
            "saturday",
            "snow"
         ],
         [
            "manhattan",
            "saturday",
            "low 60f"
         ],
         [
            "manhattan",
            "saturday",
            "high 70f"
         ],
         [
            "manhattan",
            "sunday",
            "hail"
         ],
         [
            "manhattan",
            "sunday",
            "low 30f"
         ],
         [
            "manhattan",
            "sunday",
            "high 50f"
         ],
         [
            "camarillo",
            "monday",
            "overcast"
         ],
         [
            "camarillo",
            "monday",
            "low 50f"
         ],
         [
            "camarillo",
            "monday",
            "high 70f"
         ],
         [
            "camarillo",
            "tuesday",
            "stormy"
         ],
         [
            "camarillo",
            "tuesday",
            "low 90f"
         ],
         [
            "camarillo",
            "tuesday",
            "high 100f"
         ],
         [
            "camarillo",
            "wednesday",
            "frost"
         ],
         [
            "camarillo",
            "wednesday",
            "low 50f"
         ],
         [
            "camarillo",
            "wednesday",
            "high 60f"
         ],
         [
            "camarillo",
            "thursday",
            "snow"
         ],
         [
            "camarillo",
            "thursday",
            "low 80f"
         ],
         [
            "camarillo",
            "thursday",
            "high 90f"
         ],
         [
            "camarillo",
            "friday",
            "clear_skies"
         ],
         [
            "camarillo",
            "friday",
            "low 70f"
         ],
         [
            "camarillo",
            "friday",
            "high 80f"
         ],
         [
            "camarillo",
            "saturday",
            "blizzard"
         ],
         [
            "camarillo",
            "saturday",
            "low 40f"
         ],
         [
            "camarillo",
            "saturday",
            "high 50f"
         ],
         [
            "camarillo",
            "sunday",
            "dry"
         ],
         [
            "camarillo",
            "sunday",
            "low 70f"
         ],
         [
            "camarillo",
            "sunday",
            "high 80f"
         ],
         [
            "menlo_park",
            "monday",
            "dry"
         ],
         [
            "menlo_park",
            "monday",
            "low 50f"
         ],
         [
            "menlo_park",
            "monday",
            "high 70f"
         ],
         [
            "menlo_park",
            "tuesday",
            "warm"
         ],
         [
            "menlo_park",
            "tuesday",
            "low 80f"
         ],
         [
            "menlo_park",
            "tuesday",
            "high 90f"
         ],
         [
            "menlo_park",
            "wednesday",
            "hail"
         ],
         [
            "menlo_park",
            "wednesday",
            "low 20f"
         ],
         [
            "menlo_park",
            "wednesday",
            "high 40f"
         ],
         [
            "menlo_park",
            "thursday",
            "blizzard"
         ],
         [
            "menlo_park",
            "thursday",
            "low 40f"
         ],
         [
            "menlo_park",
            "thursday",
            "high 60f"
         ],
         [
            "menlo_park",
            "friday",
            "cloudy"
         ],
         [
            "menlo_park",
            "friday",
            "low 70f"
         ],
         [
            "menlo_park",
            "friday",
            "high 80f"
         ],
         [
            "menlo_park",
            "saturday",
            "foggy"
         ],
         [
            "menlo_park",
            "saturday",
            "low 50f"
         ],
         [
            "menlo_park",
            "saturday",
            "high 60f"
         ],
         [
            "menlo_park",
            "sunday",
            "stormy"
         ],
         [
            "menlo_park",
            "sunday",
            "low 90f"
         ],
         [
            "menlo_park",
            "sunday",
            "high 100f"
         ],
         [
            "new_york",
            "monday",
            "hot"
         ],
         [
            "new_york",
            "monday",
            "low 70f"
         ],
         [
            "new_york",
            "monday",
            "high 90f"
         ],
         [
            "new_york",
            "tuesday",
            "foggy"
         ],
         [
            "new_york",
            "tuesday",
            "low 70f"
         ],
         [
            "new_york",
            "tuesday",
            "high 90f"
         ],
         [
            "new_york",
            "wednesday",
            "dry"
         ],
         [
            "new_york",
            "wednesday",
            "low 40f"
         ],
         [
            "new_york",
            "wednesday",
            "high 50f"
         ],
         [
            "new_york",
            "thursday",
            "hail"
         ],
         [
            "new_york",
            "thursday",
            "low 40f"
         ],
         [
            "new_york",
            "thursday",
            "high 50f"
         ],
         [
            "new_york",
            "friday",
            "cloudy"
         ],
         [
            "new_york",
            "friday",
            "low 70f"
         ],
         [
            "new_york",
            "friday",
            "high 90f"
         ],
         [
            "new_york",
            "saturday",
            "clear_skies"
         ],
         [
            "new_york",
            "saturday",
            "low 70f"
         ],
         [
            "new_york",
            "saturday",
            "high 90f"
         ],
         [
            "new_york",
            "sunday",
            "rain"
         ],
         [
            "new_york",
            "sunday",
            "low 20f"
         ],
         [
            "new_york",
            "sunday",
            "high 30f"
         ],
         [
            "corona",
            "monday",
            "windy"
         ],
         [
            "corona",
            "monday",
            "low 70f"
         ],
         [
            "corona",
            "monday",
            "high 80f"
         ],
         [
            "corona",
            "tuesday",
            "overcast"
         ],
         [
            "corona",
            "tuesday",
            "low 40f"
         ],
         [
            "corona",
            "tuesday",
            "high 50f"
         ],
         [
            "corona",
            "wednesday",
            "hail"
         ],
         [
            "corona",
            "wednesday",
            "low 90f"
         ],
         [
            "corona",
            "wednesday",
            "high 100f"
         ],
         [
            "corona",
            "thursday",
            "rain"
         ],
         [
            "corona",
            "thursday",
            "low 80f"
         ],
         [
            "corona",
            "thursday",
            "high 100f"
         ],
         [
            "corona",
            "friday",
            "hail"
         ],
         [
            "corona",
            "friday",
            "low 60f"
         ],
         [
            "corona",
            "friday",
            "high 70f"
         ],
         [
            "corona",
            "saturday",
            "warm"
         ],
         [
            "corona",
            "saturday",
            "low 60f"
         ],
         [
            "corona",
            "saturday",
            "high 80f"
         ],
         [
            "corona",
            "sunday",
            "frost"
         ],
         [
            "corona",
            "sunday",
            "low 20f"
         ],
         [
            "corona",
            "sunday",
            "high 30f"
         ],
         [
            "seattle",
            "monday",
            "cloudy"
         ],
         [
            "seattle",
            "monday",
            "low 90f"
         ],
         [
            "seattle",
            "monday",
            "high 100f"
         ],
         [
            "seattle",
            "tuesday",
            "dry"
         ],
         [
            "seattle",
            "tuesday",
            "low 30f"
         ],
         [
            "seattle",
            "tuesday",
            "high 40f"
         ],
         [
            "seattle",
            "wednesday",
            "stormy"
         ],
         [
            "seattle",
            "wednesday",
            "low 80f"
         ],
         [
            "seattle",
            "wednesday",
            "high 100f"
         ],
         [
            "seattle",
            "thursday",
            "snow"
         ],
         [
            "seattle",
            "thursday",
            "low 20f"
         ],
         [
            "seattle",
            "thursday",
            "high 30f"
         ],
         [
            "seattle",
            "friday",
            "foggy"
         ],
         [
            "seattle",
            "friday",
            "low 20f"
         ],
         [
            "seattle",
            "friday",
            "high 30f"
         ],
         [
            "seattle",
            "saturday",
            "drizzle"
         ],
         [
            "seattle",
            "saturday",
            "low 40f"
         ],
         [
            "seattle",
            "saturday",
            "high 60f"
         ],
         [
            "seattle",
            "sunday",
            "drizzle"
         ],
         [
            "seattle",
            "sunday",
            "low 50f"
         ],
         [
            "seattle",
            "sunday",
            "high 60f"
         ],
         [
            "grand_rapids",
            "monday",
            "drizzle"
         ],
         [
            "grand_rapids",
            "monday",
            "low 70f"
         ],
         [
            "grand_rapids",
            "monday",
            "high 80f"
         ],
         [
            "grand_rapids",
            "tuesday",
            "overcast"
         ],
         [
            "grand_rapids",
            "tuesday",
            "low 40f"
         ],
         [
            "grand_rapids",
            "tuesday",
            "high 60f"
         ],
         [
            "grand_rapids",
            "wednesday",
            "overcast"
         ],
         [
            "grand_rapids",
            "wednesday",
            "low 60f"
         ],
         [
            "grand_rapids",
            "wednesday",
            "high 80f"
         ],
         [
            "grand_rapids",
            "thursday",
            "snow"
         ],
         [
            "grand_rapids",
            "thursday",
            "low 20f"
         ],
         [
            "grand_rapids",
            "thursday",
            "high 40f"
         ],
         [
            "grand_rapids",
            "friday",
            "foggy"
         ],
         [
            "grand_rapids",
            "friday",
            "low 50f"
         ],
         [
            "grand_rapids",
            "friday",
            "high 60f"
         ],
         [
            "grand_rapids",
            "saturday",
            "dry"
         ],
         [
            "grand_rapids",
            "saturday",
            "low 90f"
         ],
         [
            "grand_rapids",
            "saturday",
            "high 100f"
         ],
         [
            "grand_rapids",
            "sunday",
            "cloudy"
         ],
         [
            "grand_rapids",
            "sunday",
            "low 30f"
         ],
         [
            "grand_rapids",
            "sunday",
            "high 40f"
         ]
      ]
   },
   "8": {
      "task": "weather",
      "utterances": [
         {
            "user": "will it be warm in camarillo over the next 2 days ?",
            "response": "no , it s not gonna be warm in camarillo over the next 2 days",
            "reference_entities": [
               "camarillo",
               "warm"
            ]
         },
         {
            "user": "thank you car !",
            "response": "you are very welcome",
            "reference_entities": []
         }
      ],
      "kg": [
         [
            "danville",
            "monday",
            "clear_skies"
         ],
         [
            "danville",
            "monday",
            "low 90f"
         ],
         [
            "danville",
            "monday",
            "high 100f"
         ],
         [
            "danville",
            "tuesday",
            "stormy"
         ],
         [
            "danville",
            "tuesday",
            "low 20f"
         ],
         [
            "danville",
            "tuesday",
            "high 40f"
         ],
         [
            "danville",
            "wednesday",
            "raining"
         ],
         [
            "danville",
            "wednesday",
            "low 40f"
         ],
         [
            "danville",
            "wednesday",
            "high 60f"
         ],
         [
            "danville",
            "thursday",
            "stormy"
         ],
         [
            "danville",
            "thursday",
            "low 80f"
         ],
         [
            "danville",
            "thursday",
            "high 90f"
         ],
         [
            "danville",
            "friday",
            "misty"
         ],
         [
            "danville",
            "friday",
            "low 40f"
         ],
         [
            "danville",
            "friday",
            "high 50f"
         ],
         [
            "danville",
            "saturday",
            "blizzard"
         ],
         [
            "danville",
            "saturday",
            "low 40f"
         ],
         [
            "danville",
            "saturday",
            "high 50f"
         ],
         [
            "danville",
            "sunday",
            "frost"
         ],
         [
            "danville",
            "sunday",
            "low 30f"
         ],
         [
            "danville",
            "sunday",
            "high 50f"
         ],
         [
            "camarillo",
            "monday",
            "drizzle"
         ],
         [
            "camarillo",
            "monday",
            "low 50f"
         ],
         [
            "camarillo",
            "monday",
            "high 60f"
         ],
         [
            "camarillo",
            "tuesday",
            "clear_skies"
         ],
         [
            "camarillo",
            "tuesday",
            "low 30f"
         ],
         [
            "camarillo",
            "tuesday",
            "high 40f"
         ],
         [
            "camarillo",
            "wednesday",
            "misty"
         ],
         [
            "camarillo",
            "wednesday",
            "low 70f"
         ],
         [
            "camarillo",
            "wednesday",
            "high 80f"
         ],
         [
            "camarillo",
            "thursday",
            "overcast"
         ],
         [
            "camarillo",
            "thursday",
            "low 20f"
         ],
         [
            "camarillo",
            "thursday",
            "high 30f"
         ],
         [
            "camarillo",
            "friday",
            "overcast"
         ],
         [
            "camarillo",
            "friday",
            "low 40f"
         ],
         [
            "camarillo",
            "friday",
            "high 50f"
         ],
         [
            "camarillo",
            "saturday",
            "raining"
         ],
         [
            "camarillo",
            "saturday",
            "low 40f"
         ],
         [
            "camarillo",
            "saturday",
            "high 50f"
         ],
         [
            "camarillo",
            "sunday",
            "frost"
         ],
         [
            "camarillo",
            "sunday",
            "low 50f"
         ],
         [
            "camarillo",
            "sunday",
            "high 60f"
         ],
         [
            "san_jose",
            "monday",
            "clear_skies"
         ],
         [
            "san_jose",
            "monday",
            "low 60f"
         ],
         [
            "san_jose",
            "monday",
            "high 70f"
         ],
         [
            "san_jose",
            "tuesday",
            "misty"
         ],
         [
            "san_jose",
            "tuesday",
            "low 30f"
         ],
         [
            "san_jose",
            "tuesday",
            "high 50f"
         ],
         [
            "san_jose",
            "wednesday",
            "hail"
         ],
         [
            "san_jose",
            "wednesday",
            "low 90f"
         ],
         [
            "san_jose",
            "wednesday",
            "high 100f"
         ],
         [
            "san_jose",
            "thursday",
            "clear_skies"
         ],
         [
            "san_jose",
            "thursday",
            "low 20f"
         ],
         [
            "san_jose",
            "thursday",
            "high 30f"
         ],
         [
            "san_jose",
            "friday",
            "misty"
         ],
         [
            "san_jose",
            "friday",
            "low 30f"
         ],
         [
            "san_jose",
            "friday",
            "high 40f"
         ],
         [
            "san_jose",
            "saturday",
            "clear_skies"
         ],
         [
            "san_jose",
            "saturday",
            "low 40f"
         ],
         [
            "san_jose",
            "saturday",
            "high 60f"
         ],
         [
            "san_jose",
            "sunday",
            "foggy"
         ],
         [
            "san_jose",
            "sunday",
            "low 90f"
         ],
         [
            "san_jose",
            "sunday",
            "high 100f"
         ],
         [
            "los_angeles",
            "monday",
            "drizzle"
         ],
         [
            "los_angeles",
            "monday",
            "low 60f"
         ],
         [
            "los_angeles",
            "monday",
            "high 70f"
         ],
         [
            "los_angeles",
            "tuesday",
            "warm"
         ],
         [
            "los_angeles",
            "tuesday",
            "low 60f"
         ],
         [
            "los_angeles",
            "tuesday",
            "high 70f"
         ],
         [
            "los_angeles",
            "wednesday",
            "clear_skies"
         ],
         [
            "los_angeles",
            "wednesday",
            "low 50f"
         ],
         [
            "los_angeles",
            "wednesday",
            "high 60f"
         ],
         [
            "los_angeles",
            "thursday",
            "clear_skies"
         ],
         [
            "los_angeles",
            "thursday",
            "low 90f"
         ],
         [
            "los_angeles",
            "thursday",
            "high 100f"
         ],
         [
            "los_angeles",
            "friday",
            "foggy"
         ],
         [
            "los_angeles",
            "friday",
            "low 90f"
         ],
         [
            "los_angeles",
            "friday",
            "high 100f"
         ],
         [
            "los_angeles",
            "saturday",
            "raining"
         ],
         [
            "los_angeles",
            "saturday",
            "low 90f"
         ],
         [
            "los_angeles",
            "saturday",
            "high 100f"
         ],
         [
            "los_angeles",
            "sunday",
            "cloudy"
         ],
         [
            "los_angeles",
            "sunday",
            "low 50f"
         ],
         [
            "los_angeles",
            "sunday",
            "high 60f"
         ],
         [
            "durham",
            "monday",
            "clear_skies"
         ],
         [
            "durham",
            "monday",
            "low 50f"
         ],
         [
            "durham",
            "monday",
            "high 70f"
         ],
         [
            "durham",
            "tuesday",
            "dew"
         ],
         [
            "durham",
            "tuesday",
            "low 40f"
         ],
         [
            "durham",
            "tuesday",
            "high 60f"
         ],
         [
            "durham",
            "wednesday",
            "clear_skies"
         ],
         [
            "durham",
            "wednesday",
            "low 60f"
         ],
         [
            "durham",
            "wednesday",
            "high 70f"
         ],
         [
            "durham",
            "thursday",
            "drizzle"
         ],
         [
            "durham",
            "thursday",
            "low 60f"
         ],
         [
            "durham",
            "thursday",
            "high 80f"
         ],
         [
            "durham",
            "friday",
            "humid"
         ],
         [
            "durham",
            "friday",
            "low 50f"
         ],
         [
            "durham",
            "friday",
            "high 70f"
         ],
         [
            "durham",
            "saturday",
            "drizzle"
         ],
         [
            "durham",
            "saturday",
            "low 30f"
         ],
         [
            "durham",
            "saturday",
            "high 50f"
         ],
         [
            "durham",
            "sunday",
            "misty"
         ],
         [
            "durham",
            "sunday",
            "low 50f"
         ],
         [
            "durham",
            "sunday",
            "high 60f"
         ],
         [
            "san_francisco",
            "monday",
            "rain"
         ],
         [
            "san_francisco",
            "monday",
            "low 30f"
         ],
         [
            "san_francisco",
            "monday",
            "high 50f"
         ],
         [
            "san_francisco",
            "tuesday",
            "foggy"
         ],
         [
            "san_francisco",
            "tuesday",
            "low 50f"
         ],
         [
            "san_francisco",
            "tuesday",
            "high 70f"
         ],
         [
            "san_francisco",
            "wednesday",
            "rain"
         ],
         [
            "san_francisco",
            "wednesday",
            "low 50f"
         ],
         [
            "san_francisco",
            "wednesday",
            "high 60f"
         ],
         [
            "san_francisco",
            "thursday",
            "stormy"
         ],
         [
            "san_francisco",
            "thursday",
            "low 50f"
         ],
         [
            "san_francisco",
            "thursday",
            "high 60f"
         ],
         [
            "san_francisco",
            "friday",
            "hail"
         ],
         [
            "san_francisco",
            "friday",
            "low 90f"
         ],
         [
            "san_francisco",
            "friday",
            "high 100f"
         ],
         [
            "san_francisco",
            "saturday",
            "blizzard"
         ],
         [
            "san_francisco",
            "saturday",
            "low 40f"
         ],
         [
            "san_francisco",
            "saturday",
            "high 60f"
         ],
         [
            "san_francisco",
            "sunday",
            "hot"
         ],
         [
            "san_francisco",
            "sunday",
            "low 80f"
         ],
         [
            "san_francisco",
            "sunday",
            "high 90f"
         ],
         [
            "boston",
            "monday",
            "misty"
         ],
         [
            "boston",
            "monday",
            "low 70f"
         ],
         [
            "boston",
            "monday",
            "high 80f"
         ],
         [
            "boston",
            "tuesday",
            "clear_skies"
         ],
         [
            "boston",
            "tuesday",
            "low 80f"
         ],
         [
            "boston",
            "tuesday",
            "high 90f"
         ],
         [
            "boston",
            "wednesday",
            "snow"
         ],
         [
            "boston",
            "wednesday",
            "low 90f"
         ],
         [
            "boston",
            "wednesday",
            "high 100f"
         ],
         [
            "boston",
            "thursday",
            "clear_skies"
         ],
         [
            "boston",
            "thursday",
            "low 80f"
         ],
         [
            "boston",
            "thursday",
            "high 100f"
         ],
         [
            "boston",
            "friday",
            "hail"
         ],
         [
            "boston",
            "friday",
            "low 30f"
         ],
         [
            "boston",
            "friday",
            "high 40f"
         ],
         [
            "boston",
            "saturday",
            "blizzard"
         ],
         [
            "boston",
            "saturday",
            "low 20f"
         ],
         [
            "boston",
            "saturday",
            "high 30f"
         ],
         [
            "boston",
            "sunday",
            "cloudy"
         ],
         [
            "boston",
            "sunday",
            "low 70f"
         ],
         [
            "boston",
            "sunday",
            "high 80f"
         ]
      ]
   },
   "9": {
      "task": "weather",
      "utterances": [
         {
            "user": "what s the highest_temperature for this week",
            "response": "what location do you want to know the highest_temperature ?",
            "reference_entities": [
               "highest_temperature"
            ]
         },
         {
            "user": "menlo_park , please",
            "response": "on friday in menlo_park it will be a high of 100f",
            "reference_entities": [
               "menlo_park",
               "friday",
               "100f"
            ]
         },
         {
            "user": "excellent , that s very helpful",
            "response": "you are very welcome",
            "reference_entities": []
         }
      ],
      "kg": [
         [
            "cleveland",
            "monday",
            "hail"
         ],
         [
            "cleveland",
            "monday",
            "low 90f"
         ],
         [
            "cleveland",
            "monday",
            "high 100f"
         ],
         [
            "cleveland",
            "tuesday",
            "foggy"
         ],
         [
            "cleveland",
            "tuesday",
            "low 60f"
         ],
         [
            "cleveland",
            "tuesday",
            "high 80f"
         ],
         [
            "cleveland",
            "wednesday",
            "raining"
         ],
         [
            "cleveland",
            "wednesday",
            "low 80f"
         ],
         [
            "cleveland",
            "wednesday",
            "high 90f"
         ],
         [
            "cleveland",
            "thursday",
            "snow"
         ],
         [
            "cleveland",
            "thursday",
            "low 30f"
         ],
         [
            "cleveland",
            "thursday",
            "high 50f"
         ],
         [
            "cleveland",
            "friday",
            "drizzle"
         ],
         [
            "cleveland",
            "friday",
            "low 60f"
         ],
         [
            "cleveland",
            "friday",
            "high 70f"
         ],
         [
            "cleveland",
            "saturday",
            "raining"
         ],
         [
            "cleveland",
            "saturday",
            "low 40f"
         ],
         [
            "cleveland",
            "saturday",
            "high 60f"
         ],
         [
            "cleveland",
            "sunday",
            "drizzle"
         ],
         [
            "cleveland",
            "sunday",
            "low 80f"
         ],
         [
            "cleveland",
            "sunday",
            "high 90f"
         ],
         [
            "new_york",
            "monday",
            "rain"
         ],
         [
            "new_york",
            "monday",
            "low 60f"
         ],
         [
            "new_york",
            "monday",
            "high 80f"
         ],
         [
            "new_york",
            "tuesday",
            "stormy"
         ],
         [
            "new_york",
            "tuesday",
            "low 90f"
         ],
         [
            "new_york",
            "tuesday",
            "high 100f"
         ],
         [
            "new_york",
            "wednesday",
            "windy"
         ],
         [
            "new_york",
            "wednesday",
            "low 50f"
         ],
         [
            "new_york",
            "wednesday",
            "high 70f"
         ],
         [
            "new_york",
            "thursday",
            "windy"
         ],
         [
            "new_york",
            "thursday",
            "low 70f"
         ],
         [
            "new_york",
            "thursday",
            "high 80f"
         ],
         [
            "new_york",
            "friday",
            "foggy"
         ],
         [
            "new_york",
            "friday",
            "low 70f"
         ],
         [
            "new_york",
            "friday",
            "high 90f"
         ],
         [
            "new_york",
            "saturday",
            "dry"
         ],
         [
            "new_york",
            "saturday",
            "low 40f"
         ],
         [
            "new_york",
            "saturday",
            "high 60f"
         ],
         [
            "new_york",
            "sunday",
            "dry"
         ],
         [
            "new_york",
            "sunday",
            "low 70f"
         ],
         [
            "new_york",
            "sunday",
            "high 90f"
         ],
         [
            "brentwood",
            "monday",
            "raining"
         ],
         [
            "brentwood",
            "monday",
            "low 90f"
         ],
         [
            "brentwood",
            "monday",
            "high 100f"
         ],
         [
            "brentwood",
            "tuesday",
            "drizzle"
         ],
         [
            "brentwood",
            "tuesday",
            "low 70f"
         ],
         [
            "brentwood",
            "tuesday",
            "high 90f"
         ],
         [
            "brentwood",
            "wednesday",
            "dew"
         ],
         [
            "brentwood",
            "wednesday",
            "low 50f"
         ],
         [
            "brentwood",
            "wednesday",
            "high 70f"
         ],
         [
            "brentwood",
            "thursday",
            "foggy"
         ],
         [
            "brentwood",
            "thursday",
            "low 20f"
         ],
         [
            "brentwood",
            "thursday",
            "high 40f"
         ],
         [
            "brentwood",
            "friday",
            "windy"
         ],
         [
            "brentwood",
            "friday",
            "low 70f"
         ],
         [
            "brentwood",
            "friday",
            "high 80f"
         ],
         [
            "brentwood",
            "saturday",
            "dry"
         ],
         [
            "brentwood",
            "saturday",
            "low 20f"
         ],
         [
            "brentwood",
            "saturday",
            "high 30f"
         ],
         [
            "brentwood",
            "sunday",
            "rain"
         ],
         [
            "brentwood",
            "sunday",
            "low 80f"
         ],
         [
            "brentwood",
            "sunday",
            "high 100f"
         ],
         [
            "inglewood",
            "monday",
            "raining"
         ],
         [
            "inglewood",
            "monday",
            "low 40f"
         ],
         [
            "inglewood",
            "monday",
            "high 60f"
         ],
         [
            "inglewood",
            "tuesday",
            "snow"
         ],
         [
            "inglewood",
            "tuesday",
            "low 30f"
         ],
         [
            "inglewood",
            "tuesday",
            "high 50f"
         ],
         [
            "inglewood",
            "wednesday",
            "windy"
         ],
         [
            "inglewood",
            "wednesday",
            "low 60f"
         ],
         [
            "inglewood",
            "wednesday",
            "high 70f"
         ],
         [
            "inglewood",
            "thursday",
            "overcast"
         ],
         [
            "inglewood",
            "thursday",
            "low 70f"
         ],
         [
            "inglewood",
            "thursday",
            "high 80f"
         ],
         [
            "inglewood",
            "friday",
            "cloudy"
         ],
         [
            "inglewood",
            "friday",
            "low 90f"
         ],
         [
            "inglewood",
            "friday",
            "high 100f"
         ],
         [
            "inglewood",
            "saturday",
            "overcast"
         ],
         [
            "inglewood",
            "saturday",
            "low 30f"
         ],
         [
            "inglewood",
            "saturday",
            "high 40f"
         ],
         [
            "inglewood",
            "sunday",
            "humid"
         ],
         [
            "inglewood",
            "sunday",
            "low 90f"
         ],
         [
            "inglewood",
            "sunday",
            "high 100f"
         ],
         [
            "mountain_view",
            "monday",
            "windy"
         ],
         [
            "mountain_view",
            "monday",
            "low 60f"
         ],
         [
            "mountain_view",
            "monday",
            "high 70f"
         ],
         [
            "mountain_view",
            "tuesday",
            "misty"
         ],
         [
            "mountain_view",
            "tuesday",
            "low 60f"
         ],
         [
            "mountain_view",
            "tuesday",
            "high 70f"
         ],
         [
            "mountain_view",
            "wednesday",
            "cloudy"
         ],
         [
            "mountain_view",
            "wednesday",
            "low 80f"
         ],
         [
            "mountain_view",
            "wednesday",
            "high 90f"
         ],
         [
            "mountain_view",
            "thursday",
            "hail"
         ],
         [
            "mountain_view",
            "thursday",
            "low 80f"
         ],
         [
            "mountain_view",
            "thursday",
            "high 100f"
         ],
         [
            "mountain_view",
            "friday",
            "foggy"
         ],
         [
            "mountain_view",
            "friday",
            "low 90f"
         ],
         [
            "mountain_view",
            "friday",
            "high 100f"
         ],
         [
            "mountain_view",
            "saturday",
            "misty"
         ],
         [
            "mountain_view",
            "saturday",
            "low 90f"
         ],
         [
            "mountain_view",
            "saturday",
            "high 100f"
         ],
         [
            "mountain_view",
            "sunday",
            "cloudy"
         ],
         [
            "mountain_view",
            "sunday",
            "low 60f"
         ],
         [
            "mountain_view",
            "sunday",
            "high 70f"
         ],
         [
            "menlo_park",
            "monday",
            "foggy"
         ],
         [
            "menlo_park",
            "monday",
            "low 30f"
         ],
         [
            "menlo_park",
            "monday",
            "high 40f"
         ],
         [
            "menlo_park",
            "tuesday",
            "rain"
         ],
         [
            "menlo_park",
            "tuesday",
            "low 20f"
         ],
         [
            "menlo_park",
            "tuesday",
            "high 40f"
         ],
         [
            "menlo_park",
            "wednesday",
            "misty"
         ],
         [
            "menlo_park",
            "wednesday",
            "low 70f"
         ],
         [
            "menlo_park",
            "wednesday",
            "high 90f"
         ],
         [
            "menlo_park",
            "thursday",
            "clear_skies"
         ],
         [
            "menlo_park",
            "thursday",
            "low 30f"
         ],
         [
            "menlo_park",
            "thursday",
            "high 50f"
         ],
         [
            "menlo_park",
            "friday",
            "drizzle"
         ],
         [
            "menlo_park",
            "friday",
            "low 90f"
         ],
         [
            "menlo_park",
            "friday",
            "high 100f"
         ],
         [
            "menlo_park",
            "saturday",
            "drizzle"
         ],
         [
            "menlo_park",
            "saturday",
            "low 80f"
         ],
         [
            "menlo_park",
            "saturday",
            "high 90f"
         ],
         [
            "menlo_park",
            "sunday",
            "windy"
         ],
         [
            "menlo_park",
            "sunday",
            "low 20f"
         ],
         [
            "menlo_park",
            "sunday",
            "high 30f"
         ],
         [
            "compton",
            "monday",
            "humid"
         ],
         [
            "compton",
            "monday",
            "low 60f"
         ],
         [
            "compton",
            "monday",
            "high 70f"
         ],
         [
            "compton",
            "tuesday",
            "stormy"
         ],
         [
            "compton",
            "tuesday",
            "low 70f"
         ],
         [
            "compton",
            "tuesday",
            "high 90f"
         ],
         [
            "compton",
            "wednesday",
            "dry"
         ],
         [
            "compton",
            "wednesday",
            "low 30f"
         ],
         [
            "compton",
            "wednesday",
            "high 40f"
         ],
         [
            "compton",
            "thursday",
            "foggy"
         ],
         [
            "compton",
            "thursday",
            "low 70f"
         ],
         [
            "compton",
            "thursday",
            "high 90f"
         ],
         [
            "compton",
            "friday",
            "cloudy"
         ],
         [
            "compton",
            "friday",
            "low 80f"
         ],
         [
            "compton",
            "friday",
            "high 90f"
         ],
         [
            "compton",
            "saturday",
            "hail"
         ],
         [
            "compton",
            "saturday",
            "low 70f"
         ],
         [
            "compton",
            "saturday",
            "high 80f"
         ],
         [
            "compton",
            "sunday",
            "foggy"
         ],
         [
            "compton",
            "sunday",
            "low 60f"
         ],
         [
            "compton",
            "sunday",
            "high 80f"
         ]
      ]
   },
   "10": {
      "task": "weather",
      "utterances": [
         {
            "user": "will there be hail in mountain_view today ?",
            "response": "there will be clear_skies today in mountain_view",
            "reference_entities": [
               "today",
               "mountain_view",
               "clear_skies"
            ]
         },
         {
            "user": "thanks",
            "response": "anytime",
            "reference_entities": []
         }
      ],
      "kg": [
         [
            "brentwood",
            "monday",
            "dry"
         ],
         [
            "brentwood",
            "monday",
            "low 40f"
         ],
         [
            "brentwood",
            "monday",
            "high 60f"
         ],
         [
            "brentwood",
            "tuesday",
            "overcast"
         ],
         [
            "brentwood",
            "tuesday",
            "low 30f"
         ],
         [
            "brentwood",
            "tuesday",
            "high 40f"
         ],
         [
            "brentwood",
            "wednesday",
            "raining"
         ],
         [
            "brentwood",
            "wednesday",
            "low 30f"
         ],
         [
            "brentwood",
            "wednesday",
            "high 50f"
         ],
         [
            "brentwood",
            "thursday",
            "cloudy"
         ],
         [
            "brentwood",
            "thursday",
            "low 50f"
         ],
         [
            "brentwood",
            "thursday",
            "high 60f"
         ],
         [
            "brentwood",
            "friday",
            "dry"
         ],
         [
            "brentwood",
            "friday",
            "low 20f"
         ],
         [
            "brentwood",
            "friday",
            "high 40f"
         ],
         [
            "brentwood",
            "saturday",
            "cloudy"
         ],
         [
            "brentwood",
            "saturday",
            "low 70f"
         ],
         [
            "brentwood",
            "saturday",
            "high 90f"
         ],
         [
            "brentwood",
            "sunday",
            "humid"
         ],
         [
            "brentwood",
            "sunday",
            "low 90f"
         ],
         [
            "brentwood",
            "sunday",
            "high 100f"
         ],
         [
            "corona",
            "monday",
            "foggy"
         ],
         [
            "corona",
            "monday",
            "low 80f"
         ],
         [
            "corona",
            "monday",
            "high 90f"
         ],
         [
            "corona",
            "tuesday",
            "dry"
         ],
         [
            "corona",
            "tuesday",
            "low 40f"
         ],
         [
            "corona",
            "tuesday",
            "high 60f"
         ],
         [
            "corona",
            "wednesday",
            "clear_skies"
         ],
         [
            "corona",
            "wednesday",
            "low 80f"
         ],
         [
            "corona",
            "wednesday",
            "high 100f"
         ],
         [
            "corona",
            "thursday",
            "stormy"
         ],
         [
            "corona",
            "thursday",
            "low 40f"
         ],
         [
            "corona",
            "thursday",
            "high 60f"
         ],
         [
            "corona",
            "friday",
            "dry"
         ],
         [
            "corona",
            "friday",
            "low 60f"
         ],
         [
            "corona",
            "friday",
            "high 70f"
         ],
         [
            "corona",
            "saturday",
            "hail"
         ],
         [
            "corona",
            "saturday",
            "low 50f"
         ],
         [
            "corona",
            "saturday",
            "high 60f"
         ],
         [
            "corona",
            "sunday",
            "blizzard"
         ],
         [
            "corona",
            "sunday",
            "low 40f"
         ],
         [
            "corona",
            "sunday",
            "high 50f"
         ],
         [
            "danville",
            "monday",
            "dew"
         ],
         [
            "danville",
            "monday",
            "low 60f"
         ],
         [
            "danville",
            "monday",
            "high 70f"
         ],
         [
            "danville",
            "tuesday",
            "windy"
         ],
         [
            "danville",
            "tuesday",
            "low 90f"
         ],
         [
            "danville",
            "tuesday",
            "high 100f"
         ],
         [
            "danville",
            "wednesday",
            "raining"
         ],
         [
            "danville",
            "wednesday",
            "low 70f"
         ],
         [
            "danville",
            "wednesday",
            "high 90f"
         ],
         [
            "danville",
            "thursday",
            "cloudy"
         ],
         [
            "danville",
            "thursday",
            "low 70f"
         ],
         [
            "danville",
            "thursday",
            "high 80f"
         ],
         [
            "danville",
            "friday",
            "misty"
         ],
         [
            "danville",
            "friday",
            "low 60f"
         ],
         [
            "danville",
            "friday",
            "high 70f"
         ],
         [
            "danville",
            "saturday",
            "hot"
         ],
         [
            "danville",
            "saturday",
            "low 60f"
         ],
         [
            "danville",
            "saturday",
            "high 80f"
         ],
         [
            "danville",
            "sunday",
            "hail"
         ],
         [
            "danville",
            "sunday",
            "low 60f"
         ],
         [
            "danville",
            "sunday",
            "high 70f"
         ],
         [
            "seattle",
            "monday",
            "dry"
         ],
         [
            "seattle",
            "monday",
            "low 40f"
         ],
         [
            "seattle",
            "monday",
            "high 60f"
         ],
         [
            "seattle",
            "tuesday",
            "raining"
         ],
         [
            "seattle",
            "tuesday",
            "low 80f"
         ],
         [
            "seattle",
            "tuesday",
            "high 90f"
         ],
         [
            "seattle",
            "wednesday",
            "hail"
         ],
         [
            "seattle",
            "wednesday",
            "low 20f"
         ],
         [
            "seattle",
            "wednesday",
            "high 30f"
         ],
         [
            "seattle",
            "thursday",
            "frost"
         ],
         [
            "seattle",
            "thursday",
            "low 20f"
         ],
         [
            "seattle",
            "thursday",
            "high 40f"
         ],
         [
            "seattle",
            "friday",
            "raining"
         ],
         [
            "seattle",
            "friday",
            "low 20f"
         ],
         [
            "seattle",
            "friday",
            "high 40f"
         ],
         [
            "seattle",
            "saturday",
            "clear_skies"
         ],
         [
            "seattle",
            "saturday",
            "low 70f"
         ],
         [
            "seattle",
            "saturday",
            "high 80f"
         ],
         [
            "seattle",
            "sunday",
            "humid"
         ],
         [
            "seattle",
            "sunday",
            "low 80f"
         ],
         [
            "seattle",
            "sunday",
            "high 100f"
         ],
         [
            "inglewood",
            "monday",
            "dry"
         ],
         [
            "inglewood",
            "monday",
            "low 80f"
         ],
         [
            "inglewood",
            "monday",
            "high 90f"
         ],
         [
            "inglewood",
            "tuesday",
            "overcast"
         ],
         [
            "inglewood",
            "tuesday",
            "low 20f"
         ],
         [
            "inglewood",
            "tuesday",
            "high 40f"
         ],
         [
            "inglewood",
            "wednesday",
            "cloudy"
         ],
         [
            "inglewood",
            "wednesday",
            "low 60f"
         ],
         [
            "inglewood",
            "wednesday",
            "high 70f"
         ],
         [
            "inglewood",
            "thursday",
            "misty"
         ],
         [
            "inglewood",
            "thursday",
            "low 80f"
         ],
         [
            "inglewood",
            "thursday",
            "high 100f"
         ],
         [
            "inglewood",
            "friday",
            "blizzard"
         ],
         [
            "inglewood",
            "friday",
            "low 40f"
         ],
         [
            "inglewood",
            "friday",
            "high 60f"
         ],
         [
            "inglewood",
            "saturday",
            "drizzle"
         ],
         [
            "inglewood",
            "saturday",
            "low 30f"
         ],
         [
            "inglewood",
            "saturday",
            "high 50f"
         ],
         [
            "inglewood",
            "sunday",
            "blizzard"
         ],
         [
            "inglewood",
            "sunday",
            "low 30f"
         ],
         [
            "inglewood",
            "sunday",
            "high 40f"
         ],
         [
            "oakland",
            "monday",
            "foggy"
         ],
         [
            "oakland",
            "monday",
            "low 80f"
         ],
         [
            "oakland",
            "monday",
            "high 100f"
         ],
         [
            "oakland",
            "tuesday",
            "dew"
         ],
         [
            "oakland",
            "tuesday",
            "low 30f"
         ],
         [
            "oakland",
            "tuesday",
            "high 40f"
         ],
         [
            "oakland",
            "wednesday",
            "frost"
         ],
         [
            "oakland",
            "wednesday",
            "low 30f"
         ],
         [
            "oakland",
            "wednesday",
            "high 40f"
         ],
         [
            "oakland",
            "thursday",
            "rain"
         ],
         [
            "oakland",
            "thursday",
            "low 90f"
         ],
         [
            "oakland",
            "thursday",
            "high 100f"
         ],
         [
            "oakland",
            "friday",
            "cloudy"
         ],
         [
            "oakland",
            "friday",
            "low 40f"
         ],
         [
            "oakland",
            "friday",
            "high 60f"
         ],
         [
            "oakland",
            "saturday",
            "cloudy"
         ],
         [
            "oakland",
            "saturday",
            "low 60f"
         ],
         [
            "oakland",
            "saturday",
            "high 80f"
         ],
         [
            "oakland",
            "sunday",
            "windy"
         ],
         [
            "oakland",
            "sunday",
            "low 30f"
         ],
         [
            "oakland",
            "sunday",
            "high 40f"
         ],
         [
            "mountain_view",
            "monday",
            "clear_skies"
         ],
         [
            "mountain_view",
            "monday",
            "low 60f"
         ],
         [
            "mountain_view",
            "monday",
            "high 80f"
         ],
         [
            "mountain_view",
            "tuesday",
            "stormy"
         ],
         [
            "mountain_view",
            "tuesday",
            "low 70f"
         ],
         [
            "mountain_view",
            "tuesday",
            "high 80f"
         ],
         [
            "mountain_view",
            "wednesday",
            "foggy"
         ],
         [
            "mountain_view",
            "wednesday",
            "low 20f"
         ],
         [
            "mountain_view",
            "wednesday",
            "high 30f"
         ],
         [
            "mountain_view",
            "thursday",
            "warm"
         ],
         [
            "mountain_view",
            "thursday",
            "low 80f"
         ],
         [
            "mountain_view",
            "thursday",
            "high 100f"
         ],
         [
            "mountain_view",
            "friday",
            "warm"
         ],
         [
            "mountain_view",
            "friday",
            "low 70f"
         ],
         [
            "mountain_view",
            "friday",
            "high 90f"
         ],
         [
            "mountain_view",
            "saturday",
            "clear_skies"
         ],
         [
            "mountain_view",
            "saturday",
            "low 60f"
         ],
         [
            "mountain_view",
            "saturday",
            "high 80f"
         ],
         [
            "mountain_view",
            "sunday",
            "cloudy"
         ],
         [
            "mountain_view",
            "sunday",
            "low 80f"
         ],
         [
            "mountain_view",
            "sunday",
            "high 100f"
         ]
      ]
   },
   "11": {
      "task": "weather",
      "utterances": [
         {
            "user": "will the weather be warm in menlo_park on sunday ?",
            "response": "the highest_temperature on sunday is 30f in menlo_park",
            "reference_entities": [
               "sunday",
               "menlo_park",
               "30f",
               "highest_temperature"
            ]
         },
         {
            "user": "thanks",
            "response": "you are welcome",
            "reference_entities": []
         }
      ],
      "kg": [
         [
            "inglewood",
            "monday",
            "drizzle"
         ],
         [
            "inglewood",
            "monday",
            "low 80f"
         ],
         [
            "inglewood",
            "monday",
            "high 90f"
         ],
         [
            "inglewood",
            "tuesday",
            "rain"
         ],
         [
            "inglewood",
            "tuesday",
            "low 80f"
         ],
         [
            "inglewood",
            "tuesday",
            "high 90f"
         ],
         [
            "inglewood",
            "wednesday",
            "snow"
         ],
         [
            "inglewood",
            "wednesday",
            "low 40f"
         ],
         [
            "inglewood",
            "wednesday",
            "high 60f"
         ],
         [
            "inglewood",
            "thursday",
            "cloudy"
         ],
         [
            "inglewood",
            "thursday",
            "low 50f"
         ],
         [
            "inglewood",
            "thursday",
            "high 70f"
         ],
         [
            "inglewood",
            "friday",
            "blizzard"
         ],
         [
            "inglewood",
            "friday",
            "low 20f"
         ],
         [
            "inglewood",
            "friday",
            "high 30f"
         ],
         [
            "inglewood",
            "saturday",
            "blizzard"
         ],
         [
            "inglewood",
            "saturday",
            "low 30f"
         ],
         [
            "inglewood",
            "saturday",
            "high 40f"
         ],
         [
            "inglewood",
            "sunday",
            "foggy"
         ],
         [
            "inglewood",
            "sunday",
            "low 90f"
         ],
         [
            "inglewood",
            "sunday",
            "high 100f"
         ],
         [
            "san_mateo",
            "monday",
            "cloudy"
         ],
         [
            "san_mateo",
            "monday",
            "low 60f"
         ],
         [
            "san_mateo",
            "monday",
            "high 80f"
         ],
         [
            "san_mateo",
            "tuesday",
            "humid"
         ],
         [
            "san_mateo",
            "tuesday",
            "low 80f"
         ],
         [
            "san_mateo",
            "tuesday",
            "high 90f"
         ],
         [
            "san_mateo",
            "wednesday",
            "drizzle"
         ],
         [
            "san_mateo",
            "wednesday",
            "low 90f"
         ],
         [
            "san_mateo",
            "wednesday",
            "high 100f"
         ],
         [
            "san_mateo",
            "thursday",
            "clear_skies"
         ],
         [
            "san_mateo",
            "thursday",
            "low 60f"
         ],
         [
            "san_mateo",
            "thursday",
            "high 70f"
         ],
         [
            "san_mateo",
            "friday",
            "blizzard"
         ],
         [
            "san_mateo",
            "friday",
            "low 40f"
         ],
         [
            "san_mateo",
            "friday",
            "high 50f"
         ],
         [
            "san_mateo",
            "saturday",
            "overcast"
         ],
         [
            "san_mateo",
            "saturday",
            "low 90f"
         ],
         [
            "san_mateo",
            "saturday",
            "high 100f"
         ],
         [
            "san_mateo",
            "sunday",
            "humid"
         ],
         [
            "san_mateo",
            "sunday",
            "low 80f"
         ],
         [
            "san_mateo",
            "sunday",
            "high 100f"
         ],
         [
            "mountain_view",
            "monday",
            "snow"
         ],
         [
            "mountain_view",
            "monday",
            "low 20f"
         ],
         [
            "mountain_view",
            "monday",
            "high 30f"
         ],
         [
            "mountain_view",
            "tuesday",
            "dry"
         ],
         [
            "mountain_view",
            "tuesday",
            "low 70f"
         ],
         [
            "mountain_view",
            "tuesday",
            "high 80f"
         ],
         [
            "mountain_view",
            "wednesday",
            "frost"
         ],
         [
            "mountain_view",
            "wednesday",
            "low 30f"
         ],
         [
            "mountain_view",
            "wednesday",
            "high 50f"
         ],
         [
            "mountain_view",
            "thursday",
            "drizzle"
         ],
         [
            "mountain_view",
            "thursday",
            "low 60f"
         ],
         [
            "mountain_view",
            "thursday",
            "high 80f"
         ],
         [
            "mountain_view",
            "friday",
            "windy"
         ],
         [
            "mountain_view",
            "friday",
            "low 90f"
         ],
         [
            "mountain_view",
            "friday",
            "high 100f"
         ],
         [
            "mountain_view",
            "saturday",
            "foggy"
         ],
         [
            "mountain_view",
            "saturday",
            "low 60f"
         ],
         [
            "mountain_view",
            "saturday",
            "high 80f"
         ],
         [
            "mountain_view",
            "sunday",
            "snow"
         ],
         [
            "mountain_view",
            "sunday",
            "low 50f"
         ],
         [
            "mountain_view",
            "sunday",
            "high 70f"
         ],
         [
            "danville",
            "monday",
            "dew"
         ],
         [
            "danville",
            "monday",
            "low 50f"
         ],
         [
            "danville",
            "monday",
            "high 70f"
         ],
         [
            "danville",
            "tuesday",
            "foggy"
         ],
         [
            "danville",
            "tuesday",
            "low 70f"
         ],
         [
            "danville",
            "tuesday",
            "high 90f"
         ],
         [
            "danville",
            "wednesday",
            "stormy"
         ],
         [
            "danville",
            "wednesday",
            "low 30f"
         ],
         [
            "danville",
            "wednesday",
            "high 40f"
         ],
         [
            "danville",
            "thursday",
            "cloudy"
         ],
         [
            "danville",
            "thursday",
            "low 30f"
         ],
         [
            "danville",
            "thursday",
            "high 50f"
         ],
         [
            "danville",
            "friday",
            "frost"
         ],
         [
            "danville",
            "friday",
            "low 30f"
         ],
         [
            "danville",
            "friday",
            "high 40f"
         ],
         [
            "danville",
            "saturday",
            "windy"
         ],
         [
            "danville",
            "saturday",
            "low 40f"
         ],
         [
            "danville",
            "saturday",
            "high 60f"
         ],
         [
            "danville",
            "sunday",
            "rain"
         ],
         [
            "danville",
            "sunday",
            "low 90f"
         ],
         [
            "danville",
            "sunday",
            "high 100f"
         ],
         [
            "alhambra",
            "monday",
            "windy"
         ],
         [
            "alhambra",
            "monday",
            "low 90f"
         ],
         [
            "alhambra",
            "monday",
            "high 100f"
         ],
         [
            "alhambra",
            "tuesday",
            "rain"
         ],
         [
            "alhambra",
            "tuesday",
            "low 70f"
         ],
         [
            "alhambra",
            "tuesday",
            "high 80f"
         ],
         [
            "alhambra",
            "wednesday",
            "foggy"
         ],
         [
            "alhambra",
            "wednesday",
            "low 60f"
         ],
         [
            "alhambra",
            "wednesday",
            "high 70f"
         ],
         [
            "alhambra",
            "thursday",
            "windy"
         ],
         [
            "alhambra",
            "thursday",
            "low 50f"
         ],
         [
            "alhambra",
            "thursday",
            "high 60f"
         ],
         [
            "alhambra",
            "friday",
            "drizzle"
         ],
         [
            "alhambra",
            "friday",
            "low 60f"
         ],
         [
            "alhambra",
            "friday",
            "high 80f"
         ],
         [
            "alhambra",
            "saturday",
            "windy"
         ],
         [
            "alhambra",
            "saturday",
            "low 50f"
         ],
         [
            "alhambra",
            "saturday",
            "high 60f"
         ],
         [
            "alhambra",
            "sunday",
            "blizzard"
         ],
         [
            "alhambra",
            "sunday",
            "low 50f"
         ],
         [
            "alhambra",
            "sunday",
            "high 60f"
         ],
         [
            "atherton",
            "monday",
            "drizzle"
         ],
         [
            "atherton",
            "monday",
            "low 20f"
         ],
         [
            "atherton",
            "monday",
            "high 30f"
         ],
         [
            "atherton",
            "tuesday",
            "snow"
         ],
         [
            "atherton",
            "tuesday",
            "low 80f"
         ],
         [
            "atherton",
            "tuesday",
            "high 90f"
         ],
         [
            "atherton",
            "wednesday",
            "cloudy"
         ],
         [
            "atherton",
            "wednesday",
            "low 90f"
         ],
         [
            "atherton",
            "wednesday",
            "high 100f"
         ],
         [
            "atherton",
            "thursday",
            "drizzle"
         ],
         [
            "atherton",
            "thursday",
            "low 50f"
         ],
         [
            "atherton",
            "thursday",
            "high 60f"
         ],
         [
            "atherton",
            "friday",
            "cloudy"
         ],
         [
            "atherton",
            "friday",
            "low 50f"
         ],
         [
            "atherton",
            "friday",
            "high 60f"
         ],
         [
            "atherton",
            "saturday",
            "windy"
         ],
         [
            "atherton",
            "saturday",
            "low 60f"
         ],
         [
            "atherton",
            "saturday",
            "high 70f"
         ],
         [
            "atherton",
            "sunday",
            "misty"
         ],
         [
            "atherton",
            "sunday",
            "low 80f"
         ],
         [
            "atherton",
            "sunday",
            "high 100f"
         ],
         [
            "menlo_park",
            "monday",
            "drizzle"
         ],
         [
            "menlo_park",
            "monday",
            "low 40f"
         ],
         [
            "menlo_park",
            "monday",
            "high 50f"
         ],
         [
            "menlo_park",
            "tuesday",
            "raining"
         ],
         [
            "menlo_park",
            "tuesday",
            "low 50f"
         ],
         [
            "menlo_park",
            "tuesday",
            "high 60f"
         ],
         [
            "menlo_park",
            "wednesday",
            "dew"
         ],
         [
            "menlo_park",
            "wednesday",
            "low 70f"
         ],
         [
            "menlo_park",
            "wednesday",
            "high 90f"
         ],
         [
            "menlo_park",
            "thursday",
            "overcast"
         ],
         [
            "menlo_park",
            "thursday",
            "low 70f"
         ],
         [
            "menlo_park",
            "thursday",
            "high 80f"
         ],
         [
            "menlo_park",
            "friday",
            "rain"
         ],
         [
            "menlo_park",
            "friday",
            "low 80f"
         ],
         [
            "menlo_park",
            "friday",
            "high 100f"
         ],
         [
            "menlo_park",
            "saturday",
            "windy"
         ],
         [
            "menlo_park",
            "saturday",
            "low 40f"
         ],
         [
            "menlo_park",
            "saturday",
            "high 50f"
         ],
         [
            "menlo_park",
            "sunday",
            "dry"
         ],
         [
            "menlo_park",
            "sunday",
            "low 20f"
         ],
         [
            "menlo_park",
            "sunday",
            "high 30f"
         ]
      ]
   },
   "12": {
      "task": "weather",
      "utterances": [
         {
            "user": "what is the weather like today and tomorrow",
            "response": "what city would you like the 2 day forecast for ?",
            "reference_entities": []
         },
         {
            "user": "i need to know if there is a blizzard in redwood_city today",
            "response": "there is no blizzard in redwood_city today",
            "reference_entities": [
               "blizzard",
               "redwood_city",
               "today"
            ]
         },
         {
            "user": "thanks",
            "response": "you are welcome",
            "reference_entities": []
         }
      ],
      "kg": [
         [
            "redwood_city",
            "monday",
            "snow"
         ],
         [
            "redwood_city",
            "monday",
            "low 40f"
         ],
         [
            "redwood_city",
            "monday",
            "high 60f"
         ],
         [
            "redwood_city",
            "tuesday",
            "windy"
         ],
         [
            "redwood_city",
            "tuesday",
            "low 80f"
         ],
         [
            "redwood_city",
            "tuesday",
            "high 100f"
         ],
         [
            "redwood_city",
            "wednesday",
            "frost"
         ],
         [
            "redwood_city",
            "wednesday",
            "low 20f"
         ],
         [
            "redwood_city",
            "wednesday",
            "high 30f"
         ],
         [
            "redwood_city",
            "thursday",
            "overcast"
         ],
         [
            "redwood_city",
            "thursday",
            "low 50f"
         ],
         [
            "redwood_city",
            "thursday",
            "high 70f"
         ],
         [
            "redwood_city",
            "friday",
            "cloudy"
         ],
         [
            "redwood_city",
            "friday",
            "low 90f"
         ],
         [
            "redwood_city",
            "friday",
            "high 100f"
         ],
         [
            "redwood_city",
            "saturday",
            "raining"
         ],
         [
            "redwood_city",
            "saturday",
            "low 40f"
         ],
         [
            "redwood_city",
            "saturday",
            "high 50f"
         ],
         [
            "redwood_city",
            "sunday",
            "drizzle"
         ],
         [
            "redwood_city",
            "sunday",
            "low 90f"
         ],
         [
            "redwood_city",
            "sunday",
            "high 100f"
         ],
         [
            "seattle",
            "monday",
            "snow"
         ],
         [
            "seattle",
            "monday",
            "low 30f"
         ],
         [
            "seattle",
            "monday",
            "high 40f"
         ],
         [
            "seattle",
            "tuesday",
            "warm"
         ],
         [
            "seattle",
            "tuesday",
            "low 70f"
         ],
         [
            "seattle",
            "tuesday",
            "high 90f"
         ],
         [
            "seattle",
            "wednesday",
            "blizzard"
         ],
         [
            "seattle",
            "wednesday",
            "low 40f"
         ],
         [
            "seattle",
            "wednesday",
            "high 60f"
         ],
         [
            "seattle",
            "thursday",
            "clear_skies"
         ],
         [
            "seattle",
            "thursday",
            "low 40f"
         ],
         [
            "seattle",
            "thursday",
            "high 50f"
         ],
         [
            "seattle",
            "friday",
            "overcast"
         ],
         [
            "seattle",
            "friday",
            "low 80f"
         ],
         [
            "seattle",
            "friday",
            "high 90f"
         ],
         [
            "seattle",
            "saturday",
            "dry"
         ],
         [
            "seattle",
            "saturday",
            "low 80f"
         ],
         [
            "seattle",
            "saturday",
            "high 100f"
         ],
         [
            "seattle",
            "sunday",
            "snow"
         ],
         [
            "seattle",
            "sunday",
            "low 80f"
         ],
         [
            "seattle",
            "sunday",
            "high 90f"
         ],
         [
            "grand_rapids",
            "monday",
            "frost"
         ],
         [
            "grand_rapids",
            "monday",
            "low 20f"
         ],
         [
            "grand_rapids",
            "monday",
            "high 40f"
         ],
         [
            "grand_rapids",
            "tuesday",
            "rain"
         ],
         [
            "grand_rapids",
            "tuesday",
            "low 40f"
         ],
         [
            "grand_rapids",
            "tuesday",
            "high 60f"
         ],
         [
            "grand_rapids",
            "wednesday",
            "drizzle"
         ],
         [
            "grand_rapids",
            "wednesday",
            "low 30f"
         ],
         [
            "grand_rapids",
            "wednesday",
            "high 40f"
         ],
         [
            "grand_rapids",
            "thursday",
            "warm"
         ],
         [
            "grand_rapids",
            "thursday",
            "low 90f"
         ],
         [
            "grand_rapids",
            "thursday",
            "high 100f"
         ],
         [
            "grand_rapids",
            "friday",
            "foggy"
         ],
         [
            "grand_rapids",
            "friday",
            "low 80f"
         ],
         [
            "grand_rapids",
            "friday",
            "high 90f"
         ],
         [
            "grand_rapids",
            "saturday",
            "drizzle"
         ],
         [
            "grand_rapids",
            "saturday",
            "low 70f"
         ],
         [
            "grand_rapids",
            "saturday",
            "high 80f"
         ],
         [
            "grand_rapids",
            "sunday",
            "raining"
         ],
         [
            "grand_rapids",
            "sunday",
            "low 60f"
         ],
         [
            "grand_rapids",
            "sunday",
            "high 70f"
         ],
         [
            "boston",
            "monday",
            "frost"
         ],
         [
            "boston",
            "monday",
            "low 40f"
         ],
         [
            "boston",
            "monday",
            "high 50f"
         ],
         [
            "boston",
            "tuesday",
            "overcast"
         ],
         [
            "boston",
            "tuesday",
            "low 80f"
         ],
         [
            "boston",
            "tuesday",
            "high 90f"
         ],
         [
            "boston",
            "wednesday",
            "overcast"
         ],
         [
            "boston",
            "wednesday",
            "low 30f"
         ],
         [
            "boston",
            "wednesday",
            "high 50f"
         ],
         [
            "boston",
            "thursday",
            "rain"
         ],
         [
            "boston",
            "thursday",
            "low 50f"
         ],
         [
            "boston",
            "thursday",
            "high 70f"
         ],
         [
            "boston",
            "friday",
            "raining"
         ],
         [
            "boston",
            "friday",
            "low 30f"
         ],
         [
            "boston",
            "friday",
            "high 40f"
         ],
         [
            "boston",
            "saturday",
            "blizzard"
         ],
         [
            "boston",
            "saturday",
            "low 30f"
         ],
         [
            "boston",
            "saturday",
            "high 40f"
         ],
         [
            "boston",
            "sunday",
            "cloudy"
         ],
         [
            "boston",
            "sunday",
            "low 40f"
         ],
         [
            "boston",
            "sunday",
            "high 50f"
         ],
         [
            "mountain_view",
            "monday",
            "clear_skies"
         ],
         [
            "mountain_view",
            "monday",
            "low 60f"
         ],
         [
            "mountain_view",
            "monday",
            "high 70f"
         ],
         [
            "mountain_view",
            "tuesday",
            "snow"
         ],
         [
            "mountain_view",
            "tuesday",
            "low 50f"
         ],
         [
            "mountain_view",
            "tuesday",
            "high 70f"
         ],
         [
            "mountain_view",
            "wednesday",
            "drizzle"
         ],
         [
            "mountain_view",
            "wednesday",
            "low 20f"
         ],
         [
            "mountain_view",
            "wednesday",
            "high 30f"
         ],
         [
            "mountain_view",
            "thursday",
            "overcast"
         ],
         [
            "mountain_view",
            "thursday",
            "low 70f"
         ],
         [
            "mountain_view",
            "thursday",
            "high 90f"
         ],
         [
            "mountain_view",
            "friday",
            "hot"
         ],
         [
            "mountain_view",
            "friday",
            "low 50f"
         ],
         [
            "mountain_view",
            "friday",
            "high 70f"
         ],
         [
            "mountain_view",
            "saturday",
            "blizzard"
         ],
         [
            "mountain_view",
            "saturday",
            "low 30f"
         ],
         [
            "mountain_view",
            "saturday",
            "high 40f"
         ],
         [
            "mountain_view",
            "sunday",
            "snow"
         ],
         [
            "mountain_view",
            "sunday",
            "low 50f"
         ],
         [
            "mountain_view",
            "sunday",
            "high 60f"
         ],
         [
            "durham",
            "monday",
            "drizzle"
         ],
         [
            "durham",
            "monday",
            "low 40f"
         ],
         [
            "durham",
            "monday",
            "high 60f"
         ],
         [
            "durham",
            "tuesday",
            "windy"
         ],
         [
            "durham",
            "tuesday",
            "low 70f"
         ],
         [
            "durham",
            "tuesday",
            "high 80f"
         ],
         [
            "durham",
            "wednesday",
            "snow"
         ],
         [
            "durham",
            "wednesday",
            "low 70f"
         ],
         [
            "durham",
            "wednesday",
            "high 80f"
         ],
         [
            "durham",
            "thursday",
            "raining"
         ],
         [
            "durham",
            "thursday",
            "low 30f"
         ],
         [
            "durham",
            "thursday",
            "high 50f"
         ],
         [
            "durham",
            "friday",
            "drizzle"
         ],
         [
            "durham",
            "friday",
            "low 20f"
         ],
         [
            "durham",
            "friday",
            "high 30f"
         ],
         [
            "durham",
            "saturday",
            "rain"
         ],
         [
            "durham",
            "saturday",
            "low 30f"
         ],
         [
            "durham",
            "saturday",
            "high 50f"
         ],
         [
            "durham",
            "sunday",
            "humid"
         ],
         [
            "durham",
            "sunday",
            "low 70f"
         ],
         [
            "durham",
            "sunday",
            "high 90f"
         ],
         [
            "exeter",
            "monday",
            "dry"
         ],
         [
            "exeter",
            "monday",
            "low 50f"
         ],
         [
            "exeter",
            "monday",
            "high 60f"
         ],
         [
            "exeter",
            "tuesday",
            "dry"
         ],
         [
            "exeter",
            "tuesday",
            "low 70f"
         ],
         [
            "exeter",
            "tuesday",
            "high 80f"
         ],
         [
            "exeter",
            "wednesday",
            "rain"
         ],
         [
            "exeter",
            "wednesday",
            "low 60f"
         ],
         [
            "exeter",
            "wednesday",
            "high 80f"
         ],
         [
            "exeter",
            "thursday",
            "foggy"
         ],
         [
            "exeter",
            "thursday",
            "low 50f"
         ],
         [
            "exeter",
            "thursday",
            "high 70f"
         ],
         [
            "exeter",
            "friday",
            "clear_skies"
         ],
         [
            "exeter",
            "friday",
            "low 50f"
         ],
         [
            "exeter",
            "friday",
            "high 70f"
         ],
         [
            "exeter",
            "saturday",
            "dry"
         ],
         [
            "exeter",
            "saturday",
            "low 50f"
         ],
         [
            "exeter",
            "saturday",
            "high 60f"
         ],
         [
            "exeter",
            "sunday",
            "humid"
         ],
         [
            "exeter",
            "sunday",
            "low 70f"
         ],
         [
            "exeter",
            "sunday",
            "high 80f"
         ]
      ]
   },
   "13": {
      "task": "navigate",
      "utterances": [
         {
            "user": "get me directions to the nearest shopping mall",
            "response": "the nearest shopping mall is stanford_shopping_center it s located 3_miles away and there is no_traffic to reach it",
            "reference_entities": [
               "stanford_shopping_center",
               "no_traffic",
               "3_miles"
            ]
         },
         {
            "user": "sounds great thanks",
            "response": "you are welcome !",
            "reference_entities": []
         }
      ],
      "kg": [
         [
            "stanford_oval_parking",
            "distance",
            "3_miles"
         ],
         [
            "stanford_oval_parking",
            "traffic_info",
            "no_traffic"
         ],
         [
            "stanford_oval_parking",
            "poi_type",
            "parking_garage"
         ],
         [
            "stanford_oval_parking",
            "address",
            "610_amarillo_ave"
         ],
         [
            "starbucks",
            "distance",
            "2_miles"
         ],
         [
            "starbucks",
            "traffic_info",
            "no_traffic"
         ],
         [
            "starbucks",
            "poi_type",
            "coffee_or_tea_place"
         ],
         [
            "starbucks",
            "address",
            "792_bedoin_street"
         ],
         [
            "valero",
            "distance",
            "5_miles"
         ],
         [
            "valero",
            "traffic_info",
            "heavy_traffic"
         ],
         [
            "valero",
            "poi_type",
            "gas_station"
         ],
         [
            "valero",
            "address",
            "200_alester_ave"
         ],
         [
            "5677_springer_street",
            "distance",
            "6_miles"
         ],
         [
            "5677_springer_street",
            "traffic_info",
            "heavy_traffic"
         ],
         [
            "5677_springer_street",
            "poi_type",
            "certain_address"
         ],
         [
            "5677_springer_street",
            "address",
            "5677_springer_street"
         ],
         [
            "safeway",
            "distance",
            "6_miles"
         ],
         [
            "safeway",
            "traffic_info",
            "heavy_traffic"
         ],
         [
            "safeway",
            "poi_type",
            "grocery_store"
         ],
         [
            "safeway",
            "address",
            "452_arcadia_pl"
         ],
         [
            "stanford_shopping_center",
            "distance",
            "3_miles"
         ],
         [
            "stanford_shopping_center",
            "traffic_info",
            "no_traffic"
         ],
         [
            "stanford_shopping_center",
            "poi_type",
            "shopping_center"
         ],
         [
            "stanford_shopping_center",
            "address",
            "773_alger_dr"
         ],
         [
            "hotel_keen",
            "distance",
            "2_miles"
         ],
         [
            "hotel_keen",
            "traffic_info",
            "moderate_traffic"
         ],
         [
            "hotel_keen",
            "poi_type",
            "rest_stop"
         ],
         [
            "hotel_keen",
            "address",
            "578_arbol_dr"
         ]
      ]
   },
   "14": {
      "task": "schedule",
      "utterances": [
         {
            "user": "remind me that i have a meeting at work on the_12th at 5pm in conference_room_100",
            "response": "okay setting a reminder for you work meeting , on the_12th at 5pm , in conference_room_100",
            "reference_entities": [
               "conference_room_100",
               "the_12th",
               "5pm",
               "meeting"
            ]
         }
      ],
      "kg": []
   },
   "15": {
      "task": "navigate",
      "utterances": [
         {
            "user": "where are the nearest coffee shops",
            "response": "the nearby coffee shops are teavana which is 6_miles away , and peets_coffee which is 3_miles away",
            "reference_entities": [
               "3_miles",
               "6_miles",
               "teavana",
               "peets_coffee"
            ]
         },
         {
            "user": "please give me an address and directions to the peets_coffee , and take the fastest route available",
            "response": "peets_coffee is located at 9981_archuleta_ave but a car collision is nearby on the route i will try to find the quickest route possible",
            "reference_entities": [
               "9981_archuleta_ave",
               "peets_coffee"
            ]
         },
         {
            "user": "thanks for all the help",
            "response": "you are welcome !",
            "reference_entities": []
         }
      ],
      "kg": [
         [
            "stanford_express_care",
            "distance",
            "1_miles"
         ],
         [
            "stanford_express_care",
            "traffic_info",
            "moderate_traffic"
         ],
         [
            "stanford_express_care",
            "poi_type",
            "hospital"
         ],
         [
            "stanford_express_care",
            "address",
            "214_el_camino_real"
         ],
         [
            "papa_johns",
            "distance",
            "6_miles"
         ],
         [
            "papa_johns",
            "traffic_info",
            "car_collision_nearby"
         ],
         [
            "papa_johns",
            "poi_type",
            "pizza_restaurant"
         ],
         [
            "papa_johns",
            "address",
            "110_arastradero_rd"
         ],
         [
            "jing_jing",
            "distance",
            "6_miles"
         ],
         [
            "jing_jing",
            "traffic_info",
            "road_block_nearby"
         ],
         [
            "jing_jing",
            "poi_type",
            "chinese_restaurant"
         ],
         [
            "jing_jing",
            "address",
            "113_arbol_dr"
         ],
         [
            "whole_foods",
            "distance",
            "1_miles"
         ],
         [
            "whole_foods",
            "traffic_info",
            "road_block_nearby"
         ],
         [
            "whole_foods",
            "poi_type",
            "grocery_store"
         ],
         [
            "whole_foods",
            "address",
            "819_alma_st"
         ],
         [
            "peets_coffee",
            "distance",
            "3_miles"
         ],
         [
            "peets_coffee",
            "traffic_info",
            "car_collision_nearby"
         ],
         [
            "peets_coffee",
            "poi_type",
            "coffee_or_tea_place"
         ],
         [
            "peets_coffee",
            "address",
            "9981_archuleta_ave"
         ],
         [
            "5677_springer_street",
            "distance",
            "2_miles"
         ],
         [
            "5677_springer_street",
            "traffic_info",
            "no_traffic"
         ],
         [
            "5677_springer_street",
            "poi_type",
            "certain_address"
         ],
         [
            "5677_springer_street",
            "address",
            "5677_springer_street"
         ],
         [
            "palo_alto_garage_r",
            "distance",
            "2_miles"
         ],
         [
            "palo_alto_garage_r",
            "traffic_info",
            "heavy_traffic"
         ],
         [
            "palo_alto_garage_r",
            "poi_type",
            "parking_garage"
         ],
         [
            "palo_alto_garage_r",
            "address",
            "481_amaranta_ave"
         ],
         [
            "teavana",
            "distance",
            "6_miles"
         ],
         [
            "teavana",
            "traffic_info",
            "road_block_nearby"
         ],
         [
            "teavana",
            "poi_type",
            "coffee_or_tea_place"
         ],
         [
            "teavana",
            "address",
            "145_amherst_st"
         ]
      ]
   },
   "16": {
      "task": "schedule",
      "utterances": [
         {
            "user": "what is the date of football and who is coming ?",
            "response": "you have four football_activity scheduled ; one on the_5th with john , on the_10th with marie , one on the_16th with alex , and one on monday with father",
            "reference_entities": [
               "father",
               "monday",
               "football_activity",
               "alex",
               "the_5th",
               "the_10th",
               "marie",
               "the_16th"
            ]
         },
         {
            "user": "thanks",
            "response": "have a great day",
            "reference_entities": []
         }
      ],
      "kg": [
         [
            "dinner",
            "time",
            "6pm"
         ],
         [
            "dinner",
            "date",
            "the_7th"
         ],
         [
            "dinner",
            "party",
            "marie"
         ],
         [
            "meeting",
            "time",
            "1pm"
         ],
         [
            "meeting",
            "date",
            "the_15th"
         ],
         [
            "meeting",
            "party",
            "management"
         ],
         [
            "meeting",
            "room",
            "conference_room_50"
         ],
         [
            "meeting",
            "agenda",
            "sign_the_nda"
         ],
         [
            "football_activity",
            "time",
            "9am"
         ],
         [
            "football_activity",
            "date",
            "the_10th"
         ],
         [
            "football_activity",
            "party",
            "marie"
         ],
         [
            "doctor_appointment",
            "time",
            "3pm"
         ],
         [
            "doctor_appointment",
            "date",
            "the_7th"
         ],
         [
            "doctor_appointment",
            "party",
            "jeff"
         ],
         [
            "lab_appointment",
            "time",
            "2pm"
         ],
         [
            "lab_appointment",
            "date",
            "friday"
         ],
         [
            "lab_appointment",
            "party",
            "martha"
         ],
         [
            "football_activity",
            "time",
            "10am"
         ],
         [
            "football_activity",
            "date",
            "the_5th"
         ],
         [
            "football_activity",
            "party",
            "jon"
         ],
         [
            "football_activity",
            "time",
            "3pm"
         ],
         [
            "football_activity",
            "date",
            "the_16th"
         ],
         [
            "football_activity",
            "party",
            "alex"
         ],
         [
            "football_activity",
            "time",
            "2pm"
         ],
         [
            "football_activity",
            "date",
            "monday"
         ],
         [
            "football_activity",
            "party",
            "father"
         ]
      ]
   },
   "17": {
      "task": "weather",
      "utterances": [
         {
            "user": "will it be stormy in redwood_city on wednesday ?",
            "response": "no , wednesday it will be hot in redwood_city",
            "reference_entities": [
               "hot",
               "redwood_city",
               "wednesday"
            ]
         },
         {
            "user": "thank you",
            "response": "anytime",
            "reference_entities": []
         }
      ],
      "kg": [
         [
            "durham",
            "monday",
            "overcast"
         ],
         [
            "durham",
            "monday",
            "low 50f"
         ],
         [
            "durham",
            "monday",
            "high 70f"
         ],
         [
            "durham",
            "tuesday",
            "overcast"
         ],
         [
            "durham",
            "tuesday",
            "low 20f"
         ],
         [
            "durham",
            "tuesday",
            "high 40f"
         ],
         [
            "durham",
            "wednesday",
            "hail"
         ],
         [
            "durham",
            "wednesday",
            "low 80f"
         ],
         [
            "durham",
            "wednesday",
            "high 100f"
         ],
         [
            "durham",
            "thursday",
            "cloudy"
         ],
         [
            "durham",
            "thursday",
            "low 30f"
         ],
         [
            "durham",
            "thursday",
            "high 50f"
         ],
         [
            "durham",
            "friday",
            "snow"
         ],
         [
            "durham",
            "friday",
            "low 50f"
         ],
         [
            "durham",
            "friday",
            "high 60f"
         ],
         [
            "durham",
            "saturday",
            "overcast"
         ],
         [
            "durham",
            "saturday",
            "low 40f"
         ],
         [
            "durham",
            "saturday",
            "high 50f"
         ],
         [
            "durham",
            "sunday",
            "dew"
         ],
         [
            "durham",
            "sunday",
            "low 60f"
         ],
         [
            "durham",
            "sunday",
            "high 80f"
         ],
         [
            "redwood_city",
            "monday",
            "hot"
         ],
         [
            "redwood_city",
            "monday",
            "low 60f"
         ],
         [
            "redwood_city",
            "monday",
            "high 80f"
         ],
         [
            "redwood_city",
            "tuesday",
            "dry"
         ],
         [
            "redwood_city",
            "tuesday",
            "low 90f"
         ],
         [
            "redwood_city",
            "tuesday",
            "high 100f"
         ],
         [
            "redwood_city",
            "wednesday",
            "hot"
         ],
         [
            "redwood_city",
            "wednesday",
            "low 60f"
         ],
         [
            "redwood_city",
            "wednesday",
            "high 70f"
         ],
         [
            "redwood_city",
            "thursday",
            "foggy"
         ],
         [
            "redwood_city",
            "thursday",
            "low 60f"
         ],
         [
            "redwood_city",
            "thursday",
            "high 70f"
         ],
         [
            "redwood_city",
            "friday",
            "foggy"
         ],
         [
            "redwood_city",
            "friday",
            "low 30f"
         ],
         [
            "redwood_city",
            "friday",
            "high 50f"
         ],
         [
            "redwood_city",
            "saturday",
            "dry"
         ],
         [
            "redwood_city",
            "saturday",
            "low 70f"
         ],
         [
            "redwood_city",
            "saturday",
            "high 80f"
         ],
         [
            "redwood_city",
            "sunday",
            "windy"
         ],
         [
            "redwood_city",
            "sunday",
            "low 30f"
         ],
         [
            "redwood_city",
            "sunday",
            "high 50f"
         ],
         [
            "danville",
            "monday",
            "cloudy"
         ],
         [
            "danville",
            "monday",
            "low 90f"
         ],
         [
            "danville",
            "monday",
            "high 100f"
         ],
         [
            "danville",
            "tuesday",
            "stormy"
         ],
         [
            "danville",
            "tuesday",
            "low 20f"
         ],
         [
            "danville",
            "tuesday",
            "high 30f"
         ],
         [
            "danville",
            "wednesday",
            "dry"
         ],
         [
            "danville",
            "wednesday",
            "low 60f"
         ],
         [
            "danville",
            "wednesday",
            "high 80f"
         ],
         [
            "danville",
            "thursday",
            "snow"
         ],
         [
            "danville",
            "thursday",
            "low 90f"
         ],
         [
            "danville",
            "thursday",
            "high 100f"
         ],
         [
            "danville",
            "friday",
            "cloudy"
         ],
         [
            "danville",
            "friday",
            "low 60f"
         ],
         [
            "danville",
            "friday",
            "high 70f"
         ],
         [
            "danville",
            "saturday",
            "rain"
         ],
         [
            "danville",
            "saturday",
            "low 60f"
         ],
         [
            "danville",
            "saturday",
            "high 80f"
         ],
         [
            "danville",
            "sunday",
            "raining"
         ],
         [
            "danville",
            "sunday",
            "low 20f"
         ],
         [
            "danville",
            "sunday",
            "high 40f"
         ],
         [
            "camarillo",
            "monday",
            "hail"
         ],
         [
            "camarillo",
            "monday",
            "low 60f"
         ],
         [
            "camarillo",
            "monday",
            "high 80f"
         ],
         [
            "camarillo",
            "tuesday",
            "snow"
         ],
         [
            "camarillo",
            "tuesday",
            "low 90f"
         ],
         [
            "camarillo",
            "tuesday",
            "high 100f"
         ],
         [
            "camarillo",
            "wednesday",
            "frost"
         ],
         [
            "camarillo",
            "wednesday",
            "low 50f"
         ],
         [
            "camarillo",
            "wednesday",
            "high 60f"
         ],
         [
            "camarillo",
            "thursday",
            "hail"
         ],
         [
            "camarillo",
            "thursday",
            "low 70f"
         ],
         [
            "camarillo",
            "thursday",
            "high 90f"
         ],
         [
            "camarillo",
            "friday",
            "clear_skies"
         ],
         [
            "camarillo",
            "friday",
            "low 40f"
         ],
         [
            "camarillo",
            "friday",
            "high 50f"
         ],
         [
            "camarillo",
            "saturday",
            "misty"
         ],
         [
            "camarillo",
            "saturday",
            "low 70f"
         ],
         [
            "camarillo",
            "saturday",
            "high 80f"
         ],
         [
            "camarillo",
            "sunday",
            "stormy"
         ],
         [
            "camarillo",
            "sunday",
            "low 90f"
         ],
         [
            "camarillo",
            "sunday",
            "high 100f"
         ],
         [
            "fresno",
            "monday",
            "humid"
         ],
         [
            "fresno",
            "monday",
            "low 80f"
         ],
         [
            "fresno",
            "monday",
            "high 90f"
         ],
         [
            "fresno",
            "tuesday",
            "clear_skies"
         ],
         [
            "fresno",
            "tuesday",
            "low 30f"
         ],
         [
            "fresno",
            "tuesday",
            "high 40f"
         ],
         [
            "fresno",
            "wednesday",
            "frost"
         ],
         [
            "fresno",
            "wednesday",
            "low 30f"
         ],
         [
            "fresno",
            "wednesday",
            "high 50f"
         ],
         [
            "fresno",
            "thursday",
            "drizzle"
         ],
         [
            "fresno",
            "thursday",
            "low 20f"
         ],
         [
            "fresno",
            "thursday",
            "high 30f"
         ],
         [
            "fresno",
            "friday",
            "blizzard"
         ],
         [
            "fresno",
            "friday",
            "low 40f"
         ],
         [
            "fresno",
            "friday",
            "high 50f"
         ],
         [
            "fresno",
            "saturday",
            "raining"
         ],
         [
            "fresno",
            "saturday",
            "low 80f"
         ],
         [
            "fresno",
            "saturday",
            "high 100f"
         ],
         [
            "fresno",
            "sunday",
            "hail"
         ],
         [
            "fresno",
            "sunday",
            "low 30f"
         ],
         [
            "fresno",
            "sunday",
            "high 50f"
         ],
         [
            "alameda",
            "monday",
            "overcast"
         ],
         [
            "alameda",
            "monday",
            "low 40f"
         ],
         [
            "alameda",
            "monday",
            "high 50f"
         ],
         [
            "alameda",
            "tuesday",
            "drizzle"
         ],
         [
            "alameda",
            "tuesday",
            "low 30f"
         ],
         [
            "alameda",
            "tuesday",
            "high 40f"
         ],
         [
            "alameda",
            "wednesday",
            "raining"
         ],
         [
            "alameda",
            "wednesday",
            "low 50f"
         ],
         [
            "alameda",
            "wednesday",
            "high 60f"
         ],
         [
            "alameda",
            "thursday",
            "clear_skies"
         ],
         [
            "alameda",
            "thursday",
            "low 40f"
         ],
         [
            "alameda",
            "thursday",
            "high 60f"
         ],
         [
            "alameda",
            "friday",
            "rain"
         ],
         [
            "alameda",
            "friday",
            "low 90f"
         ],
         [
            "alameda",
            "friday",
            "high 100f"
         ],
         [
            "alameda",
            "saturday",
            "frost"
         ],
         [
            "alameda",
            "saturday",
            "low 50f"
         ],
         [
            "alameda",
            "saturday",
            "high 60f"
         ],
         [
            "alameda",
            "sunday",
            "cloudy"
         ],
         [
            "alameda",
            "sunday",
            "low 60f"
         ],
         [
            "alameda",
            "sunday",
            "high 80f"
         ],
         [
            "new_york",
            "monday",
            "rain"
         ],
         [
            "new_york",
            "monday",
            "low 30f"
         ],
         [
            "new_york",
            "monday",
            "high 50f"
         ],
         [
            "new_york",
            "tuesday",
            "foggy"
         ],
         [
            "new_york",
            "tuesday",
            "low 30f"
         ],
         [
            "new_york",
            "tuesday",
            "high 50f"
         ],
         [
            "new_york",
            "wednesday",
            "dry"
         ],
         [
            "new_york",
            "wednesday",
            "low 20f"
         ],
         [
            "new_york",
            "wednesday",
            "high 30f"
         ],
         [
            "new_york",
            "thursday",
            "raining"
         ],
         [
            "new_york",
            "thursday",
            "low 50f"
         ],
         [
            "new_york",
            "thursday",
            "high 60f"
         ],
         [
            "new_york",
            "friday",
            "raining"
         ],
         [
            "new_york",
            "friday",
            "low 50f"
         ],
         [
            "new_york",
            "friday",
            "high 60f"
         ],
         [
            "new_york",
            "saturday",
            "hail"
         ],
         [
            "new_york",
            "saturday",
            "low 30f"
         ],
         [
            "new_york",
            "saturday",
            "high 50f"
         ],
         [
            "new_york",
            "sunday",
            "clear_skies"
         ],
         [
            "new_york",
            "sunday",
            "low 80f"
         ],
         [
            "new_york",
            "sunday",
            "high 90f"
         ]
      ]
   },
   "18": {
      "task": "weather",
      "utterances": [
         {
            "user": "is it going to snow today",
            "response": "what city should i check for you ?",
            "reference_entities": []
         },
         {
            "user": "san_mateo please",
            "response": "today is gonna be windy in san_mateo , with expected low temperature of 40f , and high of 50f",
            "reference_entities": [
               "windy",
               "san_mateo",
               "50f",
               "40f",
               "today"
            ]
         },
         {
            "user": "thanks so much",
            "response": "you are welcome glad i could be of assistance",
            "reference_entities": []
         }
      ],
      "kg": [
         [
            "manhattan",
            "monday",
            "rain"
         ],
         [
            "manhattan",
            "monday",
            "low 90f"
         ],
         [
            "manhattan",
            "monday",
            "high 100f"
         ],
         [
            "manhattan",
            "tuesday",
            "misty"
         ],
         [
            "manhattan",
            "tuesday",
            "low 90f"
         ],
         [
            "manhattan",
            "tuesday",
            "high 100f"
         ],
         [
            "manhattan",
            "wednesday",
            "cloudy"
         ],
         [
            "manhattan",
            "wednesday",
            "low 20f"
         ],
         [
            "manhattan",
            "wednesday",
            "high 40f"
         ],
         [
            "manhattan",
            "thursday",
            "clear_skies"
         ],
         [
            "manhattan",
            "thursday",
            "low 60f"
         ],
         [
            "manhattan",
            "thursday",
            "high 80f"
         ],
         [
            "manhattan",
            "friday",
            "clear_skies"
         ],
         [
            "manhattan",
            "friday",
            "low 50f"
         ],
         [
            "manhattan",
            "friday",
            "high 60f"
         ],
         [
            "manhattan",
            "saturday",
            "drizzle"
         ],
         [
            "manhattan",
            "saturday",
            "low 50f"
         ],
         [
            "manhattan",
            "saturday",
            "high 60f"
         ],
         [
            "manhattan",
            "sunday",
            "misty"
         ],
         [
            "manhattan",
            "sunday",
            "low 50f"
         ],
         [
            "manhattan",
            "sunday",
            "high 70f"
         ],
         [
            "mountain_view",
            "monday",
            "windy"
         ],
         [
            "mountain_view",
            "monday",
            "low 40f"
         ],
         [
            "mountain_view",
            "monday",
            "high 60f"
         ],
         [
            "mountain_view",
            "tuesday",
            "drizzle"
         ],
         [
            "mountain_view",
            "tuesday",
            "low 70f"
         ],
         [
            "mountain_view",
            "tuesday",
            "high 90f"
         ],
         [
            "mountain_view",
            "wednesday",
            "drizzle"
         ],
         [
            "mountain_view",
            "wednesday",
            "low 90f"
         ],
         [
            "mountain_view",
            "wednesday",
            "high 100f"
         ],
         [
            "mountain_view",
            "thursday",
            "drizzle"
         ],
         [
            "mountain_view",
            "thursday",
            "low 90f"
         ],
         [
            "mountain_view",
            "thursday",
            "high 100f"
         ],
         [
            "mountain_view",
            "friday",
            "snow"
         ],
         [
            "mountain_view",
            "friday",
            "low 30f"
         ],
         [
            "mountain_view",
            "friday",
            "high 50f"
         ],
         [
            "mountain_view",
            "saturday",
            "windy"
         ],
         [
            "mountain_view",
            "saturday",
            "low 80f"
         ],
         [
            "mountain_view",
            "saturday",
            "high 90f"
         ],
         [
            "mountain_view",
            "sunday",
            "rain"
         ],
         [
            "mountain_view",
            "sunday",
            "low 90f"
         ],
         [
            "mountain_view",
            "sunday",
            "high 100f"
         ],
         [
            "los_angeles",
            "monday",
            "dry"
         ],
         [
            "los_angeles",
            "monday",
            "low 30f"
         ],
         [
            "los_angeles",
            "monday",
            "high 40f"
         ],
         [
            "los_angeles",
            "tuesday",
            "cloudy"
         ],
         [
            "los_angeles",
            "tuesday",
            "low 90f"
         ],
         [
            "los_angeles",
            "tuesday",
            "high 100f"
         ],
         [
            "los_angeles",
            "wednesday",
            "foggy"
         ],
         [
            "los_angeles",
            "wednesday",
            "low 40f"
         ],
         [
            "los_angeles",
            "wednesday",
            "high 60f"
         ],
         [
            "los_angeles",
            "thursday",
            "hail"
         ],
         [
            "los_angeles",
            "thursday",
            "low 80f"
         ],
         [
            "los_angeles",
            "thursday",
            "high 100f"
         ],
         [
            "los_angeles",
            "friday",
            "hot"
         ],
         [
            "los_angeles",
            "friday",
            "low 90f"
         ],
         [
            "los_angeles",
            "friday",
            "high 100f"
         ],
         [
            "los_angeles",
            "saturday",
            "hail"
         ],
         [
            "los_angeles",
            "saturday",
            "low 50f"
         ],
         [
            "los_angeles",
            "saturday",
            "high 70f"
         ],
         [
            "los_angeles",
            "sunday",
            "dew"
         ],
         [
            "los_angeles",
            "sunday",
            "low 20f"
         ],
         [
            "los_angeles",
            "sunday",
            "high 40f"
         ],
         [
            "corona",
            "monday",
            "rain"
         ],
         [
            "corona",
            "monday",
            "low 40f"
         ],
         [
            "corona",
            "monday",
            "high 50f"
         ],
         [
            "corona",
            "tuesday",
            "snow"
         ],
         [
            "corona",
            "tuesday",
            "low 50f"
         ],
         [
            "corona",
            "tuesday",
            "high 70f"
         ],
         [
            "corona",
            "wednesday",
            "rain"
         ],
         [
            "corona",
            "wednesday",
            "low 80f"
         ],
         [
            "corona",
            "wednesday",
            "high 90f"
         ],
         [
            "corona",
            "thursday",
            "raining"
         ],
         [
            "corona",
            "thursday",
            "low 70f"
         ],
         [
            "corona",
            "thursday",
            "high 90f"
         ],
         [
            "corona",
            "friday",
            "humid"
         ],
         [
            "corona",
            "friday",
            "low 70f"
         ],
         [
            "corona",
            "friday",
            "high 90f"
         ],
         [
            "corona",
            "saturday",
            "dry"
         ],
         [
            "corona",
            "saturday",
            "low 30f"
         ],
         [
            "corona",
            "saturday",
            "high 40f"
         ],
         [
            "corona",
            "sunday",
            "hot"
         ],
         [
            "corona",
            "sunday",
            "low 80f"
         ],
         [
            "corona",
            "sunday",
            "high 90f"
         ],
         [
            "camarillo",
            "monday",
            "foggy"
         ],
         [
            "camarillo",
            "monday",
            "low 80f"
         ],
         [
            "camarillo",
            "monday",
            "high 100f"
         ],
         [
            "camarillo",
            "tuesday",
            "windy"
         ],
         [
            "camarillo",
            "tuesday",
            "low 60f"
         ],
         [
            "camarillo",
            "tuesday",
            "high 80f"
         ],
         [
            "camarillo",
            "wednesday",
            "windy"
         ],
         [
            "camarillo",
            "wednesday",
            "low 20f"
         ],
         [
            "camarillo",
            "wednesday",
            "high 40f"
         ],
         [
            "camarillo",
            "thursday",
            "stormy"
         ],
         [
            "camarillo",
            "thursday",
            "low 70f"
         ],
         [
            "camarillo",
            "thursday",
            "high 80f"
         ],
         [
            "camarillo",
            "friday",
            "cloudy"
         ],
         [
            "camarillo",
            "friday",
            "low 40f"
         ],
         [
            "camarillo",
            "friday",
            "high 50f"
         ],
         [
            "camarillo",
            "saturday",
            "misty"
         ],
         [
            "camarillo",
            "saturday",
            "low 90f"
         ],
         [
            "camarillo",
            "saturday",
            "high 100f"
         ],
         [
            "camarillo",
            "sunday",
            "raining"
         ],
         [
            "camarillo",
            "sunday",
            "low 50f"
         ],
         [
            "camarillo",
            "sunday",
            "high 60f"
         ],
         [
            "san_mateo",
            "monday",
            "windy"
         ],
         [
            "san_mateo",
            "monday",
            "low 40f"
         ],
         [
            "san_mateo",
            "monday",
            "high 50f"
         ],
         [
            "san_mateo",
            "tuesday",
            "foggy"
         ],
         [
            "san_mateo",
            "tuesday",
            "low 50f"
         ],
         [
            "san_mateo",
            "tuesday",
            "high 60f"
         ],
         [
            "san_mateo",
            "wednesday",
            "raining"
         ],
         [
            "san_mateo",
            "wednesday",
            "low 50f"
         ],
         [
            "san_mateo",
            "wednesday",
            "high 60f"
         ],
         [
            "san_mateo",
            "thursday",
            "frost"
         ],
         [
            "san_mateo",
            "thursday",
            "low 20f"
         ],
         [
            "san_mateo",
            "thursday",
            "high 30f"
         ],
         [
            "san_mateo",
            "friday",
            "dry"
         ],
         [
            "san_mateo",
            "friday",
            "low 90f"
         ],
         [
            "san_mateo",
            "friday",
            "high 100f"
         ],
         [
            "san_mateo",
            "saturday",
            "dew"
         ],
         [
            "san_mateo",
            "saturday",
            "low 60f"
         ],
         [
            "san_mateo",
            "saturday",
            "high 80f"
         ],
         [
            "san_mateo",
            "sunday",
            "misty"
         ],
         [
            "san_mateo",
            "sunday",
            "low 90f"
         ],
         [
            "san_mateo",
            "sunday",
            "high 100f"
         ],
         [
            "inglewood",
            "monday",
            "clear_skies"
         ],
         [
            "inglewood",
            "monday",
            "low 80f"
         ],
         [
            "inglewood",
            "monday",
            "high 90f"
         ],
         [
            "inglewood",
            "tuesday",
            "dew"
         ],
         [
            "inglewood",
            "tuesday",
            "low 80f"
         ],
         [
            "inglewood",
            "tuesday",
            "high 100f"
         ],
         [
            "inglewood",
            "wednesday",
            "snow"
         ],
         [
            "inglewood",
            "wednesday",
            "low 60f"
         ],
         [
            "inglewood",
            "wednesday",
            "high 70f"
         ],
         [
            "inglewood",
            "thursday",
            "clear_skies"
         ],
         [
            "inglewood",
            "thursday",
            "low 20f"
         ],
         [
            "inglewood",
            "thursday",
            "high 30f"
         ],
         [
            "inglewood",
            "friday",
            "stormy"
         ],
         [
            "inglewood",
            "friday",
            "low 20f"
         ],
         [
            "inglewood",
            "friday",
            "high 40f"
         ],
         [
            "inglewood",
            "saturday",
            "rain"
         ],
         [
            "inglewood",
            "saturday",
            "low 50f"
         ],
         [
            "inglewood",
            "saturday",
            "high 70f"
         ],
         [
            "inglewood",
            "sunday",
            "dry"
         ],
         [
            "inglewood",
            "sunday",
            "low 70f"
         ],
         [
            "inglewood",
            "sunday",
            "high 80f"
         ]
      ]
   },
   "19": {
      "task": "schedule",
      "utterances": [
         {
            "user": "what day and time is my yoga class ?",
            "response": "your yoga_activity is on the_3rd at 10am",
            "reference_entities": [
               "yoga_activity",
               "10am",
               "the_3rd"
            ]
         },
         {
            "user": "thank you kindly",
            "response": "you are welcome",
            "reference_entities": []
         }
      ],
      "kg": [
         [
            "yoga_activity",
            "time",
            "11am"
         ],
         [
            "yoga_activity",
            "date",
            "the_5th"
         ],
         [
            "yoga_activity",
            "party",
            "brother"
         ],
         [
            "dentist_appointment",
            "time",
            "4pm"
         ],
         [
            "dentist_appointment",
            "date",
            "friday"
         ],
         [
            "dentist_appointment",
            "party",
            "tom"
         ],
         [
            "football_activity",
            "time",
            "11am"
         ],
         [
            "football_activity",
            "date",
            "the_4th"
         ],
         [
            "football_activity",
            "party",
            "ana"
         ],
         [
            "taking_medicine",
            "time",
            "3pm"
         ],
         [
            "taking_medicine",
            "date",
            "the_3rd"
         ],
         [
            "taking_medicine",
            "party",
            "jeff"
         ],
         [
            "lab_appointment",
            "time",
            "11am"
         ],
         [
            "lab_appointment",
            "date",
            "the_10th"
         ],
         [
            "lab_appointment",
            "party",
            "mother"
         ],
         [
            "dinner",
            "time",
            "7pm"
         ],
         [
            "dinner",
            "date",
            "friday"
         ],
         [
            "dinner",
            "party",
            "marie"
         ],
         [
            "yoga_activity",
            "time",
            "2pm"
         ],
         [
            "yoga_activity",
            "date",
            "the_13th"
         ],
         [
            "yoga_activity",
            "party",
            "father"
         ],
         [
            "yoga_activity",
            "time",
            "10am"
         ],
         [
            "yoga_activity",
            "date",
            "the_3rd"
         ],
         [
            "yoga_activity",
            "party",
            "jon"
         ]
      ]
   },
   "20": {
      "task": "weather",
      "utterances": [
         {
            "user": "is the weather cloudy right now",
            "response": "what location do you want the weather for ?",
            "reference_entities": []
         },
         {
            "user": "alameda",
            "response": "it is not cloudy in alameda right now",
            "reference_entities": [
               "alameda",
               "cloudy"
            ]
         },
         {
            "user": "thanks",
            "response": "you are welcome have a great day",
            "reference_entities": []
         }
      ],
      "kg": [
         [
            "manhattan",
            "monday",
            "foggy"
         ],
         [
            "manhattan",
            "monday",
            "low 20f"
         ],
         [
            "manhattan",
            "monday",
            "high 30f"
         ],
         [
            "manhattan",
            "tuesday",
            "frost"
         ],
         [
            "manhattan",
            "tuesday",
            "low 30f"
         ],
         [
            "manhattan",
            "tuesday",
            "high 50f"
         ],
         [
            "manhattan",
            "wednesday",
            "rain"
         ],
         [
            "manhattan",
            "wednesday",
            "low 20f"
         ],
         [
            "manhattan",
            "wednesday",
            "high 30f"
         ],
         [
            "manhattan",
            "thursday",
            "cloudy"
         ],
         [
            "manhattan",
            "thursday",
            "low 40f"
         ],
         [
            "manhattan",
            "thursday",
            "high 50f"
         ],
         [
            "manhattan",
            "friday",
            "misty"
         ],
         [
            "manhattan",
            "friday",
            "low 20f"
         ],
         [
            "manhattan",
            "friday",
            "high 30f"
         ],
         [
            "manhattan",
            "saturday",
            "drizzle"
         ],
         [
            "manhattan",
            "saturday",
            "low 70f"
         ],
         [
            "manhattan",
            "saturday",
            "high 80f"
         ],
         [
            "manhattan",
            "sunday",
            "dew"
         ],
         [
            "manhattan",
            "sunday",
            "low 20f"
         ],
         [
            "manhattan",
            "sunday",
            "high 30f"
         ],
         [
            "corona",
            "monday",
            "drizzle"
         ],
         [
            "corona",
            "monday",
            "low 80f"
         ],
         [
            "corona",
            "monday",
            "high 100f"
         ],
         [
            "corona",
            "tuesday",
            "drizzle"
         ],
         [
            "corona",
            "tuesday",
            "low 30f"
         ],
         [
            "corona",
            "tuesday",
            "high 40f"
         ],
         [
            "corona",
            "wednesday",
            "foggy"
         ],
         [
            "corona",
            "wednesday",
            "low 90f"
         ],
         [
            "corona",
            "wednesday",
            "high 100f"
         ],
         [
            "corona",
            "thursday",
            "clear_skies"
         ],
         [
            "corona",
            "thursday",
            "low 60f"
         ],
         [
            "corona",
            "thursday",
            "high 70f"
         ],
         [
            "corona",
            "friday",
            "drizzle"
         ],
         [
            "corona",
            "friday",
            "low 30f"
         ],
         [
            "corona",
            "friday",
            "high 50f"
         ],
         [
            "corona",
            "saturday",
            "drizzle"
         ],
         [
            "corona",
            "saturday",
            "low 50f"
         ],
         [
            "corona",
            "saturday",
            "high 70f"
         ],
         [
            "corona",
            "sunday",
            "rain"
         ],
         [
            "corona",
            "sunday",
            "low 70f"
         ],
         [
            "corona",
            "sunday",
            "high 80f"
         ],
         [
            "inglewood",
            "monday",
            "rain"
         ],
         [
            "inglewood",
            "monday",
            "low 40f"
         ],
         [
            "inglewood",
            "monday",
            "high 50f"
         ],
         [
            "inglewood",
            "tuesday",
            "dry"
         ],
         [
            "inglewood",
            "tuesday",
            "low 30f"
         ],
         [
            "inglewood",
            "tuesday",
            "high 40f"
         ],
         [
            "inglewood",
            "wednesday",
            "dew"
         ],
         [
            "inglewood",
            "wednesday",
            "low 80f"
         ],
         [
            "inglewood",
            "wednesday",
            "high 100f"
         ],
         [
            "inglewood",
            "thursday",
            "cloudy"
         ],
         [
            "inglewood",
            "thursday",
            "low 20f"
         ],
         [
            "inglewood",
            "thursday",
            "high 40f"
         ],
         [
            "inglewood",
            "friday",
            "dew"
         ],
         [
            "inglewood",
            "friday",
            "low 90f"
         ],
         [
            "inglewood",
            "friday",
            "high 100f"
         ],
         [
            "inglewood",
            "saturday",
            "clear_skies"
         ],
         [
            "inglewood",
            "saturday",
            "low 70f"
         ],
         [
            "inglewood",
            "saturday",
            "high 90f"
         ],
         [
            "inglewood",
            "sunday",
            "rain"
         ],
         [
            "inglewood",
            "sunday",
            "low 30f"
         ],
         [
            "inglewood",
            "sunday",
            "high 40f"
         ],
         [
            "carson",
            "monday",
            "rain"
         ],
         [
            "carson",
            "monday",
            "low 50f"
         ],
         [
            "carson",
            "monday",
            "high 70f"
         ],
         [
            "carson",
            "tuesday",
            "stormy"
         ],
         [
            "carson",
            "tuesday",
            "low 50f"
         ],
         [
            "carson",
            "tuesday",
            "high 60f"
         ],
         [
            "carson",
            "wednesday",
            "windy"
         ],
         [
            "carson",
            "wednesday",
            "low 60f"
         ],
         [
            "carson",
            "wednesday",
            "high 70f"
         ],
         [
            "carson",
            "thursday",
            "dew"
         ],
         [
            "carson",
            "thursday",
            "low 30f"
         ],
         [
            "carson",
            "thursday",
            "high 40f"
         ],
         [
            "carson",
            "friday",
            "foggy"
         ],
         [
            "carson",
            "friday",
            "low 50f"
         ],
         [
            "carson",
            "friday",
            "high 70f"
         ],
         [
            "carson",
            "saturday",
            "cloudy"
         ],
         [
            "carson",
            "saturday",
            "low 90f"
         ],
         [
            "carson",
            "saturday",
            "high 100f"
         ],
         [
            "carson",
            "sunday",
            "hail"
         ],
         [
            "carson",
            "sunday",
            "low 60f"
         ],
         [
            "carson",
            "sunday",
            "high 70f"
         ],
         [
            "alameda",
            "monday",
            "windy"
         ],
         [
            "alameda",
            "monday",
            "low 70f"
         ],
         [
            "alameda",
            "monday",
            "high 80f"
         ],
         [
            "alameda",
            "tuesday",
            "hot"
         ],
         [
            "alameda",
            "tuesday",
            "low 90f"
         ],
         [
            "alameda",
            "tuesday",
            "high 100f"
         ],
         [
            "alameda",
            "wednesday",
            "misty"
         ],
         [
            "alameda",
            "wednesday",
            "low 50f"
         ],
         [
            "alameda",
            "wednesday",
            "high 60f"
         ],
         [
            "alameda",
            "thursday",
            "hail"
         ],
         [
            "alameda",
            "thursday",
            "low 30f"
         ],
         [
            "alameda",
            "thursday",
            "high 40f"
         ],
         [
            "alameda",
            "friday",
            "dry"
         ],
         [
            "alameda",
            "friday",
            "low 50f"
         ],
         [
            "alameda",
            "friday",
            "high 70f"
         ],
         [
            "alameda",
            "saturday",
            "raining"
         ],
         [
            "alameda",
            "saturday",
            "low 40f"
         ],
         [
            "alameda",
            "saturday",
            "high 60f"
         ],
         [
            "alameda",
            "sunday",
            "stormy"
         ],
         [
            "alameda",
            "sunday",
            "low 70f"
         ],
         [
            "alameda",
            "sunday",
            "high 90f"
         ],
         [
            "durham",
            "monday",
            "cloudy"
         ],
         [
            "durham",
            "monday",
            "low 70f"
         ],
         [
            "durham",
            "monday",
            "high 90f"
         ],
         [
            "durham",
            "tuesday",
            "foggy"
         ],
         [
            "durham",
            "tuesday",
            "low 90f"
         ],
         [
            "durham",
            "tuesday",
            "high 100f"
         ],
         [
            "durham",
            "wednesday",
            "raining"
         ],
         [
            "durham",
            "wednesday",
            "low 40f"
         ],
         [
            "durham",
            "wednesday",
            "high 50f"
         ],
         [
            "durham",
            "thursday",
            "raining"
         ],
         [
            "durham",
            "thursday",
            "low 20f"
         ],
         [
            "durham",
            "thursday",
            "high 40f"
         ],
         [
            "durham",
            "friday",
            "snow"
         ],
         [
            "durham",
            "friday",
            "low 70f"
         ],
         [
            "durham",
            "friday",
            "high 80f"
         ],
         [
            "durham",
            "saturday",
            "humid"
         ],
         [
            "durham",
            "saturday",
            "low 90f"
         ],
         [
            "durham",
            "saturday",
            "high 100f"
         ],
         [
            "durham",
            "sunday",
            "windy"
         ],
         [
            "durham",
            "sunday",
            "low 70f"
         ],
         [
            "durham",
            "sunday",
            "high 80f"
         ],
         [
            "alhambra",
            "monday",
            "clear_skies"
         ],
         [
            "alhambra",
            "monday",
            "low 60f"
         ],
         [
            "alhambra",
            "monday",
            "high 70f"
         ],
         [
            "alhambra",
            "tuesday",
            "clear_skies"
         ],
         [
            "alhambra",
            "tuesday",
            "low 70f"
         ],
         [
            "alhambra",
            "tuesday",
            "high 90f"
         ],
         [
            "alhambra",
            "wednesday",
            "clear_skies"
         ],
         [
            "alhambra",
            "wednesday",
            "low 50f"
         ],
         [
            "alhambra",
            "wednesday",
            "high 70f"
         ],
         [
            "alhambra",
            "thursday",
            "snow"
         ],
         [
            "alhambra",
            "thursday",
            "low 80f"
         ],
         [
            "alhambra",
            "thursday",
            "high 90f"
         ],
         [
            "alhambra",
            "friday",
            "misty"
         ],
         [
            "alhambra",
            "friday",
            "low 60f"
         ],
         [
            "alhambra",
            "friday",
            "high 80f"
         ],
         [
            "alhambra",
            "saturday",
            "stormy"
         ],
         [
            "alhambra",
            "saturday",
            "low 70f"
         ],
         [
            "alhambra",
            "saturday",
            "high 80f"
         ],
         [
            "alhambra",
            "sunday",
            "foggy"
         ],
         [
            "alhambra",
            "sunday",
            "low 70f"
         ],
         [
            "alhambra",
            "sunday",
            "high 80f"
         ]
      ]
   },
   "21": {
      "task": "weather",
      "utterances": [
         {
            "user": "will the weather be hail in alhambra during the next seven days ?",
            "response": "there shouldn t be any hail during the next seven days in alhambra",
            "reference_entities": [
               "alhambra",
               "hail"
            ]
         },
         {
            "user": "thank you",
            "response": "you are welcome",
            "reference_entities": []
         }
      ],
      "kg": [
         [
            "manhattan",
            "monday",
            "blizzard"
         ],
         [
            "manhattan",
            "monday",
            "low 40f"
         ],
         [
            "manhattan",
            "monday",
            "high 50f"
         ],
         [
            "manhattan",
            "tuesday",
            "dew"
         ],
         [
            "manhattan",
            "tuesday",
            "low 40f"
         ],
         [
            "manhattan",
            "tuesday",
            "high 60f"
         ],
         [
            "manhattan",
            "wednesday",
            "dew"
         ],
         [
            "manhattan",
            "wednesday",
            "low 20f"
         ],
         [
            "manhattan",
            "wednesday",
            "high 40f"
         ],
         [
            "manhattan",
            "thursday",
            "rain"
         ],
         [
            "manhattan",
            "thursday",
            "low 50f"
         ],
         [
            "manhattan",
            "thursday",
            "high 60f"
         ],
         [
            "manhattan",
            "friday",
            "snow"
         ],
         [
            "manhattan",
            "friday",
            "low 70f"
         ],
         [
            "manhattan",
            "friday",
            "high 80f"
         ],
         [
            "manhattan",
            "saturday",
            "humid"
         ],
         [
            "manhattan",
            "saturday",
            "low 60f"
         ],
         [
            "manhattan",
            "saturday",
            "high 80f"
         ],
         [
            "manhattan",
            "sunday",
            "cloudy"
         ],
         [
            "manhattan",
            "sunday",
            "low 90f"
         ],
         [
            "manhattan",
            "sunday",
            "high 100f"
         ],
         [
            "menlo_park",
            "monday",
            "windy"
         ],
         [
            "menlo_park",
            "monday",
            "low 80f"
         ],
         [
            "menlo_park",
            "monday",
            "high 90f"
         ],
         [
            "menlo_park",
            "tuesday",
            "foggy"
         ],
         [
            "menlo_park",
            "tuesday",
            "low 50f"
         ],
         [
            "menlo_park",
            "tuesday",
            "high 70f"
         ],
         [
            "menlo_park",
            "wednesday",
            "overcast"
         ],
         [
            "menlo_park",
            "wednesday",
            "low 20f"
         ],
         [
            "menlo_park",
            "wednesday",
            "high 30f"
         ],
         [
            "menlo_park",
            "thursday",
            "hail"
         ],
         [
            "menlo_park",
            "thursday",
            "low 40f"
         ],
         [
            "menlo_park",
            "thursday",
            "high 60f"
         ],
         [
            "menlo_park",
            "friday",
            "humid"
         ],
         [
            "menlo_park",
            "friday",
            "low 70f"
         ],
         [
            "menlo_park",
            "friday",
            "high 90f"
         ],
         [
            "menlo_park",
            "saturday",
            "blizzard"
         ],
         [
            "menlo_park",
            "saturday",
            "low 20f"
         ],
         [
            "menlo_park",
            "saturday",
            "high 40f"
         ],
         [
            "menlo_park",
            "sunday",
            "warm"
         ],
         [
            "menlo_park",
            "sunday",
            "low 90f"
         ],
         [
            "menlo_park",
            "sunday",
            "high 100f"
         ],
         [
            "los_angeles",
            "monday",
            "misty"
         ],
         [
            "los_angeles",
            "monday",
            "low 90f"
         ],
         [
            "los_angeles",
            "monday",
            "high 100f"
         ],
         [
            "los_angeles",
            "tuesday",
            "overcast"
         ],
         [
            "los_angeles",
            "tuesday",
            "low 20f"
         ],
         [
            "los_angeles",
            "tuesday",
            "high 30f"
         ],
         [
            "los_angeles",
            "wednesday",
            "foggy"
         ],
         [
            "los_angeles",
            "wednesday",
            "low 20f"
         ],
         [
            "los_angeles",
            "wednesday",
            "high 30f"
         ],
         [
            "los_angeles",
            "thursday",
            "dew"
         ],
         [
            "los_angeles",
            "thursday",
            "low 40f"
         ],
         [
            "los_angeles",
            "thursday",
            "high 50f"
         ],
         [
            "los_angeles",
            "friday",
            "frost"
         ],
         [
            "los_angeles",
            "friday",
            "low 40f"
         ],
         [
            "los_angeles",
            "friday",
            "high 50f"
         ],
         [
            "los_angeles",
            "saturday",
            "rain"
         ],
         [
            "los_angeles",
            "saturday",
            "low 90f"
         ],
         [
            "los_angeles",
            "saturday",
            "high 100f"
         ],
         [
            "los_angeles",
            "sunday",
            "hail"
         ],
         [
            "los_angeles",
            "sunday",
            "low 20f"
         ],
         [
            "los_angeles",
            "sunday",
            "high 40f"
         ],
         [
            "downtown_chicago",
            "monday",
            "dry"
         ],
         [
            "downtown_chicago",
            "monday",
            "low 30f"
         ],
         [
            "downtown_chicago",
            "monday",
            "high 40f"
         ],
         [
            "downtown_chicago",
            "tuesday",
            "snow"
         ],
         [
            "downtown_chicago",
            "tuesday",
            "low 60f"
         ],
         [
            "downtown_chicago",
            "tuesday",
            "high 80f"
         ],
         [
            "downtown_chicago",
            "wednesday",
            "snow"
         ],
         [
            "downtown_chicago",
            "wednesday",
            "low 40f"
         ],
         [
            "downtown_chicago",
            "wednesday",
            "high 60f"
         ],
         [
            "downtown_chicago",
            "thursday",
            "hot"
         ],
         [
            "downtown_chicago",
            "thursday",
            "low 80f"
         ],
         [
            "downtown_chicago",
            "thursday",
            "high 90f"
         ],
         [
            "downtown_chicago",
            "friday",
            "drizzle"
         ],
         [
            "downtown_chicago",
            "friday",
            "low 50f"
         ],
         [
            "downtown_chicago",
            "friday",
            "high 60f"
         ],
         [
            "downtown_chicago",
            "saturday",
            "foggy"
         ],
         [
            "downtown_chicago",
            "saturday",
            "low 70f"
         ],
         [
            "downtown_chicago",
            "saturday",
            "high 90f"
         ],
         [
            "downtown_chicago",
            "sunday",
            "drizzle"
         ],
         [
            "downtown_chicago",
            "sunday",
            "low 50f"
         ],
         [
            "downtown_chicago",
            "sunday",
            "high 70f"
         ],
         [
            "grand_rapids",
            "monday",
            "raining"
         ],
         [
            "grand_rapids",
            "monday",
            "low 90f"
         ],
         [
            "grand_rapids",
            "monday",
            "high 100f"
         ],
         [
            "grand_rapids",
            "tuesday",
            "stormy"
         ],
         [
            "grand_rapids",
            "tuesday",
            "low 30f"
         ],
         [
            "grand_rapids",
            "tuesday",
            "high 50f"
         ],
         [
            "grand_rapids",
            "wednesday",
            "dew"
         ],
         [
            "grand_rapids",
            "wednesday",
            "low 80f"
         ],
         [
            "grand_rapids",
            "wednesday",
            "high 100f"
         ],
         [
            "grand_rapids",
            "thursday",
            "misty"
         ],
         [
            "grand_rapids",
            "thursday",
            "low 90f"
         ],
         [
            "grand_rapids",
            "thursday",
            "high 100f"
         ],
         [
            "grand_rapids",
            "friday",
            "hot"
         ],
         [
            "grand_rapids",
            "friday",
            "low 80f"
         ],
         [
            "grand_rapids",
            "friday",
            "high 100f"
         ],
         [
            "grand_rapids",
            "saturday",
            "cloudy"
         ],
         [
            "grand_rapids",
            "saturday",
            "low 20f"
         ],
         [
            "grand_rapids",
            "saturday",
            "high 40f"
         ],
         [
            "grand_rapids",
            "sunday",
            "blizzard"
         ],
         [
            "grand_rapids",
            "sunday",
            "low 50f"
         ],
         [
            "grand_rapids",
            "sunday",
            "high 60f"
         ],
         [
            "san_jose",
            "monday",
            "misty"
         ],
         [
            "san_jose",
            "monday",
            "low 90f"
         ],
         [
            "san_jose",
            "monday",
            "high 100f"
         ],
         [
            "san_jose",
            "tuesday",
            "clear_skies"
         ],
         [
            "san_jose",
            "tuesday",
            "low 60f"
         ],
         [
            "san_jose",
            "tuesday",
            "high 80f"
         ],
         [
            "san_jose",
            "wednesday",
            "clear_skies"
         ],
         [
            "san_jose",
            "wednesday",
            "low 30f"
         ],
         [
            "san_jose",
            "wednesday",
            "high 50f"
         ],
         [
            "san_jose",
            "thursday",
            "hail"
         ],
         [
            "san_jose",
            "thursday",
            "low 70f"
         ],
         [
            "san_jose",
            "thursday",
            "high 90f"
         ],
         [
            "san_jose",
            "friday",
            "hot"
         ],
         [
            "san_jose",
            "friday",
            "low 90f"
         ],
         [
            "san_jose",
            "friday",
            "high 100f"
         ],
         [
            "san_jose",
            "saturday",
            "windy"
         ],
         [
            "san_jose",
            "saturday",
            "low 90f"
         ],
         [
            "san_jose",
            "saturday",
            "high 100f"
         ],
         [
            "san_jose",
            "sunday",
            "drizzle"
         ],
         [
            "san_jose",
            "sunday",
            "low 30f"
         ],
         [
            "san_jose",
            "sunday",
            "high 50f"
         ],
         [
            "alhambra",
            "monday",
            "windy"
         ],
         [
            "alhambra",
            "monday",
            "low 60f"
         ],
         [
            "alhambra",
            "monday",
            "high 70f"
         ],
         [
            "alhambra",
            "tuesday",
            "rain"
         ],
         [
            "alhambra",
            "tuesday",
            "low 40f"
         ],
         [
            "alhambra",
            "tuesday",
            "high 60f"
         ],
         [
            "alhambra",
            "wednesday",
            "windy"
         ],
         [
            "alhambra",
            "wednesday",
            "low 30f"
         ],
         [
            "alhambra",
            "wednesday",
            "high 40f"
         ],
         [
            "alhambra",
            "thursday",
            "foggy"
         ],
         [
            "alhambra",
            "thursday",
            "low 70f"
         ],
         [
            "alhambra",
            "thursday",
            "high 80f"
         ],
         [
            "alhambra",
            "friday",
            "overcast"
         ],
         [
            "alhambra",
            "friday",
            "low 70f"
         ],
         [
            "alhambra",
            "friday",
            "high 80f"
         ],
         [
            "alhambra",
            "saturday",
            "hot"
         ],
         [
            "alhambra",
            "saturday",
            "low 90f"
         ],
         [
            "alhambra",
            "saturday",
            "high 100f"
         ],
         [
            "alhambra",
            "sunday",
            "rain"
         ],
         [
            "alhambra",
            "sunday",
            "low 30f"
         ],
         [
            "alhambra",
            "sunday",
            "high 40f"
         ]
      ]
   },
   "22": {
      "task": "schedule",
      "utterances": [
         {
            "user": "schedule a yoga_activity with tom on the_8th at 2pm",
            "response": "okay , scheduling a yoga_activity with tom for the_8th at 2pm",
            "reference_entities": [
               "yoga_activity",
               "the_8th",
               "tom",
               "2pm"
            ]
         },
         {
            "user": "thanks !",
            "response": "my pleasure",
            "reference_entities": []
         }
      ],
      "kg": []
   },
   "23": {
      "task": "navigate",
      "utterances": [
         {
            "user": "i need to find the shortest route to the hospital",
            "response": "sorry it appears the nearest hospital is 8_miles away palo_alto_medical_foundation is located at 611_ames_ave with heavy_traffic noted",
            "reference_entities": [
               "palo_alto_medical_foundation",
               "8_miles",
               "611_ames_ave",
               "heavy_traffic",
               "hospital"
            ]
         },
         {
            "user": "can you send me the directions ?",
            "response": "palo_alto_medical_foundation is located at 611_ames_ave",
            "reference_entities": [
               "611_ames_ave",
               "palo_alto_medical_foundation"
            ]
         },
         {
            "user": "thank you car , please pick the route with the shortest distance to reach there !",
            "response": "i sent the route on your map you are welcome !",
            "reference_entities": []
         }
      ],
      "kg": [
         [
            "peets_coffee",
            "distance",
            "5_miles"
         ],
         [
            "peets_coffee",
            "traffic_info",
            "moderate_traffic"
         ],
         [
            "peets_coffee",
            "poi_type",
            "coffee_or_tea_place"
         ],
         [
            "peets_coffee",
            "address",
            "9981_archuleta_ave"
         ],
         [
            "5677_springer_street",
            "distance",
            "3_miles"
         ],
         [
            "5677_springer_street",
            "traffic_info",
            "road_block_nearby"
         ],
         [
            "5677_springer_street",
            "poi_type",
            "certain_address"
         ],
         [
            "5677_springer_street",
            "address",
            "5677_springer_street"
         ],
         [
            "the_westin",
            "distance",
            "6_miles"
         ],
         [
            "the_westin",
            "traffic_info",
            "no_traffic"
         ],
         [
            "the_westin",
            "poi_type",
            "rest_stop"
         ],
         [
            "the_westin",
            "address",
            "329_el_camino_real"
         ],
         [
            "dish_parking",
            "distance",
            "6_miles"
         ],
         [
            "dish_parking",
            "traffic_info",
            "road_block_nearby"
         ],
         [
            "dish_parking",
            "poi_type",
            "parking_garage"
         ],
         [
            "dish_parking",
            "address",
            "550_alester_ave"
         ],
         [
            "papa_johns",
            "distance",
            "5_miles"
         ],
         [
            "papa_johns",
            "traffic_info",
            "moderate_traffic"
         ],
         [
            "papa_johns",
            "poi_type",
            "pizza_restaurant"
         ],
         [
            "papa_johns",
            "address",
            "110_arastradero_rd"
         ],
         [
            "mandarin_roots",
            "distance",
            "1_miles"
         ],
         [
            "mandarin_roots",
            "traffic_info",
            "no_traffic"
         ],
         [
            "mandarin_roots",
            "poi_type",
            "chinese_restaurant"
         ],
         [
            "mandarin_roots",
            "address",
            "271_springer_street"
         ],
         [
            "palo_alto_medical_foundation",
            "distance",
            "8_miles"
         ],
         [
            "palo_alto_medical_foundation",
            "traffic_info",
            "heavy_traffic"
         ],
         [
            "palo_alto_medical_foundation",
            "poi_type",
            "hospital"
         ],
         [
            "palo_alto_medical_foundation",
            "address",
            "611_ames_ave"
         ],
         [
            "pizza_chicago",
            "distance",
            "6_miles"
         ],
         [
            "pizza_chicago",
            "traffic_info",
            "road_block_nearby"
         ],
         [
            "pizza_chicago",
            "poi_type",
            "pizza_restaurant"
         ],
         [
            "pizza_chicago",
            "address",
            "915_arbol_dr"
         ]
      ]
   },
   "24": {
      "task": "navigate",
      "utterances": [
         {
            "user": "give me the closest fast food restaurant",
            "response": "i do not have a listing for any fast food places but i do have a pizza_restaurant that is 3_miles away would you like more info on it ?",
            "reference_entities": [
               "pizza_restaurant",
               "3_miles"
            ]
         },
         {
            "user": "sure find the fastest route to a pizza place that is within 3_miles of me",
            "response": "pizza_hut is 3_miles away , would you like the address ?",
            "reference_entities": [
               "3_miles",
               "pizza_hut"
            ]
         },
         {
            "user": "yes , please !",
            "response": "704_el_camino_real , i ve already set the navigator to go there",
            "reference_entities": [
               "704_el_camino_real"
            ]
         },
         {
            "user": "thank you car !",
            "response": "you are welcome !",
            "reference_entities": []
         }
      ],
      "kg": [
         [
            "pizza_hut",
            "distance",
            "3_miles"
         ],
         [
            "pizza_hut",
            "traffic_info",
            "heavy_traffic"
         ],
         [
            "pizza_hut",
            "poi_type",
            "pizza_restaurant"
         ],
         [
            "pizza_hut",
            "address",
            "704_el_camino_real"
         ],
         [
            "four_seasons",
            "distance",
            "3_miles"
         ],
         [
            "four_seasons",
            "traffic_info",
            "heavy_traffic"
         ],
         [
            "four_seasons",
            "poi_type",
            "rest_stop"
         ],
         [
            "four_seasons",
            "address",
            "465_arcadia_pl"
         ],
         [
            "p_._f_._changs",
            "distance",
            "6_miles"
         ],
         [
            "p_._f_._changs",
            "traffic_info",
            "moderate_traffic"
         ],
         [
            "p_._f_._changs",
            "poi_type",
            "chinese_restaurant"
         ],
         [
            "p_._f_._changs",
            "address",
            "669_el_camino_real"
         ],
         [
            "palo_alto_medical_foundation",
            "distance",
            "5_miles"
         ],
         [
            "palo_alto_medical_foundation",
            "traffic_info",
            "no_traffic"
         ],
         [
            "palo_alto_medical_foundation",
            "poi_type",
            "hospital"
         ],
         [
            "palo_alto_medical_foundation",
            "address",
            "611_ames_ave"
         ],
         [
            "trader_joes",
            "distance",
            "5_miles"
         ],
         [
            "trader_joes",
            "traffic_info",
            "no_traffic"
         ],
         [
            "trader_joes",
            "poi_type",
            "grocery_store"
         ],
         [
            "trader_joes",
            "address",
            "408_university_ave"
         ],
         [
            "tai_pan",
            "distance",
            "3_miles"
         ],
         [
            "tai_pan",
            "traffic_info",
            "heavy_traffic"
         ],
         [
            "tai_pan",
            "poi_type",
            "chinese_restaurant"
         ],
         [
            "tai_pan",
            "address",
            "830_almanor_ln"
         ],
         [
            "sigona_farmers_market",
            "distance",
            "4_miles"
         ],
         [
            "sigona_farmers_market",
            "traffic_info",
            "no_traffic"
         ],
         [
            "sigona_farmers_market",
            "poi_type",
            "grocery_store"
         ],
         [
            "sigona_farmers_market",
            "address",
            "638_amherst_st"
         ]
      ]
   },
   "25": {
      "task": "schedule",
      "utterances": [
         {
            "user": "what is the date of my nextt dentist_appointment and who will be attending it ?",
            "response": "your next dentist_appointment is on the_2nd with sister",
            "reference_entities": [
               "the_2nd",
               "sister",
               "dentist_appointment"
            ]
         },
         {
            "user": "thank you",
            "response": "you are welcome",
            "reference_entities": []
         }
      ],
      "kg": [
         [
            "dentist_appointment",
            "time",
            "3pm"
         ],
         [
            "dentist_appointment",
            "date",
            "the_2nd"
         ],
         [
            "dentist_appointment",
            "party",
            "sister"
         ],
         [
            "dentist_appointment",
            "time",
            "2pm"
         ],
         [
            "dentist_appointment",
            "date",
            "the_6th"
         ],
         [
            "dentist_appointment",
            "party",
            "sister"
         ],
         [
            "dinner",
            "time",
            "5pm"
         ],
         [
            "dinner",
            "date",
            "the_9th"
         ],
         [
            "dinner",
            "party",
            "alex"
         ],
         [
            "football_activity",
            "time",
            "9am"
         ],
         [
            "football_activity",
            "date",
            "the_16th"
         ],
         [
            "football_activity",
            "party",
            "jon"
         ],
         [
            "lab_appointment",
            "time",
            "7pm"
         ],
         [
            "lab_appointment",
            "date",
            "tuesday"
         ],
         [
            "lab_appointment",
            "party",
            "sister"
         ],
         [
            "lab_appointment",
            "time",
            "3pm"
         ],
         [
            "lab_appointment",
            "date",
            "the_18th"
         ],
         [
            "lab_appointment",
            "party",
            "sister"
         ],
         [
            "lab_appointment",
            "time",
            "6pm"
         ],
         [
            "lab_appointment",
            "date",
            "the_3rd"
         ],
         [
            "lab_appointment",
            "party",
            "tom"
         ],
         [
            "taking_medicine",
            "time",
            "4pm"
         ],
         [
            "taking_medicine",
            "date",
            "friday"
         ],
         [
            "taking_medicine",
            "party",
            "brother"
         ]
      ]
   },
   "26": {
      "task": "weather",
      "utterances": [
         {
            "user": "is it going to rain at all this upcoming week",
            "response": "what city shall i check for rain ?",
            "reference_entities": [
               "rain"
            ]
         },
         {
            "user": "redwood_city",
            "response": "chance of rain on saturday in redwood_city",
            "reference_entities": [
               "saturday",
               "rain",
               "redwood_city"
            ]
         },
         {
            "user": "okay thank you",
            "response": "no problem",
            "reference_entities": []
         }
      ],
      "kg": [
         [
            "inglewood",
            "monday",
            "raining"
         ],
         [
            "inglewood",
            "monday",
            "low 20f"
         ],
         [
            "inglewood",
            "monday",
            "high 40f"
         ],
         [
            "inglewood",
            "tuesday",
            "hot"
         ],
         [
            "inglewood",
            "tuesday",
            "low 80f"
         ],
         [
            "inglewood",
            "tuesday",
            "high 90f"
         ],
         [
            "inglewood",
            "wednesday",
            "blizzard"
         ],
         [
            "inglewood",
            "wednesday",
            "low 40f"
         ],
         [
            "inglewood",
            "wednesday",
            "high 60f"
         ],
         [
            "inglewood",
            "thursday",
            "dew"
         ],
         [
            "inglewood",
            "thursday",
            "low 70f"
         ],
         [
            "inglewood",
            "thursday",
            "high 80f"
         ],
         [
            "inglewood",
            "friday",
            "clear_skies"
         ],
         [
            "inglewood",
            "friday",
            "low 20f"
         ],
         [
            "inglewood",
            "friday",
            "high 40f"
         ],
         [
            "inglewood",
            "saturday",
            "stormy"
         ],
         [
            "inglewood",
            "saturday",
            "low 90f"
         ],
         [
            "inglewood",
            "saturday",
            "high 100f"
         ],
         [
            "inglewood",
            "sunday",
            "raining"
         ],
         [
            "inglewood",
            "sunday",
            "low 40f"
         ],
         [
            "inglewood",
            "sunday",
            "high 50f"
         ],
         [
            "alameda",
            "monday",
            "misty"
         ],
         [
            "alameda",
            "monday",
            "low 50f"
         ],
         [
            "alameda",
            "monday",
            "high 60f"
         ],
         [
            "alameda",
            "tuesday",
            "misty"
         ],
         [
            "alameda",
            "tuesday",
            "low 40f"
         ],
         [
            "alameda",
            "tuesday",
            "high 60f"
         ],
         [
            "alameda",
            "wednesday",
            "hot"
         ],
         [
            "alameda",
            "wednesday",
            "low 80f"
         ],
         [
            "alameda",
            "wednesday",
            "high 100f"
         ],
         [
            "alameda",
            "thursday",
            "dew"
         ],
         [
            "alameda",
            "thursday",
            "low 40f"
         ],
         [
            "alameda",
            "thursday",
            "high 60f"
         ],
         [
            "alameda",
            "friday",
            "humid"
         ],
         [
            "alameda",
            "friday",
            "low 60f"
         ],
         [
            "alameda",
            "friday",
            "high 80f"
         ],
         [
            "alameda",
            "saturday",
            "clear_skies"
         ],
         [
            "alameda",
            "saturday",
            "low 70f"
         ],
         [
            "alameda",
            "saturday",
            "high 80f"
         ],
         [
            "alameda",
            "sunday",
            "windy"
         ],
         [
            "alameda",
            "sunday",
            "low 20f"
         ],
         [
            "alameda",
            "sunday",
            "high 30f"
         ],
         [
            "alhambra",
            "monday",
            "raining"
         ],
         [
            "alhambra",
            "monday",
            "low 50f"
         ],
         [
            "alhambra",
            "monday",
            "high 70f"
         ],
         [
            "alhambra",
            "tuesday",
            "hot"
         ],
         [
            "alhambra",
            "tuesday",
            "low 80f"
         ],
         [
            "alhambra",
            "tuesday",
            "high 100f"
         ],
         [
            "alhambra",
            "wednesday",
            "dry"
         ],
         [
            "alhambra",
            "wednesday",
            "low 70f"
         ],
         [
            "alhambra",
            "wednesday",
            "high 80f"
         ],
         [
            "alhambra",
            "thursday",
            "clear_skies"
         ],
         [
            "alhambra",
            "thursday",
            "low 40f"
         ],
         [
            "alhambra",
            "thursday",
            "high 50f"
         ],
         [
            "alhambra",
            "friday",
            "dry"
         ],
         [
            "alhambra",
            "friday",
            "low 70f"
         ],
         [
            "alhambra",
            "friday",
            "high 90f"
         ],
         [
            "alhambra",
            "saturday",
            "stormy"
         ],
         [
            "alhambra",
            "saturday",
            "low 60f"
         ],
         [
            "alhambra",
            "saturday",
            "high 70f"
         ],
         [
            "alhambra",
            "sunday",
            "overcast"
         ],
         [
            "alhambra",
            "sunday",
            "low 90f"
         ],
         [
            "alhambra",
            "sunday",
            "high 100f"
         ],
         [
            "durham",
            "monday",
            "drizzle"
         ],
         [
            "durham",
            "monday",
            "low 50f"
         ],
         [
            "durham",
            "monday",
            "high 70f"
         ],
         [
            "durham",
            "tuesday",
            "snow"
         ],
         [
            "durham",
            "tuesday",
            "low 30f"
         ],
         [
            "durham",
            "tuesday",
            "high 50f"
         ],
         [
            "durham",
            "wednesday",
            "cloudy"
         ],
         [
            "durham",
            "wednesday",
            "low 50f"
         ],
         [
            "durham",
            "wednesday",
            "high 70f"
         ],
         [
            "durham",
            "thursday",
            "rain"
         ],
         [
            "durham",
            "thursday",
            "low 20f"
         ],
         [
            "durham",
            "thursday",
            "high 30f"
         ],
         [
            "durham",
            "friday",
            "overcast"
         ],
         [
            "durham",
            "friday",
            "low 40f"
         ],
         [
            "durham",
            "friday",
            "high 60f"
         ],
         [
            "durham",
            "saturday",
            "cloudy"
         ],
         [
            "durham",
            "saturday",
            "low 40f"
         ],
         [
            "durham",
            "saturday",
            "high 50f"
         ],
         [
            "durham",
            "sunday",
            "cloudy"
         ],
         [
            "durham",
            "sunday",
            "low 90f"
         ],
         [
            "durham",
            "sunday",
            "high 100f"
         ],
         [
            "redwood_city",
            "monday",
            "cloudy"
         ],
         [
            "redwood_city",
            "monday",
            "low 90f"
         ],
         [
            "redwood_city",
            "monday",
            "high 100f"
         ],
         [
            "redwood_city",
            "tuesday",
            "windy"
         ],
         [
            "redwood_city",
            "tuesday",
            "low 90f"
         ],
         [
            "redwood_city",
            "tuesday",
            "high 100f"
         ],
         [
            "redwood_city",
            "wednesday",
            "windy"
         ],
         [
            "redwood_city",
            "wednesday",
            "low 90f"
         ],
         [
            "redwood_city",
            "wednesday",
            "high 100f"
         ],
         [
            "redwood_city",
            "thursday",
            "cloudy"
         ],
         [
            "redwood_city",
            "thursday",
            "low 40f"
         ],
         [
            "redwood_city",
            "thursday",
            "high 60f"
         ],
         [
            "redwood_city",
            "friday",
            "windy"
         ],
         [
            "redwood_city",
            "friday",
            "low 60f"
         ],
         [
            "redwood_city",
            "friday",
            "high 70f"
         ],
         [
            "redwood_city",
            "saturday",
            "rain"
         ],
         [
            "redwood_city",
            "saturday",
            "low 30f"
         ],
         [
            "redwood_city",
            "saturday",
            "high 40f"
         ],
         [
            "redwood_city",
            "sunday",
            "humid"
         ],
         [
            "redwood_city",
            "sunday",
            "low 70f"
         ],
         [
            "redwood_city",
            "sunday",
            "high 80f"
         ],
         [
            "camarillo",
            "monday",
            "clear_skies"
         ],
         [
            "camarillo",
            "monday",
            "low 90f"
         ],
         [
            "camarillo",
            "monday",
            "high 100f"
         ],
         [
            "camarillo",
            "tuesday",
            "cloudy"
         ],
         [
            "camarillo",
            "tuesday",
            "low 90f"
         ],
         [
            "camarillo",
            "tuesday",
            "high 100f"
         ],
         [
            "camarillo",
            "wednesday",
            "windy"
         ],
         [
            "camarillo",
            "wednesday",
            "low 30f"
         ],
         [
            "camarillo",
            "wednesday",
            "high 50f"
         ],
         [
            "camarillo",
            "thursday",
            "snow"
         ],
         [
            "camarillo",
            "thursday",
            "low 90f"
         ],
         [
            "camarillo",
            "thursday",
            "high 100f"
         ],
         [
            "camarillo",
            "friday",
            "overcast"
         ],
         [
            "camarillo",
            "friday",
            "low 90f"
         ],
         [
            "camarillo",
            "friday",
            "high 100f"
         ],
         [
            "camarillo",
            "saturday",
            "overcast"
         ],
         [
            "camarillo",
            "saturday",
            "low 60f"
         ],
         [
            "camarillo",
            "saturday",
            "high 80f"
         ],
         [
            "camarillo",
            "sunday",
            "rain"
         ],
         [
            "camarillo",
            "sunday",
            "low 60f"
         ],
         [
            "camarillo",
            "sunday",
            "high 70f"
         ],
         [
            "atherton",
            "monday",
            "overcast"
         ],
         [
            "atherton",
            "monday",
            "low 90f"
         ],
         [
            "atherton",
            "monday",
            "high 100f"
         ],
         [
            "atherton",
            "tuesday",
            "drizzle"
         ],
         [
            "atherton",
            "tuesday",
            "low 30f"
         ],
         [
            "atherton",
            "tuesday",
            "high 40f"
         ],
         [
            "atherton",
            "wednesday",
            "warm"
         ],
         [
            "atherton",
            "wednesday",
            "low 90f"
         ],
         [
            "atherton",
            "wednesday",
            "high 100f"
         ],
         [
            "atherton",
            "thursday",
            "cloudy"
         ],
         [
            "atherton",
            "thursday",
            "low 70f"
         ],
         [
            "atherton",
            "thursday",
            "high 80f"
         ],
         [
            "atherton",
            "friday",
            "misty"
         ],
         [
            "atherton",
            "friday",
            "low 90f"
         ],
         [
            "atherton",
            "friday",
            "high 100f"
         ],
         [
            "atherton",
            "saturday",
            "misty"
         ],
         [
            "atherton",
            "saturday",
            "low 50f"
         ],
         [
            "atherton",
            "saturday",
            "high 60f"
         ],
         [
            "atherton",
            "sunday",
            "frost"
         ],
         [
            "atherton",
            "sunday",
            "low 30f"
         ],
         [
            "atherton",
            "sunday",
            "high 50f"
         ]
      ]
   },
   "27": {
      "task": "navigate",
      "utterances": [
         {
            "user": "is there a nearby rest_stop ?",
            "response": "hotel_keen and the_westin are both nearby",
            "reference_entities": [
               "hotel_keen",
               "the_westin"
            ]
         },
         {
            "user": "which has the least amount of traffic at the moment",
            "response": "they both have none",
            "reference_entities": []
         },
         {
            "user": "what is the address for keen ?",
            "response": "578_arbol_dr , we are 2_miles away from it set the navigation there ?",
            "reference_entities": [
               "2_miles",
               "578_arbol_dr"
            ]
         },
         {
            "user": "yes , sounds great",
            "response": "alright",
            "reference_entities": []
         }
      ],
      "kg": [
         [
            "the_westin",
            "distance",
            "2_miles"
         ],
         [
            "the_westin",
            "traffic_info",
            "no_traffic"
         ],
         [
            "the_westin",
            "poi_type",
            "rest_stop"
         ],
         [
            "the_westin",
            "address",
            "329_el_camino_real"
         ],
         [
            "palo_alto_medical_foundation",
            "distance",
            "6_miles"
         ],
         [
            "palo_alto_medical_foundation",
            "traffic_info",
            "no_traffic"
         ],
         [
            "palo_alto_medical_foundation",
            "poi_type",
            "hospital"
         ],
         [
            "palo_alto_medical_foundation",
            "address",
            "611_ames_ave"
         ],
         [
            "hotel_keen",
            "distance",
            "2_miles"
         ],
         [
            "hotel_keen",
            "traffic_info",
            "no_traffic"
         ],
         [
            "hotel_keen",
            "poi_type",
            "rest_stop"
         ],
         [
            "hotel_keen",
            "address",
            "578_arbol_dr"
         ],
         [
            "whole_foods",
            "distance",
            "2_miles"
         ],
         [
            "whole_foods",
            "traffic_info",
            "moderate_traffic"
         ],
         [
            "whole_foods",
            "poi_type",
            "grocery_store"
         ],
         [
            "whole_foods",
            "address",
            "819_alma_st"
         ],
         [
            "p_._f_._changs",
            "distance",
            "3_miles"
         ],
         [
            "p_._f_._changs",
            "traffic_info",
            "heavy_traffic"
         ],
         [
            "p_._f_._changs",
            "poi_type",
            "chinese_restaurant"
         ],
         [
            "p_._f_._changs",
            "address",
            "669_el_camino_real"
         ],
         [
            "midtown_shopping_center",
            "distance",
            "1_miles"
         ],
         [
            "midtown_shopping_center",
            "traffic_info",
            "moderate_traffic"
         ],
         [
            "midtown_shopping_center",
            "poi_type",
            "shopping_center"
         ],
         [
            "midtown_shopping_center",
            "address",
            "338_alester_ave"
         ],
         [
            "5677_springer_street",
            "distance",
            "1_miles"
         ],
         [
            "5677_springer_street",
            "traffic_info",
            "heavy_traffic"
         ],
         [
            "5677_springer_street",
            "poi_type",
            "certain_address"
         ],
         [
            "5677_springer_street",
            "address",
            "5677_springer_street"
         ]
      ]
   },
   "28": {
      "task": "navigate",
      "utterances": [
         {
            "user": "give me the address of the nearest shopping_center to me , with the fastest route to it",
            "response": "stanford_shopping_center is 2_miles away at 773_alger_dr",
            "reference_entities": [
               "stanford_shopping_center",
               "2_miles",
               "773_alger_dr"
            ]
         },
         {
            "user": "is there any traffic ?",
            "response": "there is moderate_traffic on the way to stanford_shopping_center",
            "reference_entities": [
               "stanford_shopping_center",
               "moderate_traffic"
            ]
         },
         {
            "user": "then pick the fastest route and let s go there , thank you car !",
            "response": "i sent on your screen the fastest route to the shopping_center and you are welcome !",
            "reference_entities": [
               "shopping_center"
            ]
         }
      ],
      "kg": [
         [
            "jills_house",
            "distance",
            "5_miles"
         ],
         [
            "jills_house",
            "traffic_info",
            "moderate_traffic"
         ],
         [
            "jills_house",
            "poi_type",
            "friends_house"
         ],
         [
            "jills_house",
            "address",
            "347_alta_mesa_ave"
         ],
         [
            "palo_alto_cafe",
            "distance",
            "1_miles"
         ],
         [
            "palo_alto_cafe",
            "traffic_info",
            "no_traffic"
         ],
         [
            "palo_alto_cafe",
            "poi_type",
            "coffee_or_tea_place"
         ],
         [
            "palo_alto_cafe",
            "address",
            "436_alger_dr"
         ],
         [
            "topanga_mall",
            "distance",
            "1_miles"
         ],
         [
            "topanga_mall",
            "traffic_info",
            "heavy_traffic"
         ],
         [
            "topanga_mall",
            "poi_type",
            "shopping_center"
         ],
         [
            "topanga_mall",
            "address",
            "171_oak_rd"
         ],
         [
            "stanford_shopping_center",
            "distance",
            "2_miles"
         ],
         [
            "stanford_shopping_center",
            "traffic_info",
            "moderate_traffic"
         ],
         [
            "stanford_shopping_center",
            "poi_type",
            "shopping_center"
         ],
         [
            "stanford_shopping_center",
            "address",
            "773_alger_dr"
         ],
         [
            "panda_express",
            "distance",
            "5_miles"
         ],
         [
            "panda_express",
            "traffic_info",
            "heavy_traffic"
         ],
         [
            "panda_express",
            "poi_type",
            "chinese_restaurant"
         ],
         [
            "panda_express",
            "address",
            "842_arrowhead_way"
         ],
         [
            "pizza_chicago",
            "distance",
            "4_miles"
         ],
         [
            "pizza_chicago",
            "traffic_info",
            "heavy_traffic"
         ],
         [
            "pizza_chicago",
            "poi_type",
            "pizza_restaurant"
         ],
         [
            "pizza_chicago",
            "address",
            "915_arbol_dr"
         ],
         [
            "chevron",
            "distance",
            "5_miles"
         ],
         [
            "chevron",
            "traffic_info",
            "heavy_traffic"
         ],
         [
            "chevron",
            "poi_type",
            "gas_station"
         ],
         [
            "chevron",
            "address",
            "783_arcadia_pl"
         ],
         [
            "jacks_house",
            "distance",
            "6_miles"
         ],
         [
            "jacks_house",
            "traffic_info",
            "road_block_nearby"
         ],
         [
            "jacks_house",
            "poi_type",
            "friends_house"
         ],
         [
            "jacks_house",
            "address",
            "864_almanor_ln"
         ]
      ]
   },
   "29": {
      "task": "weather",
      "utterances": [
         {
            "user": "what is the weather like today in tomorrow",
            "response": "what city are you inquiring about ?",
            "reference_entities": []
         },
         {
            "user": "will it be cloudy in compton today ?",
            "response": "compton is not showing a forecast for cloudy skies today",
            "reference_entities": [
               "today",
               "cloudy",
               "compton"
            ]
         },
         {
            "user": "ok",
            "response": "you are welcome",
            "reference_entities": []
         }
      ],
      "kg": [
         [
            "san_jose",
            "monday",
            "drizzle"
         ],
         [
            "san_jose",
            "monday",
            "low 20f"
         ],
         [
            "san_jose",
            "monday",
            "high 30f"
         ],
         [
            "san_jose",
            "tuesday",
            "clear_skies"
         ],
         [
            "san_jose",
            "tuesday",
            "low 90f"
         ],
         [
            "san_jose",
            "tuesday",
            "high 100f"
         ],
         [
            "san_jose",
            "wednesday",
            "cloudy"
         ],
         [
            "san_jose",
            "wednesday",
            "low 30f"
         ],
         [
            "san_jose",
            "wednesday",
            "high 40f"
         ],
         [
            "san_jose",
            "thursday",
            "snow"
         ],
         [
            "san_jose",
            "thursday",
            "low 80f"
         ],
         [
            "san_jose",
            "thursday",
            "high 100f"
         ],
         [
            "san_jose",
            "friday",
            "dry"
         ],
         [
            "san_jose",
            "friday",
            "low 80f"
         ],
         [
            "san_jose",
            "friday",
            "high 100f"
         ],
         [
            "san_jose",
            "saturday",
            "snow"
         ],
         [
            "san_jose",
            "saturday",
            "low 60f"
         ],
         [
            "san_jose",
            "saturday",
            "high 80f"
         ],
         [
            "san_jose",
            "sunday",
            "windy"
         ],
         [
            "san_jose",
            "sunday",
            "low 40f"
         ],
         [
            "san_jose",
            "sunday",
            "high 50f"
         ],
         [
            "new_york",
            "monday",
            "warm"
         ],
         [
            "new_york",
            "monday",
            "low 70f"
         ],
         [
            "new_york",
            "monday",
            "high 90f"
         ],
         [
            "new_york",
            "tuesday",
            "cloudy"
         ],
         [
            "new_york",
            "tuesday",
            "low 70f"
         ],
         [
            "new_york",
            "tuesday",
            "high 80f"
         ],
         [
            "new_york",
            "wednesday",
            "overcast"
         ],
         [
            "new_york",
            "wednesday",
            "low 50f"
         ],
         [
            "new_york",
            "wednesday",
            "high 70f"
         ],
         [
            "new_york",
            "thursday",
            "overcast"
         ],
         [
            "new_york",
            "thursday",
            "low 50f"
         ],
         [
            "new_york",
            "thursday",
            "high 70f"
         ],
         [
            "new_york",
            "friday",
            "foggy"
         ],
         [
            "new_york",
            "friday",
            "low 40f"
         ],
         [
            "new_york",
            "friday",
            "high 60f"
         ],
         [
            "new_york",
            "saturday",
            "cloudy"
         ],
         [
            "new_york",
            "saturday",
            "low 80f"
         ],
         [
            "new_york",
            "saturday",
            "high 90f"
         ],
         [
            "new_york",
            "sunday",
            "drizzle"
         ],
         [
            "new_york",
            "sunday",
            "low 40f"
         ],
         [
            "new_york",
            "sunday",
            "high 60f"
         ],
         [
            "seattle",
            "monday",
            "clear_skies"
         ],
         [
            "seattle",
            "monday",
            "low 60f"
         ],
         [
            "seattle",
            "monday",
            "high 80f"
         ],
         [
            "seattle",
            "tuesday",
            "raining"
         ],
         [
            "seattle",
            "tuesday",
            "low 50f"
         ],
         [
            "seattle",
            "tuesday",
            "high 60f"
         ],
         [
            "seattle",
            "wednesday",
            "drizzle"
         ],
         [
            "seattle",
            "wednesday",
            "low 50f"
         ],
         [
            "seattle",
            "wednesday",
            "high 70f"
         ],
         [
            "seattle",
            "thursday",
            "foggy"
         ],
         [
            "seattle",
            "thursday",
            "low 30f"
         ],
         [
            "seattle",
            "thursday",
            "high 50f"
         ],
         [
            "seattle",
            "friday",
            "cloudy"
         ],
         [
            "seattle",
            "friday",
            "low 70f"
         ],
         [
            "seattle",
            "friday",
            "high 90f"
         ],
         [
            "seattle",
            "saturday",
            "drizzle"
         ],
         [
            "seattle",
            "saturday",
            "low 90f"
         ],
         [
            "seattle",
            "saturday",
            "high 100f"
         ],
         [
            "seattle",
            "sunday",
            "warm"
         ],
         [
            "seattle",
            "sunday",
            "low 70f"
         ],
         [
            "seattle",
            "sunday",
            "high 80f"
         ],
         [
            "compton",
            "monday",
            "dry"
         ],
         [
            "compton",
            "monday",
            "low 40f"
         ],
         [
            "compton",
            "monday",
            "high 50f"
         ],
         [
            "compton",
            "tuesday",
            "rain"
         ],
         [
            "compton",
            "tuesday",
            "low 90f"
         ],
         [
            "compton",
            "tuesday",
            "high 100f"
         ],
         [
            "compton",
            "wednesday",
            "foggy"
         ],
         [
            "compton",
            "wednesday",
            "low 20f"
         ],
         [
            "compton",
            "wednesday",
            "high 40f"
         ],
         [
            "compton",
            "thursday",
            "foggy"
         ],
         [
            "compton",
            "thursday",
            "low 20f"
         ],
         [
            "compton",
            "thursday",
            "high 30f"
         ],
         [
            "compton",
            "friday",
            "drizzle"
         ],
         [
            "compton",
            "friday",
            "low 30f"
         ],
         [
            "compton",
            "friday",
            "high 50f"
         ],
         [
            "compton",
            "saturday",
            "snow"
         ],
         [
            "compton",
            "saturday",
            "low 30f"
         ],
         [
            "compton",
            "saturday",
            "high 50f"
         ],
         [
            "compton",
            "sunday",
            "warm"
         ],
         [
            "compton",
            "sunday",
            "low 50f"
         ],
         [
            "compton",
            "sunday",
            "high 70f"
         ],
         [
            "mountain_view",
            "monday",
            "drizzle"
         ],
         [
            "mountain_view",
            "monday",
            "low 70f"
         ],
         [
            "mountain_view",
            "monday",
            "high 90f"
         ],
         [
            "mountain_view",
            "tuesday",
            "overcast"
         ],
         [
            "mountain_view",
            "tuesday",
            "low 30f"
         ],
         [
            "mountain_view",
            "tuesday",
            "high 40f"
         ],
         [
            "mountain_view",
            "wednesday",
            "cloudy"
         ],
         [
            "mountain_view",
            "wednesday",
            "low 30f"
         ],
         [
            "mountain_view",
            "wednesday",
            "high 40f"
         ],
         [
            "mountain_view",
            "thursday",
            "snow"
         ],
         [
            "mountain_view",
            "thursday",
            "low 90f"
         ],
         [
            "mountain_view",
            "thursday",
            "high 100f"
         ],
         [
            "mountain_view",
            "friday",
            "humid"
         ],
         [
            "mountain_view",
            "friday",
            "low 90f"
         ],
         [
            "mountain_view",
            "friday",
            "high 100f"
         ],
         [
            "mountain_view",
            "saturday",
            "raining"
         ],
         [
            "mountain_view",
            "saturday",
            "low 30f"
         ],
         [
            "mountain_view",
            "saturday",
            "high 40f"
         ],
         [
            "mountain_view",
            "sunday",
            "overcast"
         ],
         [
            "mountain_view",
            "sunday",
            "low 50f"
         ],
         [
            "mountain_view",
            "sunday",
            "high 60f"
         ],
         [
            "inglewood",
            "monday",
            "raining"
         ],
         [
            "inglewood",
            "monday",
            "low 50f"
         ],
         [
            "inglewood",
            "monday",
            "high 60f"
         ],
         [
            "inglewood",
            "tuesday",
            "overcast"
         ],
         [
            "inglewood",
            "tuesday",
            "low 40f"
         ],
         [
            "inglewood",
            "tuesday",
            "high 60f"
         ],
         [
            "inglewood",
            "wednesday",
            "overcast"
         ],
         [
            "inglewood",
            "wednesday",
            "low 20f"
         ],
         [
            "inglewood",
            "wednesday",
            "high 40f"
         ],
         [
            "inglewood",
            "thursday",
            "hot"
         ],
         [
            "inglewood",
            "thursday",
            "low 50f"
         ],
         [
            "inglewood",
            "thursday",
            "high 70f"
         ],
         [
            "inglewood",
            "friday",
            "cloudy"
         ],
         [
            "inglewood",
            "friday",
            "low 50f"
         ],
         [
            "inglewood",
            "friday",
            "high 70f"
         ],
         [
            "inglewood",
            "saturday",
            "overcast"
         ],
         [
            "inglewood",
            "saturday",
            "low 20f"
         ],
         [
            "inglewood",
            "saturday",
            "high 30f"
         ],
         [
            "inglewood",
            "sunday",
            "dry"
         ],
         [
            "inglewood",
            "sunday",
            "low 50f"
         ],
         [
            "inglewood",
            "sunday",
            "high 70f"
         ],
         [
            "redwood_city",
            "monday",
            "overcast"
         ],
         [
            "redwood_city",
            "monday",
            "low 90f"
         ],
         [
            "redwood_city",
            "monday",
            "high 100f"
         ],
         [
            "redwood_city",
            "tuesday",
            "drizzle"
         ],
         [
            "redwood_city",
            "tuesday",
            "low 90f"
         ],
         [
            "redwood_city",
            "tuesday",
            "high 100f"
         ],
         [
            "redwood_city",
            "wednesday",
            "rain"
         ],
         [
            "redwood_city",
            "wednesday",
            "low 70f"
         ],
         [
            "redwood_city",
            "wednesday",
            "high 90f"
         ],
         [
            "redwood_city",
            "thursday",
            "hot"
         ],
         [
            "redwood_city",
            "thursday",
            "low 70f"
         ],
         [
            "redwood_city",
            "thursday",
            "high 90f"
         ],
         [
            "redwood_city",
            "friday",
            "foggy"
         ],
         [
            "redwood_city",
            "friday",
            "low 80f"
         ],
         [
            "redwood_city",
            "friday",
            "high 90f"
         ],
         [
            "redwood_city",
            "saturday",
            "snow"
         ],
         [
            "redwood_city",
            "saturday",
            "low 90f"
         ],
         [
            "redwood_city",
            "saturday",
            "high 100f"
         ],
         [
            "redwood_city",
            "sunday",
            "hot"
         ],
         [
            "redwood_city",
            "sunday",
            "low 80f"
         ],
         [
            "redwood_city",
            "sunday",
            "high 90f"
         ]
      ]
   },
   "30": {
      "task": "schedule",
      "utterances": [
         {
            "user": "tell me the time of today s meeting",
            "response": "the meeting is at 7pm",
            "reference_entities": [
               "7pm",
               "meeting"
            ]
         },
         {
            "user": "perfect",
            "response": "anything else ?",
            "reference_entities": []
         }
      ],
      "kg": [
         [
            "swimming_activity",
            "time",
            "1pm"
         ],
         [
            "swimming_activity",
            "date",
            "monday"
         ],
         [
            "football_activity",
            "time",
            "11am"
         ],
         [
            "football_activity",
            "date",
            "thursday"
         ],
         [
            "lab_appointment",
            "time",
            "11am"
         ],
         [
            "lab_appointment",
            "date",
            "friday"
         ],
         [
            "medicine",
            "time",
            "1pm"
         ],
         [
            "medicine",
            "date",
            "friday"
         ],
         [
            "meeting",
            "time",
            "7pm"
         ],
         [
            "meeting",
            "date",
            "monday"
         ],
         [
            "meeting",
            "party",
            "sales_team"
         ],
         [
            "meeting",
            "room",
            "conference_room_50"
         ],
         [
            "meeting",
            "agenda",
            "discuss_the_company_picnic"
         ],
         [
            "conference",
            "time",
            "10am"
         ],
         [
            "conference",
            "date",
            "monday"
         ],
         [
            "conference",
            "party",
            "executive_team"
         ],
         [
            "conference",
            "room",
            "conference_room_102"
         ],
         [
            "conference",
            "agenda",
            "discuss_the_company_picnic"
         ]
      ]
   },
   "31": {
      "task": "navigate",
      "utterances": [
         {
            "user": "find me a gas_station that i can get to the quickest without any traffic",
            "response": "the nearest gas_station is located at 91_el_camino_real , but there is a roadblock nearby",
            "reference_entities": [
               "gas_station",
               "91_el_camino_real"
            ]
         },
         {
            "user": "anything else around ?",
            "response": "i m sorry but this is the only option in a 6_miles range",
            "reference_entities": [
               "6_miles"
            ]
         },
         {
            "user": "ok , please give me directions via the fastest route",
            "response": "there is a road_block_nearby , i sent on your screen a slightly longer road that will allow you to reach faster",
            "reference_entities": [
               "road_block_nearby"
            ]
         },
         {
            "user": "thank you",
            "response": "you are welcome !",
            "reference_entities": []
         }
      ],
      "kg": [
         [
            "panda_express",
            "distance",
            "6_miles"
         ],
         [
            "panda_express",
            "traffic_info",
            "car_collision_nearby"
         ],
         [
            "panda_express",
            "poi_type",
            "chinese_restaurant"
         ],
         [
            "panda_express",
            "address",
            "842_arrowhead_way"
         ],
         [
            "p_._f_._changs",
            "distance",
            "4_miles"
         ],
         [
            "p_._f_._changs",
            "traffic_info",
            "heavy_traffic"
         ],
         [
            "p_._f_._changs",
            "poi_type",
            "chinese_restaurant"
         ],
         [
            "p_._f_._changs",
            "address",
            "669_el_camino_real"
         ],
         [
            "topanga_mall",
            "distance",
            "2_miles"
         ],
         [
            "topanga_mall",
            "traffic_info",
            "heavy_traffic"
         ],
         [
            "topanga_mall",
            "poi_type",
            "shopping_center"
         ],
         [
            "topanga_mall",
            "address",
            "171_oak_rd"
         ],
         [
            "76",
            "distance",
            "5_miles"
         ],
         [
            "76",
            "traffic_info",
            "road_block_nearby"
         ],
         [
            "76",
            "poi_type",
            "gas_station"
         ],
         [
            "76",
            "address",
            "91_el_camino_real"
         ],
         [
            "palo_alto_cafe",
            "distance",
            "4_miles"
         ],
         [
            "palo_alto_cafe",
            "traffic_info",
            "car_collision_nearby"
         ],
         [
            "palo_alto_cafe",
            "poi_type",
            "coffee_or_tea_place"
         ],
         [
            "palo_alto_cafe",
            "address",
            "436_alger_dr"
         ],
         [
            "chef_chu_s",
            "distance",
            "3_miles"
         ],
         [
            "chef_chu_s",
            "traffic_info",
            "heavy_traffic"
         ],
         [
            "chef_chu_s",
            "poi_type",
            "chinese_restaurant"
         ],
         [
            "chef_chu_s",
            "address",
            "593_arrowhead_way"
         ],
         [
            "philz",
            "distance",
            "3_miles"
         ],
         [
            "philz",
            "traffic_info",
            "heavy_traffic"
         ],
         [
            "philz",
            "poi_type",
            "coffee_or_tea_place"
         ],
         [
            "philz",
            "address",
            "583_alester_ave"
         ],
         [
            "starbucks",
            "distance",
            "6_miles"
         ],
         [
            "starbucks",
            "traffic_info",
            "moderate_traffic"
         ],
         [
            "starbucks",
            "poi_type",
            "coffee_or_tea_place"
         ],
         [
            "starbucks",
            "address",
            "792_bedoin_street"
         ]
      ]
   },
   "32": {
      "task": "navigate",
      "utterances": [
         {
            "user": "where does my friend live ?",
            "response": "tom s house is 6_miles away at 580_van_ness_ave",
            "reference_entities": [
               "580_van_ness_ave",
               "6_miles",
               "tom"
            ]
         },
         {
            "user": "is that the fastest route ?",
            "response": "i ll send the route with no_traffic on your screen , drive carefully !",
            "reference_entities": [
               "no_traffic"
            ]
         },
         {
            "user": "thank you",
            "response": "you are welcome",
            "reference_entities": []
         }
      ],
      "kg": [
         [
            "toms_house",
            "distance",
            "6_miles"
         ],
         [
            "toms_house",
            "traffic_info",
            "no_traffic"
         ],
         [
            "toms_house",
            "poi_type",
            "friends_house"
         ],
         [
            "toms_house",
            "address",
            "580_van_ness_ave"
         ],
         [
            "stanford_express_care",
            "distance",
            "2_miles"
         ],
         [
            "stanford_express_care",
            "traffic_info",
            "moderate_traffic"
         ],
         [
            "stanford_express_care",
            "poi_type",
            "hospital"
         ],
         [
            "stanford_express_care",
            "address",
            "214_el_camino_real"
         ],
         [
            "philz",
            "distance",
            "4_miles"
         ],
         [
            "philz",
            "traffic_info",
            "no_traffic"
         ],
         [
            "philz",
            "poi_type",
            "coffee_or_tea_place"
         ],
         [
            "philz",
            "address",
            "583_alester_ave"
         ],
         [
            "5672_barringer_street",
            "distance",
            "2_miles"
         ],
         [
            "5672_barringer_street",
            "traffic_info",
            "no_traffic"
         ],
         [
            "5672_barringer_street",
            "poi_type",
            "certain_address"
         ],
         [
            "5672_barringer_street",
            "address",
            "5672_barringer_street"
         ],
         [
            "dominos",
            "distance",
            "5_miles"
         ],
         [
            "dominos",
            "traffic_info",
            "moderate_traffic"
         ],
         [
            "dominos",
            "poi_type",
            "pizza_restaurant"
         ],
         [
            "dominos",
            "address",
            "776_arastradero_rd"
         ],
         [
            "mandarin_roots",
            "distance",
            "5_miles"
         ],
         [
            "mandarin_roots",
            "traffic_info",
            "heavy_traffic"
         ],
         [
            "mandarin_roots",
            "poi_type",
            "chinese_restaurant"
         ],
         [
            "mandarin_roots",
            "address",
            "271_springer_street"
         ],
         [
            "valero",
            "distance",
            "1_miles"
         ],
         [
            "valero",
            "traffic_info",
            "heavy_traffic"
         ],
         [
            "valero",
            "poi_type",
            "gas_station"
         ],
         [
            "valero",
            "address",
            "200_alester_ave"
         ]
      ]
   },
   "33": {
      "task": "navigate",
      "utterances": [
         {
            "user": "show me traffic for going home",
            "response": "there is no_traffic listed going to 10_ames_street",
            "reference_entities": [
               "10_ames_street",
               "no_traffic"
            ]
         },
         {
            "user": "then pick the fastest route and set the gps to go there , thank you !",
            "response": "setting navigation now",
            "reference_entities": []
         },
         {
            "user": "thanks for the help",
            "response": "you are welcome !",
            "reference_entities": []
         }
      ],
      "kg": [
         [
            "pizza_chicago",
            "distance",
            "6_miles"
         ],
         [
            "pizza_chicago",
            "traffic_info",
            "heavy_traffic"
         ],
         [
            "pizza_chicago",
            "poi_type",
            "pizza_restaurant"
         ],
         [
            "pizza_chicago",
            "address",
            "915_arbol_dr"
         ],
         [
            "home",
            "distance",
            "3_miles"
         ],
         [
            "home",
            "traffic_info",
            "no_traffic"
         ],
         [
            "home",
            "poi_type",
            "home"
         ],
         [
            "home",
            "address",
            "10_ames_street"
         ],
         [
            "pizza_hut",
            "distance",
            "2_miles"
         ],
         [
            "pizza_hut",
            "traffic_info",
            "no_traffic"
         ],
         [
            "pizza_hut",
            "poi_type",
            "pizza_restaurant"
         ],
         [
            "pizza_hut",
            "address",
            "704_el_camino_real"
         ],
         [
            "philz",
            "distance",
            "4_miles"
         ],
         [
            "philz",
            "traffic_info",
            "road_block_nearby"
         ],
         [
            "philz",
            "poi_type",
            "coffee_or_tea_place"
         ],
         [
            "philz",
            "address",
            "583_alester_ave"
         ],
         [
            "midtown_shopping_center",
            "distance",
            "2_miles"
         ],
         [
            "midtown_shopping_center",
            "traffic_info",
            "heavy_traffic"
         ],
         [
            "midtown_shopping_center",
            "poi_type",
            "shopping_center"
         ],
         [
            "midtown_shopping_center",
            "address",
            "338_alester_ave"
         ],
         [
            "76",
            "distance",
            "2_miles"
         ],
         [
            "76",
            "traffic_info",
            "heavy_traffic"
         ],
         [
            "76",
            "poi_type",
            "gas_station"
         ],
         [
            "76",
            "address",
            "91_el_camino_real"
         ],
         [
            "willows_market",
            "distance",
            "2_miles"
         ],
         [
            "willows_market",
            "traffic_info",
            "road_block_nearby"
         ],
         [
            "willows_market",
            "poi_type",
            "grocery_store"
         ],
         [
            "willows_market",
            "address",
            "409_bollard_st"
         ],
         [
            "tai_pan",
            "distance",
            "1_miles"
         ],
         [
            "tai_pan",
            "traffic_info",
            "moderate_traffic"
         ],
         [
            "tai_pan",
            "poi_type",
            "chinese_restaurant"
         ],
         [
            "tai_pan",
            "address",
            "830_almanor_ln"
         ]
      ]
   },
   "34": {
      "task": "weather",
      "utterances": [
         {
            "user": "will it be dry in fresno on sunday ?",
            "response": "no , on sunday in fresno there will be a blizzard",
            "reference_entities": [
               "sunday",
               "fresno",
               "blizzard"
            ]
         },
         {
            "user": "okay , thank you",
            "response": "no problem",
            "reference_entities": []
         }
      ],
      "kg": [
         [
            "san_mateo",
            "monday",
            "humid"
         ],
         [
            "san_mateo",
            "monday",
            "low 60f"
         ],
         [
            "san_mateo",
            "monday",
            "high 70f"
         ],
         [
            "san_mateo",
            "tuesday",
            "rain"
         ],
         [
            "san_mateo",
            "tuesday",
            "low 20f"
         ],
         [
            "san_mateo",
            "tuesday",
            "high 40f"
         ],
         [
            "san_mateo",
            "wednesday",
            "cloudy"
         ],
         [
            "san_mateo",
            "wednesday",
            "low 60f"
         ],
         [
            "san_mateo",
            "wednesday",
            "high 70f"
         ],
         [
            "san_mateo",
            "thursday",
            "foggy"
         ],
         [
            "san_mateo",
            "thursday",
            "low 40f"
         ],
         [
            "san_mateo",
            "thursday",
            "high 50f"
         ],
         [
            "san_mateo",
            "friday",
            "windy"
         ],
         [
            "san_mateo",
            "friday",
            "low 60f"
         ],
         [
            "san_mateo",
            "friday",
            "high 80f"
         ],
         [
            "san_mateo",
            "saturday",
            "cloudy"
         ],
         [
            "san_mateo",
            "saturday",
            "low 80f"
         ],
         [
            "san_mateo",
            "saturday",
            "high 100f"
         ],
         [
            "san_mateo",
            "sunday",
            "cloudy"
         ],
         [
            "san_mateo",
            "sunday",
            "low 70f"
         ],
         [
            "san_mateo",
            "sunday",
            "high 80f"
         ],
         [
            "fresno",
            "monday",
            "clear_skies"
         ],
         [
            "fresno",
            "monday",
            "low 50f"
         ],
         [
            "fresno",
            "monday",
            "high 70f"
         ],
         [
            "fresno",
            "tuesday",
            "frost"
         ],
         [
            "fresno",
            "tuesday",
            "low 40f"
         ],
         [
            "fresno",
            "tuesday",
            "high 50f"
         ],
         [
            "fresno",
            "wednesday",
            "cloudy"
         ],
         [
            "fresno",
            "wednesday",
            "low 90f"
         ],
         [
            "fresno",
            "wednesday",
            "high 100f"
         ],
         [
            "fresno",
            "thursday",
            "misty"
         ],
         [
            "fresno",
            "thursday",
            "low 90f"
         ],
         [
            "fresno",
            "thursday",
            "high 100f"
         ],
         [
            "fresno",
            "friday",
            "foggy"
         ],
         [
            "fresno",
            "friday",
            "low 20f"
         ],
         [
            "fresno",
            "friday",
            "high 40f"
         ],
         [
            "fresno",
            "saturday",
            "blizzard"
         ],
         [
            "fresno",
            "saturday",
            "low 40f"
         ],
         [
            "fresno",
            "saturday",
            "high 50f"
         ],
         [
            "fresno",
            "sunday",
            "blizzard"
         ],
         [
            "fresno",
            "sunday",
            "low 30f"
         ],
         [
            "fresno",
            "sunday",
            "high 50f"
         ],
         [
            "san_jose",
            "monday",
            "clear_skies"
         ],
         [
            "san_jose",
            "monday",
            "low 70f"
         ],
         [
            "san_jose",
            "monday",
            "high 90f"
         ],
         [
            "san_jose",
            "tuesday",
            "cloudy"
         ],
         [
            "san_jose",
            "tuesday",
            "low 90f"
         ],
         [
            "san_jose",
            "tuesday",
            "high 100f"
         ],
         [
            "san_jose",
            "wednesday",
            "raining"
         ],
         [
            "san_jose",
            "wednesday",
            "low 40f"
         ],
         [
            "san_jose",
            "wednesday",
            "high 50f"
         ],
         [
            "san_jose",
            "thursday",
            "windy"
         ],
         [
            "san_jose",
            "thursday",
            "low 70f"
         ],
         [
            "san_jose",
            "thursday",
            "high 80f"
         ],
         [
            "san_jose",
            "friday",
            "overcast"
         ],
         [
            "san_jose",
            "friday",
            "low 30f"
         ],
         [
            "san_jose",
            "friday",
            "high 40f"
         ],
         [
            "san_jose",
            "saturday",
            "cloudy"
         ],
         [
            "san_jose",
            "saturday",
            "low 20f"
         ],
         [
            "san_jose",
            "saturday",
            "high 30f"
         ],
         [
            "san_jose",
            "sunday",
            "hail"
         ],
         [
            "san_jose",
            "sunday",
            "low 20f"
         ],
         [
            "san_jose",
            "sunday",
            "high 40f"
         ],
         [
            "danville",
            "monday",
            "overcast"
         ],
         [
            "danville",
            "monday",
            "low 80f"
         ],
         [
            "danville",
            "monday",
            "high 100f"
         ],
         [
            "danville",
            "tuesday",
            "foggy"
         ],
         [
            "danville",
            "tuesday",
            "low 70f"
         ],
         [
            "danville",
            "tuesday",
            "high 80f"
         ],
         [
            "danville",
            "wednesday",
            "misty"
         ],
         [
            "danville",
            "wednesday",
            "low 30f"
         ],
         [
            "danville",
            "wednesday",
            "high 50f"
         ],
         [
            "danville",
            "thursday",
            "misty"
         ],
         [
            "danville",
            "thursday",
            "low 70f"
         ],
         [
            "danville",
            "thursday",
            "high 80f"
         ],
         [
            "danville",
            "friday",
            "overcast"
         ],
         [
            "danville",
            "friday",
            "low 40f"
         ],
         [
            "danville",
            "friday",
            "high 50f"
         ],
         [
            "danville",
            "saturday",
            "cloudy"
         ],
         [
            "danville",
            "saturday",
            "low 20f"
         ],
         [
            "danville",
            "saturday",
            "high 30f"
         ],
         [
            "danville",
            "sunday",
            "overcast"
         ],
         [
            "danville",
            "sunday",
            "low 70f"
         ],
         [
            "danville",
            "sunday",
            "high 80f"
         ],
         [
            "alameda",
            "monday",
            "cloudy"
         ],
         [
            "alameda",
            "monday",
            "low 90f"
         ],
         [
            "alameda",
            "monday",
            "high 100f"
         ],
         [
            "alameda",
            "tuesday",
            "raining"
         ],
         [
            "alameda",
            "tuesday",
            "low 30f"
         ],
         [
            "alameda",
            "tuesday",
            "high 40f"
         ],
         [
            "alameda",
            "wednesday",
            "hail"
         ],
         [
            "alameda",
            "wednesday",
            "low 90f"
         ],
         [
            "alameda",
            "wednesday",
            "high 100f"
         ],
         [
            "alameda",
            "thursday",
            "clear_skies"
         ],
         [
            "alameda",
            "thursday",
            "low 60f"
         ],
         [
            "alameda",
            "thursday",
            "high 70f"
         ],
         [
            "alameda",
            "friday",
            "rain"
         ],
         [
            "alameda",
            "friday",
            "low 30f"
         ],
         [
            "alameda",
            "friday",
            "high 40f"
         ],
         [
            "alameda",
            "saturday",
            "rain"
         ],
         [
            "alameda",
            "saturday",
            "low 80f"
         ],
         [
            "alameda",
            "saturday",
            "high 100f"
         ],
         [
            "alameda",
            "sunday",
            "cloudy"
         ],
         [
            "alameda",
            "sunday",
            "low 60f"
         ],
         [
            "alameda",
            "sunday",
            "high 70f"
         ],
         [
            "corona",
            "monday",
            "rain"
         ],
         [
            "corona",
            "monday",
            "low 40f"
         ],
         [
            "corona",
            "monday",
            "high 50f"
         ],
         [
            "corona",
            "tuesday",
            "clear_skies"
         ],
         [
            "corona",
            "tuesday",
            "low 80f"
         ],
         [
            "corona",
            "tuesday",
            "high 100f"
         ],
         [
            "corona",
            "wednesday",
            "frost"
         ],
         [
            "corona",
            "wednesday",
            "low 20f"
         ],
         [
            "corona",
            "wednesday",
            "high 30f"
         ],
         [
            "corona",
            "thursday",
            "overcast"
         ],
         [
            "corona",
            "thursday",
            "low 50f"
         ],
         [
            "corona",
            "thursday",
            "high 70f"
         ],
         [
            "corona",
            "friday",
            "dry"
         ],
         [
            "corona",
            "friday",
            "low 50f"
         ],
         [
            "corona",
            "friday",
            "high 70f"
         ],
         [
            "corona",
            "saturday",
            "cloudy"
         ],
         [
            "corona",
            "saturday",
            "low 70f"
         ],
         [
            "corona",
            "saturday",
            "high 80f"
         ],
         [
            "corona",
            "sunday",
            "cloudy"
         ],
         [
            "corona",
            "sunday",
            "low 80f"
         ],
         [
            "corona",
            "sunday",
            "high 100f"
         ],
         [
            "menlo_park",
            "monday",
            "clear_skies"
         ],
         [
            "menlo_park",
            "monday",
            "low 80f"
         ],
         [
            "menlo_park",
            "monday",
            "high 100f"
         ],
         [
            "menlo_park",
            "tuesday",
            "hail"
         ],
         [
            "menlo_park",
            "tuesday",
            "low 80f"
         ],
         [
            "menlo_park",
            "tuesday",
            "high 100f"
         ],
         [
            "menlo_park",
            "wednesday",
            "misty"
         ],
         [
            "menlo_park",
            "wednesday",
            "low 70f"
         ],
         [
            "menlo_park",
            "wednesday",
            "high 90f"
         ],
         [
            "menlo_park",
            "thursday",
            "clear_skies"
         ],
         [
            "menlo_park",
            "thursday",
            "low 70f"
         ],
         [
            "menlo_park",
            "thursday",
            "high 90f"
         ],
         [
            "menlo_park",
            "friday",
            "hail"
         ],
         [
            "menlo_park",
            "friday",
            "low 50f"
         ],
         [
            "menlo_park",
            "friday",
            "high 60f"
         ],
         [
            "menlo_park",
            "saturday",
            "humid"
         ],
         [
            "menlo_park",
            "saturday",
            "low 60f"
         ],
         [
            "menlo_park",
            "saturday",
            "high 80f"
         ],
         [
            "menlo_park",
            "sunday",
            "rain"
         ],
         [
            "menlo_park",
            "sunday",
            "low 20f"
         ],
         [
            "menlo_park",
            "sunday",
            "high 40f"
         ]
      ]
   },
   "35": {
      "task": "navigate",
      "utterances": [
         {
            "user": "car i m desiring to have pizza : is there any restaurant within 2_miles ?",
            "response": "i have a pizza_restaurant located 1_miles away",
            "reference_entities": [
               "pizza_restaurant",
               "1_miles"
            ]
         },
         {
            "user": "what is the address ?",
            "response": "dominos is at 776_arastradero_rd",
            "reference_entities": [
               "dominos",
               "776_arastradero_rd"
            ]
         },
         {
            "user": "thanks !",
            "response": "you are welcome !",
            "reference_entities": []
         }
      ],
      "kg": [
         [
            "round_table",
            "distance",
            "4_miles"
         ],
         [
            "round_table",
            "traffic_info",
            "moderate_traffic"
         ],
         [
            "round_table",
            "poi_type",
            "pizza_restaurant"
         ],
         [
            "round_table",
            "address",
            "113_anton_ct"
         ],
         [
            "jacks_house",
            "distance",
            "4_miles"
         ],
         [
            "jacks_house",
            "traffic_info",
            "heavy_traffic"
         ],
         [
            "jacks_house",
            "poi_type",
            "friends_house"
         ],
         [
            "jacks_house",
            "address",
            "864_almanor_ln"
         ],
         [
            "dominos",
            "distance",
            "1_miles"
         ],
         [
            "dominos",
            "traffic_info",
            "moderate_traffic"
         ],
         [
            "dominos",
            "poi_type",
            "pizza_restaurant"
         ],
         [
            "dominos",
            "address",
            "776_arastradero_rd"
         ],
         [
            "the_westin",
            "distance",
            "6_miles"
         ],
         [
            "the_westin",
            "traffic_info",
            "moderate_traffic"
         ],
         [
            "the_westin",
            "poi_type",
            "rest_stop"
         ],
         [
            "the_westin",
            "address",
            "329_el_camino_real"
         ],
         [
            "safeway",
            "distance",
            "1_miles"
         ],
         [
            "safeway",
            "traffic_info",
            "moderate_traffic"
         ],
         [
            "safeway",
            "poi_type",
            "grocery_store"
         ],
         [
            "safeway",
            "address",
            "452_arcadia_pl"
         ],
         [
            "stanford_express_care",
            "distance",
            "1_miles"
         ],
         [
            "stanford_express_care",
            "traffic_info",
            "moderate_traffic"
         ],
         [
            "stanford_express_care",
            "poi_type",
            "hospital"
         ],
         [
            "stanford_express_care",
            "address",
            "214_el_camino_real"
         ],
         [
            "valero",
            "distance",
            "5_miles"
         ],
         [
            "valero",
            "traffic_info",
            "no_traffic"
         ],
         [
            "valero",
            "poi_type",
            "gas_station"
         ],
         [
            "valero",
            "address",
            "200_alester_ave"
         ]
      ]
   },
   "36": {
      "task": "navigate",
      "utterances": [
         {
            "user": "search hotels near me",
            "response": "the comfort_inn is the only rest_stop nearby it is 6_miles away and there is a car_collision_nearby",
            "reference_entities": [
               "car_collision_nearby",
               "6_miles",
               "comfort_inn",
               "rest_stop"
            ]
         },
         {
            "user": "find an alternate route please",
            "response": "setting navigation to 753_university_ave now",
            "reference_entities": [
               "753_university_ave"
            ]
         },
         {
            "user": "thank you car assistant , make sure the route is the shortest distance",
            "response": "i did ! and you are welcome !",
            "reference_entities": []
         }
      ],
      "kg": [
         [
            "philz",
            "distance",
            "3_miles"
         ],
         [
            "philz",
            "traffic_info",
            "road_block_nearby"
         ],
         [
            "philz",
            "poi_type",
            "coffee_or_tea_place"
         ],
         [
            "philz",
            "address",
            "583_alester_ave"
         ],
         [
            "dish_parking",
            "distance",
            "4_miles"
         ],
         [
            "dish_parking",
            "traffic_info",
            "heavy_traffic"
         ],
         [
            "dish_parking",
            "poi_type",
            "parking_garage"
         ],
         [
            "dish_parking",
            "address",
            "550_alester_ave"
         ],
         [
            "chevron",
            "distance",
            "3_miles"
         ],
         [
            "chevron",
            "traffic_info",
            "moderate_traffic"
         ],
         [
            "chevron",
            "poi_type",
            "gas_station"
         ],
         [
            "chevron",
            "address",
            "783_arcadia_pl"
         ],
         [
            "ravenswood_shopping_center",
            "distance",
            "1_miles"
         ],
         [
            "ravenswood_shopping_center",
            "traffic_info",
            "car_collision_nearby"
         ],
         [
            "ravenswood_shopping_center",
            "poi_type",
            "shopping_center"
         ],
         [
            "ravenswood_shopping_center",
            "address",
            "434_arastradero_rd"
         ],
         [
            "shell",
            "distance",
            "2_miles"
         ],
         [
            "shell",
            "traffic_info",
            "road_block_nearby"
         ],
         [
            "shell",
            "poi_type",
            "gas_station"
         ],
         [
            "shell",
            "address",
            "53_university_av"
         ],
         [
            "cafe_venetia",
            "distance",
            "1_miles"
         ],
         [
            "cafe_venetia",
            "traffic_info",
            "moderate_traffic"
         ],
         [
            "cafe_venetia",
            "poi_type",
            "coffee_or_tea_place"
         ],
         [
            "cafe_venetia",
            "address",
            "269_alger_dr"
         ],
         [
            "comfort_inn",
            "distance",
            "6_miles"
         ],
         [
            "comfort_inn",
            "traffic_info",
            "car_collision_nearby"
         ],
         [
            "comfort_inn",
            "poi_type",
            "rest_stop"
         ],
         [
            "comfort_inn",
            "address",
            "753_university_ave"
         ],
         [
            "hacienda_market",
            "distance",
            "3_miles"
         ],
         [
            "hacienda_market",
            "traffic_info",
            "road_block_nearby"
         ],
         [
            "hacienda_market",
            "poi_type",
            "grocery_store"
         ],
         [
            "hacienda_market",
            "address",
            "1313_chester_ave"
         ]
      ]
   },
   "37": {
      "task": "schedule",
      "utterances": [
         {
            "user": "set a reminder for my conference call tomorrow",
            "response": "what time should i set a reminder for tomorrow s conference call ?",
            "reference_entities": [
               "tomorrow",
               "conference"
            ]
         },
         {
            "user": "tomorrow at 2pm",
            "response": "i have scheduled a conference call for tomorrow at 2pm",
            "reference_entities": [
               "tomorrow",
               "conference",
               "2pm"
            ]
         }
      ],
      "kg": []
   },
   "38": {
      "task": "navigate",
      "utterances": [
         {
            "user": "take me to the parking_garage closest to my destination",
            "response": "the closest parking_garage is palo_alto_garage_r which is only 2_miles away , but there is a road block in the area",
            "reference_entities": [
               "palo_alto_garage_r",
               "parking_garage",
               "2_miles"
            ]
         },
         {
            "user": "uhh ok well i still need to park so what s the address ?",
            "response": "setting navigation now to 481_amaranta_ave",
            "reference_entities": [
               "481_amaranta_ave"
            ]
         },
         {
            "user": "thank you",
            "response": "your welcome",
            "reference_entities": []
         }
      ],
      "kg": [
         [
            "whole_foods",
            "distance",
            "6_miles"
         ],
         [
            "whole_foods",
            "traffic_info",
            "heavy_traffic"
         ],
         [
            "whole_foods",
            "poi_type",
            "grocery_store"
         ],
         [
            "whole_foods",
            "address",
            "819_alma_st"
         ],
         [
            "p_._f_._changs",
            "distance",
            "5_miles"
         ],
         [
            "p_._f_._changs",
            "traffic_info",
            "moderate_traffic"
         ],
         [
            "p_._f_._changs",
            "poi_type",
            "chinese_restaurant"
         ],
         [
            "p_._f_._changs",
            "address",
            "669_el_camino_real"
         ],
         [
            "palo_alto_garage_r",
            "distance",
            "2_miles"
         ],
         [
            "palo_alto_garage_r",
            "traffic_info",
            "road_block_nearby"
         ],
         [
            "palo_alto_garage_r",
            "poi_type",
            "parking_garage"
         ],
         [
            "palo_alto_garage_r",
            "address",
            "481_amaranta_ave"
         ],
         [
            "round_table",
            "distance",
            "5_miles"
         ],
         [
            "round_table",
            "traffic_info",
            "moderate_traffic"
         ],
         [
            "round_table",
            "poi_type",
            "pizza_restaurant"
         ],
         [
            "round_table",
            "address",
            "113_anton_ct"
         ],
         [
            "webster_garage",
            "distance",
            "4_miles"
         ],
         [
            "webster_garage",
            "traffic_info",
            "heavy_traffic"
         ],
         [
            "webster_garage",
            "poi_type",
            "parking_garage"
         ],
         [
            "webster_garage",
            "address",
            "880_ames_ct"
         ],
         [
            "panda_express",
            "distance",
            "2_miles"
         ],
         [
            "panda_express",
            "traffic_info",
            "road_block_nearby"
         ],
         [
            "panda_express",
            "poi_type",
            "chinese_restaurant"
         ],
         [
            "panda_express",
            "address",
            "842_arrowhead_way"
         ],
         [
            "chevron",
            "distance",
            "5_miles"
         ],
         [
            "chevron",
            "traffic_info",
            "heavy_traffic"
         ],
         [
            "chevron",
            "poi_type",
            "gas_station"
         ],
         [
            "chevron",
            "address",
            "783_arcadia_pl"
         ],
         [
            "mandarin_roots",
            "distance",
            "6_miles"
         ],
         [
            "mandarin_roots",
            "traffic_info",
            "moderate_traffic"
         ],
         [
            "mandarin_roots",
            "poi_type",
            "chinese_restaurant"
         ],
         [
            "mandarin_roots",
            "address",
            "271_springer_street"
         ]
      ]
   },
   "39": {
      "task": "navigate",
      "utterances": [
         {
            "user": "where can i get coffee",
            "response": "there is palo_alto_cafe 2_miles away or , if you prefer , philz 6_miles away",
            "reference_entities": [
               "2_miles",
               "6_miles",
               "philz",
               "palo_alto_cafe"
            ]
         },
         {
            "user": "give me the address of philz",
            "response": "philz is at 583_alester_ave",
            "reference_entities": [
               "583_alester_ave",
               "philz"
            ]
         },
         {
            "user": "thanks so much is that the fastest route available ?",
            "response": "no actually there is another coffee shop that s just two miles away it s called palo_alto_cafe and located at 436_alger_dr",
            "reference_entities": [
               "palo_alto_cafe",
               "436_alger_dr"
            ]
         },
         {
            "user": "set gps for the fastest route to palo_alto_cafe",
            "response": "setting gps to fastest route to palo_alto_cafe now",
            "reference_entities": [
               "palo_alto_cafe"
            ]
         },
         {
            "user": "thanks bud",
            "response": "no problem",
            "reference_entities": []
         }
      ],
      "kg": [
         [
            "home",
            "distance",
            "3_miles"
         ],
         [
            "home",
            "traffic_info",
            "no_traffic"
         ],
         [
            "home",
            "poi_type",
            "home"
         ],
         [
            "home",
            "address",
            "56_cadwell_street"
         ],
         [
            "dominos",
            "distance",
            "6_miles"
         ],
         [
            "dominos",
            "traffic_info",
            "heavy_traffic"
         ],
         [
            "dominos",
            "poi_type",
            "pizza_restaurant"
         ],
         [
            "dominos",
            "address",
            "776_arastradero_rd"
         ],
         [
            "jing_jing",
            "distance",
            "4_miles"
         ],
         [
            "jing_jing",
            "traffic_info",
            "no_traffic"
         ],
         [
            "jing_jing",
            "poi_type",
            "chinese_restaurant"
         ],
         [
            "jing_jing",
            "address",
            "113_arbol_dr"
         ],
         [
            "philz",
            "distance",
            "6_miles"
         ],
         [
            "philz",
            "traffic_info",
            "moderate_traffic"
         ],
         [
            "philz",
            "poi_type",
            "coffee_or_tea_place"
         ],
         [
            "philz",
            "address",
            "583_alester_ave"
         ],
         [
            "palo_alto_cafe",
            "distance",
            "2_miles"
         ],
         [
            "palo_alto_cafe",
            "traffic_info",
            "no_traffic"
         ],
         [
            "palo_alto_cafe",
            "poi_type",
            "coffee_or_tea_place"
         ],
         [
            "palo_alto_cafe",
            "address",
            "436_alger_dr"
         ],
         [
            "pizza_my_heart",
            "distance",
            "5_miles"
         ],
         [
            "pizza_my_heart",
            "traffic_info",
            "no_traffic"
         ],
         [
            "pizza_my_heart",
            "poi_type",
            "pizza_restaurant"
         ],
         [
            "pizza_my_heart",
            "address",
            "528_anton_ct"
         ],
         [
            "palo_alto_medical_foundation",
            "distance",
            "4_miles"
         ],
         [
            "palo_alto_medical_foundation",
            "traffic_info",
            "moderate_traffic"
         ],
         [
            "palo_alto_medical_foundation",
            "poi_type",
            "hospital"
         ],
         [
            "palo_alto_medical_foundation",
            "address",
            "611_ames_ave"
         ]
      ]
   },
   "40": {
      "task": "schedule",
      "utterances": [
         {
            "user": "schedule meeting",
            "response": "what details shall i add to your meeting reminder ?",
            "reference_entities": [
               "meeting"
            ]
         },
         {
            "user": "please set it for the_13th at 11am it is going to be with management and to discuss our company picnic thank you",
            "response": "reminder set for your meeting at 11am on the_13th with management to discuss your company picnic is there anything else ?",
            "reference_entities": [
               "11am",
               "management",
               "meeting",
               "the_13th"
            ]
         },
         {
            "user": "that is all , thank you",
            "response": "you are welcome",
            "reference_entities": []
         }
      ],
      "kg": []
   },
   "41": {
      "task": "weather",
      "utterances": [
         {
            "user": "what is the weather like in new_york city",
            "response": "what would you like to know about the weather in new_york ?",
            "reference_entities": [
               "new_york"
            ]
         },
         {
            "user": "what will the temperature be on thursday ?",
            "response": "on thursday the temperature in new_york will be low of 90f , and high of 100f",
            "reference_entities": [
               "100f",
               "90f",
               "thursday",
               "new_york"
            ]
         },
         {
            "user": "thank you very much car !",
            "response": "you are welcome !",
            "reference_entities": []
         }
      ],
      "kg": [
         [
            "mountain_view",
            "monday",
            "humid"
         ],
         [
            "mountain_view",
            "monday",
            "low 60f"
         ],
         [
            "mountain_view",
            "monday",
            "high 80f"
         ],
         [
            "mountain_view",
            "tuesday",
            "rain"
         ],
         [
            "mountain_view",
            "tuesday",
            "low 40f"
         ],
         [
            "mountain_view",
            "tuesday",
            "high 60f"
         ],
         [
            "mountain_view",
            "wednesday",
            "blizzard"
         ],
         [
            "mountain_view",
            "wednesday",
            "low 20f"
         ],
         [
            "mountain_view",
            "wednesday",
            "high 40f"
         ],
         [
            "mountain_view",
            "thursday",
            "dry"
         ],
         [
            "mountain_view",
            "thursday",
            "low 40f"
         ],
         [
            "mountain_view",
            "thursday",
            "high 60f"
         ],
         [
            "mountain_view",
            "friday",
            "rain"
         ],
         [
            "mountain_view",
            "friday",
            "low 90f"
         ],
         [
            "mountain_view",
            "friday",
            "high 100f"
         ],
         [
            "mountain_view",
            "saturday",
            "overcast"
         ],
         [
            "mountain_view",
            "saturday",
            "low 20f"
         ],
         [
            "mountain_view",
            "saturday",
            "high 40f"
         ],
         [
            "mountain_view",
            "sunday",
            "overcast"
         ],
         [
            "mountain_view",
            "sunday",
            "low 40f"
         ],
         [
            "mountain_view",
            "sunday",
            "high 50f"
         ],
         [
            "menlo_park",
            "monday",
            "overcast"
         ],
         [
            "menlo_park",
            "monday",
            "low 90f"
         ],
         [
            "menlo_park",
            "monday",
            "high 100f"
         ],
         [
            "menlo_park",
            "tuesday",
            "clear_skies"
         ],
         [
            "menlo_park",
            "tuesday",
            "low 80f"
         ],
         [
            "menlo_park",
            "tuesday",
            "high 100f"
         ],
         [
            "menlo_park",
            "wednesday",
            "dry"
         ],
         [
            "menlo_park",
            "wednesday",
            "low 80f"
         ],
         [
            "menlo_park",
            "wednesday",
            "high 100f"
         ],
         [
            "menlo_park",
            "thursday",
            "humid"
         ],
         [
            "menlo_park",
            "thursday",
            "low 80f"
         ],
         [
            "menlo_park",
            "thursday",
            "high 90f"
         ],
         [
            "menlo_park",
            "friday",
            "hail"
         ],
         [
            "menlo_park",
            "friday",
            "low 40f"
         ],
         [
            "menlo_park",
            "friday",
            "high 50f"
         ],
         [
            "menlo_park",
            "saturday",
            "foggy"
         ],
         [
            "menlo_park",
            "saturday",
            "low 80f"
         ],
         [
            "menlo_park",
            "saturday",
            "high 100f"
         ],
         [
            "menlo_park",
            "sunday",
            "foggy"
         ],
         [
            "menlo_park",
            "sunday",
            "low 80f"
         ],
         [
            "menlo_park",
            "sunday",
            "high 100f"
         ],
         [
            "durham",
            "monday",
            "blizzard"
         ],
         [
            "durham",
            "monday",
            "low 30f"
         ],
         [
            "durham",
            "monday",
            "high 50f"
         ],
         [
            "durham",
            "tuesday",
            "frost"
         ],
         [
            "durham",
            "tuesday",
            "low 50f"
         ],
         [
            "durham",
            "tuesday",
            "high 60f"
         ],
         [
            "durham",
            "wednesday",
            "overcast"
         ],
         [
            "durham",
            "wednesday",
            "low 20f"
         ],
         [
            "durham",
            "wednesday",
            "high 40f"
         ],
         [
            "durham",
            "thursday",
            "frost"
         ],
         [
            "durham",
            "thursday",
            "low 50f"
         ],
         [
            "durham",
            "thursday",
            "high 60f"
         ],
         [
            "durham",
            "friday",
            "warm"
         ],
         [
            "durham",
            "friday",
            "low 80f"
         ],
         [
            "durham",
            "friday",
            "high 90f"
         ],
         [
            "durham",
            "saturday",
            "dry"
         ],
         [
            "durham",
            "saturday",
            "low 80f"
         ],
         [
            "durham",
            "saturday",
            "high 90f"
         ],
         [
            "durham",
            "sunday",
            "cloudy"
         ],
         [
            "durham",
            "sunday",
            "low 80f"
         ],
         [
            "durham",
            "sunday",
            "high 100f"
         ],
         [
            "new_york",
            "monday",
            "clear_skies"
         ],
         [
            "new_york",
            "monday",
            "low 60f"
         ],
         [
            "new_york",
            "monday",
            "high 70f"
         ],
         [
            "new_york",
            "tuesday",
            "clear_skies"
         ],
         [
            "new_york",
            "tuesday",
            "low 90f"
         ],
         [
            "new_york",
            "tuesday",
            "high 100f"
         ],
         [
            "new_york",
            "wednesday",
            "windy"
         ],
         [
            "new_york",
            "wednesday",
            "low 20f"
         ],
         [
            "new_york",
            "wednesday",
            "high 30f"
         ],
         [
            "new_york",
            "thursday",
            "dew"
         ],
         [
            "new_york",
            "thursday",
            "low 90f"
         ],
         [
            "new_york",
            "thursday",
            "high 100f"
         ],
         [
            "new_york",
            "friday",
            "dew"
         ],
         [
            "new_york",
            "friday",
            "low 80f"
         ],
         [
            "new_york",
            "friday",
            "high 90f"
         ],
         [
            "new_york",
            "saturday",
            "warm"
         ],
         [
            "new_york",
            "saturday",
            "low 90f"
         ],
         [
            "new_york",
            "saturday",
            "high 100f"
         ],
         [
            "new_york",
            "sunday",
            "frost"
         ],
         [
            "new_york",
            "sunday",
            "low 40f"
         ],
         [
            "new_york",
            "sunday",
            "high 60f"
         ],
         [
            "downtown_chicago",
            "monday",
            "hail"
         ],
         [
            "downtown_chicago",
            "monday",
            "low 40f"
         ],
         [
            "downtown_chicago",
            "monday",
            "high 50f"
         ],
         [
            "downtown_chicago",
            "tuesday",
            "frost"
         ],
         [
            "downtown_chicago",
            "tuesday",
            "low 30f"
         ],
         [
            "downtown_chicago",
            "tuesday",
            "high 40f"
         ],
         [
            "downtown_chicago",
            "wednesday",
            "drizzle"
         ],
         [
            "downtown_chicago",
            "wednesday",
            "low 90f"
         ],
         [
            "downtown_chicago",
            "wednesday",
            "high 100f"
         ],
         [
            "downtown_chicago",
            "thursday",
            "hail"
         ],
         [
            "downtown_chicago",
            "thursday",
            "low 20f"
         ],
         [
            "downtown_chicago",
            "thursday",
            "high 40f"
         ],
         [
            "downtown_chicago",
            "friday",
            "clear_skies"
         ],
         [
            "downtown_chicago",
            "friday",
            "low 70f"
         ],
         [
            "downtown_chicago",
            "friday",
            "high 90f"
         ],
         [
            "downtown_chicago",
            "saturday",
            "dry"
         ],
         [
            "downtown_chicago",
            "saturday",
            "low 90f"
         ],
         [
            "downtown_chicago",
            "saturday",
            "high 100f"
         ],
         [
            "downtown_chicago",
            "sunday",
            "foggy"
         ],
         [
            "downtown_chicago",
            "sunday",
            "low 50f"
         ],
         [
            "downtown_chicago",
            "sunday",
            "high 70f"
         ],
         [
            "san_jose",
            "monday",
            "dry"
         ],
         [
            "san_jose",
            "monday",
            "low 60f"
         ],
         [
            "san_jose",
            "monday",
            "high 80f"
         ],
         [
            "san_jose",
            "tuesday",
            "overcast"
         ],
         [
            "san_jose",
            "tuesday",
            "low 80f"
         ],
         [
            "san_jose",
            "tuesday",
            "high 90f"
         ],
         [
            "san_jose",
            "wednesday",
            "rain"
         ],
         [
            "san_jose",
            "wednesday",
            "low 80f"
         ],
         [
            "san_jose",
            "wednesday",
            "high 90f"
         ],
         [
            "san_jose",
            "thursday",
            "raining"
         ],
         [
            "san_jose",
            "thursday",
            "low 90f"
         ],
         [
            "san_jose",
            "thursday",
            "high 100f"
         ],
         [
            "san_jose",
            "friday",
            "foggy"
         ],
         [
            "san_jose",
            "friday",
            "low 30f"
         ],
         [
            "san_jose",
            "friday",
            "high 40f"
         ],
         [
            "san_jose",
            "saturday",
            "foggy"
         ],
         [
            "san_jose",
            "saturday",
            "low 60f"
         ],
         [
            "san_jose",
            "saturday",
            "high 80f"
         ],
         [
            "san_jose",
            "sunday",
            "stormy"
         ],
         [
            "san_jose",
            "sunday",
            "low 70f"
         ],
         [
            "san_jose",
            "sunday",
            "high 80f"
         ],
         [
            "fresno",
            "monday",
            "clear_skies"
         ],
         [
            "fresno",
            "monday",
            "low 30f"
         ],
         [
            "fresno",
            "monday",
            "high 40f"
         ],
         [
            "fresno",
            "tuesday",
            "hot"
         ],
         [
            "fresno",
            "tuesday",
            "low 50f"
         ],
         [
            "fresno",
            "tuesday",
            "high 70f"
         ],
         [
            "fresno",
            "wednesday",
            "warm"
         ],
         [
            "fresno",
            "wednesday",
            "low 80f"
         ],
         [
            "fresno",
            "wednesday",
            "high 90f"
         ],
         [
            "fresno",
            "thursday",
            "hail"
         ],
         [
            "fresno",
            "thursday",
            "low 20f"
         ],
         [
            "fresno",
            "thursday",
            "high 40f"
         ],
         [
            "fresno",
            "friday",
            "stormy"
         ],
         [
            "fresno",
            "friday",
            "low 20f"
         ],
         [
            "fresno",
            "friday",
            "high 40f"
         ],
         [
            "fresno",
            "saturday",
            "warm"
         ],
         [
            "fresno",
            "saturday",
            "low 90f"
         ],
         [
            "fresno",
            "saturday",
            "high 100f"
         ],
         [
            "fresno",
            "sunday",
            "foggy"
         ],
         [
            "fresno",
            "sunday",
            "low 20f"
         ],
         [
            "fresno",
            "sunday",
            "high 30f"
         ]
      ]
   },
   "42": {
      "task": "navigate",
      "utterances": [
         {
            "user": "can you find me the fastest route to a pizza_restaurant ?",
            "response": "the pizza_hut is located 5_miles away in heavy_traffic , and papa_johns is 6_miles away in moderate_traffic which of these would you prefer ?",
            "reference_entities": [
               "5_miles",
               "moderate_traffic",
               "heavy_traffic",
               "papa_johns",
               "pizza_hut",
               "6_miles"
            ]
         },
         {
            "user": "let s try papa_johns tonight",
            "response": "setting the gps for papa john s anything else ?",
            "reference_entities": []
         },
         {
            "user": "give me the address and the details for the fastest route there , please",
            "response": "ok , setting navigation to 110_arastradero_rd now enjoy !",
            "reference_entities": [
               "110_arastradero_rd"
            ]
         },
         {
            "user": "thank you car !",
            "response": "you are welcome !",
            "reference_entities": []
         }
      ],
      "kg": [
         [
            "5677_southwest_4th_street",
            "distance",
            "1_miles"
         ],
         [
            "5677_southwest_4th_street",
            "traffic_info",
            "heavy_traffic"
         ],
         [
            "5677_southwest_4th_street",
            "poi_type",
            "certain_address"
         ],
         [
            "5677_southwest_4th_street",
            "address",
            "5677_southwest_4th_street"
         ],
         [
            "pizza_hut",
            "distance",
            "5_miles"
         ],
         [
            "pizza_hut",
            "traffic_info",
            "heavy_traffic"
         ],
         [
            "pizza_hut",
            "poi_type",
            "pizza_restaurant"
         ],
         [
            "pizza_hut",
            "address",
            "704_el_camino_real"
         ],
         [
            "trader_joes",
            "distance",
            "3_miles"
         ],
         [
            "trader_joes",
            "traffic_info",
            "car_collision_nearby"
         ],
         [
            "trader_joes",
            "poi_type",
            "grocery_store"
         ],
         [
            "trader_joes",
            "address",
            "408_university_ave"
         ],
         [
            "stanford_childrens_health",
            "distance",
            "5_miles"
         ],
         [
            "stanford_childrens_health",
            "traffic_info",
            "no_traffic"
         ],
         [
            "stanford_childrens_health",
            "poi_type",
            "hospital"
         ],
         [
            "stanford_childrens_health",
            "address",
            "899_ames_ct"
         ],
         [
            "jills_house",
            "distance",
            "2_miles"
         ],
         [
            "jills_house",
            "traffic_info",
            "car_collision_nearby"
         ],
         [
            "jills_house",
            "poi_type",
            "friends_house"
         ],
         [
            "jills_house",
            "address",
            "347_alta_mesa_ave"
         ],
         [
            "home",
            "distance",
            "2_miles"
         ],
         [
            "home",
            "traffic_info",
            "no_traffic"
         ],
         [
            "home",
            "poi_type",
            "home"
         ],
         [
            "home",
            "address",
            "56_cadwell_street"
         ],
         [
            "mandarin_roots",
            "distance",
            "3_miles"
         ],
         [
            "mandarin_roots",
            "traffic_info",
            "heavy_traffic"
         ],
         [
            "mandarin_roots",
            "poi_type",
            "chinese_restaurant"
         ],
         [
            "mandarin_roots",
            "address",
            "271_springer_street"
         ],
         [
            "papa_johns",
            "distance",
            "6_miles"
         ],
         [
            "papa_johns",
            "traffic_info",
            "moderate_traffic"
         ],
         [
            "papa_johns",
            "poi_type",
            "pizza_restaurant"
         ],
         [
            "papa_johns",
            "address",
            "110_arastradero_rd"
         ]
      ]
   },
   "43": {
      "task": "schedule",
      "utterances": [
         {
            "user": "i have a meeting tomorrow at 5pm remind me 10 minutes before hand and attach my agenda to the calendar at 3",
            "response": "i have scheduled a meeting for tomorrow at 5pm i will remind you at 4 : 50pm and attach your agenda",
            "reference_entities": [
               "tomorrow",
               "5pm",
               "meeting"
            ]
         }
      ],
      "kg": []
   },
   "44": {
      "task": "weather",
      "utterances": [
         {
            "user": "does the forecast say it will snow",
            "response": "what city do you want to know the snow forecast for ?",
            "reference_entities": [
               "snow"
            ]
         },
         {
            "user": "i need to know about compton for my trip",
            "response": "do you want me to check if it will snow on a specific day or the entire week ?",
            "reference_entities": [
               "snow",
               "week"
            ]
         },
         {
            "user": "please check if it will snow today or tomorrow",
            "response": "frost is predicted in compton today but there is no snow for today or tomorrow",
            "reference_entities": [
               "tomorrow",
               "frost",
               "snow",
               "compton",
               "today"
            ]
         },
         {
            "user": "thank you",
            "response": "you are welcome",
            "reference_entities": []
         }
      ],
      "kg": [
         [
            "oakland",
            "monday",
            "clear_skies"
         ],
         [
            "oakland",
            "monday",
            "low 50f"
         ],
         [
            "oakland",
            "monday",
            "high 60f"
         ],
         [
            "oakland",
            "tuesday",
            "clear_skies"
         ],
         [
            "oakland",
            "tuesday",
            "low 70f"
         ],
         [
            "oakland",
            "tuesday",
            "high 90f"
         ],
         [
            "oakland",
            "wednesday",
            "warm"
         ],
         [
            "oakland",
            "wednesday",
            "low 60f"
         ],
         [
            "oakland",
            "wednesday",
            "high 80f"
         ],
         [
            "oakland",
            "thursday",
            "windy"
         ],
         [
            "oakland",
            "thursday",
            "low 20f"
         ],
         [
            "oakland",
            "thursday",
            "high 30f"
         ],
         [
            "oakland",
            "friday",
            "foggy"
         ],
         [
            "oakland",
            "friday",
            "low 70f"
         ],
         [
            "oakland",
            "friday",
            "high 80f"
         ],
         [
            "oakland",
            "saturday",
            "dry"
         ],
         [
            "oakland",
            "saturday",
            "low 80f"
         ],
         [
            "oakland",
            "saturday",
            "high 100f"
         ],
         [
            "oakland",
            "sunday",
            "rain"
         ],
         [
            "oakland",
            "sunday",
            "low 60f"
         ],
         [
            "oakland",
            "sunday",
            "high 80f"
         ],
         [
            "exeter",
            "monday",
            "hot"
         ],
         [
            "exeter",
            "monday",
            "low 70f"
         ],
         [
            "exeter",
            "monday",
            "high 80f"
         ],
         [
            "exeter",
            "tuesday",
            "blizzard"
         ],
         [
            "exeter",
            "tuesday",
            "low 30f"
         ],
         [
            "exeter",
            "tuesday",
            "high 50f"
         ],
         [
            "exeter",
            "wednesday",
            "humid"
         ],
         [
            "exeter",
            "wednesday",
            "low 60f"
         ],
         [
            "exeter",
            "wednesday",
            "high 70f"
         ],
         [
            "exeter",
            "thursday",
            "windy"
         ],
         [
            "exeter",
            "thursday",
            "low 80f"
         ],
         [
            "exeter",
            "thursday",
            "high 100f"
         ],
         [
            "exeter",
            "friday",
            "cloudy"
         ],
         [
            "exeter",
            "friday",
            "low 80f"
         ],
         [
            "exeter",
            "friday",
            "high 100f"
         ],
         [
            "exeter",
            "saturday",
            "raining"
         ],
         [
            "exeter",
            "saturday",
            "low 50f"
         ],
         [
            "exeter",
            "saturday",
            "high 70f"
         ],
         [
            "exeter",
            "sunday",
            "foggy"
         ],
         [
            "exeter",
            "sunday",
            "low 30f"
         ],
         [
            "exeter",
            "sunday",
            "high 40f"
         ],
         [
            "new_york",
            "monday",
            "raining"
         ],
         [
            "new_york",
            "monday",
            "low 80f"
         ],
         [
            "new_york",
            "monday",
            "high 90f"
         ],
         [
            "new_york",
            "tuesday",
            "raining"
         ],
         [
            "new_york",
            "tuesday",
            "low 60f"
         ],
         [
            "new_york",
            "tuesday",
            "high 70f"
         ],
         [
            "new_york",
            "wednesday",
            "snow"
         ],
         [
            "new_york",
            "wednesday",
            "low 30f"
         ],
         [
            "new_york",
            "wednesday",
            "high 50f"
         ],
         [
            "new_york",
            "thursday",
            "snow"
         ],
         [
            "new_york",
            "thursday",
            "low 70f"
         ],
         [
            "new_york",
            "thursday",
            "high 80f"
         ],
         [
            "new_york",
            "friday",
            "overcast"
         ],
         [
            "new_york",
            "friday",
            "low 40f"
         ],
         [
            "new_york",
            "friday",
            "high 60f"
         ],
         [
            "new_york",
            "saturday",
            "windy"
         ],
         [
            "new_york",
            "saturday",
            "low 90f"
         ],
         [
            "new_york",
            "saturday",
            "high 100f"
         ],
         [
            "new_york",
            "sunday",
            "raining"
         ],
         [
            "new_york",
            "sunday",
            "low 60f"
         ],
         [
            "new_york",
            "sunday",
            "high 80f"
         ],
         [
            "durham",
            "monday",
            "windy"
         ],
         [
            "durham",
            "monday",
            "low 20f"
         ],
         [
            "durham",
            "monday",
            "high 40f"
         ],
         [
            "durham",
            "tuesday",
            "foggy"
         ],
         [
            "durham",
            "tuesday",
            "low 50f"
         ],
         [
            "durham",
            "tuesday",
            "high 70f"
         ],
         [
            "durham",
            "wednesday",
            "overcast"
         ],
         [
            "durham",
            "wednesday",
            "low 20f"
         ],
         [
            "durham",
            "wednesday",
            "high 30f"
         ],
         [
            "durham",
            "thursday",
            "rain"
         ],
         [
            "durham",
            "thursday",
            "low 30f"
         ],
         [
            "durham",
            "thursday",
            "high 50f"
         ],
         [
            "durham",
            "friday",
            "foggy"
         ],
         [
            "durham",
            "friday",
            "low 20f"
         ],
         [
            "durham",
            "friday",
            "high 40f"
         ],
         [
            "durham",
            "saturday",
            "dry"
         ],
         [
            "durham",
            "saturday",
            "low 90f"
         ],
         [
            "durham",
            "saturday",
            "high 100f"
         ],
         [
            "durham",
            "sunday",
            "cloudy"
         ],
         [
            "durham",
            "sunday",
            "low 60f"
         ],
         [
            "durham",
            "sunday",
            "high 80f"
         ],
         [
            "mountain_view",
            "monday",
            "drizzle"
         ],
         [
            "mountain_view",
            "monday",
            "low 40f"
         ],
         [
            "mountain_view",
            "monday",
            "high 50f"
         ],
         [
            "mountain_view",
            "tuesday",
            "rain"
         ],
         [
            "mountain_view",
            "tuesday",
            "low 70f"
         ],
         [
            "mountain_view",
            "tuesday",
            "high 80f"
         ],
         [
            "mountain_view",
            "wednesday",
            "foggy"
         ],
         [
            "mountain_view",
            "wednesday",
            "low 80f"
         ],
         [
            "mountain_view",
            "wednesday",
            "high 90f"
         ],
         [
            "mountain_view",
            "thursday",
            "overcast"
         ],
         [
            "mountain_view",
            "thursday",
            "low 90f"
         ],
         [
            "mountain_view",
            "thursday",
            "high 100f"
         ],
         [
            "mountain_view",
            "friday",
            "clear_skies"
         ],
         [
            "mountain_view",
            "friday",
            "low 70f"
         ],
         [
            "mountain_view",
            "friday",
            "high 90f"
         ],
         [
            "mountain_view",
            "saturday",
            "cloudy"
         ],
         [
            "mountain_view",
            "saturday",
            "low 40f"
         ],
         [
            "mountain_view",
            "saturday",
            "high 50f"
         ],
         [
            "mountain_view",
            "sunday",
            "drizzle"
         ],
         [
            "mountain_view",
            "sunday",
            "low 60f"
         ],
         [
            "mountain_view",
            "sunday",
            "high 70f"
         ],
         [
            "grand_rapids",
            "monday",
            "cloudy"
         ],
         [
            "grand_rapids",
            "monday",
            "low 90f"
         ],
         [
            "grand_rapids",
            "monday",
            "high 100f"
         ],
         [
            "grand_rapids",
            "tuesday",
            "cloudy"
         ],
         [
            "grand_rapids",
            "tuesday",
            "low 70f"
         ],
         [
            "grand_rapids",
            "tuesday",
            "high 90f"
         ],
         [
            "grand_rapids",
            "wednesday",
            "overcast"
         ],
         [
            "grand_rapids",
            "wednesday",
            "low 30f"
         ],
         [
            "grand_rapids",
            "wednesday",
            "high 50f"
         ],
         [
            "grand_rapids",
            "thursday",
            "rain"
         ],
         [
            "grand_rapids",
            "thursday",
            "low 30f"
         ],
         [
            "grand_rapids",
            "thursday",
            "high 50f"
         ],
         [
            "grand_rapids",
            "friday",
            "windy"
         ],
         [
            "grand_rapids",
            "friday",
            "low 80f"
         ],
         [
            "grand_rapids",
            "friday",
            "high 90f"
         ],
         [
            "grand_rapids",
            "saturday",
            "clear_skies"
         ],
         [
            "grand_rapids",
            "saturday",
            "low 60f"
         ],
         [
            "grand_rapids",
            "saturday",
            "high 70f"
         ],
         [
            "grand_rapids",
            "sunday",
            "blizzard"
         ],
         [
            "grand_rapids",
            "sunday",
            "low 50f"
         ],
         [
            "grand_rapids",
            "sunday",
            "high 60f"
         ],
         [
            "compton",
            "monday",
            "frost"
         ],
         [
            "compton",
            "monday",
            "low 40f"
         ],
         [
            "compton",
            "monday",
            "high 60f"
         ],
         [
            "compton",
            "tuesday",
            "clear_skies"
         ],
         [
            "compton",
            "tuesday",
            "low 90f"
         ],
         [
            "compton",
            "tuesday",
            "high 100f"
         ],
         [
            "compton",
            "wednesday",
            "frost"
         ],
         [
            "compton",
            "wednesday",
            "low 20f"
         ],
         [
            "compton",
            "wednesday",
            "high 40f"
         ],
         [
            "compton",
            "thursday",
            "frost"
         ],
         [
            "compton",
            "thursday",
            "low 20f"
         ],
         [
            "compton",
            "thursday",
            "high 40f"
         ],
         [
            "compton",
            "friday",
            "cloudy"
         ],
         [
            "compton",
            "friday",
            "low 50f"
         ],
         [
            "compton",
            "friday",
            "high 70f"
         ],
         [
            "compton",
            "saturday",
            "overcast"
         ],
         [
            "compton",
            "saturday",
            "low 40f"
         ],
         [
            "compton",
            "saturday",
            "high 60f"
         ],
         [
            "compton",
            "sunday",
            "dry"
         ],
         [
            "compton",
            "sunday",
            "low 40f"
         ],
         [
            "compton",
            "sunday",
            "high 60f"
         ]
      ]
   },
   "45": {
      "task": "schedule",
      "utterances": [
         {
            "user": "i really need to have an appointment scheduled for tennis on the_7th at 11am",
            "response": "i am scheduling tennis on the_7th at 11am",
            "reference_entities": [
               "tennis",
               "11am",
               "the_7th"
            ]
         },
         {
            "user": "thanks",
            "response": "you are welcome",
            "reference_entities": []
         }
      ],
      "kg": []
   },
   "46": {
      "task": "navigate",
      "utterances": [
         {
            "user": "where s the closest place to park",
            "response": "the closest parking_garage is 4_miles away would you like the address and name of it ?",
            "reference_entities": [
               "4_miles",
               "parking_garage"
            ]
         },
         {
            "user": "yes please",
            "response": "the parking_garage is the webster_garage , 3_miles away at 880_ames_ct",
            "reference_entities": [
               "3_miles",
               "880_ames_ct",
               "parking_garage",
               "webster_garage"
            ]
         },
         {
            "user": "thanks so much",
            "response": "happy to help !",
            "reference_entities": []
         }
      ],
      "kg": [
         [
            "jacks_house",
            "distance",
            "6_miles"
         ],
         [
            "jacks_house",
            "traffic_info",
            "no_traffic"
         ],
         [
            "jacks_house",
            "poi_type",
            "friends_house"
         ],
         [
            "jacks_house",
            "address",
            "864_almanor_ln"
         ],
         [
            "p_._f_._changs",
            "distance",
            "6_miles"
         ],
         [
            "p_._f_._changs",
            "traffic_info",
            "moderate_traffic"
         ],
         [
            "p_._f_._changs",
            "poi_type",
            "chinese_restaurant"
         ],
         [
            "p_._f_._changs",
            "address",
            "669_el_camino_real"
         ],
         [
            "panda_express",
            "distance",
            "1_miles"
         ],
         [
            "panda_express",
            "traffic_info",
            "moderate_traffic"
         ],
         [
            "panda_express",
            "poi_type",
            "chinese_restaurant"
         ],
         [
            "panda_express",
            "address",
            "842_arrowhead_way"
         ],
         [
            "webster_garage",
            "distance",
            "3_miles"
         ],
         [
            "webster_garage",
            "traffic_info",
            "heavy_traffic"
         ],
         [
            "webster_garage",
            "poi_type",
            "parking_garage"
         ],
         [
            "webster_garage",
            "address",
            "880_ames_ct"
         ],
         [
            "civic_center_garage",
            "distance",
            "4_miles"
         ],
         [
            "civic_center_garage",
            "traffic_info",
            "no_traffic"
         ],
         [
            "civic_center_garage",
            "poi_type",
            "parking_garage"
         ],
         [
            "civic_center_garage",
            "address",
            "270_altaire_walk"
         ],
         [
            "sigona_farmers_market",
            "distance",
            "4_miles"
         ],
         [
            "sigona_farmers_market",
            "traffic_info",
            "no_traffic"
         ],
         [
            "sigona_farmers_market",
            "poi_type",
            "grocery_store"
         ],
         [
            "sigona_farmers_market",
            "address",
            "638_amherst_st"
         ],
         [
            "toms_house",
            "distance",
            "1_miles"
         ],
         [
            "toms_house",
            "traffic_info",
            "no_traffic"
         ],
         [
            "toms_house",
            "poi_type",
            "friends_house"
         ],
         [
            "toms_house",
            "address",
            "580_van_ness_ave"
         ]
      ]
   },
   "47": {
      "task": "navigate",
      "utterances": [
         {
            "user": "i need to find a shopping_center",
            "response": "the stanford_shopping_center at 773_alger_dr is 3_miles away in no_traffic would you like directions there ?",
            "reference_entities": [
               "stanford_shopping_center",
               "no_traffic",
               "3_miles",
               "773_alger_dr"
            ]
         },
         {
            "user": "yes please",
            "response": "i sent all the info on the screen , please drive carefully !",
            "reference_entities": []
         },
         {
            "user": "thank you",
            "response": "you are welcome !",
            "reference_entities": []
         }
      ],
      "kg": [
         [
            "home",
            "distance",
            "1_miles"
         ],
         [
            "home",
            "traffic_info",
            "heavy_traffic"
         ],
         [
            "home",
            "poi_type",
            "home"
         ],
         [
            "home",
            "address",
            "5671_barringer_street"
         ],
         [
            "home",
            "distance",
            "4_miles"
         ],
         [
            "home",
            "traffic_info",
            "car_collision_nearby"
         ],
         [
            "home",
            "poi_type",
            "home"
         ],
         [
            "home",
            "address",
            "10_ames_street"
         ],
         [
            "toms_house",
            "distance",
            "1_miles"
         ],
         [
            "toms_house",
            "traffic_info",
            "car_collision_nearby"
         ],
         [
            "toms_house",
            "poi_type",
            "friends_house"
         ],
         [
            "toms_house",
            "address",
            "580_van_ness_ave"
         ],
         [
            "home",
            "distance",
            "5_miles"
         ],
         [
            "home",
            "traffic_info",
            "moderate_traffic"
         ],
         [
            "home",
            "poi_type",
            "home"
         ],
         [
            "home",
            "address",
            "56_cadwell_street"
         ],
         [
            "ravenswood_shopping_center",
            "distance",
            "3_miles"
         ],
         [
            "ravenswood_shopping_center",
            "traffic_info",
            "car_collision_nearby"
         ],
         [
            "ravenswood_shopping_center",
            "poi_type",
            "shopping_center"
         ],
         [
            "ravenswood_shopping_center",
            "address",
            "434_arastradero_rd"
         ],
         [
            "papa_johns",
            "distance",
            "1_miles"
         ],
         [
            "papa_johns",
            "traffic_info",
            "road_block_nearby"
         ],
         [
            "papa_johns",
            "poi_type",
            "pizza_restaurant"
         ],
         [
            "papa_johns",
            "address",
            "110_arastradero_rd"
         ],
         [
            "safeway",
            "distance",
            "5_miles"
         ],
         [
            "safeway",
            "traffic_info",
            "moderate_traffic"
         ],
         [
            "safeway",
            "poi_type",
            "grocery_store"
         ],
         [
            "safeway",
            "address",
            "452_arcadia_pl"
         ],
         [
            "stanford_shopping_center",
            "distance",
            "3_miles"
         ],
         [
            "stanford_shopping_center",
            "traffic_info",
            "no_traffic"
         ],
         [
            "stanford_shopping_center",
            "poi_type",
            "shopping_center"
         ],
         [
            "stanford_shopping_center",
            "address",
            "773_alger_dr"
         ]
      ]
   },
   "48": {
      "task": "weather",
      "utterances": [
         {
            "user": "is it raining today in grand_rapids ?",
            "response": "it is not raining today in grand_rapids",
            "reference_entities": [
               "today",
               "grand_rapids"
            ]
         },
         {
            "user": "thank you",
            "response": "anytime",
            "reference_entities": []
         }
      ],
      "kg": [
         [
            "manhattan",
            "monday",
            "stormy"
         ],
         [
            "manhattan",
            "monday",
            "low 30f"
         ],
         [
            "manhattan",
            "monday",
            "high 50f"
         ],
         [
            "manhattan",
            "tuesday",
            "foggy"
         ],
         [
            "manhattan",
            "tuesday",
            "low 30f"
         ],
         [
            "manhattan",
            "tuesday",
            "high 40f"
         ],
         [
            "manhattan",
            "wednesday",
            "drizzle"
         ],
         [
            "manhattan",
            "wednesday",
            "low 90f"
         ],
         [
            "manhattan",
            "wednesday",
            "high 100f"
         ],
         [
            "manhattan",
            "thursday",
            "misty"
         ],
         [
            "manhattan",
            "thursday",
            "low 30f"
         ],
         [
            "manhattan",
            "thursday",
            "high 40f"
         ],
         [
            "manhattan",
            "friday",
            "dry"
         ],
         [
            "manhattan",
            "friday",
            "low 60f"
         ],
         [
            "manhattan",
            "friday",
            "high 80f"
         ],
         [
            "manhattan",
            "saturday",
            "dry"
         ],
         [
            "manhattan",
            "saturday",
            "low 50f"
         ],
         [
            "manhattan",
            "saturday",
            "high 70f"
         ],
         [
            "manhattan",
            "sunday",
            "clear_skies"
         ],
         [
            "manhattan",
            "sunday",
            "low 90f"
         ],
         [
            "manhattan",
            "sunday",
            "high 100f"
         ],
         [
            "mountain_view",
            "monday",
            "frost"
         ],
         [
            "mountain_view",
            "monday",
            "low 20f"
         ],
         [
            "mountain_view",
            "monday",
            "high 30f"
         ],
         [
            "mountain_view",
            "tuesday",
            "rain"
         ],
         [
            "mountain_view",
            "tuesday",
            "low 60f"
         ],
         [
            "mountain_view",
            "tuesday",
            "high 70f"
         ],
         [
            "mountain_view",
            "wednesday",
            "blizzard"
         ],
         [
            "mountain_view",
            "wednesday",
            "low 50f"
         ],
         [
            "mountain_view",
            "wednesday",
            "high 60f"
         ],
         [
            "mountain_view",
            "thursday",
            "dew"
         ],
         [
            "mountain_view",
            "thursday",
            "low 60f"
         ],
         [
            "mountain_view",
            "thursday",
            "high 70f"
         ],
         [
            "mountain_view",
            "friday",
            "stormy"
         ],
         [
            "mountain_view",
            "friday",
            "low 20f"
         ],
         [
            "mountain_view",
            "friday",
            "high 30f"
         ],
         [
            "mountain_view",
            "saturday",
            "overcast"
         ],
         [
            "mountain_view",
            "saturday",
            "low 70f"
         ],
         [
            "mountain_view",
            "saturday",
            "high 90f"
         ],
         [
            "mountain_view",
            "sunday",
            "warm"
         ],
         [
            "mountain_view",
            "sunday",
            "low 90f"
         ],
         [
            "mountain_view",
            "sunday",
            "high 100f"
         ],
         [
            "brentwood",
            "monday",
            "warm"
         ],
         [
            "brentwood",
            "monday",
            "low 80f"
         ],
         [
            "brentwood",
            "monday",
            "high 100f"
         ],
         [
            "brentwood",
            "tuesday",
            "misty"
         ],
         [
            "brentwood",
            "tuesday",
            "low 30f"
         ],
         [
            "brentwood",
            "tuesday",
            "high 40f"
         ],
         [
            "brentwood",
            "wednesday",
            "warm"
         ],
         [
            "brentwood",
            "wednesday",
            "low 70f"
         ],
         [
            "brentwood",
            "wednesday",
            "high 90f"
         ],
         [
            "brentwood",
            "thursday",
            "raining"
         ],
         [
            "brentwood",
            "thursday",
            "low 50f"
         ],
         [
            "brentwood",
            "thursday",
            "high 70f"
         ],
         [
            "brentwood",
            "friday",
            "blizzard"
         ],
         [
            "brentwood",
            "friday",
            "low 40f"
         ],
         [
            "brentwood",
            "friday",
            "high 60f"
         ],
         [
            "brentwood",
            "saturday",
            "foggy"
         ],
         [
            "brentwood",
            "saturday",
            "low 80f"
         ],
         [
            "brentwood",
            "saturday",
            "high 100f"
         ],
         [
            "brentwood",
            "sunday",
            "foggy"
         ],
         [
            "brentwood",
            "sunday",
            "low 50f"
         ],
         [
            "brentwood",
            "sunday",
            "high 70f"
         ],
         [
            "oakland",
            "monday",
            "dry"
         ],
         [
            "oakland",
            "monday",
            "low 90f"
         ],
         [
            "oakland",
            "monday",
            "high 100f"
         ],
         [
            "oakland",
            "tuesday",
            "hail"
         ],
         [
            "oakland",
            "tuesday",
            "low 40f"
         ],
         [
            "oakland",
            "tuesday",
            "high 60f"
         ],
         [
            "oakland",
            "wednesday",
            "rain"
         ],
         [
            "oakland",
            "wednesday",
            "low 60f"
         ],
         [
            "oakland",
            "wednesday",
            "high 80f"
         ],
         [
            "oakland",
            "thursday",
            "cloudy"
         ],
         [
            "oakland",
            "thursday",
            "low 90f"
         ],
         [
            "oakland",
            "thursday",
            "high 100f"
         ],
         [
            "oakland",
            "friday",
            "hail"
         ],
         [
            "oakland",
            "friday",
            "low 20f"
         ],
         [
            "oakland",
            "friday",
            "high 30f"
         ],
         [
            "oakland",
            "saturday",
            "dew"
         ],
         [
            "oakland",
            "saturday",
            "low 60f"
         ],
         [
            "oakland",
            "saturday",
            "high 70f"
         ],
         [
            "oakland",
            "sunday",
            "dry"
         ],
         [
            "oakland",
            "sunday",
            "low 90f"
         ],
         [
            "oakland",
            "sunday",
            "high 100f"
         ],
         [
            "danville",
            "monday",
            "overcast"
         ],
         [
            "danville",
            "monday",
            "low 40f"
         ],
         [
            "danville",
            "monday",
            "high 50f"
         ],
         [
            "danville",
            "tuesday",
            "dew"
         ],
         [
            "danville",
            "tuesday",
            "low 30f"
         ],
         [
            "danville",
            "tuesday",
            "high 50f"
         ],
         [
            "danville",
            "wednesday",
            "stormy"
         ],
         [
            "danville",
            "wednesday",
            "low 40f"
         ],
         [
            "danville",
            "wednesday",
            "high 60f"
         ],
         [
            "danville",
            "thursday",
            "hail"
         ],
         [
            "danville",
            "thursday",
            "low 70f"
         ],
         [
            "danville",
            "thursday",
            "high 90f"
         ],
         [
            "danville",
            "friday",
            "stormy"
         ],
         [
            "danville",
            "friday",
            "low 70f"
         ],
         [
            "danville",
            "friday",
            "high 80f"
         ],
         [
            "danville",
            "saturday",
            "windy"
         ],
         [
            "danville",
            "saturday",
            "low 20f"
         ],
         [
            "danville",
            "saturday",
            "high 40f"
         ],
         [
            "danville",
            "sunday",
            "foggy"
         ],
         [
            "danville",
            "sunday",
            "low 80f"
         ],
         [
            "danville",
            "sunday",
            "high 100f"
         ],
         [
            "grand_rapids",
            "monday",
            "humid"
         ],
         [
            "grand_rapids",
            "monday",
            "low 80f"
         ],
         [
            "grand_rapids",
            "monday",
            "high 90f"
         ],
         [
            "grand_rapids",
            "tuesday",
            "foggy"
         ],
         [
            "grand_rapids",
            "tuesday",
            "low 20f"
         ],
         [
            "grand_rapids",
            "tuesday",
            "high 40f"
         ],
         [
            "grand_rapids",
            "wednesday",
            "rain"
         ],
         [
            "grand_rapids",
            "wednesday",
            "low 40f"
         ],
         [
            "grand_rapids",
            "wednesday",
            "high 60f"
         ],
         [
            "grand_rapids",
            "thursday",
            "rain"
         ],
         [
            "grand_rapids",
            "thursday",
            "low 40f"
         ],
         [
            "grand_rapids",
            "thursday",
            "high 50f"
         ],
         [
            "grand_rapids",
            "friday",
            "cloudy"
         ],
         [
            "grand_rapids",
            "friday",
            "low 40f"
         ],
         [
            "grand_rapids",
            "friday",
            "high 60f"
         ],
         [
            "grand_rapids",
            "saturday",
            "overcast"
         ],
         [
            "grand_rapids",
            "saturday",
            "low 70f"
         ],
         [
            "grand_rapids",
            "saturday",
            "high 90f"
         ],
         [
            "grand_rapids",
            "sunday",
            "windy"
         ],
         [
            "grand_rapids",
            "sunday",
            "low 80f"
         ],
         [
            "grand_rapids",
            "sunday",
            "high 100f"
         ],
         [
            "menlo_park",
            "monday",
            "rain"
         ],
         [
            "menlo_park",
            "monday",
            "low 20f"
         ],
         [
            "menlo_park",
            "monday",
            "high 30f"
         ],
         [
            "menlo_park",
            "tuesday",
            "drizzle"
         ],
         [
            "menlo_park",
            "tuesday",
            "low 70f"
         ],
         [
            "menlo_park",
            "tuesday",
            "high 90f"
         ],
         [
            "menlo_park",
            "wednesday",
            "foggy"
         ],
         [
            "menlo_park",
            "wednesday",
            "low 90f"
         ],
         [
            "menlo_park",
            "wednesday",
            "high 100f"
         ],
         [
            "menlo_park",
            "thursday",
            "hot"
         ],
         [
            "menlo_park",
            "thursday",
            "low 90f"
         ],
         [
            "menlo_park",
            "thursday",
            "high 100f"
         ],
         [
            "menlo_park",
            "friday",
            "foggy"
         ],
         [
            "menlo_park",
            "friday",
            "low 20f"
         ],
         [
            "menlo_park",
            "friday",
            "high 40f"
         ],
         [
            "menlo_park",
            "saturday",
            "misty"
         ],
         [
            "menlo_park",
            "saturday",
            "low 60f"
         ],
         [
            "menlo_park",
            "saturday",
            "high 70f"
         ],
         [
            "menlo_park",
            "sunday",
            "humid"
         ],
         [
            "menlo_park",
            "sunday",
            "low 90f"
         ],
         [
            "menlo_park",
            "sunday",
            "high 100f"
         ]
      ]
   },
   "49": {
      "task": "schedule",
      "utterances": [
         {
            "user": "when is my football_activity and who is going with me ?",
            "response": "you have 3 football_activity lined up 2pm on monday with tom , 1pm on monday with your dad , and on sunday at 1pm with your mother",
            "reference_entities": [
               "monday",
               "2pm",
               "football_activity",
               "mother",
               "tom",
               "1pm",
               "sunday"
            ]
         }
      ],
      "kg": [
         [
            "yoga_activity",
            "time",
            "1pm"
         ],
         [
            "yoga_activity",
            "date",
            "friday"
         ],
         [
            "yoga_activity",
            "party",
            "martha"
         ],
         [
            "tennis_activity",
            "time",
            "9am"
         ],
         [
            "tennis_activity",
            "date",
            "friday"
         ],
         [
            "tennis_activity",
            "party",
            "sister"
         ],
         [
            "football_activity",
            "time",
            "1pm"
         ],
         [
            "football_activity",
            "date",
            "sunday"
         ],
         [
            "football_activity",
            "party",
            "mother"
         ],
         [
            "dinner",
            "time",
            "6pm"
         ],
         [
            "dinner",
            "date",
            "sunday"
         ],
         [
            "dinner",
            "party",
            "tom"
         ],
         [
            "football_activity",
            "time",
            "2pm"
         ],
         [
            "football_activity",
            "date",
            "monday"
         ],
         [
            "football_activity",
            "party",
            "tom"
         ],
         [
            "lab_appointment",
            "time",
            "5pm"
         ],
         [
            "lab_appointment",
            "date",
            "wednesday"
         ],
         [
            "lab_appointment",
            "party",
            "ana"
         ],
         [
            "tennis_activity",
            "time",
            "4pm"
         ],
         [
            "tennis_activity",
            "date",
            "the_8th"
         ],
         [
            "tennis_activity",
            "party",
            "father"
         ],
         [
            "football_activity",
            "time",
            "1pm"
         ],
         [
            "football_activity",
            "date",
            "monday"
         ],
         [
            "football_activity",
            "party",
            "father"
         ]
      ]
   },
   "50": {
      "task": "weather",
      "utterances": [
         {
            "user": "find out if it s supposed to rain",
            "response": "where would you like to know about the forecast for rain ?",
            "reference_entities": [
               "rain"
            ]
         },
         {
            "user": "i m interested in fresno",
            "response": "there is no rain in the forecast",
            "reference_entities": [
               "rain"
            ]
         },
         {
            "user": "thank you",
            "response": "you are welcome",
            "reference_entities": []
         }
      ],
      "kg": [
         [
            "san_mateo",
            "monday",
            "foggy"
         ],
         [
            "san_mateo",
            "monday",
            "low 50f"
         ],
         [
            "san_mateo",
            "monday",
            "high 70f"
         ],
         [
            "san_mateo",
            "tuesday",
            "raining"
         ],
         [
            "san_mateo",
            "tuesday",
            "low 50f"
         ],
         [
            "san_mateo",
            "tuesday",
            "high 60f"
         ],
         [
            "san_mateo",
            "wednesday",
            "humid"
         ],
         [
            "san_mateo",
            "wednesday",
            "low 90f"
         ],
         [
            "san_mateo",
            "wednesday",
            "high 100f"
         ],
         [
            "san_mateo",
            "thursday",
            "rain"
         ],
         [
            "san_mateo",
            "thursday",
            "low 60f"
         ],
         [
            "san_mateo",
            "thursday",
            "high 80f"
         ],
         [
            "san_mateo",
            "friday",
            "raining"
         ],
         [
            "san_mateo",
            "friday",
            "low 90f"
         ],
         [
            "san_mateo",
            "friday",
            "high 100f"
         ],
         [
            "san_mateo",
            "saturday",
            "drizzle"
         ],
         [
            "san_mateo",
            "saturday",
            "low 50f"
         ],
         [
            "san_mateo",
            "saturday",
            "high 70f"
         ],
         [
            "san_mateo",
            "sunday",
            "rain"
         ],
         [
            "san_mateo",
            "sunday",
            "low 90f"
         ],
         [
            "san_mateo",
            "sunday",
            "high 100f"
         ],
         [
            "compton",
            "monday",
            "snow"
         ],
         [
            "compton",
            "monday",
            "low 30f"
         ],
         [
            "compton",
            "monday",
            "high 40f"
         ],
         [
            "compton",
            "tuesday",
            "windy"
         ],
         [
            "compton",
            "tuesday",
            "low 70f"
         ],
         [
            "compton",
            "tuesday",
            "high 90f"
         ],
         [
            "compton",
            "wednesday",
            "clear_skies"
         ],
         [
            "compton",
            "wednesday",
            "low 70f"
         ],
         [
            "compton",
            "wednesday",
            "high 90f"
         ],
         [
            "compton",
            "thursday",
            "dry"
         ],
         [
            "compton",
            "thursday",
            "low 60f"
         ],
         [
            "compton",
            "thursday",
            "high 70f"
         ],
         [
            "compton",
            "friday",
            "rain"
         ],
         [
            "compton",
            "friday",
            "low 50f"
         ],
         [
            "compton",
            "friday",
            "high 70f"
         ],
         [
            "compton",
            "saturday",
            "drizzle"
         ],
         [
            "compton",
            "saturday",
            "low 60f"
         ],
         [
            "compton",
            "saturday",
            "high 80f"
         ],
         [
            "compton",
            "sunday",
            "rain"
         ],
         [
            "compton",
            "sunday",
            "low 90f"
         ],
         [
            "compton",
            "sunday",
            "high 100f"
         ],
         [
            "mountain_view",
            "monday",
            "cloudy"
         ],
         [
            "mountain_view",
            "monday",
            "low 30f"
         ],
         [
            "mountain_view",
            "monday",
            "high 40f"
         ],
         [
            "mountain_view",
            "tuesday",
            "snow"
         ],
         [
            "mountain_view",
            "tuesday",
            "low 40f"
         ],
         [
            "mountain_view",
            "tuesday",
            "high 60f"
         ],
         [
            "mountain_view",
            "wednesday",
            "warm"
         ],
         [
            "mountain_view",
            "wednesday",
            "low 90f"
         ],
         [
            "mountain_view",
            "wednesday",
            "high 100f"
         ],
         [
            "mountain_view",
            "thursday",
            "cloudy"
         ],
         [
            "mountain_view",
            "thursday",
            "low 40f"
         ],
         [
            "mountain_view",
            "thursday",
            "high 50f"
         ],
         [
            "mountain_view",
            "friday",
            "dry"
         ],
         [
            "mountain_view",
            "friday",
            "low 80f"
         ],
         [
            "mountain_view",
            "friday",
            "high 90f"
         ],
         [
            "mountain_view",
            "saturday",
            "snow"
         ],
         [
            "mountain_view",
            "saturday",
            "low 90f"
         ],
         [
            "mountain_view",
            "saturday",
            "high 100f"
         ],
         [
            "mountain_view",
            "sunday",
            "cloudy"
         ],
         [
            "mountain_view",
            "sunday",
            "low 30f"
         ],
         [
            "mountain_view",
            "sunday",
            "high 50f"
         ],
         [
            "fresno",
            "monday",
            "windy"
         ],
         [
            "fresno",
            "monday",
            "low 20f"
         ],
         [
            "fresno",
            "monday",
            "high 30f"
         ],
         [
            "fresno",
            "tuesday",
            "humid"
         ],
         [
            "fresno",
            "tuesday",
            "low 70f"
         ],
         [
            "fresno",
            "tuesday",
            "high 80f"
         ],
         [
            "fresno",
            "wednesday",
            "windy"
         ],
         [
            "fresno",
            "wednesday",
            "low 50f"
         ],
         [
            "fresno",
            "wednesday",
            "high 70f"
         ],
         [
            "fresno",
            "thursday",
            "foggy"
         ],
         [
            "fresno",
            "thursday",
            "low 30f"
         ],
         [
            "fresno",
            "thursday",
            "high 50f"
         ],
         [
            "fresno",
            "friday",
            "overcast"
         ],
         [
            "fresno",
            "friday",
            "low 40f"
         ],
         [
            "fresno",
            "friday",
            "high 60f"
         ],
         [
            "fresno",
            "saturday",
            "frost"
         ],
         [
            "fresno",
            "saturday",
            "low 40f"
         ],
         [
            "fresno",
            "saturday",
            "high 60f"
         ],
         [
            "fresno",
            "sunday",
            "dry"
         ],
         [
            "fresno",
            "sunday",
            "low 80f"
         ],
         [
            "fresno",
            "sunday",
            "high 90f"
         ],
         [
            "los_angeles",
            "monday",
            "hot"
         ],
         [
            "los_angeles",
            "monday",
            "low 70f"
         ],
         [
            "los_angeles",
            "monday",
            "high 80f"
         ],
         [
            "los_angeles",
            "tuesday",
            "drizzle"
         ],
         [
            "los_angeles",
            "tuesday",
            "low 70f"
         ],
         [
            "los_angeles",
            "tuesday",
            "high 80f"
         ],
         [
            "los_angeles",
            "wednesday",
            "raining"
         ],
         [
            "los_angeles",
            "wednesday",
            "low 50f"
         ],
         [
            "los_angeles",
            "wednesday",
            "high 60f"
         ],
         [
            "los_angeles",
            "thursday",
            "windy"
         ],
         [
            "los_angeles",
            "thursday",
            "low 20f"
         ],
         [
            "los_angeles",
            "thursday",
            "high 30f"
         ],
         [
            "los_angeles",
            "friday",
            "warm"
         ],
         [
            "los_angeles",
            "friday",
            "low 50f"
         ],
         [
            "los_angeles",
            "friday",
            "high 70f"
         ],
         [
            "los_angeles",
            "saturday",
            "frost"
         ],
         [
            "los_angeles",
            "saturday",
            "low 20f"
         ],
         [
            "los_angeles",
            "saturday",
            "high 40f"
         ],
         [
            "los_angeles",
            "sunday",
            "rain"
         ],
         [
            "los_angeles",
            "sunday",
            "low 80f"
         ],
         [
            "los_angeles",
            "sunday",
            "high 100f"
         ],
         [
            "exeter",
            "monday",
            "raining"
         ],
         [
            "exeter",
            "monday",
            "low 80f"
         ],
         [
            "exeter",
            "monday",
            "high 90f"
         ],
         [
            "exeter",
            "tuesday",
            "raining"
         ],
         [
            "exeter",
            "tuesday",
            "low 90f"
         ],
         [
            "exeter",
            "tuesday",
            "high 100f"
         ],
         [
            "exeter",
            "wednesday",
            "overcast"
         ],
         [
            "exeter",
            "wednesday",
            "low 60f"
         ],
         [
            "exeter",
            "wednesday",
            "high 70f"
         ],
         [
            "exeter",
            "thursday",
            "clear_skies"
         ],
         [
            "exeter",
            "thursday",
            "low 30f"
         ],
         [
            "exeter",
            "thursday",
            "high 40f"
         ],
         [
            "exeter",
            "friday",
            "dry"
         ],
         [
            "exeter",
            "friday",
            "low 50f"
         ],
         [
            "exeter",
            "friday",
            "high 60f"
         ],
         [
            "exeter",
            "saturday",
            "windy"
         ],
         [
            "exeter",
            "saturday",
            "low 90f"
         ],
         [
            "exeter",
            "saturday",
            "high 100f"
         ],
         [
            "exeter",
            "sunday",
            "windy"
         ],
         [
            "exeter",
            "sunday",
            "low 70f"
         ],
         [
            "exeter",
            "sunday",
            "high 90f"
         ],
         [
            "manhattan",
            "monday",
            "humid"
         ],
         [
            "manhattan",
            "monday",
            "low 70f"
         ],
         [
            "manhattan",
            "monday",
            "high 80f"
         ],
         [
            "manhattan",
            "tuesday",
            "overcast"
         ],
         [
            "manhattan",
            "tuesday",
            "low 50f"
         ],
         [
            "manhattan",
            "tuesday",
            "high 70f"
         ],
         [
            "manhattan",
            "wednesday",
            "cloudy"
         ],
         [
            "manhattan",
            "wednesday",
            "low 90f"
         ],
         [
            "manhattan",
            "wednesday",
            "high 100f"
         ],
         [
            "manhattan",
            "thursday",
            "windy"
         ],
         [
            "manhattan",
            "thursday",
            "low 70f"
         ],
         [
            "manhattan",
            "thursday",
            "high 80f"
         ],
         [
            "manhattan",
            "friday",
            "foggy"
         ],
         [
            "manhattan",
            "friday",
            "low 20f"
         ],
         [
            "manhattan",
            "friday",
            "high 30f"
         ],
         [
            "manhattan",
            "saturday",
            "raining"
         ],
         [
            "manhattan",
            "saturday",
            "low 50f"
         ],
         [
            "manhattan",
            "saturday",
            "high 60f"
         ],
         [
            "manhattan",
            "sunday",
            "dry"
         ],
         [
            "manhattan",
            "sunday",
            "low 30f"
         ],
         [
            "manhattan",
            "sunday",
            "high 40f"
         ]
      ]
   },
   "51": {
      "task": "navigate",
      "utterances": [
         {
            "user": "what grocery_store are here ?",
            "response": "there is a safeway 4_miles away",
            "reference_entities": [
               "safeway",
               "4_miles"
            ]
         },
         {
            "user": "what is the address ?",
            "response": "safeway is at 452_arcadia_pl",
            "reference_entities": [
               "safeway",
               "452_arcadia_pl"
            ]
         },
         {
            "user": "can you set the navigation to there ? thanks",
            "response": "sure , i sent the position and the quickest route on your screen , you are welcome !",
            "reference_entities": []
         }
      ],
      "kg": [
         [
            "philz",
            "distance",
            "1_miles"
         ],
         [
            "philz",
            "traffic_info",
            "heavy_traffic"
         ],
         [
            "philz",
            "poi_type",
            "coffee_or_tea_place"
         ],
         [
            "philz",
            "address",
            "583_alester_ave"
         ],
         [
            "palo_alto_garage_r",
            "distance",
            "2_miles"
         ],
         [
            "palo_alto_garage_r",
            "traffic_info",
            "heavy_traffic"
         ],
         [
            "palo_alto_garage_r",
            "poi_type",
            "parking_garage"
         ],
         [
            "palo_alto_garage_r",
            "address",
            "481_amaranta_ave"
         ],
         [
            "safeway",
            "distance",
            "4_miles"
         ],
         [
            "safeway",
            "traffic_info",
            "moderate_traffic"
         ],
         [
            "safeway",
            "poi_type",
            "grocery_store"
         ],
         [
            "safeway",
            "address",
            "452_arcadia_pl"
         ],
         [
            "chef_chu_s",
            "distance",
            "2_miles"
         ],
         [
            "chef_chu_s",
            "traffic_info",
            "moderate_traffic"
         ],
         [
            "chef_chu_s",
            "poi_type",
            "chinese_restaurant"
         ],
         [
            "chef_chu_s",
            "address",
            "593_arrowhead_way"
         ],
         [
            "teavana",
            "distance",
            "2_miles"
         ],
         [
            "teavana",
            "traffic_info",
            "heavy_traffic"
         ],
         [
            "teavana",
            "poi_type",
            "coffee_or_tea_place"
         ],
         [
            "teavana",
            "address",
            "145_amherst_st"
         ],
         [
            "pizza_chicago",
            "distance",
            "3_miles"
         ],
         [
            "pizza_chicago",
            "traffic_info",
            "no_traffic"
         ],
         [
            "pizza_chicago",
            "poi_type",
            "pizza_restaurant"
         ],
         [
            "pizza_chicago",
            "address",
            "915_arbol_dr"
         ],
         [
            "palo_alto_cafe",
            "distance",
            "1_miles"
         ],
         [
            "palo_alto_cafe",
            "traffic_info",
            "no_traffic"
         ],
         [
            "palo_alto_cafe",
            "poi_type",
            "coffee_or_tea_place"
         ],
         [
            "palo_alto_cafe",
            "address",
            "436_alger_dr"
         ]
      ]
   },
   "52": {
      "task": "navigate",
      "utterances": [
         {
            "user": "i m in pain navigate me to the nearest hospital",
            "response": "i have two hospital located 1_miles away which one would you like to know about ?",
            "reference_entities": [
               "hospital",
               "1_miles"
            ]
         },
         {
            "user": "pick the fastest to reach on the quickest route",
            "response": "then let s go at palo_alto_medical_foundation , there is no_traffic on our way and its address is 611_ames_ave",
            "reference_entities": [
               "611_ames_ave",
               "palo_alto_medical_foundation",
               "no_traffic"
            ]
         },
         {
            "user": "sounds great , thank you",
            "response": "you are welcome !",
            "reference_entities": []
         }
      ],
      "kg": [
         [
            "philz",
            "distance",
            "3_miles"
         ],
         [
            "philz",
            "traffic_info",
            "no_traffic"
         ],
         [
            "philz",
            "poi_type",
            "coffee_or_tea_place"
         ],
         [
            "philz",
            "address",
            "583_alester_ave"
         ],
         [
            "stanford_express_care",
            "distance",
            "1_miles"
         ],
         [
            "stanford_express_care",
            "traffic_info",
            "heavy_traffic"
         ],
         [
            "stanford_express_care",
            "poi_type",
            "hospital"
         ],
         [
            "stanford_express_care",
            "address",
            "214_el_camino_real"
         ],
         [
            "chevron",
            "distance",
            "4_miles"
         ],
         [
            "chevron",
            "traffic_info",
            "moderate_traffic"
         ],
         [
            "chevron",
            "poi_type",
            "gas_station"
         ],
         [
            "chevron",
            "address",
            "783_arcadia_pl"
         ],
         [
            "palo_alto_medical_foundation",
            "distance",
            "1_miles"
         ],
         [
            "palo_alto_medical_foundation",
            "traffic_info",
            "no_traffic"
         ],
         [
            "palo_alto_medical_foundation",
            "poi_type",
            "hospital"
         ],
         [
            "palo_alto_medical_foundation",
            "address",
            "611_ames_ave"
         ],
         [
            "stanford_childrens_health",
            "distance",
            "6_miles"
         ],
         [
            "stanford_childrens_health",
            "traffic_info",
            "moderate_traffic"
         ],
         [
            "stanford_childrens_health",
            "poi_type",
            "hospital"
         ],
         [
            "stanford_childrens_health",
            "address",
            "899_ames_ct"
         ],
         [
            "dish_parking",
            "distance",
            "4_miles"
         ],
         [
            "dish_parking",
            "traffic_info",
            "moderate_traffic"
         ],
         [
            "dish_parking",
            "poi_type",
            "parking_garage"
         ],
         [
            "dish_parking",
            "address",
            "550_alester_ave"
         ],
         [
            "home",
            "distance",
            "6_miles"
         ],
         [
            "home",
            "traffic_info",
            "moderate_traffic"
         ],
         [
            "home",
            "poi_type",
            "home"
         ],
         [
            "home",
            "address",
            "5671_barringer_street"
         ]
      ]
   },
   "53": {
      "task": "navigate",
      "utterances": [
         {
            "user": "search for nearby starbucks",
            "response": "there is no starbucks nearby",
            "reference_entities": [
               "starbucks"
            ]
         },
         {
            "user": "how about other coffee ?",
            "response": "there is a coffee place 2_miles away do you need the address and name ?",
            "reference_entities": [
               "2_miles"
            ]
         },
         {
            "user": "yes , please , send those info on my screen and pick a quick route to go there , thank you !",
            "response": "philz is a coffee shop located at 583_alester_ave setting your gps for the quickest route possible now",
            "reference_entities": [
               "583_alester_ave",
               "philz"
            ]
         },
         {
            "user": "thank you car !",
            "response": "you are welcome",
            "reference_entities": []
         }
      ],
      "kg": [
         [
            "philz",
            "distance",
            "2_miles"
         ],
         [
            "philz",
            "traffic_info",
            "moderate_traffic"
         ],
         [
            "philz",
            "poi_type",
            "coffee_or_tea_place"
         ],
         [
            "philz",
            "address",
            "583_alester_ave"
         ],
         [
            "home",
            "distance",
            "3_miles"
         ],
         [
            "home",
            "traffic_info",
            "heavy_traffic"
         ],
         [
            "home",
            "poi_type",
            "home"
         ],
         [
            "home",
            "address",
            "5671_barringer_street"
         ],
         [
            "safeway",
            "distance",
            "6_miles"
         ],
         [
            "safeway",
            "traffic_info",
            "moderate_traffic"
         ],
         [
            "safeway",
            "poi_type",
            "grocery_store"
         ],
         [
            "safeway",
            "address",
            "452_arcadia_pl"
         ],
         [
            "town_and_country",
            "distance",
            "2_miles"
         ],
         [
            "town_and_country",
            "traffic_info",
            "moderate_traffic"
         ],
         [
            "town_and_country",
            "poi_type",
            "shopping_center"
         ],
         [
            "town_and_country",
            "address",
            "383_university_ave"
         ],
         [
            "the_westin",
            "distance",
            "6_miles"
         ],
         [
            "the_westin",
            "traffic_info",
            "moderate_traffic"
         ],
         [
            "the_westin",
            "poi_type",
            "rest_stop"
         ],
         [
            "the_westin",
            "address",
            "329_el_camino_real"
         ],
         [
            "stanford_childrens_health",
            "distance",
            "4_miles"
         ],
         [
            "stanford_childrens_health",
            "traffic_info",
            "moderate_traffic"
         ],
         [
            "stanford_childrens_health",
            "poi_type",
            "hospital"
         ],
         [
            "stanford_childrens_health",
            "address",
            "899_ames_ct"
         ],
         [
            "jacks_house",
            "distance",
            "1_miles"
         ],
         [
            "jacks_house",
            "traffic_info",
            "heavy_traffic"
         ],
         [
            "jacks_house",
            "poi_type",
            "friends_house"
         ],
         [
            "jacks_house",
            "address",
            "864_almanor_ln"
         ]
      ]
   },
   "54": {
      "task": "weather",
      "utterances": [
         {
            "user": "will it be windy in redwood_city today ?",
            "response": "it is not predicted to be windy today in redwood_city",
            "reference_entities": [
               "windy",
               "redwood_city",
               "today"
            ]
         },
         {
            "user": "okay thanks",
            "response": "you are very welcome",
            "reference_entities": []
         }
      ],
      "kg": [
         [
            "los_angeles",
            "monday",
            "cloudy"
         ],
         [
            "los_angeles",
            "monday",
            "low 30f"
         ],
         [
            "los_angeles",
            "monday",
            "high 40f"
         ],
         [
            "los_angeles",
            "tuesday",
            "rain"
         ],
         [
            "los_angeles",
            "tuesday",
            "low 70f"
         ],
         [
            "los_angeles",
            "tuesday",
            "high 90f"
         ],
         [
            "los_angeles",
            "wednesday",
            "raining"
         ],
         [
            "los_angeles",
            "wednesday",
            "low 20f"
         ],
         [
            "los_angeles",
            "wednesday",
            "high 30f"
         ],
         [
            "los_angeles",
            "thursday",
            "hail"
         ],
         [
            "los_angeles",
            "thursday",
            "low 30f"
         ],
         [
            "los_angeles",
            "thursday",
            "high 50f"
         ],
         [
            "los_angeles",
            "friday",
            "misty"
         ],
         [
            "los_angeles",
            "friday",
            "low 30f"
         ],
         [
            "los_angeles",
            "friday",
            "high 40f"
         ],
         [
            "los_angeles",
            "saturday",
            "humid"
         ],
         [
            "los_angeles",
            "saturday",
            "low 80f"
         ],
         [
            "los_angeles",
            "saturday",
            "high 100f"
         ],
         [
            "los_angeles",
            "sunday",
            "rain"
         ],
         [
            "los_angeles",
            "sunday",
            "low 70f"
         ],
         [
            "los_angeles",
            "sunday",
            "high 90f"
         ],
         [
            "alameda",
            "monday",
            "hail"
         ],
         [
            "alameda",
            "monday",
            "low 40f"
         ],
         [
            "alameda",
            "monday",
            "high 60f"
         ],
         [
            "alameda",
            "tuesday",
            "overcast"
         ],
         [
            "alameda",
            "tuesday",
            "low 90f"
         ],
         [
            "alameda",
            "tuesday",
            "high 100f"
         ],
         [
            "alameda",
            "wednesday",
            "misty"
         ],
         [
            "alameda",
            "wednesday",
            "low 30f"
         ],
         [
            "alameda",
            "wednesday",
            "high 40f"
         ],
         [
            "alameda",
            "thursday",
            "raining"
         ],
         [
            "alameda",
            "thursday",
            "low 40f"
         ],
         [
            "alameda",
            "thursday",
            "high 50f"
         ],
         [
            "alameda",
            "friday",
            "foggy"
         ],
         [
            "alameda",
            "friday",
            "low 90f"
         ],
         [
            "alameda",
            "friday",
            "high 100f"
         ],
         [
            "alameda",
            "saturday",
            "snow"
         ],
         [
            "alameda",
            "saturday",
            "low 60f"
         ],
         [
            "alameda",
            "saturday",
            "high 80f"
         ],
         [
            "alameda",
            "sunday",
            "clear_skies"
         ],
         [
            "alameda",
            "sunday",
            "low 20f"
         ],
         [
            "alameda",
            "sunday",
            "high 40f"
         ],
         [
            "boston",
            "monday",
            "snow"
         ],
         [
            "boston",
            "monday",
            "low 80f"
         ],
         [
            "boston",
            "monday",
            "high 100f"
         ],
         [
            "boston",
            "tuesday",
            "cloudy"
         ],
         [
            "boston",
            "tuesday",
            "low 70f"
         ],
         [
            "boston",
            "tuesday",
            "high 90f"
         ],
         [
            "boston",
            "wednesday",
            "misty"
         ],
         [
            "boston",
            "wednesday",
            "low 50f"
         ],
         [
            "boston",
            "wednesday",
            "high 70f"
         ],
         [
            "boston",
            "thursday",
            "clear_skies"
         ],
         [
            "boston",
            "thursday",
            "low 70f"
         ],
         [
            "boston",
            "thursday",
            "high 90f"
         ],
         [
            "boston",
            "friday",
            "dry"
         ],
         [
            "boston",
            "friday",
            "low 90f"
         ],
         [
            "boston",
            "friday",
            "high 100f"
         ],
         [
            "boston",
            "saturday",
            "humid"
         ],
         [
            "boston",
            "saturday",
            "low 60f"
         ],
         [
            "boston",
            "saturday",
            "high 80f"
         ],
         [
            "boston",
            "sunday",
            "stormy"
         ],
         [
            "boston",
            "sunday",
            "low 40f"
         ],
         [
            "boston",
            "sunday",
            "high 60f"
         ],
         [
            "alhambra",
            "monday",
            "hail"
         ],
         [
            "alhambra",
            "monday",
            "low 70f"
         ],
         [
            "alhambra",
            "monday",
            "high 90f"
         ],
         [
            "alhambra",
            "tuesday",
            "rain"
         ],
         [
            "alhambra",
            "tuesday",
            "low 40f"
         ],
         [
            "alhambra",
            "tuesday",
            "high 50f"
         ],
         [
            "alhambra",
            "wednesday",
            "blizzard"
         ],
         [
            "alhambra",
            "wednesday",
            "low 30f"
         ],
         [
            "alhambra",
            "wednesday",
            "high 40f"
         ],
         [
            "alhambra",
            "thursday",
            "hot"
         ],
         [
            "alhambra",
            "thursday",
            "low 70f"
         ],
         [
            "alhambra",
            "thursday",
            "high 80f"
         ],
         [
            "alhambra",
            "friday",
            "windy"
         ],
         [
            "alhambra",
            "friday",
            "low 30f"
         ],
         [
            "alhambra",
            "friday",
            "high 50f"
         ],
         [
            "alhambra",
            "saturday",
            "windy"
         ],
         [
            "alhambra",
            "saturday",
            "low 60f"
         ],
         [
            "alhambra",
            "saturday",
            "high 70f"
         ],
         [
            "alhambra",
            "sunday",
            "drizzle"
         ],
         [
            "alhambra",
            "sunday",
            "low 90f"
         ],
         [
            "alhambra",
            "sunday",
            "high 100f"
         ],
         [
            "manhattan",
            "monday",
            "hail"
         ],
         [
            "manhattan",
            "monday",
            "low 20f"
         ],
         [
            "manhattan",
            "monday",
            "high 40f"
         ],
         [
            "manhattan",
            "tuesday",
            "cloudy"
         ],
         [
            "manhattan",
            "tuesday",
            "low 40f"
         ],
         [
            "manhattan",
            "tuesday",
            "high 50f"
         ],
         [
            "manhattan",
            "wednesday",
            "stormy"
         ],
         [
            "manhattan",
            "wednesday",
            "low 40f"
         ],
         [
            "manhattan",
            "wednesday",
            "high 50f"
         ],
         [
            "manhattan",
            "thursday",
            "clear_skies"
         ],
         [
            "manhattan",
            "thursday",
            "low 70f"
         ],
         [
            "manhattan",
            "thursday",
            "high 90f"
         ],
         [
            "manhattan",
            "friday",
            "overcast"
         ],
         [
            "manhattan",
            "friday",
            "low 80f"
         ],
         [
            "manhattan",
            "friday",
            "high 100f"
         ],
         [
            "manhattan",
            "saturday",
            "cloudy"
         ],
         [
            "manhattan",
            "saturday",
            "low 20f"
         ],
         [
            "manhattan",
            "saturday",
            "high 40f"
         ],
         [
            "manhattan",
            "sunday",
            "foggy"
         ],
         [
            "manhattan",
            "sunday",
            "low 50f"
         ],
         [
            "manhattan",
            "sunday",
            "high 60f"
         ],
         [
            "grand_rapids",
            "monday",
            "foggy"
         ],
         [
            "grand_rapids",
            "monday",
            "low 30f"
         ],
         [
            "grand_rapids",
            "monday",
            "high 50f"
         ],
         [
            "grand_rapids",
            "tuesday",
            "misty"
         ],
         [
            "grand_rapids",
            "tuesday",
            "low 30f"
         ],
         [
            "grand_rapids",
            "tuesday",
            "high 40f"
         ],
         [
            "grand_rapids",
            "wednesday",
            "rain"
         ],
         [
            "grand_rapids",
            "wednesday",
            "low 60f"
         ],
         [
            "grand_rapids",
            "wednesday",
            "high 80f"
         ],
         [
            "grand_rapids",
            "thursday",
            "rain"
         ],
         [
            "grand_rapids",
            "thursday",
            "low 20f"
         ],
         [
            "grand_rapids",
            "thursday",
            "high 40f"
         ],
         [
            "grand_rapids",
            "friday",
            "clear_skies"
         ],
         [
            "grand_rapids",
            "friday",
            "low 50f"
         ],
         [
            "grand_rapids",
            "friday",
            "high 60f"
         ],
         [
            "grand_rapids",
            "saturday",
            "raining"
         ],
         [
            "grand_rapids",
            "saturday",
            "low 70f"
         ],
         [
            "grand_rapids",
            "saturday",
            "high 90f"
         ],
         [
            "grand_rapids",
            "sunday",
            "rain"
         ],
         [
            "grand_rapids",
            "sunday",
            "low 50f"
         ],
         [
            "grand_rapids",
            "sunday",
            "high 70f"
         ],
         [
            "redwood_city",
            "monday",
            "clear_skies"
         ],
         [
            "redwood_city",
            "monday",
            "low 80f"
         ],
         [
            "redwood_city",
            "monday",
            "high 90f"
         ],
         [
            "redwood_city",
            "tuesday",
            "snow"
         ],
         [
            "redwood_city",
            "tuesday",
            "low 40f"
         ],
         [
            "redwood_city",
            "tuesday",
            "high 50f"
         ],
         [
            "redwood_city",
            "wednesday",
            "windy"
         ],
         [
            "redwood_city",
            "wednesday",
            "low 40f"
         ],
         [
            "redwood_city",
            "wednesday",
            "high 50f"
         ],
         [
            "redwood_city",
            "thursday",
            "drizzle"
         ],
         [
            "redwood_city",
            "thursday",
            "low 20f"
         ],
         [
            "redwood_city",
            "thursday",
            "high 40f"
         ],
         [
            "redwood_city",
            "friday",
            "windy"
         ],
         [
            "redwood_city",
            "friday",
            "low 30f"
         ],
         [
            "redwood_city",
            "friday",
            "high 50f"
         ],
         [
            "redwood_city",
            "saturday",
            "hail"
         ],
         [
            "redwood_city",
            "saturday",
            "low 40f"
         ],
         [
            "redwood_city",
            "saturday",
            "high 60f"
         ],
         [
            "redwood_city",
            "sunday",
            "hail"
         ],
         [
            "redwood_city",
            "sunday",
            "low 30f"
         ],
         [
            "redwood_city",
            "sunday",
            "high 40f"
         ]
      ]
   },
   "55": {
      "task": "weather",
      "utterances": [
         {
            "user": "what s the weather forecast in new_york",
            "response": "what information can i give you about new_york s weather ?",
            "reference_entities": [
               "new_york"
            ]
         },
         {
            "user": "i need to know what the lowest_temperature will be in new_york in the next_few_days",
            "response": "it will be 30f on wednesday in new_york",
            "reference_entities": [
               "wednesday",
               "30f",
               "new_york"
            ]
         },
         {
            "user": "thank you so much , let s hope it won t be rainy",
            "response": "i hope so too !",
            "reference_entities": []
         }
      ],
      "kg": [
         [
            "danville",
            "monday",
            "clear_skies"
         ],
         [
            "danville",
            "monday",
            "low 90f"
         ],
         [
            "danville",
            "monday",
            "high 100f"
         ],
         [
            "danville",
            "tuesday",
            "overcast"
         ],
         [
            "danville",
            "tuesday",
            "low 30f"
         ],
         [
            "danville",
            "tuesday",
            "high 40f"
         ],
         [
            "danville",
            "wednesday",
            "overcast"
         ],
         [
            "danville",
            "wednesday",
            "low 40f"
         ],
         [
            "danville",
            "wednesday",
            "high 60f"
         ],
         [
            "danville",
            "thursday",
            "clear_skies"
         ],
         [
            "danville",
            "thursday",
            "low 30f"
         ],
         [
            "danville",
            "thursday",
            "high 50f"
         ],
         [
            "danville",
            "friday",
            "rain"
         ],
         [
            "danville",
            "friday",
            "low 90f"
         ],
         [
            "danville",
            "friday",
            "high 100f"
         ],
         [
            "danville",
            "saturday",
            "drizzle"
         ],
         [
            "danville",
            "saturday",
            "low 30f"
         ],
         [
            "danville",
            "saturday",
            "high 50f"
         ],
         [
            "danville",
            "sunday",
            "raining"
         ],
         [
            "danville",
            "sunday",
            "low 30f"
         ],
         [
            "danville",
            "sunday",
            "high 40f"
         ],
         [
            "corona",
            "monday",
            "windy"
         ],
         [
            "corona",
            "monday",
            "low 40f"
         ],
         [
            "corona",
            "monday",
            "high 50f"
         ],
         [
            "corona",
            "tuesday",
            "cloudy"
         ],
         [
            "corona",
            "tuesday",
            "low 30f"
         ],
         [
            "corona",
            "tuesday",
            "high 40f"
         ],
         [
            "corona",
            "wednesday",
            "clear_skies"
         ],
         [
            "corona",
            "wednesday",
            "low 90f"
         ],
         [
            "corona",
            "wednesday",
            "high 100f"
         ],
         [
            "corona",
            "thursday",
            "foggy"
         ],
         [
            "corona",
            "thursday",
            "low 70f"
         ],
         [
            "corona",
            "thursday",
            "high 80f"
         ],
         [
            "corona",
            "friday",
            "hail"
         ],
         [
            "corona",
            "friday",
            "low 90f"
         ],
         [
            "corona",
            "friday",
            "high 100f"
         ],
         [
            "corona",
            "saturday",
            "raining"
         ],
         [
            "corona",
            "saturday",
            "low 80f"
         ],
         [
            "corona",
            "saturday",
            "high 90f"
         ],
         [
            "corona",
            "sunday",
            "cloudy"
         ],
         [
            "corona",
            "sunday",
            "low 60f"
         ],
         [
            "corona",
            "sunday",
            "high 80f"
         ],
         [
            "carson",
            "monday",
            "rain"
         ],
         [
            "carson",
            "monday",
            "low 90f"
         ],
         [
            "carson",
            "monday",
            "high 100f"
         ],
         [
            "carson",
            "tuesday",
            "overcast"
         ],
         [
            "carson",
            "tuesday",
            "low 90f"
         ],
         [
            "carson",
            "tuesday",
            "high 100f"
         ],
         [
            "carson",
            "wednesday",
            "windy"
         ],
         [
            "carson",
            "wednesday",
            "low 40f"
         ],
         [
            "carson",
            "wednesday",
            "high 50f"
         ],
         [
            "carson",
            "thursday",
            "overcast"
         ],
         [
            "carson",
            "thursday",
            "low 40f"
         ],
         [
            "carson",
            "thursday",
            "high 50f"
         ],
         [
            "carson",
            "friday",
            "foggy"
         ],
         [
            "carson",
            "friday",
            "low 30f"
         ],
         [
            "carson",
            "friday",
            "high 50f"
         ],
         [
            "carson",
            "saturday",
            "snow"
         ],
         [
            "carson",
            "saturday",
            "low 30f"
         ],
         [
            "carson",
            "saturday",
            "high 40f"
         ],
         [
            "carson",
            "sunday",
            "rain"
         ],
         [
            "carson",
            "sunday",
            "low 70f"
         ],
         [
            "carson",
            "sunday",
            "high 80f"
         ],
         [
            "new_york",
            "monday",
            "hail"
         ],
         [
            "new_york",
            "monday",
            "low 50f"
         ],
         [
            "new_york",
            "monday",
            "high 60f"
         ],
         [
            "new_york",
            "tuesday",
            "overcast"
         ],
         [
            "new_york",
            "tuesday",
            "low 80f"
         ],
         [
            "new_york",
            "tuesday",
            "high 90f"
         ],
         [
            "new_york",
            "wednesday",
            "windy"
         ],
         [
            "new_york",
            "wednesday",
            "low 30f"
         ],
         [
            "new_york",
            "wednesday",
            "high 50f"
         ],
         [
            "new_york",
            "thursday",
            "overcast"
         ],
         [
            "new_york",
            "thursday",
            "low 40f"
         ],
         [
            "new_york",
            "thursday",
            "high 60f"
         ],
         [
            "new_york",
            "friday",
            "hail"
         ],
         [
            "new_york",
            "friday",
            "low 30f"
         ],
         [
            "new_york",
            "friday",
            "high 40f"
         ],
         [
            "new_york",
            "saturday",
            "dry"
         ],
         [
            "new_york",
            "saturday",
            "low 70f"
         ],
         [
            "new_york",
            "saturday",
            "high 80f"
         ],
         [
            "new_york",
            "sunday",
            "clear_skies"
         ],
         [
            "new_york",
            "sunday",
            "low 40f"
         ],
         [
            "new_york",
            "sunday",
            "high 50f"
         ],
         [
            "alameda",
            "monday",
            "foggy"
         ],
         [
            "alameda",
            "monday",
            "low 80f"
         ],
         [
            "alameda",
            "monday",
            "high 90f"
         ],
         [
            "alameda",
            "tuesday",
            "raining"
         ],
         [
            "alameda",
            "tuesday",
            "low 30f"
         ],
         [
            "alameda",
            "tuesday",
            "high 40f"
         ],
         [
            "alameda",
            "wednesday",
            "stormy"
         ],
         [
            "alameda",
            "wednesday",
            "low 50f"
         ],
         [
            "alameda",
            "wednesday",
            "high 60f"
         ],
         [
            "alameda",
            "thursday",
            "blizzard"
         ],
         [
            "alameda",
            "thursday",
            "low 40f"
         ],
         [
            "alameda",
            "thursday",
            "high 50f"
         ],
         [
            "alameda",
            "friday",
            "clear_skies"
         ],
         [
            "alameda",
            "friday",
            "low 90f"
         ],
         [
            "alameda",
            "friday",
            "high 100f"
         ],
         [
            "alameda",
            "saturday",
            "overcast"
         ],
         [
            "alameda",
            "saturday",
            "low 90f"
         ],
         [
            "alameda",
            "saturday",
            "high 100f"
         ],
         [
            "alameda",
            "sunday",
            "warm"
         ],
         [
            "alameda",
            "sunday",
            "low 70f"
         ],
         [
            "alameda",
            "sunday",
            "high 90f"
         ],
         [
            "mountain_view",
            "monday",
            "windy"
         ],
         [
            "mountain_view",
            "monday",
            "low 70f"
         ],
         [
            "mountain_view",
            "monday",
            "high 90f"
         ],
         [
            "mountain_view",
            "tuesday",
            "clear_skies"
         ],
         [
            "mountain_view",
            "tuesday",
            "low 90f"
         ],
         [
            "mountain_view",
            "tuesday",
            "high 100f"
         ],
         [
            "mountain_view",
            "wednesday",
            "windy"
         ],
         [
            "mountain_view",
            "wednesday",
            "low 40f"
         ],
         [
            "mountain_view",
            "wednesday",
            "high 60f"
         ],
         [
            "mountain_view",
            "thursday",
            "foggy"
         ],
         [
            "mountain_view",
            "thursday",
            "low 50f"
         ],
         [
            "mountain_view",
            "thursday",
            "high 70f"
         ],
         [
            "mountain_view",
            "friday",
            "hail"
         ],
         [
            "mountain_view",
            "friday",
            "low 80f"
         ],
         [
            "mountain_view",
            "friday",
            "high 90f"
         ],
         [
            "mountain_view",
            "saturday",
            "snow"
         ],
         [
            "mountain_view",
            "saturday",
            "low 30f"
         ],
         [
            "mountain_view",
            "saturday",
            "high 50f"
         ],
         [
            "mountain_view",
            "sunday",
            "raining"
         ],
         [
            "mountain_view",
            "sunday",
            "low 90f"
         ],
         [
            "mountain_view",
            "sunday",
            "high 100f"
         ],
         [
            "seattle",
            "monday",
            "foggy"
         ],
         [
            "seattle",
            "monday",
            "low 70f"
         ],
         [
            "seattle",
            "monday",
            "high 90f"
         ],
         [
            "seattle",
            "tuesday",
            "raining"
         ],
         [
            "seattle",
            "tuesday",
            "low 70f"
         ],
         [
            "seattle",
            "tuesday",
            "high 90f"
         ],
         [
            "seattle",
            "wednesday",
            "humid"
         ],
         [
            "seattle",
            "wednesday",
            "low 70f"
         ],
         [
            "seattle",
            "wednesday",
            "high 80f"
         ],
         [
            "seattle",
            "thursday",
            "snow"
         ],
         [
            "seattle",
            "thursday",
            "low 60f"
         ],
         [
            "seattle",
            "thursday",
            "high 80f"
         ],
         [
            "seattle",
            "friday",
            "drizzle"
         ],
         [
            "seattle",
            "friday",
            "low 30f"
         ],
         [
            "seattle",
            "friday",
            "high 50f"
         ],
         [
            "seattle",
            "saturday",
            "warm"
         ],
         [
            "seattle",
            "saturday",
            "low 90f"
         ],
         [
            "seattle",
            "saturday",
            "high 100f"
         ],
         [
            "seattle",
            "sunday",
            "blizzard"
         ],
         [
            "seattle",
            "sunday",
            "low 40f"
         ],
         [
            "seattle",
            "sunday",
            "high 50f"
         ]
      ]
   },
   "56": {
      "task": "schedule",
      "utterances": [
         {
            "user": "set a reminder",
            "response": "when should i set this reminder and what for ?",
            "reference_entities": []
         },
         {
            "user": "i need to see the optometrist , set it for 7pm on august 12th , please",
            "response": "your reminder has been set to see the optometrist at 7pm on aug 12th",
            "reference_entities": [
               "7pm",
               "12th",
               "optometrist"
            ]
         },
         {
            "user": "thank you",
            "response": "my pleasure serving you",
            "reference_entities": []
         }
      ],
      "kg": []
   },
   "57": {
      "task": "schedule",
      "utterances": [
         {
            "user": "when do i have dinner planned for",
            "response": "your dinner is at 5pm monday",
            "reference_entities": [
               "dinner",
               "5pm",
               "monday"
            ]
         }
      ],
      "kg": [
         [
            "dentist_appointment",
            "time",
            "1pm"
         ],
         [
            "dentist_appointment",
            "date",
            "friday"
         ],
         [
            "swimming_activity",
            "time",
            "7pm"
         ],
         [
            "swimming_activity",
            "date",
            "friday"
         ],
         [
            "dinner",
            "time",
            "5pm"
         ],
         [
            "dinner",
            "date",
            "monday"
         ],
         [
            "optometrist_appointment",
            "time",
            "11am"
         ],
         [
            "optometrist_appointment",
            "date",
            "wednesday"
         ],
         [
            "conference",
            "time",
            "10am"
         ],
         [
            "conference",
            "date",
            "wednesday"
         ],
         [
            "conference",
            "party",
            "executive_team"
         ],
         [
            "conference",
            "room",
            "conference_room_50"
         ],
         [
            "conference",
            "agenda",
            "discuss_the_company_picnic"
         ],
         [
            "doctor_appointment",
            "time",
            "2pm"
         ],
         [
            "doctor_appointment",
            "date",
            "tuesday"
         ]
      ]
   },
   "58": {
      "task": "schedule",
      "utterances": [
         {
            "user": "set a reminder for a lab_appointment at 6pm on sunday , august 8th with sister",
            "response": "okay , scheduling a lab_appointment with your sister for sunday , august 8th at 6pm",
            "reference_entities": [
               "lab_appointment",
               "8th",
               "sunday",
               "6pm",
               "sister"
            ]
         },
         {
            "user": "thanks",
            "response": "you are welcome",
            "reference_entities": []
         }
      ],
      "kg": []
   },
   "59": {
      "task": "weather",
      "utterances": [
         {
            "user": "in the next 48 hours will it rain in alhambra ?",
            "response": "just a little : the weather in alhambra will be drizzle today and overcast tomorrow",
            "reference_entities": [
               "tomorrow",
               "overcast",
               "alhambra",
               "today",
               "drizzle"
            ]
         },
         {
            "user": "thank you",
            "response": "sure !",
            "reference_entities": []
         }
      ],
      "kg": [
         [
            "redwood_city",
            "monday",
            "hot"
         ],
         [
            "redwood_city",
            "monday",
            "low 80f"
         ],
         [
            "redwood_city",
            "monday",
            "high 100f"
         ],
         [
            "redwood_city",
            "tuesday",
            "dry"
         ],
         [
            "redwood_city",
            "tuesday",
            "low 70f"
         ],
         [
            "redwood_city",
            "tuesday",
            "high 80f"
         ],
         [
            "redwood_city",
            "wednesday",
            "snow"
         ],
         [
            "redwood_city",
            "wednesday",
            "low 80f"
         ],
         [
            "redwood_city",
            "wednesday",
            "high 100f"
         ],
         [
            "redwood_city",
            "thursday",
            "misty"
         ],
         [
            "redwood_city",
            "thursday",
            "low 70f"
         ],
         [
            "redwood_city",
            "thursday",
            "high 80f"
         ],
         [
            "redwood_city",
            "friday",
            "foggy"
         ],
         [
            "redwood_city",
            "friday",
            "low 90f"
         ],
         [
            "redwood_city",
            "friday",
            "high 100f"
         ],
         [
            "redwood_city",
            "saturday",
            "foggy"
         ],
         [
            "redwood_city",
            "saturday",
            "low 40f"
         ],
         [
            "redwood_city",
            "saturday",
            "high 50f"
         ],
         [
            "redwood_city",
            "sunday",
            "raining"
         ],
         [
            "redwood_city",
            "sunday",
            "low 90f"
         ],
         [
            "redwood_city",
            "sunday",
            "high 100f"
         ],
         [
            "downtown_chicago",
            "monday",
            "raining"
         ],
         [
            "downtown_chicago",
            "monday",
            "low 30f"
         ],
         [
            "downtown_chicago",
            "monday",
            "high 50f"
         ],
         [
            "downtown_chicago",
            "tuesday",
            "windy"
         ],
         [
            "downtown_chicago",
            "tuesday",
            "low 20f"
         ],
         [
            "downtown_chicago",
            "tuesday",
            "high 30f"
         ],
         [
            "downtown_chicago",
            "wednesday",
            "windy"
         ],
         [
            "downtown_chicago",
            "wednesday",
            "low 90f"
         ],
         [
            "downtown_chicago",
            "wednesday",
            "high 100f"
         ],
         [
            "downtown_chicago",
            "thursday",
            "stormy"
         ],
         [
            "downtown_chicago",
            "thursday",
            "low 20f"
         ],
         [
            "downtown_chicago",
            "thursday",
            "high 40f"
         ],
         [
            "downtown_chicago",
            "friday",
            "rain"
         ],
         [
            "downtown_chicago",
            "friday",
            "low 50f"
         ],
         [
            "downtown_chicago",
            "friday",
            "high 60f"
         ],
         [
            "downtown_chicago",
            "saturday",
            "frost"
         ],
         [
            "downtown_chicago",
            "saturday",
            "low 20f"
         ],
         [
            "downtown_chicago",
            "saturday",
            "high 30f"
         ],
         [
            "downtown_chicago",
            "sunday",
            "dew"
         ],
         [
            "downtown_chicago",
            "sunday",
            "low 80f"
         ],
         [
            "downtown_chicago",
            "sunday",
            "high 100f"
         ],
         [
            "alhambra",
            "monday",
            "drizzle"
         ],
         [
            "alhambra",
            "monday",
            "low 80f"
         ],
         [
            "alhambra",
            "monday",
            "high 90f"
         ],
         [
            "alhambra",
            "tuesday",
            "overcast"
         ],
         [
            "alhambra",
            "tuesday",
            "low 60f"
         ],
         [
            "alhambra",
            "tuesday",
            "high 80f"
         ],
         [
            "alhambra",
            "wednesday",
            "rain"
         ],
         [
            "alhambra",
            "wednesday",
            "low 60f"
         ],
         [
            "alhambra",
            "wednesday",
            "high 80f"
         ],
         [
            "alhambra",
            "thursday",
            "humid"
         ],
         [
            "alhambra",
            "thursday",
            "low 70f"
         ],
         [
            "alhambra",
            "thursday",
            "high 90f"
         ],
         [
            "alhambra",
            "friday",
            "dry"
         ],
         [
            "alhambra",
            "friday",
            "low 70f"
         ],
         [
            "alhambra",
            "friday",
            "high 80f"
         ],
         [
            "alhambra",
            "saturday",
            "warm"
         ],
         [
            "alhambra",
            "saturday",
            "low 60f"
         ],
         [
            "alhambra",
            "saturday",
            "high 70f"
         ],
         [
            "alhambra",
            "sunday",
            "drizzle"
         ],
         [
            "alhambra",
            "sunday",
            "low 60f"
         ],
         [
            "alhambra",
            "sunday",
            "high 70f"
         ],
         [
            "corona",
            "monday",
            "misty"
         ],
         [
            "corona",
            "monday",
            "low 60f"
         ],
         [
            "corona",
            "monday",
            "high 70f"
         ],
         [
            "corona",
            "tuesday",
            "clear_skies"
         ],
         [
            "corona",
            "tuesday",
            "low 50f"
         ],
         [
            "corona",
            "tuesday",
            "high 70f"
         ],
         [
            "corona",
            "wednesday",
            "misty"
         ],
         [
            "corona",
            "wednesday",
            "low 90f"
         ],
         [
            "corona",
            "wednesday",
            "high 100f"
         ],
         [
            "corona",
            "thursday",
            "raining"
         ],
         [
            "corona",
            "thursday",
            "low 90f"
         ],
         [
            "corona",
            "thursday",
            "high 100f"
         ],
         [
            "corona",
            "friday",
            "raining"
         ],
         [
            "corona",
            "friday",
            "low 70f"
         ],
         [
            "corona",
            "friday",
            "high 80f"
         ],
         [
            "corona",
            "saturday",
            "stormy"
         ],
         [
            "corona",
            "saturday",
            "low 30f"
         ],
         [
            "corona",
            "saturday",
            "high 40f"
         ],
         [
            "corona",
            "sunday",
            "drizzle"
         ],
         [
            "corona",
            "sunday",
            "low 90f"
         ],
         [
            "corona",
            "sunday",
            "high 100f"
         ],
         [
            "los_angeles",
            "monday",
            "blizzard"
         ],
         [
            "los_angeles",
            "monday",
            "low 20f"
         ],
         [
            "los_angeles",
            "monday",
            "high 30f"
         ],
         [
            "los_angeles",
            "tuesday",
            "drizzle"
         ],
         [
            "los_angeles",
            "tuesday",
            "low 80f"
         ],
         [
            "los_angeles",
            "tuesday",
            "high 90f"
         ],
         [
            "los_angeles",
            "wednesday",
            "hot"
         ],
         [
            "los_angeles",
            "wednesday",
            "low 60f"
         ],
         [
            "los_angeles",
            "wednesday",
            "high 80f"
         ],
         [
            "los_angeles",
            "thursday",
            "foggy"
         ],
         [
            "los_angeles",
            "thursday",
            "low 50f"
         ],
         [
            "los_angeles",
            "thursday",
            "high 60f"
         ],
         [
            "los_angeles",
            "friday",
            "overcast"
         ],
         [
            "los_angeles",
            "friday",
            "low 70f"
         ],
         [
            "los_angeles",
            "friday",
            "high 90f"
         ],
         [
            "los_angeles",
            "saturday",
            "raining"
         ],
         [
            "los_angeles",
            "saturday",
            "low 50f"
         ],
         [
            "los_angeles",
            "saturday",
            "high 70f"
         ],
         [
            "los_angeles",
            "sunday",
            "clear_skies"
         ],
         [
            "los_angeles",
            "sunday",
            "low 80f"
         ],
         [
            "los_angeles",
            "sunday",
            "high 100f"
         ],
         [
            "mountain_view",
            "monday",
            "clear_skies"
         ],
         [
            "mountain_view",
            "monday",
            "low 90f"
         ],
         [
            "mountain_view",
            "monday",
            "high 100f"
         ],
         [
            "mountain_view",
            "tuesday",
            "raining"
         ],
         [
            "mountain_view",
            "tuesday",
            "low 80f"
         ],
         [
            "mountain_view",
            "tuesday",
            "high 100f"
         ],
         [
            "mountain_view",
            "wednesday",
            "rain"
         ],
         [
            "mountain_view",
            "wednesday",
            "low 50f"
         ],
         [
            "mountain_view",
            "wednesday",
            "high 60f"
         ],
         [
            "mountain_view",
            "thursday",
            "raining"
         ],
         [
            "mountain_view",
            "thursday",
            "low 40f"
         ],
         [
            "mountain_view",
            "thursday",
            "high 60f"
         ],
         [
            "mountain_view",
            "friday",
            "overcast"
         ],
         [
            "mountain_view",
            "friday",
            "low 60f"
         ],
         [
            "mountain_view",
            "friday",
            "high 70f"
         ],
         [
            "mountain_view",
            "saturday",
            "dry"
         ],
         [
            "mountain_view",
            "saturday",
            "low 60f"
         ],
         [
            "mountain_view",
            "saturday",
            "high 70f"
         ],
         [
            "mountain_view",
            "sunday",
            "rain"
         ],
         [
            "mountain_view",
            "sunday",
            "low 20f"
         ],
         [
            "mountain_view",
            "sunday",
            "high 40f"
         ],
         [
            "camarillo",
            "monday",
            "stormy"
         ],
         [
            "camarillo",
            "monday",
            "low 60f"
         ],
         [
            "camarillo",
            "monday",
            "high 70f"
         ],
         [
            "camarillo",
            "tuesday",
            "drizzle"
         ],
         [
            "camarillo",
            "tuesday",
            "low 60f"
         ],
         [
            "camarillo",
            "tuesday",
            "high 70f"
         ],
         [
            "camarillo",
            "wednesday",
            "clear_skies"
         ],
         [
            "camarillo",
            "wednesday",
            "low 60f"
         ],
         [
            "camarillo",
            "wednesday",
            "high 70f"
         ],
         [
            "camarillo",
[truncated: 15,644,400 more chars]
