# Supplementary material for: PluDG: enhancing task-oriented dialogue system with knowledge graph plug-in module
Source: PeerJ Comput Sci. 2023 Nov 24;9:e1707. doi: 10.7717/peerj-cs.1707 (PMC10703105; doi:10.7717/peerj-cs.1707)
Supplement: Supplemental Information 1 [file peerj-cs-09-1707-s001.zip › decoder/data/incar/val.json]

{
   "1": {
      "task": "schedule",
      "utterances": [
         {
            "user": "make an appointment to reserve conference_room_100 later this week for a meeting",
            "response": "what day and time should i set an appointment to reserve the conference room ?",
            "reference_entities": [
               "conference"
            ]
         },
         {
            "user": "monday at 3pm",
            "response": "i have made an appointment for monday at 3pm for the meeting",
            "reference_entities": [
               "monday",
               "meeting",
               "3pm"
            ]
         }
      ],
      "kg": []
   },
   "2": {
      "task": "weather",
      "utterances": [
         {
            "user": "is there supposed to be a blizzard in brentwood on friday ?",
            "response": "on friday it s gonna rain in brentwood",
            "reference_entities": [
               "rain",
               "brentwood",
               "friday"
            ]
         },
         {
            "user": "thanks",
            "response": "you are welcome !",
            "reference_entities": []
         }
      ],
      "kg": [
         [
            "san_francisco",
            "monday",
            "snow"
         ],
         [
            "san_francisco",
            "monday",
            "low 60f"
         ],
         [
            "san_francisco",
            "monday",
            "high 80f"
         ],
         [
            "san_francisco",
            "tuesday",
            "overcast"
         ],
         [
            "san_francisco",
            "tuesday",
            "low 60f"
         ],
         [
            "san_francisco",
            "tuesday",
            "high 80f"
         ],
         [
            "san_francisco",
            "wednesday",
            "hail"
         ],
         [
            "san_francisco",
            "wednesday",
            "low 50f"
         ],
         [
            "san_francisco",
            "wednesday",
            "high 60f"
         ],
         [
            "san_francisco",
            "thursday",
            "drizzle"
         ],
         [
            "san_francisco",
            "thursday",
            "low 80f"
         ],
         [
            "san_francisco",
            "thursday",
            "high 100f"
         ],
         [
            "san_francisco",
            "friday",
            "stormy"
         ],
         [
            "san_francisco",
            "friday",
            "low 20f"
         ],
         [
            "san_francisco",
            "friday",
            "high 40f"
         ],
         [
            "san_francisco",
            "saturday",
            "cloudy"
         ],
         [
            "san_francisco",
            "saturday",
            "low 80f"
         ],
         [
            "san_francisco",
            "saturday",
            "high 100f"
         ],
         [
            "san_francisco",
            "sunday",
            "drizzle"
         ],
         [
            "san_francisco",
            "sunday",
            "low 30f"
         ],
         [
            "san_francisco",
            "sunday",
            "high 50f"
         ],
         [
            "atherton",
            "monday",
            "windy"
         ],
         [
            "atherton",
            "monday",
            "low 40f"
         ],
         [
            "atherton",
            "monday",
            "high 60f"
         ],
         [
            "atherton",
            "tuesday",
            "raining"
         ],
         [
            "atherton",
            "tuesday",
            "low 30f"
         ],
         [
            "atherton",
            "tuesday",
            "high 50f"
         ],
         [
            "atherton",
            "wednesday",
            "blizzard"
         ],
         [
            "atherton",
            "wednesday",
            "low 30f"
         ],
         [
            "atherton",
            "wednesday",
            "high 40f"
         ],
         [
            "atherton",
            "thursday",
            "foggy"
         ],
         [
            "atherton",
            "thursday",
            "low 80f"
         ],
         [
            "atherton",
            "thursday",
            "high 90f"
         ],
         [
            "atherton",
            "friday",
            "dew"
         ],
         [
            "atherton",
            "friday",
            "low 90f"
         ],
         [
            "atherton",
            "friday",
            "high 100f"
         ],
         [
            "atherton",
            "saturday",
            "cloudy"
         ],
         [
            "atherton",
            "saturday",
            "low 80f"
         ],
         [
            "atherton",
            "saturday",
            "high 90f"
         ],
         [
            "atherton",
            "sunday",
            "cloudy"
         ],
         [
            "atherton",
            "sunday",
            "low 20f"
         ],
         [
            "atherton",
            "sunday",
            "high 30f"
         ],
         [
            "menlo_park",
            "monday",
            "humid"
         ],
         [
            "menlo_park",
            "monday",
            "low 50f"
         ],
         [
            "menlo_park",
            "monday",
            "high 70f"
         ],
         [
            "menlo_park",
            "tuesday",
            "clear_skies"
         ],
         [
            "menlo_park",
            "tuesday",
            "low 20f"
         ],
         [
            "menlo_park",
            "tuesday",
            "high 30f"
         ],
         [
            "menlo_park",
            "wednesday",
            "clear_skies"
         ],
         [
            "menlo_park",
            "wednesday",
            "low 70f"
         ],
         [
            "menlo_park",
            "wednesday",
            "high 80f"
         ],
         [
            "menlo_park",
            "thursday",
            "clear_skies"
         ],
         [
            "menlo_park",
            "thursday",
            "low 70f"
         ],
         [
            "menlo_park",
            "thursday",
            "high 90f"
         ],
         [
            "menlo_park",
            "friday",
            "rain"
         ],
         [
            "menlo_park",
            "friday",
            "low 50f"
         ],
         [
            "menlo_park",
            "friday",
            "high 60f"
         ],
         [
            "menlo_park",
            "saturday",
            "cloudy"
         ],
         [
            "menlo_park",
            "saturday",
            "low 60f"
         ],
         [
            "menlo_park",
            "saturday",
            "high 70f"
         ],
         [
            "menlo_park",
            "sunday",
            "stormy"
         ],
         [
            "menlo_park",
            "sunday",
            "low 70f"
         ],
         [
            "menlo_park",
            "sunday",
            "high 90f"
         ],
         [
            "danville",
            "monday",
            "dew"
         ],
         [
            "danville",
            "monday",
            "low 30f"
         ],
         [
            "danville",
            "monday",
            "high 40f"
         ],
         [
            "danville",
            "tuesday",
            "drizzle"
         ],
         [
            "danville",
            "tuesday",
            "low 20f"
         ],
         [
            "danville",
            "tuesday",
            "high 40f"
         ],
         [
            "danville",
            "wednesday",
            "drizzle"
         ],
         [
            "danville",
            "wednesday",
            "low 30f"
         ],
         [
            "danville",
            "wednesday",
            "high 50f"
         ],
         [
            "danville",
            "thursday",
            "hail"
         ],
         [
            "danville",
            "thursday",
            "low 20f"
         ],
         [
            "danville",
            "thursday",
            "high 40f"
         ],
         [
            "danville",
            "friday",
            "dry"
         ],
         [
            "danville",
            "friday",
            "low 50f"
         ],
         [
            "danville",
            "friday",
            "high 60f"
         ],
         [
            "danville",
            "saturday",
            "windy"
         ],
         [
            "danville",
            "saturday",
            "low 20f"
         ],
         [
            "danville",
            "saturday",
            "high 40f"
         ],
         [
            "danville",
            "sunday",
            "raining"
         ],
         [
            "danville",
            "sunday",
            "low 40f"
         ],
         [
            "danville",
            "sunday",
            "high 50f"
         ],
         [
            "new_york",
            "monday",
            "raining"
         ],
         [
            "new_york",
            "monday",
            "low 30f"
         ],
         [
            "new_york",
            "monday",
            "high 40f"
         ],
         [
            "new_york",
            "tuesday",
            "misty"
         ],
         [
            "new_york",
            "tuesday",
            "low 90f"
         ],
         [
            "new_york",
            "tuesday",
            "high 100f"
         ],
         [
            "new_york",
            "wednesday",
            "dew"
         ],
         [
            "new_york",
            "wednesday",
            "low 90f"
         ],
         [
            "new_york",
            "wednesday",
            "high 100f"
         ],
         [
            "new_york",
            "thursday",
            "hail"
         ],
         [
            "new_york",
            "thursday",
            "low 60f"
         ],
         [
            "new_york",
            "thursday",
            "high 80f"
         ],
         [
            "new_york",
            "friday",
            "cloudy"
         ],
         [
            "new_york",
            "friday",
            "low 20f"
         ],
         [
            "new_york",
            "friday",
            "high 30f"
         ],
         [
            "new_york",
            "saturday",
            "drizzle"
         ],
         [
            "new_york",
            "saturday",
            "low 50f"
         ],
         [
            "new_york",
            "saturday",
            "high 60f"
         ],
         [
            "new_york",
            "sunday",
            "foggy"
         ],
         [
            "new_york",
            "sunday",
            "low 40f"
         ],
         [
            "new_york",
            "sunday",
            "high 60f"
         ],
         [
            "brentwood",
            "monday",
            "cloudy"
         ],
         [
            "brentwood",
            "monday",
            "low 70f"
         ],
         [
            "brentwood",
            "monday",
            "high 90f"
         ],
         [
            "brentwood",
            "tuesday",
            "blizzard"
         ],
         [
            "brentwood",
            "tuesday",
            "low 30f"
         ],
         [
            "brentwood",
            "tuesday",
            "high 40f"
         ],
         [
            "brentwood",
            "wednesday",
            "misty"
         ],
         [
            "brentwood",
            "wednesday",
            "low 50f"
         ],
         [
            "brentwood",
            "wednesday",
            "high 60f"
         ],
         [
            "brentwood",
            "thursday",
            "stormy"
         ],
         [
            "brentwood",
            "thursday",
            "low 80f"
         ],
         [
            "brentwood",
            "thursday",
            "high 90f"
         ],
         [
            "brentwood",
            "friday",
            "rain"
         ],
         [
            "brentwood",
            "friday",
            "low 80f"
         ],
         [
            "brentwood",
            "friday",
            "high 90f"
         ],
         [
            "brentwood",
            "saturday",
            "overcast"
         ],
         [
            "brentwood",
            "saturday",
            "low 60f"
         ],
         [
            "brentwood",
            "saturday",
            "high 80f"
         ],
         [
            "brentwood",
            "sunday",
            "misty"
         ],
         [
            "brentwood",
            "sunday",
            "low 20f"
         ],
         [
            "brentwood",
            "sunday",
            "high 40f"
         ],
         [
            "manhattan",
            "monday",
            "foggy"
         ],
         [
            "manhattan",
            "monday",
            "low 70f"
         ],
         [
            "manhattan",
            "monday",
            "high 90f"
         ],
         [
            "manhattan",
            "tuesday",
            "rain"
         ],
         [
            "manhattan",
            "tuesday",
            "low 80f"
         ],
         [
            "manhattan",
            "tuesday",
            "high 100f"
         ],
         [
            "manhattan",
            "wednesday",
            "hot"
         ],
         [
            "manhattan",
            "wednesday",
            "low 60f"
         ],
         [
            "manhattan",
            "wednesday",
            "high 80f"
         ],
         [
            "manhattan",
            "thursday",
            "misty"
         ],
         [
            "manhattan",
            "thursday",
            "low 30f"
         ],
         [
            "manhattan",
            "thursday",
            "high 40f"
         ],
         [
            "manhattan",
            "friday",
            "dry"
         ],
         [
            "manhattan",
            "friday",
            "low 40f"
         ],
         [
            "manhattan",
            "friday",
            "high 60f"
         ],
         [
            "manhattan",
            "saturday",
            "rain"
         ],
         [
            "manhattan",
            "saturday",
            "low 20f"
         ],
         [
            "manhattan",
            "saturday",
            "high 40f"
         ],
         [
            "manhattan",
            "sunday",
            "foggy"
         ],
         [
            "manhattan",
            "sunday",
            "low 50f"
         ],
         [
            "manhattan",
            "sunday",
            "high 70f"
         ]
      ]
   },
   "3": {
      "task": "navigate",
      "utterances": [
         {
            "user": "address to the gas_station",
            "response": "valero is located at 200_alester_ave",
            "reference_entities": [
               "200_alester_ave",
               "valero"
            ]
         },
         {
            "user": "ok , please give me directions via a route that avoids all heavy_traffic",
            "response": "since there is a road_block_nearby , i found another route for you and i sent it on your screen",
            "reference_entities": [
               "road_block_nearby"
            ]
         },
         {
            "user": "awesome thank you",
            "response": "you are welcome ; drive carefully",
            "reference_entities": []
         }
      ],
      "kg": [
         [
            "sigona_farmers_market",
            "distance",
            "3_miles"
         ],
         [
            "sigona_farmers_market",
            "traffic_info",
            "car_collision_nearby"
         ],
         [
            "sigona_farmers_market",
            "poi_type",
            "grocery_store"
         ],
         [
            "sigona_farmers_market",
            "address",
            "638_amherst_st"
         ],
         [
            "cafe_venetia",
            "distance",
            "1_miles"
         ],
         [
            "cafe_venetia",
            "traffic_info",
            "car_collision_nearby"
         ],
         [
            "cafe_venetia",
            "poi_type",
            "coffee_or_tea_place"
         ],
         [
            "cafe_venetia",
            "address",
            "269_alger_dr"
         ],
         [
            "5672_barringer_street",
            "distance",
            "5_miles"
         ],
         [
            "5672_barringer_street",
            "traffic_info",
            "no_traffic"
         ],
         [
            "5672_barringer_street",
            "poi_type",
            "certain_address"
         ],
         [
            "5672_barringer_street",
            "address",
            "5672_barringer_street"
         ],
         [
            "valero",
            "distance",
            "2_miles"
         ],
         [
            "valero",
            "traffic_info",
            "road_block_nearby"
         ],
         [
            "valero",
            "poi_type",
            "gas_station"
         ],
         [
            "valero",
            "address",
            "200_alester_ave"
         ],
         [
            "stanford_childrens_health",
            "distance",
            "5_miles"
         ],
         [
            "stanford_childrens_health",
            "traffic_info",
            "moderate_traffic"
         ],
         [
            "stanford_childrens_health",
            "poi_type",
            "hospital"
         ],
         [
            "stanford_childrens_health",
            "address",
            "899_ames_ct"
         ],
         [
            "palo_alto_garage_r",
            "distance",
            "1_miles"
         ],
         [
            "palo_alto_garage_r",
            "traffic_info",
            "moderate_traffic"
         ],
         [
            "palo_alto_garage_r",
            "poi_type",
            "parking_garage"
         ],
         [
            "palo_alto_garage_r",
            "address",
            "481_amaranta_ave"
         ],
         [
            "teavana",
            "distance",
            "1_miles"
         ],
         [
            "teavana",
            "traffic_info",
            "road_block_nearby"
         ],
         [
            "teavana",
            "poi_type",
            "coffee_or_tea_place"
         ],
         [
            "teavana",
            "address",
            "145_amherst_st"
         ],
         [
            "willows_market",
            "distance",
            "5_miles"
         ],
         [
            "willows_market",
            "traffic_info",
            "no_traffic"
         ],
         [
            "willows_market",
            "poi_type",
            "grocery_store"
         ],
         [
            "willows_market",
            "address",
            "409_bollard_st"
         ]
      ]
   },
   "4": {
      "task": "navigate",
      "utterances": [
         {
            "user": "get me directions to the nearest starbucks",
            "response": "there is no starbucks listed locally , would you like directions to a different coffee shop ?",
            "reference_entities": [
               "starbucks"
            ]
         },
         {
            "user": "yes please",
            "response": "there is a coupa 6_miles away would you like directions ?",
            "reference_entities": [
               "coupa",
               "6_miles"
            ]
         },
         {
            "user": "yes please",
            "response": "the address for coupa is 394_van_ness_ave",
            "reference_entities": [
               "coupa",
               "394_van_ness_ave"
            ]
         },
         {
            "user": "thank you car , please set the gps to get there on the fastest route",
            "response": "you are welcome , setting gps to quickest route we will be there soon",
            "reference_entities": []
         }
      ],
      "kg": [
         [
            "trader_joes",
            "distance",
            "5_miles"
         ],
         [
            "trader_joes",
            "traffic_info",
            "no_traffic"
         ],
         [
            "trader_joes",
            "poi_type",
            "grocery_store"
         ],
         [
            "trader_joes",
            "address",
            "408_university_ave"
         ],
         [
            "valero",
            "distance",
            "2_miles"
         ],
         [
            "valero",
            "traffic_info",
            "no_traffic"
         ],
         [
            "valero",
            "poi_type",
            "gas_station"
         ],
         [
            "valero",
            "address",
            "200_alester_ave"
         ],
         [
            "5677_springer_street",
            "distance",
            "1_miles"
         ],
         [
            "5677_springer_street",
            "traffic_info",
            "no_traffic"
         ],
         [
            "5677_springer_street",
            "poi_type",
            "certain_address"
         ],
         [
            "5677_springer_street",
            "address",
            "5677_springer_street"
         ],
         [
            "coupa",
            "distance",
            "6_miles"
         ],
         [
            "coupa",
            "traffic_info",
            "moderate_traffic"
         ],
         [
            "coupa",
            "poi_type",
            "coffee_or_tea_place"
         ],
         [
            "coupa",
            "address",
            "394_van_ness_ave"
         ],
         [
            "midtown_shopping_center",
            "distance",
            "3_miles"
         ],
         [
            "midtown_shopping_center",
            "traffic_info",
            "no_traffic"
         ],
         [
            "midtown_shopping_center",
            "poi_type",
            "shopping_center"
         ],
         [
            "midtown_shopping_center",
            "address",
            "338_alester_ave"
         ],
         [
            "hotel_keen",
            "distance",
            "5_miles"
         ],
         [
            "hotel_keen",
            "traffic_info",
            "heavy_traffic"
         ],
         [
            "hotel_keen",
            "poi_type",
            "rest_stop"
         ],
         [
            "hotel_keen",
            "address",
            "578_arbol_dr"
         ],
         [
            "stanford_express_care",
            "distance",
            "3_miles"
         ],
         [
            "stanford_express_care",
            "traffic_info",
            "no_traffic"
         ],
         [
            "stanford_express_care",
            "poi_type",
            "hospital"
         ],
         [
            "stanford_express_care",
            "address",
            "214_el_camino_real"
         ]
      ]
   },
   "5": {
      "task": "schedule",
      "utterances": [
         {
            "user": "remind me of the time for today s dinner",
            "response": "dinner event time , 5pm , wednesday evening",
            "reference_entities": [
               "wednesday",
               "5pm",
               "dinner"
            ]
         },
         {
            "user": "thank you",
            "response": "you are welcome",
            "reference_entities": []
         }
      ],
      "kg": [
         [
            "tennis_activity",
            "time",
            "2pm"
         ],
         [
            "tennis_activity",
            "date",
            "wednesday"
         ],
         [
            "meeting",
            "time",
            "7pm"
         ],
         [
            "meeting",
            "date",
            "wednesday"
         ],
         [
            "meeting",
            "party",
            "hr"
         ],
         [
            "meeting",
            "room",
            "conference_room_100"
         ],
         [
            "meeting",
            "agenda",
            "discuss_the_company_picnic"
         ],
         [
            "dentist",
            "time",
            "1pm"
         ],
         [
            "dentist",
            "date",
            "tuesday"
         ],
         [
            "dinner",
            "time",
            "5pm"
         ],
         [
            "dinner",
            "date",
            "wednesday"
         ],
         [
            "football_activity",
            "time",
            "10am"
         ],
         [
            "football_activity",
            "date",
            "tuesday"
         ],
         [
            "medicine",
            "time",
            "11am"
         ],
         [
            "medicine",
            "date",
            "monday"
         ]
      ]
   },
   "6": {
      "task": "schedule",
      "utterances": [
         {
            "user": "remind me that i need to get my shot on the_12th at about 5pm",
            "response": "reminder has been set for 5pm at the_12th",
            "reference_entities": [
               "5pm",
               "the_12th"
            ]
         },
         {
            "user": "great thanks",
            "response": "no problem",
            "reference_entities": []
         }
      ],
      "kg": []
   },
   "7": {
      "task": "weather",
      "utterances": [
         {
            "user": "what is the weather today",
            "response": "what location , specifically , are you asking about ?",
            "reference_entities": []
         },
         {
            "user": "i want to know if it is raining in alhambra today",
            "response": "no raining in alhambra today , the prediction is overcast",
            "reference_entities": [
               "overcast",
               "alhambra",
               "today"
            ]
         },
         {
            "user": "thank you !",
            "response": "you are very welcome !",
            "reference_entities": []
         }
      ],
      "kg": [
         [
            "san_francisco",
            "monday",
            "foggy"
         ],
         [
            "san_francisco",
            "monday",
            "low 30f"
         ],
         [
            "san_francisco",
            "monday",
            "high 50f"
         ],
         [
            "san_francisco",
            "tuesday",
            "raining"
         ],
         [
            "san_francisco",
            "tuesday",
            "low 50f"
         ],
         [
            "san_francisco",
            "tuesday",
            "high 60f"
         ],
         [
            "san_francisco",
            "wednesday",
            "overcast"
         ],
         [
            "san_francisco",
            "wednesday",
            "low 80f"
         ],
         [
            "san_francisco",
            "wednesday",
            "high 100f"
         ],
         [
            "san_francisco",
            "thursday",
            "hail"
         ],
         [
            "san_francisco",
            "thursday",
            "low 50f"
         ],
         [
            "san_francisco",
            "thursday",
            "high 70f"
         ],
         [
            "san_francisco",
            "friday",
            "hail"
         ],
         [
            "san_francisco",
            "friday",
            "low 30f"
         ],
         [
            "san_francisco",
            "friday",
            "high 50f"
         ],
         [
            "san_francisco",
            "saturday",
            "foggy"
         ],
         [
            "san_francisco",
            "saturday",
            "low 80f"
         ],
         [
            "san_francisco",
            "saturday",
            "high 100f"
         ],
         [
            "san_francisco",
            "sunday",
            "overcast"
         ],
         [
            "san_francisco",
            "sunday",
            "low 30f"
         ],
         [
            "san_francisco",
            "sunday",
            "high 50f"
         ],
         [
            "grand_rapids",
            "monday",
            "blizzard"
         ],
         [
            "grand_rapids",
            "monday",
            "low 40f"
         ],
         [
            "grand_rapids",
            "monday",
            "high 50f"
         ],
         [
            "grand_rapids",
            "tuesday",
            "snow"
         ],
         [
            "grand_rapids",
            "tuesday",
            "low 30f"
         ],
         [
            "grand_rapids",
            "tuesday",
            "high 40f"
         ],
         [
            "grand_rapids",
            "wednesday",
            "overcast"
         ],
         [
            "grand_rapids",
            "wednesday",
            "low 40f"
         ],
         [
            "grand_rapids",
            "wednesday",
            "high 50f"
         ],
         [
            "grand_rapids",
            "thursday",
            "foggy"
         ],
         [
            "grand_rapids",
            "thursday",
            "low 50f"
         ],
         [
            "grand_rapids",
            "thursday",
            "high 60f"
         ],
         [
            "grand_rapids",
            "friday",
            "stormy"
         ],
         [
            "grand_rapids",
            "friday",
            "low 70f"
         ],
         [
            "grand_rapids",
            "friday",
            "high 90f"
         ],
         [
            "grand_rapids",
            "saturday",
            "clear_skies"
         ],
         [
            "grand_rapids",
            "saturday",
            "low 40f"
         ],
         [
            "grand_rapids",
            "saturday",
            "high 60f"
         ],
         [
            "grand_rapids",
            "sunday",
            "foggy"
         ],
         [
            "grand_rapids",
            "sunday",
            "low 80f"
         ],
         [
            "grand_rapids",
            "sunday",
            "high 90f"
         ],
         [
            "alhambra",
            "monday",
            "overcast"
         ],
         [
            "alhambra",
            "monday",
            "low 70f"
         ],
         [
            "alhambra",
            "monday",
            "high 80f"
         ],
         [
            "alhambra",
            "tuesday",
            "snow"
         ],
         [
            "alhambra",
            "tuesday",
            "low 70f"
         ],
         [
            "alhambra",
            "tuesday",
            "high 90f"
         ],
         [
            "alhambra",
            "wednesday",
            "hot"
         ],
         [
            "alhambra",
            "wednesday",
            "low 50f"
         ],
         [
            "alhambra",
            "wednesday",
            "high 70f"
         ],
         [
            "alhambra",
            "thursday",
            "windy"
         ],
         [
            "alhambra",
            "thursday",
            "low 80f"
         ],
         [
            "alhambra",
            "thursday",
            "high 90f"
         ],
         [
            "alhambra",
            "friday",
            "rain"
         ],
         [
            "alhambra",
            "friday",
            "low 20f"
         ],
         [
            "alhambra",
            "friday",
            "high 30f"
         ],
         [
            "alhambra",
            "saturday",
            "stormy"
         ],
         [
            "alhambra",
            "saturday",
            "low 30f"
         ],
         [
            "alhambra",
            "saturday",
            "high 50f"
         ],
         [
            "alhambra",
            "sunday",
            "foggy"
         ],
         [
            "alhambra",
            "sunday",
            "low 60f"
         ],
         [
            "alhambra",
            "sunday",
            "high 70f"
         ],
         [
            "boston",
            "monday",
            "cloudy"
         ],
         [
            "boston",
            "monday",
            "low 60f"
         ],
         [
            "boston",
            "monday",
            "high 70f"
         ],
         [
            "boston",
            "tuesday",
            "hot"
         ],
         [
            "boston",
            "tuesday",
            "low 50f"
         ],
         [
            "boston",
            "tuesday",
            "high 70f"
         ],
         [
            "boston",
            "wednesday",
            "drizzle"
         ],
         [
            "boston",
            "wednesday",
            "low 20f"
         ],
         [
            "boston",
            "wednesday",
            "high 40f"
         ],
         [
            "boston",
            "thursday",
            "dry"
         ],
         [
            "boston",
            "thursday",
            "low 90f"
         ],
         [
            "boston",
            "thursday",
            "high 100f"
         ],
         [
            "boston",
            "friday",
            "windy"
         ],
         [
            "boston",
            "friday",
            "low 80f"
         ],
         [
            "boston",
            "friday",
            "high 90f"
         ],
         [
            "boston",
            "saturday",
            "foggy"
         ],
         [
            "boston",
            "saturday",
            "low 20f"
         ],
         [
            "boston",
            "saturday",
            "high 40f"
         ],
         [
            "boston",
            "sunday",
            "hail"
         ],
         [
            "boston",
            "sunday",
            "low 90f"
         ],
         [
            "boston",
            "sunday",
            "high 100f"
         ],
         [
            "oakland",
            "monday",
            "rain"
         ],
         [
            "oakland",
            "monday",
            "low 60f"
         ],
         [
            "oakland",
            "monday",
            "high 70f"
         ],
         [
            "oakland",
            "tuesday",
            "frost"
         ],
         [
            "oakland",
            "tuesday",
            "low 20f"
         ],
         [
            "oakland",
            "tuesday",
            "high 30f"
         ],
         [
            "oakland",
            "wednesday",
            "dry"
         ],
         [
            "oakland",
            "wednesday",
            "low 50f"
         ],
         [
            "oakland",
            "wednesday",
            "high 70f"
         ],
         [
            "oakland",
            "thursday",
            "overcast"
         ],
         [
            "oakland",
            "thursday",
            "low 40f"
         ],
         [
            "oakland",
            "thursday",
            "high 60f"
         ],
         [
            "oakland",
            "friday",
            "overcast"
         ],
         [
            "oakland",
            "friday",
            "low 60f"
         ],
         [
            "oakland",
            "friday",
            "high 80f"
         ],
         [
            "oakland",
            "saturday",
            "warm"
         ],
         [
            "oakland",
            "saturday",
            "low 90f"
         ],
         [
            "oakland",
            "saturday",
            "high 100f"
         ],
         [
            "oakland",
            "sunday",
            "drizzle"
         ],
         [
            "oakland",
            "sunday",
            "low 90f"
         ],
         [
            "oakland",
            "sunday",
            "high 100f"
         ],
         [
            "downtown_chicago",
            "monday",
            "stormy"
         ],
         [
            "downtown_chicago",
            "monday",
            "low 80f"
         ],
         [
            "downtown_chicago",
            "monday",
            "high 100f"
         ],
         [
            "downtown_chicago",
            "tuesday",
            "foggy"
         ],
         [
            "downtown_chicago",
            "tuesday",
            "low 70f"
         ],
         [
            "downtown_chicago",
            "tuesday",
            "high 90f"
         ],
         [
            "downtown_chicago",
            "wednesday",
            "raining"
         ],
         [
            "downtown_chicago",
            "wednesday",
            "low 40f"
         ],
         [
            "downtown_chicago",
            "wednesday",
            "high 50f"
         ],
         [
            "downtown_chicago",
            "thursday",
            "dry"
         ],
         [
            "downtown_chicago",
            "thursday",
            "low 70f"
         ],
         [
            "downtown_chicago",
            "thursday",
            "high 80f"
         ],
         [
            "downtown_chicago",
            "friday",
            "clear_skies"
         ],
         [
            "downtown_chicago",
            "friday",
            "low 80f"
         ],
         [
            "downtown_chicago",
            "friday",
            "high 100f"
         ],
         [
            "downtown_chicago",
            "saturday",
            "hail"
         ],
         [
            "downtown_chicago",
            "saturday",
            "low 80f"
         ],
         [
            "downtown_chicago",
            "saturday",
            "high 90f"
         ],
         [
            "downtown_chicago",
            "sunday",
            "warm"
         ],
         [
            "downtown_chicago",
            "sunday",
            "low 90f"
         ],
         [
            "downtown_chicago",
            "sunday",
            "high 100f"
         ],
         [
            "san_mateo",
            "monday",
            "dry"
         ],
         [
            "san_mateo",
            "monday",
            "low 40f"
         ],
         [
            "san_mateo",
            "monday",
            "high 50f"
         ],
         [
            "san_mateo",
            "tuesday",
            "foggy"
         ],
         [
            "san_mateo",
            "tuesday",
            "low 80f"
         ],
         [
            "san_mateo",
            "tuesday",
            "high 100f"
         ],
         [
            "san_mateo",
            "wednesday",
            "rain"
         ],
         [
            "san_mateo",
            "wednesday",
            "low 60f"
         ],
         [
            "san_mateo",
            "wednesday",
            "high 70f"
         ],
         [
            "san_mateo",
            "thursday",
            "dry"
         ],
         [
            "san_mateo",
            "thursday",
            "low 80f"
         ],
         [
            "san_mateo",
            "thursday",
            "high 90f"
         ],
         [
            "san_mateo",
            "friday",
            "windy"
         ],
         [
            "san_mateo",
            "friday",
            "low 70f"
         ],
         [
            "san_mateo",
            "friday",
            "high 80f"
         ],
         [
            "san_mateo",
            "saturday",
            "cloudy"
         ],
         [
            "san_mateo",
            "saturday",
            "low 90f"
         ],
         [
            "san_mateo",
            "saturday",
            "high 100f"
         ],
         [
            "san_mateo",
            "sunday",
            "dry"
         ],
         [
            "san_mateo",
            "sunday",
            "low 70f"
         ],
         [
            "san_mateo",
            "sunday",
            "high 80f"
         ]
      ]
   },
   "8": {
      "task": "navigate",
      "utterances": [
         {
            "user": "send me to the nearest gas_station",
            "response": "the nearest gas_station is valero at 200_alester_ave , 7_miles away setting directions now",
            "reference_entities": [
               "gas_station",
               "200_alester_ave",
               "7_miles",
               "valero"
            ]
         },
         {
            "user": "where is valero and is there any traffic on the way ?",
            "response": "valero is at 200_alester_ave and moderate_traffic is being noted",
            "reference_entities": [
               "200_alester_ave",
               "moderate_traffic",
               "valero"
            ]
         },
         {
            "user": "thank you",
            "response": "you are welcome !",
            "reference_entities": []
         }
      ],
      "kg": [
         [
            "teavana",
            "distance",
            "2_miles"
         ],
         [
            "teavana",
            "traffic_info",
            "road_block_nearby"
         ],
         [
            "teavana",
            "poi_type",
            "coffee_or_tea_place"
         ],
         [
            "teavana",
            "address",
            "145_amherst_st"
         ],
         [
            "sigona_farmers_market",
            "distance",
            "6_miles"
         ],
         [
            "sigona_farmers_market",
            "traffic_info",
            "moderate_traffic"
         ],
         [
            "sigona_farmers_market",
            "poi_type",
            "grocery_store"
         ],
         [
            "sigona_farmers_market",
            "address",
            "638_amherst_st"
         ],
         [
            "coupa",
            "distance",
            "5_miles"
         ],
         [
            "coupa",
            "traffic_info",
            "heavy_traffic"
         ],
         [
            "coupa",
            "poi_type",
            "coffee_or_tea_place"
         ],
         [
            "coupa",
            "address",
            "394_van_ness_ave"
         ],
         [
            "mandarin_roots",
            "distance",
            "2_miles"
         ],
         [
            "mandarin_roots",
            "traffic_info",
            "heavy_traffic"
         ],
         [
            "mandarin_roots",
            "poi_type",
            "chinese_restaurant"
         ],
         [
            "mandarin_roots",
            "address",
            "271_springer_street"
         ],
         [
            "valero",
            "distance",
            "7_miles"
         ],
         [
            "valero",
            "traffic_info",
            "moderate_traffic"
         ],
         [
            "valero",
            "poi_type",
            "gas_station"
         ],
         [
            "valero",
            "address",
            "200_alester_ave"
         ],
         [
            "safeway",
            "distance",
            "3_miles"
         ],
         [
            "safeway",
            "traffic_info",
            "moderate_traffic"
         ],
         [
            "safeway",
            "poi_type",
            "grocery_store"
         ],
         [
            "safeway",
            "address",
            "452_arcadia_pl"
         ],
         [
            "dominos",
            "distance",
            "5_miles"
         ],
         [
            "dominos",
            "traffic_info",
            "no_traffic"
         ],
         [
            "dominos",
            "poi_type",
            "pizza_restaurant"
         ],
         [
            "dominos",
            "address",
            "776_arastradero_rd"
         ],
         [
            "jills_house",
            "distance",
            "5_miles"
         ],
         [
            "jills_house",
            "traffic_info",
            "no_traffic"
         ],
         [
            "jills_house",
            "poi_type",
            "friends_house"
         ],
         [
            "jills_house",
            "address",
            "347_alta_mesa_ave"
         ]
      ]
   },
   "9": {
      "task": "weather",
      "utterances": [
         {
            "user": "what will be the highest_temperature in downtown_chicago on tuesday ?",
            "response": "on tuesday the highest_temperature in downtown_chicago is 70f",
            "reference_entities": [
               "70f",
               "downtown_chicago",
               "tuesday",
               "highest_temperature"
            ]
         },
         {
            "user": "thanks",
            "response": "no problem",
            "reference_entities": []
         }
      ],
      "kg": [
         [
            "fresno",
            "monday",
            "clear_skies"
         ],
         [
            "fresno",
            "monday",
            "low 70f"
         ],
         [
            "fresno",
            "monday",
            "high 80f"
         ],
         [
            "fresno",
            "tuesday",
            "foggy"
         ],
         [
            "fresno",
            "tuesday",
            "low 20f"
         ],
         [
            "fresno",
            "tuesday",
            "high 30f"
         ],
         [
            "fresno",
            "wednesday",
            "frost"
         ],
         [
            "fresno",
            "wednesday",
            "low 50f"
         ],
         [
            "fresno",
            "wednesday",
            "high 60f"
         ],
         [
            "fresno",
            "thursday",
            "cloudy"
         ],
         [
            "fresno",
            "thursday",
            "low 30f"
         ],
         [
            "fresno",
            "thursday",
            "high 50f"
         ],
         [
            "fresno",
            "friday",
            "misty"
         ],
         [
            "fresno",
            "friday",
            "low 20f"
         ],
         [
            "fresno",
            "friday",
            "high 30f"
         ],
         [
            "fresno",
            "saturday",
            "clear_skies"
         ],
         [
            "fresno",
            "saturday",
            "low 40f"
         ],
         [
            "fresno",
            "saturday",
            "high 50f"
         ],
         [
            "fresno",
            "sunday",
            "cloudy"
         ],
         [
            "fresno",
            "sunday",
            "low 80f"
         ],
         [
            "fresno",
            "sunday",
            "high 100f"
         ],
         [
            "camarillo",
            "monday",
            "foggy"
         ],
         [
            "camarillo",
            "monday",
            "low 70f"
         ],
         [
            "camarillo",
            "monday",
            "high 90f"
         ],
         [
            "camarillo",
            "tuesday",
            "clear_skies"
         ],
         [
            "camarillo",
            "tuesday",
            "low 90f"
         ],
         [
            "camarillo",
            "tuesday",
            "high 100f"
         ],
         [
            "camarillo",
            "wednesday",
            "clear_skies"
         ],
         [
            "camarillo",
            "wednesday",
            "low 20f"
         ],
         [
            "camarillo",
            "wednesday",
            "high 40f"
         ],
         [
            "camarillo",
            "thursday",
            "stormy"
         ],
         [
            "camarillo",
            "thursday",
            "low 40f"
         ],
         [
            "camarillo",
            "thursday",
            "high 60f"
         ],
         [
            "camarillo",
            "friday",
            "raining"
         ],
         [
            "camarillo",
            "friday",
            "low 60f"
         ],
         [
            "camarillo",
            "friday",
            "high 70f"
         ],
         [
            "camarillo",
            "saturday",
            "raining"
         ],
         [
            "camarillo",
            "saturday",
            "low 50f"
         ],
         [
            "camarillo",
            "saturday",
            "high 60f"
         ],
         [
            "camarillo",
            "sunday",
            "stormy"
         ],
         [
            "camarillo",
            "sunday",
            "low 40f"
         ],
         [
            "camarillo",
            "sunday",
            "high 60f"
         ],
         [
            "boston",
            "monday",
            "snow"
         ],
         [
            "boston",
            "monday",
            "low 20f"
         ],
         [
            "boston",
            "monday",
            "high 30f"
         ],
         [
            "boston",
            "tuesday",
            "snow"
         ],
         [
            "boston",
            "tuesday",
            "low 40f"
         ],
         [
            "boston",
            "tuesday",
            "high 50f"
         ],
         [
            "boston",
            "wednesday",
            "dew"
         ],
         [
            "boston",
            "wednesday",
            "low 80f"
         ],
         [
            "boston",
            "wednesday",
            "high 90f"
         ],
         [
            "boston",
            "thursday",
            "misty"
         ],
         [
            "boston",
            "thursday",
            "low 50f"
         ],
         [
            "boston",
            "thursday",
            "high 70f"
         ],
         [
            "boston",
            "friday",
            "drizzle"
         ],
         [
            "boston",
            "friday",
            "low 80f"
         ],
         [
            "boston",
            "friday",
            "high 100f"
         ],
         [
            "boston",
            "saturday",
            "overcast"
         ],
         [
            "boston",
            "saturday",
            "low 80f"
         ],
         [
            "boston",
            "saturday",
            "high 90f"
         ],
         [
            "boston",
            "sunday",
            "snow"
         ],
         [
            "boston",
            "sunday",
            "low 50f"
         ],
         [
            "boston",
            "sunday",
            "high 70f"
         ],
         [
            "corona",
            "monday",
            "raining"
         ],
         [
            "corona",
            "monday",
            "low 50f"
         ],
         [
            "corona",
            "monday",
            "high 60f"
         ],
         [
            "corona",
            "tuesday",
            "hail"
         ],
         [
            "corona",
            "tuesday",
            "low 80f"
         ],
         [
            "corona",
            "tuesday",
            "high 100f"
         ],
         [
            "corona",
            "wednesday",
            "dew"
         ],
         [
            "corona",
            "wednesday",
            "low 30f"
         ],
         [
            "corona",
            "wednesday",
            "high 40f"
         ],
         [
            "corona",
            "thursday",
            "hail"
         ],
         [
            "corona",
            "thursday",
            "low 80f"
         ],
         [
            "corona",
            "thursday",
            "high 100f"
         ],
         [
            "corona",
            "friday",
            "misty"
         ],
         [
            "corona",
            "friday",
            "low 30f"
         ],
         [
            "corona",
            "friday",
            "high 40f"
         ],
         [
            "corona",
            "saturday",
            "clear_skies"
         ],
         [
            "corona",
            "saturday",
            "low 30f"
         ],
         [
            "corona",
            "saturday",
            "high 40f"
         ],
         [
            "corona",
            "sunday",
            "cloudy"
         ],
         [
            "corona",
            "sunday",
            "low 90f"
         ],
         [
            "corona",
            "sunday",
            "high 100f"
         ],
         [
            "mountain_view",
            "monday",
            "rain"
         ],
         [
            "mountain_view",
            "monday",
            "low 80f"
         ],
         [
            "mountain_view",
            "monday",
            "high 100f"
         ],
         [
            "mountain_view",
            "tuesday",
            "drizzle"
         ],
         [
            "mountain_view",
            "tuesday",
            "low 40f"
         ],
         [
            "mountain_view",
            "tuesday",
            "high 60f"
         ],
         [
            "mountain_view",
            "wednesday",
            "hot"
         ],
         [
            "mountain_view",
            "wednesday",
            "low 90f"
         ],
         [
            "mountain_view",
            "wednesday",
            "high 100f"
         ],
         [
            "mountain_view",
            "thursday",
            "snow"
         ],
         [
            "mountain_view",
            "thursday",
            "low 60f"
         ],
         [
            "mountain_view",
            "thursday",
            "high 70f"
         ],
         [
            "mountain_view",
            "friday",
            "humid"
         ],
         [
            "mountain_view",
            "friday",
            "low 90f"
         ],
         [
            "mountain_view",
            "friday",
            "high 100f"
         ],
         [
            "mountain_view",
            "saturday",
            "misty"
         ],
         [
            "mountain_view",
            "saturday",
            "low 40f"
         ],
         [
            "mountain_view",
            "saturday",
            "high 60f"
         ],
         [
            "mountain_view",
            "sunday",
            "stormy"
         ],
         [
            "mountain_view",
            "sunday",
            "low 80f"
         ],
         [
            "mountain_view",
            "sunday",
            "high 90f"
         ],
         [
            "compton",
            "monday",
            "overcast"
         ],
         [
            "compton",
            "monday",
            "low 30f"
         ],
         [
            "compton",
            "monday",
            "high 50f"
         ],
         [
            "compton",
            "tuesday",
            "windy"
         ],
         [
            "compton",
            "tuesday",
            "low 80f"
         ],
         [
            "compton",
            "tuesday",
            "high 100f"
         ],
         [
            "compton",
            "wednesday",
            "windy"
         ],
         [
            "compton",
            "wednesday",
            "low 70f"
         ],
         [
            "compton",
            "wednesday",
            "high 90f"
         ],
         [
            "compton",
            "thursday",
            "overcast"
         ],
         [
            "compton",
            "thursday",
            "low 50f"
         ],
         [
            "compton",
            "thursday",
            "high 70f"
         ],
         [
            "compton",
            "friday",
            "clear_skies"
         ],
         [
            "compton",
            "friday",
            "low 80f"
         ],
         [
            "compton",
            "friday",
            "high 100f"
         ],
         [
            "compton",
            "saturday",
            "drizzle"
         ],
         [
            "compton",
            "saturday",
            "low 50f"
         ],
         [
            "compton",
            "saturday",
            "high 70f"
         ],
         [
            "compton",
            "sunday",
            "stormy"
         ],
         [
            "compton",
            "sunday",
            "low 80f"
         ],
         [
            "compton",
            "sunday",
            "high 100f"
         ],
         [
            "downtown_chicago",
            "monday",
            "clear_skies"
         ],
         [
            "downtown_chicago",
            "monday",
            "low 70f"
         ],
         [
            "downtown_chicago",
            "monday",
            "high 80f"
         ],
         [
            "downtown_chicago",
            "tuesday",
            "dew"
         ],
         [
            "downtown_chicago",
            "tuesday",
            "low 60f"
         ],
         [
            "downtown_chicago",
            "tuesday",
            "high 70f"
         ],
         [
            "downtown_chicago",
            "wednesday",
            "humid"
         ],
         [
            "downtown_chicago",
            "wednesday",
            "low 90f"
         ],
         [
            "downtown_chicago",
            "wednesday",
            "high 100f"
         ],
         [
            "downtown_chicago",
            "thursday",
            "drizzle"
         ],
         [
            "downtown_chicago",
            "thursday",
            "low 30f"
         ],
         [
            "downtown_chicago",
            "thursday",
            "high 50f"
         ],
         [
            "downtown_chicago",
            "friday",
            "raining"
         ],
         [
            "downtown_chicago",
            "friday",
            "low 50f"
         ],
         [
            "downtown_chicago",
            "friday",
            "high 60f"
         ],
         [
            "downtown_chicago",
            "saturday",
            "overcast"
         ],
         [
            "downtown_chicago",
            "saturday",
            "low 40f"
         ],
         [
            "downtown_chicago",
            "saturday",
            "high 60f"
         ],
         [
            "downtown_chicago",
            "sunday",
            "overcast"
         ],
         [
            "downtown_chicago",
            "sunday",
            "low 90f"
         ],
         [
            "downtown_chicago",
            "sunday",
            "high 100f"
         ]
      ]
   },
   "10": {
      "task": "weather",
      "utterances": [
         {
            "user": "is it misty in oakland now ?",
            "response": "there is drizzle but no mist in oakland now",
            "reference_entities": [
               "drizzle",
               "oakland"
            ]
         },
         {
            "user": "thank you",
            "response": "you are welcome",
            "reference_entities": []
         }
      ],
      "kg": [
         [
            "oakland",
            "monday",
            "drizzle"
         ],
         [
            "oakland",
            "monday",
            "low 30f"
         ],
         [
            "oakland",
            "monday",
            "high 50f"
         ],
         [
            "oakland",
            "tuesday",
            "windy"
         ],
         [
            "oakland",
            "tuesday",
            "low 50f"
         ],
         [
            "oakland",
            "tuesday",
            "high 60f"
         ],
         [
            "oakland",
            "wednesday",
            "frost"
         ],
         [
            "oakland",
            "wednesday",
            "low 30f"
         ],
         [
            "oakland",
            "wednesday",
            "high 50f"
         ],
         [
            "oakland",
            "thursday",
            "raining"
         ],
         [
            "oakland",
            "thursday",
            "low 80f"
         ],
         [
            "oakland",
            "thursday",
            "high 100f"
         ],
         [
            "oakland",
            "friday",
            "overcast"
         ],
         [
            "oakland",
            "friday",
            "low 60f"
         ],
         [
            "oakland",
            "friday",
            "high 70f"
         ],
         [
            "oakland",
            "saturday",
            "hot"
         ],
         [
            "oakland",
            "saturday",
            "low 70f"
         ],
         [
            "oakland",
            "saturday",
            "high 90f"
         ],
         [
            "oakland",
            "sunday",
            "windy"
         ],
         [
            "oakland",
            "sunday",
            "low 40f"
         ],
         [
            "oakland",
            "sunday",
            "high 60f"
         ],
         [
            "inglewood",
            "monday",
            "snow"
         ],
         [
            "inglewood",
            "monday",
            "low 50f"
         ],
         [
            "inglewood",
            "monday",
            "high 60f"
         ],
         [
            "inglewood",
            "tuesday",
            "misty"
         ],
         [
            "inglewood",
            "tuesday",
            "low 60f"
         ],
         [
            "inglewood",
            "tuesday",
            "high 70f"
         ],
         [
            "inglewood",
            "wednesday",
            "misty"
         ],
         [
            "inglewood",
            "wednesday",
            "low 60f"
         ],
         [
            "inglewood",
            "wednesday",
            "high 80f"
         ],
         [
            "inglewood",
            "thursday",
            "stormy"
         ],
         [
            "inglewood",
            "thursday",
            "low 90f"
         ],
         [
            "inglewood",
            "thursday",
            "high 100f"
         ],
         [
            "inglewood",
            "friday",
            "snow"
         ],
         [
            "inglewood",
            "friday",
            "low 20f"
         ],
         [
            "inglewood",
            "friday",
            "high 30f"
         ],
         [
            "inglewood",
            "saturday",
            "foggy"
         ],
         [
            "inglewood",
            "saturday",
            "low 80f"
         ],
         [
            "inglewood",
            "saturday",
            "high 100f"
         ],
         [
            "inglewood",
            "sunday",
            "misty"
         ],
         [
            "inglewood",
            "sunday",
            "low 80f"
         ],
         [
            "inglewood",
            "sunday",
            "high 90f"
         ],
         [
            "redwood_city",
            "monday",
            "foggy"
         ],
         [
            "redwood_city",
            "monday",
            "low 90f"
         ],
         [
            "redwood_city",
            "monday",
            "high 100f"
         ],
         [
            "redwood_city",
            "tuesday",
            "frost"
         ],
         [
            "redwood_city",
            "tuesday",
            "low 20f"
         ],
         [
            "redwood_city",
            "tuesday",
            "high 30f"
         ],
         [
            "redwood_city",
            "wednesday",
            "dry"
         ],
         [
            "redwood_city",
            "wednesday",
            "low 30f"
         ],
         [
            "redwood_city",
            "wednesday",
            "high 40f"
         ],
         [
            "redwood_city",
            "thursday",
            "overcast"
         ],
         [
            "redwood_city",
            "thursday",
            "low 80f"
         ],
         [
            "redwood_city",
            "thursday",
            "high 100f"
         ],
         [
            "redwood_city",
            "friday",
            "blizzard"
         ],
         [
            "redwood_city",
            "friday",
            "low 40f"
         ],
         [
            "redwood_city",
            "friday",
            "high 50f"
         ],
         [
            "redwood_city",
            "saturday",
            "foggy"
         ],
         [
            "redwood_city",
            "saturday",
            "low 90f"
         ],
         [
            "redwood_city",
            "saturday",
            "high 100f"
         ],
         [
            "redwood_city",
            "sunday",
            "snow"
         ],
         [
            "redwood_city",
            "sunday",
            "low 50f"
         ],
         [
            "redwood_city",
            "sunday",
            "high 60f"
         ],
         [
            "san_mateo",
            "monday",
            "dry"
         ],
         [
            "san_mateo",
            "monday",
            "low 80f"
         ],
         [
            "san_mateo",
            "monday",
            "high 90f"
         ],
         [
            "san_mateo",
            "tuesday",
            "humid"
         ],
         [
            "san_mateo",
            "tuesday",
            "low 90f"
         ],
         [
            "san_mateo",
            "tuesday",
            "high 100f"
         ],
         [
            "san_mateo",
            "wednesday",
            "clear_skies"
         ],
         [
            "san_mateo",
            "wednesday",
            "low 30f"
         ],
         [
            "san_mateo",
            "wednesday",
            "high 50f"
         ],
         [
            "san_mateo",
            "thursday",
            "rain"
         ],
         [
            "san_mateo",
            "thursday",
            "low 80f"
         ],
         [
            "san_mateo",
            "thursday",
            "high 90f"
         ],
         [
            "san_mateo",
            "friday",
            "overcast"
         ],
         [
            "san_mateo",
            "friday",
            "low 50f"
         ],
         [
            "san_mateo",
            "friday",
            "high 60f"
         ],
         [
            "san_mateo",
            "saturday",
            "raining"
         ],
         [
            "san_mateo",
            "saturday",
            "low 30f"
         ],
         [
            "san_mateo",
            "saturday",
            "high 50f"
         ],
         [
            "san_mateo",
            "sunday",
            "drizzle"
         ],
         [
            "san_mateo",
            "sunday",
            "low 80f"
         ],
         [
            "san_mateo",
            "sunday",
            "high 90f"
         ],
         [
            "compton",
            "monday",
            "stormy"
         ],
         [
            "compton",
            "monday",
            "low 20f"
         ],
         [
            "compton",
            "monday",
            "high 40f"
         ],
         [
            "compton",
            "tuesday",
            "hail"
         ],
         [
            "compton",
            "tuesday",
            "low 90f"
         ],
         [
            "compton",
            "tuesday",
            "high 100f"
         ],
         [
            "compton",
            "wednesday",
            "hot"
         ],
         [
            "compton",
            "wednesday",
            "low 60f"
         ],
         [
            "compton",
            "wednesday",
            "high 70f"
         ],
         [
            "compton",
            "thursday",
            "snow"
         ],
         [
            "compton",
            "thursday",
            "low 30f"
         ],
         [
            "compton",
            "thursday",
            "high 40f"
         ],
         [
            "compton",
            "friday",
            "cloudy"
         ],
         [
            "compton",
            "friday",
            "low 70f"
         ],
         [
            "compton",
            "friday",
            "high 80f"
         ],
         [
            "compton",
            "saturday",
            "frost"
         ],
         [
            "compton",
            "saturday",
            "low 30f"
         ],
         [
            "compton",
            "saturday",
            "high 50f"
         ],
         [
            "compton",
            "sunday",
            "foggy"
         ],
         [
            "compton",
            "sunday",
            "low 30f"
         ],
         [
            "compton",
            "sunday",
            "high 40f"
         ],
         [
            "downtown_chicago",
            "monday",
            "hail"
         ],
         [
            "downtown_chicago",
            "monday",
            "low 30f"
         ],
         [
            "downtown_chicago",
            "monday",
            "high 40f"
         ],
         [
            "downtown_chicago",
            "tuesday",
            "drizzle"
         ],
         [
            "downtown_chicago",
            "tuesday",
            "low 20f"
         ],
         [
            "downtown_chicago",
            "tuesday",
            "high 30f"
         ],
         [
            "downtown_chicago",
            "wednesday",
            "clear_skies"
         ],
         [
            "downtown_chicago",
            "wednesday",
            "low 30f"
         ],
         [
            "downtown_chicago",
            "wednesday",
            "high 40f"
         ],
         [
            "downtown_chicago",
            "thursday",
            "dry"
         ],
         [
            "downtown_chicago",
            "thursday",
            "low 60f"
         ],
         [
            "downtown_chicago",
            "thursday",
            "high 70f"
         ],
         [
            "downtown_chicago",
            "friday",
            "snow"
         ],
         [
            "downtown_chicago",
            "friday",
            "low 90f"
         ],
         [
            "downtown_chicago",
            "friday",
            "high 100f"
         ],
         [
            "downtown_chicago",
            "saturday",
            "snow"
         ],
         [
            "downtown_chicago",
            "saturday",
            "low 20f"
         ],
         [
            "downtown_chicago",
            "saturday",
            "high 30f"
         ],
         [
            "downtown_chicago",
            "sunday",
            "windy"
         ],
         [
            "downtown_chicago",
            "sunday",
            "low 80f"
         ],
         [
            "downtown_chicago",
            "sunday",
            "high 90f"
         ],
         [
            "seattle",
            "monday",
            "stormy"
         ],
         [
            "seattle",
            "monday",
            "low 50f"
         ],
         [
            "seattle",
            "monday",
            "high 60f"
         ],
         [
            "seattle",
            "tuesday",
            "foggy"
         ],
         [
            "seattle",
            "tuesday",
            "low 80f"
         ],
         [
            "seattle",
            "tuesday",
            "high 90f"
         ],
         [
            "seattle",
            "wednesday",
            "raining"
         ],
         [
            "seattle",
            "wednesday",
            "low 80f"
         ],
         [
            "seattle",
            "wednesday",
            "high 100f"
         ],
         [
            "seattle",
            "thursday",
            "cloudy"
         ],
         [
            "seattle",
            "thursday",
            "low 70f"
         ],
         [
            "seattle",
            "thursday",
            "high 90f"
         ],
         [
            "seattle",
            "friday",
            "overcast"
         ],
         [
            "seattle",
            "friday",
            "low 80f"
         ],
         [
            "seattle",
            "friday",
            "high 90f"
         ],
         [
            "seattle",
            "saturday",
            "hail"
         ],
         [
            "seattle",
            "saturday",
            "low 50f"
         ],
         [
            "seattle",
            "saturday",
            "high 70f"
         ],
         [
            "seattle",
            "sunday",
            "humid"
         ],
         [
            "seattle",
            "sunday",
            "low 60f"
         ],
         [
            "seattle",
            "sunday",
            "high 80f"
         ]
      ]
   },
   "11": {
      "task": "navigate",
      "utterances": [
         {
            "user": "give me directions to nearest mall",
            "response": "there is ravenswood_shopping_center 5_miles away from here but with heavy_traffic on our way",
            "reference_entities": [
               "5_miles",
               "ravenswood_shopping_center",
               "heavy_traffic"
            ]
         },
         {
            "user": "give me the address",
            "response": "the address to ravenswood_shopping_center is 434_arastradero_rd",
            "reference_entities": [
               "434_arastradero_rd",
               "ravenswood_shopping_center"
            ]
         },
         {
            "user": "thank you car , please pick the quickest way to get there !",
            "response": "you are welcome",
            "reference_entities": []
         }
      ],
      "kg": [
         [
            "palo_alto_medical_foundation",
            "distance",
            "6_miles"
         ],
         [
            "palo_alto_medical_foundation",
            "traffic_info",
            "heavy_traffic"
         ],
         [
            "palo_alto_medical_foundation",
            "poi_type",
            "hospital"
         ],
         [
            "palo_alto_medical_foundation",
            "address",
            "611_ames_ave"
         ],
         [
            "ravenswood_shopping_center",
            "distance",
            "5_miles"
         ],
         [
            "ravenswood_shopping_center",
            "traffic_info",
            "heavy_traffic"
         ],
         [
            "ravenswood_shopping_center",
            "poi_type",
            "shopping_center"
         ],
         [
            "ravenswood_shopping_center",
            "address",
            "434_arastradero_rd"
         ],
         [
            "pizza_hut",
            "distance",
            "5_miles"
         ],
         [
            "pizza_hut",
            "traffic_info",
            "heavy_traffic"
         ],
         [
            "pizza_hut",
            "poi_type",
            "pizza_restaurant"
         ],
         [
            "pizza_hut",
            "address",
            "704_el_camino_real"
         ],
         [
            "palo_alto_garage_r",
            "distance",
            "3_miles"
         ],
         [
            "palo_alto_garage_r",
            "traffic_info",
            "no_traffic"
         ],
         [
            "palo_alto_garage_r",
            "poi_type",
            "parking_garage"
         ],
         [
            "palo_alto_garage_r",
            "address",
            "481_amaranta_ave"
         ],
         [
            "pizza_chicago",
            "distance",
            "1_miles"
         ],
         [
            "pizza_chicago",
            "traffic_info",
            "heavy_traffic"
         ],
         [
            "pizza_chicago",
            "poi_type",
            "pizza_restaurant"
         ],
         [
            "pizza_chicago",
            "address",
            "915_arbol_dr"
         ],
         [
            "pizza_my_heart",
            "distance",
            "3_miles"
         ],
         [
            "pizza_my_heart",
            "traffic_info",
            "no_traffic"
         ],
         [
            "pizza_my_heart",
            "poi_type",
            "pizza_restaurant"
         ],
         [
            "pizza_my_heart",
            "address",
            "528_anton_ct"
         ],
         [
            "four_seasons",
            "distance",
            "1_miles"
         ],
         [
            "four_seasons",
            "traffic_info",
            "no_traffic"
         ],
         [
            "four_seasons",
            "poi_type",
            "rest_stop"
         ],
         [
            "four_seasons",
            "address",
            "465_arcadia_pl"
         ]
      ]
   },
   "12": {
      "task": "weather",
      "utterances": [
         {
            "user": "is it gonna be dry in carson on sunday ?",
            "response": "on sunday the forecast is predicted to be foggy in carson",
            "reference_entities": [
               "carson",
               "foggy",
               "sunday"
            ]
         },
         {
            "user": "thank you",
            "response": "anytime",
            "reference_entities": []
         }
      ],
      "kg": [
         [
            "san_mateo",
            "monday",
            "blizzard"
         ],
         [
            "san_mateo",
            "monday",
            "low 40f"
         ],
         [
            "san_mateo",
            "monday",
            "high 60f"
         ],
         [
            "san_mateo",
            "tuesday",
            "dry"
         ],
         [
            "san_mateo",
            "tuesday",
            "low 90f"
         ],
         [
            "san_mateo",
            "tuesday",
            "high 100f"
         ],
         [
            "san_mateo",
            "wednesday",
            "raining"
         ],
         [
            "san_mateo",
            "wednesday",
            "low 90f"
         ],
         [
            "san_mateo",
            "wednesday",
            "high 100f"
         ],
         [
            "san_mateo",
            "thursday",
            "dry"
         ],
         [
            "san_mateo",
            "thursday",
            "low 30f"
         ],
         [
            "san_mateo",
            "thursday",
            "high 40f"
         ],
         [
            "san_mateo",
            "friday",
            "hot"
         ],
         [
            "san_mateo",
            "friday",
            "low 80f"
         ],
         [
            "san_mateo",
            "friday",
            "high 100f"
         ],
         [
            "san_mateo",
            "saturday",
            "frost"
         ],
         [
            "san_mateo",
            "saturday",
            "low 30f"
         ],
         [
            "san_mateo",
            "saturday",
            "high 40f"
         ],
         [
            "san_mateo",
            "sunday",
            "snow"
         ],
         [
            "san_mateo",
            "sunday",
            "low 40f"
         ],
         [
            "san_mateo",
            "sunday",
            "high 50f"
         ],
         [
            "oakland",
            "monday",
            "clear_skies"
         ],
         [
            "oakland",
            "monday",
            "low 20f"
         ],
         [
            "oakland",
            "monday",
            "high 40f"
         ],
         [
            "oakland",
            "tuesday",
            "clear_skies"
         ],
         [
            "oakland",
            "tuesday",
            "low 20f"
         ],
         [
            "oakland",
            "tuesday",
            "high 40f"
         ],
         [
            "oakland",
            "wednesday",
            "warm"
         ],
         [
            "oakland",
            "wednesday",
            "low 80f"
         ],
         [
            "oakland",
            "wednesday",
            "high 100f"
         ],
         [
            "oakland",
            "thursday",
            "dew"
         ],
         [
            "oakland",
            "thursday",
            "low 70f"
         ],
         [
            "oakland",
            "thursday",
            "high 80f"
         ],
         [
            "oakland",
            "friday",
            "foggy"
         ],
         [
            "oakland",
            "friday",
            "low 20f"
         ],
         [
            "oakland",
            "friday",
            "high 30f"
         ],
         [
            "oakland",
            "saturday",
            "overcast"
         ],
         [
            "oakland",
            "saturday",
            "low 20f"
         ],
         [
            "oakland",
            "saturday",
            "high 30f"
         ],
         [
            "oakland",
            "sunday",
            "clear_skies"
         ],
         [
            "oakland",
            "sunday",
            "low 70f"
         ],
         [
            "oakland",
            "sunday",
            "high 80f"
         ],
         [
            "manhattan",
            "monday",
            "stormy"
         ],
         [
            "manhattan",
            "monday",
            "low 70f"
         ],
         [
            "manhattan",
            "monday",
            "high 80f"
         ],
         [
            "manhattan",
            "tuesday",
            "rain"
         ],
         [
            "manhattan",
            "tuesday",
            "low 20f"
         ],
         [
            "manhattan",
            "tuesday",
            "high 40f"
         ],
         [
            "manhattan",
            "wednesday",
            "misty"
         ],
         [
            "manhattan",
            "wednesday",
            "low 70f"
         ],
         [
            "manhattan",
            "wednesday",
            "high 80f"
         ],
         [
            "manhattan",
            "thursday",
            "cloudy"
         ],
         [
            "manhattan",
            "thursday",
            "low 60f"
         ],
         [
            "manhattan",
            "thursday",
            "high 80f"
         ],
         [
            "manhattan",
            "friday",
            "hail"
         ],
         [
            "manhattan",
            "friday",
            "low 80f"
         ],
         [
            "manhattan",
            "friday",
            "high 90f"
         ],
         [
            "manhattan",
            "saturday",
            "dry"
         ],
         [
            "manhattan",
            "saturday",
            "low 90f"
         ],
         [
            "manhattan",
            "saturday",
            "high 100f"
         ],
         [
            "manhattan",
            "sunday",
            "rain"
         ],
         [
            "manhattan",
            "sunday",
            "low 40f"
         ],
         [
            "manhattan",
            "sunday",
            "high 60f"
         ],
         [
            "menlo_park",
            "monday",
            "overcast"
         ],
         [
            "menlo_park",
            "monday",
            "low 30f"
         ],
         [
            "menlo_park",
            "monday",
            "high 40f"
         ],
         [
            "menlo_park",
            "tuesday",
            "blizzard"
         ],
         [
            "menlo_park",
            "tuesday",
            "low 20f"
         ],
         [
            "menlo_park",
            "tuesday",
            "high 30f"
         ],
         [
            "menlo_park",
            "wednesday",
            "frost"
         ],
         [
            "menlo_park",
            "wednesday",
            "low 30f"
         ],
         [
            "menlo_park",
            "wednesday",
            "high 50f"
         ],
         [
            "menlo_park",
            "thursday",
            "overcast"
         ],
         [
            "menlo_park",
            "thursday",
            "low 50f"
         ],
         [
            "menlo_park",
            "thursday",
            "high 70f"
         ],
         [
            "menlo_park",
            "friday",
            "overcast"
         ],
         [
            "menlo_park",
            "friday",
            "low 80f"
         ],
         [
            "menlo_park",
            "friday",
            "high 90f"
         ],
         [
            "menlo_park",
            "saturday",
            "blizzard"
         ],
         [
            "menlo_park",
            "saturday",
            "low 40f"
         ],
         [
            "menlo_park",
            "saturday",
            "high 50f"
         ],
         [
            "menlo_park",
            "sunday",
            "rain"
         ],
         [
            "menlo_park",
            "sunday",
            "low 80f"
         ],
         [
            "menlo_park",
            "sunday",
            "high 90f"
         ],
         [
            "cleveland",
            "monday",
            "foggy"
         ],
         [
            "cleveland",
            "monday",
            "low 90f"
         ],
         [
            "cleveland",
            "monday",
            "high 100f"
         ],
         [
            "cleveland",
            "tuesday",
            "drizzle"
         ],
         [
            "cleveland",
            "tuesday",
            "low 40f"
         ],
         [
            "cleveland",
            "tuesday",
            "high 50f"
         ],
         [
            "cleveland",
            "wednesday",
            "drizzle"
         ],
         [
            "cleveland",
            "wednesday",
            "low 60f"
         ],
         [
            "cleveland",
            "wednesday",
            "high 70f"
         ],
         [
            "cleveland",
            "thursday",
            "cloudy"
         ],
         [
            "cleveland",
            "thursday",
            "low 90f"
         ],
         [
            "cleveland",
            "thursday",
            "high 100f"
         ],
         [
            "cleveland",
            "friday",
            "dry"
         ],
         [
            "cleveland",
            "friday",
            "low 30f"
         ],
         [
            "cleveland",
            "friday",
            "high 50f"
         ],
         [
            "cleveland",
            "saturday",
            "raining"
         ],
         [
            "cleveland",
            "saturday",
            "low 30f"
         ],
         [
            "cleveland",
            "saturday",
            "high 50f"
         ],
         [
            "cleveland",
            "sunday",
            "raining"
         ],
         [
            "cleveland",
            "sunday",
            "low 20f"
         ],
         [
            "cleveland",
            "sunday",
            "high 40f"
         ],
         [
            "seattle",
            "monday",
            "clear_skies"
         ],
         [
            "seattle",
            "monday",
            "low 80f"
         ],
         [
            "seattle",
            "monday",
            "high 100f"
         ],
         [
            "seattle",
            "tuesday",
            "overcast"
         ],
         [
            "seattle",
            "tuesday",
            "low 40f"
         ],
         [
            "seattle",
            "tuesday",
            "high 50f"
         ],
         [
            "seattle",
            "wednesday",
            "raining"
         ],
         [
            "seattle",
            "wednesday",
            "low 30f"
         ],
         [
            "seattle",
            "wednesday",
            "high 40f"
         ],
         [
            "seattle",
            "thursday",
            "misty"
         ],
         [
            "seattle",
            "thursday",
            "low 30f"
         ],
         [
            "seattle",
            "thursday",
            "high 50f"
         ],
         [
            "seattle",
            "friday",
            "cloudy"
         ],
         [
            "seattle",
            "friday",
            "low 50f"
         ],
         [
            "seattle",
            "friday",
            "high 60f"
         ],
         [
            "seattle",
            "saturday",
            "snow"
         ],
         [
            "seattle",
            "saturday",
            "low 50f"
         ],
         [
            "seattle",
            "saturday",
            "high 60f"
         ],
         [
            "seattle",
            "sunday",
            "warm"
         ],
         [
            "seattle",
            "sunday",
            "low 70f"
         ],
         [
            "seattle",
            "sunday",
            "high 90f"
         ],
         [
            "carson",
            "monday",
            "windy"
         ],
         [
            "carson",
            "monday",
            "low 50f"
         ],
         [
            "carson",
            "monday",
            "high 70f"
         ],
         [
            "carson",
            "tuesday",
            "cloudy"
         ],
         [
            "carson",
            "tuesday",
            "low 20f"
         ],
         [
            "carson",
            "tuesday",
            "high 30f"
         ],
         [
            "carson",
            "wednesday",
            "misty"
         ],
         [
            "carson",
            "wednesday",
            "low 90f"
         ],
         [
            "carson",
            "wednesday",
            "high 100f"
         ],
         [
            "carson",
            "thursday",
            "drizzle"
         ],
         [
            "carson",
            "thursday",
            "low 70f"
         ],
         [
            "carson",
            "thursday",
            "high 80f"
         ],
         [
            "carson",
            "friday",
            "dew"
         ],
         [
            "carson",
            "friday",
            "low 70f"
         ],
         [
            "carson",
            "friday",
            "high 80f"
         ],
         [
            "carson",
            "saturday",
            "clear_skies"
         ],
         [
            "carson",
            "saturday",
            "low 70f"
         ],
         [
            "carson",
            "saturday",
            "high 80f"
         ],
         [
            "carson",
            "sunday",
            "foggy"
         ],
         [
            "carson",
            "sunday",
            "low 30f"
         ],
         [
            "carson",
            "sunday",
            "high 40f"
         ]
      ]
   },
   "13": {
      "task": "schedule",
      "utterances": [
         {
            "user": "what time and day is my doctor_appointment on",
            "response": "your doctor_appointment is on thursday at 2pm",
            "reference_entities": [
               "doctor_appointment",
               "thursday",
               "2pm"
            ]
         },
         {
            "user": "thank you",
            "response": "you are welcome",
            "reference_entities": []
         }
      ],
      "kg": [
         [
            "lab_appointment",
            "time",
            "11am"
         ],
         [
            "lab_appointment",
            "date",
            "wednesday"
         ],
         [
            "doctor_appointment",
            "time",
            "2pm"
         ],
         [
            "doctor_appointment",
            "date",
            "thursday"
         ],
         [
            "football_activity",
            "time",
            "7pm"
         ],
         [
            "football_activity",
            "date",
            "monday"
         ],
         [
            "dentist",
            "time",
            "1pm"
         ],
         [
            "dentist",
            "date",
            "friday"
         ],
         [
            "yoga_activity",
            "time",
            "10am"
         ],
         [
            "yoga_activity",
            "date",
            "friday"
         ],
         [
            "medicine",
            "time",
            "7pm"
         ],
         [
            "medicine",
            "date",
            "wednesday"
         ]
      ]
   },
   "14": {
      "task": "weather",
      "utterances": [
         {
            "user": "what will the temperature be for the next_week",
            "response": "what city are you interested in ?",
            "reference_entities": []
         },
         {
            "user": "san_mateo",
            "response": "it will be between 60f - 70f on monday and tuesday in san_mateo 70f - 90f on wednesday , 80f - 100f on thursday , 60f - 70f on friday , 80f - 100f on saturday , and 90f - 100f on sunday",
            "reference_entities": [
               "70f",
               "80f",
               "thursday",
               "100f",
               "monday",
               "tuesday",
               "90f",
               "friday",
               "sunday",
               "wednesday",
               "san_mateo",
               "saturday",
               "60f"
            ]
         },
         {
            "user": "thanks",
            "response": "no problem",
            "reference_entities": []
         }
      ],
      "kg": [
         [
            "san_mateo",
            "monday",
            "clear_skies"
         ],
         [
            "san_mateo",
            "monday",
            "low 60f"
         ],
         [
            "san_mateo",
            "monday",
            "high 70f"
         ],
         [
            "san_mateo",
            "tuesday",
            "foggy"
         ],
         [
            "san_mateo",
            "tuesday",
            "low 60f"
         ],
         [
            "san_mateo",
            "tuesday",
            "high 70f"
         ],
         [
            "san_mateo",
            "wednesday",
            "clear_skies"
         ],
         [
            "san_mateo",
            "wednesday",
            "low 70f"
         ],
         [
            "san_mateo",
            "wednesday",
            "high 90f"
         ],
         [
            "san_mateo",
            "thursday",
            "warm"
         ],
         [
            "san_mateo",
            "thursday",
            "low 80f"
         ],
         [
            "san_mateo",
            "thursday",
            "high 100f"
         ],
         [
            "san_mateo",
            "friday",
            "snow"
         ],
         [
            "san_mateo",
            "friday",
            "low 60f"
         ],
         [
            "san_mateo",
            "friday",
            "high 70f"
         ],
         [
            "san_mateo",
            "saturday",
            "warm"
         ],
         [
            "san_mateo",
            "saturday",
            "low 80f"
         ],
         [
            "san_mateo",
            "saturday",
            "high 100f"
         ],
         [
            "san_mateo",
            "sunday",
            "warm"
         ],
         [
            "san_mateo",
            "sunday",
            "low 90f"
         ],
         [
            "san_mateo",
            "sunday",
            "high 100f"
         ],
         [
            "los_angeles",
            "monday",
            "warm"
         ],
         [
            "los_angeles",
            "monday",
            "low 80f"
         ],
         [
            "los_angeles",
            "monday",
            "high 90f"
         ],
         [
            "los_angeles",
            "tuesday",
            "warm"
         ],
         [
            "los_angeles",
            "tuesday",
            "low 30f"
         ],
         [
            "los_angeles",
            "tuesday",
            "high 40f"
         ],
         [
            "los_angeles",
            "wednesday",
            "snow"
         ],
         [
            "los_angeles",
            "wednesday",
            "low 80f"
         ],
         [
            "los_angeles",
            "wednesday",
            "high 90f"
         ],
         [
            "los_angeles",
            "thursday",
            "windy"
         ],
         [
            "los_angeles",
            "thursday",
            "low 70f"
         ],
         [
            "los_angeles",
            "thursday",
            "high 80f"
         ],
         [
            "los_angeles",
            "friday",
            "snow"
         ],
         [
            "los_angeles",
            "friday",
            "low 40f"
         ],
         [
            "los_angeles",
            "friday",
            "high 60f"
         ],
         [
            "los_angeles",
            "saturday",
            "hot"
         ],
         [
            "los_angeles",
            "saturday",
            "low 80f"
         ],
         [
            "los_angeles",
            "saturday",
            "high 100f"
         ],
         [
            "los_angeles",
            "sunday",
            "windy"
         ],
         [
            "los_angeles",
            "sunday",
            "low 90f"
         ],
         [
            "los_angeles",
            "sunday",
            "high 100f"
         ],
         [
            "mountain_view",
            "monday",
            "snow"
         ],
         [
            "mountain_view",
            "monday",
            "low 90f"
         ],
         [
            "mountain_view",
            "monday",
            "high 100f"
         ],
         [
            "mountain_view",
            "tuesday",
            "rain"
         ],
         [
            "mountain_view",
            "tuesday",
            "low 80f"
         ],
         [
            "mountain_view",
            "tuesday",
            "high 90f"
         ],
         [
            "mountain_view",
            "wednesday",
            "clear_skies"
         ],
         [
            "mountain_view",
            "wednesday",
            "low 70f"
         ],
         [
            "mountain_view",
            "wednesday",
            "high 80f"
         ],
         [
            "mountain_view",
            "thursday",
            "hot"
         ],
         [
            "mountain_view",
            "thursday",
            "low 30f"
         ],
         [
            "mountain_view",
            "thursday",
            "high 40f"
         ],
         [
            "mountain_view",
            "friday",
            "foggy"
         ],
         [
            "mountain_view",
            "friday",
            "low 90f"
         ],
         [
            "mountain_view",
            "friday",
            "high 100f"
         ],
         [
            "mountain_view",
            "saturday",
            "raining"
         ],
         [
            "mountain_view",
            "saturday",
            "low 70f"
         ],
         [
            "mountain_view",
            "saturday",
            "high 90f"
         ],
         [
            "mountain_view",
            "sunday",
            "raining"
         ],
         [
            "mountain_view",
            "sunday",
            "low 90f"
         ],
         [
            "mountain_view",
            "sunday",
            "high 100f"
         ],
         [
            "durham",
            "monday",
            "clear_skies"
         ],
         [
            "durham",
            "monday",
            "low 40f"
         ],
         [
            "durham",
            "monday",
            "high 60f"
         ],
         [
            "durham",
            "tuesday",
            "snow"
         ],
         [
            "durham",
            "tuesday",
            "low 40f"
         ],
         [
            "durham",
            "tuesday",
            "high 60f"
         ],
         [
            "durham",
            "wednesday",
            "warm"
         ],
         [
            "durham",
            "wednesday",
            "low 80f"
         ],
         [
            "durham",
            "wednesday",
            "high 100f"
         ],
         [
            "durham",
            "thursday",
            "raining"
         ],
         [
            "durham",
            "thursday",
            "low 80f"
         ],
         [
            "durham",
            "thursday",
            "high 100f"
         ],
         [
            "durham",
            "friday",
            "snow"
         ],
         [
            "durham",
            "friday",
            "low 60f"
         ],
         [
            "durham",
            "friday",
            "high 80f"
         ],
         [
            "durham",
            "saturday",
            "snow"
         ],
         [
            "durham",
            "saturday",
            "low 30f"
         ],
         [
            "durham",
            "saturday",
            "high 40f"
         ],
         [
            "durham",
            "sunday",
            "foggy"
         ],
         [
            "durham",
            "sunday",
            "low 70f"
         ],
         [
            "durham",
            "sunday",
            "high 80f"
         ],
         [
            "boston",
            "monday",
            "snow"
         ],
         [
            "boston",
            "monday",
            "low 70f"
         ],
         [
            "boston",
            "monday",
            "high 80f"
         ],
         [
            "boston",
            "tuesday",
            "overcast"
         ],
         [
            "boston",
            "tuesday",
            "low 60f"
         ],
         [
            "boston",
            "tuesday",
            "high 80f"
         ],
         [
            "boston",
            "wednesday",
            "overcast"
         ],
         [
            "boston",
            "wednesday",
            "low 70f"
         ],
         [
            "boston",
            "wednesday",
            "high 90f"
         ],
         [
            "boston",
            "thursday",
            "clear_skies"
         ],
         [
            "boston",
            "thursday",
            "low 90f"
         ],
         [
            "boston",
            "thursday",
            "high 100f"
         ],
         [
            "boston",
            "friday",
            "rain"
         ],
         [
            "boston",
            "friday",
            "low 90f"
         ],
         [
            "boston",
            "friday",
            "high 100f"
         ],
         [
            "boston",
            "saturday",
            "cloudy"
         ],
         [
            "boston",
            "saturday",
            "low 80f"
         ],
         [
            "boston",
            "saturday",
            "high 100f"
         ],
         [
            "boston",
            "sunday",
            "overcast"
         ],
         [
            "boston",
            "sunday",
            "low 90f"
         ],
         [
            "boston",
            "sunday",
            "high 100f"
         ],
         [
            "san_jose",
            "monday",
            "raining"
         ],
         [
            "san_jose",
            "monday",
            "low 90f"
         ],
         [
            "san_jose",
            "monday",
            "high 100f"
         ],
         [
            "san_jose",
            "tuesday",
            "windy"
         ],
         [
            "san_jose",
            "tuesday",
            "low 90f"
         ],
         [
            "san_jose",
            "tuesday",
            "high 100f"
         ],
         [
            "san_jose",
            "wednesday",
            "clear_skies"
         ],
         [
            "san_jose",
            "wednesday",
            "low 30f"
         ],
         [
            "san_jose",
            "wednesday",
            "high 40f"
         ],
         [
            "san_jose",
            "thursday",
            "clear_skies"
         ],
         [
            "san_jose",
            "thursday",
            "low 90f"
         ],
         [
            "san_jose",
            "thursday",
            "high 100f"
         ],
         [
            "san_jose",
            "friday",
            "raining"
         ],
         [
            "san_jose",
            "friday",
            "low 80f"
         ],
         [
            "san_jose",
            "friday",
            "high 100f"
         ],
         [
            "san_jose",
            "saturday",
            "clear_skies"
         ],
         [
            "san_jose",
            "saturday",
            "low 30f"
         ],
         [
            "san_jose",
            "saturday",
            "high 40f"
         ],
         [
            "san_jose",
            "sunday",
            "overcast"
         ],
         [
            "san_jose",
            "sunday",
            "low 60f"
         ],
         [
            "san_jose",
            "sunday",
            "high 80f"
         ],
         [
            "fresno",
            "monday",
            "warm"
         ],
         [
            "fresno",
            "monday",
            "low 70f"
         ],
         [
            "fresno",
            "monday",
            "high 90f"
         ],
         [
            "fresno",
            "tuesday",
            "rain"
         ],
         [
            "fresno",
            "tuesday",
            "low 60f"
         ],
         [
            "fresno",
            "tuesday",
            "high 80f"
         ],
         [
            "fresno",
            "wednesday",
            "windy"
         ],
         [
            "fresno",
            "wednesday",
            "low 60f"
         ],
         [
            "fresno",
            "wednesday",
            "high 80f"
         ],
         [
            "fresno",
            "thursday",
            "raining"
         ],
         [
            "fresno",
            "thursday",
            "low 40f"
         ],
         [
            "fresno",
            "thursday",
            "high 60f"
         ],
         [
            "fresno",
            "friday",
            "foggy"
         ],
         [
            "fresno",
            "friday",
            "low 60f"
         ],
         [
            "fresno",
            "friday",
            "high 80f"
         ],
         [
            "fresno",
            "saturday",
            "foggy"
         ],
         [
            "fresno",
            "saturday",
            "low 80f"
         ],
         [
            "fresno",
            "saturday",
            "high 90f"
         ],
         [
            "fresno",
            "sunday",
            "overcast"
         ],
         [
            "fresno",
            "sunday",
            "low 70f"
         ],
         [
            "fresno",
            "sunday",
            "high 80f"
         ]
      ]
   },
   "15": {
      "task": "schedule",
      "utterances": [
         {
            "user": "i need to schedule a meeting",
            "response": "okay , when should i schedule it ?",
            "reference_entities": []
         }
      ],
      "kg": []
   },
   "16": {
      "task": "weather",
      "utterances": [
         {
            "user": "what is the weather",
            "response": "where are you interested in the weather for ?",
            "reference_entities": []
         },
         {
            "user": "san_francisco",
            "response": "in san_francisco right now , it is warm , with a low of 60f and a high of 70f",
            "reference_entities": [
               "70f",
               "san_francisco",
               "warm",
               "60f"
            ]
         },
         {
            "user": "thank you !",
            "response": "you are welcome !",
            "reference_entities": []
         }
      ],
      "kg": [
         [
            "durham",
            "monday",
            "overcast"
         ],
         [
            "durham",
            "monday",
            "low 60f"
         ],
         [
            "durham",
            "monday",
            "high 70f"
         ],
         [
            "durham",
            "tuesday",
            "raining"
         ],
         [
            "durham",
            "tuesday",
            "low 30f"
         ],
         [
            "durham",
            "tuesday",
            "high 50f"
         ],
         [
            "durham",
            "wednesday",
            "overcast"
         ],
         [
            "durham",
            "wednesday",
            "low 90f"
         ],
         [
            "durham",
            "wednesday",
            "high 100f"
         ],
         [
            "durham",
            "thursday",
            "raining"
         ],
         [
            "durham",
            "thursday",
            "low 80f"
         ],
         [
            "durham",
            "thursday",
            "high 90f"
         ],
         [
            "durham",
            "friday",
            "clear_skies"
         ],
         [
            "durham",
            "friday",
            "low 40f"
         ],
         [
            "durham",
            "friday",
            "high 60f"
         ],
         [
            "durham",
            "saturday",
            "humid"
         ],
         [
            "durham",
            "saturday",
            "low 60f"
         ],
         [
            "durham",
            "saturday",
            "high 80f"
         ],
         [
            "durham",
            "sunday",
            "blizzard"
         ],
         [
            "durham",
            "sunday",
            "low 40f"
         ],
         [
            "durham",
            "sunday",
            "high 50f"
         ],
         [
            "alhambra",
            "monday",
            "drizzle"
         ],
         [
            "alhambra",
            "monday",
            "low 30f"
         ],
         [
            "alhambra",
            "monday",
            "high 40f"
         ],
         [
            "alhambra",
            "tuesday",
            "cloudy"
         ],
         [
            "alhambra",
            "tuesday",
            "low 80f"
         ],
         [
            "alhambra",
            "tuesday",
            "high 90f"
         ],
         [
            "alhambra",
            "wednesday",
            "cloudy"
         ],
         [
            "alhambra",
            "wednesday",
            "low 90f"
         ],
         [
            "alhambra",
            "wednesday",
            "high 100f"
         ],
         [
            "alhambra",
            "thursday",
            "rain"
         ],
         [
            "alhambra",
            "thursday",
            "low 50f"
         ],
         [
            "alhambra",
            "thursday",
            "high 70f"
         ],
         [
            "alhambra",
            "friday",
            "humid"
         ],
         [
            "alhambra",
            "friday",
            "low 80f"
         ],
         [
            "alhambra",
            "friday",
            "high 100f"
         ],
         [
            "alhambra",
            "saturday",
            "overcast"
         ],
         [
            "alhambra",
            "saturday",
            "low 50f"
         ],
         [
            "alhambra",
            "saturday",
            "high 70f"
         ],
         [
            "alhambra",
            "sunday",
            "clear_skies"
         ],
         [
            "alhambra",
            "sunday",
            "low 80f"
         ],
         [
            "alhambra",
            "sunday",
            "high 90f"
         ],
         [
            "seattle",
            "monday",
            "raining"
         ],
         [
            "seattle",
            "monday",
            "low 40f"
         ],
         [
            "seattle",
            "monday",
            "high 60f"
         ],
         [
            "seattle",
            "tuesday",
            "hot"
         ],
         [
            "seattle",
            "tuesday",
            "low 70f"
         ],
         [
            "seattle",
            "tuesday",
            "high 90f"
         ],
         [
            "seattle",
            "wednesday",
            "rain"
         ],
         [
            "seattle",
            "wednesday",
            "low 60f"
         ],
         [
            "seattle",
            "wednesday",
            "high 80f"
         ],
         [
            "seattle",
            "thursday",
            "foggy"
         ],
         [
            "seattle",
            "thursday",
            "low 50f"
         ],
         [
            "seattle",
            "thursday",
            "high 70f"
         ],
         [
            "seattle",
            "friday",
            "rain"
         ],
         [
            "seattle",
            "friday",
            "low 90f"
         ],
         [
            "seattle",
            "friday",
            "high 100f"
         ],
         [
            "seattle",
            "saturday",
            "overcast"
         ],
         [
            "seattle",
            "saturday",
            "low 80f"
         ],
         [
            "seattle",
            "saturday",
            "high 100f"
         ],
         [
            "seattle",
            "sunday",
            "drizzle"
         ],
         [
            "seattle",
            "sunday",
            "low 30f"
         ],
         [
            "seattle",
            "sunday",
            "high 50f"
         ],
         [
            "new_york",
            "monday",
            "cloudy"
         ],
         [
            "new_york",
            "monday",
            "low 20f"
         ],
         [
            "new_york",
            "monday",
            "high 30f"
         ],
         [
            "new_york",
            "tuesday",
            "cloudy"
         ],
         [
            "new_york",
            "tuesday",
            "low 40f"
         ],
         [
            "new_york",
            "tuesday",
            "high 50f"
         ],
         [
            "new_york",
            "wednesday",
            "raining"
         ],
         [
            "new_york",
            "wednesday",
            "low 90f"
         ],
         [
            "new_york",
            "wednesday",
            "high 100f"
         ],
         [
            "new_york",
            "thursday",
            "drizzle"
         ],
         [
            "new_york",
            "thursday",
            "low 80f"
         ],
         [
            "new_york",
            "thursday",
            "high 90f"
         ],
         [
            "new_york",
            "friday",
            "overcast"
         ],
         [
            "new_york",
            "friday",
            "low 20f"
         ],
         [
            "new_york",
            "friday",
            "high 30f"
         ],
         [
            "new_york",
            "saturday",
            "overcast"
         ],
         [
            "new_york",
            "saturday",
            "low 20f"
         ],
         [
            "new_york",
            "saturday",
            "high 30f"
         ],
         [
            "new_york",
            "sunday",
            "humid"
         ],
         [
            "new_york",
            "sunday",
            "low 70f"
         ],
         [
            "new_york",
            "sunday",
            "high 90f"
         ],
         [
            "redwood_city",
            "monday",
            "raining"
         ],
         [
            "redwood_city",
            "monday",
            "low 40f"
         ],
         [
            "redwood_city",
            "monday",
            "high 50f"
         ],
         [
            "redwood_city",
            "tuesday",
            "drizzle"
         ],
         [
            "redwood_city",
            "tuesday",
            "low 30f"
         ],
         [
            "redwood_city",
            "tuesday",
            "high 50f"
         ],
         [
            "redwood_city",
            "wednesday",
            "overcast"
         ],
         [
            "redwood_city",
            "wednesday",
            "low 30f"
         ],
         [
            "redwood_city",
            "wednesday",
            "high 40f"
         ],
         [
            "redwood_city",
            "thursday",
            "clear_skies"
         ],
         [
            "redwood_city",
            "thursday",
            "low 70f"
         ],
         [
            "redwood_city",
            "thursday",
            "high 80f"
         ],
         [
            "redwood_city",
            "friday",
            "foggy"
         ],
         [
            "redwood_city",
            "friday",
            "low 30f"
         ],
         [
            "redwood_city",
            "friday",
            "high 40f"
         ],
         [
            "redwood_city",
            "saturday",
            "rain"
         ],
         [
            "redwood_city",
            "saturday",
            "low 60f"
         ],
         [
            "redwood_city",
            "saturday",
            "high 80f"
         ],
         [
            "redwood_city",
            "sunday",
            "snow"
         ],
         [
            "redwood_city",
            "sunday",
            "low 70f"
         ],
         [
            "redwood_city",
            "sunday",
            "high 80f"
         ],
         [
            "san_jose",
            "monday",
            "dry"
         ],
         [
            "san_jose",
            "monday",
            "low 40f"
         ],
         [
            "san_jose",
            "monday",
            "high 60f"
         ],
         [
            "san_jose",
            "tuesday",
            "dry"
         ],
         [
            "san_jose",
            "tuesday",
            "low 20f"
         ],
         [
            "san_jose",
            "tuesday",
            "high 30f"
         ],
         [
            "san_jose",
            "wednesday",
            "foggy"
         ],
         [
            "san_jose",
            "wednesday",
            "low 70f"
         ],
         [
            "san_jose",
            "wednesday",
            "high 90f"
         ],
         [
            "san_jose",
            "thursday",
            "overcast"
         ],
         [
            "san_jose",
            "thursday",
            "low 40f"
         ],
         [
            "san_jose",
            "thursday",
            "high 60f"
         ],
         [
            "san_jose",
            "friday",
            "windy"
         ],
         [
            "san_jose",
            "friday",
            "low 20f"
         ],
         [
            "san_jose",
            "friday",
            "high 40f"
         ],
         [
            "san_jose",
            "saturday",
            "clear_skies"
         ],
         [
            "san_jose",
            "saturday",
            "low 80f"
         ],
         [
            "san_jose",
            "saturday",
            "high 90f"
         ],
         [
            "san_jose",
            "sunday",
            "dry"
         ],
         [
            "san_jose",
            "sunday",
            "low 50f"
         ],
         [
            "san_jose",
            "sunday",
            "high 60f"
         ],
         [
            "san_francisco",
            "monday",
            "warm"
         ],
         [
            "san_francisco",
            "monday",
            "low 60f"
         ],
         [
            "san_francisco",
            "monday",
            "high 70f"
         ],
         [
            "san_francisco",
            "tuesday",
            "blizzard"
         ],
         [
            "san_francisco",
            "tuesday",
            "low 40f"
         ],
         [
            "san_francisco",
            "tuesday",
            "high 50f"
         ],
         [
            "san_francisco",
            "wednesday",
            "drizzle"
         ],
         [
            "san_francisco",
            "wednesday",
            "low 60f"
         ],
         [
            "san_francisco",
            "wednesday",
            "high 80f"
         ],
         [
            "san_francisco",
            "thursday",
            "cloudy"
         ],
         [
            "san_francisco",
            "thursday",
            "low 40f"
         ],
         [
            "san_francisco",
            "thursday",
            "high 60f"
         ],
         [
            "san_francisco",
            "friday",
            "raining"
         ],
         [
            "san_francisco",
            "friday",
            "low 80f"
         ],
         [
            "san_francisco",
            "friday",
            "high 90f"
         ],
         [
            "san_francisco",
            "saturday",
            "cloudy"
         ],
         [
            "san_francisco",
            "saturday",
            "low 40f"
         ],
         [
            "san_francisco",
            "saturday",
            "high 60f"
         ],
         [
            "san_francisco",
            "sunday",
            "drizzle"
         ],
         [
            "san_francisco",
            "sunday",
            "low 60f"
         ],
         [
            "san_francisco",
            "sunday",
            "high 80f"
         ]
      ]
   },
   "17": {
      "task": "navigate",
      "utterances": [
         {
            "user": "car i m desiring to eat pizza , please pick a restaurant around here and avoid all heavy_traffic",
            "response": "only dominos is here and there is heavy_traffic",
            "reference_entities": [
               "dominos",
               "heavy_traffic"
            ]
         },
         {
            "user": "what is the address ?",
            "response": "domino s address is 776_arastradero_rd",
            "reference_entities": [
               "776_arastradero_rd"
            ]
         },
         {
            "user": "thanks !",
            "response": "you are welcome !",
            "reference_entities": []
         }
      ],
      "kg": [
         [
            "stanford_shopping_center",
            "distance",
            "2_miles"
         ],
         [
            "stanford_shopping_center",
            "traffic_info",
            "no_traffic"
         ],
         [
            "stanford_shopping_center",
            "poi_type",
            "shopping_center"
         ],
         [
            "stanford_shopping_center",
            "address",
            "773_alger_dr"
         ],
         [
            "town_and_country",
            "distance",
            "1_miles"
         ],
         [
            "town_and_country",
            "traffic_info",
            "heavy_traffic"
         ],
         [
            "town_and_country",
            "poi_type",
            "shopping_center"
         ],
         [
            "town_and_country",
            "address",
            "383_university_ave"
         ],
         [
            "four_seasons",
            "distance",
            "5_miles"
         ],
         [
            "four_seasons",
            "traffic_info",
            "heavy_traffic"
         ],
         [
            "four_seasons",
            "poi_type",
            "rest_stop"
         ],
         [
            "four_seasons",
            "address",
            "465_arcadia_pl"
         ],
         [
            "home",
            "distance",
            "4_miles"
         ],
         [
            "home",
            "traffic_info",
            "heavy_traffic"
         ],
         [
            "home",
            "poi_type",
            "home"
         ],
         [
            "home",
            "address",
            "56_cadwell_street"
         ],
         [
            "5677_springer_street",
            "distance",
            "3_miles"
         ],
         [
            "5677_springer_street",
            "traffic_info",
            "no_traffic"
         ],
         [
            "5677_springer_street",
            "poi_type",
            "certain_address"
         ],
         [
            "5677_springer_street",
            "address",
            "5677_springer_street"
         ],
         [
            "midtown_shopping_center",
            "distance",
            "5_miles"
         ],
         [
            "midtown_shopping_center",
            "traffic_info",
            "moderate_traffic"
         ],
         [
            "midtown_shopping_center",
            "poi_type",
            "shopping_center"
         ],
         [
            "midtown_shopping_center",
            "address",
            "338_alester_ave"
         ],
         [
            "dominos",
            "distance",
            "2_miles"
         ],
         [
            "dominos",
            "traffic_info",
            "heavy_traffic"
         ],
         [
            "dominos",
            "poi_type",
            "pizza_restaurant"
         ],
         [
            "dominos",
            "address",
            "776_arastradero_rd"
         ]
      ]
   },
   "18": {
      "task": "navigate",
      "utterances": [
         {
            "user": "i need the address of a the shopping_center that i can get to the quickest from here",
            "response": "stanford_shopping_center is 5_miles away but there is heavy_traffic on our way do you want me to set the gps to get there ?",
            "reference_entities": [
               "stanford_shopping_center",
               "5_miles",
               "heavy_traffic"
            ]
         },
         {
            "user": "yes , please , just pick the quickest route and let s go there !",
            "response": "the quickest route is 773_alger_dr and is set",
            "reference_entities": [
               "773_alger_dr"
            ]
         },
         {
            "user": "thanks for all the help",
            "response": "you are welcome",
            "reference_entities": []
         }
      ],
      "kg": [
         [
            "stanford_childrens_health",
            "distance",
            "4_miles"
         ],
         [
            "stanford_childrens_health",
            "traffic_info",
            "road_block_nearby"
         ],
         [
            "stanford_childrens_health",
            "poi_type",
            "hospital"
         ],
         [
            "stanford_childrens_health",
            "address",
            "899_ames_ct"
         ],
         [
            "webster_garage",
            "distance",
            "1_miles"
         ],
         [
            "webster_garage",
            "traffic_info",
            "car_collision_nearby"
         ],
         [
            "webster_garage",
            "poi_type",
            "parking_garage"
         ],
         [
            "webster_garage",
            "address",
            "880_ames_ct"
         ],
         [
            "coupa",
            "distance",
            "3_miles"
         ],
         [
            "coupa",
            "traffic_info",
            "moderate_traffic"
         ],
         [
            "coupa",
            "poi_type",
            "coffee_or_tea_place"
         ],
         [
            "coupa",
            "address",
            "394_van_ness_ave"
         ],
         [
            "stanford_shopping_center",
            "distance",
            "5_miles"
         ],
         [
            "stanford_shopping_center",
            "traffic_info",
            "heavy_traffic"
         ],
         [
            "stanford_shopping_center",
            "poi_type",
            "shopping_center"
         ],
         [
            "stanford_shopping_center",
            "address",
            "773_alger_dr"
         ],
         [
            "valero",
            "distance",
            "4_miles"
         ],
         [
            "valero",
            "traffic_info",
            "no_traffic"
         ],
         [
            "valero",
            "poi_type",
            "gas_station"
         ],
         [
            "valero",
            "address",
            "200_alester_ave"
         ],
         [
            "5677_southwest_4th_street",
            "distance",
            "4_miles"
         ],
         [
            "5677_southwest_4th_street",
            "traffic_info",
            "heavy_traffic"
         ],
         [
            "5677_southwest_4th_street",
            "poi_type",
            "certain_address"
         ],
         [
            "5677_southwest_4th_street",
            "address",
            "5677_southwest_4th_street"
         ],
         [
            "teavana",
            "distance",
            "4_miles"
         ],
         [
            "teavana",
            "traffic_info",
            "moderate_traffic"
         ],
         [
            "teavana",
            "poi_type",
            "coffee_or_tea_place"
         ],
         [
            "teavana",
            "address",
            "145_amherst_st"
         ],
         [
            "starbucks",
            "distance",
            "3_miles"
         ],
         [
            "starbucks",
            "traffic_info",
            "moderate_traffic"
         ],
         [
            "starbucks",
            "poi_type",
            "coffee_or_tea_place"
         ],
         [
            "starbucks",
            "address",
            "792_bedoin_street"
         ]
      ]
   },
   "19": {
      "task": "weather",
      "utterances": [
         {
            "user": "what is today s forecast",
            "response": "what city would you like today s forecast for ?",
            "reference_entities": [
               "today"
            ]
         },
         {
            "user": "please check for boston",
            "response": "today in boston it is cloudy with a temperature between 70f - 80f",
            "reference_entities": [
               "70f",
               "80f",
               "cloudy",
               "boston",
               "today"
            ]
         },
         {
            "user": "okay , thank you",
            "response": "you are welcome",
            "reference_entities": []
         }
      ],
      "kg": [
         [
            "manhattan",
            "monday",
            "snow"
         ],
         [
            "manhattan",
            "monday",
            "low 20f"
         ],
         [
            "manhattan",
            "monday",
            "high 40f"
         ],
         [
            "manhattan",
            "tuesday",
            "hot"
         ],
         [
            "manhattan",
            "tuesday",
            "low 80f"
         ],
         [
            "manhattan",
            "tuesday",
            "high 100f"
         ],
         [
            "manhattan",
            "wednesday",
            "dry"
         ],
         [
            "manhattan",
            "wednesday",
            "low 80f"
         ],
         [
            "manhattan",
            "wednesday",
            "high 100f"
         ],
         [
            "manhattan",
            "thursday",
            "warm"
         ],
         [
            "manhattan",
            "thursday",
            "low 90f"
         ],
         [
            "manhattan",
            "thursday",
            "high 100f"
         ],
         [
            "manhattan",
            "friday",
            "rain"
         ],
         [
            "manhattan",
            "friday",
            "low 70f"
         ],
         [
            "manhattan",
            "friday",
            "high 80f"
         ],
         [
            "manhattan",
            "saturday",
            "hot"
         ],
         [
            "manhattan",
            "saturday",
            "low 80f"
         ],
         [
            "manhattan",
            "saturday",
            "high 90f"
         ],
         [
            "manhattan",
            "sunday",
            "foggy"
         ],
         [
            "manhattan",
            "sunday",
            "low 80f"
         ],
         [
            "manhattan",
            "sunday",
            "high 100f"
         ],
         [
            "compton",
            "monday",
            "clear_skies"
         ],
         [
            "compton",
            "monday",
            "low 90f"
         ],
         [
            "compton",
            "monday",
            "high 100f"
         ],
         [
            "compton",
            "tuesday",
            "humid"
         ],
         [
            "compton",
            "tuesday",
            "low 90f"
         ],
         [
            "compton",
            "tuesday",
            "high 100f"
         ],
         [
            "compton",
            "wednesday",
            "cloudy"
         ],
         [
            "compton",
            "wednesday",
            "low 30f"
         ],
         [
            "compton",
            "wednesday",
            "high 50f"
         ],
         [
            "compton",
            "thursday",
            "foggy"
         ],
         [
            "compton",
            "thursday",
            "low 20f"
         ],
         [
            "compton",
            "thursday",
            "high 40f"
         ],
         [
            "compton",
            "friday",
            "foggy"
         ],
         [
            "compton",
            "friday",
            "low 20f"
         ],
         [
            "compton",
            "friday",
            "high 30f"
         ],
         [
            "compton",
            "saturday",
            "clear_skies"
         ],
         [
            "compton",
            "saturday",
            "low 20f"
         ],
         [
            "compton",
            "saturday",
            "high 40f"
         ],
         [
            "compton",
            "sunday",
            "rain"
         ],
         [
            "compton",
            "sunday",
            "low 30f"
         ],
         [
            "compton",
            "sunday",
            "high 50f"
         ],
         [
            "los_angeles",
            "monday",
            "cloudy"
         ],
         [
            "los_angeles",
            "monday",
            "low 40f"
         ],
         [
            "los_angeles",
            "monday",
            "high 50f"
         ],
         [
            "los_angeles",
            "tuesday",
            "cloudy"
         ],
         [
            "los_angeles",
            "tuesday",
            "low 70f"
         ],
         [
            "los_angeles",
            "tuesday",
            "high 80f"
         ],
         [
            "los_angeles",
            "wednesday",
            "drizzle"
         ],
         [
            "los_angeles",
            "wednesday",
            "low 20f"
         ],
         [
            "los_angeles",
            "wednesday",
            "high 40f"
         ],
         [
            "los_angeles",
            "thursday",
            "drizzle"
         ],
         [
            "los_angeles",
            "thursday",
            "low 40f"
         ],
         [
            "los_angeles",
            "thursday",
            "high 60f"
         ],
         [
            "los_angeles",
            "friday",
            "foggy"
         ],
         [
            "los_angeles",
            "friday",
            "low 30f"
         ],
         [
            "los_angeles",
            "friday",
            "high 40f"
         ],
         [
            "los_angeles",
            "saturday",
            "rain"
         ],
         [
            "los_angeles",
            "saturday",
            "low 20f"
         ],
         [
            "los_angeles",
            "saturday",
            "high 30f"
         ],
         [
            "los_angeles",
            "sunday",
            "clear_skies"
         ],
         [
            "los_angeles",
            "sunday",
            "low 20f"
         ],
         [
            "los_angeles",
            "sunday",
            "high 30f"
         ],
         [
            "fresno",
            "monday",
            "rain"
         ],
         [
            "fresno",
            "monday",
            "low 60f"
         ],
         [
            "fresno",
            "monday",
            "high 80f"
         ],
         [
            "fresno",
            "tuesday",
            "drizzle"
         ],
         [
            "fresno",
            "tuesday",
            "low 60f"
         ],
         [
            "fresno",
            "tuesday",
            "high 80f"
         ],
         [
            "fresno",
            "wednesday",
            "snow"
         ],
         [
            "fresno",
            "wednesday",
            "low 40f"
         ],
         [
            "fresno",
            "wednesday",
            "high 50f"
         ],
         [
            "fresno",
            "thursday",
            "foggy"
         ],
         [
            "fresno",
            "thursday",
            "low 50f"
         ],
         [
            "fresno",
            "thursday",
            "high 70f"
         ],
         [
            "fresno",
            "friday",
            "raining"
         ],
         [
            "fresno",
            "friday",
            "low 40f"
         ],
         [
            "fresno",
            "friday",
            "high 50f"
         ],
         [
            "fresno",
            "saturday",
            "rain"
         ],
         [
            "fresno",
            "saturday",
            "low 50f"
         ],
         [
            "fresno",
            "saturday",
            "high 60f"
         ],
         [
            "fresno",
            "sunday",
            "raining"
         ],
         [
            "fresno",
            "sunday",
            "low 60f"
         ],
         [
            "fresno",
            "sunday",
            "high 70f"
         ],
         [
            "boston",
            "monday",
            "cloudy"
         ],
         [
            "boston",
            "monday",
            "low 70f"
         ],
         [
            "boston",
            "monday",
            "high 80f"
         ],
         [
            "boston",
            "tuesday",
            "dry"
         ],
         [
            "boston",
            "tuesday",
            "low 30f"
         ],
         [
            "boston",
            "tuesday",
            "high 40f"
         ],
         [
            "boston",
            "wednesday",
            "snow"
         ],
         [
            "boston",
            "wednesday",
            "low 30f"
         ],
         [
            "boston",
            "wednesday",
            "high 50f"
         ],
         [
            "boston",
            "thursday",
            "blizzard"
         ],
         [
            "boston",
            "thursday",
            "low 50f"
         ],
         [
            "boston",
            "thursday",
            "high 60f"
         ],
         [
            "boston",
            "friday",
            "drizzle"
         ],
         [
            "boston",
            "friday",
            "low 60f"
         ],
         [
            "boston",
            "friday",
            "high 70f"
         ],
         [
            "boston",
            "saturday",
            "foggy"
         ],
         [
            "boston",
            "saturday",
            "low 50f"
         ],
         [
            "boston",
            "saturday",
            "high 70f"
         ],
         [
            "boston",
            "sunday",
            "warm"
         ],
         [
            "boston",
            "sunday",
            "low 70f"
         ],
         [
            "boston",
            "sunday",
            "high 80f"
         ],
         [
            "san_francisco",
            "monday",
            "blizzard"
         ],
         [
            "san_francisco",
            "monday",
            "low 50f"
         ],
         [
            "san_francisco",
            "monday",
            "high 60f"
         ],
         [
            "san_francisco",
            "tuesday",
            "drizzle"
         ],
         [
            "san_francisco",
            "tuesday",
            "low 20f"
         ],
         [
            "san_francisco",
            "tuesday",
            "high 40f"
         ],
         [
            "san_francisco",
            "wednesday",
            "drizzle"
         ],
         [
            "san_francisco",
            "wednesday",
            "low 50f"
         ],
         [
            "san_francisco",
            "wednesday",
            "high 70f"
         ],
         [
            "san_francisco",
            "thursday",
            "blizzard"
         ],
         [
            "san_francisco",
            "thursday",
            "low 50f"
         ],
         [
            "san_francisco",
            "thursday",
            "high 60f"
         ],
         [
            "san_francisco",
            "friday",
            "rain"
         ],
         [
            "san_francisco",
            "friday",
            "low 20f"
         ],
         [
            "san_francisco",
            "friday",
            "high 40f"
         ],
         [
            "san_francisco",
            "saturday",
            "overcast"
         ],
         [
            "san_francisco",
            "saturday",
            "low 70f"
         ],
         [
            "san_francisco",
            "saturday",
            "high 80f"
         ],
         [
            "san_francisco",
            "sunday",
            "overcast"
         ],
         [
            "san_francisco",
            "sunday",
            "low 40f"
         ],
         [
            "san_francisco",
            "sunday",
            "high 60f"
         ],
         [
            "mountain_view",
            "monday",
            "raining"
         ],
         [
            "mountain_view",
            "monday",
            "low 70f"
         ],
         [
            "mountain_view",
            "monday",
            "high 90f"
         ],
         [
            "mountain_view",
            "tuesday",
            "snow"
         ],
         [
            "mountain_view",
            "tuesday",
            "low 20f"
         ],
         [
            "mountain_view",
            "tuesday",
            "high 40f"
         ],
         [
            "mountain_view",
            "wednesday",
            "hot"
         ],
         [
            "mountain_view",
            "wednesday",
            "low 80f"
         ],
         [
            "mountain_view",
            "wednesday",
            "high 90f"
         ],
         [
            "mountain_view",
            "thursday",
            "cloudy"
         ],
         [
            "mountain_view",
            "thursday",
            "low 30f"
         ],
         [
            "mountain_view",
            "thursday",
            "high 50f"
         ],
         [
            "mountain_view",
            "friday",
            "overcast"
         ],
         [
            "mountain_view",
            "friday",
            "low 80f"
         ],
         [
            "mountain_view",
            "friday",
            "high 90f"
         ],
         [
            "mountain_view",
            "saturday",
            "rain"
         ],
         [
            "mountain_view",
            "saturday",
            "low 70f"
         ],
         [
            "mountain_view",
            "saturday",
            "high 80f"
         ],
         [
            "mountain_view",
            "sunday",
            "rain"
         ],
         [
            "mountain_view",
            "sunday",
            "low 50f"
         ],
         [
            "mountain_view",
            "sunday",
            "high 70f"
         ]
      ]
   },
   "20": {
      "task": "navigate",
      "utterances": [
         {
            "user": "car i need to get home , it should be near me , please highlight its position on the map",
            "response": "your home is at 10_ames_street",
            "reference_entities": [
               "10_ames_street",
               "home"
            ]
         },
         {
            "user": "avoid all heavy_traffic and let s go there , thank you !",
            "response": "setting gps to avoid any heavy_traffic your route is now set",
            "reference_entities": [
               "heavy_traffic"
            ]
         },
         {
            "user": "thanks so much",
            "response": "you are welcome",
            "reference_entities": []
         }
      ],
      "kg": [
         [
            "dominos",
            "distance",
            "3_miles"
         ],
         [
            "dominos",
            "traffic_info",
            "moderate_traffic"
         ],
         [
            "dominos",
            "poi_type",
            "pizza_restaurant"
         ],
         [
            "dominos",
            "address",
            "776_arastradero_rd"
         ],
         [
            "papa_johns",
            "distance",
            "5_miles"
         ],
         [
            "papa_johns",
            "traffic_info",
            "car_collision_nearby"
         ],
         [
            "papa_johns",
            "poi_type",
            "pizza_restaurant"
         ],
         [
            "papa_johns",
            "address",
            "110_arastradero_rd"
         ],
         [
            "5677_springer_street",
            "distance",
            "6_miles"
         ],
         [
            "5677_springer_street",
            "traffic_info",
            "moderate_traffic"
         ],
         [
            "5677_springer_street",
            "poi_type",
            "certain_address"
         ],
         [
            "5677_springer_street",
            "address",
            "5677_springer_street"
         ],
         [
            "chef_chu_s",
            "distance",
            "2_miles"
         ],
         [
            "chef_chu_s",
            "traffic_info",
            "no_traffic"
         ],
         [
            "chef_chu_s",
            "poi_type",
            "chinese_restaurant"
         ],
         [
            "chef_chu_s",
            "address",
            "593_arrowhead_way"
         ],
         [
            "home",
            "distance",
            "8_miles"
         ],
         [
            "home",
            "traffic_info",
            "no_traffic"
         ],
         [
            "home",
            "poi_type",
            "home"
         ],
         [
            "home",
            "address",
            "10_ames_street"
         ],
         [
            "shell",
            "distance",
            "2_miles"
         ],
         [
            "shell",
            "traffic_info",
            "heavy_traffic"
         ],
         [
            "shell",
            "poi_type",
            "gas_station"
         ],
         [
            "shell",
            "address",
            "53_university_av"
         ],
         [
            "cafe_venetia",
            "distance",
            "6_miles"
         ],
         [
            "cafe_venetia",
            "traffic_info",
            "heavy_traffic"
         ],
         [
            "cafe_venetia",
            "poi_type",
            "coffee_or_tea_place"
         ],
         [
            "cafe_venetia",
            "address",
            "269_alger_dr"
         ],
         [
            "stanford_oval_parking",
            "distance",
            "2_miles"
         ],
         [
            "stanford_oval_parking",
            "traffic_info",
            "car_collision_nearby"
         ],
         [
            "stanford_oval_parking",
            "poi_type",
            "parking_garage"
         ],
         [
            "stanford_oval_parking",
            "address",
            "610_amarillo_ave"
         ]
      ]
   },
   "21": {
      "task": "weather",
      "utterances": [
         {
            "user": "what is the forecast for today and tomorrow",
            "response": "what city do you want the weather for ?",
            "reference_entities": []
         },
         {
            "user": "will it be overcast in downtown_chicago today or tomorrow ?",
            "response": "there will be no overcast today and tomorrow in chicago the forecast for monday is hot , low of 80f , high of 90f the forecast for tuesday will be snow , low of 60f , high of 70f",
            "reference_entities": [
               "70f",
               "hot",
               "80f",
               "monday",
               "90f",
               "tuesday",
               "overcast",
               "tomorrow",
               "today",
               "snow",
               "60f"
            ]
         },
         {
            "user": "very nice to know , thanks",
            "response": "great talking with you , goodbye",
            "reference_entities": []
         }
      ],
      "kg": [
         [
            "san_francisco",
            "monday",
            "snow"
         ],
         [
            "san_francisco",
            "monday",
            "low 30f"
         ],
         [
            "san_francisco",
            "monday",
            "high 40f"
         ],
         [
            "san_francisco",
            "tuesday",
            "warm"
         ],
         [
            "san_francisco",
            "tuesday",
            "low 40f"
         ],
         [
            "san_francisco",
            "tuesday",
            "high 60f"
         ],
         [
            "san_francisco",
            "wednesday",
            "cloudy"
         ],
         [
            "san_francisco",
            "wednesday",
            "low 30f"
         ],
         [
            "san_francisco",
            "wednesday",
            "high 40f"
         ],
         [
            "san_francisco",
            "thursday",
            "hot"
         ],
         [
            "san_francisco",
            "thursday",
            "low 40f"
         ],
         [
            "san_francisco",
            "thursday",
            "high 60f"
         ],
         [
            "san_francisco",
            "friday",
            "windy"
         ],
         [
            "san_francisco",
            "friday",
            "low 80f"
         ],
         [
            "san_francisco",
            "friday",
            "high 100f"
         ],
         [
            "san_francisco",
            "saturday",
            "windy"
         ],
         [
            "san_francisco",
            "saturday",
            "low 60f"
         ],
         [
            "san_francisco",
            "saturday",
            "high 80f"
         ],
         [
            "san_francisco",
            "sunday",
            "hot"
         ],
         [
            "san_francisco",
            "sunday",
            "low 30f"
         ],
         [
            "san_francisco",
            "sunday",
            "high 40f"
         ],
         [
            "seattle",
            "monday",
            "windy"
         ],
         [
            "seattle",
            "monday",
            "low 90f"
         ],
         [
            "seattle",
            "monday",
            "high 100f"
         ],
         [
            "seattle",
            "tuesday",
            "foggy"
         ],
         [
            "seattle",
            "tuesday",
            "low 40f"
         ],
         [
            "seattle",
            "tuesday",
            "high 60f"
         ],
         [
            "seattle",
            "wednesday",
            "cloudy"
         ],
         [
            "seattle",
            "wednesday",
            "low 70f"
         ],
         [
            "seattle",
            "wednesday",
            "high 90f"
         ],
         [
            "seattle",
            "thursday",
            "windy"
         ],
         [
            "seattle",
            "thursday",
            "low 40f"
         ],
         [
            "seattle",
            "thursday",
            "high 60f"
         ],
         [
            "seattle",
            "friday",
            "foggy"
         ],
         [
            "seattle",
            "friday",
            "low 70f"
         ],
         [
            "seattle",
            "friday",
            "high 80f"
         ],
         [
            "seattle",
            "saturday",
            "warm"
         ],
         [
            "seattle",
            "saturday",
            "low 80f"
         ],
         [
            "seattle",
            "saturday",
            "high 100f"
         ],
         [
            "seattle",
            "sunday",
            "rain"
         ],
         [
            "seattle",
            "sunday",
            "low 30f"
         ],
         [
            "seattle",
            "sunday",
            "high 40f"
         ],
         [
            "boston",
            "monday",
            "foggy"
         ],
         [
            "boston",
            "monday",
            "low 80f"
         ],
         [
            "boston",
            "monday",
            "high 90f"
         ],
         [
            "boston",
            "tuesday",
            "snow"
         ],
         [
            "boston",
            "tuesday",
            "low 70f"
         ],
         [
            "boston",
            "tuesday",
            "high 90f"
         ],
         [
            "boston",
            "wednesday",
            "foggy"
         ],
         [
            "boston",
            "wednesday",
            "low 40f"
         ],
         [
            "boston",
            "wednesday",
            "high 60f"
         ],
         [
            "boston",
            "thursday",
            "overcast"
         ],
         [
            "boston",
            "thursday",
            "low 40f"
         ],
         [
            "boston",
            "thursday",
            "high 60f"
         ],
         [
            "boston",
            "friday",
            "raining"
         ],
         [
            "boston",
            "friday",
            "low 30f"
         ],
         [
            "boston",
            "friday",
            "high 40f"
         ],
         [
            "boston",
            "saturday",
            "hot"
         ],
         [
            "boston",
            "saturday",
            "low 30f"
         ],
         [
            "boston",
            "saturday",
            "high 40f"
         ],
         [
            "boston",
            "sunday",
            "clear_skies"
         ],
         [
            "boston",
            "sunday",
            "low 60f"
         ],
         [
            "boston",
            "sunday",
            "high 70f"
         ],
         [
            "fresno",
            "monday",
            "cloudy"
         ],
         [
            "fresno",
            "monday",
            "low 90f"
         ],
         [
            "fresno",
            "monday",
            "high 100f"
         ],
         [
            "fresno",
            "tuesday",
            "hot"
         ],
         [
            "fresno",
            "tuesday",
            "low 70f"
         ],
         [
            "fresno",
            "tuesday",
            "high 80f"
         ],
         [
            "fresno",
            "wednesday",
            "warm"
         ],
         [
            "fresno",
            "wednesday",
            "low 70f"
         ],
         [
            "fresno",
            "wednesday",
            "high 80f"
         ],
         [
            "fresno",
            "thursday",
            "warm"
         ],
         [
            "fresno",
            "thursday",
            "low 90f"
         ],
         [
            "fresno",
            "thursday",
            "high 100f"
         ],
         [
            "fresno",
            "friday",
            "warm"
         ],
         [
            "fresno",
            "friday",
            "low 60f"
         ],
         [
            "fresno",
            "friday",
            "high 80f"
         ],
         [
            "fresno",
            "saturday",
            "overcast"
         ],
         [
            "fresno",
            "saturday",
            "low 80f"
         ],
         [
            "fresno",
            "saturday",
            "high 90f"
         ],
         [
            "fresno",
            "sunday",
            "hot"
         ],
         [
            "fresno",
            "sunday",
            "low 40f"
         ],
         [
            "fresno",
            "sunday",
            "high 60f"
         ],
         [
            "downtown_chicago",
            "monday",
            "hot"
         ],
         [
            "downtown_chicago",
            "monday",
            "low 80f"
         ],
         [
            "downtown_chicago",
            "monday",
            "high 90f"
         ],
         [
            "downtown_chicago",
            "tuesday",
            "snow"
         ],
         [
            "downtown_chicago",
            "tuesday",
            "low 60f"
         ],
         [
            "downtown_chicago",
            "tuesday",
            "high 70f"
         ],
         [
            "downtown_chicago",
            "wednesday",
            "windy"
         ],
         [
            "downtown_chicago",
            "wednesday",
            "low 80f"
         ],
         [
            "downtown_chicago",
            "wednesday",
            "high 90f"
         ],
         [
            "downtown_chicago",
            "thursday",
            "foggy"
         ],
         [
            "downtown_chicago",
            "thursday",
            "low 30f"
         ],
         [
            "downtown_chicago",
            "thursday",
            "high 40f"
         ],
         [
            "downtown_chicago",
            "friday",
            "clear_skies"
         ],
         [
            "downtown_chicago",
            "friday",
            "low 90f"
         ],
         [
            "downtown_chicago",
            "friday",
            "high 100f"
         ],
         [
            "downtown_chicago",
            "saturday",
            "hot"
         ],
         [
            "downtown_chicago",
            "saturday",
            "low 60f"
         ],
         [
            "downtown_chicago",
            "saturday",
            "high 80f"
         ],
         [
            "downtown_chicago",
            "sunday",
            "hot"
         ],
         [
            "downtown_chicago",
            "sunday",
            "low 70f"
         ],
         [
            "downtown_chicago",
            "sunday",
            "high 90f"
         ],
         [
            "compton",
            "monday",
            "windy"
         ],
         [
            "compton",
            "monday",
            "low 60f"
         ],
         [
            "compton",
            "monday",
            "high 70f"
         ],
         [
            "compton",
            "tuesday",
            "raining"
         ],
         [
            "compton",
            "tuesday",
            "low 90f"
         ],
         [
            "compton",
            "tuesday",
            "high 100f"
         ],
         [
            "compton",
            "wednesday",
            "warm"
         ],
         [
            "compton",
            "wednesday",
            "low 90f"
         ],
         [
            "compton",
            "wednesday",
            "high 100f"
         ],
         [
            "compton",
            "thursday",
            "snow"
         ],
         [
            "compton",
            "thursday",
            "low 60f"
         ],
         [
            "compton",
            "thursday",
            "high 80f"
         ],
         [
            "compton",
            "friday",
            "clear_skies"
         ],
         [
            "compton",
            "friday",
            "low 40f"
         ],
         [
            "compton",
            "friday",
            "high 60f"
         ],
         [
            "compton",
            "saturday",
            "windy"
         ],
         [
            "compton",
            "saturday",
            "low 80f"
         ],
         [
            "compton",
            "saturday",
            "high 90f"
         ],
         [
            "compton",
            "sunday",
            "foggy"
         ],
         [
            "compton",
            "sunday",
            "low 60f"
         ],
         [
            "compton",
            "sunday",
            "high 80f"
         ],
         [
            "menlo_park",
            "monday",
            "warm"
         ],
         [
            "menlo_park",
            "monday",
            "low 40f"
         ],
         [
            "menlo_park",
            "monday",
            "high 60f"
         ],
         [
            "menlo_park",
            "tuesday",
            "clear_skies"
         ],
         [
            "menlo_park",
            "tuesday",
            "low 70f"
         ],
         [
            "menlo_park",
            "tuesday",
            "high 90f"
         ],
         [
            "menlo_park",
            "wednesday",
            "rain"
         ],
         [
            "menlo_park",
            "wednesday",
            "low 90f"
         ],
         [
            "menlo_park",
            "wednesday",
            "high 100f"
         ],
         [
            "menlo_park",
            "thursday",
            "foggy"
         ],
         [
            "menlo_park",
            "thursday",
            "low 60f"
         ],
         [
            "menlo_park",
            "thursday",
            "high 80f"
         ],
         [
            "menlo_park",
            "friday",
            "overcast"
         ],
         [
            "menlo_park",
            "friday",
            "low 40f"
         ],
         [
            "menlo_park",
            "friday",
            "high 60f"
         ],
         [
            "menlo_park",
            "saturday",
            "hot"
         ],
         [
            "menlo_park",
            "saturday",
            "low 80f"
         ],
         [
            "menlo_park",
            "saturday",
            "high 100f"
         ],
         [
            "menlo_park",
            "sunday",
            "rain"
         ],
         [
            "menlo_park",
            "sunday",
            "low 40f"
         ],
         [
            "menlo_park",
            "sunday",
            "high 60f"
         ]
      ]
   },
   "22": {
      "task": "schedule",
      "utterances": [
         {
            "user": "set a reminder that i have a lab_appointment with tom at 4pm on the_5th of this month",
            "response": "your reminder has been scheduled",
            "reference_entities": []
         }
      ],
      "kg": []
   },
   "23": {
      "task": "schedule",
      "utterances": [
         {
            "user": "can you find out the parties attending and time for my optometrist_appointment ?",
            "response": "i have four , one with alex at 5pm on saturday , one with your sister at 2pm on the_5th , one with jeff on the_6th , and one with martha on thursday which one ?",
            "reference_entities": [
               "jeff",
               "thursday",
               "the_6th",
               "the_5th",
               "martha",
               "sister",
               "saturday",
               "alex",
               "2pm",
               "5pm"
            ]
         },
         {
            "user": "that will do , thank you kindly",
            "response": "you are welcome",
            "reference_entities": []
         }
      ],
      "kg": [
         [
            "optometrist_appointment",
            "time",
            "5pm"
         ],
         [
            "optometrist_appointment",
            "date",
            "the_6th"
         ],
         [
            "optometrist_appointment",
            "party",
            "jeff"
         ],
         [
            "doctor_appointment",
            "time",
            "9am"
         ],
         [
            "doctor_appointment",
            "date",
            "the_17th"
         ],
         [
            "doctor_appointment",
            "party",
            "mother"
         ],
         [
            "optometrist_appointment",
            "time",
            "1pm"
         ],
         [
            "optometrist_appointment",
            "date",
            "thursday"
         ],
         [
            "optometrist_appointment",
            "party",
            "martha"
         ],
         [
            "swimming_activity",
            "time",
            "5pm"
         ],
         [
            "swimming_activity",
            "date",
            "the_7th"
         ],
         [
            "swimming_activity",
            "party",
            "brother"
         ],
         [
            "dinner",
            "time",
            "7pm"
         ],
         [
            "dinner",
            "date",
            "the_19th"
         ],
         [
            "dinner",
            "party",
            "martha"
         ],
         [
            "meeting",
            "time",
            "9am"
         ],
         [
            "meeting",
            "date",
            "the_11th"
         ],
         [
            "meeting",
            "party",
            "executive_team"
         ],
         [
            "meeting",
            "room",
            "conference_room_102"
         ],
         [
            "meeting",
            "agenda",
            "go_over_budget"
         ],
         [
            "optometrist_appointment",
            "time",
            "5pm"
         ],
         [
            "optometrist_appointment",
            "date",
            "saturday"
         ],
         [
            "optometrist_appointment",
            "party",
            "alex"
         ],
         [
            "optometrist_appointment",
            "time",
            "2pm"
         ],
         [
            "optometrist_appointment",
            "date",
            "the_5th"
         ],
         [
            "optometrist_appointment",
            "party",
            "sister"
         ]
      ]
   },
   "24": {
      "task": "weather",
      "utterances": [
         {
            "user": "is it going to be cloudy in the next 7 days",
            "response": "for what city would you like the forecast ?",
            "reference_entities": []
         },
         {
            "user": "chicago please",
            "response": "the weather in chicago will be mainly rainy and cloudy over the next_few_days",
            "reference_entities": [
               "next_few_days",
               "cloudy"
            ]
         }
      ],
      "kg": [
         [
            "downtown_chicago",
            "monday",
            "cloudy"
         ],
         [
            "downtown_chicago",
            "monday",
            "low 40f"
         ],
         [
            "downtown_chicago",
            "monday",
            "high 60f"
         ],
         [
            "downtown_chicago",
            "tuesday",
            "hot"
         ],
         [
            "downtown_chicago",
            "tuesday",
            "low 30f"
         ],
         [
            "downtown_chicago",
            "tuesday",
            "high 40f"
         ],
         [
            "downtown_chicago",
            "wednesday",
            "raining"
         ],
         [
            "downtown_chicago",
            "wednesday",
            "low 40f"
         ],
         [
            "downtown_chicago",
            "wednesday",
            "high 60f"
         ],
         [
            "downtown_chicago",
            "thursday",
            "raining"
         ],
         [
            "downtown_chicago",
            "thursday",
            "low 70f"
         ],
         [
            "downtown_chicago",
            "thursday",
            "high 90f"
         ],
         [
            "downtown_chicago",
            "friday",
            "windy"
         ],
         [
            "downtown_chicago",
            "friday",
            "low 70f"
         ],
         [
            "downtown_chicago",
            "friday",
            "high 90f"
         ],
         [
            "downtown_chicago",
            "saturday",
            "raining"
         ],
         [
            "downtown_chicago",
            "saturday",
            "low 40f"
         ],
         [
            "downtown_chicago",
            "saturday",
            "high 60f"
         ],
         [
            "downtown_chicago",
            "sunday",
            "clear_skies"
         ],
         [
            "downtown_chicago",
            "sunday",
            "low 60f"
         ],
         [
            "downtown_chicago",
            "sunday",
            "high 80f"
         ],
         [
            "manhattan",
            "monday",
            "warm"
         ],
         [
            "manhattan",
            "monday",
            "low 60f"
         ],
         [
            "manhattan",
            "monday",
            "high 80f"
         ],
         [
            "manhattan",
            "tuesday",
            "rain"
         ],
         [
            "manhattan",
            "tuesday",
            "low 90f"
         ],
         [
            "manhattan",
            "tuesday",
            "high 100f"
         ],
         [
            "manhattan",
            "wednesday",
            "windy"
         ],
         [
            "manhattan",
            "wednesday",
            "low 60f"
         ],
         [
            "manhattan",
            "wednesday",
            "high 80f"
         ],
         [
            "manhattan",
            "thursday",
            "warm"
         ],
         [
            "manhattan",
            "thursday",
            "low 30f"
         ],
         [
            "manhattan",
            "thursday",
            "high 40f"
         ],
         [
            "manhattan",
            "friday",
            "rain"
         ],
         [
            "manhattan",
            "friday",
            "low 90f"
         ],
         [
            "manhattan",
            "friday",
            "high 100f"
         ],
         [
            "manhattan",
            "saturday",
            "overcast"
         ],
         [
            "manhattan",
            "saturday",
            "low 90f"
         ],
         [
            "manhattan",
            "saturday",
            "high 100f"
         ],
         [
            "manhattan",
            "sunday",
            "snow"
         ],
         [
            "manhattan",
            "sunday",
            "low 70f"
         ],
         [
            "manhattan",
            "sunday",
            "high 90f"
         ],
         [
            "grand_rapids",
            "monday",
            "foggy"
         ],
         [
            "grand_rapids",
            "monday",
            "low 80f"
         ],
         [
            "grand_rapids",
            "monday",
            "high 100f"
         ],
         [
            "grand_rapids",
            "tuesday",
            "hot"
         ],
         [
            "grand_rapids",
            "tuesday",
            "low 70f"
         ],
         [
            "grand_rapids",
            "tuesday",
            "high 80f"
         ],
         [
            "grand_rapids",
            "wednesday",
            "warm"
         ],
         [
            "grand_rapids",
            "wednesday",
            "low 70f"
         ],
         [
            "grand_rapids",
            "wednesday",
            "high 90f"
         ],
         [
            "grand_rapids",
            "thursday",
            "overcast"
         ],
         [
            "grand_rapids",
            "thursday",
            "low 40f"
         ],
         [
            "grand_rapids",
            "thursday",
            "high 60f"
         ],
         [
            "grand_rapids",
            "friday",
            "cloudy"
         ],
         [
            "grand_rapids",
            "friday",
            "low 60f"
         ],
         [
            "grand_rapids",
            "friday",
            "high 80f"
         ],
         [
            "grand_rapids",
            "saturday",
            "rain"
         ],
         [
            "grand_rapids",
            "saturday",
            "low 90f"
         ],
         [
            "grand_rapids",
            "saturday",
            "high 100f"
         ],
         [
            "grand_rapids",
            "sunday",
            "hot"
         ],
         [
            "grand_rapids",
            "sunday",
            "low 60f"
         ],
         [
            "grand_rapids",
            "sunday",
            "high 70f"
         ],
         [
            "exeter",
            "monday",
            "warm"
         ],
         [
            "exeter",
            "monday",
            "low 40f"
         ],
         [
            "exeter",
            "monday",
            "high 60f"
         ],
         [
            "exeter",
            "tuesday",
            "cloudy"
         ],
         [
            "exeter",
            "tuesday",
            "low 40f"
         ],
         [
            "exeter",
            "tuesday",
            "high 60f"
         ],
         [
            "exeter",
            "wednesday",
            "overcast"
         ],
         [
            "exeter",
            "wednesday",
            "low 60f"
         ],
         [
            "exeter",
            "wednesday",
            "high 80f"
         ],
         [
            "exeter",
            "thursday",
            "clear_skies"
         ],
         [
            "exeter",
            "thursday",
            "low 30f"
         ],
         [
            "exeter",
            "thursday",
            "high 40f"
         ],
         [
            "exeter",
            "friday",
            "overcast"
         ],
         [
            "exeter",
            "friday",
            "low 40f"
         ],
         [
            "exeter",
            "friday",
            "high 60f"
         ],
         [
            "exeter",
            "saturday",
            "clear_skies"
         ],
         [
            "exeter",
            "saturday",
            "low 30f"
         ],
         [
            "exeter",
            "saturday",
            "high 40f"
         ],
         [
            "exeter",
            "sunday",
            "rain"
         ],
         [
            "exeter",
            "sunday",
            "low 30f"
         ],
         [
            "exeter",
            "sunday",
            "high 40f"
         ],
         [
            "fresno",
            "monday",
            "hot"
         ],
         [
            "fresno",
            "monday",
            "low 70f"
         ],
         [
            "fresno",
            "monday",
            "high 90f"
         ],
         [
            "fresno",
            "tuesday",
            "raining"
         ],
         [
            "fresno",
            "tuesday",
            "low 90f"
         ],
         [
            "fresno",
            "tuesday",
            "high 100f"
         ],
         [
            "fresno",
            "wednesday",
            "clear_skies"
         ],
         [
            "fresno",
            "wednesday",
            "low 40f"
         ],
         [
            "fresno",
            "wednesday",
            "high 60f"
         ],
         [
            "fresno",
            "thursday",
            "clear_skies"
         ],
         [
            "fresno",
            "thursday",
            "low 60f"
         ],
         [
            "fresno",
            "thursday",
            "high 80f"
         ],
         [
            "fresno",
            "friday",
            "hot"
         ],
         [
            "fresno",
            "friday",
            "low 60f"
         ],
         [
            "fresno",
            "friday",
            "high 80f"
         ],
         [
            "fresno",
            "saturday",
            "overcast"
         ],
         [
            "fresno",
            "saturday",
            "low 60f"
         ],
         [
            "fresno",
            "saturday",
            "high 80f"
         ],
         [
            "fresno",
            "sunday",
            "warm"
         ],
         [
            "fresno",
            "sunday",
            "low 70f"
         ],
         [
            "fresno",
            "sunday",
            "high 80f"
         ],
         [
            "oakland",
            "monday",
            "warm"
         ],
         [
            "oakland",
            "monday",
            "low 40f"
         ],
         [
            "oakland",
            "monday",
            "high 60f"
         ],
         [
            "oakland",
            "tuesday",
            "cloudy"
         ],
         [
            "oakland",
            "tuesday",
            "low 40f"
         ],
         [
            "oakland",
            "tuesday",
            "high 60f"
         ],
         [
            "oakland",
            "wednesday",
            "rain"
         ],
         [
            "oakland",
            "wednesday",
            "low 70f"
         ],
         [
            "oakland",
            "wednesday",
            "high 80f"
         ],
         [
            "oakland",
            "thursday",
            "snow"
         ],
         [
            "oakland",
            "thursday",
            "low 30f"
         ],
         [
            "oakland",
            "thursday",
            "high 40f"
         ],
         [
            "oakland",
            "friday",
            "foggy"
         ],
         [
            "oakland",
            "friday",
            "low 30f"
         ],
         [
            "oakland",
            "friday",
            "high 40f"
         ],
         [
            "oakland",
            "saturday",
            "foggy"
         ],
         [
            "oakland",
            "saturday",
            "low 70f"
         ],
         [
            "oakland",
            "saturday",
            "high 80f"
         ],
         [
            "oakland",
            "sunday",
            "foggy"
         ],
         [
            "oakland",
            "sunday",
            "low 60f"
         ],
         [
            "oakland",
            "sunday",
            "high 80f"
         ],
         [
            "menlo_park",
            "monday",
            "windy"
         ],
         [
            "menlo_park",
            "monday",
            "low 40f"
         ],
         [
            "menlo_park",
            "monday",
            "high 60f"
         ],
         [
            "menlo_park",
            "tuesday",
            "windy"
         ],
         [
            "menlo_park",
            "tuesday",
            "low 30f"
         ],
         [
            "menlo_park",
            "tuesday",
            "high 40f"
         ],
         [
            "menlo_park",
            "wednesday",
            "foggy"
         ],
         [
            "menlo_park",
            "wednesday",
            "low 80f"
         ],
         [
            "menlo_park",
            "wednesday",
            "high 100f"
         ],
         [
            "menlo_park",
            "thursday",
            "rain"
         ],
         [
            "menlo_park",
            "thursday",
            "low 40f"
         ],
         [
            "menlo_park",
            "thursday",
            "high 60f"
         ],
         [
            "menlo_park",
            "friday",
            "raining"
         ],
         [
            "menlo_park",
            "friday",
            "low 30f"
         ],
         [
            "menlo_park",
            "friday",
            "high 40f"
         ],
         [
            "menlo_park",
            "saturday",
            "foggy"
         ],
         [
            "menlo_park",
            "saturday",
            "low 40f"
         ],
         [
            "menlo_park",
            "saturday",
            "high 60f"
         ],
         [
            "menlo_park",
            "sunday",
            "snow"
         ],
         [
            "menlo_park",
            "sunday",
            "low 90f"
         ],
         [
            "menlo_park",
            "sunday",
            "high 100f"
         ]
      ]
   },
   "25": {
      "task": "schedule",
      "utterances": [
         {
            "user": "set a reminder for my daughter s swimming lessons",
            "response": "okay , for what time and day ?",
            "reference_entities": []
         },
         {
            "user": "i need it to be set for 7pm on the_1st",
            "response": "i am setting a reminder for swimming lessons at 7pm on the_1st",
            "reference_entities": [
               "7pm",
               "the_1st",
               "swimming"
            ]
         },
         {
            "user": "thank you car",
            "response": "you are welcome",
            "reference_entities": []
         }
      ],
      "kg": []
   },
   "26": {
      "task": "schedule",
      "utterances": [
         {
            "user": "i have a lab_appointment with alex at 2 at the end of march",
            "response": "okay great , would you like to set a reminder for it ?",
            "reference_entities": []
         },
         {
            "user": "yes , please",
            "response": "okay , i just set that reminder for you can i help with anything else ?",
            "reference_entities": []
         },
         {
            "user": "thank you",
            "response": "no problem",
            "reference_entities": []
         }
      ],
      "kg": []
   },
   "27": {
      "task": "weather",
      "utterances": [
         {
            "user": "will it snow this week",
            "response": "which city would you like to find out if it s snowing in ?",
            "reference_entities": []
         },
         {
            "user": "cleveland",
            "response": "snow is predicted to fall in cleveland today",
            "reference_entities": [
               "snow",
               "cleveland",
               "today"
            ]
         },
         {
            "user": "thank you car",
            "response": "you are welcome !",
            "reference_entities": []
         }
      ],
      "kg": [
         [
            "camarillo",
            "monday",
            "stormy"
         ],
         [
            "camarillo",
            "monday",
            "low 40f"
         ],
         [
            "camarillo",
            "monday",
            "high 60f"
         ],
         [
            "camarillo",
            "tuesday",
            "snow"
         ],
         [
            "camarillo",
            "tuesday",
            "low 70f"
         ],
         [
            "camarillo",
            "tuesday",
            "high 90f"
         ],
         [
            "camarillo",
            "wednesday",
            "snow"
         ],
         [
            "camarillo",
            "wednesday",
            "low 20f"
         ],
         [
            "camarillo",
            "wednesday",
            "high 30f"
         ],
         [
            "camarillo",
            "thursday",
            "rain"
         ],
         [
            "camarillo",
            "thursday",
            "low 80f"
         ],
         [
            "camarillo",
            "thursday",
            "high 90f"
         ],
         [
            "camarillo",
            "friday",
            "blizzard"
         ],
         [
            "camarillo",
            "friday",
            "low 20f"
         ],
         [
            "camarillo",
            "friday",
            "high 40f"
         ],
         [
            "camarillo",
            "saturday",
            "foggy"
         ],
         [
            "camarillo",
            "saturday",
            "low 20f"
         ],
         [
            "camarillo",
            "saturday",
            "high 40f"
         ],
         [
            "camarillo",
            "sunday",
            "rain"
         ],
         [
            "camarillo",
            "sunday",
            "low 80f"
         ],
         [
            "camarillo",
            "sunday",
            "high 90f"
         ],
         [
            "brentwood",
            "monday",
            "clear_skies"
         ],
         [
            "brentwood",
            "monday",
            "low 60f"
         ],
         [
            "brentwood",
            "monday",
            "high 70f"
         ],
         [
            "brentwood",
            "tuesday",
            "overcast"
         ],
         [
            "brentwood",
            "tuesday",
            "low 40f"
         ],
         [
            "brentwood",
            "tuesday",
            "high 60f"
         ],
         [
            "brentwood",
            "wednesday",
            "dry"
         ],
         [
            "brentwood",
            "wednesday",
            "low 40f"
         ],
         [
            "brentwood",
            "wednesday",
            "high 60f"
         ],
         [
            "brentwood",
            "thursday",
            "raining"
         ],
         [
            "brentwood",
            "thursday",
            "low 50f"
         ],
         [
            "brentwood",
            "thursday",
            "high 60f"
         ],
         [
            "brentwood",
            "friday",
            "overcast"
         ],
         [
            "brentwood",
            "friday",
            "low 20f"
         ],
         [
            "brentwood",
            "friday",
            "high 40f"
         ],
         [
            "brentwood",
            "saturday",
            "dry"
         ],
         [
            "brentwood",
            "saturday",
            "low 20f"
         ],
         [
            "brentwood",
            "saturday",
            "high 40f"
         ],
         [
            "brentwood",
            "sunday",
            "cloudy"
         ],
         [
            "brentwood",
            "sunday",
            "low 30f"
         ],
         [
            "brentwood",
            "sunday",
            "high 50f"
         ],
         [
            "carson",
            "monday",
            "warm"
         ],
         [
            "carson",
            "monday",
            "low 60f"
         ],
         [
            "carson",
            "monday",
            "high 80f"
         ],
         [
            "carson",
            "tuesday",
            "overcast"
         ],
         [
            "carson",
            "tuesday",
            "low 60f"
         ],
         [
            "carson",
            "tuesday",
            "high 80f"
         ],
         [
            "carson",
            "wednesday",
            "rain"
         ],
         [
            "carson",
            "wednesday",
            "low 80f"
         ],
         [
            "carson",
            "wednesday",
            "high 90f"
         ],
         [
            "carson",
            "thursday",
            "stormy"
         ],
         [
            "carson",
            "thursday",
            "low 60f"
         ],
         [
            "carson",
            "thursday",
            "high 70f"
         ],
         [
            "carson",
            "friday",
            "windy"
         ],
         [
            "carson",
            "friday",
            "low 80f"
         ],
         [
            "carson",
            "friday",
            "high 90f"
         ],
         [
            "carson",
            "saturday",
            "raining"
         ],
         [
            "carson",
            "saturday",
            "low 60f"
         ],
         [
            "carson",
            "saturday",
            "high 70f"
         ],
         [
            "carson",
            "sunday",
            "rain"
         ],
         [
            "carson",
            "sunday",
            "low 90f"
         ],
         [
            "carson",
            "sunday",
            "high 100f"
         ],
         [
            "danville",
            "monday",
            "windy"
         ],
         [
            "danville",
            "monday",
            "low 60f"
         ],
         [
            "danville",
            "monday",
            "high 80f"
         ],
         [
            "danville",
            "tuesday",
            "raining"
         ],
         [
            "danville",
            "tuesday",
            "low 90f"
         ],
         [
            "danville",
            "tuesday",
            "high 100f"
         ],
         [
            "danville",
            "wednesday",
            "drizzle"
         ],
         [
            "danville",
            "wednesday",
            "low 60f"
         ],
         [
            "danville",
            "wednesday",
            "high 70f"
         ],
         [
            "danville",
            "thursday",
            "windy"
         ],
         [
            "danville",
            "thursday",
            "low 60f"
         ],
         [
            "danville",
            "thursday",
            "high 70f"
         ],
         [
            "danville",
            "friday",
            "stormy"
         ],
         [
            "danville",
            "friday",
            "low 60f"
         ],
         [
            "danville",
            "friday",
            "high 80f"
         ],
         [
            "danville",
            "saturday",
            "clear_skies"
         ],
         [
            "danville",
            "saturday",
            "low 40f"
         ],
         [
            "danville",
            "saturday",
            "high 60f"
         ],
         [
            "danville",
            "sunday",
            "stormy"
         ],
         [
            "danville",
            "sunday",
            "low 90f"
         ],
         [
            "danville",
            "sunday",
            "high 100f"
         ],
         [
            "cleveland",
            "monday",
            "snow"
         ],
         [
            "cleveland",
            "monday",
            "low 40f"
         ],
         [
            "cleveland",
            "monday",
            "high 60f"
         ],
         [
            "cleveland",
            "tuesday",
            "dry"
         ],
         [
            "cleveland",
            "tuesday",
            "low 30f"
         ],
         [
            "cleveland",
            "tuesday",
            "high 50f"
         ],
         [
            "cleveland",
            "wednesday",
            "cloudy"
         ],
         [
            "cleveland",
            "wednesday",
            "low 80f"
         ],
         [
            "cleveland",
            "wednesday",
            "high 90f"
         ],
         [
            "cleveland",
            "thursday",
            "raining"
         ],
         [
            "cleveland",
            "thursday",
            "low 50f"
         ],
         [
            "cleveland",
            "thursday",
            "high 70f"
         ],
         [
            "cleveland",
            "friday",
            "rain"
         ],
         [
            "cleveland",
            "friday",
            "low 20f"
         ],
         [
            "cleveland",
            "friday",
            "high 30f"
         ],
         [
            "cleveland",
            "saturday",
            "foggy"
         ],
         [
            "cleveland",
            "saturday",
            "low 20f"
         ],
         [
            "cleveland",
            "saturday",
            "high 40f"
         ],
         [
            "cleveland",
            "sunday",
            "foggy"
         ],
         [
            "cleveland",
            "sunday",
            "low 90f"
         ],
         [
            "cleveland",
            "sunday",
            "high 100f"
         ],
         [
            "mountain_view",
            "monday",
            "foggy"
         ],
         [
            "mountain_view",
            "monday",
            "low 50f"
         ],
         [
            "mountain_view",
            "monday",
            "high 60f"
         ],
         [
            "mountain_view",
            "tuesday",
            "hail"
         ],
         [
            "mountain_view",
            "tuesday",
            "low 80f"
         ],
         [
            "mountain_view",
            "tuesday",
            "high 100f"
         ],
         [
            "mountain_view",
            "wednesday",
            "foggy"
         ],
         [
            "mountain_view",
            "wednesday",
            "low 30f"
         ],
         [
            "mountain_view",
            "wednesday",
            "high 40f"
         ],
         [
            "mountain_view",
            "thursday",
            "rain"
         ],
         [
            "mountain_view",
            "thursday",
            "low 60f"
         ],
         [
            "mountain_view",
            "thursday",
            "high 70f"
         ],
         [
            "mountain_view",
            "friday",
            "cloudy"
         ],
         [
            "mountain_view",
            "friday",
            "low 80f"
         ],
         [
            "mountain_view",
            "friday",
            "high 100f"
         ],
         [
            "mountain_view",
            "saturday",
            "blizzard"
         ],
         [
            "mountain_view",
            "saturday",
            "low 20f"
         ],
         [
            "mountain_view",
            "saturday",
            "high 40f"
         ],
         [
            "mountain_view",
            "sunday",
            "cloudy"
         ],
         [
            "mountain_view",
            "sunday",
            "low 20f"
         ],
         [
            "mountain_view",
            "sunday",
            "high 30f"
         ],
         [
            "manhattan",
            "monday",
            "hail"
         ],
         [
            "manhattan",
            "monday",
            "low 70f"
         ],
         [
            "manhattan",
            "monday",
            "high 90f"
         ],
         [
            "manhattan",
            "tuesday",
            "drizzle"
         ],
         [
            "manhattan",
            "tuesday",
            "low 50f"
         ],
         [
            "manhattan",
            "tuesday",
            "high 70f"
         ],
         [
            "manhattan",
            "wednesday",
            "hail"
         ],
         [
            "manhattan",
            "wednesday",
            "low 60f"
         ],
         [
            "manhattan",
            "wednesday",
            "high 80f"
         ],
         [
            "manhattan",
            "thursday",
            "cloudy"
         ],
         [
            "manhattan",
            "thursday",
            "low 70f"
         ],
         [
            "manhattan",
            "thursday",
            "high 90f"
         ],
         [
            "manhattan",
            "friday",
            "hail"
         ],
         [
            "manhattan",
            "friday",
            "low 80f"
         ],
         [
            "manhattan",
            "friday",
            "high 90f"
         ],
         [
            "manhattan",
            "saturday",
            "rain"
         ],
         [
            "manhattan",
            "saturday",
            "low 70f"
         ],
         [
            "manhattan",
            "saturday",
            "high 80f"
         ],
         [
            "manhattan",
            "sunday",
            "foggy"
         ],
         [
            "manhattan",
            "sunday",
            "low 50f"
         ],
         [
            "manhattan",
            "sunday",
            "high 70f"
         ]
      ]
   },
   "28": {
      "task": "navigate",
      "utterances": [
         {
            "user": "what hospital is nearby ?",
            "response": "palo_alto_medical_foundation and stanford_express_care are close",
            "reference_entities": [
               "stanford_express_care",
               "palo_alto_medical_foundation"
            ]
         },
         {
            "user": "which one is quickest to reach ?",
            "response": "stanford_express_care is just 3_miles away and there is less traffic on its way than on the other hospital do you want me to set the navigation to go there ?",
            "reference_entities": [
               "hospital",
               "stanford_express_care",
               "3_miles"
            ]
         },
         {
            "user": "sure , thank you !",
            "response": "you are welcome , glad to help",
            "reference_entities": []
         }
      ],
      "kg": [
         [
            "civic_center_garage",
            "distance",
            "6_miles"
         ],
         [
            "civic_center_garage",
            "traffic_info",
            "heavy_traffic"
         ],
         [
            "civic_center_garage",
            "poi_type",
            "parking_garage"
         ],
         [
            "civic_center_garage",
            "address",
            "270_altaire_walk"
         ],
         [
            "stanford_express_care",
            "distance",
            "3_miles"
         ],
         [
            "stanford_express_care",
            "traffic_info",
            "moderate_traffic"
         ],
         [
            "stanford_express_care",
            "poi_type",
            "hospital"
         ],
         [
            "stanford_express_care",
            "address",
            "214_el_camino_real"
         ],
         [
            "palo_alto_medical_foundation",
            "distance",
            "5_miles"
         ],
         [
            "palo_alto_medical_foundation",
            "traffic_info",
            "heavy_traffic"
         ],
         [
            "palo_alto_medical_foundation",
            "poi_type",
            "hospital"
         ],
         [
            "palo_alto_medical_foundation",
            "address",
            "611_ames_ave"
         ],
         [
            "5672_barringer_street",
            "distance",
            "1_miles"
         ],
         [
            "5672_barringer_street",
            "traffic_info",
            "moderate_traffic"
         ],
         [
            "5672_barringer_street",
            "poi_type",
            "certain_address"
         ],
         [
            "5672_barringer_street",
            "address",
            "5672_barringer_street"
         ],
         [
            "webster_garage",
            "distance",
            "5_miles"
         ],
         [
            "webster_garage",
            "traffic_info",
            "heavy_traffic"
         ],
         [
            "webster_garage",
            "poi_type",
            "parking_garage"
         ],
         [
            "webster_garage",
            "address",
            "880_ames_ct"
         ],
         [
            "valero",
            "distance",
            "1_miles"
         ],
         [
            "valero",
            "traffic_info",
            "no_traffic"
         ],
         [
            "valero",
            "poi_type",
            "gas_station"
         ],
         [
            "valero",
            "address",
            "200_alester_ave"
         ],
         [
            "sigona_farmers_market",
            "distance",
            "1_miles"
         ],
         [
            "sigona_farmers_market",
            "traffic_info",
            "no_traffic"
         ],
         [
            "sigona_farmers_market",
            "poi_type",
            "grocery_store"
         ],
         [
            "sigona_farmers_market",
            "address",
            "638_amherst_st"
         ]
      ]
   },
   "29": {
      "task": "weather",
      "utterances": [
         {
            "user": "is it gonna rain in camarillo today and tomorrow ?",
            "response": "the forecast does not predict rain in camarillo today or tomorrow",
            "reference_entities": [
               "tomorrow",
               "camarillo",
               "rain",
               "today"
            ]
         },
         {
            "user": "thanks",
            "response": "you are welcome , have a great day",
            "reference_entities": []
         }
      ],
      "kg": [
         [
            "compton",
            "monday",
            "hail"
         ],
         [
            "compton",
            "monday",
            "low 50f"
         ],
         [
            "compton",
            "monday",
            "high 70f"
         ],
         [
            "compton",
            "tuesday",
            "hail"
         ],
         [
            "compton",
            "tuesday",
            "low 70f"
         ],
         [
            "compton",
            "tuesday",
            "high 90f"
         ],
         [
            "compton",
            "wednesday",
            "cloudy"
         ],
         [
            "compton",
            "wednesday",
            "low 60f"
         ],
         [
            "compton",
            "wednesday",
            "high 70f"
         ],
         [
            "compton",
            "thursday",
            "drizzle"
         ],
         [
            "compton",
            "thursday",
            "low 20f"
         ],
         [
            "compton",
            "thursday",
            "high 30f"
         ],
         [
            "compton",
            "friday",
            "dry"
         ],
         [
            "compton",
            "friday",
            "low 50f"
         ],
         [
            "compton",
            "friday",
            "high 60f"
         ],
         [
            "compton",
            "saturday",
            "windy"
         ],
         [
            "compton",
            "saturday",
            "low 90f"
         ],
         [
            "compton",
            "saturday",
            "high 100f"
         ],
         [
            "compton",
            "sunday",
            "warm"
         ],
         [
            "compton",
            "sunday",
            "low 60f"
         ],
         [
            "compton",
            "sunday",
            "high 70f"
         ],
         [
            "san_mateo",
            "monday",
            "humid"
         ],
         [
            "san_mateo",
            "monday",
            "low 60f"
         ],
         [
            "san_mateo",
            "monday",
            "high 70f"
         ],
         [
            "san_mateo",
            "tuesday",
            "dew"
         ],
         [
            "san_mateo",
            "tuesday",
            "low 50f"
         ],
         [
            "san_mateo",
            "tuesday",
            "high 60f"
         ],
         [
            "san_mateo",
            "wednesday",
            "foggy"
         ],
         [
            "san_mateo",
            "wednesday",
            "low 30f"
         ],
         [
            "san_mateo",
            "wednesday",
            "high 40f"
         ],
         [
            "san_mateo",
            "thursday",
            "humid"
         ],
         [
            "san_mateo",
            "thursday",
            "low 70f"
         ],
         [
            "san_mateo",
            "thursday",
            "high 90f"
         ],
         [
            "san_mateo",
            "friday",
            "cloudy"
         ],
         [
            "san_mateo",
            "friday",
            "low 40f"
         ],
         [
            "san_mateo",
            "friday",
            "high 50f"
         ],
         [
            "san_mateo",
            "saturday",
            "overcast"
         ],
         [
            "san_mateo",
            "saturday",
            "low 20f"
         ],
         [
            "san_mateo",
            "saturday",
            "high 40f"
         ],
         [
            "san_mateo",
            "sunday",
            "cloudy"
         ],
         [
            "san_mateo",
            "sunday",
            "low 70f"
         ],
         [
            "san_mateo",
            "sunday",
            "high 90f"
         ],
         [
            "atherton",
            "monday",
            "drizzle"
         ],
         [
            "atherton",
            "monday",
            "low 80f"
         ],
         [
            "atherton",
            "monday",
            "high 100f"
         ],
         [
            "atherton",
            "tuesday",
            "snow"
         ],
         [
            "atherton",
            "tuesday",
            "low 30f"
         ],
         [
            "atherton",
            "tuesday",
            "high 50f"
         ],
         [
            "atherton",
            "wednesday",
            "dry"
         ],
         [
            "atherton",
            "wednesday",
            "low 80f"
         ],
         [
            "atherton",
            "wednesday",
            "high 100f"
         ],
         [
            "atherton",
            "thursday",
            "blizzard"
         ],
         [
            "atherton",
            "thursday",
            "low 30f"
         ],
         [
            "atherton",
            "thursday",
            "high 40f"
         ],
         [
            "atherton",
            "friday",
            "dry"
         ],
         [
            "atherton",
            "friday",
            "low 20f"
         ],
         [
            "atherton",
            "friday",
            "high 30f"
         ],
         [
            "atherton",
            "saturday",
            "warm"
         ],
         [
            "atherton",
            "saturday",
            "low 80f"
         ],
         [
            "atherton",
            "saturday",
            "high 90f"
         ],
         [
            "atherton",
            "sunday",
            "cloudy"
         ],
         [
            "atherton",
            "sunday",
            "low 70f"
         ],
         [
            "atherton",
            "sunday",
            "high 90f"
         ],
         [
            "fresno",
            "monday",
            "foggy"
         ],
         [
            "fresno",
            "monday",
            "low 90f"
         ],
         [
            "fresno",
            "monday",
            "high 100f"
         ],
         [
            "fresno",
            "tuesday",
            "stormy"
         ],
         [
            "fresno",
            "tuesday",
            "low 50f"
         ],
         [
            "fresno",
            "tuesday",
            "high 70f"
         ],
         [
            "fresno",
            "wednesday",
            "hail"
         ],
         [
            "fresno",
            "wednesday",
            "low 80f"
         ],
         [
            "fresno",
            "wednesday",
            "high 90f"
         ],
         [
            "fresno",
            "thursday",
            "stormy"
         ],
         [
            "fresno",
            "thursday",
            "low 50f"
         ],
         [
            "fresno",
            "thursday",
            "high 70f"
         ],
         [
            "fresno",
            "friday",
            "clear_skies"
         ],
         [
            "fresno",
            "friday",
            "low 70f"
         ],
         [
            "fresno",
            "friday",
            "high 80f"
         ],
         [
            "fresno",
            "saturday",
            "dry"
         ],
         [
            "fresno",
            "saturday",
            "low 70f"
         ],
         [
            "fresno",
            "saturday",
            "high 90f"
         ],
         [
            "fresno",
            "sunday",
            "snow"
         ],
         [
            "fresno",
            "sunday",
            "low 30f"
         ],
         [
            "fresno",
            "sunday",
            "high 50f"
         ],
         [
            "seattle",
            "monday",
            "dry"
         ],
         [
            "seattle",
            "monday",
            "low 80f"
         ],
         [
            "seattle",
            "monday",
            "high 100f"
         ],
         [
            "seattle",
            "tuesday",
            "dew"
         ],
         [
            "seattle",
            "tuesday",
            "low 70f"
         ],
         [
            "seattle",
            "tuesday",
            "high 80f"
         ],
         [
            "seattle",
            "wednesday",
            "snow"
         ],
         [
            "seattle",
            "wednesday",
            "low 30f"
         ],
         [
            "seattle",
            "wednesday",
            "high 40f"
         ],
         [
            "seattle",
            "thursday",
            "drizzle"
         ],
         [
            "seattle",
            "thursday",
            "low 90f"
         ],
         [
            "seattle",
            "thursday",
            "high 100f"
         ],
         [
            "seattle",
            "friday",
            "raining"
         ],
         [
            "seattle",
            "friday",
            "low 30f"
         ],
         [
            "seattle",
            "friday",
            "high 40f"
         ],
         [
            "seattle",
            "saturday",
            "dry"
         ],
         [
            "seattle",
            "saturday",
            "low 20f"
         ],
         [
            "seattle",
            "saturday",
            "high 40f"
         ],
         [
            "seattle",
            "sunday",
            "overcast"
         ],
         [
            "seattle",
            "sunday",
            "low 20f"
         ],
         [
            "seattle",
            "sunday",
            "high 40f"
         ],
         [
            "camarillo",
            "monday",
            "dry"
         ],
         [
            "camarillo",
            "monday",
            "low 40f"
         ],
         [
            "camarillo",
            "monday",
            "high 50f"
         ],
         [
            "camarillo",
            "tuesday",
            "snow"
         ],
         [
            "camarillo",
            "tuesday",
            "low 90f"
         ],
         [
            "camarillo",
            "tuesday",
            "high 100f"
         ],
         [
            "camarillo",
            "wednesday",
            "clear_skies"
         ],
         [
            "camarillo",
            "wednesday",
            "low 40f"
         ],
         [
            "camarillo",
            "wednesday",
            "high 60f"
         ],
         [
            "camarillo",
            "thursday",
            "blizzard"
         ],
         [
            "camarillo",
            "thursday",
            "low 30f"
         ],
         [
            "camarillo",
            "thursday",
            "high 50f"
         ],
         [
            "camarillo",
            "friday",
            "misty"
         ],
         [
            "camarillo",
            "friday",
            "low 40f"
         ],
         [
            "camarillo",
            "friday",
            "high 50f"
         ],
         [
            "camarillo",
            "saturday",
            "stormy"
         ],
         [
            "camarillo",
            "saturday",
            "low 60f"
         ],
         [
            "camarillo",
            "saturday",
            "high 70f"
         ],
         [
            "camarillo",
            "sunday",
            "foggy"
         ],
         [
            "camarillo",
            "sunday",
            "low 50f"
         ],
         [
            "camarillo",
            "sunday",
            "high 60f"
         ],
         [
            "brentwood",
            "monday",
            "dew"
         ],
         [
            "brentwood",
            "monday",
            "low 20f"
         ],
         [
            "brentwood",
            "monday",
            "high 30f"
         ],
         [
            "brentwood",
            "tuesday",
            "windy"
         ],
         [
            "brentwood",
            "tuesday",
            "low 40f"
         ],
         [
            "brentwood",
            "tuesday",
            "high 50f"
         ],
         [
            "brentwood",
            "wednesday",
            "dry"
         ],
         [
            "brentwood",
            "wednesday",
            "low 90f"
         ],
         [
            "brentwood",
            "wednesday",
            "high 100f"
         ],
         [
            "brentwood",
            "thursday",
            "clear_skies"
         ],
         [
            "brentwood",
            "thursday",
            "low 80f"
         ],
         [
            "brentwood",
            "thursday",
            "high 100f"
         ],
         [
            "brentwood",
            "friday",
            "foggy"
         ],
         [
            "brentwood",
            "friday",
            "low 80f"
         ],
         [
            "brentwood",
            "friday",
            "high 100f"
         ],
         [
            "brentwood",
            "saturday",
            "rain"
         ],
         [
            "brentwood",
            "saturday",
            "low 60f"
         ],
         [
            "brentwood",
            "saturday",
            "high 70f"
         ],
         [
            "brentwood",
            "sunday",
            "frost"
         ],
         [
            "brentwood",
            "sunday",
            "low 30f"
         ],
         [
            "brentwood",
            "sunday",
            "high 50f"
         ]
      ]
   },
   "30": {
      "task": "weather",
      "utterances": [
         {
            "user": "car is it going to snow today",
            "response": "what city should i check for snow ?",
            "reference_entities": [
               "snow"
            ]
         },
         {
            "user": "durham",
            "response": "it will not be snowing in durham today it will be windy with a low of 50f and a high of 70f",
            "reference_entities": [
               "70f",
               "windy",
               "50f",
               "durham",
               "today"
            ]
         },
         {
            "user": "thank you car !",
            "response": "you are welcome !",
            "reference_entities": []
         }
      ],
      "kg": [
         [
            "alameda",
            "monday",
            "rain"
         ],
         [
            "alameda",
            "monday",
            "low 60f"
         ],
         [
            "alameda",
            "monday",
            "high 70f"
         ],
         [
            "alameda",
            "tuesday",
            "hail"
         ],
         [
            "alameda",
            "tuesday",
            "low 40f"
         ],
         [
            "alameda",
            "tuesday",
            "high 50f"
         ],
         [
            "alameda",
            "wednesday",
            "cloudy"
         ],
         [
            "alameda",
            "wednesday",
            "low 70f"
         ],
         [
            "alameda",
            "wednesday",
            "high 80f"
         ],
         [
            "alameda",
            "thursday",
            "snow"
         ],
         [
            "alameda",
            "thursday",
            "low 60f"
         ],
         [
            "alameda",
            "thursday",
            "high 70f"
         ],
         [
            "alameda",
            "friday",
            "cloudy"
         ],
         [
            "alameda",
            "friday",
            "low 30f"
         ],
         [
            "alameda",
            "friday",
            "high 50f"
         ],
         [
            "alameda",
            "saturday",
            "frost"
         ],
         [
            "alameda",
            "saturday",
            "low 40f"
         ],
         [
            "alameda",
            "saturday",
            "high 60f"
         ],
         [
            "alameda",
            "sunday",
            "overcast"
         ],
         [
            "alameda",
            "sunday",
            "low 70f"
         ],
         [
            "alameda",
            "sunday",
            "high 90f"
         ],
         [
            "mountain_view",
            "monday",
            "dry"
         ],
         [
            "mountain_view",
            "monday",
            "low 90f"
         ],
         [
            "mountain_view",
            "monday",
            "high 100f"
         ],
         [
            "mountain_view",
            "tuesday",
            "clear_skies"
         ],
         [
            "mountain_view",
            "tuesday",
            "low 20f"
         ],
         [
            "mountain_view",
            "tuesday",
            "high 40f"
         ],
         [
            "mountain_view",
            "wednesday",
            "rain"
         ],
         [
            "mountain_view",
            "wednesday",
            "low 50f"
         ],
         [
            "mountain_view",
            "wednesday",
            "high 70f"
         ],
         [
            "mountain_view",
            "thursday",
            "rain"
         ],
         [
            "mountain_view",
            "thursday",
            "low 50f"
         ],
         [
            "mountain_view",
            "thursday",
            "high 70f"
         ],
         [
            "mountain_view",
            "friday",
            "rain"
         ],
         [
            "mountain_view",
            "friday",
            "low 80f"
         ],
         [
            "mountain_view",
            "friday",
            "high 100f"
         ],
         [
            "mountain_view",
            "saturday",
            "rain"
         ],
         [
            "mountain_view",
            "saturday",
            "low 20f"
         ],
         [
            "mountain_view",
            "saturday",
            "high 40f"
         ],
         [
            "mountain_view",
            "sunday",
            "frost"
         ],
         [
            "mountain_view",
            "sunday",
            "low 40f"
         ],
         [
            "mountain_view",
            "sunday",
            "high 60f"
         ],
         [
            "alhambra",
            "monday",
            "overcast"
         ],
         [
            "alhambra",
            "monday",
            "low 90f"
         ],
         [
            "alhambra",
            "monday",
            "high 100f"
         ],
         [
            "alhambra",
            "tuesday",
            "frost"
         ],
         [
            "alhambra",
            "tuesday",
            "low 50f"
         ],
         [
            "alhambra",
            "tuesday",
            "high 60f"
         ],
         [
            "alhambra",
            "wednesday",
            "rain"
         ],
         [
            "alhambra",
            "wednesday",
            "low 70f"
         ],
         [
            "alhambra",
            "wednesday",
            "high 90f"
         ],
         [
            "alhambra",
            "thursday",
            "raining"
         ],
         [
            "alhambra",
            "thursday",
            "low 30f"
         ],
         [
            "alhambra",
            "thursday",
            "high 40f"
         ],
         [
            "alhambra",
            "friday",
            "hail"
         ],
         [
            "alhambra",
            "friday",
            "low 40f"
         ],
         [
            "alhambra",
            "friday",
            "high 50f"
         ],
         [
            "alhambra",
            "saturday",
            "raining"
         ],
         [
            "alhambra",
            "saturday",
            "low 30f"
         ],
         [
            "alhambra",
            "saturday",
            "high 50f"
         ],
         [
            "alhambra",
            "sunday",
            "drizzle"
         ],
         [
            "alhambra",
            "sunday",
            "low 20f"
         ],
         [
            "alhambra",
            "sunday",
            "high 30f"
         ],
         [
            "brentwood",
            "monday",
            "warm"
         ],
         [
            "brentwood",
            "monday",
            "low 50f"
         ],
         [
            "brentwood",
            "monday",
            "high 70f"
         ],
         [
            "brentwood",
            "tuesday",
            "clear_skies"
         ],
         [
            "brentwood",
            "tuesday",
            "low 30f"
         ],
         [
            "brentwood",
            "tuesday",
            "high 40f"
         ],
         [
            "brentwood",
            "wednesday",
            "frost"
         ],
         [
            "brentwood",
            "wednesday",
            "low 50f"
         ],
         [
            "brentwood",
            "wednesday",
            "high 60f"
         ],
         [
            "brentwood",
            "thursday",
            "rain"
         ],
         [
            "brentwood",
            "thursday",
            "low 30f"
         ],
         [
            "brentwood",
            "thursday",
            "high 40f"
         ],
         [
            "brentwood",
            "friday",
            "blizzard"
         ],
         [
            "brentwood",
            "friday",
            "low 40f"
         ],
         [
            "brentwood",
            "friday",
            "high 50f"
         ],
         [
            "brentwood",
            "saturday",
            "windy"
         ],
         [
            "brentwood",
            "saturday",
            "low 70f"
         ],
         [
            "brentwood",
            "saturday",
            "high 80f"
         ],
         [
            "brentwood",
            "sunday",
            "stormy"
         ],
         [
            "brentwood",
            "sunday",
            "low 20f"
         ],
         [
            "brentwood",
            "sunday",
            "high 30f"
         ],
         [
            "compton",
            "monday",
            "stormy"
         ],
         [
            "compton",
            "monday",
            "low 90f"
         ],
         [
            "compton",
            "monday",
            "high 100f"
         ],
         [
            "compton",
            "tuesday",
            "hail"
         ],
         [
            "compton",
            "tuesday",
            "low 20f"
         ],
         [
            "compton",
            "tuesday",
            "high 40f"
         ],
         [
            "compton",
            "wednesday",
            "dry"
         ],
         [
            "compton",
            "wednesday",
            "low 90f"
         ],
         [
            "compton",
            "wednesday",
            "high 100f"
         ],
         [
            "compton",
            "thursday",
            "stormy"
         ],
         [
            "compton",
            "thursday",
            "low 80f"
         ],
         [
            "compton",
            "thursday",
            "high 100f"
         ],
         [
            "compton",
            "friday",
            "blizzard"
         ],
         [
            "compton",
            "friday",
            "low 40f"
         ],
         [
            "compton",
            "friday",
            "high 60f"
         ],
         [
            "compton",
            "saturday",
            "drizzle"
         ],
         [
            "compton",
            "saturday",
            "low 60f"
         ],
         [
            "compton",
            "saturday",
            "high 70f"
         ],
         [
            "compton",
            "sunday",
            "warm"
         ],
         [
            "compton",
            "sunday",
            "low 90f"
         ],
         [
            "compton",
            "sunday",
            "high 100f"
         ],
         [
            "redwood_city",
            "monday",
            "clear_skies"
         ],
         [
            "redwood_city",
            "monday",
            "low 80f"
         ],
         [
            "redwood_city",
            "monday",
            "high 100f"
         ],
         [
            "redwood_city",
            "tuesday",
            "hail"
         ],
         [
            "redwood_city",
            "tuesday",
            "low 90f"
         ],
         [
            "redwood_city",
            "tuesday",
            "high 100f"
         ],
         [
            "redwood_city",
            "wednesday",
            "clear_skies"
         ],
         [
            "redwood_city",
            "wednesday",
            "low 70f"
         ],
         [
            "redwood_city",
            "wednesday",
            "high 80f"
         ],
         [
            "redwood_city",
            "thursday",
            "hot"
         ],
         [
            "redwood_city",
            "thursday",
            "low 60f"
         ],
         [
            "redwood_city",
            "thursday",
            "high 70f"
         ],
         [
            "redwood_city",
            "friday",
            "rain"
         ],
         [
            "redwood_city",
            "friday",
            "low 70f"
         ],
         [
            "redwood_city",
            "friday",
            "high 90f"
         ],
         [
            "redwood_city",
            "saturday",
            "cloudy"
         ],
         [
            "redwood_city",
            "saturday",
            "low 50f"
         ],
         [
            "redwood_city",
            "saturday",
            "high 70f"
         ],
         [
            "redwood_city",
            "sunday",
            "windy"
         ],
         [
            "redwood_city",
            "sunday",
            "low 80f"
         ],
         [
            "redwood_city",
            "sunday",
            "high 100f"
         ],
         [
            "durham",
            "monday",
            "windy"
         ],
         [
            "durham",
            "monday",
            "low 50f"
         ],
         [
            "durham",
            "monday",
            "high 70f"
         ],
         [
            "durham",
            "tuesday",
            "foggy"
         ],
         [
            "durham",
            "tuesday",
            "low 20f"
         ],
         [
            "durham",
            "tuesday",
            "high 30f"
         ],
         [
            "durham",
            "wednesday",
            "rain"
         ],
         [
            "durham",
            "wednesday",
            "low 60f"
         ],
         [
            "durham",
            "wednesday",
            "high 70f"
         ],
         [
            "durham",
            "thursday",
            "drizzle"
         ],
         [
            "durham",
            "thursday",
            "low 80f"
         ],
         [
            "durham",
            "thursday",
            "high 100f"
         ],
         [
            "durham",
            "friday",
            "rain"
         ],
         [
            "durham",
            "friday",
            "low 20f"
         ],
         [
            "durham",
            "friday",
            "high 40f"
         ],
         [
            "durham",
            "saturday",
            "rain"
         ],
         [
            "durham",
            "saturday",
            "low 40f"
         ],
         [
            "durham",
            "saturday",
            "high 60f"
         ],
         [
            "durham",
            "sunday",
            "overcast"
         ],
         [
            "durham",
            "sunday",
            "low 30f"
         ],
         [
            "durham",
            "sunday",
            "high 40f"
         ]
      ]
   },
   "31": {
      "task": "schedule",
      "utterances": [
         {
            "user": "schedule my 10am dentist_appointment on friday with my father",
            "response": "okay , i have scheduled your dentist_appointment for this friday at 10am with your father anything else i can help with ?",
            "reference_entities": [
               "dentist_appointment",
               "father",
               "friday",
               "10am"
            ]
         },
         {
            "user": "list my current schedule",
            "response": "current schedule is empty",
            "reference_entities": []
         },
         {
            "user": "list my schedule for friday",
            "response": "okay , you have a dentist_appointment with your father , at 10am on friday",
            "reference_entities": [
               "dentist_appointment",
               "father",
               "friday",
               "10am"
            ]
         },
         {
            "user": "thank you so much !",
            "response": "happy to help",
            "reference_entities": []
         }
      ],
      "kg": []
   },
   "32": {
      "task": "weather",
      "utterances": [
         {
            "user": "what will the temperature be for the next_week",
            "response": "what city do you want the temperature for ?",
            "reference_entities": []
         },
         {
            "user": "i would like the temperature for alhambra please",
            "response": "next_week the temperatures in alhambra will be as follows : a low of 80f and a high of 100f on monday , a low of 30f and a high of 40f on tuesday , a low of 40f and a high of 50f on wednesday , a low of 50f and a high of 60f on thursday , a low of 40f and a high of 50f on friday , a low of 60f and a high of 70f on saturday , and a low of 80f and a high of 100f on sunday",
            "reference_entities": [
               "70f",
               "80f",
               "alhambra",
               "thursday",
               "100f",
               "monday",
               "tuesday",
               "friday",
               "50f",
               "sunday",
               "wednesday",
               "saturday",
               "40f",
               "next_week",
               "30f",
               "60f"
            ]
         },
         {
            "user": "thank you very much !",
            "response": "you are very welcome !",
            "reference_entities": []
         }
      ],
      "kg": [
         [
            "cleveland",
            "monday",
            "hail"
         ],
         [
            "cleveland",
            "monday",
            "low 30f"
         ],
         [
            "cleveland",
            "monday",
            "high 40f"
         ],
         [
            "cleveland",
            "tuesday",
            "drizzle"
         ],
         [
            "cleveland",
            "tuesday",
            "low 30f"
         ],
         [
            "cleveland",
            "tuesday",
            "high 50f"
         ],
         [
            "cleveland",
            "wednesday",
            "dry"
         ],
         [
            "cleveland",
            "wednesday",
            "low 40f"
         ],
         [
            "cleveland",
            "wednesday",
            "high 60f"
         ],
         [
            "cleveland",
            "thursday",
            "humid"
         ],
         [
            "cleveland",
            "thursday",
            "low 80f"
         ],
         [
            "cleveland",
            "thursday",
            "high 90f"
         ],
         [
            "cleveland",
            "friday",
            "dry"
         ],
         [
            "cleveland",
            "friday",
            "low 30f"
         ],
         [
            "cleveland",
            "friday",
            "high 50f"
         ],
         [
            "cleveland",
            "saturday",
            "humid"
         ],
         [
            "cleveland",
            "saturday",
            "low 60f"
         ],
         [
            "cleveland",
            "saturday",
            "high 70f"
         ],
         [
            "cleveland",
            "sunday",
            "windy"
         ],
         [
            "cleveland",
            "sunday",
            "low 70f"
         ],
         [
            "cleveland",
            "sunday",
            "high 80f"
         ],
         [
            "manhattan",
            "monday",
            "overcast"
         ],
         [
            "manhattan",
            "monday",
            "low 50f"
         ],
         [
            "manhattan",
            "monday",
            "high 70f"
         ],
         [
            "manhattan",
            "tuesday",
            "drizzle"
         ],
         [
            "manhattan",
            "tuesday",
            "low 70f"
         ],
         [
            "manhattan",
            "tuesday",
            "high 80f"
         ],
         [
            "manhattan",
            "wednesday",
            "rain"
         ],
         [
            "manhattan",
            "wednesday",
            "low 30f"
         ],
         [
            "manhattan",
            "wednesday",
            "high 50f"
         ],
         [
            "manhattan",
            "thursday",
            "windy"
         ],
         [
            "manhattan",
            "thursday",
            "low 60f"
         ],
         [
            "manhattan",
            "thursday",
            "high 80f"
         ],
         [
            "manhattan",
            "friday",
            "rain"
         ],
         [
            "manhattan",
            "friday",
            "low 20f"
         ],
         [
            "manhattan",
            "friday",
            "high 40f"
         ],
         [
            "manhattan",
            "saturday",
            "stormy"
         ],
         [
            "manhattan",
            "saturday",
            "low 20f"
         ],
         [
            "manhattan",
            "saturday",
            "high 30f"
         ],
         [
            "manhattan",
            "sunday",
            "rain"
         ],
         [
            "manhattan",
            "sunday",
            "low 40f"
         ],
         [
            "manhattan",
            "sunday",
            "high 50f"
         ],
         [
            "fresno",
            "monday",
            "humid"
         ],
         [
            "fresno",
            "monday",
            "low 80f"
         ],
         [
            "fresno",
            "monday",
            "high 90f"
         ],
         [
            "fresno",
            "tuesday",
            "cloudy"
         ],
         [
            "fresno",
            "tuesday",
            "low 60f"
         ],
         [
            "fresno",
            "tuesday",
            "high 70f"
         ],
         [
            "fresno",
            "wednesday",
            "windy"
         ],
         [
            "fresno",
            "wednesday",
            "low 60f"
         ],
         [
            "fresno",
            "wednesday",
            "high 70f"
         ],
         [
            "fresno",
            "thursday",
            "raining"
         ],
         [
            "fresno",
            "thursday",
            "low 40f"
         ],
         [
            "fresno",
            "thursday",
            "high 50f"
         ],
         [
            "fresno",
            "friday",
            "foggy"
         ],
         [
            "fresno",
            "friday",
            "low 40f"
         ],
         [
            "fresno",
            "friday",
            "high 60f"
         ],
         [
            "fresno",
            "saturday",
            "humid"
         ],
         [
            "fresno",
            "saturday",
            "low 60f"
         ],
         [
            "fresno",
            "saturday",
            "high 80f"
         ],
         [
            "fresno",
            "sunday",
            "drizzle"
         ],
         [
            "fresno",
            "sunday",
            "low 20f"
         ],
         [
            "fresno",
            "sunday",
            "high 40f"
         ],
         [
            "compton",
            "monday",
            "rain"
         ],
         [
            "compton",
            "monday",
            "low 90f"
         ],
         [
            "compton",
            "monday",
            "high 100f"
         ],
         [
            "compton",
            "tuesday",
            "humid"
         ],
         [
            "compton",
            "tuesday",
            "low 90f"
         ],
         [
            "compton",
            "tuesday",
            "high 100f"
         ],
         [
            "compton",
            "wednesday",
            "raining"
         ],
         [
            "compton",
            "wednesday",
            "low 50f"
         ],
         [
            "compton",
            "wednesday",
            "high 60f"
         ],
         [
            "compton",
            "thursday",
            "raining"
         ],
         [
            "compton",
            "thursday",
            "low 80f"
         ],
         [
            "compton",
            "thursday",
            "high 90f"
         ],
         [
            "compton",
            "friday",
            "humid"
         ],
         [
            "compton",
            "friday",
            "low 60f"
         ],
         [
            "compton",
            "friday",
            "high 70f"
         ],
         [
            "compton",
            "saturday",
            "cloudy"
         ],
         [
            "compton",
            "saturday",
            "low 60f"
         ],
         [
            "compton",
            "saturday",
            "high 80f"
         ],
         [
            "compton",
            "sunday",
            "windy"
         ],
         [
            "compton",
            "sunday",
            "low 60f"
         ],
         [
            "compton",
            "sunday",
            "high 70f"
         ],
         [
            "alhambra",
            "monday",
            "warm"
         ],
         [
            "alhambra",
            "monday",
            "low 80f"
         ],
         [
            "alhambra",
            "monday",
            "high 100f"
         ],
         [
            "alhambra",
            "tuesday",
            "rain"
         ],
         [
            "alhambra",
            "tuesday",
            "low 30f"
         ],
         [
            "alhambra",
            "tuesday",
            "high 40f"
         ],
         [
            "alhambra",
            "wednesday",
            "drizzle"
         ],
         [
            "alhambra",
            "wednesday",
            "low 40f"
         ],
         [
            "alhambra",
            "wednesday",
            "high 50f"
         ],
         [
            "alhambra",
            "thursday",
            "raining"
         ],
         [
            "alhambra",
            "thursday",
            "low 50f"
         ],
         [
            "alhambra",
            "thursday",
            "high 60f"
         ],
         [
            "alhambra",
            "friday",
            "windy"
         ],
         [
            "alhambra",
            "friday",
            "low 40f"
         ],
         [
            "alhambra",
            "friday",
            "high 50f"
         ],
         [
            "alhambra",
            "saturday",
            "raining"
         ],
         [
            "alhambra",
            "saturday",
            "low 60f"
         ],
         [
            "alhambra",
            "saturday",
            "high 70f"
         ],
         [
            "alhambra",
            "sunday",
            "hail"
         ],
         [
            "alhambra",
            "sunday",
            "low 80f"
         ],
         [
            "alhambra",
            "sunday",
            "high 100f"
         ],
         [
            "menlo_park",
            "monday",
            "cloudy"
         ],
         [
            "menlo_park",
            "monday",
            "low 80f"
         ],
         [
            "menlo_park",
            "monday",
            "high 100f"
         ],
         [
            "menlo_park",
            "tuesday",
            "drizzle"
         ],
         [
            "menlo_park",
            "tuesday",
            "low 80f"
         ],
         [
            "menlo_park",
            "tuesday",
            "high 100f"
         ],
         [
            "menlo_park",
            "wednesday",
            "clear_skies"
         ],
         [
            "menlo_park",
            "wednesday",
            "low 30f"
         ],
         [
            "menlo_park",
            "wednesday",
            "high 40f"
         ],
         [
            "menlo_park",
            "thursday",
            "foggy"
         ],
         [
            "menlo_park",
            "thursday",
            "low 70f"
         ],
         [
            "menlo_park",
            "thursday",
            "high 80f"
         ],
         [
            "menlo_park",
            "friday",
            "raining"
         ],
         [
            "menlo_park",
            "friday",
            "low 40f"
         ],
         [
            "menlo_park",
            "friday",
            "high 60f"
         ],
         [
            "menlo_park",
            "saturday",
            "hail"
         ],
         [
            "menlo_park",
            "saturday",
            "low 60f"
         ],
         [
            "menlo_park",
            "saturday",
            "high 70f"
         ],
         [
            "menlo_park",
            "sunday",
            "frost"
         ],
         [
            "menlo_park",
            "sunday",
            "low 20f"
         ],
         [
            "menlo_park",
            "sunday",
            "high 30f"
         ],
         [
            "camarillo",
            "monday",
            "windy"
         ],
         [
            "camarillo",
            "monday",
            "low 50f"
         ],
         [
            "camarillo",
            "monday",
            "high 70f"
         ],
         [
            "camarillo",
            "tuesday",
            "clear_skies"
         ],
         [
            "camarillo",
            "tuesday",
            "low 50f"
         ],
         [
            "camarillo",
            "tuesday",
            "high 60f"
         ],
         [
            "camarillo",
            "wednesday",
            "cloudy"
         ],
         [
            "camarillo",
            "wednesday",
            "low 80f"
         ],
         [
            "camarillo",
            "wednesday",
            "high 100f"
         ],
         [
            "camarillo",
            "thursday",
            "raining"
         ],
         [
            "camarillo",
            "thursday",
            "low 90f"
         ],
         [
            "camarillo",
            "thursday",
            "high 100f"
         ],
         [
            "camarillo",
            "friday",
            "foggy"
         ],
         [
            "camarillo",
            "friday",
            "low 70f"
         ],
         [
            "camarillo",
            "friday",
            "high 80f"
         ],
         [
            "camarillo",
            "saturday",
            "hail"
         ],
         [
            "camarillo",
            "saturday",
            "low 90f"
         ],
         [
            "camarillo",
            "saturday",
            "high 100f"
         ],
         [
            "camarillo",
            "sunday",
            "drizzle"
         ],
         [
            "camarillo",
            "sunday",
            "low 30f"
         ],
         [
            "camarillo",
            "sunday",
            "high 40f"
         ]
      ]
   },
   "33": {
      "task": "navigate",
      "utterances": [
         {
            "user": "where can i get groceries ?",
            "response": "there is sigona_farmers_market 1_miles away from here but with heavy_traffic on our way",
            "reference_entities": [
               "1_miles",
               "sigona_farmers_market",
               "heavy_traffic"
            ]
         },
         {
            "user": "can you pick a quick route for me ?",
            "response": "setting quickest route to sigona_farmers_market on gps now",
            "reference_entities": [
               "sigona_farmers_market"
            ]
         },
         {
            "user": "thanks so much",
            "response": "you are welcome , stay safe",
            "reference_entities": []
         }
      ],
      "kg": [
         [
            "palo_alto_cafe",
            "distance",
            "4_miles"
         ],
         [
            "palo_alto_cafe",
            "traffic_info",
            "road_block_nearby"
         ],
         [
            "palo_alto_cafe",
            "poi_type",
            "coffee_or_tea_place"
         ],
         [
            "palo_alto_cafe",
            "address",
            "436_alger_dr"
         ],
         [
            "webster_garage",
            "distance",
            "3_miles"
         ],
         [
            "webster_garage",
            "traffic_info",
            "moderate_traffic"
         ],
         [
            "webster_garage",
            "poi_type",
            "parking_garage"
         ],
         [
            "webster_garage",
            "address",
            "880_ames_ct"
         ],
         [
            "chevron",
            "distance",
            "1_miles"
         ],
         [
            "chevron",
            "traffic_info",
            "car_collision_nearby"
         ],
         [
            "chevron",
            "poi_type",
            "gas_station"
         ],
         [
            "chevron",
            "address",
            "783_arcadia_pl"
         ],
         [
            "mandarin_roots",
            "distance",
            "6_miles"
         ],
         [
            "mandarin_roots",
            "traffic_info",
            "moderate_traffic"
         ],
         [
            "mandarin_roots",
            "poi_type",
            "chinese_restaurant"
         ],
         [
            "mandarin_roots",
            "address",
            "271_springer_street"
         ],
         [
            "the_clement_hotel",
            "distance",
            "3_miles"
         ],
         [
            "the_clement_hotel",
            "traffic_info",
            "moderate_traffic"
         ],
         [
            "the_clement_hotel",
            "poi_type",
            "rest_stop"
         ],
         [
            "the_clement_hotel",
            "address",
            "657_ames_ave"
         ],
         [
            "dish_parking",
            "distance",
            "1_miles"
         ],
         [
            "dish_parking",
            "traffic_info",
            "heavy_traffic"
         ],
         [
            "dish_parking",
            "poi_type",
            "parking_garage"
         ],
         [
            "dish_parking",
            "address",
            "550_alester_ave"
         ],
         [
            "home",
            "distance",
            "5_miles"
         ],
         [
            "home",
            "traffic_info",
            "heavy_traffic"
         ],
         [
            "home",
            "poi_type",
            "home"
         ],
         [
            "home",
            "address",
            "10_ames_street"
         ],
         [
            "sigona_farmers_market",
            "distance",
            "1_miles"
         ],
         [
            "sigona_farmers_market",
            "traffic_info",
            "heavy_traffic"
         ],
         [
            "sigona_farmers_market",
            "poi_type",
            "grocery_store"
         ],
         [
            "sigona_farmers_market",
            "address",
            "638_amherst_st"
         ]
      ]
   },
   "34": {
      "task": "schedule",
      "utterances": [
         {
            "user": "schedule a yoga_activity at 9am with my sister",
            "response": "sure ! do you want me to schedule it for tomorrow ?",
            "reference_entities": [
               "tomorrow"
            ]
         },
         {
            "user": "no , schedule my yoga_activity for today",
            "response": "okay , scheduling your yoga_activity for today at 9am with your sister",
            "reference_entities": [
               "yoga_activity",
               "sister",
               "9am",
               "today"
            ]
         }
      ],
      "kg": []
   },
   "35": {
      "task": "navigate",
      "utterances": [
         {
            "user": "i need directions to a grocery_store",
            "response": "i have a grocery_store that is 6_miles away would you like info on it ?",
            "reference_entities": [
               "grocery_store",
               "6_miles"
            ]
         },
         {
            "user": "yes , give me the address",
            "response": "then let s go at sigona_farmers_market , the address is 638_amherst_st , i sent it on your screen",
            "reference_entities": [
               "sigona_farmers_market",
               "638_amherst_st"
            ]
         },
         {
            "user": "sounds great thank you",
            "response": "goodbye",
            "reference_entities": []
         }
      ],
      "kg": [
         [
            "tai_pan",
            "distance",
            "5_miles"
         ],
         [
            "tai_pan",
            "traffic_info",
            "heavy_traffic"
         ],
         [
            "tai_pan",
            "poi_type",
            "chinese_restaurant"
         ],
         [
            "tai_pan",
            "address",
            "830_almanor_ln"
         ],
         [
            "palo_alto_garage_r",
            "distance",
            "2_miles"
         ],
         [
            "palo_alto_garage_r",
            "traffic_info",
            "moderate_traffic"
         ],
         [
            "palo_alto_garage_r",
            "poi_type",
            "parking_garage"
         ],
         [
            "palo_alto_garage_r",
            "address",
            "481_amaranta_ave"
         ],
         [
            "coupa",
            "distance",
            "2_miles"
         ],
         [
            "coupa",
            "traffic_info",
            "heavy_traffic"
         ],
         [
            "coupa",
            "poi_type",
            "coffee_or_tea_place"
         ],
         [
            "coupa",
            "address",
            "394_van_ness_ave"
         ],
         [
            "sigona_farmers_market",
            "distance",
            "6_miles"
         ],
         [
            "sigona_farmers_market",
            "traffic_info",
            "moderate_traffic"
         ],
         [
            "sigona_farmers_market",
            "poi_type",
            "grocery_store"
         ],
         [
            "sigona_farmers_market",
            "address",
            "638_amherst_st"
         ],
         [
            "four_seasons",
            "distance",
            "2_miles"
         ],
         [
            "four_seasons",
            "traffic_info",
            "no_traffic"
         ],
         [
            "four_seasons",
            "poi_type",
            "rest_stop"
         ],
         [
            "four_seasons",
            "address",
            "465_arcadia_pl"
         ],
         [
            "5672_barringer_street",
            "distance",
            "5_miles"
         ],
         [
            "5672_barringer_street",
            "traffic_info",
            "moderate_traffic"
         ],
         [
            "5672_barringer_street",
            "poi_type",
            "certain_address"
         ],
         [
            "5672_barringer_street",
            "address",
            "5672_barringer_street"
         ],
         [
            "panda_express",
            "distance",
            "5_miles"
         ],
         [
            "panda_express",
            "traffic_info",
            "heavy_traffic"
         ],
         [
            "panda_express",
            "poi_type",
            "chinese_restaurant"
         ],
         [
            "panda_express",
            "address",
            "842_arrowhead_way"
         ]
      ]
   },
   "36": {
      "task": "weather",
      "utterances": [
         {
            "user": "are there clear_skies in los_angeles today ?",
            "response": "it is warm and 80f - 100f in los_angeles today",
            "reference_entities": [
               "warm",
               "80f",
               "100f",
               "los_angeles",
               "today"
            ]
         },
         {
            "user": "thank you !",
            "response": "you are welcome glad to be of assistance",
            "reference_entities": []
         }
      ],
      "kg": [
         [
            "san_francisco",
            "monday",
            "hail"
         ],
         [
            "san_francisco",
            "monday",
            "low 70f"
         ],
         [
            "san_francisco",
            "monday",
            "high 90f"
         ],
         [
            "san_francisco",
            "tuesday",
            "windy"
         ],
         [
            "san_francisco",
            "tuesday",
            "low 30f"
         ],
         [
            "san_francisco",
            "tuesday",
            "high 50f"
         ],
         [
            "san_francisco",
            "wednesday",
            "dew"
         ],
         [
            "san_francisco",
            "wednesday",
            "low 80f"
         ],
         [
            "san_francisco",
            "wednesday",
            "high 90f"
         ],
         [
            "san_francisco",
            "thursday",
            "overcast"
         ],
         [
            "san_francisco",
            "thursday",
            "low 80f"
         ],
         [
            "san_francisco",
            "thursday",
            "high 90f"
         ],
         [
            "san_francisco",
            "friday",
            "hail"
         ],
         [
            "san_francisco",
            "friday",
            "low 20f"
         ],
         [
            "san_francisco",
            "friday",
            "high 40f"
         ],
         [
            "san_francisco",
            "saturday",
            "windy"
         ],
         [
            "san_francisco",
            "saturday",
            "low 80f"
         ],
         [
            "san_francisco",
            "saturday",
            "high 100f"
         ],
         [
            "san_francisco",
            "sunday",
            "hail"
         ],
         [
            "san_francisco",
            "sunday",
            "low 20f"
         ],
         [
            "san_francisco",
            "sunday",
            "high 40f"
         ],
         [
            "durham",
            "monday",
            "misty"
         ],
         [
            "durham",
            "monday",
            "low 50f"
         ],
         [
            "durham",
            "monday",
            "high 70f"
         ],
         [
            "durham",
            "tuesday",
            "cloudy"
         ],
         [
            "durham",
            "tuesday",
            "low 80f"
         ],
         [
            "durham",
            "tuesday",
            "high 90f"
         ],
         [
            "durham",
            "wednesday",
            "hail"
         ],
         [
            "durham",
            "wednesday",
            "low 80f"
         ],
         [
            "durham",
            "wednesday",
            "high 90f"
         ],
         [
            "durham",
            "thursday",
            "hail"
         ],
         [
            "durham",
            "thursday",
            "low 70f"
         ],
         [
            "durham",
            "thursday",
            "high 80f"
         ],
         [
            "durham",
            "friday",
            "misty"
         ],
         [
            "durham",
            "friday",
            "low 60f"
         ],
         [
            "durham",
            "friday",
            "high 80f"
         ],
         [
            "durham",
            "saturday",
            "hail"
         ],
         [
            "durham",
            "saturday",
            "low 20f"
         ],
         [
            "durham",
            "saturday",
            "high 40f"
         ],
         [
            "durham",
            "sunday",
            "misty"
         ],
         [
            "durham",
            "sunday",
            "low 70f"
         ],
         [
            "durham",
            "sunday",
            "high 90f"
         ],
         [
            "los_angeles",
            "monday",
            "warm"
         ],
         [
            "los_angeles",
            "monday",
            "low 80f"
         ],
         [
            "los_angeles",
            "monday",
            "high 100f"
         ],
         [
            "los_angeles",
            "tuesday",
            "misty"
         ],
         [
            "los_angeles",
            "tuesday",
            "low 80f"
         ],
         [
            "los_angeles",
            "tuesday",
            "high 90f"
         ],
         [
            "los_angeles",
            "wednesday",
            "stormy"
         ],
         [
            "los_angeles",
            "wednesday",
            "low 90f"
         ],
         [
            "los_angeles",
            "wednesday",
            "high 100f"
         ],
         [
            "los_angeles",
            "thursday",
            "foggy"
         ],
         [
            "los_angeles",
            "thursday",
            "low 40f"
         ],
         [
            "los_angeles",
            "thursday",
            "high 50f"
         ],
         [
            "los_angeles",
            "friday",
            "overcast"
         ],
         [
            "los_angeles",
            "friday",
            "low 60f"
         ],
         [
            "los_angeles",
            "friday",
            "high 80f"
         ],
         [
            "los_angeles",
            "saturday",
            "cloudy"
         ],
         [
            "los_angeles",
            "saturday",
            "low 30f"
         ],
         [
            "los_angeles",
            "saturday",
            "high 50f"
         ],
         [
            "los_angeles",
            "sunday",
            "raining"
         ],
         [
            "los_angeles",
            "sunday",
            "low 90f"
         ],
         [
            "los_angeles",
            "sunday",
            "high 100f"
         ],
         [
            "downtown_chicago",
            "monday",
            "cloudy"
         ],
         [
            "downtown_chicago",
            "monday",
            "low 80f"
         ],
         [
            "downtown_chicago",
            "monday",
            "high 90f"
         ],
         [
            "downtown_chicago",
            "tuesday",
            "drizzle"
         ],
         [
            "downtown_chicago",
            "tuesday",
            "low 50f"
         ],
         [
            "downtown_chicago",
            "tuesday",
            "high 60f"
         ],
         [
            "downtown_chicago",
            "wednesday",
            "dew"
         ],
         [
            "downtown_chicago",
            "wednesday",
            "low 40f"
         ],
         [
            "downtown_chicago",
            "wednesday",
            "high 60f"
         ],
         [
            "downtown_chicago",
            "thursday",
            "overcast"
         ],
         [
            "downtown_chicago",
            "thursday",
            "low 30f"
         ],
         [
            "downtown_chicago",
            "thursday",
            "high 50f"
         ],
         [
            "downtown_chicago",
            "friday",
            "misty"
         ],
         [
            "downtown_chicago",
            "friday",
            "low 70f"
         ],
         [
            "downtown_chicago",
            "friday",
            "high 80f"
         ],
         [
            "downtown_chicago",
            "saturday",
            "dew"
         ],
         [
            "downtown_chicago",
            "saturday",
            "low 80f"
         ],
         [
            "downtown_chicago",
            "saturday",
            "high 100f"
         ],
         [
            "downtown_chicago",
            "sunday",
            "misty"
         ],
         [
            "downtown_chicago",
            "sunday",
            "low 80f"
         ],
         [
            "downtown_chicago",
            "sunday",
            "high 90f"
         ],
         [
            "exeter",
            "monday",
            "stormy"
         ],
         [
            "exeter",
            "monday",
            "low 90f"
         ],
         [
            "exeter",
            "monday",
            "high 100f"
         ],
         [
            "exeter",
            "tuesday",
            "frost"
         ],
         [
            "exeter",
            "tuesday",
            "low 30f"
         ],
         [
            "exeter",
            "tuesday",
            "high 50f"
         ],
         [
            "exeter",
            "wednesday",
            "warm"
         ],
         [
            "exeter",
            "wednesday",
            "low 60f"
         ],
         [
            "exeter",
            "wednesday",
            "high 70f"
         ],
         [
            "exeter",
            "thursday",
            "cloudy"
         ],
         [
            "exeter",
            "thursday",
            "low 30f"
         ],
         [
            "exeter",
            "thursday",
            "high 50f"
         ],
         [
            "exeter",
            "friday",
            "humid"
         ],
         [
            "exeter",
            "friday",
            "low 90f"
         ],
         [
            "exeter",
            "friday",
            "high 100f"
         ],
         [
            "exeter",
            "saturday",
            "blizzard"
         ],
         [
            "exeter",
            "saturday",
            "low 30f"
         ],
         [
            "exeter",
            "saturday",
            "high 50f"
         ],
         [
            "exeter",
            "sunday",
            "raining"
         ],
         [
            "exeter",
            "sunday",
            "low 80f"
         ],
         [
            "exeter",
            "sunday",
            "high 90f"
         ],
         [
            "redwood_city",
            "monday",
            "blizzard"
         ],
         [
            "redwood_city",
            "monday",
            "low 20f"
         ],
         [
            "redwood_city",
            "monday",
            "high 40f"
         ],
         [
            "redwood_city",
            "tuesday",
            "raining"
         ],
         [
            "redwood_city",
            "tuesday",
            "low 70f"
         ],
         [
            "redwood_city",
            "tuesday",
            "high 80f"
         ],
         [
            "redwood_city",
            "wednesday",
            "windy"
         ],
         [
            "redwood_city",
            "wednesday",
            "low 50f"
         ],
         [
            "redwood_city",
            "wednesday",
            "high 60f"
         ],
         [
            "redwood_city",
            "thursday",
            "stormy"
         ],
         [
            "redwood_city",
            "thursday",
            "low 40f"
         ],
         [
            "redwood_city",
            "thursday",
            "high 50f"
         ],
         [
            "redwood_city",
            "friday",
            "overcast"
         ],
         [
            "redwood_city",
            "friday",
            "low 40f"
         ],
         [
            "redwood_city",
            "friday",
            "high 50f"
         ],
         [
            "redwood_city",
            "saturday",
            "dry"
         ],
         [
            "redwood_city",
            "saturday",
            "low 90f"
         ],
         [
            "redwood_city",
            "saturday",
            "high 100f"
         ],
         [
            "redwood_city",
            "sunday",
            "rain"
         ],
         [
            "redwood_city",
            "sunday",
            "low 80f"
         ],
         [
            "redwood_city",
            "sunday",
            "high 100f"
         ],
         [
            "oakland",
            "monday",
            "foggy"
         ],
         [
            "oakland",
            "monday",
            "low 70f"
         ],
         [
            "oakland",
            "monday",
            "high 80f"
         ],
         [
            "oakland",
            "tuesday",
            "frost"
         ],
         [
            "oakland",
            "tuesday",
            "low 50f"
         ],
         [
            "oakland",
            "tuesday",
            "high 60f"
         ],
         [
            "oakland",
            "wednesday",
            "dry"
         ],
         [
            "oakland",
            "wednesday",
            "low 40f"
         ],
         [
            "oakland",
            "wednesday",
            "high 60f"
         ],
         [
            "oakland",
            "thursday",
            "hot"
         ],
         [
            "oakland",
            "thursday",
            "low 60f"
         ],
         [
            "oakland",
            "thursday",
            "high 80f"
         ],
         [
            "oakland",
            "friday",
            "rain"
         ],
         [
            "oakland",
            "friday",
            "low 70f"
         ],
         [
            "oakland",
            "friday",
            "high 90f"
         ],
         [
            "oakland",
            "saturday",
            "cloudy"
         ],
         [
            "oakland",
            "saturday",
            "low 60f"
         ],
         [
            "oakland",
            "saturday",
            "high 80f"
         ],
         [
            "oakland",
            "sunday",
            "foggy"
         ],
         [
            "oakland",
            "sunday",
            "low 40f"
         ],
         [
            "oakland",
            "sunday",
            "high 60f"
         ]
      ]
   },
   "37": {
      "task": "weather",
      "utterances": [
         {
            "user": "will it be hot in inglewood over the next_few_days ?",
            "response": "it will be warm both monday and tuesday in inglewood",
            "reference_entities": [
               "monday",
               "warm",
               "tuesday",
               "inglewood"
            ]
         },
         {
            "user": "thank you very much",
            "response": "you are welcome hope you have a great day",
            "reference_entities": []
         }
      ],
      "kg": [
         [
            "boston",
            "monday",
            "misty"
         ],
         [
            "boston",
            "monday",
            "low 80f"
         ],
         [
            "boston",
            "monday",
            "high 100f"
         ],
         [
            "boston",
            "tuesday",
            "clear_skies"
         ],
         [
            "boston",
            "tuesday",
            "low 40f"
         ],
         [
            "boston",
            "tuesday",
            "high 60f"
         ],
         [
            "boston",
            "wednesday",
            "hail"
         ],
         [
            "boston",
            "wednesday",
            "low 70f"
         ],
         [
            "boston",
            "wednesday",
            "high 90f"
         ],
         [
            "boston",
            "thursday",
            "drizzle"
         ],
         [
            "boston",
            "thursday",
            "low 70f"
         ],
         [
            "boston",
            "thursday",
            "high 90f"
         ],
         [
            "boston",
            "friday",
            "dry"
         ],
         [
            "boston",
            "friday",
            "low 80f"
         ],
         [
            "boston",
            "friday",
            "high 100f"
         ],
         [
            "boston",
            "saturday",
            "clear_skies"
         ],
         [
            "boston",
            "saturday",
            "low 30f"
         ],
         [
            "boston",
            "saturday",
            "high 40f"
         ],
         [
            "boston",
            "sunday",
            "drizzle"
         ],
         [
            "boston",
            "sunday",
            "low 90f"
         ],
         [
            "boston",
            "sunday",
            "high 100f"
         ],
         [
            "danville",
            "monday",
            "rain"
         ],
         [
            "danville",
            "monday",
            "low 90f"
         ],
         [
            "danville",
            "monday",
            "high 100f"
         ],
         [
            "danville",
            "tuesday",
            "stormy"
         ],
         [
            "danville",
            "tuesday",
            "low 50f"
         ],
         [
            "danville",
            "tuesday",
            "high 60f"
         ],
         [
            "danville",
            "wednesday",
            "hail"
         ],
         [
            "danville",
            "wednesday",
            "low 60f"
         ],
         [
            "danville",
            "wednesday",
            "high 80f"
         ],
         [
            "danville",
            "thursday",
            "clear_skies"
         ],
         [
            "danville",
            "thursday",
            "low 20f"
         ],
         [
            "danville",
            "thursday",
            "high 30f"
         ],
         [
            "danville",
            "friday",
            "cloudy"
         ],
         [
            "danville",
            "friday",
            "low 50f"
         ],
         [
            "danville",
            "friday",
            "high 70f"
         ],
         [
            "danville",
            "saturday",
            "windy"
         ],
         [
            "danville",
            "saturday",
            "low 80f"
         ],
         [
            "danville",
            "saturday",
            "high 100f"
         ],
         [
            "danville",
            "sunday",
            "clear_skies"
         ],
         [
            "danville",
            "sunday",
            "low 60f"
         ],
         [
            "danville",
            "sunday",
            "high 70f"
         ],
         [
            "inglewood",
            "monday",
            "warm"
         ],
         [
            "inglewood",
            "monday",
            "low 90f"
         ],
         [
            "inglewood",
            "monday",
            "high 100f"
         ],
         [
            "inglewood",
            "tuesday",
            "warm"
         ],
         [
            "inglewood",
            "tuesday",
            "low 70f"
         ],
         [
            "inglewood",
            "tuesday",
            "high 90f"
         ],
         [
            "inglewood",
            "wednesday",
            "overcast"
         ],
         [
            "inglewood",
            "wednesday",
            "low 60f"
         ],
         [
            "inglewood",
            "wednesday",
            "high 80f"
         ],
         [
            "inglewood",
            "thursday",
            "warm"
         ],
         [
            "inglewood",
            "thursday",
            "low 80f"
         ],
         [
            "inglewood",
            "thursday",
            "high 100f"
         ],
         [
            "inglewood",
            "friday",
            "windy"
         ],
         [
            "inglewood",
            "friday",
            "low 50f"
         ],
         [
            "inglewood",
            "friday",
            "high 60f"
         ],
         [
            "inglewood",
            "saturday",
            "windy"
         ],
         [
            "inglewood",
            "saturday",
            "low 20f"
         ],
         [
            "inglewood",
            "saturday",
            "high 30f"
         ],
         [
            "inglewood",
            "sunday",
            "dew"
         ],
         [
            "inglewood",
            "sunday",
            "low 60f"
         ],
         [
            "inglewood",
            "sunday",
            "high 70f"
         ],
         [
            "durham",
            "monday",
            "misty"
         ],
         [
            "durham",
            "monday",
            "low 70f"
         ],
         [
            "durham",
            "monday",
            "high 90f"
         ],
         [
            "durham",
            "tuesday",
            "overcast"
         ],
         [
            "durham",
            "tuesday",
            "low 70f"
         ],
         [
            "durham",
            "tuesday",
            "high 90f"
         ],
         [
            "durham",
            "wednesday",
            "raining"
         ],
         [
            "durham",
            "wednesday",
            "low 50f"
         ],
         [
            "durham",
            "wednesday",
            "high 60f"
         ],
         [
            "durham",
            "thursday",
            "hail"
         ],
         [
            "durham",
            "thursday",
            "low 80f"
         ],
         [
            "durham",
            "thursday",
            "high 90f"
         ],
         [
            "durham",
            "friday",
            "dew"
         ],
         [
            "durham",
            "friday",
            "low 70f"
         ],
         [
            "durham",
            "friday",
            "high 80f"
         ],
         [
            "durham",
            "saturday",
            "cloudy"
         ],
         [
            "durham",
            "saturday",
            "low 90f"
         ],
         [
            "durham",
            "saturday",
            "high 100f"
         ],
         [
            "durham",
            "sunday",
            "raining"
         ],
         [
            "durham",
            "sunday",
            "low 30f"
         ],
         [
            "durham",
            "sunday",
            "high 50f"
         ],
         [
            "exeter",
            "monday",
            "windy"
         ],
         [
            "exeter",
            "monday",
            "low 40f"
         ],
         [
            "exeter",
            "monday",
            "high 50f"
         ],
         [
            "exeter",
            "tuesday",
            "humid"
         ],
         [
            "exeter",
            "tuesday",
            "low 60f"
         ],
         [
            "exeter",
            "tuesday",
            "high 80f"
         ],
         [
            "exeter",
            "wednesday",
            "windy"
         ],
         [
            "exeter",
            "wednesday",
            "low 40f"
         ],
         [
            "exeter",
            "wednesday",
            "high 60f"
         ],
         [
            "exeter",
            "thursday",
            "stormy"
         ],
         [
            "exeter",
            "thursday",
            "low 80f"
         ],
         [
            "exeter",
            "thursday",
            "high 100f"
         ],
         [
            "exeter",
            "friday",
            "dry"
         ],
         [
            "exeter",
            "friday",
            "low 40f"
         ],
         [
            "exeter",
            "friday",
            "high 50f"
         ],
         [
            "exeter",
            "saturday",
            "drizzle"
         ],
         [
            "exeter",
            "saturday",
            "low 90f"
         ],
         [
            "exeter",
            "saturday",
            "high 100f"
         ],
         [
            "exeter",
            "sunday",
            "humid"
         ],
         [
            "exeter",
            "sunday",
            "low 80f"
         ],
         [
            "exeter",
            "sunday",
            "high 100f"
         ],
         [
            "san_francisco",
            "monday",
            "hail"
         ],
         [
            "san_francisco",
            "monday",
            "low 70f"
         ],
         [
            "san_francisco",
            "monday",
            "high 80f"
         ],
         [
            "san_francisco",
            "tuesday",
            "humid"
         ],
         [
            "san_francisco",
            "tuesday",
            "low 90f"
         ],
         [
            "san_francisco",
            "tuesday",
            "high 100f"
         ],
         [
            "san_francisco",
            "wednesday",
            "cloudy"
         ],
         [
            "san_francisco",
            "wednesday",
            "low 50f"
         ],
         [
            "san_francisco",
            "wednesday",
            "high 70f"
         ],
         [
            "san_francisco",
            "thursday",
            "windy"
         ],
         [
            "san_francisco",
            "thursday",
            "low 30f"
         ],
         [
            "san_francisco",
            "thursday",
            "high 50f"
         ],
         [
            "san_francisco",
            "friday",
            "dry"
         ],
         [
            "san_francisco",
            "friday",
            "low 80f"
         ],
         [
            "san_francisco",
            "friday",
            "high 90f"
         ],
         [
            "san_francisco",
            "saturday",
            "stormy"
         ],
         [
            "san_francisco",
            "saturday",
            "low 60f"
         ],
         [
            "san_francisco",
            "saturday",
            "high 80f"
         ],
         [
            "san_francisco",
            "sunday",
            "stormy"
         ],
         [
            "san_francisco",
            "sunday",
            "low 90f"
         ],
         [
            "san_francisco",
            "sunday",
            "high 100f"
         ],
         [
            "camarillo",
            "monday",
            "dry"
         ],
         [
            "camarillo",
            "monday",
            "low 60f"
         ],
         [
            "camarillo",
            "monday",
            "high 70f"
         ],
         [
            "camarillo",
            "tuesday",
            "misty"
         ],
         [
            "camarillo",
            "tuesday",
            "low 70f"
         ],
         [
            "camarillo",
            "tuesday",
            "high 80f"
         ],
         [
            "camarillo",
            "wednesday",
            "cloudy"
         ],
         [
            "camarillo",
            "wednesday",
            "low 70f"
         ],
         [
            "camarillo",
            "wednesday",
            "high 90f"
         ],
         [
            "camarillo",
            "thursday",
            "rain"
         ],
         [
            "camarillo",
            "thursday",
            "low 80f"
         ],
         [
            "camarillo",
            "thursday",
            "high 90f"
         ],
         [
            "camarillo",
            "friday",
            "misty"
         ],
         [
            "camarillo",
            "friday",
            "low 40f"
         ],
         [
            "camarillo",
            "friday",
            "high 60f"
         ],
         [
            "camarillo",
            "saturday",
            "cloudy"
         ],
         [
            "camarillo",
            "saturday",
            "low 50f"
         ],
         [
            "camarillo",
            "saturday",
            "high 70f"
         ],
         [
            "camarillo",
            "sunday",
            "hot"
         ],
         [
            "camarillo",
            "sunday",
            "low 60f"
         ],
         [
            "camarillo",
            "sunday",
            "high 70f"
         ]
      ]
   },
   "38": {
      "task": "navigate",
      "utterances": [
         {
            "user": "where does my friend live ?",
            "response": "your friend jill lives at 347_alta_mesa_ave would you like to navigate there now ?",
            "reference_entities": [
               "347_alta_mesa_ave",
               "jill"
            ]
         },
         {
            "user": "is there any traffic to her house ?",
            "response": "there is no_traffic listed on this route",
            "reference_entities": [
               "no_traffic"
            ]
         },
         {
            "user": "thanks , let s go there",
            "response": "i sent the best route on your screen , you are welcome !",
            "reference_entities": []
         }
      ],
      "kg": [
         [
            "jills_house",
            "distance",
            "4_miles"
         ],
         [
            "jills_house",
            "traffic_info",
            "no_traffic"
         ],
         [
            "jills_house",
            "poi_type",
            "friends_house"
         ],
         [
            "jills_house",
            "address",
            "347_alta_mesa_ave"
         ],
         [
            "whole_foods",
            "distance",
            "1_miles"
         ],
         [
            "whole_foods",
            "traffic_info",
            "no_traffic"
         ],
         [
            "whole_foods",
            "poi_type",
            "grocery_store"
         ],
         [
            "whole_foods",
            "address",
            "819_alma_st"
         ],
         [
            "town_and_country",
            "distance",
            "4_miles"
         ],
         [
            "town_and_country",
            "traffic_info",
            "heavy_traffic"
         ],
         [
            "town_and_country",
            "poi_type",
            "shopping_center"
         ],
         [
            "town_and_country",
            "address",
            "383_university_ave"
         ],
         [
            "pizza_hut",
            "distance",
            "3_miles"
         ],
         [
            "pizza_hut",
            "traffic_info",
            "no_traffic"
         ],
         [
            "pizza_hut",
            "poi_type",
            "pizza_restaurant"
         ],
         [
            "pizza_hut",
            "address",
            "704_el_camino_real"
         ],
         [
            "coupa",
            "distance",
            "5_miles"
         ],
         [
            "coupa",
            "traffic_info",
            "heavy_traffic"
         ],
         [
            "coupa",
            "poi_type",
            "coffee_or_tea_place"
         ],
         [
            "coupa",
            "address",
            "394_van_ness_ave"
         ],
         [
            "home",
            "distance",
            "1_miles"
         ],
         [
            "home",
            "traffic_info",
            "moderate_traffic"
         ],
         [
            "home",
            "poi_type",
            "home"
         ],
         [
            "home",
            "address",
            "5671_barringer_street"
         ],
         [
            "dish_parking",
            "distance",
            "2_miles"
         ],
         [
            "dish_parking",
            "traffic_info",
            "no_traffic"
         ],
         [
            "dish_parking",
            "poi_type",
            "parking_garage"
         ],
         [
            "dish_parking",
            "address",
            "550_alester_ave"
         ]
      ]
   },
   "39": {
      "task": "schedule",
      "utterances": [
         {
            "user": "is my doctor_appointment on tuesday or wednesday",
            "response": "your doctor_appointment is on wednesday",
            "reference_entities": [
               "wednesday",
               "doctor_appointment"
            ]
         },
         {
            "user": "okay thank you",
            "response": "you are welcome",
            "reference_entities": []
         }
      ],
      "kg": [
         [
            "doctor_appointment",
            "time",
            "2pm"
         ],
         [
            "doctor_appointment",
            "date",
            "wednesday"
         ],
         [
            "swimming_activity",
            "time",
            "1pm"
         ],
         [
            "swimming_activity",
            "date",
            "monday"
         ],
         [
            "tennis_activity",
            "time",
            "11am"
         ],
         [
            "tennis_activity",
            "date",
            "thursday"
         ],
         [
            "football_activity",
            "time",
            "1pm"
         ],
         [
            "football_activity",
            "date",
            "wednesday"
         ],
         [
            "dinner",
            "time",
            "5pm"
         ],
         [
            "dinner",
            "date",
            "friday"
         ],
         [
            "dentist_appointment",
            "time",
            "1pm"
         ],
         [
            "dentist_appointment",
            "date",
            "friday"
         ]
      ]
   },
   "40": {
      "task": "navigate",
      "utterances": [
         {
            "user": "please give me the address and directions via a route that avoids all heavy_traffic to a grocery_store",
            "response": "the closest grocery_store is sigona_farmers_market at 638_amherst_st with heavy_traffic but still is the best option",
            "reference_entities": [
               "grocery_store",
               "sigona_farmers_market",
               "638_amherst_st",
               "heavy_traffic"
            ]
         },
         {
            "user": "mmm , i understand then let s go there , thank you car !",
            "response": "okay , heading to sigona_farmers_market",
            "reference_entities": [
               "sigona_farmers_market"
            ]
         },
         {
            "user": "thank you",
            "response": "you are welcome !",
            "reference_entities": []
         }
      ],
      "kg": [
         [
            "coupa",
            "distance",
            "5_miles"
         ],
         [
            "coupa",
            "traffic_info",
            "no_traffic"
         ],
         [
            "coupa",
            "poi_type",
            "coffee_or_tea_place"
         ],
         [
            "coupa",
            "address",
            "394_van_ness_ave"
         ],
         [
            "home",
            "distance",
            "1_miles"
         ],
         [
            "home",
            "traffic_info",
            "no_traffic"
         ],
         [
            "home",
            "poi_type",
            "home"
         ],
         [
            "home",
            "address",
            "10_ames_street"
         ],
         [
            "ravenswood_shopping_center",
            "distance",
            "4_miles"
         ],
         [
            "ravenswood_shopping_center",
            "traffic_info",
            "car_collision_nearby"
         ],
         [
            "ravenswood_shopping_center",
            "poi_type",
            "shopping_center"
         ],
         [
            "ravenswood_shopping_center",
            "address",
            "434_arastradero_rd"
         ],
         [
            "home",
            "distance",
            "5_miles"
         ],
         [
            "home",
            "traffic_info",
            "no_traffic"
         ],
         [
            "home",
            "poi_type",
            "home"
         ],
         [
            "home",
            "address",
            "10_ames_street"
         ],
         [
            "sigona_farmers_market",
            "distance",
            "2_miles"
         ],
         [
            "sigona_farmers_market",
            "traffic_info",
            "heavy_traffic"
         ],
         [
            "sigona_farmers_market",
            "poi_type",
            "grocery_store"
         ],
         [
            "sigona_farmers_market",
            "address",
            "638_amherst_st"
         ],
         [
            "palo_alto_garage_r",
            "distance",
            "4_miles"
         ],
         [
            "palo_alto_garage_r",
            "traffic_info",
            "road_block_nearby"
         ],
         [
            "palo_alto_garage_r",
            "poi_type",
            "parking_garage"
         ],
         [
            "palo_alto_garage_r",
            "address",
            "481_amaranta_ave"
         ],
         [
            "stanford_childrens_health",
            "distance",
            "4_miles"
         ],
         [
            "stanford_childrens_health",
            "traffic_info",
            "moderate_traffic"
         ],
         [
            "stanford_childrens_health",
            "poi_type",
            "hospital"
         ],
         [
            "stanford_childrens_health",
            "address",
            "899_ames_ct"
         ],
         [
            "willows_market",
            "distance",
            "5_miles"
         ],
         [
            "willows_market",
            "traffic_info",
            "moderate_traffic"
         ],
         [
            "willows_market",
            "poi_type",
            "grocery_store"
         ],
         [
            "willows_market",
            "address",
            "409_bollard_st"
         ]
      ]
   },
   "41": {
      "task": "weather",
      "utterances": [
         {
            "user": "what s the weather like in downtown_chicago",
            "response": "what days are you interested in ?",
            "reference_entities": []
         },
         {
            "user": "wednesday , please is it gonna snow ?",
            "response": "it should not snow in chicago on wednesday",
            "reference_entities": [
               "wednesday",
               "snow"
            ]
         },
         {
            "user": "thank you so much !",
            "response": "you are very welcome",
            "reference_entities": []
         }
      ],
      "kg": [
         [
            "danville",
            "monday",
            "dry"
         ],
         [
            "danville",
            "monday",
            "low 90f"
         ],
         [
            "danville",
            "monday",
            "high 100f"
         ],
         [
            "danville",
            "tuesday",
            "rain"
         ],
         [
            "danville",
            "tuesday",
            "low 60f"
         ],
         [
            "danville",
            "tuesday",
            "high 80f"
         ],
         [
            "danville",
            "wednesday",
            "snow"
         ],
         [
            "danville",
            "wednesday",
            "low 80f"
         ],
         [
            "danville",
            "wednesday",
            "high 100f"
         ],
         [
            "danville",
            "thursday",
            "clear_skies"
         ],
         [
            "danville",
            "thursday",
            "low 40f"
         ],
         [
            "danville",
            "thursday",
            "high 60f"
         ],
         [
            "danville",
            "friday",
            "cloudy"
         ],
         [
            "danville",
            "friday",
            "low 80f"
         ],
         [
            "danville",
            "friday",
            "high 100f"
         ],
         [
            "danville",
            "saturday",
            "rain"
         ],
         [
            "danville",
            "saturday",
            "low 70f"
         ],
         [
            "danville",
            "saturday",
            "high 80f"
         ],
         [
            "danville",
            "sunday",
            "rain"
         ],
         [
            "danville",
            "sunday",
            "low 20f"
         ],
         [
            "danville",
            "sunday",
            "high 40f"
         ],
         [
            "downtown_chicago",
            "monday",
            "overcast"
         ],
         [
            "downtown_chicago",
            "monday",
            "low 40f"
         ],
         [
            "downtown_chicago",
            "monday",
            "high 50f"
         ],
         [
            "downtown_chicago",
            "tuesday",
            "clear_skies"
         ],
         [
            "downtown_chicago",
            "tuesday",
            "low 70f"
         ],
         [
            "downtown_chicago",
            "tuesday",
            "high 80f"
         ],
         [
            "downtown_chicago",
            "wednesday",
            "windy"
         ],
         [
            "downtown_chicago",
            "wednesday",
            "low 80f"
         ],
         [
            "downtown_chicago",
            "wednesday",
            "high 90f"
         ],
         [
            "downtown_chicago",
            "thursday",
            "blizzard"
         ],
         [
            "downtown_chicago",
            "thursday",
            "low 30f"
         ],
         [
            "downtown_chicago",
            "thursday",
            "high 40f"
         ],
         [
            "downtown_chicago",
            "friday",
            "dew"
         ],
         [
            "downtown_chicago",
            "friday",
            "low 20f"
         ],
         [
            "downtown_chicago",
            "friday",
            "high 30f"
         ],
         [
            "downtown_chicago",
            "saturday",
            "warm"
         ],
         [
            "downtown_chicago",
            "saturday",
            "low 80f"
         ],
         [
            "downtown_chicago",
            "saturday",
            "high 100f"
         ],
         [
            "downtown_chicago",
            "sunday",
            "foggy"
         ],
         [
            "downtown_chicago",
            "sunday",
            "low 20f"
         ],
         [
            "downtown_chicago",
            "sunday",
            "high 40f"
         ],
         [
            "fresno",
            "monday",
            "hail"
         ],
         [
            "fresno",
            "monday",
            "low 40f"
         ],
         [
            "fresno",
            "monday",
            "high 60f"
         ],
         [
            "fresno",
            "tuesday",
            "warm"
         ],
         [
            "fresno",
            "tuesday",
            "low 50f"
         ],
         [
            "fresno",
            "tuesday",
            "high 70f"
         ],
         [
            "fresno",
            "wednesday",
            "overcast"
         ],
         [
            "fresno",
            "wednesday",
            "low 20f"
         ],
         [
            "fresno",
            "wednesday",
            "high 30f"
         ],
         [
            "fresno",
            "thursday",
            "dry"
         ],
         [
            "fresno",
            "thursday",
            "low 70f"
         ],
         [
            "fresno",
            "thursday",
            "high 90f"
         ],
         [
            "fresno",
            "friday",
            "raining"
         ],
         [
            "fresno",
            "friday",
            "low 70f"
         ],
         [
            "fresno",
            "friday",
            "high 80f"
         ],
         [
            "fresno",
            "saturday",
            "foggy"
         ],
         [
            "fresno",
            "saturday",
            "low 80f"
         ],
         [
            "fresno",
            "saturday",
            "high 100f"
         ],
         [
            "fresno",
            "sunday",
            "foggy"
         ],
         [
            "fresno",
            "sunday",
            "low 60f"
         ],
         [
            "fresno",
            "sunday",
            "high 70f"
         ],
         [
            "corona",
            "monday",
            "dry"
         ],
         [
            "corona",
            "monday",
            "low 80f"
         ],
         [
            "corona",
            "monday",
            "high 100f"
         ],
         [
            "corona",
            "tuesday",
            "hot"
         ],
         [
            "corona",
            "tuesday",
            "low 90f"
         ],
         [
            "corona",
            "tuesday",
            "high 100f"
         ],
         [
            "corona",
            "wednesday",
            "raining"
         ],
         [
            "corona",
            "wednesday",
            "low 40f"
         ],
         [
            "corona",
            "wednesday",
            "high 60f"
         ],
         [
            "corona",
            "thursday",
            "raining"
         ],
         [
            "corona",
            "thursday",
            "low 30f"
         ],
         [
            "corona",
            "thursday",
            "high 50f"
         ],
         [
            "corona",
            "friday",
            "clear_skies"
         ],
         [
            "corona",
            "friday",
            "low 50f"
         ],
         [
            "corona",
            "friday",
            "high 70f"
         ],
         [
            "corona",
            "saturday",
            "overcast"
         ],
         [
            "corona",
            "saturday",
            "low 30f"
         ],
         [
            "corona",
            "saturday",
            "high 40f"
         ],
         [
            "corona",
            "sunday",
            "drizzle"
         ],
         [
            "corona",
            "sunday",
            "low 20f"
         ],
         [
            "corona",
            "sunday",
            "high 30f"
         ],
         [
            "exeter",
            "monday",
            "humid"
         ],
         [
            "exeter",
            "monday",
            "low 50f"
         ],
         [
            "exeter",
            "monday",
            "high 70f"
         ],
         [
            "exeter",
            "tuesday",
            "dry"
         ],
         [
            "exeter",
            "tuesday",
            "low 80f"
         ],
         [
            "exeter",
            "tuesday",
            "high 100f"
         ],
         [
            "exeter",
            "wednesday",
            "drizzle"
         ],
         [
            "exeter",
            "wednesday",
            "low 30f"
         ],
         [
            "exeter",
            "wednesday",
            "high 50f"
         ],
         [
            "exeter",
            "thursday",
            "hail"
         ],
         [
            "exeter",
            "thursday",
            "low 60f"
         ],
         [
            "exeter",
            "thursday",
            "high 70f"
         ],
         [
            "exeter",
            "friday",
            "misty"
         ],
         [
            "exeter",
            "friday",
            "low 70f"
         ],
         [
            "exeter",
            "friday",
            "high 90f"
         ],
         [
            "exeter",
            "saturday",
            "blizzard"
         ],
         [
            "exeter",
            "saturday",
            "low 40f"
         ],
         [
            "exeter",
            "saturday",
            "high 50f"
         ],
         [
            "exeter",
            "sunday",
            "clear_skies"
         ],
         [
            "exeter",
            "sunday",
            "low 60f"
         ],
         [
            "exeter",
            "sunday",
            "high 80f"
         ],
         [
            "atherton",
            "monday",
            "hail"
         ],
         [
            "atherton",
            "monday",
            "low 60f"
         ],
         [
            "atherton",
            "monday",
            "high 80f"
         ],
         [
            "atherton",
            "tuesday",
            "dry"
         ],
         [
            "atherton",
            "tuesday",
            "low 80f"
         ],
         [
            "atherton",
            "tuesday",
            "high 100f"
         ],
         [
            "atherton",
            "wednesday",
            "misty"
         ],
         [
            "atherton",
            "wednesday",
            "low 70f"
         ],
         [
            "atherton",
            "wednesday",
            "high 90f"
         ],
         [
            "atherton",
            "thursday",
            "windy"
         ],
         [
            "atherton",
            "thursday",
            "low 60f"
         ],
         [
            "atherton",
            "thursday",
            "high 80f"
         ],
         [
            "atherton",
            "friday",
            "humid"
         ],
         [
            "atherton",
            "friday",
            "low 80f"
         ],
         [
            "atherton",
            "friday",
            "high 90f"
         ],
         [
            "atherton",
            "saturday",
            "stormy"
         ],
         [
            "atherton",
            "saturday",
            "low 20f"
         ],
         [
            "atherton",
            "saturday",
            "high 30f"
         ],
         [
            "atherton",
            "sunday",
            "blizzard"
         ],
         [
            "atherton",
            "sunday",
            "low 40f"
         ],
         [
            "atherton",
            "sunday",
            "high 50f"
         ],
         [
            "durham",
            "monday",
            "dew"
         ],
         [
            "durham",
            "monday",
            "low 50f"
         ],
         [
            "durham",
            "monday",
            "high 60f"
         ],
         [
            "durham",
            "tuesday",
            "humid"
         ],
         [
            "durham",
            "tuesday",
            "low 90f"
         ],
         [
            "durham",
            "tuesday",
            "high 100f"
         ],
         [
            "durham",
            "wednesday",
            "warm"
         ],
         [
            "durham",
            "wednesday",
            "low 90f"
         ],
         [
            "durham",
            "wednesday",
            "high 100f"
         ],
         [
            "durham",
            "thursday",
            "hot"
         ],
         [
            "durham",
            "thursday",
            "low 70f"
         ],
         [
            "durham",
            "thursday",
            "high 80f"
         ],
         [
            "durham",
            "friday",
            "windy"
         ],
         [
            "durham",
            "friday",
            "low 20f"
         ],
         [
            "durham",
            "friday",
            "high 30f"
         ],
         [
            "durham",
            "saturday",
            "humid"
         ],
         [
            "durham",
            "saturday",
            "low 70f"
         ],
         [
            "durham",
            "saturday",
            "high 80f"
         ],
         [
            "durham",
            "sunday",
            "raining"
         ],
         [
            "durham",
            "sunday",
            "low 40f"
         ],
         [
            "durham",
            "sunday",
            "high 50f"
         ]
      ]
   },
   "42": {
      "task": "weather",
      "utterances": [
         {
            "user": "is it going to rain today",
            "response": "where should i check the forecast for rain ?",
            "reference_entities": [
               "rain"
            ]
         },
         {
            "user": "downtown_chicago , please",
            "response": "there isn t any rain predicted to fall in downtown_chicago today",
            "reference_entities": [
               "downtown_chicago",
               "rain",
               "today"
            ]
         },
         {
            "user": "great , thank you",
            "response": "no problem",
            "reference_entities": []
         }
      ],
      "kg": [
         [
            "compton",
            "monday",
            "rain"
         ],
         [
            "compton",
            "monday",
            "low 70f"
         ],
         [
            "compton",
            "monday",
            "high 90f"
         ],
         [
            "compton",
            "tuesday",
            "overcast"
         ],
         [
            "compton",
            "tuesday",
            "low 30f"
         ],
         [
            "compton",
            "tuesday",
            "high 50f"
         ],
         [
            "compton",
            "wednesday",
            "humid"
         ],
         [
            "compton",
            "wednesday",
            "low 80f"
         ],
         [
            "compton",
            "wednesday",
            "high 100f"
         ],
         [
            "compton",
            "thursday",
            "overcast"
         ],
         [
            "compton",
            "thursday",
            "low 30f"
         ],
         [
            "compton",
            "thursday",
            "high 50f"
         ],
         [
            "compton",
            "friday",
            "rain"
         ],
         [
            "compton",
            "friday",
            "low 90f"
         ],
         [
            "compton",
            "friday",
            "high 100f"
         ],
         [
            "compton",
            "saturday",
            "dry"
         ],
         [
            "compton",
            "saturday",
            "low 40f"
         ],
         [
            "compton",
            "saturday",
            "high 60f"
         ],
         [
            "compton",
            "sunday",
            "snow"
         ],
         [
            "compton",
            "sunday",
            "low 60f"
         ],
         [
            "compton",
            "sunday",
            "high 70f"
         ],
         [
            "grand_rapids",
            "monday",
            "rain"
         ],
         [
            "grand_rapids",
            "monday",
            "low 40f"
         ],
         [
            "grand_rapids",
            "monday",
            "high 50f"
         ],
         [
            "grand_rapids",
            "tuesday",
            "overcast"
         ],
         [
            "grand_rapids",
            "tuesday",
            "low 70f"
         ],
         [
            "grand_rapids",
            "tuesday",
            "high 80f"
         ],
         [
            "grand_rapids",
            "wednesday",
            "hot"
         ],
         [
            "grand_rapids",
            "wednesday",
            "low 90f"
         ],
         [
            "grand_rapids",
            "wednesday",
            "high 100f"
         ],
         [
            "grand_rapids",
            "thursday",
            "stormy"
         ],
         [
            "grand_rapids",
            "thursday",
            "low 70f"
         ],
         [
            "grand_rapids",
            "thursday",
            "high 80f"
         ],
         [
            "grand_rapids",
            "friday",
            "overcast"
         ],
         [
            "grand_rapids",
            "friday",
            "low 70f"
         ],
         [
            "grand_rapids",
            "friday",
            "high 90f"
         ],
         [
            "grand_rapids",
            "saturday",
            "overcast"
         ],
         [
            "grand_rapids",
            "saturday",
            "low 20f"
         ],
         [
            "grand_rapids",
            "saturday",
            "high 30f"
         ],
         [
            "grand_rapids",
            "sunday",
            "raining"
         ],
         [
            "grand_rapids",
            "sunday",
            "low 60f"
         ],
         [
            "grand_rapids",
            "sunday",
            "high 70f"
         ],
         [
            "exeter",
            "monday",
            "dry"
         ],
         [
            "exeter",
            "monday",
            "low 90f"
         ],
         [
            "exeter",
            "monday",
            "high 100f"
         ],
         [
            "exeter",
            "tuesday",
            "dry"
         ],
         [
            "exeter",
            "tuesday",
            "low 90f"
         ],
         [
            "exeter",
            "tuesday",
            "high 100f"
         ],
         [
            "exeter",
            "wednesday",
            "cloudy"
         ],
         [
            "exeter",
            "wednesday",
            "low 20f"
         ],
         [
            "exeter",
            "wednesday",
            "high 40f"
         ],
         [
            "exeter",
            "thursday",
            "cloudy"
         ],
         [
            "exeter",
            "thursday",
            "low 50f"
         ],
         [
            "exeter",
            "thursday",
            "high 60f"
         ],
         [
            "exeter",
            "friday",
            "snow"
         ],
         [
            "exeter",
            "friday",
            "low 90f"
         ],
         [
            "exeter",
            "friday",
            "high 100f"
         ],
         [
            "exeter",
            "saturday",
            "overcast"
         ],
         [
            "exeter",
            "saturday",
            "low 70f"
         ],
         [
            "exeter",
            "saturday",
            "high 90f"
         ],
         [
            "exeter",
            "sunday",
            "dry"
         ],
         [
            "exeter",
            "sunday",
            "low 60f"
         ],
         [
            "exeter",
            "sunday",
            "high 70f"
         ],
         [
            "san_mateo",
            "monday",
            "clear_skies"
         ],
         [
            "san_mateo",
            "monday",
            "low 90f"
         ],
         [
            "san_mateo",
            "monday",
            "high 100f"
         ],
         [
            "san_mateo",
            "tuesday",
            "clear_skies"
         ],
         [
            "san_mateo",
            "tuesday",
            "low 90f"
         ],
         [
            "san_mateo",
            "tuesday",
            "high 100f"
         ],
         [
            "san_mateo",
            "wednesday",
            "dry"
         ],
         [
            "san_mateo",
            "wednesday",
            "low 90f"
         ],
         [
            "san_mateo",
            "wednesday",
            "high 100f"
         ],
         [
            "san_mateo",
            "thursday",
            "snow"
         ],
         [
            "san_mateo",
            "thursday",
            "low 40f"
         ],
         [
            "san_mateo",
            "thursday",
            "high 60f"
         ],
         [
            "san_mateo",
            "friday",
            "cloudy"
         ],
         [
            "san_mateo",
            "friday",
            "low 90f"
         ],
         [
            "san_mateo",
            "friday",
            "high 100f"
         ],
         [
            "san_mateo",
            "saturday",
            "cloudy"
         ],
         [
            "san_mateo",
            "saturday",
            "low 40f"
         ],
         [
            "san_mateo",
            "saturday",
            "high 50f"
         ],
         [
            "san_mateo",
            "sunday",
            "humid"
         ],
         [
            "san_mateo",
            "sunday",
            "low 90f"
         ],
         [
            "san_mateo",
            "sunday",
            "high 100f"
         ],
         [
            "san_jose",
            "monday",
            "warm"
         ],
         [
            "san_jose",
            "monday",
            "low 80f"
         ],
         [
            "san_jose",
            "monday",
            "high 90f"
         ],
         [
            "san_jose",
            "tuesday",
            "stormy"
         ],
         [
            "san_jose",
            "tuesday",
            "low 30f"
         ],
         [
            "san_jose",
            "tuesday",
            "high 50f"
         ],
         [
            "san_jose",
            "wednesday",
            "foggy"
         ],
         [
            "san_jose",
            "wednesday",
            "low 40f"
         ],
         [
            "san_jose",
            "wednesday",
            "high 60f"
         ],
         [
            "san_jose",
            "thursday",
            "drizzle"
         ],
         [
            "san_jose",
            "thursday",
            "low 40f"
         ],
         [
            "san_jose",
            "thursday",
            "high 50f"
         ],
         [
            "san_jose",
            "friday",
            "hail"
         ],
         [
            "san_jose",
            "friday",
            "low 60f"
         ],
         [
            "san_jose",
            "friday",
            "high 80f"
         ],
         [
            "san_jose",
            "saturday",
            "clear_skies"
         ],
         [
            "san_jose",
            "saturday",
            "low 80f"
         ],
         [
            "san_jose",
            "saturday",
            "high 100f"
         ],
         [
            "san_jose",
            "sunday",
            "dry"
         ],
         [
            "san_jose",
            "sunday",
            "low 40f"
         ],
         [
            "san_jose",
            "sunday",
            "high 60f"
         ],
         [
            "downtown_chicago",
            "monday",
            "foggy"
         ],
         [
            "downtown_chicago",
            "monday",
            "low 50f"
         ],
         [
            "downtown_chicago",
            "monday",
            "high 60f"
         ],
         [
            "downtown_chicago",
            "tuesday",
            "clear_skies"
         ],
         [
            "downtown_chicago",
            "tuesday",
            "low 60f"
         ],
         [
            "downtown_chicago",
            "tuesday",
            "high 70f"
         ],
         [
            "downtown_chicago",
            "wednesday",
            "windy"
         ],
         [
            "downtown_chicago",
            "wednesday",
            "low 20f"
         ],
         [
            "downtown_chicago",
            "wednesday",
            "high 40f"
         ],
         [
            "downtown_chicago",
            "thursday",
            "cloudy"
         ],
         [
            "downtown_chicago",
            "thursday",
            "low 50f"
         ],
         [
            "downtown_chicago",
            "thursday",
            "high 70f"
         ],
         [
            "downtown_chicago",
            "friday",
            "cloudy"
         ],
         [
            "downtown_chicago",
            "friday",
            "low 80f"
         ],
         [
            "downtown_chicago",
            "friday",
            "high 90f"
         ],
         [
            "downtown_chicago",
            "saturday",
            "windy"
         ],
         [
            "downtown_chicago",
            "saturday",
            "low 20f"
         ],
         [
            "downtown_chicago",
            "saturday",
            "high 30f"
         ],
         [
            "downtown_chicago",
            "sunday",
            "foggy"
         ],
         [
            "downtown_chicago",
            "sunday",
            "low 30f"
         ],
         [
            "downtown_chicago",
            "sunday",
            "high 40f"
         ],
         [
            "menlo_park",
            "monday",
            "clear_skies"
         ],
         [
            "menlo_park",
            "monday",
            "low 60f"
         ],
         [
            "menlo_park",
            "monday",
            "high 70f"
         ],
         [
            "menlo_park",
            "tuesday",
            "raining"
         ],
         [
            "menlo_park",
            "tuesday",
            "low 60f"
         ],
         [
            "menlo_park",
            "tuesday",
            "high 80f"
         ],
         [
            "menlo_park",
            "wednesday",
            "windy"
         ],
         [
            "menlo_park",
            "wednesday",
            "low 70f"
         ],
         [
            "menlo_park",
            "wednesday",
            "high 80f"
         ],
         [
            "menlo_park",
            "thursday",
            "overcast"
         ],
         [
            "menlo_park",
            "thursday",
            "low 50f"
         ],
         [
            "menlo_park",
            "thursday",
            "high 60f"
         ],
         [
            "menlo_park",
            "friday",
            "raining"
         ],
         [
            "menlo_park",
            "friday",
            "low 30f"
         ],
         [
            "menlo_park",
            "friday",
            "high 40f"
         ],
         [
            "menlo_park",
            "saturday",
            "frost"
         ],
         [
            "menlo_park",
            "saturday",
            "low 30f"
         ],
         [
            "menlo_park",
            "saturday",
            "high 50f"
         ],
         [
            "menlo_park",
            "sunday",
            "cloudy"
         ],
         [
            "menlo_park",
            "sunday",
            "low 60f"
         ],
         [
            "menlo_park",
            "sunday",
            "high 70f"
         ]
      ]
   },
   "43": {
      "task": "weather",
      "utterances": [
         {
            "user": "is it going to snow today",
            "response": "what city do you want the weather for ?",
            "reference_entities": []
         },
         {
            "user": "inglewood please",
            "response": "it will not snow in inglewood today",
            "reference_entities": [
               "snow",
               "today",
               "inglewood"
            ]
         },
         {
            "user": "that is nice to know , goodbye",
            "response": "goodbye",
            "reference_entities": []
         }
      ],
      "kg": [
         [
            "downtown_chicago",
            "monday",
            "foggy"
         ],
         [
            "downtown_chicago",
            "monday",
            "low 40f"
         ],
         [
            "downtown_chicago",
            "monday",
            "high 60f"
         ],
         [
            "downtown_chicago",
            "tuesday",
            "warm"
         ],
         [
            "downtown_chicago",
            "tuesday",
            "low 60f"
         ],
         [
            "downtown_chicago",
            "tuesday",
            "high 70f"
         ],
         [
            "downtown_chicago",
            "wednesday",
            "clear_skies"
         ],
         [
            "downtown_chicago",
            "wednesday",
            "low 30f"
         ],
         [
            "downtown_chicago",
            "wednesday",
            "high 40f"
         ],
         [
            "downtown_chicago",
            "thursday",
            "cloudy"
         ],
         [
            "downtown_chicago",
            "thursday",
            "low 40f"
         ],
         [
            "downtown_chicago",
            "thursday",
            "high 60f"
         ],
         [
            "downtown_chicago",
            "friday",
            "raining"
         ],
         [
            "downtown_chicago",
            "friday",
            "low 30f"
         ],
         [
            "downtown_chicago",
            "friday",
            "high 40f"
         ],
         [
            "downtown_chicago",
            "saturday",
            "overcast"
         ],
         [
            "downtown_chicago",
            "saturday",
            "low 30f"
         ],
         [
            "downtown_chicago",
            "saturday",
            "high 40f"
         ],
         [
            "downtown_chicago",
            "sunday",
            "snow"
         ],
         [
            "downtown_chicago",
            "sunday",
            "low 30f"
         ],
         [
            "downtown_chicago",
            "sunday",
            "high 40f"
         ],
         [
            "inglewood",
            "monday",
            "foggy"
         ],
         [
            "inglewood",
            "monday",
            "low 40f"
         ],
         [
            "inglewood",
            "monday",
            "high 60f"
         ],
         [
            "inglewood",
            "tuesday",
            "rain"
         ],
         [
            "inglewood",
            "tuesday",
            "low 90f"
         ],
         [
            "inglewood",
            "tuesday",
            "high 100f"
         ],
         [
            "inglewood",
            "wednesday",
            "windy"
         ],
         [
            "inglewood",
            "wednesday",
            "low 70f"
         ],
         [
            "inglewood",
            "wednesday",
            "high 80f"
         ],
         [
            "inglewood",
            "thursday",
            "clear_skies"
         ],
         [
            "inglewood",
            "thursday",
            "low 70f"
         ],
         [
            "inglewood",
            "thursday",
            "high 90f"
         ],
         [
            "inglewood",
            "friday",
            "raining"
         ],
         [
            "inglewood",
            "friday",
            "low 70f"
         ],
         [
            "inglewood",
            "friday",
            "high 80f"
         ],
         [
            "inglewood",
            "saturday",
            "snow"
         ],
         [
            "inglewood",
            "saturday",
            "low 90f"
         ],
         [
            "inglewood",
            "saturday",
            "high 100f"
         ],
         [
            "inglewood",
            "sunday",
            "warm"
         ],
         [
            "inglewood",
            "sunday",
            "low 70f"
         ],
         [
            "inglewood",
            "sunday",
            "high 80f"
         ],
         [
            "grand_rapids",
            "monday",
            "raining"
         ],
         [
            "grand_rapids",
            "monday",
            "low 70f"
         ],
         [
            "grand_rapids",
            "monday",
            "high 80f"
         ],
         [
            "grand_rapids",
            "tuesday",
            "raining"
         ],
         [
            "grand_rapids",
            "tuesday",
            "low 30f"
         ],
         [
            "grand_rapids",
            "tuesday",
            "high 40f"
         ],
         [
            "grand_rapids",
            "wednesday",
            "hot"
         ],
         [
            "grand_rapids",
            "wednesday",
            "low 40f"
         ],
         [
            "grand_rapids",
            "wednesday",
            "high 60f"
         ],
         [
            "grand_rapids",
            "thursday",
            "foggy"
         ],
         [
            "grand_rapids",
            "thursday",
            "low 80f"
         ],
         [
            "grand_rapids",
            "thursday",
            "high 90f"
         ],
         [
            "grand_rapids",
            "friday",
            "hot"
         ],
         [
            "grand_rapids",
            "friday",
            "low 40f"
         ],
         [
            "grand_rapids",
            "friday",
            "high 60f"
         ],
         [
            "grand_rapids",
            "saturday",
            "overcast"
         ],
         [
            "grand_rapids",
            "saturday",
            "low 70f"
         ],
         [
            "grand_rapids",
            "saturday",
            "high 80f"
         ],
         [
            "grand_rapids",
            "sunday",
            "foggy"
         ],
         [
            "grand_rapids",
            "sunday",
            "low 40f"
         ],
         [
            "grand_rapids",
            "sunday",
            "high 60f"
         ],
         [
            "san_francisco",
            "monday",
            "foggy"
         ],
         [
            "san_francisco",
            "monday",
            "low 90f"
         ],
         [
            "san_francisco",
            "monday",
            "high 100f"
         ],
         [
            "san_francisco",
            "tuesday",
            "windy"
         ],
         [
            "san_francisco",
            "tuesday",
            "low 80f"
         ],
         [
            "san_francisco",
            "tuesday",
            "high 100f"
         ],
         [
            "san_francisco",
            "wednesday",
            "rain"
         ],
         [
            "san_francisco",
            "wednesday",
            "low 80f"
         ],
         [
            "san_francisco",
            "wednesday",
            "high 90f"
         ],
         [
            "san_francisco",
            "thursday",
            "overcast"
         ],
         [
            "san_francisco",
            "thursday",
            "low 30f"
         ],
         [
            "san_francisco",
            "thursday",
            "high 40f"
         ],
         [
            "san_francisco",
            "friday",
            "overcast"
         ],
         [
            "san_francisco",
            "friday",
            "low 90f"
         ],
         [
            "san_francisco",
            "friday",
            "high 100f"
         ],
         [
            "san_francisco",
            "saturday",
            "raining"
         ],
         [
            "san_francisco",
            "saturday",
            "low 80f"
         ],
         [
            "san_francisco",
            "saturday",
            "high 90f"
         ],
         [
            "san_francisco",
            "sunday",
            "rain"
         ],
         [
            "san_francisco",
            "sunday",
            "low 40f"
         ],
         [
            "san_francisco",
            "sunday",
            "high 60f"
         ],
         [
            "redwood_city",
            "monday",
            "hot"
         ],
         [
            "redwood_city",
            "monday",
            "low 30f"
         ],
         [
            "redwood_city",
            "monday",
            "high 40f"
         ],
         [
            "redwood_city",
            "tuesday",
            "clear_skies"
         ],
         [
            "redwood_city",
            "tuesday",
            "low 90f"
         ],
         [
            "redwood_city",
            "tuesday",
            "high 100f"
         ],
         [
            "redwood_city",
            "wednesday",
            "windy"
         ],
         [
            "redwood_city",
            "wednesday",
            "low 80f"
         ],
         [
            "redwood_city",
            "wednesday",
            "high 90f"
         ],
         [
            "redwood_city",
            "thursday",
            "rain"
         ],
         [
            "redwood_city",
            "thursday",
            "low 80f"
         ],
         [
            "redwood_city",
            "thursday",
            "high 90f"
         ],
         [
            "redwood_city",
            "friday",
            "raining"
         ],
         [
            "redwood_city",
            "friday",
            "low 40f"
         ],
         [
            "redwood_city",
            "friday",
            "high 60f"
         ],
         [
            "redwood_city",
            "saturday",
            "foggy"
         ],
         [
            "redwood_city",
            "saturday",
            "low 30f"
         ],
         [
            "redwood_city",
            "saturday",
            "high 40f"
         ],
         [
            "redwood_city",
            "sunday",
            "snow"
         ],
         [
            "redwood_city",
            "sunday",
            "low 30f"
         ],
         [
            "redwood_city",
            "sunday",
            "high 40f"
         ],
         [
            "los_angeles",
            "monday",
            "warm"
         ],
         [
            "los_angeles",
            "monday",
            "low 70f"
         ],
         [
            "los_angeles",
            "monday",
            "high 80f"
         ],
         [
            "los_angeles",
            "tuesday",
            "overcast"
         ],
         [
            "los_angeles",
            "tuesday",
            "low 30f"
         ],
         [
            "los_angeles",
            "tuesday",
            "high 40f"
         ],
         [
            "los_angeles",
            "wednesday",
            "clear_skies"
         ],
         [
            "los_angeles",
            "wednesday",
            "low 40f"
         ],
         [
            "los_angeles",
            "wednesday",
            "high 60f"
         ],
         [
            "los_angeles",
            "thursday",
            "cloudy"
         ],
         [
            "los_angeles",
            "thursday",
            "low 80f"
         ],
         [
            "los_angeles",
            "thursday",
            "high 100f"
         ],
         [
            "los_angeles",
            "friday",
            "rain"
         ],
         [
            "los_angeles",
            "friday",
            "low 60f"
         ],
         [
            "los_angeles",
            "friday",
            "high 70f"
         ],
         [
            "los_angeles",
            "saturday",
            "cloudy"
         ],
         [
            "los_angeles",
            "saturday",
            "low 90f"
         ],
         [
            "los_angeles",
            "saturday",
            "high 100f"
         ],
         [
            "los_angeles",
            "sunday",
            "cloudy"
         ],
         [
            "los_angeles",
            "sunday",
            "low 70f"
         ],
         [
            "los_angeles",
            "sunday",
            "high 80f"
         ],
         [
            "durham",
            "monday",
            "windy"
         ],
         [
            "durham",
            "monday",
            "low 90f"
         ],
         [
            "durham",
            "monday",
            "high 100f"
         ],
         [
            "durham",
            "tuesday",
            "raining"
         ],
         [
            "durham",
            "tuesday",
            "low 60f"
         ],
         [
            "durham",
            "tuesday",
            "high 70f"
         ],
         [
            "durham",
            "wednesday",
            "hot"
         ],
         [
            "durham",
            "wednesday",
            "low 70f"
         ],
         [
            "durham",
            "wednesday",
            "high 90f"
         ],
         [
            "durham",
            "thursday",
            "warm"
         ],
         [
            "durham",
            "thursday",
            "low 80f"
         ],
         [
            "durham",
            "thursday",
            "high 90f"
         ],
         [
            "durham",
            "friday",
            "warm"
         ],
         [
            "durham",
            "friday",
            "low 60f"
         ],
         [
            "durham",
            "friday",
            "high 80f"
         ],
         [
            "durham",
            "saturday",
            "clear_skies"
         ],
         [
            "durham",
            "saturday",
            "low 40f"
         ],
         [
            "durham",
            "saturday",
            "high 60f"
         ],
         [
            "durham",
            "sunday",
            "windy"
         ],
         [
            "durham",
            "sunday",
            "low 90f"
         ],
         [
            "durham",
            "sunday",
            "high 100f"
         ]
      ]
   },
   "44": {
      "task": "weather",
      "utterances": [
         {
            "user": "is snow forecasted this week",
            "response": "what city can i give you the snow information about ?",
            "reference_entities": [
               "snow"
            ]
         },
         {
            "user": "manhattan",
            "response": "it will snow on wednesday in manhattan",
            "reference_entities": [
               "wednesday",
               "snow",
               "manhattan"
            ]
         },
         {
            "user": "thanks",
            "response": "you are welcome !",
            "reference_entities": []
         }
      ],
      "kg": [
         [
            "grand_rapids",
            "monday",
            "windy"
         ],
         [
            "grand_rapids",
            "monday",
            "low 70f"
         ],
         [
            "grand_rapids",
            "monday",
            "high 90f"
         ],
         [
            "grand_rapids",
            "tuesday",
            "blizzard"
         ],
         [
            "grand_rapids",
            "tuesday",
            "low 30f"
         ],
         [
            "grand_rapids",
            "tuesday",
            "high 50f"
         ],
         [
            "grand_rapids",
            "wednesday",
            "blizzard"
         ],
         [
            "grand_rapids",
            "wednesday",
            "low 20f"
         ],
         [
            "grand_rapids",
            "wednesday",
            "high 30f"
         ],
         [
            "grand_rapids",
            "thursday",
            "clear_skies"
         ],
         [
            "grand_rapids",
            "thursday",
            "low 50f"
         ],
         [
            "grand_rapids",
            "thursday",
            "high 70f"
         ],
         [
            "grand_rapids",
            "friday",
            "warm"
         ],
         [
            "grand_rapids",
            "friday",
            "low 80f"
         ],
         [
            "grand_rapids",
            "friday",
            "high 100f"
         ],
         [
            "grand_rapids",
            "saturday",
            "raining"
         ],
         [
            "grand_rapids",
            "saturday",
            "low 30f"
         ],
         [
            "grand_rapids",
            "saturday",
            "high 40f"
         ],
         [
            "grand_rapids",
            "sunday",
            "drizzle"
         ],
         [
            "grand_rapids",
            "sunday",
            "low 40f"
         ],
         [
            "grand_rapids",
            "sunday",
            "high 60f"
         ],
         [
            "inglewood",
            "monday",
            "drizzle"
         ],
         [
            "inglewood",
            "monday",
            "low 70f"
         ],
         [
            "inglewood",
            "monday",
            "high 80f"
         ],
         [
            "inglewood",
            "tuesday",
            "rain"
         ],
         [
            "inglewood",
            "tuesday",
            "low 20f"
         ],
         [
            "inglewood",
            "tuesday",
            "high 40f"
         ],
         [
            "inglewood",
            "wednesday",
            "humid"
         ],
         [
            "inglewood",
            "wednesday",
            "low 70f"
         ],
         [
            "inglewood",
            "wednesday",
            "high 90f"
         ],
         [
            "inglewood",
            "thursday",
            "drizzle"
         ],
         [
            "inglewood",
            "thursday",
            "low 60f"
         ],
         [
            "inglewood",
            "thursday",
            "high 70f"
         ],
         [
            "inglewood",
            "friday",
            "snow"
         ],
         [
            "inglewood",
            "friday",
            "low 50f"
         ],
         [
            "inglewood",
            "friday",
            "high 60f"
         ],
         [
            "inglewood",
            "saturday",
            "snow"
         ],
         [
            "inglewood",
            "saturday",
            "low 30f"
         ],
         [
            "inglewood",
            "saturday",
            "high 40f"
         ],
         [
            "inglewood",
            "sunday",
            "drizzle"
         ],
         [
            "inglewood",
            "sunday",
            "low 90f"
         ],
         [
            "inglewood",
            "sunday",
            "high 100f"
         ],
         [
            "manhattan",
            "monday",
            "cloudy"
         ],
         [
            "manhattan",
            "monday",
            "low 30f"
         ],
         [
            "manhattan",
            "monday",
            "high 40f"
         ],
         [
            "manhattan",
            "tuesday",
            "cloudy"
         ],
         [
            "manhattan",
            "tuesday",
            "low 30f"
         ],
         [
            "manhattan",
            "tuesday",
            "high 50f"
         ],
         [
            "manhattan",
            "wednesday",
            "snow"
         ],
         [
            "manhattan",
            "wednesday",
            "low 60f"
         ],
         [
            "manhattan",
            "wednesday",
            "high 80f"
         ],
         [
            "manhattan",
            "thursday",
            "dry"
         ],
         [
            "manhattan",
            "thursday",
            "low 50f"
         ],
         [
            "manhattan",
            "thursday",
            "high 70f"
         ],
         [
            "manhattan",
            "friday",
            "humid"
         ],
         [
            "manhattan",
            "friday",
            "low 70f"
         ],
         [
            "manhattan",
            "friday",
            "high 80f"
         ],
         [
            "manhattan",
            "saturday",
            "raining"
         ],
         [
            "manhattan",
            "saturday",
            "low 90f"
         ],
         [
            "manhattan",
            "saturday",
            "high 100f"
         ],
         [
            "manhattan",
            "sunday",
            "blizzard"
         ],
         [
            "manhattan",
            "sunday",
            "low 40f"
         ],
         [
            "manhattan",
            "sunday",
            "high 50f"
         ],
         [
            "exeter",
            "monday",
            "rain"
         ],
         [
            "exeter",
            "monday",
            "low 30f"
         ],
         [
            "exeter",
            "monday",
            "high 40f"
         ],
         [
            "exeter",
            "tuesday",
            "rain"
         ],
         [
            "exeter",
            "tuesday",
            "low 90f"
         ],
         [
            "exeter",
            "tuesday",
            "high 100f"
         ],
         [
            "exeter",
            "wednesday",
            "clear_skies"
         ],
         [
            "exeter",
            "wednesday",
            "low 20f"
         ],
         [
            "exeter",
            "wednesday",
            "high 40f"
         ],
         [
            "exeter",
            "thursday",
            "foggy"
         ],
         [
            "exeter",
            "thursday",
            "low 80f"
         ],
         [
            "exeter",
            "thursday",
            "high 90f"
         ],
         [
            "exeter",
            "friday",
            "windy"
         ],
         [
            "exeter",
            "friday",
            "low 70f"
         ],
         [
            "exeter",
            "friday",
            "high 90f"
         ],
         [
            "exeter",
            "saturday",
            "foggy"
         ],
         [
            "exeter",
            "saturday",
            "low 30f"
         ],
         [
            "exeter",
            "saturday",
            "high 50f"
         ],
         [
            "exeter",
            "sunday",
            "windy"
         ],
         [
            "exeter",
            "sunday",
            "low 20f"
         ],
         [
            "exeter",
            "sunday",
            "high 40f"
         ],
         [
            "downtown_chicago",
            "monday",
            "raining"
         ],
         [
            "downtown_chicago",
            "monday",
            "low 20f"
         ],
         [
            "downtown_chicago",
            "monday",
            "high 40f"
         ],
         [
            "downtown_chicago",
            "tuesday",
            "raining"
         ],
         [
            "downtown_chicago",
            "tuesday",
            "low 30f"
         ],
         [
            "downtown_chicago",
            "tuesday",
            "high 40f"
         ],
         [
            "downtown_chicago",
            "wednesday",
            "rain"
         ],
         [
            "downtown_chicago",
            "wednesday",
            "low 30f"
         ],
         [
            "downtown_chicago",
            "wednesday",
            "high 50f"
         ],
         [
            "downtown_chicago",
            "thursday",
            "humid"
         ],
         [
            "downtown_chicago",
            "thursday",
            "low 60f"
         ],
         [
            "downtown_chicago",
            "thursday",
            "high 80f"
         ],
         [
            "downtown_chicago",
            "friday",
            "hot"
         ],
         [
            "downtown_chicago",
            "friday",
            "low 70f"
         ],
         [
            "downtown_chicago",
            "friday",
            "high 80f"
         ],
         [
            "downtown_chicago",
            "saturday",
            "cloudy"
         ],
         [
            "downtown_chicago",
            "saturday",
            "low 40f"
         ],
         [
            "downtown_chicago",
            "saturday",
            "high 60f"
         ],
         [
            "downtown_chicago",
            "sunday",
            "clear_skies"
         ],
         [
            "downtown_chicago",
            "sunday",
            "low 30f"
         ],
         [
            "downtown_chicago",
            "sunday",
            "high 50f"
         ],
         [
            "san_jose",
            "monday",
            "warm"
         ],
         [
            "san_jose",
            "monday",
            "low 50f"
         ],
         [
            "san_jose",
            "monday",
            "high 70f"
         ],
         [
            "san_jose",
            "tuesday",
            "raining"
         ],
         [
            "san_jose",
            "tuesday",
            "low 90f"
         ],
         [
            "san_jose",
            "tuesday",
            "high 100f"
         ],
         [
            "san_jose",
            "wednesday",
            "dry"
         ],
         [
            "san_jose",
            "wednesday",
            "low 90f"
         ],
         [
            "san_jose",
            "wednesday",
            "high 100f"
         ],
         [
            "san_jose",
            "thursday",
            "clear_skies"
         ],
         [
            "san_jose",
            "thursday",
            "low 50f"
         ],
         [
            "san_jose",
            "thursday",
            "high 60f"
         ],
         [
            "san_jose",
            "friday",
            "dry"
         ],
         [
            "san_jose",
            "friday",
            "low 90f"
         ],
         [
            "san_jose",
            "friday",
            "high 100f"
         ],
         [
            "san_jose",
            "saturday",
            "snow"
         ],
         [
            "san_jose",
            "saturday",
            "low 90f"
         ],
         [
            "san_jose",
            "saturday",
            "high 100f"
         ],
         [
            "san_jose",
            "sunday",
            "cloudy"
         ],
         [
            "san_jose",
            "sunday",
            "low 50f"
         ],
         [
            "san_jose",
            "sunday",
            "high 70f"
         ],
         [
            "durham",
            "monday",
            "overcast"
         ],
         [
            "durham",
            "monday",
            "low 30f"
         ],
         [
            "durham",
            "monday",
            "high 50f"
         ],
         [
            "durham",
            "tuesday",
            "dry"
         ],
         [
            "durham",
            "tuesday",
            "low 70f"
         ],
         [
            "durham",
            "tuesday",
            "high 90f"
         ],
         [
            "durham",
            "wednesday",
            "cloudy"
         ],
         [
            "durham",
            "wednesday",
            "low 30f"
         ],
         [
            "durham",
            "wednesday",
            "high 50f"
         ],
         [
            "durham",
            "thursday",
            "drizzle"
         ],
         [
            "durham",
            "thursday",
            "low 60f"
         ],
         [
            "durham",
            "thursday",
            "high 70f"
         ],
         [
            "durham",
            "friday",
            "foggy"
         ],
         [
            "durham",
            "friday",
            "low 30f"
         ],
         [
            "durham",
            "friday",
            "high 50f"
         ],
         [
            "durham",
            "saturday",
            "dry"
         ],
         [
            "durham",
            "saturday",
            "low 80f"
         ],
         [
            "durham",
            "saturday",
            "high 100f"
         ],
         [
            "durham",
            "sunday",
            "hot"
         ],
         [
            "durham",
            "sunday",
            "low 80f"
         ],
         [
            "durham",
            "sunday",
            "high 90f"
         ]
      ]
   },
   "45": {
      "task": "navigate",
      "utterances": [
         {
            "user": "can you give me directions to the nearest hotel",
            "response": "the nearest hotel is the four_seasons , 465_arcadia_pl , it s 3_miles away",
            "reference_entities": [
               "four_seasons",
               "465_arcadia_pl",
               "3_miles"
            ]
         },
         {
            "user": "thank you",
            "response": "you are welcome",
            "reference_entities": []
         }
      ],
      "kg": [
         [
            "four_seasons",
            "distance",
            "3_miles"
         ],
         [
            "four_seasons",
            "traffic_info",
            "heavy_traffic"
         ],
         [
            "four_seasons",
            "poi_type",
            "rest_stop"
         ],
         [
            "four_seasons",
            "address",
            "465_arcadia_pl"
         ],
         [
            "panda_express",
            "distance",
            "1_miles"
         ],
         [
            "panda_express",
            "traffic_info",
            "moderate_traffic"
         ],
         [
            "panda_express",
            "poi_type",
            "chinese_restaurant"
         ],
         [
            "panda_express",
            "address",
            "842_arrowhead_way"
         ],
         [
            "the_clement_hotel",
            "distance",
            "5_miles"
         ],
         [
            "the_clement_hotel",
            "traffic_info",
            "no_traffic"
         ],
         [
            "the_clement_hotel",
            "poi_type",
            "rest_stop"
         ],
         [
            "the_clement_hotel",
            "address",
            "657_ames_ave"
         ],
         [
            "stanford_oval_parking",
            "distance",
            "5_miles"
         ],
         [
            "stanford_oval_parking",
            "traffic_info",
            "no_traffic"
         ],
         [
            "stanford_oval_parking",
            "poi_type",
            "parking_garage"
         ],
         [
            "stanford_oval_parking",
            "address",
            "610_amarillo_ave"
         ],
         [
            "chef_chu_s",
            "distance",
            "5_miles"
         ],
         [
            "chef_chu_s",
            "traffic_info",
            "heavy_traffic"
         ],
         [
            "chef_chu_s",
            "poi_type",
            "chinese_restaurant"
         ],
         [
            "chef_chu_s",
            "address",
            "593_arrowhead_way"
         ],
         [
            "safeway",
            "distance",
            "4_miles"
         ],
         [
            "safeway",
            "traffic_info",
            "moderate_traffic"
         ],
         [
            "safeway",
            "poi_type",
            "grocery_store"
         ],
         [
            "safeway",
            "address",
            "452_arcadia_pl"
         ],
         [
            "sigona_farmers_market",
            "distance",
            "4_miles"
         ],
         [
            "sigona_farmers_market",
            "traffic_info",
            "no_traffic"
         ],
         [
            "sigona_farmers_market",
            "poi_type",
            "grocery_store"
         ],
         [
            "sigona_farmers_market",
            "address",
            "638_amherst_st"
         ]
      ]
   },
   "46": {
      "task": "schedule",
      "utterances": [
         {
            "user": "put my eye doctor_appointment into the calendar it s tomorrow at 3pm and remind me 2 hours before",
            "response": "reminding you of eye doctor_appointment tomorrow at 3pm , will remind at 1pm",
            "reference_entities": [
               "tomorrow",
               "1pm",
               "doctor_appointment",
               "3pm"
            ]
         },
         {
            "user": "thank you !",
            "response": "is there anything else i can do for you ?",
            "reference_entities": []
         },
         {
            "user": "no , thanks",
            "response": "you are welcome",
            "reference_entities": []
         }
      ],
      "kg": []
   },
   "47": {
      "task": "weather",
      "utterances": [
         {
            "user": "what s the weather like in new_york city",
            "response": "what days are you inquiring about ?",
            "reference_entities": []
         },
         {
            "user": "will it drizzle on tuesday ?",
            "response": "on tuesday in new_york there isn t any prediction for drizzle",
            "reference_entities": [
               "drizzle",
               "new_york",
               "tuesday"
            ]
         },
         {
            "user": "awesome , thanks",
            "response": "you are welcome !",
            "reference_entities": []
         }
      ],
      "kg": [
         [
            "durham",
            "monday",
            "clear_skies"
         ],
         [
            "durham",
            "monday",
            "low 50f"
         ],
         [
            "durham",
            "monday",
            "high 60f"
         ],
         [
            "durham",
            "tuesday",
            "stormy"
         ],
         [
            "durham",
            "tuesday",
            "low 80f"
         ],
         [
            "durham",
            "tuesday",
            "high 90f"
         ],
         [
            "durham",
            "wednesday",
            "rain"
         ],
         [
            "durham",
            "wednesday",
            "low 50f"
         ],
         [
            "durham",
            "wednesday",
            "high 60f"
         ],
         [
            "durham",
            "thursday",
            "foggy"
         ],
         [
            "durham",
            "thursday",
            "low 40f"
         ],
         [
            "durham",
            "thursday",
            "high 50f"
         ],
         [
            "durham",
            "friday",
            "hot"
         ],
         [
            "durham",
            "friday",
            "low 90f"
         ],
         [
            "durham",
            "friday",
            "high 100f"
         ],
         [
            "durham",
            "saturday",
            "hail"
         ],
         [
            "durham",
            "saturday",
            "low 70f"
         ],
         [
            "durham",
            "saturday",
            "high 90f"
         ],
         [
            "durham",
            "sunday",
            "overcast"
         ],
         [
            "durham",
            "sunday",
            "low 60f"
         ],
         [
            "durham",
            "sunday",
            "high 80f"
         ],
         [
            "seattle",
            "monday",
            "cloudy"
         ],
         [
            "seattle",
            "monday",
            "low 50f"
         ],
         [
            "seattle",
            "monday",
            "high 70f"
         ],
         [
            "seattle",
            "tuesday",
            "hot"
         ],
         [
            "seattle",
            "tuesday",
            "low 90f"
         ],
         [
            "seattle",
            "tuesday",
            "high 100f"
         ],
         [
            "seattle",
            "wednesday",
            "dry"
         ],
         [
            "seattle",
            "wednesday",
            "low 40f"
         ],
         [
            "seattle",
            "wednesday",
            "high 50f"
         ],
         [
            "seattle",
            "thursday",
            "cloudy"
         ],
         [
            "seattle",
            "thursday",
            "low 90f"
         ],
         [
            "seattle",
            "thursday",
            "high 100f"
         ],
         [
            "seattle",
            "friday",
            "rain"
         ],
         [
            "seattle",
            "friday",
            "low 50f"
         ],
         [
            "seattle",
            "friday",
            "high 60f"
         ],
         [
            "seattle",
            "saturday",
            "cloudy"
         ],
         [
            "seattle",
            "saturday",
            "low 50f"
         ],
         [
            "seattle",
            "saturday",
            "high 70f"
         ],
         [
            "seattle",
            "sunday",
            "raining"
         ],
         [
            "seattle",
            "sunday",
            "low 50f"
         ],
         [
            "seattle",
            "sunday",
            "high 60f"
         ],
         [
            "new_york",
            "monday",
            "foggy"
         ],
         [
            "new_york",
            "monday",
            "low 50f"
         ],
         [
            "new_york",
            "monday",
            "high 70f"
         ],
         [
            "new_york",
            "tuesday",
            "humid"
         ],
         [
            "new_york",
            "tuesday",
            "low 90f"
         ],
         [
            "new_york",
            "tuesday",
            "high 100f"
         ],
         [
            "new_york",
            "wednesday",
            "hail"
         ],
         [
            "new_york",
            "wednesday",
            "low 20f"
         ],
         [
            "new_york",
            "wednesday",
            "high 30f"
         ],
         [
            "new_york",
            "thursday",
            "snow"
         ],
         [
            "new_york",
            "thursday",
            "low 60f"
         ],
         [
            "new_york",
            "thursday",
            "high 70f"
         ],
         [
            "new_york",
            "friday",
            "cloudy"
         ],
         [
            "new_york",
            "friday",
            "low 70f"
         ],
         [
            "new_york",
            "friday",
            "high 80f"
         ],
         [
            "new_york",
            "saturday",
            "cloudy"
         ],
         [
            "new_york",
            "saturday",
            "low 90f"
         ],
         [
            "new_york",
            "saturday",
            "high 100f"
         ],
         [
            "new_york",
            "sunday",
            "hot"
         ],
         [
            "new_york",
            "sunday",
            "low 80f"
         ],
         [
            "new_york",
            "sunday",
            "high 90f"
         ],
         [
            "los_angeles",
            "monday",
            "humid"
         ],
         [
            "los_angeles",
            "monday",
            "low 80f"
         ],
         [
            "los_angeles",
            "monday",
            "high 90f"
         ],
         [
            "los_angeles",
            "tuesday",
            "rain"
         ],
         [
            "los_angeles",
            "tuesday",
            "low 40f"
         ],
         [
            "los_angeles",
            "tuesday",
            "high 60f"
         ],
         [
            "los_angeles",
            "wednesday",
            "windy"
         ],
         [
            "los_angeles",
            "wednesday",
            "low 80f"
         ],
         [
            "los_angeles",
            "wednesday",
            "high 100f"
         ],
         [
            "los_angeles",
            "thursday",
            "dry"
         ],
         [
            "los_angeles",
            "thursday",
            "low 60f"
         ],
         [
            "los_angeles",
            "thursday",
            "high 80f"
         ],
         [
            "los_angeles",
            "friday",
            "drizzle"
         ],
         [
            "los_angeles",
            "friday",
            "low 20f"
         ],
         [
            "los_angeles",
            "friday",
            "high 40f"
         ],
         [
            "los_angeles",
            "saturday",
            "raining"
         ],
         [
            "los_angeles",
            "saturday",
            "low 30f"
         ],
         [
            "los_angeles",
            "saturday",
            "high 40f"
         ],
         [
            "los_angeles",
            "sunday",
            "overcast"
         ],
         [
            "los_angeles",
            "sunday",
            "low 30f"
         ],
         [
            "los_angeles",
            "sunday",
            "high 50f"
         ],
         [
            "manhattan",
            "monday",
            "foggy"
         ],
         [
            "manhattan",
            "monday",
            "low 60f"
         ],
         [
            "manhattan",
            "monday",
            "high 80f"
         ],
         [
            "manhattan",
            "tuesday",
            "clear_skies"
         ],
         [
            "manhattan",
            "tuesday",
            "low 70f"
         ],
         [
            "manhattan",
            "tuesday",
            "high 80f"
         ],
         [
            "manhattan",
            "wednesday",
            "stormy"
         ],
         [
            "manhattan",
            "wednesday",
            "low 80f"
         ],
         [
            "manhattan",
            "wednesday",
            "high 90f"
         ],
         [
            "manhattan",
            "thursday",
            "foggy"
         ],
         [
            "manhattan",
            "thursday",
            "low 90f"
         ],
         [
            "manhattan",
            "thursday",
            "high 100f"
         ],
         [
            "manhattan",
            "friday",
            "overcast"
         ],
         [
            "manhattan",
            "friday",
            "low 70f"
         ],
         [
            "manhattan",
            "friday",
            "high 80f"
         ],
         [
            "manhattan",
            "saturday",
            "rain"
         ],
         [
            "manhattan",
            "saturday",
            "low 20f"
         ],
         [
            "manhattan",
            "saturday",
            "high 30f"
         ],
         [
            "manhattan",
            "sunday",
            "cloudy"
         ],
         [
            "manhattan",
            "sunday",
            "low 50f"
         ],
         [
            "manhattan",
            "sunday",
            "high 70f"
         ],
         [
            "boston",
            "monday",
            "dry"
         ],
         [
            "boston",
            "monday",
            "low 90f"
         ],
         [
            "boston",
            "monday",
            "high 100f"
         ],
         [
            "boston",
            "tuesday",
            "drizzle"
         ],
         [
            "boston",
            "tuesday",
            "low 60f"
         ],
         [
            "boston",
            "tuesday",
            "high 80f"
         ],
         [
            "boston",
            "wednesday",
            "dry"
         ],
         [
            "boston",
            "wednesday",
            "low 30f"
         ],
         [
            "boston",
            "wednesday",
            "high 40f"
         ],
         [
            "boston",
            "thursday",
            "frost"
         ],
         [
            "boston",
            "thursday",
            "low 20f"
         ],
         [
            "boston",
            "thursday",
            "high 30f"
         ],
         [
            "boston",
            "friday",
            "cloudy"
         ],
         [
            "boston",
            "friday",
            "low 50f"
         ],
         [
            "boston",
            "friday",
            "high 70f"
         ],
         [
            "boston",
            "saturday",
            "frost"
         ],
         [
            "boston",
            "saturday",
            "low 30f"
         ],
         [
            "boston",
            "saturday",
            "high 50f"
         ],
         [
            "boston",
            "sunday",
            "snow"
         ],
         [
            "boston",
            "sunday",
            "low 60f"
         ],
         [
            "boston",
            "sunday",
            "high 80f"
         ],
         [
            "san_mateo",
            "monday",
            "windy"
         ],
         [
            "san_mateo",
            "monday",
            "low 20f"
         ],
         [
            "san_mateo",
            "monday",
            "high 40f"
         ],
         [
            "san_mateo",
            "tuesday",
            "drizzle"
         ],
         [
            "san_mateo",
            "tuesday",
            "low 50f"
         ],
         [
            "san_mateo",
            "tuesday",
            "high 60f"
         ],
         [
            "san_mateo",
            "wednesday",
            "drizzle"
         ],
         [
            "san_mateo",
            "wednesday",
            "low 50f"
         ],
         [
            "san_mateo",
            "wednesday",
            "high 60f"
         ],
         [
            "san_mateo",
            "thursday",
            "drizzle"
         ],
         [
            "san_mateo",
            "thursday",
            "low 80f"
         ],
         [
            "san_mateo",
            "thursday",
            "high 90f"
         ],
         [
            "san_mateo",
            "friday",
            "cloudy"
         ],
         [
            "san_mateo",
            "friday",
            "low 40f"
         ],
         [
            "san_mateo",
            "friday",
            "high 60f"
         ],
         [
            "san_mateo",
            "saturday",
            "rain"
         ],
         [
            "san_mateo",
            "saturday",
            "low 60f"
         ],
         [
            "san_mateo",
            "saturday",
            "high 80f"
         ],
         [
            "san_mateo",
            "sunday",
            "foggy"
         ],
         [
            "san_mateo",
            "sunday",
            "low 50f"
         ],
         [
            "san_mateo",
            "sunday",
            "high 60f"
         ]
      ]
   },
   "48": {
      "task": "schedule",
      "utterances": [
         {
            "user": "set a reminder for dinner on august 8th at 3pm with my aunt",
            "response": "setting reminder for dinner on august 8th at 3pm with aunt",
            "reference_entities": [
               "8th",
               "aunt",
               "3pm",
               "dinner"
            ]
         },
         {
            "user": "thanks",
            "response": "you are welcome",
            "reference_entities": []
         }
      ],
      "kg": []
   },
   "49": {
      "task": "navigate",
      "utterances": [
         {
            "user": "i m looking for some takeout chinese food",
            "response": "then let s go at mandarin_roots , 271_springer_street",
            "reference_entities": [
               "271_springer_street",
               "mandarin_roots"
            ]
         },
         {
            "user": "sounds good",
            "response": "happy to help",
            "reference_entities": []
         }
      ],
      "kg": [
         [
            "round_table",
            "distance",
            "2_miles"
         ],
         [
            "round_table",
            "traffic_info",
            "heavy_traffic"
         ],
         [
            "round_table",
            "poi_type",
            "pizza_restaurant"
         ],
         [
            "round_table",
            "address",
            "113_anton_ct"
         ],
         [
            "mandarin_roots",
            "distance",
            "4_miles"
         ],
         [
            "mandarin_roots",
            "traffic_info",
            "moderate_traffic"
         ],
         [
            "mandarin_roots",
            "poi_type",
            "chinese_restaurant"
         ],
         [
            "mandarin_roots",
            "address",
            "271_springer_street"
         ],
         [
            "four_seasons",
            "distance",
            "3_miles"
         ],
         [
            "four_seasons",
            "traffic_info",
            "heavy_traffic"
         ],
         [
            "four_seasons",
            "poi_type",
            "rest_stop"
         ],
         [
            "four_seasons",
            "address",
            "465_arcadia_pl"
         ],
         [
            "home",
            "distance",
            "4_miles"
         ],
         [
            "home",
            "traffic_info",
            "heavy_traffic"
         ],
         [
            "home",
            "poi_type",
            "home"
         ],
         [
            "home",
            "address",
            "5671_barringer_street"
         ],
         [
            "stanford_oval_parking",
            "distance",
            "5_miles"
         ],
         [
            "stanford_oval_parking",
            "traffic_info",
            "no_traffic"
         ],
         [
            "stanford_oval_parking",
            "poi_type",
            "parking_garage"
         ],
         [
            "stanford_oval_parking",
            "address",
            "610_amarillo_ave"
         ],
         [
            "stanford_shopping_center",
            "distance",
            "2_miles"
         ],
         [
            "stanford_shopping_center",
            "traffic_info",
            "moderate_traffic"
         ],
         [
            "stanford_shopping_center",
            "poi_type",
            "shopping_center"
         ],
         [
            "stanford_shopping_center",
            "address",
            "773_alger_dr"
         ],
         [
            "civic_center_garage",
            "distance",
            "4_miles"
         ],
         [
            "civic_center_garage",
            "traffic_info",
            "no_traffic"
         ],
         [
            "civic_center_garage",
            "poi_type",
            "parking_garage"
         ],
         [
            "civic_center_garage",
            "address",
            "270_altaire_walk"
         ]
      ]
   },
   "50": {
      "task": "schedule",
      "utterances": [
         {
            "user": "check the date and time for my swim lesson",
            "response": "the swim lesson is on tuesday at 1pm",
            "reference_entities": [
               "1pm",
               "tuesday"
            ]
         }
      ],
      "kg": [
         [
            "optometrist_appointment",
            "time",
            "2pm"
         ],
         [
            "optometrist_appointment",
            "date",
            "friday"
         ],
         [
            "football_activity",
            "time",
            "1pm"
         ],
         [
            "football_activity",
            "date",
            "thursday"
         ],
         [
            "lab_appointment",
            "time",
            "2pm"
         ],
         [
            "lab_appointment",
            "date",
            "friday"
         ],
         [
            "conference",
            "time",
            "10am"
         ],
         [
            "conference",
            "date",
            "tuesday"
         ],
         [
            "conference",
            "party",
            "executive_team"
         ],
         [
            "conference",
            "room",
            "100_conference_room"
         ],
         [
            "conference",
            "agenda",
            "discuss_the_company_picnic"
         ],
         [
            "medicine",
            "time",
            "11am"
         ],
         [
            "medicine",
            "date",
            "tuesday"
         ],
         [
            "swimming_activity",
            "time",
            "1pm"
         ],
         [
            "swimming_activity",
            "date",
            "tuesday"
         ]
      ]
   },
   "51": {
      "task": "navigate",
      "utterances": [
         {
            "user": "please give me an address and directions via the fastest route to a local grocery_store",
            "response": "trader_joes grocery_store is 7_miles away at 408_university_ave , there isn t any traffic",
            "reference_entities": [
               "grocery_store",
               "408_university_ave",
               "trader_joes",
               "7_miles"
            ]
         },
         {
            "user": "sounds perfect set the navigation for there , thank you",
            "response": "navigation set , happy to help",
            "reference_entities": []
         }
      ],
      "kg": [
         [
            "mandarin_roots",
            "distance",
            "4_miles"
         ],
         [
            "mandarin_roots",
            "traffic_info",
            "heavy_traffic"
         ],
         [
            "mandarin_roots",
            "poi_type",
            "chinese_restaurant"
         ],
         [
            "mandarin_roots",
            "address",
            "271_springer_street"
         ],
         [
            "jing_jing",
            "distance",
            "3_miles"
         ],
         [
            "jing_jing",
            "traffic_info",
            "moderate_traffic"
         ],
         [
            "jing_jing",
            "poi_type",
            "chinese_restaurant"
         ],
         [
            "jing_jing",
            "address",
            "113_arbol_dr"
         ],
         [
            "willows_market",
            "distance",
            "6_miles"
         ],
         [
            "willows_market",
            "traffic_info",
            "heavy_traffic"
         ],
         [
            "willows_market",
            "poi_type",
            "grocery_store"
         ],
         [
            "willows_market",
            "address",
            "409_bollard_st"
         ],
         [
            "stanford_childrens_health",
            "distance",
            "3_miles"
         ],
         [
            "stanford_childrens_health",
            "traffic_info",
            "heavy_traffic"
         ],
         [
            "stanford_childrens_health",
            "poi_type",
            "hospital"
         ],
         [
            "stanford_childrens_health",
            "address",
            "899_ames_ct"
         ],
         [
            "hotel_keen",
            "distance",
            "1_miles"
         ],
         [
            "hotel_keen",
            "traffic_info",
            "moderate_traffic"
         ],
         [
            "hotel_keen",
            "poi_type",
            "rest_stop"
         ],
         [
            "hotel_keen",
            "address",
            "578_arbol_dr"
         ],
         [
            "civic_center_garage",
            "distance",
            "5_miles"
         ],
         [
            "civic_center_garage",
            "traffic_info",
            "moderate_traffic"
         ],
         [
            "civic_center_garage",
            "poi_type",
            "parking_garage"
         ],
         [
            "civic_center_garage",
            "address",
            "270_altaire_walk"
         ],
         [
            "trader_joes",
            "distance",
            "7_miles"
         ],
         [
            "trader_joes",
            "traffic_info",
            "no_traffic"
         ],
         [
            "trader_joes",
            "poi_type",
            "grocery_store"
         ],
         [
            "trader_joes",
            "address",
            "408_university_ave"
         ],
         [
            "starbucks",
            "distance",
            "1_miles"
         ],
         [
            "starbucks",
            "traffic_info",
            "car_collision_nearby"
         ],
         [
            "starbucks",
            "poi_type",
            "coffee_or_tea_place"
         ],
         [
            "starbucks",
            "address",
            "792_bedoin_street"
         ]
      ]
   },
   "52": {
      "task": "navigate",
      "utterances": [
         {
            "user": "i need directions to my house and avoid all heavy_traffic",
            "response": "your home is 7_miles away but there is a car_collision_nearby , i sent on your screen the best possible route",
            "reference_entities": [
               "7_miles",
               "home",
               "car_collision_nearby"
            ]
         },
         {
            "user": "thank you car !",
            "response": "you are welcome !",
            "reference_entities": []
         }
      ],
      "kg": [
         [
            "toms_house",
            "distance",
            "1_miles"
         ],
         [
            "toms_house",
            "traffic_info",
            "moderate_traffic"
         ],
         [
            "toms_house",
            "poi_type",
            "friends_house"
         ],
         [
            "toms_house",
            "address",
            "580_van_ness_ave"
         ],
         [
            "home",
            "distance",
            "7_miles"
         ],
         [
            "home",
            "traffic_info",
            "car_collision_nearby"
         ],
         [
            "home",
            "poi_type",
            "home"
         ],
         [
            "home",
            "address",
            "10_ames_street"
         ],
         [
            "trader_joes",
            "distance",
            "4_miles"
         ],
         [
            "trader_joes",
            "traffic_info",
            "road_block_nearby"
         ],
         [
            "trader_joes",
            "poi_type",
            "grocery_store"
         ],
         [
            "trader_joes",
            "address",
            "408_university_ave"
         ],
         [
            "willows_market",
            "distance",
            "5_miles"
         ],
         [
            "willows_market",
            "traffic_info",
            "no_traffic"
         ],
         [
            "willows_market",
            "poi_type",
            "grocery_store"
         ],
         [
            "willows_market",
            "address",
            "409_bollard_st"
         ],
         [
            "four_seasons",
            "distance",
            "2_miles"
         ],
         [
            "four_seasons",
            "traffic_info",
            "road_block_nearby"
         ],
         [
            "four_seasons",
            "poi_type",
            "rest_stop"
         ],
         [
            "four_seasons",
            "address",
            "465_arcadia_pl"
         ],
         [
            "stanford_childrens_health",
            "distance",
            "2_miles"
         ],
         [
            "stanford_childrens_health",
            "traffic_info",
            "no_traffic"
         ],
         [
            "stanford_childrens_health",
            "poi_type",
            "hospital"
         ],
         [
            "stanford_childrens_health",
            "address",
            "899_ames_ct"
         ],
         [
            "coupa",
            "distance",
            "4_miles"
         ],
         [
            "coupa",
            "traffic_info",
            "heavy_traffic"
         ],
         [
            "coupa",
            "poi_type",
            "coffee_or_tea_place"
         ],
         [
            "coupa",
            "address",
            "394_van_ness_ave"
         ],
         [
            "safeway",
            "distance",
            "3_miles"
         ],
         [
            "safeway",
            "traffic_info",
            "car_collision_nearby"
         ],
         [
            "safeway",
            "poi_type",
            "grocery_store"
         ],
         [
            "safeway",
            "address",
            "452_arcadia_pl"
         ]
      ]
   },
   "53": {
      "task": "weather",
      "utterances": [
         {
            "user": "what will the weather be like tomorrow",
            "response": "for what location do you want tomorrow s forecast ?",
            "reference_entities": [
               "tomorrow"
            ]
         },
         {
            "user": "will it drizzle in menlo_park ?",
            "response": "yes , the weather forecast is predicting drizzle for tomorrow in menlo_park",
            "reference_entities": [
               "drizzle",
               "tomorrow",
               "menlo_park"
            ]
         },
         {
            "user": "thanks",
            "response": "of course",
            "reference_entities": []
         }
      ],
      "kg": [
         [
            "compton",
            "monday",
            "clear_skies"
         ],
         [
            "compton",
            "monday",
            "low 70f"
         ],
         [
            "compton",
            "monday",
            "high 80f"
         ],
         [
            "compton",
            "tuesday",
            "dry"
         ],
         [
            "compton",
            "tuesday",
            "low 40f"
         ],
         [
            "compton",
            "tuesday",
            "high 60f"
         ],
         [
            "compton",
            "wednesday",
            "rain"
         ],
         [
            "compton",
            "wednesday",
            "low 70f"
         ],
         [
            "compton",
            "wednesday",
            "high 90f"
         ],
         [
            "compton",
            "thursday",
            "dry"
         ],
         [
            "compton",
            "thursday",
            "low 50f"
         ],
         [
            "compton",
            "thursday",
            "high 60f"
         ],
         [
            "compton",
            "friday",
            "humid"
         ],
         [
            "compton",
            "friday",
            "low 60f"
         ],
         [
            "compton",
            "friday",
            "high 70f"
         ],
         [
            "compton",
            "saturday",
            "cloudy"
         ],
         [
            "compton",
            "saturday",
            "low 30f"
         ],
         [
            "compton",
            "saturday",
            "high 50f"
         ],
         [
            "compton",
            "sunday",
            "windy"
         ],
         [
            "compton",
            "sunday",
            "low 40f"
         ],
         [
            "compton",
            "sunday",
            "high 60f"
         ],
         [
            "inglewood",
            "monday",
            "snow"
         ],
         [
            "inglewood",
            "monday",
            "low 40f"
         ],
         [
            "inglewood",
            "monday",
            "high 60f"
         ],
         [
            "inglewood",
            "tuesday",
            "misty"
         ],
         [
            "inglewood",
            "tuesday",
            "low 90f"
         ],
         [
            "inglewood",
            "tuesday",
            "high 100f"
         ],
         [
            "inglewood",
            "wednesday",
            "dry"
         ],
         [
            "inglewood",
            "wednesday",
            "low 40f"
         ],
         [
            "inglewood",
            "wednesday",
            "high 50f"
         ],
         [
            "inglewood",
            "thursday",
            "snow"
         ],
         [
            "inglewood",
            "thursday",
            "low 80f"
         ],
         [
            "inglewood",
            "thursday",
            "high 100f"
         ],
         [
            "inglewood",
            "friday",
            "stormy"
         ],
         [
            "inglewood",
            "friday",
            "low 90f"
         ],
         [
            "inglewood",
            "friday",
            "high 100f"
         ],
         [
            "inglewood",
            "saturday",
            "clear_skies"
         ],
         [
            "inglewood",
            "saturday",
            "low 50f"
         ],
         [
            "inglewood",
            "saturday",
            "high 60f"
         ],
         [
            "inglewood",
            "sunday",
            "windy"
         ],
         [
            "inglewood",
            "sunday",
            "low 70f"
         ],
         [
            "inglewood",
            "sunday",
            "high 80f"
         ],
         [
            "seattle",
            "monday",
            "foggy"
         ],
         [
            "seattle",
            "monday",
            "low 20f"
         ],
         [
            "seattle",
            "monday",
            "high 40f"
         ],
         [
            "seattle",
            "tuesday",
            "hail"
         ],
         [
            "seattle",
            "tuesday",
            "low 80f"
         ],
         [
            "seattle",
            "tuesday",
            "high 100f"
         ],
         [
            "seattle",
            "wednesday",
            "snow"
         ],
         [
            "seattle",
            "wednesday",
            "low 90f"
         ],
         [
            "seattle",
            "wednesday",
            "high 100f"
         ],
         [
            "seattle",
            "thursday",
            "cloudy"
         ],
         [
            "seattle",
            "thursday",
            "low 80f"
         ],
         [
            "seattle",
            "thursday",
            "high 90f"
         ],
         [
            "seattle",
            "friday",
            "stormy"
         ],
         [
            "seattle",
            "friday",
            "low 60f"
         ],
         [
            "seattle",
            "friday",
            "high 80f"
         ],
         [
            "seattle",
            "saturday",
            "drizzle"
         ],
         [
            "seattle",
            "saturday",
            "low 50f"
         ],
         [
            "seattle",
            "saturday",
            "high 60f"
         ],
         [
            "seattle",
            "sunday",
            "warm"
         ],
         [
            "seattle",
            "sunday",
            "low 80f"
         ],
         [
            "seattle",
            "sunday",
            "high 90f"
         ],
         [
            "fresno",
            "monday",
            "dry"
         ],
         [
            "fresno",
            "monday",
            "low 70f"
         ],
         [
            "fresno",
            "monday",
            "high 90f"
         ],
         [
            "fresno",
            "tuesday",
            "hot"
         ],
         [
            "fresno",
            "tuesday",
            "low 80f"
         ],
         [
            "fresno",
            "tuesday",
            "high 100f"
         ],
         [
            "fresno",
            "wednesday",
            "foggy"
         ],
         [
            "fresno",
            "wednesday",
            "low 50f"
         ],
         [
            "fresno",
            "wednesday",
            "high 60f"
         ],
         [
            "fresno",
            "thursday",
            "rain"
         ],
         [
            "fresno",
            "thursday",
            "low 40f"
         ],
         [
            "fresno",
            "thursday",
            "high 60f"
         ],
         [
            "fresno",
            "friday",
            "clear_skies"
         ],
         [
            "fresno",
            "friday",
            "low 20f"
         ],
         [
            "fresno",
            "friday",
            "high 40f"
         ],
         [
            "fresno",
            "saturday",
            "dew"
         ],
         [
            "fresno",
            "saturday",
            "low 50f"
         ],
         [
            "fresno",
            "saturday",
            "high 60f"
         ],
         [
            "fresno",
            "sunday",
            "hail"
         ],
         [
            "fresno",
            "sunday",
            "low 30f"
         ],
         [
            "fresno",
            "sunday",
            "high 40f"
         ],
         [
            "camarillo",
            "monday",
            "windy"
         ],
         [
            "camarillo",
            "monday",
            "low 80f"
         ],
         [
            "camarillo",
            "monday",
            "high 90f"
         ],
         [
            "camarillo",
            "tuesday",
            "snow"
         ],
         [
            "camarillo",
            "tuesday",
            "low 90f"
         ],
         [
            "camarillo",
            "tuesday",
            "high 100f"
         ],
         [
            "camarillo",
            "wednesday",
            "snow"
         ],
         [
            "camarillo",
            "wednesday",
            "low 90f"
         ],
         [
            "camarillo",
            "wednesday",
            "high 100f"
         ],
         [
            "camarillo",
            "thursday",
            "dry"
         ],
         [
            "camarillo",
            "thursday",
            "low 90f"
         ],
         [
            "camarillo",
            "thursday",
            "high 100f"
         ],
         [
            "camarillo",
            "friday",
            "dry"
         ],
         [
            "camarillo",
            "friday",
            "low 80f"
         ],
         [
            "camarillo",
            "friday",
            "high 90f"
         ],
         [
            "camarillo",
            "saturday",
            "dew"
         ],
         [
            "camarillo",
            "saturday",
            "low 20f"
         ],
         [
            "camarillo",
            "saturday",
            "high 30f"
         ],
         [
            "camarillo",
            "sunday",
            "snow"
         ],
         [
            "camarillo",
            "sunday",
            "low 80f"
         ],
         [
            "camarillo",
            "sunday",
            "high 100f"
         ],
         [
            "menlo_park",
            "monday",
            "dry"
         ],
         [
            "menlo_park",
            "monday",
            "low 90f"
         ],
         [
            "menlo_park",
            "monday",
            "high 100f"
         ],
         [
            "menlo_park",
            "tuesday",
            "drizzle"
         ],
         [
            "menlo_park",
            "tuesday",
            "low 70f"
         ],
         [
            "menlo_park",
            "tuesday",
            "high 90f"
         ],
         [
            "menlo_park",
            "wednesday",
            "overcast"
         ],
         [
            "menlo_park",
            "wednesday",
            "low 90f"
         ],
         [
            "menlo_park",
            "wednesday",
            "high 100f"
         ],
         [
            "menlo_park",
            "thursday",
            "stormy"
         ],
         [
            "menlo_park",
            "thursday",
            "low 80f"
         ],
         [
            "menlo_park",
            "thursday",
            "high 100f"
         ],
         [
            "menlo_park",
            "friday",
            "drizzle"
         ],
         [
            "menlo_park",
            "friday",
            "low 30f"
         ],
         [
            "menlo_park",
            "friday",
            "high 40f"
         ],
         [
            "menlo_park",
            "saturday",
            "clear_skies"
         ],
         [
            "menlo_park",
            "saturday",
            "low 60f"
         ],
         [
            "menlo_park",
            "saturday",
            "high 80f"
         ],
         [
            "menlo_park",
            "sunday",
            "cloudy"
         ],
         [
            "menlo_park",
            "sunday",
            "low 80f"
         ],
         [
            "menlo_park",
            "sunday",
            "high 100f"
         ],
         [
            "exeter",
            "monday",
            "hail"
         ],
         [
            "exeter",
            "monday",
            "low 60f"
         ],
         [
            "exeter",
            "monday",
            "high 70f"
         ],
         [
            "exeter",
            "tuesday",
            "dew"
         ],
         [
            "exeter",
            "tuesday",
            "low 60f"
         ],
         [
            "exeter",
            "tuesday",
            "high 70f"
         ],
         [
            "exeter",
            "wednesday",
            "cloudy"
         ],
         [
            "exeter",
            "wednesday",
            "low 50f"
         ],
         [
            "exeter",
            "wednesday",
            "high 60f"
         ],
         [
            "exeter",
            "thursday",
            "hail"
         ],
         [
            "exeter",
            "thursday",
            "low 30f"
         ],
         [
            "exeter",
            "thursday",
            "high 50f"
         ],
         [
            "exeter",
            "friday",
            "frost"
         ],
         [
            "exeter",
            "friday",
            "low 50f"
         ],
         [
            "exeter",
            "friday",
            "high 60f"
         ],
         [
            "exeter",
            "saturday",
            "stormy"
         ],
         [
            "exeter",
            "saturday",
            "low 60f"
         ],
         [
            "exeter",
            "saturday",
            "high 80f"
         ],
         [
            "exeter",
            "sunday",
            "snow"
         ],
         [
            "exeter",
            "sunday",
            "low 30f"
         ],
         [
            "exeter",
            "sunday",
            "high 50f"
         ]
      ]
   },
   "54": {
      "task": "schedule",
      "utterances": [
         {
            "user": "set meeting for saturday 11am with the boss",
            "response": "okay , meeting with boss on saturday at 11 is set",
            "reference_entities": [
               "saturday",
               "meeting",
               "boss"
            ]
         },
         {
            "user": "thank you",
            "response": "you are welcome",
            "reference_entities": []
         }
      ],
      "kg": []
   },
   "55": {
      "task": "schedule",
      "utterances": [
         {
            "user": "set a reminder for tennis with ana at 9am on the_12th of this month",
            "response": "ok setting reminder of your tennis match with ana on the_12th at 9 : 00 a m",
            "reference_entities": [
               "ana",
               "tennis",
               "the_12th"
            ]
         },
         {
            "user": "thank you",
            "response": "you are welcome",
            "reference_entities": []
         }
      ],
      "kg": []
   },
   "56": {
      "task": "navigate",
      "utterances": [
         {
            "user": "please give me an address and directions by the fastest route to a rest_stop nearby",
            "response": "the travelers_lodge is 1_miles away at 333_arbol_dr , though there is a car_collision_nearby would you like directions there ?",
            "reference_entities": [
               "333_arbol_dr",
               "1_miles",
               "travelers_lodge",
               "car_collision_nearby"
            ]
         },
         {
            "user": "yes",
            "response": "travelers_lodge is located at 333_arbol_dr",
            "reference_entities": [
               "333_arbol_dr",
               "travelers_lodge"
            ]
         },
         {
            "user": "thank you car , let s go there !",
            "response": "you are welcome",
            "reference_entities": []
         }
      ],
      "kg": [
         [
            "ravenswood_shopping_center",
            "distance",
            "6_miles"
         ],
         [
            "ravenswood_shopping_center",
            "traffic_info",
            "no_traffic"
         ],
         [
            "ravenswood_shopping_center",
            "poi_type",
            "shopping_center"
         ],
         [
            "ravenswood_shopping_center",
            "address",
            "434_arastradero_rd"
         ],
         [
            "travelers_lodge",
            "distance",
            "1_miles"
         ],
         [
            "travelers_lodge",
            "traffic_info",
            "car_collision_nearby"
         ],
         [
            "travelers_lodge",
            "poi_type",
            "rest_stop"
         ],
         [
            "travelers_lodge",
            "address",
[truncated: 1,569,276 more chars]
