# Supplementary material for: PluDG: enhancing task-oriented dialogue system with knowledge graph plug-in module
Source: PeerJ Comput Sci. 2023 Nov 24;9:e1707. doi: 10.7717/peerj-cs.1707 (PMC10703105; doi:10.7717/peerj-cs.1707)
Supplement: Supplemental Information 1 [file peerj-cs-09-1707-s001.zip › decoder/data/woz2.1/entities.json]

[
   "mvmt06fy",
   "old_schools",
   "33-34_saint_andrews_street",
   "ws8r5j04",
   "cambridge_arts_theatre",
   "plenty",
   "bwmdvcv1",
   "vccp7l4m",
   "roccfcm6",
   "01223446104",
   "wpa3iy8c",
   "4_star",
   "151_hills_road",
   "cb39ey",
   "108_regent_street_city_centre",
   "5na21jwo",
   "01223331100",
   "cb28pb",
   "a_few",
   "museum",
   "er5dfe50",
   "01223425478",
   "1amm7m53",
   "f10eigq3",
   "wy1lh16e",
   "01223355159",
   "01223902088",
   "several",
   "01223304906",
   "only_1",
   "cb17dy",
   "pu74excq",
   "b5cpu2x5",
   "aeqlol33",
   "pkeihxcw",
   "0_star",
   "cb43ax",
   "ffaib546",
   "doubletree_by_hilton_cambridge_granta_place_mill_lane",
   "01223244955",
   "architecture",
   "xlpm3fvl",
   "the_slug_and_lettuce",
   "gvokli1a",
   "cb21eg",
   "6w59cffr",
   "8y3768bt",
   "01223448620",
   "6y6kp7a2",
   "j_restaurant",
   "cambridge_university_botanic_gardens",
   "fbdr5bnr",
   "japanese",
   "2_._50_pounds",
   "01223812660",
   "anglia_ruskin_enterprise_,_east_road",
   "dqol6qe5",
   "lan_hong_house",
   "96zyhln1",
   "ka34quwb",
   "420x4n75",
   "yflkm9uu",
   "lots_of",
   "a_multitude",
   "49r7aru6",
   "many",
   "a4ij54q",
   "01223353248",
   "a2ra63nx",
   "wyzgxovq",
   "gbpijp33",
   "32",
   "archway_house",
   "o6f5s5xy",
   "c3hmwgus",
   "cb58aq",
   "wk5jkohn",
   "1",
   "01223363471",
   "cineworld_cinema",
   "cb12dp",
   "vwtx9t8t",
   "63_milton_road",
   "variety",
   "86xvfeuy",
   "h9zg8n17",
   "ahyotiab",
   "01223902112",
   "gourmet_burger_kitchen",
   "a_great_number",
   "7ilvzwkr",
   "01223506055",
   "wspnwzi0",
   "01223338800",
   "msv3ups2",
   "kejqjlss",
   "g591zuvt",
   "cb23ap",
   "6ospysh1",
   "tbhihejt",
   "ytmc5ll4",
   "01223350688",
   "f11wa5cb",
   "01223361763",
   "1g6a07oi",
   "01yib028",
   "365_milton_road",
   "xqe5glod",
   "iqa12p3u",
   "cb39al",
   "both",
   "jedburgh_court_,_kings_hedges",
   "01223306283",
   "williams_art_and_antiques",
   "the_old_pumping_station_,_cheddars_lane",
   "quite_a_lot",
   "cb23qb",
   "theatre",
   "jad762ev",
   "curry_king",
   "01223323555",
   "8_mercers_row_,_mercers_row_industrial_estate",
   "jinling_noodle_bar",
   "j8igns09",
   "3hw0o0hd",
   "kjhyrdca",
   "cb23ju",
   "01223350420",
   "7bwsfbyx",
   "k3ebx9qt",
   "s3q9j1kj",
   "ac1nvw47",
   "01223512596",
   "cb39da",
   "pjmaug2e",
   "li4hvtbm",
   "sujvd6r6",
   "3_others",
   "few",
   "trinity_college",
   "01223350106",
   "01223332400",
   "tmt76mhk",
   "park_street",
   "01223338300",
   "az8epkau",
   "81e1itxc",
   "49_newnham_road",
   "82_cherry_hinton_road_cherry_hinton",
   "6yi7enac",
   "rx6xp8kp",
   "x651if9f",
   "xx1tf9gv",
   "w8m1hz59",
   "thirty_thee",
   "5ybverxa",
   "8bcynw35",
   "eqfgnmfy",
   "290_mill_road_city_centre",
   "cb11dg",
   "3l2hybcy",
   "cb15dh",
   "5u8l4dtq",
   "ic7aaxp6",
   "x15ntnnn",
   "01223312112",
   "five",
   "s224qq91",
   "rice_house",
   "7dd4dk3n",
   "01223247942",
   "ua3n0q3r",
   "80r46awl",
   "01223335511",
   "cbz1wprf",
   "2_hotels_and_2_guesthouses",
   "dt4envmj",
   "cb58nt",
   "byard_art",
   "exu13zfq",
   "royal_spice",
   "cb41ep",
   "british",
   "hc73qpex",
   "kohinoor",
   "ogrygi2n",
   "01223566388",
   "01223503333",
   "milton_country_park_,_milton",
   "little_saint_mary_'_s_church",
   "01223355711",
   "cb17gx",
   "regent_street",
   "8",
   "royal_standard",
   "48mb42od",
   "ihw6xagz",
   "thsw3fkf",
   "curry_garden",
   "01223323178",
   "01223333516",
   "uwvrjc3m",
   "cb41nl",
   "pizza_hut_cherry_hinton",
   "saigon_city",
   "2asa82vj",
   "pvrv1eej",
   "l66tsmya",
   "cotto",
   "wjffgvwd",
   "corc123e",
   "trinity_street",
   "pfyqxylu",
   "quite_a_selection",
   "e69cnu30",
   "2ba346ma",
   "cb21tq",
   "23_high_street_,_fen_ditton",
   "0cb7cvt7",
   "01223323361",
   "11xdm9cc",
   "vcecu7m4",
   "knl2j63q",
   "zmzlmlr9",
   "ga03mu3u",
   "cb21tl",
   "vrx491js",
   "01223364222",
   "01223307581",
   "qlm5yvjd",
   "q7r6zvre",
   "cb21qy",
   "onc1aejc",
   "nsvesb6h",
   "e7r5knp0",
   "the_cambridge_belfry",
   "08712240240",
   "b0wc4956",
   "hk_fusion",
   "hobsons_house",
   "01223474144",
   "b4irjdnn",
   "98_king_street",
   "wbb6xxrp",
   "29",
   "88_mill_road_city_centre",
   "whipple_museum_of_the_history_of_science",
   "az9ll6mu",
   "park",
   "cw6ymt0b",
   "three",
   "cb58pa",
   "057sx3x0",
   "xxnq81ie",
   "820wcjzq",
   "igqb0hc7",
   "cqe0wwxh",
   "thirty-three",
   "01223306306",
   "rjumppnc",
   "3yxihqli",
   "4kjwhsti",
   "e2kq4g5l",
   "cb42je",
   "cherry_hinton_road",
   "tfajjnjf",
   "13",
   "cb223ae",
   "swvv72fs",
   "0sajlxk8",
   "01223259988",
   "6g15lhzm",
   "warkworth_terrace",
   "7u1bwj5q",
   "67ii8018",
   "01223356555",
   "m15zt8qm",
   "01223311911",
   "01223464630",
   "01223362372",
   "cambridge_leisure_park_clifton_way_cherry_hinton",
   "5mr8ko1d",
   "cb21ug",
   "uzd82ifv",
   "3a23gv4h",
   "cb21rt",
   "only_other_option",
   "1azi69i4",
   "01223351707",
   "01223311625",
   "2obvxf1o",
   "0fvdqun1",
   "the_place",
   "cb11lh",
   "xpq6j119",
   "sei1me8k",
   "ksyhrb8i",
   "o1uzcjc9",
   "tn3210rt",
   "01223462354",
   "cb41uy",
   "bunch",
   "cb43px",
   "01223210353",
   "quite_a_number_of_them",
   "gwqnwqxd",
   "21_-_24_northampton_street",
   "32_bridge_street_city_centre",
   "cb28rj",
   "24_green_street_city_centre",
   "e45fqb5o",
   "g4t03zz7",
   "hcqfaej3",
   "01223866800",
   "cb43ht",
   "6_lensfield_road",
   "pbstnzcl",
   "cb13ew",
   "pool_way_,_whitehill_road_,_off_newmarket_road",
   "wxn8w3mz",
   "arwfxldl",
   "01223247877",
   "cb12lj",
   "01223364319",
   "23",
   "01223336233",
   "trumpington_street",
   "christ_'_s_college",
   "01842753771",
   "mcckyp80",
   "e3mxbfll",
   "c3nr2dw2",
   "italian",
   "v69yhh10",
   "fo3nh9q6",
   "p4k1b3x6",
   "01223355909",
   "ofj58gx8",
   "4hwmo5pz",
   "the_plough_,_green_end_,_fen_ditton_,",
   "lx2xaaf4",
   "07782218745",
   "curry_prince",
   "gvnn1k5v",
   "clowns_cafe",
   "msgbhkwk",
   "asian_oriental",
   "ba8fs8z5",
   "t03205pr",
   "rosa_'_s_bed_and_breakfast",
   "cb23jx",
   "graffiti",
   "451_newmarket_road_fen_ditton",
   "the_hotpot",
   "922yorfc",
   "king_street_city_centre",
   "leverton_house",
   "silver_street",
   "01223518111",
   "01954781018",
   "cb21su",
   "8epnpvvm",
   "01223505015",
   "01223316074",
   "01223842725",
   "vzcxfu9v",
   "01223575122",
   "gallery_at_twelve_a_high_street",
   "zellmaly",
   "jgte0kgb",
   "uk8t46j8",
   "uxvwqel9",
   "saint_john_'_s_street",
   "cb58as",
   "nvdlg2qr",
   "0ud63qc0",
   "dfhz0zl8",
   "sidgwick_avenue",
   "cb259aq",
   "c06rjunl",
   "hotel_felix_whitehouse_lane_huntingdon_road",
   "lensfield_road",
   "mdk9a3pr",
   "84esp6f5",
   "pqwl74m2",
   "01223248882",
   "cb23rh",
   "baohhc1z",
   "01223334898",
   "01223359506",
   "galleria",
   "smamrcq9",
   "wi602i6m",
   "xdyjmto7",
   "cb23ar",
   "saint_catharine_'_s_college",
   "unit_8_,_viking_way_,_bar_hill",
   "unit_g6_,_cambridge_leisure_park_,_clifton_road",
   "ano69rvp",
   "36_saint_andrews_street",
   "rajmahal",
   "coimdb7b",
   "01223365454",
   "people_'_s_portraits_exhibition_at_girton_college",
   "lxz3erl8",
   "17_hills_road_city_centre",
   "ze1obrft",
   "8bpfxm28",
   "thompsons_lane_fen_ditton",
   "11wh7x3k",
   "zm5sfsmh",
   "cb23bj",
   "o7fj870g",
   "42jfppk8",
   "2_sturton_street_city_centre",
   "cb21nw",
   "01223355012",
   "bft509gx",
   "primavera",
   "otn7hhgy",
   "525a3u0n",
   "cherry_hinton_hall_,_cherry_hinton_road",
   "01223227330",
   "charlie_chan",
   "cb23hu",
   "rc9wctwx",
   "01223244149",
   "3kw6v911",
   "sopap2ox",
   "10",
   "13hisqu8",
   "hdtpos34",
   "castle_galleries",
   "riverside_brasserie",
   "01223338400",
   "nnft47mw",
   "at_least_three",
   "cb21en",
   "7kw8mvl3",
   "t5aaepl9",
   "cb21tt",
   "milton_country_park",
   "01223352607",
   "dhf9vbts",
   "2v7ejva7",
   "01223337766",
   "54gi6ai7",
   "5uh12mnc",
   "umrjouwz",
   "4oqdti8c",
   "kqktcx5y",
   "frgw4oo2",
   "ocgzrnu0",
   "01223566188",
   "07807718591",
   "5f7ybb5m",
   "jesus_lane",
   "c6eu44qq",
   "01223356060",
   "cambridge_contemporary_art",
   "x4u272ec",
   "hb047xsi",
   "hkbdrn69",
   "four",
   "gonville_and_caius_college",
   "2g_cambridge_leisure_park_cherry_hinton_road_cherry_hinton",
   "ev6udnpj",
   "3",
   "v54fg5x2",
   "cqv6jds3",
   "vlg5u01z",
   "peking_restaurant",
   "rpwowdoo",
   "hwzz651r",
   "hno7wymg",
   "12_st_._johns_street_city_centre",
   "01223477900",
   "01223308681",
   "96_barton_road",
   "mexican",
   "sleeperz_hotel_,_station_road",
   "cb21uf",
   "gonville_place",
   "vb3ghynl",
   "4_kings_parade_city_centre",
   "cambridge_and_county_folk_museum",
   "mediterranean",
   "vue_cinema",
   "q1p81y9z",
   "5gtaja8k",
   "modern_european",
   "106_mill_road_city_centre",
   "x08rcbwh",
   "girton_college_,_huntingdon_road",
   "6eq61sd9",
   "xq9ki92a",
   "4d968p9b",
   "4h1drif8",
   "q1xudh9y",
   "59_hills_road_city_centre",
   "vepgflta",
   "sitar_tandoori",
   "indian",
   "codeyi2wguqa",
   "01223420060",
   "mahal_of_cambridge",
   "banqduca",
   "36nikcyf",
   "bateman_street",
   "k6cpblhm",
   "01223338600",
   "two_in_that_price_range",
   "0dw45iks",
   "3cry3ddp",
   "hills_road_city_centre",
   "cb41sr",
   "six",
   "5_jordans_yard_bridge_street_city_centre",
   "over_33",
   "v6bziioc",
   "the_missing_sock",
   "01223358899",
   "n8mjx1yx",
   "wc1zy82v",
   "jccyu8zs",
   "se28hknk",
   "the_fez_club",
   "uuf3948j",
   "3_star",
   "01223332360",
   "thanh_binh",
   "01223452587",
   "01223324222",
   "nmjit3av",
   "4myondfw",
   "0w15tqoh",
   "01223332900",
   "9gbhvfzw",
   "jldxhek8",
   "5cts8f6c",
   "7qvodjmi",
   "osp4trb9",
   "sesame_restaurant_and_bar",
   "jp761rjs",
   "7u6turws",
   "1pldtxkh",
   "01223312598",
   "7nwczep1",
   "cft39hl4",
   "6wkspadc",
   "ballare",
   "tq7xk6mp",
   "5up22ra",
   "tdutd8dv",
   "worth_house",
   "ur49skna",
   "ksfskic1",
   "6",
   "international",
   "h8omgip5",
   "xluim3sn",
   "all_saints_church",
   "the_good_luck_chinese_food_takeaway",
   "ugly_duckling",
   "mxws56bv",
   "huntingdon_marriott_hotel",
   "csl3v245",
   "41_warkworth_street",
   "cb23na",
   "abbey_pool_and_astroturf_pitch",
   "4zrjzivu",
   "01223300552",
   "ttp6gycj",
   "east",
   "anamhnow",
   "5_pounds",
   "moe0auat",
   "lw5ydjub",
   "ne9y6864",
   "01223354679",
   "1xpv9omk",
   "wollaston_road",
   "chiquito_restaurant_bar",
   "gdefc2re",
   "34_-_35_green_street",
   "ztrmokwm",
   "15",
   "40210_millers_yard_city_centre",
   "cb17aa",
   "yzmq4jnn",
   "01954714600",
   "01223302580",
   "mlzzdyt5",
   "one",
   "pj7x1nhs",
   "yk9z9ake",
   "a5fgtjtz",
   "quite_a_few",
   "the_cambridge_chop_house",
   "24",
   "5ma263eb",
   "sidney_street",
   "34fphm6m",
   "4wngilmf",
   "cambridge_passenger_cruisers_,_jubilee_house",
   "omkmnjem",
   "cb43hl",
   "cb23pq",
   "lw8pbd97",
   "cb20qq",
   "3_-_5_millers_yard_mill_lane",
   "01223244277",
   "01223332320",
   "the_junction",
   "cb46az",
   "c0ycw45c",
   "vdl0a0id",
   "u0zzrfl7",
   "01223300085",
   "01223354382",
   "53-57_lensfield_road",
   "4r3bmwnk",
   "8ifkqgd8",
   "vhyo8ic0",
   "1vqqlh6r",
   "19",
   "market_street",
   "uqmlog0i",
   "h2voxsp6",
   "gm77dlr6",
   "x4tb06r2",
   "716v6qs6",
   "01223400170",
   "uqony6cj",
   "lqivxpcx",
   "12ooowtr",
   "i915uv13",
   "both_of",
   "01223359750",
   "6nuu0t68",
   "0c4kyz3k",
   "1-6_corn_exchange_street",
   "3o4m8zsu",
   "01223525725",
   "restaurant_one_seven",
   "kirkwood_house",
   "xqa73lql",
   "rl3s28t3",
   "cb30nd",
   "crw6r09z",
   "01223366552",
   "7h01dzw5",
   "clare_hall",
   "i0epbdj4",
   "korean",
   "1h7f4gbj",
   "69",
   "th1iw110",
   "bangkok_city",
   "alot",
   "k8n0llbp",
   "pjyz9vq9",
   "ewofbmj3",
   "01223302330",
   "01223354755",
   "cb30af",
   "soul_tree_nightclub",
   "qhr6uo6i",
   "64_cherry_hinton_road_cherry_hinton",
   "cb23nj",
   "cb13nf",
   "travellers_rest",
   "the_other",
   "s6dqrxz2",
   "kweqk0k1",
   "1pwmnuik",
   "6newyj6y",
   "fen_causeway_,_newnham_road_,",
   "mbc9e6al",
   "cb21db",
   "cherry_hinton_hall_and_grounds",
   "great_saint_mary_'_s_church",
   "01223333200",
   "e31yxtp1",
   "cb58hy",
   "cb12qa",
   "11",
   "cb21st",
   "ginrz444",
   "ng7au0y2",
   "ny842atu",
   "hjjd56xe",
   "7j4exp7m",
   "01223327978",
   "ytg3eogf",
   "01223519224",
   "12_norfolk_street_city_centre",
   "53_roseford_road",
   "kh5f18tn",
   "cb21la",
   "pleil8mj",
   "sfwtqub7",
   "143zf1m5",
   "ivgzlytz",
   "lk2p76os",
   "hakka",
   "the_only_two",
   "oyesls03",
   "u5hxnkxo",
   "iah92t2m",
   "cb41eh",
   "dyszrx2b",
   "a_wide_variety",
   "01223511511",
   "cb30lx",
   "cambridge_artworks",
   "museum_of_archaelogy_and_anthropology",
   "darrys_cookhouse_and_wine_shop",
   "abc08p2a",
   "110",
   "01223368786",
   "h0k8xfpq",
   "vfgg7dod",
   "6bci3xf8",
   "w6mfu6xd",
   "01223367755",
   "frankie_and_bennys",
   "0j08kugq",
   "sopggcup",
   "qrj5mp30",
   "riverboat_georgina",
   "oxkpjh2r",
   "lkdt8r8b",
   "foejzbzi",
   "00872208000",
   "nine",
   "clifton_way",
   "adgsm6si",
   "cb3ojg",
   "01223364917",
   "fzp2xk9q",
   "t1x3a0do",
   "12_market_hill_city_centre",
   "44",
   "01223357851",
   "lsqyzi7o",
   "14_-16_bridge_street",
   "riecnlut",
   "1jr8k2op",
   "a_variety",
   "4",
   "ucwkfis4",
   "3badcf9i",
   "01480446000",
   "tllgqvmh",
   "cambridge_lodge_hotel_139_huntingdon_road_city_centre",
   "01223335153",
   "cb21uj",
   "european",
   "1_kings_parade",
   "328a_histon_road",
   "gonville_hotel",
   "7gawk763",
   "gk4f8afs",
   "bohpjife",
   "54_king_street_city_centre",
   "dkec3gvh",
   "cb21er",
   "myume8fr",
   "idaiis1t",
   "0slqnhxa",
   "q91f26l3",
   "jz0q7bt0",
   "i40q0gzm",
   "cb13js",
   "ru89u6v8",
   "8l6lvyyt",
   "3kvit5ar",
   "3h0whd4z",
   "a_couple",
   "yippee_noodle_bar",
   "oshzupsd",
   "01223355166",
   "87g7fwzm",
   "a_lot_of_tasty_choices",
   "01223351880",
   "gjptb7cd",
   "zxiry17r",
   "j9aw7ghh",
   "regent_street_city_centre",
   "nandos_city_centre",
   "01223353942",
   "la_margherita",
   "oy06anhy",
   "01223902158",
   "cb58bs",
   "n08tp996",
   "a_couple_of",
   "golden_house",
   "cb21tw",
   "rbbhgyrv",
   "nuyr7oqg",
   "0lv52r28",
   "the_cambridge_punter",
   "48aqq83y",
   "colville_road_,_cherry_hinton",
   "cb11ly",
   "86_regent_street_city_centre",
   "ns7mcm5b",
   "lcfymn3f",
   "6u8pg73h",
   "cb58rs",
   "cm5sepyo",
   "free",
   "cb21rg",
   "11sd75me",
   "35_newnham_road_newnham",
   "uyw8jk6t",
   "jakci7jo",
   "5cb11jq8",
   "57",
   "moux96ze",
   "cb23qf",
   "cb21tp",
   "only_on",
   "40428_king_street_city_centre",
   "the_oak_bistro",
   "cb23hx",
   "home_from_home",
   "ihqk49w4",
   "1ms5buu6",
   "39_fitzroy_street",
   "pl4jeq9a",
   "funky_fun_house",
   "j4q4w07k",
   "01223358399",
   "8t4aj6p9",
   "cb21aw",
   "s6vdpmw3",
   "cambridge_museum_of_technology",
   "01223240089",
   "nightclub",
   "corn_exchange_street",
   "56_saint_barnabas_road",
   "tang_chinese",
   "holy_trinity_church",
   "kymmoy",
   "542j9wog",
   "cb12bd",
   "y87q565o",
   "fyfxwh1z",
   "cb12tz",
   "46al3f0c",
   "pcffz610",
   "e6erfbkg",
   "01223366668",
   "emmanuel_college",
   "3at2d81n",
   "only_2",
   "as63wlae",
   "1_pound",
   "cb43lf",
   "1xgv4vgp",
   "01223292094",
   "1f6hepgz",
   "sidney_sussex_college",
   "9zw11uhm",
   "v3ga3k4q",
   "01223500005",
   "01223309147",
   "stazione_restaurant_and_coffee_bar",
   "21_burleigh_street_city_centre",
   "b2h3yyf4",
   "autumn_house",
   "k1t50mhg",
   "quayside_off_bridge_street",
   "fiqy6rr9",
   "01223727410",
   "01223312843",
   "cb30aq",
   "dle4z450",
   "2cg1xx8q",
   "zf7xhmyx",
   "z3fwsa48",
   "cb28nx",
   "pglregj8",
   "swimmingpool",
   "3y3ae0u7",
   "cb12jb",
   "hmwk23p8",
   "22",
   "midsummer_house_restaurant",
   "q8edducc",
   "a_bunch",
   "39_burleigh_street_city_centre",
   "cb21rs",
   "24frowco",
   "ten",
   "west",
   "oog9kq5v",
   "la_raza",
   "o9k319cu",
   "106_regent_street_city_centre",
   "01223304050",
   "arbury_lodge_guesthouse",
   "20_milton_road_chesterton",
   "cb21dp",
   "e7d8f4sm",
   "37mp7ucy",
   "01462432565",
   "01223314960",
   "akh4mcwd",
   "jp9dvktj",
   "iy4gscgl",
   "cb22ad",
   "251a_chesterton_road",
   "anatolia",
   "cb11er",
   "hotel",
   "01223334860",
   "01223362433",
   "v0kcn2ri",
   "granta_place_,_mill_lane",
   "82_arbury_road",
   "3zyk9lo1",
   "71_castle_street_city_centre",
   "msf1lno1",
   "01223412299",
   "p9d58c0o",
   "a_lot_of",
   "0uaywi5z",
   "the_golden_curry",
   "9rxqyeio",
   "napier_street_city_centre",
   "54kh70iq",
   "jcvmjbrz",
   "dae0xr6a",
   "iyq8fy20",
   "plenty_of",
   "tgsva9oc",
   "carolina_bed_and_breakfast",
   "152_chesterton_road",
   "h9sv1u6g",
   "35_saint_andrews_street_city_centre",
   "01223363682",
   "6_saint_edward_'_s_passage",
   "6jgb7u7h",
   "z0322eq3",
   "finches_bed_and_breakfast",
   "the_varsity_restaurant",
   "saint_john_'_s_college",
   "k8j1t9n4",
   "1eb89a0f",
   "lots",
   "k73wlz8h",
   "limehouse",
   "01223413000",
   "ask_restaurant",
   "2801gmop",
   "3ed8cqbu",
   "2_norfolk_street",
   "hughes_hall",
   "u6e0dezr",
   "bm3n0suh",
   "152_-_154_hills_road",
   "0y6k4af7",
   "01223365664",
   "156_chesterton_road",
   "entertainment",
   "cb30ag",
   "seven",
   "183_east_road_city_centre",
   "f3k2pqzz",
   "all_three",
   "bridge_street_city_centre",
   "the_only_one",
   "efm3tdr4",
   "qw52l6ex",
   "31_newnham_road_newnham",
   "cb21dq",
   "1yyk3kqs",
   "z16ztxky",
   "1ulfdv2t",
   "kzburd59",
   "swz8s95v",
   "af2gj7g6",
   "c12wfp62",
   "6lzypifz",
   "sid7a0h4",
   "vx589a4m",
   "cb11ln",
   "eight",
   "cb43le",
   "cb58wr",
   "bon67cdz",
   "5_greens_road",
   "t70eay2i",
   "eu6j389k",
   "52_mill_road_city_centre",
   "p16vjzdh",
   "the_river_bar_steakhouse_and_grill",
   "7hqz1td6",
   "565uimxv",
   "alcpca3p",
   "pizza_hut_city_centre",
   "01223338000",
   "7mumbmfd",
   "y113fev7",
   "0plz0ise",
   "fulbourn",
   "sjz9zj8v",
   "6gpzktwv",
   "bq60jngd",
   "a_lot",
   "kingfisher_way_,_hinchinbrook_business_park_,_huntingdon",
   "saint_barnabas_press_gallery",
   "lgtar2r",
   "01223353071",
   "196sqora",
   "15_magdalene_street_city_centre",
   "university_arms_hotel",
   "7_barnwell_road_fen_ditton",
   "zwi39rv9",
   "yj0b5w19",
   "acorn_guest_house",
   "72_regent_street_city_centre",
   "hv8fjqju",
   "nk86vojy",
   "01223461661",
   "saint_andrew_'_s_street",
   "zup4ypxa",
   "w2a8ghg8",
   "11_peas_hill_city_centre",
   "jesus_college",
   "regency_gallery",
   "de_vere_university_arms_regent_street_city_centre",
   "chinese",
   "cb11pt",
   "8qujmpp7",
   "cb236bw",
   "8ofbiii9",
   "prezzo",
   "to",
   "french",
   "59jrjr4e",
   "zdg5kj7s",
   "205_victoria_road_chesterton",
   "01223363270",
   "16",
   "guesthouse",
   "brtyjsc8",
   "at_least_two",
   "rice_boat",
   "golden_wok",
   "kanpywac",
   "gastropub",
   "favaelu5",
   "ij54oohx",
   "01223748100",
   "01223360409",
   "7",
   "cb30ad",
   "01223355397",
   "kebftr7i",
   "cb41la",
   "q9j4799i",
   "21",
   "all",
   "grafton_hotel_restaurant",
   "hh78sjfp",
   "king_'_s_parade",
   "01223352500",
   "cb21rq",
   "2_pounds",
   "8lnx4eqo",
   "gg3dcufd",
   "the_cambridge_corn_exchange",
   "ikxbxweo",
   "6_trinity_street",
   "ashley_hotel",
   "64oefcho",
   "ssvf0e1r",
   "cb13nl",
   "caffe_uno",
   "india_house",
   "cb21ab",
   "dpmrytrl",
   "ngoq9j96",
   "tg8voavx",
   "xzy6oubq",
   "k3tpr6ui",
   "unit_su43_,_grande_arcade_,_saint_andrews_street",
   "14",
   "a51b0mgu",
   "warkworth_house",
   "eckx7ysf",
   "e10z97f4",
   "01223327908",
   "2slk6u5l",
   "zo0089us",
   "v0pvdpbc",
   "gxtsrby0",
   "vuh4cst4",
   "5f3kbh78",
   "ewrn88mq",
   "qrvy59m0",
   "9hcudtjk",
   "o8vh7vl6",
   "52_gilbert_road",
   "t3xzdzfc",
   "5vna5fpp",
   "clare_college",
   "pcmh26uy",
   "2supqqpl",
   "bmu049l6",
   "68_histon_road_chesterton",
   "pj9d98by",
   "j6j0aacj",
   "n332o6jk",
   "uo8an5fo",
   "sngz3n0d",
   "01223357708",
   "01223446100",
   "alexander_bed_and_breakfast",
   "only_results",
   "fitzbillies_restaurant",
   "cb21rh",
   "restaurant_alimentum",
   "1ut4dofp",
   "01223332138",
   "the_grafton_centre_,_east_road",
   "club_salsa",
   "vru8vsg0",
   "w92c2z47",
   "cb21ad",
   "qlmrq3h2",
   "08715501010",
   "dour",
   "01223464646",
   "over_twenty",
   "01223902168",
   "k9jaw7ft",
   "scudamores_punting_co",
   "2_rose_crescent_city_centre",
   "<dontknow>",
   "clibol1q",
   "cb238el",
   "over_31",
   "ardcxt6o",
   "cb23dt",
   "k4quy32n",
   "01223308871",
   "7_milton_road_chesterton",
   "uywxp4gd",
   "9",
   "ao41sukl",
   "80s3hgan",
   "vietnamese",
   "cb58jj",
   "01223295264",
   "mhah7nwt",
   "nefptq46",
   "ybukj2iz",
   "moderate",
   "9_available",
   "four_more",
   "pizza_express_fen_ditton",
   "cb23qe",
   "wandlebury_country_park",
   "01223311053",
   "e8npwa4b",
   "pembroke_college",
   "01223241387",
   "cb11hr",
   "33zfxq8p",
   "5k83e181",
   "ii677z30",
   "1mwp83e1",
   "33",
   "168t25c6",
   "1jyrfrt0",
   "jg24dzvf",
   "rsneq2jv",
   "college",
   "the_lensfield_hotel",
   "s2ay04jf",
   "cb30dq",
   "732-734_newmarket_road",
   "5",
   "only",
   "rhwj0f1y",
   "7puke6ms",
   "12_lensfield_road_city_centre",
   "txbu904t",
   "zizzi_cambridge",
   "01223277977",
   "cb13lh",
   "w87akiby",
   "tzptjja5",
   "qxz05j29",
   "st_._michael_'_s_church_trinity_street_city_centre",
   "cb11ps",
   "01733553355",
   "gxv1uifj",
   "gwydir_street_,_no_._5_dale_'_s_brewery",
   "1j6y65lw",
   "cambridge_leisure_park_clifton_way",
   "fnajhewg",
   "x7vu6y8y",
   "p2o7es3d",
   "7plmhrex",
   "dojo_noodle_bar",
   "fsof58oo",
   "parkside_pools",
   "01223350914",
   "pgv6hf9f",
   "d3q7safm",
   "f1ntkwzo",
   "swdeohlf",
   "vkrsafbu",
   "ltz2tpia",
   "jqgvoecl",
   "529_newmarket_road_fen_ditton",
   "cb58ba",
   "k0riyu4z",
   "1gfitcau",
   "free_school_lane_city_centre",
   "cb41ha",
   "nusha",
   "finders_corner_newmarket_road",
   "yu3moahh",
   "ptwg73v3",
   "01223304705",
   "igat23z5",
   "meghna",
   "3ayrgabe",
   "corpus_christi",
   "01245493131",
   "adc_theatre",
   "8_market_passage",
   "ix0qvrb4",
   "2",
   "97aaf776",
   "3_._50_pounds",
   "cityroomz",
   "ylpaos85",
   "40270_king_street_city_centre",
   "lco449vr",
   "cambridge_lodge_restaurant",
   "cherry_hinton_water_play",
   "cb43pd",
   "pr0abubi",
   "the_man_on_the_moon",
   "h7lu2ipf",
   "churchill_college",
   "01223247015",
   "ia29xfxa",
   "01223355017",
   "michaelhouse_cafe",
   "de_luca_cucina_and_bar",
   "cambridge_book_and_print_gallery",
   "va5jadck",
   "5_mowbray_road",
   "3hvuqftt",
   "ys8h6aoe",
   "v4bvjwhg",
   "the_cherry_hinton_village_centre",
   "12",
   "z1827ckb",
   "01223902091",
   "m3tw6mpa",
   "centre",
   "lbeov690",
   "f2x024q6",
   "eo5vq6ej",
   "cb58sx",
   "nandos",
   "queens_'_college",
   "ajughitg",
   "100",
   "9eb2im2s",
   "african",
   "bloomsbury_restaurant",
   "5whdpghw",
   "cb41xa",
   "01223694264",
   "aren't_many",
   "avalon",
   "01223302579",
   "twelve",
   "lulj5n6x",
   "saffron_brasserie",
   "whale_of_a_time",
   "5b7m73dk",
   "qmozpfhq",
   "market_square",
   "3ap8e11k",
   "cb41er",
   "7w544x5o",
   "1jalpc7v",
   "scott_polar_museum",
   "free_school_lane",
   "cb39lh",
   "01223368650",
   "cmj6wm0z",
   "01223338901",
   "market_hill_city_centre",
   "cb22ha",
   "pe296fl",
   "cb23ll",
   "ycqwegos",
   "cbkxevpz",
   "32gmtm5v",
   "nchj21bd",
   "01223302010",
   "12_bridge_street_city_centre",
   "k9zns97g",
   "2ocxgnup",
   "crowne_plaza_hotel_20_downing_street",
   "bsmdjmxh",
   "backstreet_bistro",
   "cambridge_city_football_club_milton_road_chesterton",
   "ld696ib9",
   "66_chesterton_road_chesterton",
   "2cajen22",
   "m95xhcdt",
   "840zvk1r",
   "74_mill_road_city_centre",
   "21_-_24_northampton_road",
   "cb11ee",
   "nr6vpa82",
   "l8gt5j3i",
   "i82b519f",
   "dr0zgf0p",
   "a_and_b_guest_house",
   "thai",
   "01223369299",
   "jesus_lane_fen_ditton",
   "bsajgsj8",
   "bl1dl1zo",
   "bridge_guest_house",
   "2s4uxxs3",
   "8jgi0f6y",
   "cb8vvf4m",
   "iygohwcr",
   "cb41jy",
   "01223276182",
   "cb21qa",
   "jm5g0862",
   "83_regent_street",
   "xxz4d253",
   "cb21rb",
   "cb19ej",
   "more_than_20",
   "dvgibpim",
   "yb23kvsx",
   "magdalene_street",
   "cb23pp",
   "downing_college",
   "lovell_lodge",
   "cb18dw",
   "1wrsig9u",
   "about_5",
   "ugfbz3hb",
   "nf64lm1z",
   "01223362525",
   "3rfxw8g6",
   "jesus_green_outdoor_pool",
   "kettle_'_s_yard",
   "about_8",
   "cb19hx",
   "12rtygz7",
   "o00ttios",
   "cb13ef",
   "bvk9xzpj",
   "xlwrecbf",
   "mziurvdv",
   "the_gardenia",
   "shewp52t",
   "u0jt0yz8",
   "cb12lf",
   "196_mill_road_city_centre",
   "cb21rl",
   "01223330906",
   "cb21uw",
   "x7wha1xl",
   "cb12as",
   "01223329432",
   "01223362456",
   "eraina",
   "p15gvv9v",
   "169n4vtv",
   "47eljdk0",
   "heidelberg_gardens_,_lion_yard",
   "01223412430",
   "only_option",
   "2_others",
   "01223366611",
   "01223301761",
   "01223366202",
   "tptbtvj9",
   "uksvud20",
   "epwuawm5",
   "78-80_milton_road",
   "cb30ah",
   "14_king_'_s_parade",
   "maharajah_tandoori_restaurant",
   "restaurant_two_two",
   "mutliple_sports",
   "shanghai_family_restaurant",
   "cb12ew",
   "fdlfktzm",
   "42vfs0sm",
   "miro0qrd",
   "the_little_rose_37_trumpington_street",
   "5ly9wsf1",
   "mill_road_city_centre",
   "cb42xh",
   "cb23bu",
   "ey36gh17",
   "76hg81v6",
   "1kwo2daq",
   "kings_hedges_learner_pool",
   "cambridge_leisure_park_,_clifton_way",
   "3gllhsnn",
   "oo8qda62",
   "01223339485",
   "fk3areid",
   "84_regent_street_city_centre",
   "bty06386",
   "hills_rd_._,_cambridge",
   "01223365599",
   "a40vc3l5",
   "expensive",
   "cambridge_retail_park_newmarket_road_fen_ditton",
   "tandoori_palace",
   "la_tasca",
   "pmz9sezp",
   "ibnbrcmh",
   "yw1nyrxc",
   "wt39vb7l",
   "p04ka65h",
   "alpha-milton_guest_house",
   "s0jdzbtq",
   "stq9n9uv",
   "victoria_avenue_chesterton",
   "22_chesterton_road_chesterton",
   "18",
   "cb23hg",
   "17",
   "hotel_du_vin_and_bistro",
   "8ni5a15m",
   "newmarket_road_fen_ditton",
   "cb58ld",
   "169_high_street_chesterton_chesterton",
   "01223315232",
   "2fd2jyn8",
   "d7hjjcu8",
   "eleven",
   "01223575314",
   "shiraz_restaurant",
   "6hzb65qh",
   "u60sc89j",
   "63gdbabk",
   "43_high_street_cherry_hinton_cherry_hinton",
   "saint_johns_chop_house",
   "22_sidney_street",
   "2uovp3e0",
   "89s3zags",
   "y7x3uyy5",
   "south",
   "cafe_jello_gallery",
   "o4bpeoxq",
   "j37kc1pb",
   "meze_bar",
   "uuzvcfbq",
   "cb58bl",
   "cb21sj",
   "62_gilbert_road",
   "4fec5k00",
   "d3a1xjl7",
   "pl0p458j",
   "ocnh3cjj",
   "fjfv11ja",
   "bedouin",
   "vls0wvd3",
   "9oe645ny",
   "multiple",
   "79",
   "t44kc552",
   "01223576412",
   "lpmf11yc",
   "8nr6paim",
   "the_cow_pizza_kitchen_and_bar",
   "t6c83p46",
   "ie3wwfdn",
   "fifteen",
   "01223302800",
   "the_copper_kettle",
   "1bbum6yn",
   "08451962320",
   "tenpin",
   "37_newnham_road_newnham",
   "8_norfolk_street_city_centre",
   "el_shaddai",
   "trinity_lane",
   "41518_castle_street_city_centre",
   "tfpbtyhn",
   "51_trumpington_street_city_centre",
   "xot3l3nr",
   "g4_cambridge_leisure_park_clifton_way_cherry_hinton",
   "spanish",
   "tucgj6dx",
   "hwvz52nk",
   "hrplz9aq",
   "bb07ctao",
   "ruskin_gallery",
   "lebanese",
   "most",
   "pohit2co",
   "1_station_road",
   "mumford_theatre",
   "01223362054",
   "01223334900",
   "v6teun6t",
   "sheep_'_s_green_and_lammas_land_park_fen_causeway",
   "camboats",
   "01223577786",
   "01223245151",
   "a_number",
   "4_pounds",
   "01223357187",
   "cb41da",
   "wagamama",
   "wandlebury_ring_,_gog_magog_hills_,_babraham",
   "cb30df",
   "cafe_jello_gallery_,_13_magdalene_street",
   "01223365068",
   "pizza_hut_fen_ditton",
   "439gp4j5",
   "blrxv0b0",
   "3lwl9xaa",
   "lots_of_them",
   "klofpfum",
   "vysfhvfc",
   "czt3la0m",
   "pipasha_restaurant",
   "don_pasquale_pizzeria",
   "the_fitzwilliam_museum",
   "yux0zqku",
   "0iymoqtn",
   "cb17sr",
   "x5xfgmk0",
   "tsja02xz",
   "6vbu1sfi",
   "98olerpx",
   "u4uc246k",
   "txv8rust",
   "fair_number",
   "panahar",
   "cb21rf",
   "4_-_6_rose_crescent",
   "1jcgp18d",
   "cb58rg",
   "144_thornton_road",
   "h3mwaydx",
   "01223307402",
   "7q9m2vyf",
   "the_gandhi",
   "6df5q5qj",
   "gxo64lg8",
   "vazcwis6",
   "u2oy8b4t",
   "01223356666",
   "kt4ug66c",
   "v96btdai",
   "15-17_norman_way_,_coldhams_business_park",
   "96gt1k88",
   "two",
   "710_newmarket_road",
   "the_nirala",
   "loads",
   "between_victoria_road_and_the_river",
   "01223276653",
   "broughton_house_gallery",
   "cb23dz",
   "p62w5taa",
   "hk5aycb6",
   "wheeler_street",
   "e79rsowr",
   "100_mill_road_city_centre",
   "a3slp7hg",
   "2-3_castle_street",
   "47n2k0rg",
   "nvyyu4ml",
   "cdbqymui",
   "1_wheeler_street",
   "university_of_cambridge_,_downing_street",
   "city_centre_north_b_and_b",
   "59gza6me",
   "4atmiysc",
   "herschel_road",
   "wk3e72px",
   "addenbrookes_hospital",
   "01223353110",
   "a_number_of",
   "restaurant",
   "cb23nz",
   "grafton_hotel_619_newmarket_road_fen_ditton",
   "01223356354",
   "cb43pe",
   "vtzk341t",
   "mtbhnb92",
   "l0enmaag",
   "07ci497h",
   "rez4br01",
   "p3vzvzgy",
   "castle_street",
   "124_tenison_road",
   "01223367660",
   "aylesbray_lodge_guest_house",
   "172_chesterton_road",
   "la_mimosa",
   "little_saint_mary_'_s_lane",
   "cb12de",
   "wumuz0jx",
   "ali_baba",
   "sala_thong",
   "bns85603",
   "cheap",
   "gi0fzmkl",
   "magdalene_college",
   "zc6vcawb",
   "td8tu8io",
   "anglia_ruskin_university_,_east_road",
   "pcu46v3w",
   "01223464550",
   "ae00vohe",
   "express_by_holiday_inn_cambridge",
   "9za0n2fw",
   "3p2alry0",
   "0is0gu49",
   "the_belfast_yard_,_coldham_'_s_road",
   "bcvphb3u",
   "3auurszj",
   "31",
   "ba2mq3eb",
   "kambar",
   "over_20",
   "cote",
   "zyqx1tyk",
   "g6fao56j",
   "portuguese",
   "ge1nwvtx",
   "sag9pai9",
   "r36ngmc9",
   "cko62hoh",
   "2_star",
   "da_vinci_pizzeria",
   "hamilton_lodge",
   "fgstotpy",
   "o35qes09",
   "cb23pj",
   "allenbell",
   "cb13nx",
   "museum_of_classical_archaeology",
   "01223249955",
   "ukj7t0fw",
   "2w56mf47",
   "vx834ja0",
   "a36615hd",
   "loch_fyne",
   "01223315702",
   "vqlmm8nq",
   "king_'_s_college",
   "6grfmvdj",
   "mq7amf1m",
   "6bohrouh",
   "154_chesterton_road",
   "pm69rlxb",
   "01223243830",
   "nezykv5e",
   "01223336265",
   "ebzipgv2",
   "back_lane_,_cambourne",
   "9vcxtczz",
   "a_list_of",
   "kahfbhyi",
   "hd53udco",
   "17_magdalene_street_city_centre",
   "north_american",
   "some",
   "efes_restaurant",
   "yu_garden",
   "vggq2ap9",
   "xpe4eogj",
   "191_histon_road_chesterton",
   "kyh3r6az",
   "tqvkvlnh",
   "a5lk844g",
   "9pvipw1y",
   "10_king_s_parade",
   "aebkvjv3",
   "74_chesterton_road",
   "768crnly",
   "01799521260",
   "aren_'_t_many",
   "0yb5m0ht",
   "pizza_express",
   "only_other",
   "138_perne_road",
   "b13ixxhv",
   "2j5aemri",
   "de8soffl",
   "milton_road_chesterton",
   "96ih1qyg",
   "01223323737",
   "01223324033",
   "01223334200",
   "01223338100",
   "cb41as",
   "01223324600",
   "01223902116",
   "01223351241",
   "dvty60kz",
   "lsay2yox",
   "cb17ag",
   "1u0tf4xa",
   "33_bridge_street",
   "midsummer_common",
   "the_lucky_star",
   "vmybags7",
   "huntingdon_road_city_centre",
   "rq2l5tkr",
   "ygwcxmk4",
   "01223336540",
   "cb12az",
   "01223353888",
   "8jkpea74",
   "9a4yk0ub",
   "cb30ds",
   "cb39et",
   "u6gv5zzv",
   "city_stop_restaurant",
   "e8v1xgoa",
   "10_homerton_street_city_centre",
   "boat",
   "cb11eg",
   "cocum",
   "little_seoul",
   "0it4qd59",
   "qw8jzwzk",
   "47-53_regent_street",
   "be1vd9eh",
   "bof076g4",
   "01223568988",
   "34baq2wk",
   "h6ob1o8j",
   "nbld7e0v",
   "mjeoq3r5",
   "pc2vluzw",
   "storey_'_s_way",
   "517a_coldham_lane",
   "vof0ugng",
   "mll5wth5",
   "taj_tandoori",
   "dz1t0e9n",
   "cb21nt",
   "0j39ojvt",
   "north",
   "o1t3grkq",
   "30_bridge_street_city_centre",
   "34p1ohbr",
   "8dw9yafr",
   "turkish",
   "the_only",
   "ukmnfd3q",
   "seafood",
   "01223351027",
   "curry_queen",
   "01223323639",
   "yswjoms1",
   "01223311687",
   "mcs16ksp",
   "01223350059",
   "cb21jf",
   "ch13iby4",
   "cb21ta",
   "oz7qg2ok",
   "15_-_19_trumpington_street",
   "ggymviia",
   "lynne_strover_gallery",
   "4_different",
   "j39deupu",
   "cb11bg",
   "the_rest",
   "970je5zn",
   "7ckepro5",
   "b1ip09iz",
   "pwyhrhpr",
   "4ghah1tc",
   "08719429180",
   "85bgkwo4",
   "pfgjjsbo",
   "f821xs1g",
   "01223307030",
   "8090x905",
   "qzysomaw",
   "ize1wk61",
   "01223360966",
   "cu50dw9y"
]
