# Supplementary material for: PluDG: enhancing task-oriented dialogue system with knowledge graph plug-in module
Source: PeerJ Comput Sci. 2023 Nov 24;9:e1707. doi: 10.7717/peerj-cs.1707 (PMC10703105; doi:10.7717/peerj-cs.1707)
Supplement: Supplemental Information 1 [file peerj-cs-09-1707-s001.zip › decoder/data/woz2.1/GAT_woz_test.json]

[{"pre_ent": ["cheap", "allenbell", "hotel"], "gold_ent": ["the_cambridge_belfry", "west", "hotel", "cheap"], "id": 1, "template": "@name is a @type in the @area of town , and is in the @pricerange price range .", "response": "allenbell is a hotel in the cheap of town , and is in the cheap price range ."}, {"pre_ent": ["4_star", "east", "alexander_bed_and_breakfast"], "gold_ent": ["the_cambridge_belfry", "cheap"], "id": 2, "template": "@name is a @pricerange @type in the @area . it has @stars and free parking .", "response": "alexander_bed_and_breakfast is a 4_star 4_star in the east . it has 4_star and free parking ."}, {"pre_ent": ["finches_bed_and_breakfast", "west", "4_star", "guesthouse"], "gold_ent": ["the_cambridge_belfry", "hotel", "cheap", "4_star"], "id": 3, "template": "@name is a @stars @type in the @area . it has @stars and free parking . would you like me to book a room for you ?", "response": "finches_bed_and_breakfast is a 4_star guesthouse in the west . it has 4_star and free parking . would you like me to book a room for you ?"}, {"pre_ent": [], "gold_ent": [], "id": 4, "template": "yes , they both have free parking and parking . would you like me to book a room for you ?", "response": "yes , they both have free parking and parking . would you like me to book a room for you ?"}, {"pre_ent": [], "gold_ent": [], "id": 5, "template": "you ' re welcome . is there anything else i can help you with ?", "response": "you ' re welcome . is there anything else i can help you with ?"}, {"pre_ent": [], "gold_ent": [], "id": 6, "template": "you ' re welcome . have a nice day !", "response": "you ' re welcome . have a nice day !"}, {"pre_ent": ["hotel", "21", "4_star"], "gold_ent": ["21", "4_star"], "id": 7, "template": "i have @choice @stars hotels with free parking . do you have a preference on the area of town ?", "response": "i have 21 4_star hotels with free parking . do you have a preference on the area of town ?"}, {"pre_ent": ["express_by_holiday_inn_cambridge", "east"], "gold_ent": ["east"], "id": 8, "template": "i have the @name in the @area . would you like me to book it for you ?", "response": "i have the express_by_holiday_inn_cambridge in the east . would you like me to book it for you ?"}, {"pre_ent": ["express_by_holiday_inn_cambridge", "east"], "gold_ent": ["expensive", "university_arms_hotel", "centre", "hotel", "4_star"], "id": 9, "template": "i have the @name in the @area of town . would you like me to book it for you ?", "response": "i have the express_by_holiday_inn_cambridge in the east of town . would you like me to book it for you ?"}, {"pre_ent": ["hotel", "pr0abubi", "university_arms_hotel"], "gold_ent": [], "id": 10, "template": "i ' ve booked you a room at the @name . your reference number is @ref . is there anything else i can help you with ?", "response": "i ' ve booked you a room at the university_arms_hotel . your reference number is pr0abubi . is there anything else i can help you with ?"}, {"pre_ent": ["pr0abubi"], "gold_ent": [], "id": 11, "template": "booking was successful . reference number is : @ref .", "response": "booking was successful . reference number is : pr0abubi ."}, {"pre_ent": ["hotel", "pr0abubi", "university_arms_hotel"], "gold_ent": [], "id": 12, "template": "i was able to book you at the @name . your reference number is @ref . is there anything else i can help you with ?", "response": "i was able to book you at the university_arms_hotel . your reference number is pr0abubi . is there anything else i can help you with ?"}, {"pre_ent": ["moderate", "2_star", "hotel", "gonville_hotel"], "gold_ent": ["hotel", "4_star", "centre"], "id": 13, "template": "i have booked you at the @name with a @stars rating and is moderately priced .", "response": "i have booked you at the gonville_hotel with a 2_star rating and is moderately priced ."}, {"pre_ent": ["pr0abubi"], "gold_ent": [], "id": 14, "template": "booking was successful . reference number is : @ref . is there anything else i can help you with ?", "response": "booking was successful . reference number is : pr0abubi . is there anything else i can help you with ?"}, {"pre_ent": ["hotel", "pr0abubi", "gonville_hotel"], "gold_ent": [], "id": 15, "template": "okay , i have booked you into the @name . your reference number is @ref .", "response": "okay , i have booked you into the gonville_hotel . your reference number is pr0abubi ."}, {"pre_ent": ["hotel", "pr0abubi", "university_arms_hotel"], "gold_ent": ["pr0abubi"], "id": 16, "template": "i was able to book you at the @name . the reference number is @ref . is there anything else i can help you with today ?", "response": "i was able to book you at the university_arms_hotel . the reference number is pr0abubi . is there anything else i can help you with today ?"}, {"pre_ent": [], "gold_ent": [], "id": 17, "template": "you ' re welcome . have a good day .", "response": "you ' re welcome . have a good day ."}, {"pre_ent": ["north", "a_great_number"], "gold_ent": [], "id": 18, "template": "i have @choice @choice hotels in the @area . do you have a specific area of town or price range you ' d like", "response": "i have a_great_number a_great_number hotels in the north . do you have a specific area of town or price range you ' d like"}, {"pre_ent": ["guesthouse", "a_great_number"], "gold_ent": ["a_great_number"], "id": 19, "template": "i have @choice guesthouses with free parking . what area of town would you like to stay in ?", "response": "i have a_great_number guesthouses with free parking . what area of town would you like to stay in ?"}, {"pre_ent": ["guesthouse", "hobsons_house"], "gold_ent": ["acorn_guest_house"], "id": 20, "template": "i have found the @name @type . it has free parking and parking .", "response": "i have found the hobsons_house guesthouse . it has free parking and parking ."}, {"pre_ent": ["lulj5n6x"], "gold_ent": ["lulj5n6x"], "id": 21, "template": "booking was successful . reference number is : @ref .", "response": "booking was successful . reference number is : lulj5n6x ."}, {"pre_ent": [], "gold_ent": [], "id": 22, "template": "you ' re welcome . have a great day !", "response": "you ' re welcome . have a great day !"}, {"pre_ent": ["expensive", "restaurant", "many"], "gold_ent": ["many"], "id": 23, "template": "there are @choice restaurants in the @area part of town . do you have a preference for type of food ?", "response": "there are many restaurants in the expensive part of town . do you have a preference for type of food ?"}, {"pre_ent": ["north", "expensive", "restaurant", "saigon_city", "asian_oriental"], "gold_ent": ["saigon_city"], "id": 24, "template": "there are two @pricerange @food restaurants in the @area . @name is @food . would you like to book one of those ?", "response": "there are two expensive asian_oriental restaurants in the north . saigon_city is saigon_city . would you like to book one of those ?"}, {"pre_ent": ["restaurant"], "gold_ent": [], "id": 25, "template": "i ' m sorry , but there are no tables available at that time . would you like to try another @type ?", "response": "i ' m sorry , but there are no tables available at that time . would you like to try another restaurant ?"}, {"pre_ent": ["north", "expensive", "saigon_city"], "gold_ent": ["saigon_city", "asian_oriental"], "id": 26, "template": "yes , @name is in the @pricerange price range and in the @area .", "response": "yes , saigon_city is in the expensive price range and in the north ."}, {"pre_ent": ["saigon_city", "01223356555", "cb41nl"], "gold_ent": ["cb41nl", "01223356555"], "id": 27, "template": "@name ' s phone number is @phone and the postcode is @postcode . is there anything else i can help you with ?", "response": "saigon_city ' s phone number is 01223356555 and the postcode is cb41nl . is there anything else i can help you with ?"}, {"pre_ent": [], "gold_ent": ["centre"], "id": 28, "template": "you ' re welcome . have a great day !", "response": "you ' re welcome . have a great day !"}, {"pre_ent": ["saigon_city", "169_high_street_chesterton_chesterton"], "gold_ent": ["saigon_city", "expensive", "north", "01223356555", "asian_oriental", "restaurant"], "id": 29, "template": "@name is located at @address . would you like the phone number ?", "response": "saigon_city is located at 169_high_street_chesterton_chesterton . would you like the phone number ?"}, {"pre_ent": [], "gold_ent": [], "id": 30, "template": "thank you for using our system !", "response": "thank you for using our system !"}, {"pre_ent": ["centre", "hotel", "3"], "gold_ent": ["3", "moderate", "centre", "expensive"], "id": 31, "template": "i have @choice hotels in the @area of town . do you have a preference on the price range ?", "response": "i have 3 hotels in the centre of town . do you have a preference on the price range ?"}, {"pre_ent": ["cityroomz"], "gold_ent": ["gonville_hotel", "3_star", "university_arms_hotel"], "id": 32, "template": "i have found the @name . would you like me to book it for you ?", "response": "i have found the cityroomz . would you like me to book it for you ?"}, {"pre_ent": ["hotel", "swvv72fs", "gonville_hotel"], "gold_ent": [], "id": 33, "template": "i have booked you at the @name , reference number @ref . may i help with anything else ?", "response": "i have booked you at the gonville_hotel , reference number swvv72fs . may i help with anything else ?"}, {"pre_ent": ["hotel"], "gold_ent": [], "id": 34, "template": "i ' m sorry , i was unable to book that . would you like to try another @type ?", "response": "i ' m sorry , i was unable to book that . would you like to try another hotel ?"}, {"pre_ent": [], "gold_ent": ["swvv72fs"], "id": 35, "template": "i ' m sorry , there are no rooms available . perhaps another day or a shorter stay ?", "response": "i ' m sorry , there are no rooms available . perhaps another day or a shorter stay ?"}, {"pre_ent": [], "gold_ent": [], "id": 36, "template": "you ' re welcome . have a good day .", "response": "you ' re welcome . have a good day ."}, {"pre_ent": ["south", "restaurant", "five"], "gold_ent": ["italian", "five", "mexican", "expensive", "indian", "south", "chinese"], "id": 37, "template": "there are @choice restaurants in the @area part of town . do you have a preference on type of food ?", "response": "there are five restaurants in the south part of town . do you have a preference on type of food ?"}, {"pre_ent": ["south", "expensive", "restaurant", "chiquito_restaurant_bar", "01223400170", "cb17dy"], "gold_ent": ["chiquito_restaurant_bar", "01223400170", "mexican", "cb17dy"], "id": 38, "template": "@name is a @food @type in the @area of town and the phone number is @phone and the postcode is @postcode .", "response": "chiquito_restaurant_bar is a expensive restaurant in the south of town and the phone number is 01223400170 and the postcode is cb17dy ."}, {"pre_ent": [], "gold_ent": [], "id": 39, "template": "thank you for using our services .", "response": "thank you for using our services ."}, {"pre_ent": ["moderate", "restaurant", "saigon_city", "north"], "gold_ent": [], "id": 40, "template": "@name is a moderately priced @type in the @area of town .", "response": "saigon_city is a moderately priced restaurant in the north of town ."}, {"pre_ent": ["restaurant"], "gold_ent": ["p9d58c0o"], "id": 41, "template": "i ' m sorry , there are no tables available at that time . would you like to try another @type ?", "response": "i ' m sorry , there are no tables available at that time . would you like to try another restaurant ?"}, {"pre_ent": [], "gold_ent": [], "id": 42, "template": "you ' re welcome . have a great day !", "response": "you ' re welcome . have a great day !"}, {"pre_ent": ["centre", "a_lot"], "gold_ent": ["4_-_6_rose_crescent", "cheap", "spanish", "la_raza", "restaurant"], "id": 43, "template": "i have @choice in the @area . is there a particular area you would like to to narrow it down ?", "response": "i have a_lot in the centre . is there a particular area you would like to to narrow it down ?"}, {"pre_ent": ["centre", "cheap", "restaurant", "a_lot"], "gold_ent": ["4_-_6_rose_crescent", "cheap", "spanish", "centre", "la_raza", "restaurant"], "id": 44, "template": "there are @choice @food restaurants in the @area of town . is there a particular type of food you would like to eat ?", "response": "there are a_lot cheap restaurants in the centre of town . is there a particular type of food you would like to eat ?"}, {"pre_ent": ["restaurant", "a_lot"], "gold_ent": ["oog9kq5v"], "id": 45, "template": "i have @choice different @type for you . would you like to try for a different time ?", "response": "i have a_lot different restaurant for you . would you like to try for a different time ?"}, {"pre_ent": ["restaurant", "a_lot"], "gold_ent": ["a_lot"], "id": 46, "template": "i have @choice restaurants that meet that criteria . are you looking for a specific type of food ?", "response": "i have a_lot restaurants that meet that criteria . are you looking for a specific type of food ?"}, {"pre_ent": [], "gold_ent": [], "id": 47, "template": "i ' m sorry , there is nothing that match your request .", "response": "i ' m sorry , there is nothing that match your request ."}, {"pre_ent": ["5"], "gold_ent": [], "id": 48, "template": "there are @choice hotels that meet your needs . do you have a price range ?", "response": "there are 5 hotels that meet your needs . do you have a price range ?"}, {"pre_ent": ["5"], "gold_ent": ["5"], "id": 49, "template": "i have @choice hotels that meet that criteria . do you have a preference on the area ?", "response": "i have 5 hotels that meet that criteria . do you have a preference on the area ?"}, {"pre_ent": ["s0jdzbtq", "carolina_bed_and_breakfast"], "gold_ent": ["allenbell", "710_newmarket_road", "s0jdzbtq"], "id": 50, "template": "i have booked you at @name . reference number is @ref . is there anything else i can help you with ?", "response": "i have booked you at carolina_bed_and_breakfast . reference number is s0jdzbtq . is there anything else i can help you with ?"}, {"pre_ent": [], "gold_ent": [], "id": 51, "template": "you ' re welcome . have a great day !", "response": "you ' re welcome . have a great day !"}, {"pre_ent": ["4_star", "guesthouse", "north", "arbury_lodge_guesthouse"], "gold_ent": ["north", "arbury_lodge_guesthouse", "4_star", "guesthouse"], "id": 52, "template": "@name is a @stars @type on the @area side of town . would you like to book a room ?", "response": "arbury_lodge_guesthouse is a 4_star guesthouse on the north side of town . would you like to book a room ?"}, {"pre_ent": [], "gold_ent": ["pwyhrhpr"], "id": 53, "template": "i ' m sorry , the booking was unsuccessful . would you like to try another hotel ?", "response": "i ' m sorry , the booking was unsuccessful . would you like to try another hotel ?"}, {"pre_ent": [], "gold_ent": ["centre"], "id": 54, "template": "great ! have a good day .", "response": "great ! have a good day ."}, {"pre_ent": ["many"], "gold_ent": ["many"], "id": 55, "template": "there are @choice hotels with free parking . what area of town would you like to stay in ?", "response": "there are many hotels with free parking . what area of town would you like to stay in ?"}, {"pre_ent": ["north", "acorn_guest_house"], "gold_ent": [], "id": 56, "template": "i have the @name in the @area of town . would you like me to book it for you ?", "response": "i have the acorn_guest_house in the north of town . would you like me to book it for you ?"}, {"pre_ent": ["4_star", "acorn_guest_house"], "gold_ent": [], "id": 57, "template": "i have booked you at @name , which has free internet and free parking , and is a @stars rating .", "response": "i have booked you at acorn_guest_house , which has free internet and free parking , and is a 4_star rating ."}, {"pre_ent": ["acorn_guest_house"], "gold_ent": ["acorn_guest_house"], "id": 58, "template": "okay , i have booked you at @name . it has free parking and free parking .", "response": "okay , i have booked you at acorn_guest_house . it has free parking and free parking ."}, {"pre_ent": ["k9zns97g"], "gold_ent": [], "id": 59, "template": "booking was successful . reference number is : @ref .", "response": "booking was successful . reference number is : k9zns97g ."}, {"pre_ent": ["k9zns97g", "acorn_guest_house"], "gold_ent": ["arbury_lodge_guesthouse"], "id": 60, "template": "i have booked you at @name . reference number is : @ref .", "response": "i have booked you at acorn_guest_house . reference number is : k9zns97g ."}, {"pre_ent": ["k9zns97g", "acorn_guest_house"], "gold_ent": ["arbury_lodge_guesthouse", "k9zns97g"], "id": 61, "template": "i have booked you at the @name . your reference number is @ref .", "response": "i have booked you at the acorn_guest_house . your reference number is k9zns97g ."}, {"pre_ent": [], "gold_ent": [], "id": 62, "template": "you ' re welcome . have a good day .", "response": "you ' re welcome . have a good day ."}, {"pre_ent": ["pizza_hut_cherry_hinton"], "gold_ent": ["centre"], "id": 63, "template": "i have @name that meets your criteria . would you like to book a table ?", "response": "i have pizza_hut_cherry_hinton that meets your criteria . would you like to book a table ?"}, {"pre_ent": ["italian", "restaurant", "frankie_and_bennys", "south"], "gold_ent": ["frankie_and_bennys", "south"], "id": 64, "template": "how about @name ? it ' s a @pricerange @food @type in the @area of town .", "response": "how about frankie_and_bennys ? it ' s a italian italian restaurant in the south of town ."}, {"pre_ent": [], "gold_ent": ["zyqx1tyk"], "id": 65, "template": "i ' m sorry , but there are no tables available at that time . would you like to try another day or time ?", "response": "i ' m sorry , but there are no tables available at that time . would you like to try another day or time ?"}, {"pre_ent": [], "gold_ent": [], "id": 66, "template": "you ' re welcome . have a good day .", "response": "you ' re welcome . have a good day ."}, {"pre_ent": ["expensive", "yu_garden"], "gold_ent": ["restaurant"], "id": 67, "template": "i have @name in the @pricerange price range , would you like me to book a table for you ?", "response": "i have yu_garden in the expensive price range , would you like me to book a table for you ?"}, {"pre_ent": ["chinese", "p3vzvzgy", "tang_chinese", "hakka"], "gold_ent": [], "id": 68, "template": "i have booked you at @name on sunday at 12:15 at @name . your reference number is @ref . is there anything else i can help you with", "response": "i have booked you at tang_chinese on sunday at 12:15 at hakka . your reference number is p3vzvzgy . is there anything else i can help you with"}, {"pre_ent": ["p3vzvzgy"], "gold_ent": ["yu_garden"], "id": 69, "template": "booking was successful . reference number is : @ref .", "response": "booking was successful . reference number is : p3vzvzgy ."}, {"pre_ent": ["p3vzvzgy"], "gold_ent": ["p3vzvzgy"], "id": 70, "template": "the reference number is @ref . is there anything else i can help you with ?", "response": "the reference number is p3vzvzgy . is there anything else i can help you with ?"}, {"pre_ent": [], "gold_ent": [], "id": 71, "template": "you ' re welcome . have a great day !", "response": "you ' re welcome . have a great day !"}, {"pre_ent": ["many"], "gold_ent": ["modern_european", "many", "the_river_bar_steakhouse_and_grill", "golden_house", "chinese"], "id": 72, "template": "i have @choice listings for you . what type of food are you looking for ?", "response": "i have many listings for you . what type of food are you looking for ?"}, {"pre_ent": ["golden_house", "12_lensfield_road_city_centre", "centre", "cb21eg"], "gold_ent": ["12_lensfield_road_city_centre", "cb21eg", "01842753771"], "id": 73, "template": "sure . @name is located at @address and its postcode is @postcode . is there anything else i can help you with ?", "response": "sure . golden_house is located at 12_lensfield_road_city_centre and its postcode is cb21eg . is there anything else i can help you with ?"}, {"pre_ent": [], "gold_ent": [], "id": 74, "template": "you ' re welcome . have a nice day .", "response": "you ' re welcome . have a nice day ."}, {"pre_ent": ["indian", "restaurant", "2", "north", "cheap"], "gold_ent": ["cheap", "2", "moderate"], "id": 75, "template": "there are @choice @food restaurants in the @area . do you prefer a @pricerange or @pricerange ?", "response": "there are 2 indian restaurants in the north . do you prefer a cheap or cheap ?"}, {"pre_ent": ["royal_spice", "victoria_avenue_chesterton"], "gold_ent": ["7_milton_road_chesterton", "the_nirala", "cb41uy"], "id": 76, "template": "the @name is located at @address . would you like me to book you a table ?", "response": "the royal_spice is located at victoria_avenue_chesterton . would you like me to book you a table ?"}, {"pre_ent": [], "gold_ent": ["centre"], "id": 77, "template": "thank you for using our system . good bye .", "response": "thank you for using our system . good bye ."}, {"pre_ent": ["the_lensfield_hotel", "hotel"], "gold_ent": ["53-57_lensfield_road", "the_lensfield_hotel", "south"], "id": 78, "template": "i ' ve get you a reservation at @name . is there anything else i can help you with ?", "response": "i ' ve get you a reservation at the_lensfield_hotel . is there anything else i can help you with ?"}, {"pre_ent": ["hotel"], "gold_ent": ["osp4trb9"], "id": 79, "template": "i ' m sorry , the booking was unsuccessful . would you like to try another hotel ?", "response": "i ' m sorry , the booking was unsuccessful . would you like to try another hotel ?"}, {"pre_ent": [], "gold_ent": [], "id": 80, "template": "you ' re welcome . have a great day !", "response": "you ' re welcome . have a great day !"}, {"pre_ent": ["centre", "nightclub", "5", "club_salsa"], "gold_ent": ["ballare", "5", "centre"], "id": 81, "template": "there are @choice nightclubs in the @area . @name in the @area of town . @name is located in the @area of town . @name is in the @area of town .", "response": "there are 5 nightclubs in the centre . club_salsa in the centre of town . club_salsa is located in the centre of town . club_salsa is in the centre of town ."}, {"pre_ent": ["centre", "nightclub", "5", "ballare"], "gold_ent": ["5"], "id": 82, "template": "@name is an @pricerange @type in the @area . the entrance fee is 5 pounds . is there anything else i can help you with ?", "response": "ballare is an nightclub nightclub in the centre . the entrance fee is 5 pounds . is there anything else i can help you with ?"}, {"pre_ent": [], "gold_ent": [], "id": 83, "template": "you ' re welcome . have a great day !", "response": "you ' re welcome . have a great day !"}, {"pre_ent": [], "gold_ent": ["west", "castle_street", "free"], "id": 84, "template": "ok , what area are you looking for ?", "response": "ok , what area are you looking for ?"}, {"pre_ent": [], "gold_ent": ["centre"], "id": 85, "template": "you ' re welcome . have a great day !", "response": "you ' re welcome . have a great day !"}, {"pre_ent": ["guesthouse", "lots_of_them"], "gold_ent": ["lots_of_them"], "id": 86, "template": "i have @choice guesthouses with free parking . is there a particular area you would like to stay in ?", "response": "i have lots_of_them guesthouses with free parking . is there a particular area you would like to stay in ?"}, {"pre_ent": ["finches_bed_and_breakfast", "4_star"], "gold_ent": ["4_star"], "id": 87, "template": "@name has @stars and free parking and free parking . would you like me to book it for you ?", "response": "finches_bed_and_breakfast has 4_star and free parking and free parking . would you like me to book it for you ?"}, {"pre_ent": [], "gold_ent": [], "id": 88, "template": "i ' m sorry , the hotel isn ' t available during that time . would you like to try another hotel ?", "response": "i ' m sorry , the hotel isn ' t available during that time . would you like to try another hotel ?"}, {"pre_ent": ["x7vu6y8y"], "gold_ent": ["x7vu6y8y"], "id": 89, "template": "booking was successful . reference number is : @ref .", "response": "booking was successful . reference number is : x7vu6y8y ."}, {"pre_ent": [], "gold_ent": [], "id": 90, "template": "you ' re welcome . have a good day !", "response": "you ' re welcome . have a good day !"}, {"pre_ent": ["four"], "gold_ent": ["four"], "id": 91, "template": "i have @choice hotels that meet your needs . is there a particular area of town you would like to stay in ?", "response": "i have four hotels that meet your needs . is there a particular area of town you would like to stay in ?"}, {"pre_ent": ["bridge_guest_house", "west"], "gold_ent": ["hamilton_lodge", "hobsons_house"], "id": 92, "template": "how about @name ? it ' s in the @area . would you like me to book it for you ?", "response": "how about bridge_guest_house ? it ' s in the west . would you like me to book it for you ?"}, {"pre_ent": [], "gold_ent": [], "id": 93, "template": "i ' m sorry , the booking was unsuccessful . would you like to try another day or for a shorter stay ?", "response": "i ' m sorry , the booking was unsuccessful . would you like to try another day or for a shorter stay ?"}, {"pre_ent": ["4wngilmf"], "gold_ent": [], "id": 94, "template": "booking was successful . reference number is : @ref .", "response": "booking was successful . reference number is : 4wngilmf ."}, {"pre_ent": ["4wngilmf", "bridge_guest_house"], "gold_ent": [], "id": 95, "template": "i was able to book you into the @name and your reference number is @ref .", "response": "i was able to book you into the bridge_guest_house and your reference number is 4wngilmf ."}, {"pre_ent": ["4wngilmf", "bridge_guest_house"], "gold_ent": ["4wngilmf"], "id": 96, "template": "i have booked you at the @name . your reference number is @ref .", "response": "i have booked you at the bridge_guest_house . your reference number is 4wngilmf ."}, {"pre_ent": [], "gold_ent": [], "id": 97, "template": "you ' re welcome . have a good day .", "response": "you ' re welcome . have a good day ."}, {"pre_ent": ["da_vinci_pizzeria", "20_milton_road_chesterton"], "gold_ent": ["20_milton_road_chesterton", "da_vinci_pizzeria"], "id": 98, "template": "i have @name at @address . would you like a reservation ?", "response": "i have da_vinci_pizzeria at 20_milton_road_chesterton . would you like a reservation ?"}, {"pre_ent": ["cheap"], "gold_ent": ["restaurant", "cheap"], "id": 99, "template": "yes , it is in the @pricerange price range .", "response": "yes , it is in the cheap price range ."}, {"pre_ent": ["20_milton_road_chesterton", "01223351707"], "gold_ent": ["01223351707", "20_milton_road_chesterton"], "id": 100, "template": "the address is @address and the phone number is @phone .", "response": "the address is 20_milton_road_chesterton and the phone number is 01223351707 ."}, {"pre_ent": [], "gold_ent": [], "id": 101, "template": "thank you for using our services .", "response": "thank you for using our services ."}, {"pre_ent": ["restaurant"], "gold_ent": [], "id": 102, "template": "thank you for using the cambridge @type system . goodbye .", "response": "thank you for using the cambridge restaurant system . goodbye ."}, {"pre_ent": ["meze_bar", "expensive"], "gold_ent": [], "id": 103, "template": "i have @name that is in the @pricerange price range and is in the @area .", "response": "i have meze_bar that is in the expensive price range and is in the expensive ."}, {"pre_ent": ["restaurant"], "gold_ent": ["centre"], "id": 104, "template": "i ' m sorry , there are no restaurants that meet your criteria . would you like to try a different area ?", "response": "i ' m sorry , there are no restaurants that meet your criteria . would you like to try a different area ?"}, {"pre_ent": ["meze_bar", "centre", "expensive"], "gold_ent": ["restaurant", "meze_bar"], "id": 105, "template": "i have @name in the @area of town , and is in the @pricerange price range . would you like me to make", "response": "i have meze_bar in the centre of town , and is in the expensive price range . would you like me to make"}, {"pre_ent": [], "gold_ent": [], "id": 106, "template": "i am sorry booking was unsuccessful . would you like to try another day or time ?", "response": "i am sorry booking was unsuccessful . would you like to try another day or time ?"}, {"pre_ent": ["uywxp4gd"], "gold_ent": [], "id": 107, "template": "booking was successful . the table will be reserved for 15 minutes . reference number is : @ref .", "response": "booking was successful . the table will be reserved for 15 minutes . reference number is : uywxp4gd ."}, {"pre_ent": ["meze_bar", "uywxp4gd"], "gold_ent": ["meze_bar", "restaurant", "turkish", "expensive"], "id": 108, "template": "i ' ve booked you at @name , reference number @ref . can i help you with anything else today ?", "response": "i ' ve booked you at meze_bar , reference number uywxp4gd . can i help you with anything else today ?"}, {"pre_ent": ["meze_bar", "uywxp4gd"], "gold_ent": [], "id": 109, "template": "i have booked you at @name with reference number @ref . can i help with anything else ?", "response": "i have booked you at meze_bar with reference number uywxp4gd . can i help with anything else ?"}, {"pre_ent": ["meze_bar", "uywxp4gd"], "gold_ent": ["uywxp4gd"], "id": 110, "template": "i was able to book you at @name . your reference number is @ref . is there anything else i can help you", "response": "i was able to book you at meze_bar . your reference number is uywxp4gd . is there anything else i can help you"}, {"pre_ent": [], "gold_ent": [], "id": 111, "template": "you ' re welcome . have a great day !", "response": "you ' re welcome . have a great day !"}, {"pre_ent": ["north", "many"], "gold_ent": ["many", "north", "guesthouse"], "id": 112, "template": "there are @choice hotels in the @area . do you have a preference on the area of town ?", "response": "there are many hotels in the north . do you have a preference on the area of town ?"}, {"pre_ent": ["north", "guesthouse"], "gold_ent": ["guesthouse"], "id": 113, "template": "i have found a @type in the @pricerange price range . would you like me to book it for you ?", "response": "i have found a guesthouse in the north price range . would you like me to book it for you ?"}, {"pre_ent": ["north", "4_star", "guesthouse", "acorn_guest_house"], "gold_ent": ["acorn_guest_house"], "id": 114, "template": "how about the @name ? it is a @stars @type in the @area of town .", "response": "how about the acorn_guest_house ? it is a 4_star guesthouse in the north of town ."}, {"pre_ent": ["moderate"], "gold_ent": [], "id": 115, "template": "it is in the @pricerange price range . would you like me to book it for you ?", "response": "it is in the moderate price range . would you like me to book it for you ?"}, {"pre_ent": [], "gold_ent": [], "id": 116, "template": "thank you , have a great day !", "response": "thank you , have a great day !"}, {"pre_ent": ["curry_prince", "east"], "gold_ent": ["curry_prince"], "id": 117, "template": "i have found @name in the @area area , and @name in the @area .", "response": "i have found curry_prince in the east area , and curry_prince in the east ."}, {"pre_ent": ["rpwowdoo", "curry_prince"], "gold_ent": ["rpwowdoo"], "id": 118, "template": "i have booked you a table at @name , the reference number is @ref .", "response": "i have booked you a table at curry_prince , the reference number is rpwowdoo ."}, {"pre_ent": [], "gold_ent": [], "id": 119, "template": "you ' re welcome . have a good day !", "response": "you ' re welcome . have a good day !"}, {"pre_ent": ["4"], "gold_ent": ["cheap", "4"], "id": 120, "template": "i have @choice hotels that meet that criteria . is there a particular area of town you are looking for ?", "response": "i have 4 hotels that meet that criteria . is there a particular area of town you are looking for ?"}, {"pre_ent": ["alexander_bed_and_breakfast"], "gold_ent": ["alexander_bed_and_breakfast"], "id": 121, "template": "i have recommend the @name . it has free parking and free parking .", "response": "i have recommend the alexander_bed_and_breakfast . it has free parking and free parking ."}, {"pre_ent": [], "gold_ent": ["ey36gh17"], "id": 122, "template": "i ' m sorry , the booking was unsuccessful . would you like to try another day or a shorter stay ?", "response": "i ' m sorry , the booking was unsuccessful . would you like to try another day or a shorter stay ?"}, {"pre_ent": [], "gold_ent": [], "id": 123, "template": "you ' re welcome . have a good day .", "response": "you ' re welcome . have a good day ."}, {"pre_ent": ["cheap", "10"], "gold_ent": ["10", "cheap"], "id": 124, "template": "there are @choice @pricerange places that meet your criteria . do you have a preference on area ?", "response": "there are 10 cheap places that meet your criteria . do you have a preference on area ?"}, {"pre_ent": ["east", "alexander_bed_and_breakfast", "centre"], "gold_ent": ["0_star", "4_star"], "id": 125, "template": "i have the @name in the @area of town , and the @pricerange price range .", "response": "i have the alexander_bed_and_breakfast in the centre of town , and the east price range ."}, {"pre_ent": ["guesthouse", "centre", "el_shaddai"], "gold_ent": ["4_star", "guesthouse"], "id": 126, "template": "@name is a @type in the @area of town . would you like me to book it for you ?", "response": "el_shaddai is a guesthouse in the centre of town . would you like me to book it for you ?"}, {"pre_ent": [], "gold_ent": [], "id": 127, "template": "great ! how many people will be staying ?", "response": "great ! how many people will be staying ?"}, {"pre_ent": [], "gold_ent": [], "id": 128, "template": "awesome . have a great day !", "response": "awesome . have a great day !"}, {"pre_ent": ["restaurant", "east"], "gold_ent": ["east"], "id": 129, "template": "unfortunately , there are no restaurants in the @area . would you like to try a different cuisine ?", "response": "unfortunately , there are no restaurants in the east . would you like to try a different cuisine ?"}, {"pre_ent": ["italian", "restaurant"], "gold_ent": [], "id": 130, "template": "i have found @choice restaurants that meet your criteria . is there a particular type of food you would like to eat ?", "response": "i have found italian restaurants that meet your criteria . is there a particular type of food you would like to eat ?"}, {"pre_ent": ["italian", "restaurant", "pizza_hut_fen_ditton", "east"], "gold_ent": ["east", "italian", "pizza_hut_fen_ditton"], "id": 131, "template": "how about @name ? it ' s a @pricerange @food @type in the @area . would you like me to book a table for you ?", "response": "how about pizza_hut_fen_ditton ? it ' s a italian italian restaurant in the east . would you like me to book a table for you ?"}, {"pre_ent": ["qw8jzwzk", "pizza_hut_fen_ditton"], "gold_ent": [], "id": 132, "template": "i have booked you a table at @name on sunday at 16:15 . your reference number is @ref . is there anything else i can help you with ?", "response": "i have booked you a table at pizza_hut_fen_ditton on sunday at 16:15 . your reference number is qw8jzwzk . is there anything else i can help you with ?"}, {"pre_ent": ["qw8jzwzk"], "gold_ent": ["qw8jzwzk"], "id": 133, "template": "booking was successful . the table will be reserved for 15 minutes . reference number is : @ref .", "response": "booking was successful . the table will be reserved for 15 minutes . reference number is : qw8jzwzk ."}, {"pre_ent": [], "gold_ent": ["centre"], "id": 134, "template": "you ' re welcome . have a good day .", "response": "you ' re welcome . have a good day ."}, {"pre_ent": ["centre", "museum", "11"], "gold_ent": ["centre"], "id": 135, "template": "there are @choice museums in the @area of town . what price range are you looking for ?", "response": "there are 11 museums in the centre of town . what price range are you looking for ?"}, {"pre_ent": ["centre", "museum", "11"], "gold_ent": ["cb11ln", "free", "broughton_house_gallery", "98_king_street", "11"], "id": 136, "template": "there are @choice museums in the @area . are you looking for a @type or a @type ?", "response": "there are 11 museums in the centre . are you looking for a museum or a museum ?"}, {"pre_ent": ["01223314960"], "gold_ent": ["01223314960", "broughton_house_gallery"], "id": 137, "template": "sure , it ' s phone number is @phone .", "response": "sure , it ' s phone number is 01223314960 ."}, {"pre_ent": [], "gold_ent": [], "id": 138, "template": "awesome . have a great day !", "response": "awesome . have a great day !"}, {"pre_ent": ["29"], "gold_ent": ["29"], "id": 139, "template": "i have @choice hotels with free parking . what area of town would you like to stay in ?", "response": "i have 29 hotels with free parking . what area of town would you like to stay in ?"}, {"pre_ent": [], "gold_ent": [], "id": 140, "template": "i have found 11 options . what area of town would you like to stay in ?", "response": "i have found 11 options . what area of town would you like to stay in ?"}, {"pre_ent": ["4_star", "guesthouse", "allenbell", "east"], "gold_ent": [], "id": 141, "template": "how about the @name ? it is a @stars @type in the @area . would you like me to book it for you ?", "response": "how about the allenbell ? it is a 4_star guesthouse in the east . would you like me to book it for you ?"}, {"pre_ent": [], "gold_ent": [], "id": 142, "template": "i ' m sorry , the hotel is unavailable . would you like to try another hotel ?", "response": "i ' m sorry , the hotel is unavailable . would you like to try another hotel ?"}, {"pre_ent": [], "gold_ent": ["alexander_bed_and_breakfast"], "id": 143, "template": "i ' m sorry , there are no rooms available for that day . would you like to try another hotel ?", "response": "i ' m sorry , there are no rooms available for that day . would you like to try another hotel ?"}, {"pre_ent": ["yflkm9uu"], "gold_ent": ["yflkm9uu", "alexander_bed_and_breakfast"], "id": 144, "template": "booking was successful . reference number is : @ref .", "response": "booking was successful . reference number is : yflkm9uu ."}, {"pre_ent": [], "gold_ent": [], "id": 145, "template": "you ' re welcome . have a great day !", "response": "you ' re welcome . have a great day !"}, {"pre_ent": ["5"], "gold_ent": ["5"], "id": 146, "template": "there are @choice places that meet that criteria . is there a particular area you would like to stay in ?", "response": "there are 5 places that meet that criteria . is there a particular area you would like to stay in ?"}, {"pre_ent": ["guesthouse"], "gold_ent": ["guesthouse"], "id": 147, "template": "i have found several guesthouses that meet your criteria . would you like to try a different price range or location ?", "response": "i have found several guesthouses that meet your criteria . would you like to try a different price range or location ?"}, {"pre_ent": ["cheap", "4_star", "el_shaddai"], "gold_ent": ["allenbell", "4_star", "guesthouse"], "id": 148, "template": "how about the @name ? it has a @stars rating and is in the @pricerange price range . would you like me to book a room", "response": "how about the el_shaddai ? it has a 4_star rating and is in the cheap price range . would you like me to book a room"}, {"pre_ent": [], "gold_ent": ["e8npwa4b"], "id": 149, "template": "i ' m sorry , the booking was unsuccessful . would you like to try another day or a shorter stay ?", "response": "i ' m sorry , the booking was unsuccessful . would you like to try another day or a shorter stay ?"}, {"pre_ent": [], "gold_ent": [], "id": 150, "template": "you ' re welcome . have a great day !", "response": "you ' re welcome . have a great day !"}, {"pre_ent": ["italian", "south", "frankie_and_bennys"], "gold_ent": ["frankie_and_bennys", "pizza_hut_cherry_hinton"], "id": 151, "template": "@name is a @pricerange @type in the @area side of town . would you like to book a table ?", "response": "frankie_and_bennys is a italian italian in the south side of town . would you like to book a table ?"}, {"pre_ent": ["restaurant"], "gold_ent": [], "id": 152, "template": "i ' m sorry , there are no tables available at that time . would you like to try another @type ?", "response": "i ' m sorry , there are no tables available at that time . would you like to try another restaurant ?"}, {"pre_ent": ["rq2l5tkr"], "gold_ent": ["rq2l5tkr"], "id": 153, "template": "booking was successful . the table will be reserved for 15 minutes . reference number is : @ref .", "response": "booking was successful . the table will be reserved for 15 minutes . reference number is : rq2l5tkr ."}, {"pre_ent": [], "gold_ent": [], "id": 154, "template": "you ' re welcome . have a great day !", "response": "you ' re welcome . have a great day !"}, {"pre_ent": ["ten"], "gold_ent": ["ten"], "id": 155, "template": "i have @choice places that meet your criteria . do you have a preference ?", "response": "i have ten places that meet your criteria . do you have a preference ?"}, {"pre_ent": ["bridge_guest_house", "south"], "gold_ent": ["3_star"], "id": 156, "template": "i have the @name in the @area area . would you like me to book it for you ?", "response": "i have the bridge_guest_house in the south area . would you like me to book it for you ?"}, {"pre_ent": ["moderate"], "gold_ent": ["3_star"], "id": 157, "template": "i ' m sorry , but i don ' t have any hotels in the @pricerange price range . would you like to book one of those ?", "response": "i ' m sorry , but i don ' t have any hotels in the moderate price range . would you like to book one of those ?"}, {"pre_ent": ["hobsons_house", "156_chesterton_road"], "gold_ent": [], "id": 158, "template": "i recommend the @name . it ' s located at @address . would you like me to book it for you ?", "response": "i recommend the hobsons_house . it ' s located at 156_chesterton_road . would you like me to book it for you ?"}, {"pre_ent": ["ize1wk61"], "gold_ent": ["bridge_guest_house"], "id": 159, "template": "i have you booked for you , the reference number is @ref . is there anything else i can help you with ?", "response": "i have you booked for you , the reference number is ize1wk61 . is there anything else i can help you with ?"}, {"pre_ent": ["ize1wk61"], "gold_ent": ["ize1wk61"], "id": 160, "template": "booking was successful . reference number is : @ref .", "response": "booking was successful . reference number is : ize1wk61 ."}, {"pre_ent": [], "gold_ent": [], "id": 161, "template": "you ' re welcome . have a good day .", "response": "you ' re welcome . have a good day ."}, {"pre_ent": [], "gold_ent": [], "id": 162, "template": "thank you , have a good day .", "response": "thank you , have a good day ."}, {"pre_ent": ["restaurant", "a_number"], "gold_ent": ["a_number", "indian", "centre"], "id": 163, "template": "i have @choice restaurants that meet your criteria . do you have a preference for the type of food ?", "response": "i have a_number restaurants that meet your criteria . do you have a preference for the type of food ?"}, {"pre_ent": ["restaurant"], "gold_ent": ["the_gandhi"], "id": 164, "template": "i have found 5 restaurants that meet your criteria . would you like to book one of these ?", "response": "i have found 5 restaurants that meet your criteria . would you like to book one of these ?"}, {"pre_ent": [], "gold_ent": ["6eq61sd9"], "id": 165, "template": "i have nothing of operation with that criteria . would you like me to try a different time or perhaps a different day ?", "response": "i have nothing of operation with that criteria . would you like me to try a different time or perhaps a different day ?"}, {"pre_ent": [], "gold_ent": [], "id": 166, "template": "you ' re welcome . have a great day !", "response": "you ' re welcome . have a great day !"}, {"pre_ent": ["restaurant", "india_house", "31_newnham_road_newnham", "west", "expensive"], "gold_ent": ["west", "expensive", "india_house", "indian", "restaurant"], "id": 167, "template": "@name is a @food @type in the @area of town at @address . would you like me to book it for you ?", "response": "india_house is a expensive restaurant in the west of town at 31_newnham_road_newnham . would you like me to book it for you ?"}, {"pre_ent": ["hd53udco", "india_house"], "gold_ent": ["hd53udco"], "id": 168, "template": "i ' ve booked you a table at @name . reference number @ref . is there anything else i can help you with ?", "response": "i ' ve booked you a table at india_house . reference number hd53udco . is there anything else i can help you with ?"}, {"pre_ent": [], "gold_ent": [], "id": 169, "template": "you ' re welcome ! have a great day !", "response": "you ' re welcome ! have a great day !"}, {"pre_ent": [], "gold_ent": [], "id": 170, "template": "you ' re welcome . have a good day !", "response": "you ' re welcome . have a good day !"}, {"pre_ent": ["mexican", "restaurant"], "gold_ent": ["chiquito_restaurant_bar", "restaurant", "south", "expensive"], "id": 171, "template": "i ' m sorry , there are no @food restaurants in the city . would you like to", "response": "i ' m sorry , there are no mexican restaurants in the city . would you like to"}, {"pre_ent": [], "gold_ent": [], "id": 172, "template": "i ' m sorry , there are no tables available at that time . would you like to", "response": "i ' m sorry , there are no tables available at that time . would you like to"}, {"pre_ent": [], "gold_ent": ["c3hmwgus"], "id": 173, "template": "i ' m sorry , there are no tables available at that time . would you like to", "response": "i ' m sorry , there are no tables available at that time . would you like to"}, {"pre_ent": [], "gold_ent": [], "id": 174, "template": "you ' re welcome . have a good day .", "response": "you ' re welcome . have a good day ."}, {"pre_ent": [], "gold_ent": ["centre"], "id": 175, "template": "thank you for using our services .", "response": "thank you for using our services ."}, {"pre_ent": ["moderate", "restaurant", "east", "curry_prince", "indian"], "gold_ent": ["curry_prince", "pizza_hut_fen_ditton"], "id": 176, "template": "@name is an @pricerange @type in the @area . it is in the @pricerange price range and in", "response": "curry_prince is an indian restaurant in the east . it is in the moderate price range and in"}, {"pre_ent": ["pizza_hut_fen_ditton"], "gold_ent": ["east", "italian", "pizza_hut_fen_ditton"], "id": 177, "template": "i would recommend @name . would you like me to book a table for you ?", "response": "i would recommend pizza_hut_fen_ditton . would you like me to book a table for you ?"}, {"pre_ent": ["moderate"], "gold_ent": ["italian", "east", "restaurant", "moderate", "pizza_hut_fen_ditton"], "id": 178, "template": "i ' m sorry , there are no others in the @pricerange price range . would you like to book a table ?", "response": "i ' m sorry , there are no others in the moderate price range . would you like to book a table ?"}, {"pre_ent": ["restaurant"], "gold_ent": [], "id": 179, "template": "i ' m sorry , there are no tables available at that time . can i help you find another @type ?", "response": "i ' m sorry , there are no tables available at that time . can i help you find another restaurant ?"}, {"pre_ent": [], "gold_ent": ["af2gj7g6"], "id": 180, "template": "i ' m sorry , the booking was unsuccessful . would you like to try another day or time ?", "response": "i ' m sorry , the booking was unsuccessful . would you like to try another day or time ?"}, {"pre_ent": [], "gold_ent": ["centre"], "id": 181, "template": "you ' re welcome . have a great day !", "response": "you ' re welcome . have a great day !"}, {"pre_ent": ["south", "hotel", "2"], "gold_ent": [], "id": 182, "template": "i have @choice hotels in the @area . is there a particular area of town you ' d prefer ?", "response": "i have 2 hotels in the south . is there a particular area of town you ' d prefer ?"}, {"pre_ent": ["the_lensfield_hotel", "south", "hotel"], "gold_ent": ["expensive"], "id": 183, "template": "i have @choice hotels in the @area with free parking . would you like to book one of those ?", "response": "i have the_lensfield_hotel hotels in the south with free parking . would you like to book one of those ?"}, {"pre_ent": ["the_lensfield_hotel", "hotel", "11xdm9cc"], "gold_ent": ["11xdm9cc", "the_lensfield_hotel"], "id": 184, "template": "i have booked you at @name , reference number is @ref . is there anything else i can help you with ?", "response": "i have booked you at the_lensfield_hotel , reference number is 11xdm9cc . is there anything else i can help you with ?"}, {"pre_ent": ["53-57_lensfield_road", "01223355017", "2"], "gold_ent": ["01223355017", "53-57_lensfield_road"], "id": 185, "template": "sure , the address is @address and the phone number is @phone .", "response": "sure , the address is 53-57_lensfield_road and the phone number is 01223355017 ."}, {"pre_ent": [], "gold_ent": [], "id": 186, "template": "you ' re welcome . have a good day !", "response": "you ' re welcome . have a good day !"}, {"pre_ent": ["east"], "gold_ent": ["east"], "id": 187, "template": "yes , it is located in the @area .", "response": "yes , it is located in the east ."}, {"pre_ent": ["124_tenison_road", "01223315702"], "gold_ent": ["124_tenison_road", "cb12dp", "01223315702"], "id": 188, "template": "sure , the address is @address and the phone number is @phone .", "response": "sure , the address is 124_tenison_road and the phone number is 01223315702 ."}, {"pre_ent": [], "gold_ent": [], "id": 189, "template": "thank you , goodbye .", "response": "thank you , goodbye ."}, {"pre_ent": ["british", "restaurant", "quite_a_few"], "gold_ent": ["quite_a_few"], "id": 190, "template": "there are @choice restaurants that serve @food food . do you have a preference on the area ?", "response": "there are quite_a_few restaurants that serve british food . do you have a preference on the area ?"}, {"pre_ent": ["saint_johns_chop_house"], "gold_ent": ["graffiti"], "id": 191, "template": "i have the @name that meets your criteria . would you like me to book it for you ?", "response": "i have the saint_johns_chop_house that meets your criteria . would you like me to book it for you ?"}, {"pre_ent": ["hotel_felix_whitehouse_lane_huntingdon_road", "01223277977", "cb30lx"], "gold_ent": ["hotel_felix_whitehouse_lane_huntingdon_road", "cb30lx", "01223277977"], "id": 192, "template": "the address is @address , postcode @postcode . the phone number is @phone .", "response": "the address is hotel_felix_whitehouse_lane_huntingdon_road , postcode cb30lx . the phone number is 01223277977 ."}, {"pre_ent": [], "gold_ent": [], "id": 193, "template": "thank you , goodbye .", "response": "thank you , goodbye ."}, {"pre_ent": ["riverboat_georgina", "north", "boat"], "gold_ent": ["riverboat_georgina", "cambridge_passenger_cruisers_,_jubilee_house"], "id": 194, "template": "i ' d be happy to help you . there is an @pricerange @type in the @area . do you have a preference for the @type ?", "response": "i ' d be happy to help you . there is an riverboat_georgina boat in the north . do you have a preference for the boat ?"}, {"pre_ent": ["01223902091", "cb43ax"], "gold_ent": ["01223902091"], "id": 195, "template": "the phone number is @phone and the postcode is @postcode . is there anything else i can help you with ?", "response": "the phone number is 01223902091 and the postcode is cb43ax . is there anything else i can help you with ?"}, {"pre_ent": [], "gold_ent": ["centre"], "id": 196, "template": "you ' re welcome . have a great day !", "response": "you ' re welcome . have a great day !"}, {"pre_ent": ["restaurant", "quite_a_few", "centre"], "gold_ent": ["italian", "quite_a_few", "chinese", "centre"], "id": 197, "template": "there are @choice restaurants in the @area of town . do you have a preference for type of food ?", "response": "there are quite_a_few restaurants in the centre of town . do you have a preference for type of food ?"}, {"pre_ent": ["restaurant", "ali_baba"], "gold_ent": ["59_hills_road_city_centre", "lebanese", "restaurant", "ali_baba"], "id": 198, "template": "i have found @choice restaurants that meet your criteria . is there a particular area you would like to eat ?", "response": "i have found ali_baba restaurants that meet your criteria . is there a particular area you would like to eat ?"}, {"pre_ent": ["ali_baba", "01462432565"], "gold_ent": [], "id": 199, "template": "i have you booked at @name . the reference number is @phone .", "response": "i have you booked at ali_baba . the reference number is 01462432565 ."}, {"pre_ent": ["centre", "59_hills_road_city_centre"], "gold_ent": ["59_hills_road_city_centre", "ali_baba"], "id": 200, "template": "sure , the address is @address . is there anything else i can help you with ?", "response": "sure , the address is 59_hills_road_city_centre . is there anything else i can help you with ?"}, {"pre_ent": [], "gold_ent": [], "id": 201, "template": "you ' re welcome . have a great day !", "response": "you ' re welcome . have a great day !"}, {"pre_ent": ["restaurant"], "gold_ent": [], "id": 202, "template": "i ' m sorry , there are no restaurants matching your criteria . is there a particular type of food you would like to eat ?", "response": "i ' m sorry , there are no restaurants matching your criteria . is there a particular type of food you would like to eat ?"}, {"pre_ent": ["centre", "restaurant"], "gold_ent": ["centre"], "id": 203, "template": "i ' m sorry , there are no traditional restaurants in the @area of town . is there another type of food you would like to", "response": "i ' m sorry , there are no traditional restaurants in the centre of town . is there another type of food you would like to"}, {"pre_ent": ["centre", "restaurant", "ali_baba", "lebanese"], "gold_ent": ["restaurant", "ali_baba"], "id": 204, "template": "@name is an @food @type in the @area of town . would you like me to make a reservation for you ?", "response": "ali_baba is an lebanese restaurant in the centre of town . would you like me to make a reservation for you ?"}, {"pre_ent": ["q1xudh9y", "ali_baba"], "gold_ent": [], "id": 205, "template": "i have booked you at @name , reference number is @ref . is there anything else i can help you with ?", "response": "i have booked you at ali_baba , reference number is q1xudh9y . is there anything else i can help you with ?"}, {"pre_ent": ["q1xudh9y"], "gold_ent": ["q1xudh9y"], "id": 206, "template": "i have booked you at 11:00 at 11:00 on sunday . your reference number is @ref . is there anything else i can help you with", "response": "i have booked you at 11:00 at 11:00 on sunday . your reference number is q1xudh9y . is there anything else i can help you with"}, {"pre_ent": [], "gold_ent": [], "id": 207, "template": "you ' re welcome . have a great day !", "response": "you ' re welcome . have a great day !"}, {"pre_ent": ["centre", "nightclub", "6"], "gold_ent": ["6"], "id": 208, "template": "there are @choice nightclubs in the @area . what area of town are you looking for ?", "response": "there are 6 nightclubs in the centre . what area of town are you looking for ?"}, {"pre_ent": ["club_salsa"], "gold_ent": ["soul_tree_nightclub"], "id": 209, "template": "the entrance fee is @pricerange . the entrance fee is @pricerange .", "response": "the entrance fee is club_salsa . the entrance fee is club_salsa ."}, {"pre_ent": ["01223477900"], "gold_ent": ["01223477900"], "id": 210, "template": "the phone number is @phone . is there anything else i can help you with ?", "response": "the phone number is 01223477900 . is there anything else i can help you with ?"}, {"pre_ent": ["cb23qf"], "gold_ent": ["cb23qf"], "id": 211, "template": "the postcode is @postcode . is there anything else i can help you with ?", "response": "the postcode is cb23qf . is there anything else i can help you with ?"}, {"pre_ent": [], "gold_ent": [], "id": 212, "template": "you ' re welcome . have a nice day !", "response": "you ' re welcome . have a nice day !"}, {"pre_ent": ["guesthouse", "5"], "gold_ent": ["hotel", "5", "centre", "guesthouse"], "id": 213, "template": "i have @choice guesthouses . what area of town would you like to stay in ?", "response": "i have 5 guesthouses . what area of town would you like to stay in ?"}, {"pre_ent": ["4_star", "moderate", "university_arms_hotel", "hotel"], "gold_ent": ["university_arms_hotel", "4_star", "centre", "expensive"], "id": 214, "template": "how about @name ? it has a @stars rating and is moderately priced .", "response": "how about university_arms_hotel ? it has a 4_star rating and is moderately priced ."}, {"pre_ent": ["hotel"], "gold_ent": [], "id": 215, "template": "i ' m sorry , the booking was unsuccessful . would you like to try another hotel ?", "response": "i ' m sorry , the booking was unsuccessful . would you like to try another hotel ?"}, {"pre_ent": ["8l6lvyyt"], "gold_ent": ["hotel"], "id": 216, "template": "the reference number is @ref . is there anything else i can help you with ?", "response": "the reference number is 8l6lvyyt . is there anything else i can help you with ?"}, {"pre_ent": ["8l6lvyyt", "university_arms_hotel", "hotel"], "gold_ent": ["8l6lvyyt"], "id": 217, "template": "i have booked you at the @name with reference number @ref .", "response": "i have booked you at the university_arms_hotel with reference number 8l6lvyyt ."}, {"pre_ent": [], "gold_ent": [], "id": 218, "template": "awesome . have a nice stay .", "response": "awesome . have a nice stay ."}, {"pre_ent": ["worth_house", "north", "4_star"], "gold_ent": ["0_star", "4_star"], "id": 219, "template": "@name is a @type in the @area with free parking and parking .", "response": "worth_house is a 4_star in the north with free parking and parking ."}, {"pre_ent": ["guesthouse", "worth_house", "north", "4_star"], "gold_ent": ["worth_house"], "id": 220, "template": "@name is a @stars @type in the @area area . would you like me to book a room ?", "response": "worth_house is a 4_star guesthouse in the north area . would you like me to book a room ?"}, {"pre_ent": [], "gold_ent": [], "id": 221, "template": "how many people will be staying ?", "response": "how many people will be staying ?"}, {"pre_ent": ["4_star"], "gold_ent": [], "id": 222, "template": "booking was successful . reference number is : @ref .", "response": "booking was successful . reference number is : 4_star ."}, {"pre_ent": ["centre", "north", "4_star", "city_centre_north_b_and_b"], "gold_ent": ["worth_house", "city_centre_north_b_and_b"], "id": 223, "template": "i have booked you at @name . your reference number is : @ref .", "response": "i have booked you at city_centre_north_b_and_b . your reference number is : 4_star ."}, {"pre_ent": ["cb41da", "4_star"], "gold_ent": ["worth_house", "4_star", "cb41da"], "id": 224, "template": "it is a @stars hotel . the postcode is @postcode .", "response": "it is a 4_star hotel . the postcode is cb41da ."}, {"pre_ent": [], "gold_ent": [], "id": 225, "template": "you ' re very welcome . have a great day !", "response": "you ' re very welcome . have a great day !"}, {"pre_ent": ["north", "moderate", "guesthouse", "11"], "gold_ent": ["11"], "id": 226, "template": "i have @choice guesthouses that are moderately priced hotels in the @area . do you have any other preferences ?", "response": "i have 11 guesthouses that are moderately priced hotels in the north . do you have any other preferences ?"}, {"pre_ent": ["acorn_guest_house", "4_star", "guesthouse"], "gold_ent": ["acorn_guest_house"], "id": 227, "template": "how about @name ? it is a @stars @type with free parking . would you like me to book it for you ?", "response": "how about acorn_guest_house ? it is a 4_star guesthouse with free parking . would you like me to book it for you ?"}, {"pre_ent": [], "gold_ent": [], "id": 228, "template": "i ' m sorry , the booking was unsuccessful . would you like me to try a different day or a shorter stay ?", "response": "i ' m sorry , the booking was unsuccessful . would you like me to try a different day or a shorter stay ?"}, {"pre_ent": ["acorn_guest_house"], "gold_ent": [], "id": 229, "template": "i ' m sorry , the hotel isn ' t available . how about the @name ?", "response": "i ' m sorry , the hotel isn ' t available . how about the acorn_guest_house ?"}, {"pre_ent": ["e45fqb5o"], "gold_ent": ["e45fqb5o"], "id": 230, "template": "booking was successful . reference number is : @ref .", "response": "booking was successful . reference number is : e45fqb5o ."}, {"pre_ent": [], "gold_ent": [], "id": 231, "template": "you ' re welcome . have a great day !", "response": "you ' re welcome . have a great day !"}, {"pre_ent": ["restaurant"], "gold_ent": ["restaurant"], "id": 232, "template": "i ' m sorry , there are no restaurants that serve english food . would you like to try something else ?", "response": "i ' m sorry , there are no restaurants that serve english food . would you like to try something else ?"}, {"pre_ent": ["restaurant", "moderate"], "gold_ent": ["moderate", "yippee_noodle_bar"], "id": 233, "template": "i ' m sorry there are no moderately priced restaurants in the @pricerange price range . would you like me to book it for you ?", "response": "i ' m sorry there are no moderately priced restaurants in the moderate price range . would you like me to book it for you ?"}, {"pre_ent": [], "gold_ent": ["3gllhsnn"], "id": 234, "template": "i ' m sorry , there are no tables available at that time . would you like to try another day or time ?", "response": "i ' m sorry , there are no tables available at that time . would you like to try another day or time ?"}, {"pre_ent": [], "gold_ent": [], "id": 235, "template": "you ' re welcome . have a great day !", "response": "you ' re welcome . have a great day !"}, {"pre_ent": [], "gold_ent": [], "id": 236, "template": "thank you for using our services .", "response": "thank you for using our services ."}, {"pre_ent": ["a_lot"], "gold_ent": [], "id": 237, "template": "there are @choice places to choose from . what kind of place do you want to visit ?", "response": "there are a_lot places to choose from . what kind of place do you want to visit ?"}, {"pre_ent": ["a_lot"], "gold_ent": ["a_lot", "architecture"], "id": 238, "template": "there are @choice listings for you . is there a particular area you are looking for ?", "response": "there are a_lot listings for you . is there a particular area you are looking for ?"}, {"pre_ent": ["all_saints_church"], "gold_ent": ["free", "holy_trinity_church"], "id": 239, "template": "i ' d recommend @name . would you like me to book a reservation for you ?", "response": "i ' d recommend all_saints_church . would you like me to book a reservation for you ?"}, {"pre_ent": ["cb23nz", "free"], "gold_ent": ["cb23nz"], "id": 240, "template": "it is a great @type . the postcode is @postcode . is there anything else i can help you with ?", "response": "it is a great free . the postcode is cb23nz . is there anything else i can help you with ?"}, {"pre_ent": [], "gold_ent": ["centre"], "id": 241, "template": "thank you , goodbye .", "response": "thank you , goodbye ."}, {"pre_ent": ["hotel", "5"], "gold_ent": ["5", "expensive"], "id": 242, "template": "there are @choice hotels that meet your needs . what area of town would you like to stay in ?", "response": "there are 5 hotels that meet your needs . what area of town would you like to stay in ?"}, {"pre_ent": ["centre", "4_star", "hotel", "huntingdon_marriott_hotel"], "gold_ent": ["university_arms_hotel", "4_star"], "id": 243, "template": "how about the @name ? it is a @stars @type in the @area of town .", "response": "how about the huntingdon_marriott_hotel ? it is a 4_star hotel in the centre of town ."}, {"pre_ent": ["01223351241", "5"], "gold_ent": ["01480446000"], "id": 244, "template": "the phone number is @phone . is there anything else i can help you with ?", "response": "the phone number is 01223351241 . is there anything else i can help you with ?"}, {"pre_ent": [], "gold_ent": [], "id": 245, "template": "you ' re welcome . have a great day !", "response": "you ' re welcome . have a great day !"}, {"pre_ent": ["guesthouse", "plenty"], "gold_ent": ["plenty"], "id": 246, "template": "i have @choice guesthouses with free parking . do you have a preference on the area of town ?", "response": "i have plenty guesthouses with free parking . do you have a preference on the area of town ?"}, {"pre_ent": ["guesthouse"], "gold_ent": ["alexander_bed_and_breakfast", "4_star"], "id": 247, "template": "i have 16 guesthouses matching your requirements . is there a particular area you would like to stay in ?", "response": "i have 16 guesthouses matching your requirements . is there a particular area you would like to stay in ?"}, {"pre_ent": ["alexander_bed_and_breakfast", "qhr6uo6i"], "gold_ent": [], "id": 248, "template": "i have booked you at @name , reference number is @ref . is there anything else i can help you with ?", "response": "i have booked you at alexander_bed_and_breakfast , reference number is qhr6uo6i . is there anything else i can help you with ?"}, {"pre_ent": ["qhr6uo6i"], "gold_ent": ["qhr6uo6i"], "id": 249, "template": "booking was successful . reference number is : @ref .", "response": "booking was successful . reference number is : qhr6uo6i ."}, {"pre_ent": [], "gold_ent": [], "id": 250, "template": "you ' re welcome . have a good day !", "response": "you ' re welcome . have a good day !"}, {"pre_ent": ["29"], "gold_ent": ["29"], "id": 251, "template": "i have @choice places that meet your needs . do you have any other preferences ?", "response": "i have 29 places that meet your needs . do you have any other preferences ?"}, {"pre_ent": ["acorn_guest_house", "west"], "gold_ent": ["north", "acorn_guest_house", "4_star"], "id": 252, "template": "i have the @name in the @area area . would you like me to book it for you ?", "response": "i have the acorn_guest_house in the west area . would you like me to book it for you ?"}, {"pre_ent": [], "gold_ent": ["acorn_guest_house"], "id": 253, "template": "yes it has free wifi . would you like me to book it for you ?", "response": "yes it has free wifi . would you like me to book it for you ?"}, {"pre_ent": ["01223353888"], "gold_ent": ["01223353888"], "id": 254, "template": "the phone number is @phone . can i help you with anything else ?", "response": "the phone number is 01223353888 . can i help you with anything else ?"}, {"pre_ent": [], "gold_ent": [], "id": 255, "template": "you ' re welcome . have a good day .", "response": "you ' re welcome . have a good day ."}, {"pre_ent": ["east", "guesthouse", "worth_house", "warkworth_house"], "gold_ent": ["01223363682"], "id": 256, "template": "@name is a @type in the @area of town . would you like me to book it for you ?", "response": "warkworth_house is a guesthouse in the east of town . would you like me to book it for you ?"}, {"pre_ent": [], "gold_ent": [], "id": 257, "template": "i ' m sorry , that booking was unsuccessful . would you like to find another hotel ?", "response": "i ' m sorry , that booking was unsuccessful . would you like to find another hotel ?"}, {"pre_ent": ["0dw45iks", "worth_house", "warkworth_house"], "gold_ent": ["0dw45iks"], "id": 258, "template": "i have booked you at the @name . your reference number is @ref . is there anything else i can help you", "response": "i have booked you at the warkworth_house . your reference number is 0dw45iks . is there anything else i can help you"}, {"pre_ent": [], "gold_ent": [], "id": 259, "template": "you ' re welcome . have a good day !", "response": "you ' re welcome . have a good day !"}, {"pre_ent": ["restaurant", "south", "restaurant_alimentum", "modern_european"], "gold_ent": ["modern_european", "restaurant_alimentum", "152_-_154_hills_road", "south", "moderate"], "id": 260, "template": "@name is an @food @type in the @area of town . would you like me to make a reservation for you ?", "response": "restaurant_alimentum is an modern_european restaurant in the south of town . would you like me to make a reservation for you ?"}, {"pre_ent": [], "gold_ent": [], "id": 261, "template": "thank you , goodbye !", "response": "thank you , goodbye !"}, {"pre_ent": ["charlie_chan"], "gold_ent": ["cheap", "centre", "charlie_chan"], "id": 262, "template": "i have found the @name . would you like to book a table ?", "response": "i have found the charlie_chan . would you like to book a table ?"}, {"pre_ent": ["charlie_chan"], "gold_ent": ["regent_street_city_centre"], "id": 263, "template": "i ' m sorry , i was not able to get you a reservation at @name . how else may i assist", "response": "i ' m sorry , i was not able to get you a reservation at charlie_chan . how else may i assist"}, {"pre_ent": ["01223361763", "cb21db"], "gold_ent": ["cb21db"], "id": 264, "template": "the postcode is @postcode and the phone number is @phone .", "response": "the postcode is cb21db and the phone number is 01223361763 ."}, {"pre_ent": [], "gold_ent": [], "id": 265, "template": "you ' re welcome . have a great day !", "response": "you ' re welcome . have a great day !"}, {"pre_ent": ["hotel", "two", "centre"], "gold_ent": ["3_star", "4_star"], "id": 266, "template": "i have @choice @type in the @area . is there a particular area of town you would like to stay in ?", "response": "i have two hotel in the centre . is there a particular area of town you would like to stay in ?"}, {"pre_ent": ["hotel", "two", "gonville_hotel", "the_lensfield_hotel"], "gold_ent": ["4_star"], "id": 267, "template": "there are @choice hotels that meet your needs . @name and @name . would you like to book it ?", "response": "there are two hotels that meet your needs . the_lensfield_hotel and gonville_hotel . would you like to book it ?"}, {"pre_ent": ["hotel", "two"], "gold_ent": [], "id": 268, "template": "i have @choice hotels that meet your criteria . would you like to try a different price range ?", "response": "i have two hotels that meet your criteria . would you like to try a different price range ?"}, {"pre_ent": ["hotel", "pu74excq", "gonville_hotel"], "gold_ent": [], "id": 269, "template": "i have you booked for you at the @name . your reference number is @ref .", "response": "i have you booked for you at the gonville_hotel . your reference number is pu74excq ."}, {"pre_ent": ["north", "hotel", "two"], "gold_ent": ["3_star", "expensive", "south", "centre", "two"], "id": 270, "template": "i have @choice hotels in the @area area . would you like to try another area ?", "response": "i have two hotels in the north area . would you like to try another area ?"}, {"pre_ent": ["hotel", "pu74excq", "the_lensfield_hotel"], "gold_ent": ["gonville_hotel", "gonville_place"], "id": 271, "template": "i have booked you at @name , and the reference number is @ref . is there anything else i can help you with today ?", "response": "i have booked you at the_lensfield_hotel , and the reference number is pu74excq . is there anything else i can help you with today ?"}, {"pre_ent": ["hotel", "pu74excq", "the_lensfield_hotel"], "gold_ent": [], "id": 272, "template": "i have booked you at @name , reference number is @ref . is there anything else i can help you with ?", "response": "i have booked you at the_lensfield_hotel , reference number is pu74excq . is there anything else i can help you with ?"}, {"pre_ent": ["hotel", "pu74excq", "gonville_hotel"], "gold_ent": ["pu74excq"], "id": 273, "template": "i was able to book you at the @name . your reference number is @ref .", "response": "i was able to book you at the gonville_hotel . your reference number is pu74excq ."}, {"pre_ent": [], "gold_ent": [], "id": 274, "template": "awesome . have a great day !", "response": "awesome . have a great day !"}, {"pre_ent": ["centre", "restaurant", "69"], "gold_ent": ["69", "centre"], "id": 275, "template": "there are @choice restaurants in the @area . what price range are you looking for ?", "response": "there are 69 restaurants in the centre . what price range are you looking for ?"}, {"pre_ent": ["centre", "italian", "restaurant", "cheap"], "gold_ent": ["stazione_restaurant_and_coffee_bar"], "id": 276, "template": "i have found @name in the @area . it ' s a @pricerange @food @type in the @area . would you like me to", "response": "i have found italian in the centre . it ' s a cheap italian restaurant in the centre . would you like me to"}, {"pre_ent": ["restaurant"], "gold_ent": ["i40q0gzm"], "id": 277, "template": "i ' m sorry , there are no tables available at that time . would you like to try another @type ?", "response": "i ' m sorry , there are no tables available at that time . would you like to try another restaurant ?"}, {"pre_ent": ["centre", "italian"], "gold_ent": [], "id": 278, "template": "i ' m sorry , i don ' t have a great @pricerange @type in the @area of town . do you have a", "response": "i ' m sorry , i don ' t have a great centre italian in the centre of town . do you have a"}, {"pre_ent": [], "gold_ent": [], "id": 279, "template": "you ' re welcome . have a great day !", "response": "you ' re welcome . have a great day !"}, {"pre_ent": [], "gold_ent": ["centre"], "id": 280, "template": "thank you for using our services .", "response": "thank you for using our services ."}, {"pre_ent": ["west", "many", "museum"], "gold_ent": ["west", "many", "entertainment"], "id": 281, "template": "there are @choice museums in the @area of town . do you have a specific area you ' d like to visit ?", "response": "there are many museums in the west of town . do you have a specific area you ' d like to visit ?"}, {"pre_ent": ["west", "cb238el", "museum"], "gold_ent": ["cb3ojg", "free", "people_'_s_portraits_exhibition_at_girton_college"], "id": 282, "template": "the @name is in the @area . their postcode is @postcode .", "response": "the museum is in the west . their postcode is cb238el ."}, {"pre_ent": [], "gold_ent": [], "id": 283, "template": "have a great day !", "response": "have a great day !"}, {"pre_ent": [], "gold_ent": [], "id": 284, "template": "i ' m sorry , but there are no hotels with free parking . would you like me to search a different area ?", "response": "i ' m sorry , but there are no hotels with free parking . would you like me to search a different area ?"}, {"pre_ent": ["16"], "gold_ent": [], "id": 285, "template": "i ' ve found @choice hotels with free parking . is there a specific area you would like to stay in ?", "response": "i ' ve found 16 hotels with free parking . is there a specific area you would like to stay in ?"}, {"pre_ent": ["guesthouse", "16", "moderate"], "gold_ent": ["guesthouse"], "id": 286, "template": "there are @choice guesthouses that are in the @pricerange price range . would you like to book a room ?", "response": "there are 16 guesthouses that are in the moderate price range . would you like to book a room ?"}, {"pre_ent": ["16", "alexander_bed_and_breakfast", "east"], "gold_ent": [], "id": 287, "template": "there are @choice hotels that meet your criteria . @name in the @area and @name in the @area . would you like me to book it for you ?", "response": "there are 16 hotels that meet your criteria . alexander_bed_and_breakfast in the east and alexander_bed_and_breakfast in the east . would you like me to book it for you ?"}, {"pre_ent": ["16"], "gold_ent": [], "id": 288, "template": "i have @choice hotels that meet your criteria . is there a particular area you would like to check in ?", "response": "i have 16 hotels that meet your criteria . is there a particular area you would like to check in ?"}, {"pre_ent": ["4_star", "guesthouse", "16", "centre"], "gold_ent": ["4_star", "16"], "id": 289, "template": "yes , i have @choice @stars guesthouses in the @area . do you have a preference on area ?", "response": "yes , i have 16 4_star guesthouses in the centre . do you have a preference on area ?"}, {"pre_ent": ["4_star", "alexander_bed_and_breakfast", "centre"], "gold_ent": ["alexander_bed_and_breakfast", "cheap", "centre", "guesthouse"], "id": 290, "template": "how about @name ? it ' s in the @area and has a @stars day .", "response": "how about alexander_bed_and_breakfast ? it ' s in the centre and has a 4_star day ."}, {"pre_ent": ["sid7a0h4"], "gold_ent": [], "id": 291, "template": "booking was successful . reference number is : @ref . is there anything else i can help you with ?", "response": "booking was successful . reference number is : sid7a0h4 . is there anything else i can help you with ?"}, {"pre_ent": ["sid7a0h4"], "gold_ent": ["sid7a0h4"], "id": 292, "template": "booking was successful . reference number is : @ref .", "response": "booking was successful . reference number is : sid7a0h4 ."}, {"pre_ent": [], "gold_ent": ["centre"], "id": 293, "template": "you ' re welcome . have a great day !", "response": "you ' re welcome . have a great day !"}, {"pre_ent": ["32"], "gold_ent": ["32"], "id": 294, "template": "i have @choice hotels that meet your needs . do you have a specific area of town you ' re looking for ?", "response": "i have 32 hotels that meet your needs . do you have a specific area of town you ' re looking for ?"}, {"pre_ent": ["east", "a_and_b_guest_house"], "gold_ent": ["east", "north", "south"], "id": 295, "template": "i have the @name in the @area . would you like me to book it for you ?", "response": "i have the a_and_b_guest_house in the east . would you like me to book it for you ?"}, {"pre_ent": ["a_and_b_guest_house"], "gold_ent": ["a_and_b_guest_house"], "id": 296, "template": "i have the @name and @name . would you like me to book it for you ?", "response": "i have the a_and_b_guest_house and a_and_b_guest_house . would you like me to book it for you ?"}, {"pre_ent": [], "gold_ent": [], "id": 297, "template": "i have you booked for you , how many people will be staying and how many people will be staying and how many people will be staying and for how many people and how many people will be staying and for", "response": "i have you booked for you , how many people will be staying and how many people will be staying and how many people will be staying and for how many people and how many people will be staying and for"}, {"pre_ent": [], "gold_ent": [], "id": 298, "template": "i ' m sorry , i was unable to book that for you . would you like to try another hotel ?", "response": "i ' m sorry , i was unable to book that for you . would you like to try another hotel ?"}, {"pre_ent": ["3cry3ddp", "a_and_b_guest_house"], "gold_ent": ["acorn_guest_house"], "id": 299, "template": "i was able to book you at the @name . your reference number is @ref .", "response": "i was able to book you at the a_and_b_guest_house . your reference number is 3cry3ddp ."}, {"pre_ent": ["3cry3ddp", "a_and_b_guest_house"], "gold_ent": ["acorn_guest_house", "4_star"], "id": 300, "template": "i have booked you at the @name . your reference number is @ref .", "response": "i have booked you at the a_and_b_guest_house . your reference number is 3cry3ddp ."}, {"pre_ent": ["3cry3ddp"], "gold_ent": ["3cry3ddp"], "id": 301, "template": "booking was successful . reference number is : @ref .", "response": "booking was successful . reference number is : 3cry3ddp ."}, {"pre_ent": [], "gold_ent": [], "id": 302, "template": "you ' re welcome . have a great day !", "response": "you ' re welcome . have a great day !"}, {"pre_ent": ["centre", "restaurant", "4", "asian_oriental"], "gold_ent": ["4"], "id": 303, "template": "yes , there are @choice @food restaurants in the @area of town . do you have a preference on the type of food ?", "response": "yes , there are 4 asian_oriental restaurants in the centre of town . do you have a preference on the type of food ?"}, {"pre_ent": ["centre", "yippee_noodle_bar", "moderate"], "gold_ent": ["asian_oriental", "moderate", "centre", "yippee_noodle_bar"], "id": 304, "template": "i have the @name in the @area area , and is in the @pricerange price range . would you like me to book a table for you ?", "response": "i have the yippee_noodle_bar in the centre area , and is in the moderate price range . would you like me to book a table for you ?"}, {"pre_ent": ["yippee_noodle_bar"], "gold_ent": [], "id": 305, "template": "i ' m sorry , the @name is fully booked . would you like me to try a different day or time ?", "response": "i ' m sorry , the yippee_noodle_bar is fully booked . would you like me to try a different day or time ?"}, {"pre_ent": ["lsay2yox"], "gold_ent": ["lsay2yox"], "id": 306, "template": "booking was successful . reference number is : @ref .", "response": "booking was successful . reference number is : lsay2yox ."}, {"pre_ent": [], "gold_ent": [], "id": 307, "template": "you ' re welcome . have a great day !", "response": "you ' re welcome . have a great day !"}, {"pre_ent": ["west", "museum", "13"], "gold_ent": ["west", "13", "college"], "id": 308, "template": "there are @choice museums in the @area of town . do you have a preference for area ?", "response": "there are 13 museums in the west of town . do you have a preference for area ?"}, {"pre_ent": ["west"], "gold_ent": ["entertainment", "whale_of_a_time"], "id": 309, "template": "there are no entrance restaurants in the @area .", "response": "there are no entrance restaurants in the west ."}, {"pre_ent": ["college"], "gold_ent": ["01954781018", "cb238el", "unit_8_,_viking_way_,_bar_hill"], "id": 310, "template": "i ' m sorry , there are no rooms available . would you like to try another @type ?", "response": "i ' m sorry , there are no rooms available . would you like to try another college ?"}, {"pre_ent": [], "gold_ent": [], "id": 311, "template": "have a great day !", "response": "have a great day !"}, {"pre_ent": ["centre", "free", "williams_art_and_antiques"], "gold_ent": ["williams_art_and_antiques"], "id": 312, "template": "how about @name ? it is located in the @area of town , is in the @pricerange price range .", "response": "how about williams_art_and_antiques ? it is located in the centre of town , is in the free price range ."}, {"pre_ent": ["centre", "cb12lj"], "gold_ent": ["cb12lj", "centre"], "id": 313, "template": "it is located in the @area , postcode @postcode .", "response": "it is located in the centre , postcode cb12lj ."}, {"pre_ent": [], "gold_ent": ["williams_art_and_antiques"], "id": 314, "template": "you ' re welcome . have a nice day !", "response": "you ' re welcome . have a nice day !"}, {"pre_ent": ["east", "entertainment"], "gold_ent": ["east", "cherry_hinton_hall_and_grounds"], "id": 315, "template": "i ' m sorry , there are no results for any @type in the @area . do you have a preference ?", "response": "i ' m sorry , there are no results for any entertainment in the east . do you have a preference ?"}, {"pre_ent": ["cherry_hinton_road", "cb18dw"], "gold_ent": ["cb18dw", "cherry_hinton_road"], "id": 316, "template": "the address is @address , postcode @postcode . is there anything else i can help you with ?", "response": "the address is cherry_hinton_road , postcode cb18dw . is there anything else i can help you with ?"}, {"pre_ent": ["cherry_hinton_hall_and_grounds", "cb18dw"], "gold_ent": [], "id": 317, "template": "it ' s @pricerange , and the @name is @pricerange .", "response": "it ' s cb18dw , and the cherry_hinton_hall_and_grounds is cb18dw ."}, {"pre_ent": [], "gold_ent": [], "id": 318, "template": "you ' re welcome ! have a great day !", "response": "you ' re welcome ! have a great day !"}, {"pre_ent": ["worth_house", "4_star", "guesthouse", "east", "warkworth_house"], "gold_ent": [], "id": 319, "template": "@name is a @type located in the @area area . it is a @stars @type and the is located in the @area", "response": "warkworth_house is a guesthouse located in the east area . it is a 4_star guesthouse and the is located in the east"}, {"pre_ent": [], "gold_ent": [], "id": 320, "template": "i ' m sorry , there are no rooms available for that days and what day would you like to stay in", "response": "i ' m sorry , there are no rooms available for that days and what day would you like to stay in"}, {"pre_ent": [], "gold_ent": [], "id": 321, "template": "i ' m sorry , that booking was unsuccessful . would you like to try another hotel ?", "response": "i ' m sorry , that booking was unsuccessful . would you like to try another hotel ?"}, {"pre_ent": ["worth_house", "tucgj6dx", "warkworth_house"], "gold_ent": ["tucgj6dx"], "id": 322, "template": "i was able to book you at the @name , reference number @ref . can i help you with anything else ?", "response": "i was able to book you at the warkworth_house , reference number tucgj6dx . can i help you with anything else ?"}, {"pre_ent": [], "gold_ent": [], "id": 323, "template": "you ' re welcome . have a good day .", "response": "you ' re welcome . have a good day ."}, {"pre_ent": ["west", "restaurant"], "gold_ent": ["west", "restaurant"], "id": 324, "template": "i ' m sorry , there are no restaurants in the @area . is there a specific type of attraction you ' d like to", "response": "i ' m sorry , there are no restaurants in the west . is there a specific type of attraction you ' d like to"}, {"pre_ent": ["restaurant", "centre"], "gold_ent": ["indian"], "id": 325, "template": "i ' m sorry , there are no restaurants in the city @area . would you like to try another type of cuisine ?", "response": "i ' m sorry , there are no restaurants in the city centre . would you like to try another type of cuisine ?"}, {"pre_ent": ["west", "indian", "restaurant", "cocum"], "gold_ent": ["maharajah_tandoori_restaurant", "west", "indian"], "id": 326, "template": "@name is a @food @type in the @area of town .", "response": "cocum is a indian restaurant in the west of town ."}, {"pre_ent": ["71_castle_street_city_centre", "centre"], "gold_ent": ["cb30ah"], "id": 327, "template": "it is located at @address . is there anything else i can help you with ?", "response": "it is located at 71_castle_street_city_centre . is there anything else i can help you with ?"}, {"pre_ent": [], "gold_ent": [], "id": 328, "template": "you ' re welcome . have a good day !", "response": "you ' re welcome . have a good day !"}, {"pre_ent": ["guesthouse", "19"], "gold_ent": ["19"], "id": 329, "template": "i have @choice guesthouses with free parking . do you have a specific area you ' d like to stay in ?", "response": "i have 19 guesthouses with free parking . do you have a specific area you ' d like to stay in ?"}, {"pre_ent": ["north", "4_star"], "gold_ent": [], "id": 330, "template": "i have the @name in the @area of town . would you like me to book it for you ?", "response": "i have the 4_star in the north of town . would you like me to book it for you ?"}, {"pre_ent": ["north", "4_star", "acorn_guest_house"], "gold_ent": ["north"], "id": 331, "template": "i have the @name in the @area of town , and @name are both @stars and parking .", "response": "i have the acorn_guest_house in the north of town , and acorn_guest_house are both 4_star and parking ."}, {"pre_ent": [], "gold_ent": [], "id": 332, "template": "you ' re quite welcome . is there anything else i can help you with ?", "response": "you ' re quite welcome . is there anything else i can help you with ?"}, {"pre_ent": ["4_star", "acorn_guest_house"], "gold_ent": ["kirkwood_house"], "id": 333, "template": "@name has a @stars rating and has @stars . would you like me to book it for you ?", "response": "acorn_guest_house has a 4_star rating and has 4_star . would you like me to book it for you ?"}, {"pre_ent": ["cb41da"], "gold_ent": ["cb41da", "kirkwood_house"], "id": 334, "template": "the postcode is @postcode . is there anything else i can help you with ?", "response": "the postcode is cb41da . is there anything else i can help you with ?"}, {"pre_ent": [], "gold_ent": [], "id": 335, "template": "you ' re welcome . have a nice day !", "response": "you ' re welcome . have a nice day !"}, {"pre_ent": ["5"], "gold_ent": ["5"], "id": 336, "template": "i have @choice options . what area of town would you like to stay in ?", "response": "i have 5 options . what area of town would you like to stay in ?"}, {"pre_ent": ["centre", "el_shaddai"], "gold_ent": [], "id": 337, "template": "i have the @name in the @area . it is in the @area . would you like to make a booking ?", "response": "i have the el_shaddai in the centre . it is in the centre . would you like to make a booking ?"}, {"pre_ent": ["guesthouse"], "gold_ent": [], "id": 338, "template": "there are several guesthouses that meet your criteria . is there a particular area you ' d like to stay in ?", "response": "there are several guesthouses that meet your criteria . is there a particular area you ' d like to stay in ?"}, {"pre_ent": ["centre", "4_star", "guesthouse", "el_shaddai"], "gold_ent": ["el_shaddai", "centre"], "id": 339, "template": "how about @name ? it is a @stars @type in the @area of town . would you like me to book it for you ?", "response": "how about el_shaddai ? it is a 4_star guesthouse in the centre of town . would you like me to book it for you ?"}, {"pre_ent": ["01223327978"], "gold_ent": ["01223327978"], "id": 340, "template": "the phone number is @phone . is there anything else i can help you with ?", "response": "the phone number is 01223327978 . is there anything else i can help you with ?"}, {"pre_ent": [], "gold_ent": [], "id": 341, "template": "you ' re welcome . have a nice day !", "response": "you ' re welcome . have a nice day !"}, {"pre_ent": [], "gold_ent": [], "id": 342, "template": "thank you , goodbye !", "response": "thank you , goodbye !"}, {"pre_ent": ["expensive", "restaurant", "bedouin", "african"], "gold_ent": ["bedouin", "restaurant", "centre", "expensive"], "id": 343, "template": "@name is a @food @type in the @pricerange price range .", "response": "bedouin is a african restaurant in the expensive price range ."}, {"pre_ent": ["centre", "bedouin", "100_mill_road_city_centre", "01223367660"], "gold_ent": ["01223367660", "100_mill_road_city_centre"], "id": 344, "template": "sure , @name is located at @address and the phone number is @phone .", "response": "sure , bedouin is located at 100_mill_road_city_centre and the phone number is 01223367660 ."}, {"pre_ent": [], "gold_ent": [], "id": 345, "template": "thank you for using our system . good bye .", "response": "thank you for using our system . good bye ."}, {"pre_ent": ["5", "4_star"], "gold_ent": ["5"], "id": 346, "template": "there are @choice @pricerange hotels that meet your needs . do you have a preference for location ?", "response": "there are 5 4_star hotels that meet your needs . do you have a preference for location ?"}, {"pre_ent": ["5"], "gold_ent": [], "id": 347, "template": "i have found 5 matches . is there a particular area you ' d like to stay in ?", "response": "i have found 5 matches . is there a particular area you ' d like to stay in ?"}, {"pre_ent": ["centre", "guesthouse", "alexander_bed_and_breakfast"], "gold_ent": ["cheap", "guesthouse"], "id": 348, "template": "how about the @name ? it is a @stars @type in the @area of town . would you like me to book it for you ?", "response": "how about the alexander_bed_and_breakfast ? it is a guesthouse guesthouse in the centre of town . would you like me to book it for you ?"}, {"pre_ent": ["el_shaddai"], "gold_ent": ["el_shaddai"], "id": 349, "template": "@name has free wifi and free parking .", "response": "el_shaddai has free wifi and free parking ."}, {"pre_ent": ["guesthouse"], "gold_ent": ["el_shaddai", "guesthouse"], "id": 350, "template": "it is a @stars hotel . would you like me to book it for you ?", "response": "it is a guesthouse hotel . would you like me to book it for you ?"}, {"pre_ent": [], "gold_ent": [], "id": 351, "template": "i ' m sorry , the hotel isn ' t available . would you like to try another hotel ?", "response": "i ' m sorry , the hotel isn ' t available . would you like to try another hotel ?"}, {"pre_ent": ["el_shaddai", "4_star"], "gold_ent": [], "id": 352, "template": "i have booked you at the @name . the reference number is : @ref .", "response": "i have booked you at the el_shaddai . the reference number is : 4_star ."}, {"pre_ent": ["centre", "alexander_bed_and_breakfast"], "gold_ent": ["cheap"], "id": 353, "template": "i have a listing for @name in the @area . would you like me to book it for you ?", "response": "i have a listing for alexander_bed_and_breakfast in the centre . would you like me to book it for you ?"}, {"pre_ent": [], "gold_ent": ["alexander_bed_and_breakfast"], "id": 354, "template": "i ' m sorry , there are no hotels that offer free internet , would you like to try a different star rating or a different star rating ?", "response": "i ' m sorry , there are no hotels that offer free internet , would you like to try a different star rating or a different star rating ?"}, {"pre_ent": [], "gold_ent": [], "id": 355, "template": "okay . glad i could help . have a great day !", "response": "okay . glad i could help . have a great day !"}, {"pre_ent": ["restaurant", "centre", "bangkok_city", "thai"], "gold_ent": ["restaurant", "thai", "expensive"], "id": 356, "template": "@name is an @pricerange @food @type in the @area area . would you like to make a reservation ?", "response": "bangkok_city is an thai thai restaurant in the centre area . would you like to make a reservation ?"}, {"pre_ent": ["restaurant"], "gold_ent": [], "id": 357, "template": "i ' m sorry , i was not able to book that @type . would you like to try another @type ?", "response": "i ' m sorry , i was not able to book that restaurant . would you like to try another restaurant ?"}, {"pre_ent": ["wi602i6m"], "gold_ent": ["wi602i6m"], "id": 358, "template": "i have booked you a table for 15 minutes , reference number is : @ref .", "response": "i have booked you a table for 15 minutes , reference number is : wi602i6m ."}, {"pre_ent": [], "gold_ent": [], "id": 359, "template": "you ' re welcome . have a great day !", "response": "you ' re welcome . have a great day !"}, {"pre_ent": ["restaurant"], "gold_ent": ["centre"], "id": 360, "template": "i ' m sorry there are no restaurants that meet that criteria . would you like to try a different type of @type ?", "response": "i ' m sorry there are no restaurants that meet that criteria . would you like to try a different type of restaurant ?"}, {"pre_ent": ["chinese", "restaurant", "10"], "gold_ent": ["10", "centre"], "id": 361, "template": "there are @choice @food restaurants . would you like to try a one of those ?", "response": "there are 10 chinese restaurants . would you like to try a one of those ?"}, {"pre_ent": ["chinese", "tang_chinese"], "gold_ent": ["sesame_restaurant_and_bar", "expensive", "ugly_duckling", "centre", "tang_chinese", "hk_fusion"], "id": 362, "template": "@name has good reviews . would you like me to book it for you ?", "response": "tang_chinese has good reviews . would you like me to book it for you ?"}, {"pre_ent": ["ugly_duckling", "48mb42od"], "gold_ent": ["48mb42od"], "id": 363, "template": "i was able to book you a table at @name . your reference number is @ref . is there anything else i can help you with ?", "response": "i was able to book you a table at ugly_duckling . your reference number is 48mb42od . is there anything else i can help you with ?"}, {"pre_ent": [], "gold_ent": [], "id": 364, "template": "you ' re welcome . have a great day !", "response": "you ' re welcome . have a great day !"}, {"pre_ent": [], "gold_ent": ["centre"], "id": 365, "template": "thank you for using our services .", "response": "thank you for using our services ."}, {"pre_ent": ["east", "moderate", "the_cambridge_belfry", "hotel"], "gold_ent": [], "id": 366, "template": "how about @name ? it is a moderately priced @type in the @area of town .", "response": "how about the_cambridge_belfry ? it is a moderately priced hotel in the east of town ."}, {"pre_ent": ["east", "4_star", "the_cambridge_belfry", "hotel"], "gold_ent": ["hotel", "guesthouse"], "id": 367, "template": "how about @name ? it is a @pricerange @type in the @area . would you like me to book it for you ?", "response": "how about the_cambridge_belfry ? it is a 4_star hotel in the east . would you like me to book it for you ?"}, {"pre_ent": ["4_star", "north", "the_cambridge_belfry", "hotel"], "gold_ent": ["52_gilbert_road", "archway_house"], "id": 368, "template": "how about the @name ? it is a @stars @type in the @area of town . would you like to make a reservation ?", "response": "how about the the_cambridge_belfry ? it is a 4_star hotel in the north of town . would you like to make a reservation ?"}, {"pre_ent": ["4_star", "north"], "gold_ent": ["north", "moderate", "archway_house"], "id": 369, "template": "it is a @type in the @area . is there anything else i can help you with ?", "response": "it is a 4_star in the north . is there anything else i can help you with ?"}, {"pre_ent": ["52_gilbert_road"], "gold_ent": ["52_gilbert_road"], "id": 370, "template": "the address is @address . is there anything else i can help you with ?", "response": "the address is 52_gilbert_road . is there anything else i can help you with ?"}, {"pre_ent": [], "gold_ent": [], "id": 371, "template": "you ' re welcome . have a good day !", "response": "you ' re welcome . have a good day !"}, {"pre_ent": ["expensive", "restaurant", "4"], "gold_ent": ["south", "4", "centre"], "id": 372, "template": "there are @choice restaurants in the @pricerange price range . what area of town would you like ?", "response": "there are 4 restaurants in the expensive price range . what area of town would you like ?"}, {"pre_ent": [], "gold_ent": [], "id": 373, "template": "you ' re welcome . is there anything else i can help you with ?", "response": "you ' re welcome . is there anything else i can help you with ?"}, {"pre_ent": ["frankie_and_bennys", "cambridge_leisure_park_clifton_way_cherry_hinton", "south"], "gold_ent": ["don_pasquale_pizzeria"], "id": 374, "template": "the @name is located in the @area . it is located at @address .", "response": "the frankie_and_bennys is located in the south . it is located at cambridge_leisure_park_clifton_way_cherry_hinton ."}, {"pre_ent": ["don_pasquale_pizzeria", "cb23nj"], "gold_ent": ["don_pasquale_pizzeria", "cb23nj"], "id": 375, "template": "the postcode for @name is @postcode . is there anything else i can help you with today ?", "response": "the postcode for don_pasquale_pizzeria is cb23nj . is there anything else i can help you with today ?"}, {"pre_ent": [], "gold_ent": [], "id": 376, "template": "you ' re welcome . have a great day !", "response": "you ' re welcome . have a great day !"}, {"pre_ent": ["centre", "expensive", "restaurant", "quite_a_few"], "gold_ent": ["quite_a_few"], "id": 377, "template": "there are @choice @pricerange restaurants in the @area of town . what type of food would you like ?", "response": "there are quite_a_few expensive restaurants in the centre of town . what type of food would you like ?"}, {"pre_ent": ["regent_street_city_centre", "centre", "bedouin"], "gold_ent": ["bedouin", "restaurant", "african"], "id": 378, "template": "how about @name ? it ' s located at @address . would you like me to make a reservation for you ?", "response": "how about bedouin ? it ' s located at regent_street_city_centre . would you like me to make a reservation for you ?"}, {"pre_ent": [], "gold_ent": ["bedouin"], "id": 379, "template": "i ' m sorry , there are no tables available at that time . would you like to try another day or time slot ?", "response": "i ' m sorry , there are no tables available at that time . would you like to try another day or time slot ?"}, {"pre_ent": ["922yorfc"], "gold_ent": ["922yorfc"], "id": 380, "template": "of course ! your reference number is @ref .", "response": "of course ! your reference number is 922yorfc ."}, {"pre_ent": [], "gold_ent": [], "id": 381, "template": "you ' re welcome . have a great day !", "response": "you ' re welcome . have a great day !"}, {"pre_ent": [], "gold_ent": [], "id": 382, "template": "have a great day !", "response": "have a great day !"}, {"pre_ent": ["hotel"], "gold_ent": ["north", "ashley_hotel", "lovell_lodge"], "id": 383, "template": "i ' m sorry , there are no hotels with free parking . do you have a preference on the star rating ?", "response": "i ' m sorry , there are no hotels with free parking . do you have a preference on the star rating ?"}, {"pre_ent": ["moderate", "hotel", "lovell_lodge"], "gold_ent": [], "id": 384, "template": "@name is a @stars @type in the @area . would you like me to book it for you ?", "response": "lovell_lodge is a hotel hotel in the moderate . would you like me to book it for you ?"}, {"pre_ent": ["ashley_hotel", "74_chesterton_road", "hotel"], "gold_ent": ["01223350059", "ashley_hotel"], "id": 385, "template": "@name is located at @address . would you like me to book you a reservation ?", "response": "ashley_hotel is located at 74_chesterton_road . would you like me to book you a reservation ?"}, {"pre_ent": ["74_chesterton_road"], "gold_ent": ["hotel", "74_chesterton_road"], "id": 386, "template": "the address is @address .", "response": "the address is 74_chesterton_road ."}, {"pre_ent": [], "gold_ent": [], "id": 387, "template": "thank you , goodbye .", "response": "thank you , goodbye ."}, {"pre_ent": ["6", "hotel"], "gold_ent": ["6", "3_star"], "id": 388, "template": "there are @choice hotels that meet that criteria . is there a particular area of town you ' d like to stay in ?", "response": "there are 6 hotels that meet that criteria . is there a particular area of town you ' d like to stay in ?"}, {"pre_ent": ["3_star", "hotel", "the_lensfield_hotel"], "gold_ent": ["gonville_hotel", "the_lensfield_hotel", "south", "centre"], "id": 389, "template": "i have found @name . it has @stars and has free internet and parking . would you like me to book it for you ?", "response": "i have found the_lensfield_hotel . it has 3_star and has free internet and parking . would you like me to book it for you ?"}, {"pre_ent": ["01223355017"], "gold_ent": [], "id": 390, "template": "your reservation number is @phone .", "response": "your reservation number is 01223355017 ."}, {"pre_ent": ["centre", "bridge_guest_house"], "gold_ent": [], "id": 391, "template": "how about @name ? it is in the @area . do you want me to book it for you ?", "response": "how about bridge_guest_house ? it is in the centre . do you want me to book it for you ?"}, {"pre_ent": ["hotel", "the_lensfield_hotel"], "gold_ent": ["north", "3_star", "hamilton_lodge", "guesthouse"], "id": 392, "template": "yes , i have @name . would you like me to book it for you ?", "response": "yes , i have the_lensfield_hotel . would you like me to book it for you ?"}, {"pre_ent": ["01223365664", "6"], "gold_ent": ["01223365664"], "id": 393, "template": "the phone number is @phone . can i help you with anything else ?", "response": "the phone number is 01223365664 . can i help you with anything else ?"}, {"pre_ent": ["156_chesterton_road", "6"], "gold_ent": ["156_chesterton_road"], "id": 394, "template": "the address is @address .", "response": "the address is 156_chesterton_road ."}, {"pre_ent": [], "gold_ent": [], "id": 395, "template": "you ' re welcome . have a great day !", "response": "you ' re welcome . have a great day !"}, {"pre_ent": ["expensive", "restaurant"], "gold_ent": ["expensive"], "id": 396, "template": "i ' m sorry , there are no restaurants in the @pricerange price range . would you like to try a different area or price range ?", "response": "i ' m sorry , there are no restaurants in the expensive price range . would you like to try a different area or price range ?"}, {"pre_ent": ["restaurant", "a_couple", "mediterranean"], "gold_ent": ["a_couple", "shiraz_restaurant", "la_mimosa", "centre"], "id": 397, "template": "i have @choice restaurants that serve @food food . would you like to try a different area or price range ?", "response": "i have a_couple restaurants that serve mediterranean food . would you like to try a different area or price range ?"}, {"pre_ent": ["restaurant", "er5dfe50", "shiraz_restaurant"], "gold_ent": ["er5dfe50"], "id": 398, "template": "i have booked you a table for 4 on sunday at @name . your reference number is @ref . is there anything else i can help you with ?", "response": "i have booked you a table for 4 on sunday at shiraz_restaurant . your reference number is er5dfe50 . is there anything else i can help you with ?"}, {"pre_ent": [], "gold_ent": [], "id": 399, "template": "you ' re welcome . have a great day !", "response": "you ' re welcome . have a great day !"}, {"pre_ent": ["moderate", "many"], "gold_ent": ["many"], "id": 400, "template": "there are @choice moderately priced hotels in the area . do you have a preference for location ?", "response": "there are many moderately priced hotels in the area . do you have a preference for location ?"}, {"pre_ent": ["moderate", "a_and_b_guest_house"], "gold_ent": ["a_and_b_guest_house", "moderate"], "id": 401, "template": "i have found the @name . it is moderately priced and has free parking .", "response": "i have found the a_and_b_guest_house . it is moderately priced and has free parking ."}, {"pre_ent": ["4_star"], "gold_ent": ["archway_house"], "id": 402, "template": "yes , it has @stars . would you like me to book it for you ?", "response": "yes , it has 4_star . would you like me to book it for you ?"}, {"pre_ent": ["north", "01223315702", "archway_house"], "gold_ent": ["01223575314", "north"], "id": 403, "template": "@name is in the @area area , the phone number is @phone .", "response": "archway_house is in the north area , the phone number is 01223315702 ."}, {"pre_ent": [], "gold_ent": [], "id": 404, "template": "thank you , goodbye !", "response": "thank you , goodbye !"}, {"pre_ent": ["hotel", "8"], "gold_ent": [], "id": 405, "template": "i have @choice hotels with free parking . do you have any other preferences ?", "response": "i have 8 hotels with free parking . do you have any other preferences ?"}, {"pre_ent": ["centre", "hotel", "8"], "gold_ent": ["8", "gonville_hotel"], "id": 406, "template": "there are @choice hotels in the @pricerange price range . would you like to narrow it down by area or price range", "response": "there are 8 hotels in the centre price range . would you like to narrow it down by area or price range"}, {"pre_ent": [], "gold_ent": [], "id": 407, "template": "how many days will you be staying ?", "response": "how many days will you be staying ?"}, {"pre_ent": ["hotel", "ajughitg", "gonville_hotel"], "gold_ent": [], "id": 408, "template": "i have booked you at the @name . reference number is @ref .", "response": "i have booked you at the gonville_hotel . reference number is ajughitg ."}, {"pre_ent": ["hotel", "ajughitg", "gonville_hotel"], "gold_ent": ["hotel"], "id": 409, "template": "i was able to book you at the @name . your reference number is @ref . is there anything else i can help you with ?", "response": "i was able to book you at the gonville_hotel . your reference number is ajughitg . is there anything else i can help you with ?"}, {"pre_ent": ["ajughitg"], "gold_ent": ["ajughitg"], "id": 410, "template": "booking was successful . reference number is : @ref .", "response": "booking was successful . reference number is : ajughitg ."}, {"pre_ent": [], "gold_ent": ["centre"], "id": 411, "template": "you ' re welcome . have a great day !", "response": "you ' re welcome . have a great day !"}, {"pre_ent": ["quite_a_few"], "gold_ent": ["quite_a_few", "cheap"], "id": 412, "template": "i have @choice listings for you . what type of food are you looking for ?", "response": "i have quite_a_few listings for you . what type of food are you looking for ?"}, {"pre_ent": ["restaurant"], "gold_ent": [], "id": 413, "template": "i ' m sorry , there are no restaurants meeting your criteria . would you like to try a different cuisine ?", "response": "i ' m sorry , there are no restaurants meeting your criteria . would you like to try a different cuisine ?"}, {"pre_ent": ["centre", "indian", "restaurant"], "gold_ent": ["mahal_of_cambridge", "kohinoor", "the_gandhi", "centre"], "id": 414, "template": "i have 5 @pricerange @food restaurants in the @area . would you like to book a table ?", "response": "i have 5 indian indian restaurants in the centre . would you like to book a table ?"}, {"pre_ent": ["m3tw6mpa", "kohinoor"], "gold_ent": [], "id": 415, "template": "i have booked you at @name , reference number is @ref . is there anything else i can help you with ?", "response": "i have booked you at kohinoor , reference number is m3tw6mpa . is there anything else i can help you with ?"}, {"pre_ent": ["m3tw6mpa"], "gold_ent": ["m3tw6mpa"], "id": 416, "template": "i was able to book a table for 5 at 17:30 . your reference number is @ref . is there anything else i can help you with ?", "response": "i was able to book a table for 5 at 17:30 . your reference number is m3tw6mpa . is there anything else i can help you with ?"}, {"pre_ent": ["south", "restaurant", "several"], "gold_ent": ["italian", "mexican", "indian", "several", "chinese"], "id": 417, "template": "there are @choice restaurants in the @area . do you have a preference on type of food ?", "response": "there are several restaurants in the south . do you have a preference on type of food ?"}, {"pre_ent": ["expensive", "restaurant", "peking_restaurant", "01223354755", "cb28nx"], "gold_ent": ["01223354755", "peking_restaurant", "cb28nx"], "id": 418, "template": "@name is a @food @type in the @pricerange price range . their phone number is @phone and their postcode is @postcode . is there anything else i can help", "response": "peking_restaurant is a expensive restaurant in the expensive price range . their phone number is 01223354755 and their postcode is cb28nx . is there anything else i can help"}, {"pre_ent": [], "gold_ent": [], "id": 419, "template": "thank you for using our services .", "response": "thank you for using our services ."}, {"pre_ent": ["hotel", "2", "south"], "gold_ent": ["hotel", "3_star", "south", "centre"], "id": 420, "template": "i have @choice hotels in the @area . what area would you like to stay in ?", "response": "i have 2 hotels in the south . what area would you like to stay in ?"}, {"pre_ent": ["centre", "hotel", "the_lensfield_hotel"], "gold_ent": ["gonville_hotel"], "id": 421, "template": "i have @choice hotels in the @area . what area would you like to book ?", "response": "i have the_lensfield_hotel hotels in the centre . what area would you like to book ?"}, {"pre_ent": ["hotel"], "gold_ent": ["hotel"], "id": 422, "template": "i ' m sorry , the booking was unsuccessful . would you like to try another hotel ?", "response": "i ' m sorry , the booking was unsuccessful . would you like to try another hotel ?"}, {"pre_ent": ["o8vh7vl6"], "gold_ent": ["o8vh7vl6"], "id": 423, "template": "booking was successful . reference number is : @ref . is there anything else i can help you with ?", "response": "booking was successful . reference number is : o8vh7vl6 . is there anything else i can help you with ?"}, {"pre_ent": [], "gold_ent": [], "id": 424, "template": "you ' re welcome . have a good day !", "response": "you ' re welcome . have a good day !"}, {"pre_ent": ["a_number_of"], "gold_ent": ["a_number_of"], "id": 425, "template": "there are @choice hotels with free parking . do you have a price range or price range you ' re looking for ?", "response": "there are a_number_of hotels with free parking . do you have a price range or price range you ' re looking for ?"}, {"pre_ent": ["a_number_of"], "gold_ent": ["bridge_guest_house"], "id": 426, "template": "i have found @choice hotels . do you have a price range preference ?", "response": "i have found a_number_of hotels . do you have a price range preference ?"}, {"pre_ent": [], "gold_ent": [], "id": 427, "template": "i ' m sorry , the booking was unsuccessful . would you like to try another day or a shorter stay ?", "response": "i ' m sorry , the booking was unsuccessful . would you like to try another day or a shorter stay ?"}, {"pre_ent": ["a_number_of", "7ckepro5"], "gold_ent": [], "id": 428, "template": "i have booked you at @name . the reference number is @ref .", "response": "i have booked you at a_number_of . the reference number is 7ckepro5 ."}, {"pre_ent": ["bridge_guest_house", "7ckepro5"], "gold_ent": ["bridge_guest_house", "7ckepro5"], "id": 429, "template": "i ' ve successfully booked you a room at the @name . your reference number is @ref .", "response": "i ' ve successfully booked you a room at the bridge_guest_house . your reference number is 7ckepro5 ."}, {"pre_ent": [], "gold_ent": [], "id": 430, "template": "have a great day !", "response": "have a great day !"}, {"pre_ent": ["hotel", "gonville_hotel"], "gold_ent": ["hotel", "gonville_hotel"], "id": 431, "template": "@name fits your criteria . would you like me to book it for you ?", "response": "gonville_hotel fits your criteria . would you like me to book it for you ?"}, {"pre_ent": [], "gold_ent": [], "id": 432, "template": "yes , they both offer free wifi . would you like me to book it for you ?", "response": "yes , they both offer free wifi . would you like me to book it for you ?"}, {"pre_ent": ["hotel"], "gold_ent": ["p16vjzdh"], "id": 433, "template": "i ' m sorry , but there are no rooms available for that day . would you like to try another hotel", "response": "i ' m sorry , but there are no rooms available for that day . would you like to try another hotel"}, {"pre_ent": [], "gold_ent": [], "id": 434, "template": "you ' re welcome . have a good day .", "response": "you ' re welcome . have a good day ."}, {"pre_ent": [], "gold_ent": ["bridge_guest_house"], "id": 435, "template": "i ' m sorry , but i don ' t have any hotels matching your criteria . would you like to book", "response": "i ' m sorry , but i don ' t have any hotels matching your criteria . would you like to book"}, {"pre_ent": [], "gold_ent": [], "id": 436, "template": "i ' m sorry , the booking was unsuccessful . would you like to try another day or a shorter stay ?", "response": "i ' m sorry , the booking was unsuccessful . would you like to try another day or a shorter stay ?"}, {"pre_ent": ["epwuawm5", "bridge_guest_house"], "gold_ent": ["epwuawm5"], "id": 437, "template": "i was able to book you a room at the @name . your reference number is @ref .", "response": "i was able to book you a room at the bridge_guest_house . your reference number is epwuawm5 ."}, {"pre_ent": [], "gold_ent": [], "id": 438, "template": "you ' re welcome . have a good day .", "response": "you ' re welcome . have a good day ."}, {"pre_ent": ["a_few", "hotel"], "gold_ent": ["a_few"], "id": 439, "template": "i have @choice hotels with free wifi . is there a particular area you would like to stay in ?", "response": "i have a_few hotels with free wifi . is there a particular area you would like to stay in ?"}, {"pre_ent": ["4_star", "the_cambridge_belfry", "west", "hotel"], "gold_ent": [], "id": 440, "template": "how about @name ? it is a @pricerange @type in the @area .", "response": "how about the_cambridge_belfry ? it is a 4_star hotel in the west ."}, {"pre_ent": ["4_star", "the_cambridge_belfry", "west"], "gold_ent": ["the_cambridge_belfry", "hotel", "west", "cheap"], "id": 441, "template": "how about @name ? it has a @stars rating and is in the @pricerange price range . would you like to book a room ?", "response": "how about the_cambridge_belfry ? it has a 4_star rating and is in the west price range . would you like to book a room ?"}, {"pre_ent": ["hotel"], "gold_ent": [], "id": 442, "template": "i ' m sorry , but i was unable to book that for you . would you like to try another hotel ?", "response": "i ' m sorry , but i was unable to book that for you . would you like to try another hotel ?"}, {"pre_ent": [], "gold_ent": ["hotel"], "id": 443, "template": "no , i ' m sorry , there are no others in the same area . would you like me to try a different area or price range ?", "response": "no , i ' m sorry , there are no others in the same area . would you like me to try a different area or price range ?"}, {"pre_ent": ["ztrmokwm", "the_cambridge_belfry"], "gold_ent": [], "id": 444, "template": "i have booked you at @name , reference number is @ref .", "response": "i have booked you at the_cambridge_belfry , reference number is ztrmokwm ."}, {"pre_ent": ["ztrmokwm", "the_cambridge_belfry"], "gold_ent": [], "id": 445, "template": "i have booked you at @name , reference number is @ref . is there anything else i can help you with ?", "response": "i have booked you at the_cambridge_belfry , reference number is ztrmokwm . is there anything else i can help you with ?"}, {"pre_ent": [], "gold_ent": ["ztrmokwm", "cheap"], "id": 446, "template": "i ' m sorry , i was unable to book that . would you like me to try a different day or a shorter stay ?", "response": "i ' m sorry , i was unable to book that . would you like me to try a different day or a shorter stay ?"}, {"pre_ent": [], "gold_ent": [], "id": 447, "template": "you ' re welcome . have a good day .", "response": "you ' re welcome . have a good day ."}, {"pre_ent": [], "gold_ent": [], "id": 448, "template": "you ' re welcome ! have a good day !", "response": "you ' re welcome ! have a good day !"}, {"pre_ent": ["centre", "restaurant", "7"], "gold_ent": ["7", "moderate", "expensive"], "id": 449, "template": "there are @choice restaurants in the @area . do you have a price range preference ?", "response": "there are 7 restaurants in the centre . do you have a price range preference ?"}, {"pre_ent": ["u6gv5zzv", "the_cambridge_chop_house"], "gold_ent": ["restaurant"], "id": 450, "template": "i have booked you at @name , reference number @ref . may i help you with anything else ?", "response": "i have booked you at the_cambridge_chop_house , reference number u6gv5zzv . may i help you with anything else ?"}, {"pre_ent": ["caffe_uno", "u6gv5zzv"], "gold_ent": ["italian", "restaurant", "caffe_uno", "expensive"], "id": 451, "template": "i was able to book you at @name . your reference number is @ref .", "response": "i was able to book you at caffe_uno . your reference number is u6gv5zzv ."}, {"pre_ent": ["u6gv5zzv", "the_cambridge_chop_house"], "gold_ent": ["the_cambridge_chop_house", "fitzbillies_restaurant", "british", "expensive"], "id": 452, "template": "i have booked you at @name . your reference number is @ref .", "response": "i have booked you at the_cambridge_chop_house . your reference number is u6gv5zzv ."}, {"pre_ent": ["u6gv5zzv", "the_cambridge_chop_house"], "gold_ent": ["u6gv5zzv", "the_cambridge_chop_house"], "id": 453, "template": "i was able to book you at the @name . your reference number is @ref . is there anything else i can help you with ?", "response": "i was able to book you at the the_cambridge_chop_house . your reference number is u6gv5zzv . is there anything else i can help you with ?"}, {"pre_ent": [], "gold_ent": [], "id": 454, "template": "you ' re welcome . have a great day !", "response": "you ' re welcome . have a great day !"}, {"pre_ent": [], "gold_ent": [], "id": 455, "template": "have a great day !", "response": "have a great day !"}, {"pre_ent": ["restaurant"], "gold_ent": [], "id": 456, "template": "i ' m sorry , there are no restaurants in the area . would you like me to look for a different type of cuisine ?", "response": "i ' m sorry , there are no restaurants in the area . would you like me to look for a different type of cuisine ?"}, {"pre_ent": ["centre", "charlie_chan"], "gold_ent": [], "id": 457, "template": "i have the @name in the @area . what day would you like to book ?", "response": "i have the charlie_chan in the centre . what day would you like to book ?"}, {"pre_ent": [], "gold_ent": [], "id": 458, "template": "i ' m sorry , there are no tables available at that time . would you like to try another day or a different day ?", "response": "i ' m sorry , there are no tables available at that time . would you like to try another day or a different day ?"}, {"pre_ent": ["f1ntkwzo", "lan_hong_house"], "gold_ent": ["chinese", "lan_hong_house", "moderate", "centre"], "id": 459, "template": "i have booked you at @name . your reference number is @ref .", "response": "i have booked you at lan_hong_house . your reference number is f1ntkwzo ."}, {"pre_ent": ["f1ntkwzo", "lan_hong_house"], "gold_ent": ["restaurant"], "id": 460, "template": "i was able to book you a table for 4 at @name . your reference number is @ref . is there anything else i can help you with ?", "response": "i was able to book you a table for 4 at lan_hong_house . your reference number is f1ntkwzo . is there anything else i can help you with ?"}, {"pre_ent": ["f1ntkwzo"], "gold_ent": ["f1ntkwzo"], "id": 461, "template": "booking was successful . reference number is : @ref .", "response": "booking was successful . reference number is : f1ntkwzo ."}, {"pre_ent": [], "gold_ent": [], "id": 462, "template": "you ' re welcome . have a great day !", "response": "you ' re welcome . have a great day !"}, {"pre_ent": ["guesthouse", "33"], "gold_ent": ["33"], "id": 463, "template": "there are @choice guesthouses that offer free parking . do you have a preference on area ?", "response": "there are 33 guesthouses that offer free parking . do you have a preference on area ?"}, {"pre_ent": ["east", "4_star", "guesthouse", "autumn_house"], "gold_ent": ["cheap", "moderate"], "id": 464, "template": "@name is a @type in the @area . it has @pricerange @stars and has @stars .", "response": "autumn_house is a guesthouse in the east . it has 4_star 4_star and has 4_star ."}, {"pre_ent": ["east", "guesthouse", "allenbell", "cheap"], "gold_ent": ["allenbell"], "id": 465, "template": "@name is a @pricerange @type in the @area . would you like me to book it for you ?", "response": "allenbell is a cheap guesthouse in the east . would you like me to book it for you ?"}, {"pre_ent": [], "gold_ent": ["allenbell", "cb13js", "517a_coldham_lane", "01223210353"], "id": 466, "template": "okay , have a great day !", "response": "okay , have a great day !"}, {"pre_ent": [], "gold_ent": ["guesthouse"], "id": 467, "template": "you ' re welcome . have a great day !", "response": "you ' re welcome . have a great day !"}, {"pre_ent": [], "gold_ent": [], "id": 468, "template": "have a good day !", "response": "have a good day !"}, {"pre_ent": ["centre", "restaurant", "21"], "gold_ent": ["21"], "id": 469, "template": "there are @choice restaurants in the @area . do you have a preference on the type of food ?", "response": "there are 21 restaurants in the centre . do you have a preference on the type of food ?"}, {"pre_ent": ["cotto", "7j4exp7m"], "gold_ent": ["7j4exp7m", "yippee_noodle_bar"], "id": 470, "template": "i have booked you at @name , reference number @ref . may i help you with anything else ?", "response": "i have booked you at cotto , reference number 7j4exp7m . may i help you with anything else ?"}, {"pre_ent": [], "gold_ent": [], "id": 471, "template": "you ' re welcome . have a great day !", "response": "you ' re welcome . have a great day !"}, {"pre_ent": [], "gold_ent": [], "id": 472, "template": "have a great day !", "response": "have a great day !"}, {"pre_ent": [], "gold_ent": [], "id": 473, "template": "i ' m sorry , there are no hotels in the area of town . is there a particular area of the city you ' d like to", "response": "i ' m sorry , there are no hotels in the area of town . is there a particular area of the city you ' d like to"}, {"pre_ent": ["two"], "gold_ent": [], "id": 474, "template": "i have @choice hotels that meet your needs . would you like to book a room ?", "response": "i have two hotels that meet your needs . would you like to book a room ?"}, {"pre_ent": ["moderate", "two"], "gold_ent": [], "id": 475, "template": "i have @choice hotels in the @area . there are @choice hotels in the @area . would you like me to book it for you ?", "response": "i have two hotels in the moderate . there are two hotels in the moderate . would you like me to book it for you ?"}, {"pre_ent": ["two", "north", "acorn_guest_house"], "gold_ent": ["two", "avalon"], "id": 476, "template": "i have @choice hotels in the @area . @name and @name . would you like me to book it for you ?", "response": "i have two hotels in the north . acorn_guest_house and acorn_guest_house . would you like me to book it for you ?"}, {"pre_ent": ["north", "acorn_guest_house"], "gold_ent": [], "id": 477, "template": "i have you a room at the @name , it is in the @area of town . would you like me to book a room for you ?", "response": "i have you a room at the acorn_guest_house , it is in the north of town . would you like me to book a room for you ?"}, {"pre_ent": [], "gold_ent": ["89s3zags"], "id": 478, "template": "i ' m sorry , the hotel isn ' t available . would you like me to try the hotel ?", "response": "i ' m sorry , the hotel isn ' t available . would you like me to try the hotel ?"}, {"pre_ent": [], "gold_ent": [], "id": 479, "template": "you ' re welcome . have a good day .", "response": "you ' re welcome . have a good day ."}, {"pre_ent": ["guesthouse", "north", "moderate", "alpha-milton_guest_house", "3_star"], "gold_ent": ["3_star", "63_milton_road", "01223311625", "north", "alpha-milton_guest_house", "cb41xa", "guesthouse"], "id": 480, "template": "the @name is a moderately priced @stars @type in the @area . it has a @stars rating and free internet and free parking . would you like to", "response": "the alpha-milton_guest_house is a moderately priced 3_star guesthouse in the north . it has a 3_star rating and free internet and free parking . would you like to"}, {"pre_ent": [], "gold_ent": [], "id": 481, "template": "you ' re welcome . have a good day .", "response": "you ' re welcome . have a good day ."}, {"pre_ent": ["east", "3"], "gold_ent": ["3"], "id": 482, "template": "i have @choice hotels in the @area . would you like to try a different price range ?", "response": "i have 3 hotels in the east . would you like to try a different price range ?"}, {"pre_ent": ["cheap", "4_star", "autumn_house"], "gold_ent": ["allenbell"], "id": 483, "template": "@name has a @stars rating and is in the @pricerange price range . would you like me to book it for you ?", "response": "autumn_house has a 4_star rating and is in the cheap price range . would you like me to book it for you ?"}, {"pre_ent": [], "gold_ent": [], "id": 484, "template": "i ' m sorry , the booking was unsuccessful . would you like to try another hotel ?", "response": "i ' m sorry , the booking was unsuccessful . would you like to try another hotel ?"}, {"pre_ent": ["vrx491js"], "gold_ent": ["vrx491js"], "id": 485, "template": "booking was successful . reference number is : @ref .", "response": "booking was successful . reference number is : vrx491js ."}, {"pre_ent": [], "gold_ent": [], "id": 486, "template": "you ' re welcome . have a good day .", "response": "you ' re welcome . have a good day ."}, {"pre_ent": ["guesthouse", "21"], "gold_ent": ["21"], "id": 487, "template": "i have @choice guesthouses with free parking . is there a certain area you would like to stay in ?", "response": "i have 21 guesthouses with free parking . is there a certain area you would like to stay in ?"}, {"pre_ent": [], "gold_ent": [], "id": 488, "template": "i ' m sorry there are no matches fitting your criteria . would you like to try a different area ?", "response": "i ' m sorry there are no matches fitting your criteria . would you like to try a different area ?"}, {"pre_ent": ["alexander_bed_and_breakfast", "centre", "4_star"], "gold_ent": ["cheap", "guesthouse"], "id": 489, "template": "i have the @name in the @area . it has @stars and parking . would you like", "response": "i have the alexander_bed_and_breakfast in the centre . it has 4_star and parking . would you like"}, {"pre_ent": ["cheap", "guesthouse"], "gold_ent": ["alexander_bed_and_breakfast"], "id": 490, "template": "i have 5 guesthouses in the @pricerange price range . would you like to try a different", "response": "i have 5 guesthouses in the cheap price range . would you like to try a different"}, {"pre_ent": [], "gold_ent": ["2v7ejva7"], "id": 491, "template": "i ' m sorry , the booking was unsuccessful . would you like to try another hotel", "response": "i ' m sorry , the booking was unsuccessful . would you like to try another hotel"}, {"pre_ent": [], "gold_ent": [], "id": 492, "template": "you ' re welcome . have a great day !", "response": "you ' re welcome . have a great day !"}, {"pre_ent": ["curry_garden"], "gold_ent": ["curry_garden", "restaurant", "106_regent_street_city_centre"], "id": 493, "template": "i ' d be happy to book a table for you at @name .", "response": "i ' d be happy to book a table for you at curry_garden ."}, {"pre_ent": ["centre", "curry_garden", "01223302330"], "gold_ent": ["curry_garden", "centre", "cb21dp"], "id": 494, "template": "@name is located in the @area area . their phone number is @phone .", "response": "curry_garden is located in the centre area . their phone number is 01223302330 ."}, {"pre_ent": ["01223302330"], "gold_ent": ["01223302330"], "id": 495, "template": "their phone number is @phone .", "response": "their phone number is 01223302330 ."}, {"pre_ent": [], "gold_ent": [], "id": 496, "template": "you ' re welcome . have a great day !", "response": "you ' re welcome . have a great day !"}, {"pre_ent": ["nine", "expensive", "hotel"], "gold_ent": ["hotel", "huntingdon_marriott_hotel", "guesthouse"], "id": 497, "template": "i have @choice @pricerange hotels in the @area . what area of town would you like to stay in ?", "response": "i have nine expensive hotels in the expensive . what area of town would you like to stay in ?"}, {"pre_ent": ["nine"], "gold_ent": [], "id": 498, "template": "yes , there are @choice options . what price range do you want ?", "response": "yes , there are nine options . what price range do you want ?"}, {"pre_ent": ["nine", "hotel"], "gold_ent": ["nine", "cheap"], "id": 499, "template": "i have @choice hotels that meet your needs . what area of town would you like ?", "response": "i have nine hotels that meet your needs . what area of town would you like ?"}, {"pre_ent": ["allenbell", "cheap", "hotel"], "gold_ent": ["allenbell"], "id": 500, "template": "@name is a @stars @type in the @area of town .", "response": "allenbell is a cheap hotel in the cheap of town ."}, {"pre_ent": ["cheap"], "gold_ent": ["allenbell", "cheap"], "id": 501, "template": "it is in the @pricerange price range . would you like me to book it for you ?", "response": "it is in the cheap price range . would you like me to book it for you ?"}, {"pre_ent": [], "gold_ent": [], "id": 502, "template": "have a great day !", "response": "have a great day !"}, {"pre_ent": ["guesthouse", "33"], "gold_ent": ["33"], "id": 503, "template": "there are @choice guesthouses that offer free wifi . what area of town would you like to stay in ?", "response": "there are 33 guesthouses that offer free wifi . what area of town would you like to stay in ?"}, {"pre_ent": [], "gold_ent": ["4_star"], "id": 504, "template": "there are 16 that meet your criteria . would you like me to book one of them ?", "response": "there are 16 that meet your criteria . would you like me to book one of them ?"}, {"pre_ent": [], "gold_ent": ["5cb11jq8"], "id": 505, "template": "i ' m sorry , the hotel isn ' t available . how about another hotel ?", "response": "i ' m sorry , the hotel isn ' t available . how about another hotel ?"}, {"pre_ent": [], "gold_ent": [], "id": 506, "template": "thank you , have a good day !", "response": "thank you , have a good day !"}, {"pre_ent": [], "gold_ent": [], "id": 507, "template": "thank you , goodbye !", "response": "thank you , goodbye !"}, {"pre_ent": ["centre", "british", "restaurant", "many"], "gold_ent": ["many"], "id": 508, "template": "there are @choice @food restaurants in the @area . do you have a specific area you ' d like to eat ?", "response": "there are many british restaurants in the centre . do you have a specific area you ' d like to eat ?"}, {"pre_ent": ["centre"], "gold_ent": ["moderate", "expensive"], "id": 509, "template": "i have nothing in the @area area , would you like to try a different price range or price range ?", "response": "i have nothing in the centre area , would you like to try a different price range or price range ?"}, {"pre_ent": ["centre", "british", "restaurant"], "gold_ent": ["restaurant_one_seven", "centre", "british"], "id": 510, "template": "there are 3 @food restaurants in the @area of town . would you like me to book one of those ?", "response": "there are 3 british restaurants in the centre of town . would you like me to book one of those ?"}, {"pre_ent": ["restaurant"], "gold_ent": ["59jrjr4e"], "id": 511, "template": "i ' m sorry , the booking was unsuccessful . would you like me to try another @type ?", "response": "i ' m sorry , the booking was unsuccessful . would you like me to try another restaurant ?"}, {"pre_ent": [], "gold_ent": [], "id": 512, "template": "you ' re welcome . have a great day !", "response": "you ' re welcome . have a great day !"}, {"pre_ent": [], "gold_ent": [], "id": 513, "template": "you ' re welcome . have a great day !", "response": "you ' re welcome . have a great day !"}, {"pre_ent": ["italian", "restaurant", "la_margherita", "west"], "gold_ent": ["italian", "west", "cheap"], "id": 514, "template": "@name is a @food @type located in the @area of town . would you like to make a reservation ?", "response": "la_margherita is a italian restaurant located in the west of town . would you like to make a reservation ?"}, {"pre_ent": [], "gold_ent": [], "id": 515, "template": "you ' re welcome . have a great day !", "response": "you ' re welcome . have a great day !"}, {"pre_ent": ["east", "two"], "gold_ent": ["east"], "id": 516, "template": "there are @choice restaurants in the @area of town . what area are you looking for ?", "response": "there are two restaurants in the east of town . what area are you looking for ?"}, {"pre_ent": ["east", "two"], "gold_ent": ["east", "entertainment", "two"], "id": 517, "template": "there are @choice museums in the @area . what information would you like to visit ?", "response": "there are two museums in the east . what information would you like to visit ?"}, {"pre_ent": ["entertainment", "8_mercers_row_,_mercers_row_industrial_estate", "01223304705"], "gold_ent": ["cb18dw", "cherry_hinton_road", "cherry_hinton_hall_and_grounds", "01223446104"], "id": 518, "template": "the @name is located at @address , the phone number is @phone . is there anything else i can help you with ?", "response": "the entertainment is located at 8_mercers_row_,_mercers_row_industrial_estate , the phone number is 01223304705 . is there anything else i can help you with ?"}, {"pre_ent": [], "gold_ent": [], "id": 519, "template": "you ' re welcome . have a great day !", "response": "you ' re welcome . have a great day !"}, {"pre_ent": ["west", "hotel", "guesthouse"], "gold_ent": ["hotel"], "id": 520, "template": "the @name is a @type in the @area of town . it is a @type with free wifi and parking .", "response": "the hotel is a hotel in the west of town . it is a guesthouse with free wifi and parking ."}, {"pre_ent": ["the_cambridge_belfry", "west", "hotel"], "gold_ent": ["the_cambridge_belfry", "west", "hotel", "cheap"], "id": 521, "template": "@name is a @type in the @area area . would you like me to book it for you ?", "response": "the_cambridge_belfry is a hotel in the west area . would you like me to book it for you ?"}, {"pre_ent": [], "gold_ent": [], "id": 522, "template": "yes , they do offer free parking .", "response": "yes , they do offer free parking ."}, {"pre_ent": ["the_cambridge_belfry", "01954714600"], "gold_ent": ["01954714600", "cb236bw"], "id": 523, "template": "the address is @address , and the phone number is @phone . can i help you with anything else ?", "response": "the address is the_cambridge_belfry , and the phone number is 01954714600 . can i help you with anything else ?"}, {"pre_ent": ["29"], "gold_ent": ["29"], "id": 524, "template": "i have @choice hotels with free wifi . do you have any preferences for location or price range ?", "response": "i have 29 hotels with free wifi . do you have any preferences for location or price range ?"}, {"pre_ent": ["north", "guesthouse"], "gold_ent": [], "id": 525, "template": "i have the @name in the @pricerange price range . would you like me to book it for you ?", "response": "i have the guesthouse in the north price range . would you like me to book it for you ?"}, {"pre_ent": ["moderate", "acorn_guest_house"], "gold_ent": [], "id": 526, "template": "i have the @name in the @pricerange price range . would you like me to book it for you ?", "response": "i have the acorn_guest_house in the moderate price range . would you like me to book it for you ?"}, {"pre_ent": ["4_star", "acorn_guest_house", "01223353888"], "gold_ent": ["acorn_guest_house", "01223353888", "4_star"], "id": 527, "template": "@name has a @stars rating and has free parking . their phone number is @phone .", "response": "acorn_guest_house has a 4_star rating and has free parking . their phone number is 01223353888 ."}, {"pre_ent": [], "gold_ent": [], "id": 528, "template": "you ' re welcome . have a good day .", "response": "you ' re welcome . have a good day ."}, {"pre_ent": ["yippee_noodle_bar"], "gold_ent": ["moderate", "centre", "yippee_noodle_bar"], "id": 529, "template": "i ' ve heard great things , we have have a listing for @name .", "response": "i ' ve heard great things , we have have a listing for yippee_noodle_bar ."}, {"pre_ent": ["restaurant"], "gold_ent": [], "id": 530, "template": "i ' m sorry , there are no tables available at that time . would you like me to try another @type ?", "response": "i ' m sorry , there are no tables available at that time . would you like me to try another restaurant ?"}, {"pre_ent": ["54gi6ai7", "ali_baba"], "gold_ent": ["54gi6ai7"], "id": 531, "template": "i have booked you at @name , reference number is @ref .", "response": "i have booked you at ali_baba , reference number is 54gi6ai7 ."}, {"pre_ent": [], "gold_ent": [], "id": 532, "template": "you are welcome . have a good day .", "response": "you are welcome . have a good day ."}, {"pre_ent": [], "gold_ent": [], "id": 533, "template": "you ' re welcome . have a good day !", "response": "you ' re welcome . have a good day !"}, {"pre_ent": ["cotto"], "gold_ent": ["the_oak_bistro", "centre"], "id": 534, "template": "i have @name that meets your needs . would you like to book a table ?", "response": "i have cotto that meets your needs . would you like to book a table ?"}, {"pre_ent": ["centre", "the_oak_bistro", "183_east_road_city_centre"], "gold_ent": ["hmwk23p8"], "id": 535, "template": "i have you a table at @name , at @address . would you like me to book a table for you ?", "response": "i have you a table at the_oak_bistro , at 183_east_road_city_centre . would you like me to book a table for you ?"}, {"pre_ent": [], "gold_ent": [], "id": 536, "template": "you ' re welcome . have a great day !", "response": "you ' re welcome . have a great day !"}, {"pre_ent": ["centre", "british", "restaurant", "quite_a_few"], "gold_ent": ["quite_a_few"], "id": 537, "template": "there are @choice @food restaurants in the @area . do you have a preference on the area ?", "response": "there are quite_a_few british restaurants in the centre . do you have a preference on the area ?"}, {"pre_ent": ["centre", "british", "expensive", "restaurant", "fitzbillies_restaurant"], "gold_ent": ["the_cambridge_chop_house", "midsummer_house_restaurant", "fitzbillies_restaurant"], "id": 538, "template": "@name is an @pricerange @food @type in the @area . would you like me to book a table for you ?", "response": "fitzbillies_restaurant is an expensive british restaurant in the centre . would you like me to book a table for you ?"}, {"pre_ent": [], "gold_ent": [], "id": 539, "template": "i ' m sorry , i was not able to book you a table at that time . would you like to try another day or time ?", "response": "i ' m sorry , i was not able to book you a table at that time . would you like to try another day or time ?"}, {"pre_ent": [], "gold_ent": ["thsw3fkf"], "id": 540, "template": "i was able to book a table for 4 at 11:00 for 5 at 11:00 for 5 at 11:00 for 5 at 11:00 for 5 at 11:00 . your reference", "response": "i was able to book a table for 4 at 11:00 for 5 at 11:00 for 5 at 11:00 for 5 at 11:00 for 5 at 11:00 . your reference"}, {"pre_ent": [], "gold_ent": [], "id": 541, "template": "thank you for using our services . have a great day !", "response": "thank you for using our services . have a great day !"}, {"pre_ent": ["guesthouse", "four", "south"], "gold_ent": ["four"], "id": 542, "template": "yes , there are @choice guesthouses that are in the @area . is there a specific area you ' d like to stay in ?", "response": "yes , there are four guesthouses that are in the south . is there a specific area you ' d like to stay in ?"}, {"pre_ent": ["hobsons_house", "south"], "gold_ent": ["four", "west", "north", "south"], "id": 543, "template": "how about @name ? it ' s located in the @area and has free internet and parking . would you like me to book it for you ?", "response": "how about hobsons_house ? it ' s located in the south and has free internet and parking . would you like me to book it for you ?"}, {"pre_ent": ["bridge_guest_house"], "gold_ent": ["hamilton_lodge"], "id": 544, "template": "@name has free parking and free parking .", "response": "bridge_guest_house has free parking and free parking ."}, {"pre_ent": [], "gold_ent": [], "id": 545, "template": "is there anything else i can help you with ?", "response": "is there anything else i can help you with ?"}, {"pre_ent": ["alpha-milton_guest_house", "north", "moderate", "guesthouse"], "gold_ent": ["63_milton_road"], "id": 546, "template": "the @name is a moderately priced @type in the @area . it is in the @pricerange price range .", "response": "the alpha-milton_guest_house is a moderately priced guesthouse in the north . it is in the moderate price range ."}, {"pre_ent": [], "gold_ent": ["4r3bmwnk"], "id": 547, "template": "i ' m sorry , the hotel isn ' t available . would you like to try another hotel ?", "response": "i ' m sorry , the hotel isn ' t available . would you like to try another hotel ?"}, {"pre_ent": [], "gold_ent": [], "id": 548, "template": "you are welcome . have a good day .", "response": "you are welcome . have a good day ."}, {"pre_ent": ["indian", "expensive", "restaurant", "quite_a_few"], "gold_ent": ["quite_a_few"], "id": 549, "template": "there are @choice @food restaurants in the @area . do you have a preference on the area ?", "response": "there are quite_a_few indian restaurants in the expensive . do you have a preference on the area ?"}, {"pre_ent": ["cocum", "restaurant", "tandoori_palace", "rice_boat"], "gold_ent": ["tandoori_palace", "west"], "id": 550, "template": "there are two restaurants that meet your criteria . @name , @name , @name , and @name .", "response": "there are two restaurants that meet your criteria . cocum , tandoori_palace , tandoori_palace , and rice_boat ."}, {"pre_ent": ["68_histon_road_chesterton", "01223506055"], "gold_ent": ["68_histon_road_chesterton", "01223506055", "tandoori_palace", "cb43le"], "id": 551, "template": "the address is @address , and the phone number is @phone .", "response": "the address is 68_histon_road_chesterton , and the phone number is 01223506055 ."}, {"pre_ent": [], "gold_ent": [], "id": 552, "template": "you ' re welcome . have a nice day .", "response": "you ' re welcome . have a nice day ."}, {"pre_ent": ["chinese", "restaurant", "several", "centre"], "gold_ent": ["chinese", "centre", "several"], "id": 553, "template": "there are @choice @food restaurants in the @area of town . what price range are you looking for ?", "response": "there are several chinese restaurants in the centre of town . what price range are you looking for ?"}, {"pre_ent": ["chinese", "expensive", "tang_chinese"], "gold_ent": ["hk_fusion", "21_burleigh_street_city_centre"], "id": 554, "template": "how about @name ? it is in the @pricerange price range . would you like me to book it for you ?", "response": "how about tang_chinese ? it is in the expensive price range . would you like me to book it for you ?"}, {"pre_ent": ["restaurant"], "gold_ent": ["cdbqymui"], "id": 555, "template": "i ' m sorry , there are no tables available at that time . would you like to try another @type ?", "response": "i ' m sorry , there are no tables available at that time . would you like to try another restaurant ?"}, {"pre_ent": [], "gold_ent": [], "id": 556, "template": "you ' re welcome . have a great day !", "response": "you ' re welcome . have a great day !"}, {"pre_ent": ["centre", "guesthouse", "north", "city_centre_north_b_and_b"], "gold_ent": ["guesthouse"], "id": 557, "template": "@name is a @type in the @area of town . would you like me to make a reservation for you ?", "response": "city_centre_north_b_and_b is a guesthouse in the north of town . would you like me to make a reservation for you ?"}, {"pre_ent": [], "gold_ent": ["be1vd9eh"], "id": 558, "template": "i ' m sorry , the booking was unsuccessful . would you like to try another hotel ?", "response": "i ' m sorry , the booking was unsuccessful . would you like to try another hotel ?"}, {"pre_ent": [], "gold_ent": [], "id": 559, "template": "you are welcome . have a good day !", "response": "you are welcome . have a good day !"}, {"pre_ent": ["restaurant", "2"], "gold_ent": [], "id": 560, "template": "i have @choice restaurants that meet that criteria . do you have a preference on the area ?", "response": "i have 2 restaurants that meet that criteria . do you have a preference on the area ?"}, {"pre_ent": ["centre", "modern_european", "restaurant", "2"], "gold_ent": ["riverside_brasserie", "de_luca_cucina_and_bar"], "id": 561, "template": "i have @choice @food restaurants in the @area . would you like me to book it for you ?", "response": "i have 2 modern_european restaurants in the centre . would you like me to book it for you ?"}, {"pre_ent": [], "gold_ent": ["9eb2im2s"], "id": 562, "template": "i ' m sorry , there are no tables available at that time . would you like to try another day or a different day or time ?", "response": "i ' m sorry , there are no tables available at that time . would you like to try another day or a different day or time ?"}, {"pre_ent": [], "gold_ent": [], "id": 563, "template": "you ' re welcome . have a great day !", "response": "you ' re welcome . have a great day !"}, {"pre_ent": ["moderate", "guesthouse", "south", "a_and_b_guest_house"], "gold_ent": ["guesthouse"], "id": 564, "template": "@name is a moderately priced @stars @type in the @area .", "response": "a_and_b_guest_house is a moderately priced guesthouse guesthouse in the south ."}, {"pre_ent": ["hobsons_house"], "gold_ent": ["bridge_guest_house", "3_star", "south", "guesthouse"], "id": 565, "template": "@name fits your criteria . would you like me to book it for you ?", "response": "hobsons_house fits your criteria . would you like me to book it for you ?"}, {"pre_ent": [], "gold_ent": [], "id": 566, "template": "i ' m sorry , the booking was unsuccessful . would you like to try another hotel ?", "response": "i ' m sorry , the booking was unsuccessful . would you like to try another hotel ?"}, {"pre_ent": ["85bgkwo4"], "gold_ent": [], "id": 567, "template": "booking was successful . reference number is : @ref .", "response": "booking was successful . reference number is : 85bgkwo4 ."}, {"pre_ent": ["85bgkwo4"], "gold_ent": ["85bgkwo4"], "id": 568, "template": "booking was successful . reference number is : @ref .", "response": "booking was successful . reference number is : 85bgkwo4 ."}, {"pre_ent": [], "gold_ent": [], "id": 569, "template": "you ' re welcome . have a nice day !", "response": "you ' re welcome . have a nice day !"}, {"pre_ent": ["restaurant"], "gold_ent": ["centre"], "id": 570, "template": "i ' m sorry , there are no restaurants in the area . is there a particular type of food you would like to look for ?", "response": "i ' m sorry , there are no restaurants in the area . is there a particular type of food you would like to look for ?"}, {"pre_ent": ["centre", "indian", "restaurant", "kohinoor"], "gold_ent": ["curry_garden", "indian", "centre"], "id": 571, "template": "how about @name ? it is a @pricerange @food @type in the @area .", "response": "how about kohinoor ? it is a indian indian restaurant in the centre ."}, {"pre_ent": ["centre", "106_regent_street_city_centre", "01223302330"], "gold_ent": ["curry_garden", "01223302330", "106_regent_street_city_centre", "cb21dp"], "id": 572, "template": "the address is @address , and the phone number is @phone .", "response": "the address is 106_regent_street_city_centre , and the phone number is 01223302330 ."}, {"pre_ent": [], "gold_ent": [], "id": 573, "template": "is there anything else i can help you with ?", "response": "is there anything else i can help you with ?"}, {"pre_ent": [], "gold_ent": [], "id": 574, "template": "you ' re quite welcome . is there anything else i can help you with ?", "response": "you ' re quite welcome . is there anything else i can help you with ?"}, {"pre_ent": ["centre", "0_star", "guesthouse", "moderate"], "gold_ent": ["el_shaddai", "cheap", "01223327978", "centre", "0_star", "41_warkworth_street", "guesthouse"], "id": 575, "template": "sure , it is a moderately priced @stars @type in the @area . it is a moderately priced @stars @type in the @area . would you like me to book a room for", "response": "sure , it is a moderately priced 0_star guesthouse in the centre . it is a moderately priced 0_star guesthouse in the centre . would you like me to book a room for"}, {"pre_ent": [], "gold_ent": [], "id": 576, "template": "i ' m sorry , the hotel isn ' t available during that time . would you like to try another hotel ?", "response": "i ' m sorry , the hotel isn ' t available during that time . would you like to try another hotel ?"}, {"pre_ent": ["820wcjzq"], "gold_ent": ["820wcjzq"], "id": 577, "template": "booking was successful . reference number is : @ref .", "response": "booking was successful . reference number is : 820wcjzq ."}, {"pre_ent": [], "gold_ent": [], "id": 578, "template": "you ' re welcome . have a great day !", "response": "you ' re welcome . have a great day !"}, {"pre_ent": ["three", "hotel"], "gold_ent": ["three", "north"], "id": 579, "template": "i have @choice hotels that meet your needs . do you have a specific area you ' d like to stay in ?", "response": "i have three hotels that meet your needs . do you have a specific area you ' d like to stay in ?"}, {"pre_ent": ["hamilton_lodge", "guesthouse", "2_star"], "gold_ent": ["lovell_lodge"], "id": 580, "template": "how about @name ? it ' s a @stars @type with free parking and free parking . would you like me to book it for you ?", "response": "how about hamilton_lodge ? it ' s a 2_star guesthouse with free parking and free parking . would you like me to book it for you ?"}, {"pre_ent": ["hotel"], "gold_ent": [], "id": 581, "template": "i ' m sorry , i was unable to book that for you . would you like to try another hotel ?", "response": "i ' m sorry , i was unable to book that for you . would you like to try another hotel ?"}, {"pre_ent": ["j4q4w07k"], "gold_ent": ["j4q4w07k"], "id": 582, "template": "booking was successful . reference number is : @ref .", "response": "booking was successful . reference number is : j4q4w07k ."}, {"pre_ent": [], "gold_ent": [], "id": 583, "template": "you ' re welcome . have a good day !", "response": "you ' re welcome . have a good day !"}, {"pre_ent": [], "gold_ent": [], "id": 584, "template": "awesome . have a great day !", "response": "awesome . have a great day !"}, {"pre_ent": ["cheap", "21"], "gold_ent": ["21"], "id": 585, "template": "there are @choice @stars hotels that are moderately priced . do you have a specific area you ' re interested", "response": "there are 21 cheap hotels that are moderately priced . do you have a specific area you ' re interested"}, {"pre_ent": ["guesthouse"], "gold_ent": [], "id": 586, "template": "there are several guesthouses that meet your criteria . is there a particular area you ' d like to stay", "response": "there are several guesthouses that meet your criteria . is there a particular area you ' d like to stay"}, {"pre_ent": ["east", "4_star", "guesthouse", "alexander_bed_and_breakfast"], "gold_ent": ["autumn_house"], "id": 587, "template": "how about @name ? it is a @stars @type in the @area of town . would you like me to", "response": "how about alexander_bed_and_breakfast ? it is a 4_star guesthouse in the east of town . would you like me to"}, {"pre_ent": ["1gfitcau"], "gold_ent": ["1gfitcau"], "id": 588, "template": "it is open then , the reference number is @ref . is there anything else i can help you with", "response": "it is open then , the reference number is 1gfitcau . is there anything else i can help you with"}, {"pre_ent": [], "gold_ent": [], "id": 589, "template": "you ' re welcome . have a good trip .", "response": "you ' re welcome . have a good trip ."}, {"pre_ent": [], "gold_ent": ["centre"], "id": 590, "template": "have a great day !", "response": "have a great day !"}, {"pre_ent": ["restaurant", "14"], "gold_ent": ["14", "indian", "expensive"], "id": 591, "template": "i have @choice restaurants that meet your criteria . is there a specific area you would like to search for", "response": "i have 14 restaurants that meet your criteria . is there a specific area you would like to search for"}, {"pre_ent": ["indian", "restaurant", "west"], "gold_ent": ["tandoori_palace"], "id": 592, "template": "there are two @food restaurants in the @area . do you have a preference on the price range ?", "response": "there are two indian restaurants in the west . do you have a preference on the price range ?"}, {"pre_ent": ["restaurant"], "gold_ent": ["ngoq9j96"], "id": 593, "template": "i ' m sorry , there are no tables available at that time . would you like to try another @type ?", "response": "i ' m sorry , there are no tables available at that time . would you like to try another restaurant ?"}, {"pre_ent": [], "gold_ent": [], "id": 594, "template": "you ' re welcome . have a great day !", "response": "you ' re welcome . have a great day !"}, {"pre_ent": ["cityroomz", "centre", "0_star", "hotel"], "gold_ent": ["hotel", "0_star", "cityroomz"], "id": 595, "template": "@name is a @stars @type in the @area area .", "response": "cityroomz is a 0_star hotel in the centre area ."}, {"pre_ent": ["centre", "hotel"], "gold_ent": ["centre"], "id": 596, "template": "i have @name in the @area of town . would you like me to book it for you ?", "response": "i have hotel in the centre of town . would you like me to book it for you ?"}, {"pre_ent": ["hotel"], "gold_ent": [], "id": 597, "template": "i ' m sorry , the booking was unsuccessful . would you like to try another hotel ?", "response": "i ' m sorry , the booking was unsuccessful . would you like to try another hotel ?"}, {"pre_ent": ["alexander_bed_and_breakfast"], "gold_ent": [], "id": 598, "template": "i have booked you at the @name with free wifi and free parking . would you like to book a room at one of them ?", "response": "i have booked you at the alexander_bed_and_breakfast with free wifi and free parking . would you like to book a room at one of them ?"}, {"pre_ent": ["hotel"], "gold_ent": ["hotel"], "id": 599, "template": "i ' m sorry , there are no rooms available . would you like to try another hotel ?", "response": "i ' m sorry , there are no rooms available . would you like to try another hotel ?"}, {"pre_ent": ["dfhz0zl8"], "gold_ent": ["dfhz0zl8"], "id": 600, "template": "booking was successful . reference number is : @ref .", "response": "booking was successful . reference number is : dfhz0zl8 ."}, {"pre_ent": [], "gold_ent": [], "id": 601, "template": "you ' re welcome . have a good day .", "response": "you ' re welcome . have a good day ."}, {"pre_ent": [], "gold_ent": [], "id": 602, "template": "thank you for using our services .", "response": "thank you for using our services ."}, {"pre_ent": ["restaurant", "two", "cheap"], "gold_ent": ["two"], "id": 603, "template": "there are @choice @pricerange restaurants in the @area area . is there a particular area you would like to eat ?", "response": "there are two cheap restaurants in the cheap area . is there a particular area you would like to eat ?"}, {"pre_ent": ["centre", "dojo_noodle_bar", "40210_millers_yard_city_centre"], "gold_ent": ["01223363471", "40210_millers_yard_city_centre", "dojo_noodle_bar"], "id": 604, "template": "how about @name ? it is located at @address .", "response": "how about dojo_noodle_bar ? it is located at 40210_millers_yard_city_centre ."}, {"pre_ent": [], "gold_ent": [], "id": 605, "template": "you ' re welcome . have a great day !", "response": "you ' re welcome . have a great day !"}, {"pre_ent": ["south", "hotel", "3"], "gold_ent": [], "id": 606, "template": "i have @choice hotels in the @area . do you have a preference for the area or price range ?", "response": "i have 3 hotels in the south . do you have a preference for the area or price range ?"}, {"pre_ent": ["hotel", "3"], "gold_ent": ["hotel", "3", "guesthouse"], "id": 607, "template": "i have @choice hotels that meet your criteria . do you have a preference for a @type or a @type ?", "response": "i have 3 hotels that meet your criteria . do you have a preference for a hotel or a hotel ?"}, {"pre_ent": ["ytmc5ll4", "bridge_guest_house"], "gold_ent": ["ytmc5ll4", "the_lensfield_hotel"], "id": 608, "template": "i have booked you a room at the @name , reference number is @ref . is there anything else i can help you with ?", "response": "i have booked you a room at the bridge_guest_house , reference number is ytmc5ll4 . is there anything else i can help you with ?"}, {"pre_ent": [], "gold_ent": [], "id": 609, "template": "you ' re welcome . have a great day !", "response": "you ' re welcome . have a great day !"}, {"pre_ent": ["restaurant"], "gold_ent": [], "id": 610, "template": "i ' m sorry , there are no restaurants in the area . would you like to try a different type of food ?", "response": "i ' m sorry , there are no restaurants in the area . would you like to try a different type of food ?"}, {"pre_ent": ["restaurant"], "gold_ent": ["moderate", "the_cow_pizza_kitchen_and_bar"], "id": 611, "template": "i ' m sorry , there are no restaurants matching your criteria . would you like to try a different type of food ?", "response": "i ' m sorry , there are no restaurants matching your criteria . would you like to try a different type of food ?"}, {"pre_ent": ["centre", "the_cow_pizza_kitchen_and_bar", "moderate"], "gold_ent": [], "id": 612, "template": "yes , @name is in the @area of town and is in the @pricerange price range .", "response": "yes , the_cow_pizza_kitchen_and_bar is in the centre of town and is in the moderate price range ."}, {"pre_ent": ["corn_exchange_street"], "gold_ent": ["corn_exchange_street", "cb23qf"], "id": 613, "template": "@name is located at @address . is there anything else i can help you with ?", "response": "corn_exchange_street is located at corn_exchange_street . is there anything else i can help you with ?"}, {"pre_ent": [], "gold_ent": [], "id": 614, "template": "thank you for using our system !", "response": "thank you for using our system !"}, {"pre_ent": ["guesthouse", "2", "centre"], "gold_ent": [], "id": 615, "template": "i have @choice guesthouses in the @area . would you like to try a different area ?", "response": "i have 2 guesthouses in the centre . would you like to try a different area ?"}, {"pre_ent": ["2", "hotel"], "gold_ent": ["west", "2"], "id": 616, "template": "there are @choice hotels that meet your criteria . would you like to try a different area ?", "response": "there are 2 hotels that meet your criteria . would you like to try a different area ?"}, {"pre_ent": ["guesthouse"], "gold_ent": ["4_star"], "id": 617, "template": "there are 11 guesthouses that meet your criteria . would you like me to book one of those ?", "response": "there are 11 guesthouses that meet your criteria . would you like me to book one of those ?"}, {"pre_ent": ["ihgctxh9", "university_arms_hotel", "hotel"], "gold_ent": [], "id": 618, "template": "i have booked you a room at @name . your reference number is @ref . is there anything else i can help you with ?", "response": "i have booked you a room at university_arms_hotel . your reference number is ihgctxh9 . is there anything else i can help you with ?"}, {"pre_ent": ["ihgctxh9", "university_arms_hotel", "hotel"], "gold_ent": ["hotel"], "id": 619, "template": "i ' ve booked you a room at the @name . your reference number is @ref . is there anything else i can help you with ?", "response": "i ' ve booked you a room at the university_arms_hotel . your reference number is ihgctxh9 . is there anything else i can help you with ?"}, {"pre_ent": ["ihgctxh9"], "gold_ent": [], "id": 620, "template": "booking was successful . reference number is : @ref .", "response": "booking was successful . reference number is : ihgctxh9 ."}, {"pre_ent": ["ihgctxh9", "university_arms_hotel", "hotel"], "gold_ent": ["hotel"], "id": 621, "template": "i was able to book you at the @name . your reference number is @ref .", "response": "i was able to book you at the university_arms_hotel . your reference number is ihgctxh9 ."}, {"pre_ent": ["ihgctxh9", "hotel", "huntingdon_marriott_hotel"], "gold_ent": ["huntingdon_marriott_hotel"], "id": 622, "template": "i have booked you at @name , reference number @ref . can i help you with anything else today ?", "response": "i have booked you at huntingdon_marriott_hotel , reference number ihgctxh9 . can i help you with anything else today ?"}, {"pre_ent": [], "gold_ent": ["centre"], "id": 623, "template": "great ! have a good day !", "response": "great ! have a good day !"}, {"pre_ent": ["restaurant", "two"], "gold_ent": ["south"], "id": 624, "template": "i have @choice restaurants that meet your criteria . would you like me to book you a table ?", "response": "i have two restaurants that meet your criteria . would you like me to book you a table ?"}, {"pre_ent": ["restaurant", "two"], "gold_ent": ["restaurant"], "id": 625, "template": "i have @choice restaurants that meet your criteria . would you like to try a different area or price range ?", "response": "i have two restaurants that meet your criteria . would you like to try a different area or price range ?"}, {"pre_ent": ["expensive", "restaurant", "two", "peking_restaurant", "south"], "gold_ent": ["the_good_luck_chinese_food_takeaway", "expensive", "peking_restaurant", "two", "chinese"], "id": 626, "template": "there are @choice @food restaurants in the @area . @name is in the @pricerange price range . would you like to book one of those ?", "response": "there are two expensive restaurants in the south . peking_restaurant is in the south price range . would you like to book one of those ?"}, {"pre_ent": ["restaurant", "knl2j63q", "peking_restaurant"], "gold_ent": [], "id": 627, "template": "i ' ve booked you at @name , and the reference number is @ref . is there anything else i can help you with ?", "response": "i ' ve booked you at peking_restaurant , and the reference number is knl2j63q . is there anything else i can help you with ?"}, {"pre_ent": ["knl2j63q", "hakka"], "gold_ent": [], "id": 628, "template": "i have booked you at @name . your reference number is @ref .", "response": "i have booked you at hakka . your reference number is knl2j63q ."}, {"pre_ent": ["knl2j63q"], "gold_ent": ["knl2j63q"], "id": 629, "template": "the reference number is @ref . is there anything else i can help you with ?", "response": "the reference number is knl2j63q . is there anything else i can help you with ?"}, {"pre_ent": [], "gold_ent": [], "id": 630, "template": "you ' re welcome . have a great day !", "response": "you ' re welcome . have a great day !"}, {"pre_ent": ["restaurant", "grafton_hotel_restaurant", "british"], "gold_ent": ["chinese", "indian", "british"], "id": 631, "template": "there are two restaurants that meet your criteria . @name is @food . would you like to book a table ?", "response": "there are two restaurants that meet your criteria . grafton_hotel_restaurant is british . would you like to book a table ?"}, {"pre_ent": ["restaurant", "grafton_hotel_restaurant"], "gold_ent": ["grafton_hotel_restaurant"], "id": 632, "template": "i have booked @name for you . would you like me to book a table for you ?", "response": "i have booked grafton_hotel_restaurant for you . would you like me to book a table for you ?"}, {"pre_ent": ["restaurant", "96ih1qyg", "pipasha_restaurant"], "gold_ent": [], "id": 633, "template": "i was able to book you at @name . your reference number is @ref . is there anything else i can help you with ?", "response": "i was able to book you at pipasha_restaurant . your reference number is 96ih1qyg . is there anything else i can help you with ?"}, {"pre_ent": ["96ih1qyg", "british"], "gold_ent": ["96ih1qyg"], "id": 634, "template": "yes , it has @food food , the reference number is @ref . is there anything else i can help you with ?", "response": "yes , it has british food , the reference number is 96ih1qyg . is there anything else i can help you with ?"}, {"pre_ent": [], "gold_ent": [], "id": 635, "template": "you ' re welcome . have a great day !", "response": "you ' re welcome . have a great day !"}, {"pre_ent": ["restaurant", "both", "international", "bloomsbury_restaurant"], "gold_ent": ["bloomsbury_restaurant", "the_varsity_restaurant", "centre", "international"], "id": 636, "template": "i have found @choice @food restaurants . @name and @name .", "response": "i have found both international restaurants . bloomsbury_restaurant and bloomsbury_restaurant ."}, {"pre_ent": ["restaurant", "moderate", "bloomsbury_restaurant"], "gold_ent": ["both", "moderate"], "id": 637, "template": "i have @name @type in the @pricerange price range . would you like to book a table ?", "response": "i have bloomsbury_restaurant restaurant in the moderate price range . would you like to book a table ?"}, {"pre_ent": ["restaurant", "wc1zy82v", "the_varsity_restaurant"], "gold_ent": [], "id": 638, "template": "i have booked you at @name on thursday at 20:00 . your reference number is @ref . is there anything else i can help you with ?", "response": "i have booked you at the_varsity_restaurant on thursday at 20:00 . your reference number is wc1zy82v . is there anything else i can help you with ?"}, {"pre_ent": [], "gold_ent": ["wc1zy82v"], "id": 639, "template": "i ' m sorry , there were no tables at . is there anything else i can help you with today ?", "response": "i ' m sorry , there were no tables at . is there anything else i can help you with today ?"}, {"pre_ent": [], "gold_ent": [], "id": 640, "template": "you ' re welcome . have a nice day .", "response": "you ' re welcome . have a nice day ."}, {"pre_ent": ["guesthouse"], "gold_ent": ["east", "worth_house", "warkworth_terrace", "guesthouse"], "id": 641, "template": "yes , it is a @type . would you like me to book it for you ?", "response": "yes , it is a guesthouse . would you like me to book it for you ?"}, {"pre_ent": ["moderate"], "gold_ent": ["worth_house", "moderate"], "id": 642, "template": "i ' m sorry , there are no hotels in the @pricerange price range . would you like me to book it for you ?", "response": "i ' m sorry , there are no hotels in the moderate price range . would you like me to book it for you ?"}, {"pre_ent": [], "gold_ent": [], "id": 643, "template": "you ' re welcome . have a great day !", "response": "you ' re welcome . have a great day !"}, {"pre_ent": [], "gold_ent": ["centre"], "id": 644, "template": "you ' re welcome . have a nice day !", "response": "you ' re welcome . have a nice day !"}, {"pre_ent": ["18", "north"], "gold_ent": ["18"], "id": 645, "template": "i have @choice hotels that meet your needs . what about the @name ?", "response": "i have 18 hotels that meet your needs . what about the north ?"}, {"pre_ent": ["south", "guesthouse"], "gold_ent": ["cheap", "cb22ha", "cb17sr", "aylesbray_lodge_guest_house", "5_mowbray_road", "rosa_'_s_bed_and_breakfast", "moderate", "53_roseford_road"], "id": 646, "template": "i have 16 guesthouses in the @area of town . do you have a preference on the area ?", "response": "i have 16 guesthouses in the south of town . do you have a preference on the area ?"}, {"pre_ent": [], "gold_ent": ["32gmtm5v"], "id": 647, "template": "i ' m sorry , the booking was unsuccessful . would you like to find another hotel ?", "response": "i ' m sorry , the booking was unsuccessful . would you like to find another hotel ?"}, {"pre_ent": [], "gold_ent": [], "id": 648, "template": "you ' re welcome . have a great day !", "response": "you ' re welcome . have a great day !"}, {"pre_ent": ["13", "north"], "gold_ent": ["north", "13"], "id": 649, "template": "i have @choice hotels in the @area . do you have a preference on the area ?", "response": "i have 13 hotels in the north . do you have a preference on the area ?"}, {"pre_ent": ["centre", "north", "city_centre_north_b_and_b"], "gold_ent": ["city_centre_north_b_and_b", "cb43ht", "328a_histon_road", "guesthouse"], "id": 650, "template": "i have found the @name . would you like me to book it for you ?", "response": "i have found the city_centre_north_b_and_b . would you like me to book it for you ?"}, {"pre_ent": ["centre", "cheap", "north", "city_centre_north_b_and_b"], "gold_ent": ["cheap"], "id": 651, "template": "@name is in the @pricerange price range and in the @area .", "response": "city_centre_north_b_and_b is in the cheap price range and in the north ."}, {"pre_ent": [], "gold_ent": [], "id": 652, "template": "okay . have a great day !", "response": "okay . have a great day !"}, {"pre_ent": ["restaurant", "one", "north", "french"], "gold_ent": ["one", "north", "restaurant", "expensive"], "id": 653, "template": "there are @choice @food restaurants in the @area area . would you like to try a different price range ?", "response": "there are one french restaurants in the north area . would you like to try a different price range ?"}, {"pre_ent": ["restaurant", "restaurant_two_two", "22_chesterton_road_chesterton", "cb43ax"], "gold_ent": ["22_chesterton_road_chesterton", "cb43ax", "restaurant_two_two"], "id": 654, "template": "@name is located at @address , postcode @postcode . is there anything else i can help you with ?", "response": "restaurant_two_two is located at 22_chesterton_road_chesterton , postcode cb43ax . is there anything else i can help you with ?"}, {"pre_ent": [], "gold_ent": ["centre"], "id": 655, "template": "thank you , goodbye .", "response": "thank you , goodbye ."}, {"pre_ent": ["moderate", "restaurant", "two"], "gold_ent": ["two", "restaurant"], "id": 656, "template": "yes , there are @choice restaurants that are in the @pricerange price range . would you like to try a different area ?", "response": "yes , there are two restaurants that are in the moderate price range . would you like to try a different area ?"}, {"pre_ent": ["anatolia", "30_bridge_street_city_centre", "centre", "restaurant", "efes_restaurant"], "gold_ent": ["turkish", "expensive", "centre", "two", "anatolia"], "id": 657, "template": "there is @name , @name , @name , and @name . would you like me to book it for you ?", "response": "there is anatolia , efes_restaurant , 30_bridge_street_city_centre , and efes_restaurant . would you like me to book it for you ?"}, {"pre_ent": ["anatolia", "centre", "turkish", "moderate", "restaurant"], "gold_ent": ["moderate", "anatolia"], "id": 658, "template": "@name is a moderately priced @food @type in the @area area . would you like me to book a table for you ?", "response": "anatolia is a moderately priced turkish restaurant in the centre area . would you like me to book a table for you ?"}, {"pre_ent": ["restaurant"], "gold_ent": ["96zyhln1"], "id": 659, "template": "i ' m sorry , there are no tables available at that time . would you like to try another @type ?", "response": "i ' m sorry , there are no tables available at that time . would you like to try another restaurant ?"}, {"pre_ent": [], "gold_ent": [], "id": 660, "template": "you ' re welcome . have a great day !", "response": "you ' re welcome . have a great day !"}, {"pre_ent": ["chinese", "restaurant", "one", "yu_garden", "east"], "gold_ent": ["yu_garden"], "id": 661, "template": "i have found @choice @food restaurants in the @area . @name is in the @area of town . would you like to make a reservation ?", "response": "i have found one chinese restaurants in the east . yu_garden is in the east of town . would you like to make a reservation ?"}, {"pre_ent": [], "gold_ent": ["5mr8ko1d"], "id": 662, "template": "i ' m sorry , but there are no tables available at that time . would you like to try another day or a different day ?", "response": "i ' m sorry , but there are no tables available at that time . would you like to try another day or a different day ?"}, {"pre_ent": [], "gold_ent": [], "id": 663, "template": "you have a great day !", "response": "you have a great day !"}, {"pre_ent": ["centre", "cheap", "restaurant"], "gold_ent": ["15"], "id": 664, "template": "i ' m sorry , there are no @pricerange restaurants in the @area . do you have a preference for type ?", "response": "i ' m sorry , there are no cheap restaurants in the centre . do you have a preference for type ?"}, {"pre_ent": [], "gold_ent": ["chinese"], "id": 665, "template": "i ' ve heard good things about a reservation for you ?", "response": "i ' ve heard good things about a reservation for you ?"}, {"pre_ent": ["centre", "01223367755", "charlie_chan", "regent_street_city_centre", "cb21db"], "gold_ent": ["12_lensfield_road_city_centre", "cb21eg", "golden_house", "01842753771"], "id": 666, "template": "sure , @name is located at @address , postcode @postcode , and the phone number is @phone .", "response": "sure , charlie_chan is located at regent_street_city_centre , postcode cb21db , and the phone number is 01223367755 ."}, {"pre_ent": [], "gold_ent": [], "id": 667, "template": "i ' ll be happy to help you with that . what day will you be for ?", "response": "i ' ll be happy to help you with that . what day will you be for ?"}, {"pre_ent": [], "gold_ent": [], "id": 668, "template": "you ' re welcome . have a good day .", "response": "you ' re welcome . have a good day ."}, {"pre_ent": ["centre", "chinese", "restaurant", "a_variety"], "gold_ent": ["chinese", "a_variety"], "id": 669, "template": "there are @choice @food restaurants in the @area . what price range do you prefer ?", "response": "there are a_variety chinese restaurants in the centre . what price range do you prefer ?"}, {"pre_ent": ["lan_hong_house", "12_norfolk_street_city_centre", "centre", "01223350420", "cb12lf"], "gold_ent": ["01223350420", "restaurant", "centre", "cb12lf", "12_norfolk_street_city_centre", "chinese", "lan_hong_house"], "id": 670, "template": "the @name is located at @address , postcode @postcode . the phone number is @phone .", "response": "the lan_hong_house is located at 12_norfolk_street_city_centre , postcode cb12lf . the phone number is 01223350420 ."}, {"pre_ent": [], "gold_ent": [], "id": 671, "template": "you ' re welcome . have a nice day .", "response": "you ' re welcome . have a nice day ."}, {"pre_ent": ["north", "moderate", "two"], "gold_ent": ["two", "north", "moderate"], "id": 672, "template": "there are @choice moderately priced hotels in the @area . do you have a preference on the area of town ?", "response": "there are two moderately priced hotels in the north . do you have a preference on the area of town ?"}, {"pre_ent": ["north", "acorn_guest_house"], "gold_ent": [], "id": 673, "template": "yes , @name and @name are both in the @area . would you like to book one of those ?", "response": "yes , acorn_guest_house and acorn_guest_house are both in the north . would you like to book one of those ?"}, {"pre_ent": ["north", "4_star", "two"], "gold_ent": ["cheap", "moderate"], "id": 674, "template": "there are two @stars hotels in the @area . would you like to choose a of those ?", "response": "there are two 4_star hotels in the north . would you like to choose a of those ?"}, {"pre_ent": ["worth_house", "north"], "gold_ent": ["worth_house", "cheap"], "id": 675, "template": "i have @name in the @area and @name in the @area . would you like me to book it for you ?", "response": "i have worth_house in the north and worth_house in the north . would you like me to book it for you ?"}, {"pre_ent": ["worth_house", "7puke6ms"], "gold_ent": [], "id": 676, "template": "i was able to book you at @name . your reference number is @ref . is there anything else i can help you with ?", "response": "i was able to book you at worth_house . your reference number is 7puke6ms . is there anything else i can help you with ?"}, {"pre_ent": ["7puke6ms"], "gold_ent": ["7puke6ms"], "id": 677, "template": "the reference number is @ref . is there anything else i can help you with ?", "response": "the reference number is 7puke6ms . is there anything else i can help you with ?"}, {"pre_ent": [], "gold_ent": [], "id": 678, "template": "you ' re welcome . have a good day .", "response": "you ' re welcome . have a good day ."}, {"pre_ent": [], "gold_ent": ["holy_trinity_church", "centre", "cb23nz", "market_street", "free"], "id": 679, "template": "i ' m sorry , i don ' t have any information in the area . would you like to see another area ?", "response": "i ' m sorry , i don ' t have any information in the area . would you like to see another area ?"}, {"pre_ent": ["centre", "free", "architecture"], "gold_ent": ["architecture"], "id": 680, "template": "it is a @type , it is in the @area of town , and it is in the @pricerange price range .", "response": "it is a architecture , it is in the centre of town , and it is in the free price range ."}, {"pre_ent": [], "gold_ent": [], "id": 681, "template": "you ' re welcome , have a great day !", "response": "you ' re welcome , have a great day !"}, {"pre_ent": ["west", "restaurant", "many"], "gold_ent": ["west", "many", "expensive"], "id": 682, "template": "there are @choice restaurants in the @area . what type of food are you looking for ?", "response": "there are many restaurants in the west . what type of food are you looking for ?"}, {"pre_ent": ["restaurant"], "gold_ent": ["west", "rice_boat", "indian", "expensive"], "id": 683, "template": "i have two restaurants that meet your criteria . is there a particular area you would like to eat ?", "response": "i have two restaurants that meet your criteria . is there a particular area you would like to eat ?"}, {"pre_ent": [], "gold_ent": ["rice_boat", "s224qq91"], "id": 684, "template": "i ' m sorry , there are no tables available at that time . would you like to try another day or time ?", "response": "i ' m sorry , there are no tables available at that time . would you like to try another day or time ?"}, {"pre_ent": [], "gold_ent": ["centre"], "id": 685, "template": "you ' re very welcome . have a great day !", "response": "you ' re very welcome . have a great day !"}, {"pre_ent": ["cheap", "two"], "gold_ent": ["two", "el_shaddai", "alexander_bed_and_breakfast", "4_star"], "id": 686, "template": "i have @choice hotels in the @area . would you like to narrow it down by star rating ?", "response": "i have two hotels in the cheap . would you like to narrow it down by star rating ?"}, {"pre_ent": ["4_star", "guesthouse", "el_shaddai"], "gold_ent": ["el_shaddai"], "id": 687, "template": "@name is a @pricerange @type with a @stars rating . would you like me to book it for you ?", "response": "el_shaddai is a guesthouse guesthouse with a 4_star rating . would you like me to book it for you ?"}, {"pre_ent": ["cb11eg"], "gold_ent": ["cb11eg"], "id": 688, "template": "yes , it is @postcode .", "response": "yes , it is cb11eg ."}, {"pre_ent": ["guesthouse", "centre", "el_shaddai"], "gold_ent": ["el_shaddai", "guesthouse"], "id": 689, "template": "the @name is a @type in the @area of town . would you like to book a room ?", "response": "the el_shaddai is a guesthouse in the centre of town . would you like to book a room ?"}, {"pre_ent": ["alexander_bed_and_breakfast", "centre"], "gold_ent": ["el_shaddai", "guesthouse"], "id": 690, "template": "the @name is in the @pricerange price range and in the @area of town . would you like me to book it", "response": "the alexander_bed_and_breakfast is in the centre price range and in the centre of town . would you like me to book it"}, {"pre_ent": [], "gold_ent": [], "id": 691, "template": "you ' re welcome ! have a great day !", "response": "you ' re welcome ! have a great day !"}, {"pre_ent": [], "gold_ent": [], "id": 692, "template": "have a great day !", "response": "have a great day !"}, {"pre_ent": ["moderate", "4_star", "acorn_guest_house"], "gold_ent": ["acorn_guest_house"], "id": 693, "template": "@name has a @stars rating and is in the @pricerange price range . would you like to book a room ?", "response": "acorn_guest_house has a 4_star rating and is in the moderate price range . would you like to book a room ?"}, {"pre_ent": [], "gold_ent": ["moderate", "ashley_hotel", "2_star"], "id": 694, "template": "yes it does have free parking . would you like me to book it for you ?", "response": "yes it does have free parking . would you like me to book it for you ?"}, {"pre_ent": [], "gold_ent": ["ashley_hotel"], "id": 695, "template": "yes , it does . do you want me to book it for you ?", "response": "yes , it does . do you want me to book it for you ?"}, {"pre_ent": ["74_chesterton_road"], "gold_ent": ["ashley_hotel", "74_chesterton_road"], "id": 696, "template": "the address is @address . is there anything else i can help you with ?", "response": "the address is 74_chesterton_road . is there anything else i can help you with ?"}, {"pre_ent": ["cb41er"], "gold_ent": ["cb41er"], "id": 697, "template": "the postcode is @postcode . is there anything else i can help you with ?", "response": "the postcode is cb41er . is there anything else i can help you with ?"}, {"pre_ent": ["north"], "gold_ent": ["north"], "id": 698, "template": "it is in the @area of town . would you like me to book you a room ?", "response": "it is in the north of town . would you like me to book you a room ?"}, {"pre_ent": [], "gold_ent": [], "id": 699, "template": "thank you , have a great day !", "response": "thank you , have a great day !"}, {"pre_ent": ["centre", "restaurant", "many"], "gold_ent": ["many", "centre"], "id": 700, "template": "i have @choice restaurants in the @area . do you have a specific type of food you are looking for ?", "response": "i have many restaurants in the centre . do you have a specific type of food you are looking for ?"}, {"pre_ent": ["restaurant"], "gold_ent": [], "id": 701, "template": "i ' m sorry , there are no restaurants meeting those criteria .", "response": "i ' m sorry , there are no restaurants meeting those criteria ."}, {"pre_ent": [], "gold_ent": [], "id": 702, "template": "there are no results matching your query . would you like to try a different area or price range ?", "response": "there are no results matching your query . would you like to try a different area or price range ?"}, {"pre_ent": ["centre", "la_mimosa"], "gold_ent": ["mediterranean", "la_mimosa", "centre", "expensive"], "id": 703, "template": "i have @name in the @pricerange price range and in the @area .", "response": "i have la_mimosa in the centre price range and in the centre ."}, {"pre_ent": ["many"], "gold_ent": ["la_mimosa", "many"], "id": 704, "template": "how many people will be staying ?", "response": "how many people will be staying ?"}, {"pre_ent": [], "gold_ent": ["many"], "id": 705, "template": "yes , i ' m sorry , i ' m not able to book that . would you like me to try a different day or a day ?", "response": "yes , i ' m sorry , i ' m not able to book that . would you like me to try a different day or a day ?"}, {"pre_ent": ["centre", "restaurant", "shiraz_restaurant"], "gold_ent": ["la_mimosa", "cb58aq", "01223362525", "thompsons_lane_fen_ditton"], "id": 706, "template": "i have you a table at @name , it is in the @area of town and is in the @pricerange price range .", "response": "i have you a table at shiraz_restaurant , it is in the centre of town and is in the centre price range ."}, {"pre_ent": [], "gold_ent": [], "id": 707, "template": "you ' re welcome . have a good day .", "response": "you ' re welcome . have a good day ."}, {"pre_ent": ["centre", "expensive", "restaurant", "quite_a_few"], "gold_ent": ["quite_a_few"], "id": 708, "template": "there are @choice @food restaurants in the @area . what kind of food do you want ?", "response": "there are quite_a_few expensive restaurants in the centre . what kind of food do you want ?"}, {"pre_ent": ["kymmoy", "cb12as"], "gold_ent": ["asian_oriental", "cb12as", "kymmoy"], "id": 709, "template": "i ' d be happy to book you at @name , and the postcode is @postcode . is there anything else i can help you with ?", "response": "i ' d be happy to book you at kymmoy , and the postcode is cb12as . is there anything else i can help you with ?"}, {"pre_ent": [], "gold_ent": [], "id": 710, "template": "you ' re welcome . have a good day .", "response": "you ' re welcome . have a good day ."}, {"pre_ent": [], "gold_ent": [], "id": 711, "template": "you ' re welcome . have a great day !", "response": "you ' re welcome . have a great day !"}]
