# Supplementary material for: PluDG: enhancing task-oriented dialogue system with knowledge graph plug-in module
Source: PeerJ Comput Sci. 2023 Nov 24;9:e1707. doi: 10.7717/peerj-cs.1707 (PMC10703105; doi:10.7717/peerj-cs.1707)
Supplement: Supplemental Information 1 [file peerj-cs-09-1707-s001.zip › decoder/data/woz2.1/gcn_woz2.1_test.json]

[
  {
    "pre_ent": [
      "cheap",
      "4_star",
      "alexander_bed_and_breakfast",
      "hotel"
    ],
    "gold_ent": [
      "west",
      "the_cambridge_belfry",
      "cheap",
      "hotel"
    ]
  },
  {
    "pre_ent": [
      "4_star",
      "allenbell",
      "hotel"
    ],
    "gold_ent": [
      "the_cambridge_belfry",
      "cheap"
    ]
  },
  {
    "pre_ent": [
      "finches_bed_and_breakfast",
      "west",
      "4_star",
      "hotel"
    ],
    "gold_ent": [
      "the_cambridge_belfry",
      "cheap",
      "hotel",
      "4_star"
    ]
  },
  {
    "pre_ent": [],
    "gold_ent": []
  },
  {
    "pre_ent": [
      "01954714600"
    ],
    "gold_ent": []
  },
  {
    "pre_ent": [],
    "gold_ent": []
  },
  {
    "pre_ent": [
      "21"
    ],
    "gold_ent": [
      "21",
      "4_star"
    ]
  },
  {
    "pre_ent": [
      "hotel",
      "east"
    ],
    "gold_ent": [
      "east"
    ]
  },
  {
    "pre_ent": [
      "hotel",
      "university_arms_hotel",
      "centre",
      "expensive"
    ],
    "gold_ent": [
      "centre",
      "university_arms_hotel",
      "expensive",
      "hotel",
      "4_star"
    ]
  },
  {
    "pre_ent": [
      "pr0abubi"
    ],
    "gold_ent": []
  },
  {
    "pre_ent": [
      "pr0abubi"
    ],
    "gold_ent": []
  },
  {
    "pre_ent": [
      "pr0abubi"
    ],
    "gold_ent": []
  },
  {
    "pre_ent": [
      "hotel",
      "pr0abubi",
      "huntingdon_marriott_hotel",
      "gonville_hotel"
    ],
    "gold_ent": [
      "4_star",
      "centre",
      "hotel"
    ]
  },
  {
    "pre_ent": [
      "hotel",
      "pr0abubi",
      "university_arms_hotel"
    ],
    "gold_ent": []
  },
  {
    "pre_ent": [
      "pr0abubi"
    ],
    "gold_ent": []
  },
  {
    "pre_ent": [
      "pr0abubi"
    ],
    "gold_ent": [
      "pr0abubi"
    ]
  },
  {
    "pre_ent": [],
    "gold_ent": []
  },
  {
    "pre_ent": [
      "north",
      "guesthouse",
      "a_great_number"
    ],
    "gold_ent": []
  },
  {
    "pre_ent": [
      "a_great_number"
    ],
    "gold_ent": [
      "a_great_number"
    ]
  },
  {
    "pre_ent": [
      "hobsons_house"
    ],
    "gold_ent": [
      "acorn_guest_house"
    ]
  },
  {
    "pre_ent": [
      "lulj5n6x"
    ],
    "gold_ent": [
      "lulj5n6x"
    ]
  },
  {
    "pre_ent": [],
    "gold_ent": []
  },
  {
    "pre_ent": [
      "expensive",
      "restaurant",
      "many"
    ],
    "gold_ent": [
      "many"
    ]
  },
  {
    "pre_ent": [
      "north",
      "expensive",
      "restaurant",
      "saigon_city"
    ],
    "gold_ent": [
      "saigon_city"
    ]
  },
  {
    "pre_ent": [
      "restaurant",
      "saigon_city"
    ],
    "gold_ent": []
  },
  {
    "pre_ent": [
      "chinese"
    ],
    "gold_ent": [
      "asian_oriental",
      "saigon_city"
    ]
  },
  {
    "pre_ent": [
      "01223356555",
      "cb41nl"
    ],
    "gold_ent": [
      "cb41nl",
      "01223356555"
    ]
  },
  {
    "pre_ent": [],
    "gold_ent": [
      "centre"
    ]
  },
  {
    "pre_ent": [
      "restaurant",
      "saigon_city",
      "north",
      "asian_oriental",
      "01223356555"
    ],
    "gold_ent": [
      "saigon_city",
      "asian_oriental",
      "restaurant",
      "01223356555",
      "expensive",
      "north"
    ]
  },
  {
    "pre_ent": [],
    "gold_ent": []
  },
  {
    "pre_ent": [
      "centre",
      "hotel",
      "3"
    ],
    "gold_ent": [
      "3",
      "expensive",
      "centre",
      "moderate"
    ]
  },
  {
    "pre_ent": [
      "hotel"
    ],
    "gold_ent": [
      "3_star",
      "university_arms_hotel",
      "gonville_hotel"
    ]
  },
  {
    "pre_ent": [
      "hotel",
      "swvv72fs",
      "gonville_hotel"
    ],
    "gold_ent": []
  },
  {
    "pre_ent": [
      "hotel"
    ],
    "gold_ent": []
  },
  {
    "pre_ent": [
      "hotel",
      "swvv72fs",
      "university_arms_hotel"
    ],
    "gold_ent": [
      "swvv72fs"
    ]
  },
  {
    "pre_ent": [],
    "gold_ent": []
  },
  {
    "pre_ent": [
      "south",
      "restaurant",
      "five"
    ],
    "gold_ent": [
      "south",
      "five",
      "indian",
      "expensive",
      "italian",
      "mexican",
      "chinese"
    ]
  },
  {
    "pre_ent": [
      "south",
      "restaurant",
      "01223302330",
      "cb28nx",
      "chiquito_restaurant_bar",
      "mexican"
    ],
    "gold_ent": [
      "cb17dy",
      "mexican",
      "chiquito_restaurant_bar",
      "01223400170"
    ]
  },
  {
    "pre_ent": [],
    "gold_ent": []
  },
  {
    "pre_ent": [
      "saigon_city",
      "asian_oriental"
    ],
    "gold_ent": []
  },
  {
    "pre_ent": [
      "restaurant"
    ],
    "gold_ent": [
      "p9d58c0o"
    ]
  },
  {
    "pre_ent": [],
    "gold_ent": []
  },
  {
    "pre_ent": [
      "centre",
      "cheap",
      "restaurant",
      "a_lot"
    ],
    "gold_ent": [
      "la_raza",
      "4_-_6_rose_crescent",
      "restaurant",
      "cheap",
      "spanish"
    ]
  },
  {
    "pre_ent": [
      "a_lot"
    ],
    "gold_ent": [
      "la_raza",
      "4_-_6_rose_crescent",
      "centre",
      "restaurant",
      "cheap",
      "spanish"
    ]
  },
  {
    "pre_ent": [
      "restaurant"
    ],
    "gold_ent": [
      "oog9kq5v"
    ]
  },
  {
    "pre_ent": [
      "centre",
      "restaurant",
      "a_lot",
      "spanish"
    ],
    "gold_ent": [
      "a_lot"
    ]
  },
  {
    "pre_ent": [],
    "gold_ent": []
  },
  {
    "pre_ent": [
      "east",
      "5"
    ],
    "gold_ent": []
  },
  {
    "pre_ent": [
      "5"
    ],
    "gold_ent": [
      "5"
    ]
  },
  {
    "pre_ent": [
      "guesthouse"
    ],
    "gold_ent": [
      "allenbell",
      "710_newmarket_road",
      "s0jdzbtq"
    ]
  },
  {
    "pre_ent": [],
    "gold_ent": []
  },
  {
    "pre_ent": [
      "moderate",
      "4_star",
      "guesthouse",
      "north",
      "arbury_lodge_guesthouse"
    ],
    "gold_ent": [
      "4_star",
      "guesthouse",
      "arbury_lodge_guesthouse",
      "north"
    ]
  },
  {
    "pre_ent": [
      "pwyhrhpr"
    ],
    "gold_ent": [
      "pwyhrhpr"
    ]
  },
  {
    "pre_ent": [],
    "gold_ent": [
      "centre"
    ]
  },
  {
    "pre_ent": [
      "many"
    ],
    "gold_ent": [
      "many"
    ]
  },
  {
    "pre_ent": [
      "guesthouse"
    ],
    "gold_ent": []
  },
  {
    "pre_ent": [
      "k9zns97g",
      "acorn_guest_house"
    ],
    "gold_ent": []
  },
  {
    "pre_ent": [
      "north",
      "acorn_guest_house"
    ],
    "gold_ent": [
      "acorn_guest_house"
    ]
  },
  {
    "pre_ent": [
      "k9zns97g"
    ],
    "gold_ent": []
  },
  {
    "pre_ent": [
      "k9zns97g",
      "acorn_guest_house"
    ],
    "gold_ent": [
      "arbury_lodge_guesthouse"
    ]
  },
  {
    "pre_ent": [
      "k9zns97g"
    ],
    "gold_ent": [
      "k9zns97g",
      "arbury_lodge_guesthouse"
    ]
  },
  {
    "pre_ent": [],
    "gold_ent": []
  },
  {
    "pre_ent": [
      "italian",
      "expensive",
      "restaurant",
      "frankie_and_bennys"
    ],
    "gold_ent": [
      "centre"
    ]
  },
  {
    "pre_ent": [
      "frankie_and_bennys"
    ],
    "gold_ent": [
      "south",
      "frankie_and_bennys"
    ]
  },
  {
    "pre_ent": [
      "restaurant"
    ],
    "gold_ent": [
      "zyqx1tyk"
    ]
  },
  {
    "pre_ent": [],
    "gold_ent": []
  },
  {
    "pre_ent": [
      "chinese",
      "expensive",
      "restaurant",
      "hakka"
    ],
    "gold_ent": [
      "restaurant"
    ]
  },
  {
    "pre_ent": [
      "p3vzvzgy",
      "ugly_duckling"
    ],
    "gold_ent": []
  },
  {
    "pre_ent": [
      "p3vzvzgy"
    ],
    "gold_ent": [
      "yu_garden"
    ]
  },
  {
    "pre_ent": [
      "p3vzvzgy"
    ],
    "gold_ent": [
      "p3vzvzgy"
    ]
  },
  {
    "pre_ent": [],
    "gold_ent": []
  },
  {
    "pre_ent": [
      "centre",
      "restaurant",
      "many"
    ],
    "gold_ent": [
      "modern_european",
      "golden_house",
      "chinese",
      "the_river_bar_steakhouse_and_grill",
      "many"
    ]
  },
  {
    "pre_ent": [
      "12_lensfield_road_city_centre",
      "centre",
      "01842753771",
      "cb21eg"
    ],
    "gold_ent": [
      "01842753771",
      "12_lensfield_road_city_centre",
      "cb21eg"
    ]
  },
  {
    "pre_ent": [
      "centre"
    ],
    "gold_ent": []
  },
  {
    "pre_ent": [
      "indian",
      "restaurant",
      "2",
      "north"
    ],
    "gold_ent": [
      "cheap",
      "moderate",
      "2"
    ]
  },
  {
    "pre_ent": [
      "the_nirala",
      "victoria_avenue_chesterton",
      "cb41eh"
    ],
    "gold_ent": [
      "cb41uy",
      "the_nirala",
      "7_milton_road_chesterton"
    ]
  },
  {
    "pre_ent": [],
    "gold_ent": [
      "centre"
    ]
  },
  {
    "pre_ent": [
      "osp4trb9",
      "the_lensfield_hotel",
      "hotel"
    ],
    "gold_ent": [
      "53-57_lensfield_road",
      "south",
      "the_lensfield_hotel"
    ]
  },
  {
    "pre_ent": [
      "osp4trb9",
      "hotel"
    ],
    "gold_ent": [
      "osp4trb9"
    ]
  },
  {
    "pre_ent": [],
    "gold_ent": []
  },
  {
    "pre_ent": [
      "centre",
      "nightclub",
      "5"
    ],
    "gold_ent": [
      "ballare",
      "centre",
      "5"
    ]
  },
  {
    "pre_ent": [
      "centre",
      "ballare"
    ],
    "gold_ent": [
      "5"
    ]
  },
  {
    "pre_ent": [],
    "gold_ent": []
  },
  {
    "pre_ent": [
      "museum",
      "kettle_'_s_yard",
      "west",
      "01223748100"
    ],
    "gold_ent": [
      "west",
      "castle_street",
      "free"
    ]
  },
  {
    "pre_ent": [],
    "gold_ent": [
      "centre"
    ]
  },
  {
    "pre_ent": [
      "lots_of_them"
    ],
    "gold_ent": [
      "lots_of_them"
    ]
  },
  {
    "pre_ent": [
      "guesthouse"
    ],
    "gold_ent": [
      "4_star"
    ]
  },
  {
    "pre_ent": [],
    "gold_ent": []
  },
  {
    "pre_ent": [
      "x7vu6y8y"
    ],
    "gold_ent": [
      "x7vu6y8y"
    ]
  },
  {
    "pre_ent": [],
    "gold_ent": []
  },
  {
    "pre_ent": [
      "four"
    ],
    "gold_ent": [
      "four"
    ]
  },
  {
    "pre_ent": [],
    "gold_ent": [
      "hamilton_lodge",
      "hobsons_house"
    ]
  },
  {
    "pre_ent": [
      "4wngilmf",
      "hamilton_lodge"
    ],
    "gold_ent": []
  },
  {
    "pre_ent": [
      "4wngilmf"
    ],
    "gold_ent": []
  },
  {
    "pre_ent": [
      "4wngilmf",
      "bridge_guest_house"
    ],
    "gold_ent": []
  },
  {
    "pre_ent": [
      "4wngilmf",
      "bridge_guest_house"
    ],
    "gold_ent": [
      "4wngilmf"
    ]
  },
  {
    "pre_ent": [],
    "gold_ent": []
  },
  {
    "pre_ent": [
      "italian",
      "restaurant",
      "da_vinci_pizzeria",
      "north"
    ],
    "gold_ent": [
      "20_milton_road_chesterton",
      "da_vinci_pizzeria"
    ]
  },
  {
    "pre_ent": [
      "da_vinci_pizzeria",
      "north"
    ],
    "gold_ent": [
      "cheap",
      "restaurant"
    ]
  },
  {
    "pre_ent": [
      "20_milton_road_chesterton",
      "01223351707"
    ],
    "gold_ent": [
      "20_milton_road_chesterton",
      "01223351707"
    ]
  },
  {
    "pre_ent": [],
    "gold_ent": []
  },
  {
    "pre_ent": [],
    "gold_ent": []
  },
  {
    "pre_ent": [
      "restaurant"
    ],
    "gold_ent": []
  },
  {
    "pre_ent": [
      "expensive"
    ],
    "gold_ent": [
      "centre"
    ]
  },
  {
    "pre_ent": [
      "meze_bar",
      "centre",
      "turkish",
      "expensive",
      "restaurant"
    ],
    "gold_ent": [
      "restaurant",
      "meze_bar"
    ]
  },
  {
    "pre_ent": [
      "restaurant"
    ],
    "gold_ent": []
  },
  {
    "pre_ent": [
      "uywxp4gd"
    ],
    "gold_ent": []
  },
  {
    "pre_ent": [
      "meze_bar",
      "uywxp4gd"
    ],
    "gold_ent": [
      "expensive",
      "restaurant",
      "turkish",
      "meze_bar"
    ]
  },
  {
    "pre_ent": [
      "restaurant"
    ],
    "gold_ent": []
  },
  {
    "pre_ent": [
      "uywxp4gd"
    ],
    "gold_ent": [
      "uywxp4gd"
    ]
  },
  {
    "pre_ent": [],
    "gold_ent": []
  },
  {
    "pre_ent": [
      "many"
    ],
    "gold_ent": [
      "guesthouse",
      "north",
      "many"
    ]
  },
  {
    "pre_ent": [],
    "gold_ent": [
      "guesthouse"
    ]
  },
  {
    "pre_ent": [
      "avalon",
      "north"
    ],
    "gold_ent": [
      "acorn_guest_house"
    ]
  },
  {
    "pre_ent": [],
    "gold_ent": []
  },
  {
    "pre_ent": [],
    "gold_ent": []
  },
  {
    "pre_ent": [
      "indian",
      "restaurant",
      "moderate",
      "meghna"
    ],
    "gold_ent": [
      "curry_prince"
    ]
  },
  {
    "pre_ent": [
      "restaurant"
    ],
    "gold_ent": [
      "rpwowdoo"
    ]
  },
  {
    "pre_ent": [],
    "gold_ent": []
  },
  {
    "pre_ent": [
      "4"
    ],
    "gold_ent": [
      "cheap",
      "4"
    ]
  },
  {
    "pre_ent": [
      "centre",
      "4_star",
      "4",
      "el_shaddai"
    ],
    "gold_ent": [
      "alexander_bed_and_breakfast"
    ]
  },
  {
    "pre_ent": [
      "alexander_bed_and_breakfast",
      "ey36gh17"
    ],
    "gold_ent": [
      "ey36gh17"
    ]
  },
  {
    "pre_ent": [],
    "gold_ent": []
  },
  {
    "pre_ent": [
      "10"
    ],
    "gold_ent": [
      "10",
      "cheap"
    ]
  },
  {
    "pre_ent": [
      "centre"
    ],
    "gold_ent": [
      "4_star",
      "0_star"
    ]
  },
  {
    "pre_ent": [
      "el_shaddai"
    ],
    "gold_ent": [
      "4_star",
      "guesthouse"
    ]
  },
  {
    "pre_ent": [
      "01223525725"
    ],
    "gold_ent": []
  },
  {
    "pre_ent": [],
    "gold_ent": []
  },
  {
    "pre_ent": [
      "restaurant"
    ],
    "gold_ent": [
      "east"
    ]
  },
  {
    "pre_ent": [
      "pizza_hut_fen_ditton"
    ],
    "gold_ent": []
  },
  {
    "pre_ent": [
      "italian",
      "restaurant",
      "pizza_hut_fen_ditton",
      "east"
    ],
    "gold_ent": [
      "east",
      "italian",
      "pizza_hut_fen_ditton"
    ]
  },
  {
    "pre_ent": [
      "qw8jzwzk",
      "pizza_hut_fen_ditton"
    ],
    "gold_ent": []
  },
  {
    "pre_ent": [
      "qw8jzwzk"
    ],
    "gold_ent": [
      "qw8jzwzk"
    ]
  },
  {
    "pre_ent": [],
    "gold_ent": [
      "centre"
    ]
  },
  {
    "pre_ent": [
      "centre",
      "museum",
      "11"
    ],
    "gold_ent": [
      "centre"
    ]
  },
  {
    "pre_ent": [
      "centre",
      "museum",
      "11"
    ],
    "gold_ent": [
      "98_king_street",
      "11",
      "cb11ln",
      "free",
      "broughton_house_gallery"
    ]
  },
  {
    "pre_ent": [
      "01223314960"
    ],
    "gold_ent": [
      "01223314960",
      "broughton_house_gallery"
    ]
  },
  {
    "pre_ent": [],
    "gold_ent": []
  },
  {
    "pre_ent": [
      "29"
    ],
    "gold_ent": [
      "29"
    ]
  },
  {
    "pre_ent": [
      "guesthouse"
    ],
    "gold_ent": []
  },
  {
    "pre_ent": [],
    "gold_ent": []
  },
  {
    "pre_ent": [
      "alexander_bed_and_breakfast",
      "yflkm9uu"
    ],
    "gold_ent": []
  },
  {
    "pre_ent": [],
    "gold_ent": [
      "alexander_bed_and_breakfast"
    ]
  },
  {
    "pre_ent": [
      "yflkm9uu"
    ],
    "gold_ent": [
      "alexander_bed_and_breakfast",
      "yflkm9uu"
    ]
  },
  {
    "pre_ent": [],
    "gold_ent": []
  },
  {
    "pre_ent": [
      "5"
    ],
    "gold_ent": [
      "5"
    ]
  },
  {
    "pre_ent": [
      "5"
    ],
    "gold_ent": [
      "guesthouse"
    ]
  },
  {
    "pre_ent": [
      "4_star",
      "guesthouse",
      "el_shaddai",
      "centre"
    ],
    "gold_ent": [
      "allenbell",
      "4_star",
      "guesthouse"
    ]
  },
  {
    "pre_ent": [
      "e8npwa4b"
    ],
    "gold_ent": [
      "e8npwa4b"
    ]
  },
  {
    "pre_ent": [],
    "gold_ent": []
  },
  {
    "pre_ent": [
      "italian",
      "restaurant",
      "south",
      "frankie_and_bennys"
    ],
    "gold_ent": [
      "pizza_hut_cherry_hinton",
      "frankie_and_bennys"
    ]
  },
  {
    "pre_ent": [],
    "gold_ent": []
  },
  {
    "pre_ent": [
      "rq2l5tkr"
    ],
    "gold_ent": [
      "rq2l5tkr"
    ]
  },
  {
    "pre_ent": [],
    "gold_ent": []
  },
  {
    "pre_ent": [
      "ten"
    ],
    "gold_ent": [
      "ten"
    ]
  },
  {
    "pre_ent": [
      "3_star",
      "guesthouse",
      "bridge_guest_house",
      "north"
    ],
    "gold_ent": [
      "3_star"
    ]
  },
  {
    "pre_ent": [
      "moderate"
    ],
    "gold_ent": [
      "3_star"
    ]
  },
  {
    "pre_ent": [
      "hamilton_lodge"
    ],
    "gold_ent": []
  },
  {
    "pre_ent": [
      "ize1wk61",
      "bridge_guest_house"
    ],
    "gold_ent": [
      "bridge_guest_house"
    ]
  },
  {
    "pre_ent": [],
    "gold_ent": [
      "ize1wk61"
    ]
  },
  {
    "pre_ent": [],
    "gold_ent": []
  },
  {
    "pre_ent": [],
    "gold_ent": []
  },
  {
    "pre_ent": [
      "centre",
      "indian",
      "restaurant",
      "a_number"
    ],
    "gold_ent": [
      "indian",
      "a_number",
      "centre"
    ]
  },
  {
    "pre_ent": [
      "centre"
    ],
    "gold_ent": [
      "the_gandhi"
    ]
  },
  {
    "pre_ent": [
      "6eq61sd9",
      "the_gandhi"
    ],
    "gold_ent": [
      "6eq61sd9"
    ]
  },
  {
    "pre_ent": [],
    "gold_ent": []
  },
  {
    "pre_ent": [
      "restaurant",
      "india_house",
      "west",
      "01223461661",
      "expensive"
    ],
    "gold_ent": [
      "india_house",
      "restaurant",
      "west",
      "indian",
      "expensive"
    ]
  },
  {
    "pre_ent": [
      "hd53udco"
    ],
    "gold_ent": [
      "hd53udco"
    ]
  },
  {
    "pre_ent": [
      "centre"
    ],
    "gold_ent": []
  },
  {
    "pre_ent": [],
    "gold_ent": []
  },
  {
    "pre_ent": [
      "chiquito_restaurant_bar",
      "mexican",
      "expensive",
      "restaurant"
    ],
    "gold_ent": [
      "expensive",
      "south",
      "chiquito_restaurant_bar",
      "restaurant"
    ]
  },
  {
    "pre_ent": [],
    "gold_ent": []
  },
  {
    "pre_ent": [
      "restaurant"
    ],
    "gold_ent": [
      "c3hmwgus"
    ]
  },
  {
    "pre_ent": [],
    "gold_ent": []
  },
  {
    "pre_ent": [],
    "gold_ent": [
      "centre"
    ]
  },
  {
    "pre_ent": [
      "moderate",
      "restaurant",
      "east",
      "curry_prince"
    ],
    "gold_ent": [
      "curry_prince",
      "pizza_hut_fen_ditton"
    ]
  },
  {
    "pre_ent": [
      "pizza_hut_fen_ditton",
      "east"
    ],
    "gold_ent": [
      "east",
      "italian",
      "pizza_hut_fen_ditton"
    ]
  },
  {
    "pre_ent": [
      "pizza_hut_fen_ditton",
      "east"
    ],
    "gold_ent": [
      "moderate",
      "east",
      "restaurant",
      "italian",
      "pizza_hut_fen_ditton"
    ]
  },
  {
    "pre_ent": [
      "af2gj7g6"
    ],
    "gold_ent": []
  },
  {
    "pre_ent": [
      "af2gj7g6",
      "curry_prince"
    ],
    "gold_ent": [
      "af2gj7g6"
    ]
  },
  {
    "pre_ent": [],
    "gold_ent": [
      "centre"
    ]
  },
  {
    "pre_ent": [
      "3_star",
      "2"
    ],
    "gold_ent": []
  },
  {
    "pre_ent": [
      "south",
      "hotel",
      "2"
    ],
    "gold_ent": [
      "expensive"
    ]
  },
  {
    "pre_ent": [
      "the_lensfield_hotel",
      "south",
      "hotel"
    ],
    "gold_ent": [
      "11xdm9cc",
      "the_lensfield_hotel"
    ]
  },
  {
    "pre_ent": [
      "53-57_lensfield_road",
      "01223355017",
      "2"
    ],
    "gold_ent": [
      "53-57_lensfield_road",
      "01223355017"
    ]
  },
  {
    "pre_ent": [],
    "gold_ent": []
  },
  {
    "pre_ent": [
      "4_star",
      "east",
      "a_and_b_guest_house"
    ],
    "gold_ent": [
      "east"
    ]
  },
  {
    "pre_ent": [
      "124_tenison_road",
      "01223315702"
    ],
    "gold_ent": [
      "cb12dp",
      "124_tenison_road",
      "01223315702"
    ]
  },
  {
    "pre_ent": [],
    "gold_ent": []
  },
  {
    "pre_ent": [
      "restaurant",
      "quite_a_few",
      "centre"
    ],
    "gold_ent": [
      "quite_a_few"
    ]
  },
  {
    "pre_ent": [
      "graffiti",
      "restaurant"
    ],
    "gold_ent": [
      "graffiti"
    ]
  },
  {
    "pre_ent": [
      "hotel_felix_whitehouse_lane_huntingdon_road",
      "01223277977",
      "cb30lx"
    ],
    "gold_ent": [
      "cb30lx",
      "hotel_felix_whitehouse_lane_huntingdon_road",
      "01223277977"
    ]
  },
  {
    "pre_ent": [],
    "gold_ent": []
  },
  {
    "pre_ent": [
      "riverboat_georgina",
      "north",
      "boat"
    ],
    "gold_ent": [
      "cambridge_passenger_cruisers_,_jubilee_house",
      "riverboat_georgina"
    ]
  },
  {
    "pre_ent": [
      "01223902091",
      "cb43ax"
    ],
    "gold_ent": [
      "01223902091"
    ]
  },
  {
    "pre_ent": [],
    "gold_ent": [
      "centre"
    ]
  },
  {
    "pre_ent": [
      "restaurant",
      "quite_a_few"
    ],
    "gold_ent": [
      "quite_a_few",
      "chinese",
      "italian",
      "centre"
    ]
  },
  {
    "pre_ent": [
      "ali_baba"
    ],
    "gold_ent": [
      "59_hills_road_city_centre",
      "lebanese",
      "ali_baba",
      "restaurant"
    ]
  },
  {
    "pre_ent": [],
    "gold_ent": []
  },
  {
    "pre_ent": [
      "cb21nt"
    ],
    "gold_ent": [
      "59_hills_road_city_centre",
      "ali_baba"
    ]
  },
  {
    "pre_ent": [],
    "gold_ent": []
  },
  {
    "pre_ent": [
      "centre",
      "restaurant",
      "ali_baba"
    ],
    "gold_ent": []
  },
  {
    "pre_ent": [
      "ali_baba"
    ],
    "gold_ent": [
      "centre"
    ]
  },
  {
    "pre_ent": [
      "centre",
      "restaurant",
      "ali_baba",
      "lebanese"
    ],
    "gold_ent": [
      "ali_baba",
      "restaurant"
    ]
  },
  {
    "pre_ent": [
      "restaurant"
    ],
    "gold_ent": []
  },
  {
    "pre_ent": [
      "q1xudh9y"
    ],
    "gold_ent": [
      "q1xudh9y"
    ]
  },
  {
    "pre_ent": [],
    "gold_ent": []
  },
  {
    "pre_ent": [
      "centre",
      "6"
    ],
    "gold_ent": [
      "6"
    ]
  },
  {
    "pre_ent": [],
    "gold_ent": [
      "soul_tree_nightclub"
    ]
  },
  {
    "pre_ent": [
      "nightclub",
      "soul_tree_nightclub",
      "01223477900"
    ],
    "gold_ent": [
      "01223477900"
    ]
  },
  {
    "pre_ent": [
      "cb23qf"
    ],
    "gold_ent": [
      "cb23qf"
    ]
  },
  {
    "pre_ent": [],
    "gold_ent": []
  },
  {
    "pre_ent": [
      "guesthouse",
      "5"
    ],
    "gold_ent": [
      "5",
      "guesthouse",
      "centre",
      "hotel"
    ]
  },
  {
    "pre_ent": [
      "centre"
    ],
    "gold_ent": [
      "4_star",
      "university_arms_hotel",
      "expensive",
      "centre"
    ]
  },
  {
    "pre_ent": [
      "hotel"
    ],
    "gold_ent": []
  },
  {
    "pre_ent": [
      "8l6lvyyt"
    ],
    "gold_ent": [
      "hotel"
    ]
  },
  {
    "pre_ent": [
      "8l6lvyyt"
    ],
    "gold_ent": [
      "8l6lvyyt"
    ]
  },
  {
    "pre_ent": [],
    "gold_ent": []
  },
  {
    "pre_ent": [
      "worth_house",
      "north",
      "4_star"
    ],
    "gold_ent": [
      "4_star",
      "0_star"
    ]
  },
  {
    "pre_ent": [
      "worth_house",
      "01223316074",
      "328a_histon_road"
    ],
    "gold_ent": [
      "worth_house"
    ]
  },
  {
    "pre_ent": [],
    "gold_ent": []
  },
  {
    "pre_ent": [],
    "gold_ent": []
  },
  {
    "pre_ent": [
      "north",
      "finches_bed_and_breakfast"
    ],
    "gold_ent": [
      "city_centre_north_b_and_b",
      "worth_house"
    ]
  },
  {
    "pre_ent": [
      "cb41da"
    ],
    "gold_ent": [
      "4_star",
      "worth_house",
      "cb41da"
    ]
  },
  {
    "pre_ent": [],
    "gold_ent": []
  },
  {
    "pre_ent": [
      "11"
    ],
    "gold_ent": [
      "11"
    ]
  },
  {
    "pre_ent": [
      "guesthouse"
    ],
    "gold_ent": [
      "acorn_guest_house"
    ]
  },
  {
    "pre_ent": [
      "guesthouse"
    ],
    "gold_ent": []
  },
  {
    "pre_ent": [],
    "gold_ent": []
  },
  {
    "pre_ent": [
      "e45fqb5o"
    ],
    "gold_ent": [
      "e45fqb5o"
    ]
  },
  {
    "pre_ent": [],
    "gold_ent": []
  },
  {
    "pre_ent": [
      "restaurant"
    ],
    "gold_ent": [
      "restaurant"
    ]
  },
  {
    "pre_ent": [
      "yippee_noodle_bar",
      "asian_oriental"
    ],
    "gold_ent": [
      "yippee_noodle_bar",
      "moderate"
    ]
  },
  {
    "pre_ent": [
      "restaurant"
    ],
    "gold_ent": [
      "3gllhsnn"
    ]
  },
  {
    "pre_ent": [],
    "gold_ent": []
  },
  {
    "pre_ent": [],
    "gold_ent": []
  },
  {
    "pre_ent": [
      "centre",
      "a_lot"
    ],
    "gold_ent": []
  },
  {
    "pre_ent": [
      "a_lot"
    ],
    "gold_ent": [
      "architecture",
      "a_lot"
    ]
  },
  {
    "pre_ent": [
      "centre",
      "a_lot"
    ],
    "gold_ent": [
      "holy_trinity_church",
      "free"
    ]
  },
  {
    "pre_ent": [
      "holy_trinity_church",
      "market_street"
    ],
    "gold_ent": [
      "cb23nz"
    ]
  },
  {
    "pre_ent": [],
    "gold_ent": [
      "centre"
    ]
  },
  {
    "pre_ent": [
      "5"
    ],
    "gold_ent": [
      "expensive",
      "5"
    ]
  },
  {
    "pre_ent": [
      "hotel"
    ],
    "gold_ent": [
      "4_star",
      "university_arms_hotel"
    ]
  },
  {
    "pre_ent": [
      "01223351241",
      "5"
    ],
    "gold_ent": [
      "01480446000"
    ]
  },
  {
    "pre_ent": [],
    "gold_ent": []
  },
  {
    "pre_ent": [
      "plenty"
    ],
    "gold_ent": [
      "plenty"
    ]
  },
  {
    "pre_ent": [
      "guesthouse"
    ],
    "gold_ent": [
      "alexander_bed_and_breakfast",
      "4_star"
    ]
  },
  {
    "pre_ent": [],
    "gold_ent": []
  },
  {
    "pre_ent": [
      "qhr6uo6i"
    ],
    "gold_ent": [
      "qhr6uo6i"
    ]
  },
  {
    "pre_ent": [],
    "gold_ent": []
  },
  {
    "pre_ent": [
      "29"
    ],
    "gold_ent": [
      "29"
    ]
  },
  {
    "pre_ent": [
      "guesthouse"
    ],
    "gold_ent": [
      "4_star",
      "north",
      "acorn_guest_house"
    ]
  },
  {
    "pre_ent": [
      "acorn_guest_house",
      "north",
      "guesthouse"
    ],
    "gold_ent": [
      "acorn_guest_house"
    ]
  },
  {
    "pre_ent": [
      "01223353888"
    ],
    "gold_ent": [
      "01223353888"
    ]
  },
  {
    "pre_ent": [],
    "gold_ent": []
  },
  {
    "pre_ent": [
      "east",
      "4_star",
      "worth_house",
      "warkworth_house"
    ],
    "gold_ent": [
      "01223363682"
    ]
  },
  {
    "pre_ent": [
      "0dw45iks"
    ],
    "gold_ent": []
  },
  {
    "pre_ent": [
      "0dw45iks"
    ],
    "gold_ent": [
      "0dw45iks"
    ]
  },
  {
    "pre_ent": [],
    "gold_ent": []
  },
  {
    "pre_ent": [
      "restaurant",
      "south",
      "restaurant_alimentum"
    ],
    "gold_ent": [
      "moderate",
      "modern_european",
      "south",
      "restaurant_alimentum",
      "152_-_154_hills_road"
    ]
  },
  {
    "pre_ent": [],
    "gold_ent": []
  },
  {
    "pre_ent": [
      "chinese",
      "cheap",
      "restaurant",
      "yu_garden"
    ],
    "gold_ent": [
      "charlie_chan",
      "cheap",
      "centre"
    ]
  },
  {
    "pre_ent": [
      "regent_street_city_centre",
      "centre",
      "restaurant"
    ],
    "gold_ent": [
      "regent_street_city_centre"
    ]
  },
  {
    "pre_ent": [
      "cb21db"
    ],
    "gold_ent": [
      "cb21db"
    ]
  },
  {
    "pre_ent": [],
    "gold_ent": []
  },
  {
    "pre_ent": [
      "two"
    ],
    "gold_ent": [
      "4_star",
      "3_star"
    ]
  },
  {
    "pre_ent": [
      "two"
    ],
    "gold_ent": [
      "4_star"
    ]
  },
  {
    "pre_ent": [
      "hotel",
      "two"
    ],
    "gold_ent": []
  },
  {
    "pre_ent": [
      "pu74excq"
    ],
    "gold_ent": []
  },
  {
    "pre_ent": [
      "hotel",
      "two",
      "the_lensfield_hotel"
    ],
    "gold_ent": [
      "centre",
      "3_star",
      "south",
      "expensive",
      "two"
    ]
  },
  {
    "pre_ent": [
      "hotel",
      "pu74excq",
      "gonville_hotel"
    ],
    "gold_ent": [
      "gonville_hotel",
      "gonville_place"
    ]
  },
  {
    "pre_ent": [
      "hotel",
      "pu74excq",
      "gonville_hotel"
    ],
    "gold_ent": []
  },
  {
    "pre_ent": [
      "pu74excq"
    ],
    "gold_ent": [
      "pu74excq"
    ]
  },
  {
    "pre_ent": [],
    "gold_ent": []
  },
  {
    "pre_ent": [
      "centre",
      "restaurant",
      "69"
    ],
    "gold_ent": [
      "centre",
      "69"
    ]
  },
  {
    "pre_ent": [
      "centre",
      "italian",
      "restaurant"
    ],
    "gold_ent": [
      "stazione_restaurant_and_coffee_bar"
    ]
  },
  {
    "pre_ent": [
      "i40q0gzm"
    ],
    "gold_ent": [
      "i40q0gzm"
    ]
  },
  {
    "pre_ent": [],
    "gold_ent": []
  },
  {
    "pre_ent": [],
    "gold_ent": []
  },
  {
    "pre_ent": [],
    "gold_ent": [
      "centre"
    ]
  },
  {
    "pre_ent": [
      "west",
      "many",
      "museum"
    ],
    "gold_ent": [
      "west",
      "entertainment",
      "many"
    ]
  },
  {
    "pre_ent": [
      "cb238el"
    ],
    "gold_ent": [
      "people_'_s_portraits_exhibition_at_girton_college",
      "cb3ojg",
      "free"
    ]
  },
  {
    "pre_ent": [],
    "gold_ent": []
  },
  {
    "pre_ent": [],
    "gold_ent": []
  },
  {
    "pre_ent": [
      "16"
    ],
    "gold_ent": []
  },
  {
    "pre_ent": [
      "16"
    ],
    "gold_ent": [
      "guesthouse"
    ]
  },
  {
    "pre_ent": [
      "cheap",
      "16"
    ],
    "gold_ent": []
  },
  {
    "pre_ent": [
      "guesthouse",
      "16",
      "centre"
    ],
    "gold_ent": []
  },
  {
    "pre_ent": [
      "guesthouse",
      "16"
    ],
    "gold_ent": [
      "16",
      "4_star"
    ]
  },
  {
    "pre_ent": [
      "sid7a0h4",
      "alexander_bed_and_breakfast"
    ],
    "gold_ent": [
      "alexander_bed_and_breakfast",
      "guesthouse",
      "cheap",
      "centre"
    ]
  },
  {
    "pre_ent": [
      "sid7a0h4"
    ],
    "gold_ent": []
  },
  {
    "pre_ent": [
      "sid7a0h4"
    ],
    "gold_ent": [
      "sid7a0h4"
    ]
  },
  {
    "pre_ent": [],
    "gold_ent": [
      "centre"
    ]
  },
  {
    "pre_ent": [
      "guesthouse",
      "32"
    ],
    "gold_ent": [
      "32"
    ]
  },
  {
    "pre_ent": [],
    "gold_ent": [
      "east",
      "south",
      "north"
    ]
  },
  {
    "pre_ent": [
      "moderate",
      "4_star",
      "a_and_b_guest_house"
    ],
    "gold_ent": [
      "a_and_b_guest_house"
    ]
  },
  {
    "pre_ent": [
      "3cry3ddp"
    ],
    "gold_ent": []
  },
  {
    "pre_ent": [
      "guesthouse"
    ],
    "gold_ent": []
  },
  {
    "pre_ent": [
      "3cry3ddp"
    ],
    "gold_ent": [
      "acorn_guest_house"
    ]
  },
  {
    "pre_ent": [
      "3cry3ddp"
    ],
    "gold_ent": [
      "4_star",
      "acorn_guest_house"
    ]
  },
  {
    "pre_ent": [
      "3cry3ddp"
    ],
    "gold_ent": [
      "3cry3ddp"
    ]
  },
  {
    "pre_ent": [],
    "gold_ent": []
  },
  {
    "pre_ent": [
      "restaurant",
      "4"
    ],
    "gold_ent": [
      "4"
    ]
  },
  {
    "pre_ent": [
      "centre",
      "restaurant",
      "yippee_noodle_bar",
      "asian_oriental",
      "moderate"
    ],
    "gold_ent": [
      "yippee_noodle_bar",
      "centre",
      "asian_oriental",
      "moderate"
    ]
  },
  {
    "pre_ent": [
      "restaurant"
    ],
    "gold_ent": []
  },
  {
    "pre_ent": [
      "lsay2yox"
    ],
    "gold_ent": [
      "lsay2yox"
    ]
  },
  {
    "pre_ent": [],
    "gold_ent": []
  },
  {
    "pre_ent": [
      "west",
      "museum",
      "13"
    ],
    "gold_ent": [
      "west",
      "13",
      "college"
    ]
  },
  {
    "pre_ent": [
      "west",
      "college"
    ],
    "gold_ent": [
      "whale_of_a_time",
      "entertainment"
    ]
  },
  {
    "pre_ent": [
      "whale_of_a_time",
      "unit_8_,_viking_way_,_bar_hill",
      "cb238el"
    ],
    "gold_ent": [
      "cb238el",
      "01954781018",
      "unit_8_,_viking_way_,_bar_hill"
    ]
  },
  {
    "pre_ent": [],
    "gold_ent": []
  },
  {
    "pre_ent": [
      "centre",
      "williams_art_and_antiques"
    ],
    "gold_ent": [
      "williams_art_and_antiques"
    ]
  },
  {
    "pre_ent": [
      "centre",
      "cb12lj"
    ],
    "gold_ent": [
      "cb12lj",
      "centre"
    ]
  },
  {
    "pre_ent": [],
    "gold_ent": [
      "williams_art_and_antiques"
    ]
  },
  {
    "pre_ent": [
      "cherry_hinton_hall_and_grounds",
      "east",
      "entertainment"
    ],
    "gold_ent": [
      "east",
      "cherry_hinton_hall_and_grounds"
    ]
  },
  {
    "pre_ent": [
      "cherry_hinton_road",
      "cb18dw"
    ],
    "gold_ent": [
      "cherry_hinton_road",
      "cb18dw"
    ]
  },
  {
    "pre_ent": [],
    "gold_ent": []
  },
  {
    "pre_ent": [],
    "gold_ent": []
  },
  {
    "pre_ent": [
      "worth_house",
      "4_star",
      "east",
      "warkworth_house"
    ],
    "gold_ent": []
  },
  {
    "pre_ent": [],
    "gold_ent": []
  },
  {
    "pre_ent": [],
    "gold_ent": []
  },
  {
    "pre_ent": [
      "worth_house",
      "tucgj6dx",
      "warkworth_house"
    ],
    "gold_ent": [
      "tucgj6dx"
    ]
  },
  {
    "pre_ent": [],
    "gold_ent": []
  },
  {
    "pre_ent": [
      "restaurant"
    ],
    "gold_ent": [
      "west",
      "restaurant"
    ]
  },
  {
    "pre_ent": [
      "west",
      "restaurant"
    ],
    "gold_ent": [
      "indian"
    ]
  },
  {
    "pre_ent": [
      "west",
      "expensive",
      "cocum"
    ],
    "gold_ent": [
      "west",
      "indian",
      "maharajah_tandoori_restaurant"
    ]
  },
  {
    "pre_ent": [
      "restaurant",
      "71_castle_street_city_centre",
      "centre",
      "maharajah_tandoori_restaurant"
    ],
    "gold_ent": [
      "cb30ah"
    ]
  },
  {
    "pre_ent": [],
    "gold_ent": []
  },
  {
    "pre_ent": [
      "19"
    ],
    "gold_ent": [
      "19"
    ]
  },
  {
    "pre_ent": [
      "guesthouse"
    ],
    "gold_ent": []
  },
  {
    "pre_ent": [],
    "gold_ent": [
      "north"
    ]
  },
  {
    "pre_ent": [
      "acorn_guest_house"
    ],
    "gold_ent": []
  },
  {
    "pre_ent": [
      "north",
      "4_star",
      "guesthouse",
      "acorn_guest_house"
    ],
    "gold_ent": [
      "kirkwood_house"
    ]
  },
  {
    "pre_ent": [
      "cb41da"
    ],
    "gold_ent": [
      "cb41da",
      "kirkwood_house"
    ]
  },
  {
    "pre_ent": [],
    "gold_ent": []
  },
  {
    "pre_ent": [
      "cheap",
      "guesthouse",
      "5"
    ],
    "gold_ent": [
      "5"
    ]
  },
  {
    "pre_ent": [
      "centre",
      "guesthouse",
      "el_shaddai"
    ],
    "gold_ent": []
  },
  {
    "pre_ent": [
      "centre",
      "cheap",
      "el_shaddai"
    ],
    "gold_ent": []
  },
  {
    "pre_ent": [
      "centre",
      "el_shaddai"
    ],
    "gold_ent": [
      "centre",
      "el_shaddai"
    ]
  },
  {
    "pre_ent": [
      "01223327978"
    ],
    "gold_ent": [
      "01223327978"
    ]
  },
  {
    "pre_ent": [],
    "gold_ent": []
  },
  {
    "pre_ent": [],
    "gold_ent": []
  },
  {
    "pre_ent": [
      "expensive",
      "restaurant",
      "bedouin",
      "african"
    ],
    "gold_ent": [
      "bedouin",
      "expensive",
      "restaurant",
      "centre"
    ]
  },
  {
    "pre_ent": [
      "centre",
      "100_mill_road_city_centre",
      "01223367660"
    ],
    "gold_ent": [
      "100_mill_road_city_centre",
      "01223367660"
    ]
  },
  {
    "pre_ent": [],
    "gold_ent": []
  },
  {
    "pre_ent": [
      "5"
    ],
    "gold_ent": [
      "5"
    ]
  },
  {
    "pre_ent": [
      "centre",
      "guesthouse",
      "5"
    ],
    "gold_ent": []
  },
  {
    "pre_ent": [
      "el_shaddai",
      "centre",
      "guesthouse",
      "4_star"
    ],
    "gold_ent": [
      "guesthouse",
      "cheap"
    ]
  },
  {
    "pre_ent": [
      "el_shaddai"
    ],
    "gold_ent": [
      "el_shaddai"
    ]
  },
  {
    "pre_ent": [],
    "gold_ent": [
      "guesthouse",
      "el_shaddai"
    ]
  },
  {
    "pre_ent": [],
    "gold_ent": []
  },
  {
    "pre_ent": [],
    "gold_ent": []
  },
  {
    "pre_ent": [
      "centre",
      "guesthouse",
      "worth_house"
    ],
    "gold_ent": [
      "cheap"
    ]
  },
  {
    "pre_ent": [
      "centre",
      "autumn_house"
    ],
    "gold_ent": [
      "alexander_bed_and_breakfast"
    ]
  },
  {
    "pre_ent": [],
    "gold_ent": []
  },
  {
    "pre_ent": [
      "restaurant",
      "centre",
      "bangkok_city",
      "thai"
    ],
    "gold_ent": [
      "expensive",
      "restaurant",
      "thai"
    ]
  },
  {
    "pre_ent": [
      "wi602i6m"
    ],
    "gold_ent": []
  },
  {
    "pre_ent": [
      "wi602i6m"
    ],
    "gold_ent": [
      "wi602i6m"
    ]
  },
  {
    "pre_ent": [],
    "gold_ent": []
  },
  {
    "pre_ent": [
      "restaurant"
    ],
    "gold_ent": [
      "centre"
    ]
  },
  {
    "pre_ent": [
      "centre",
      "restaurant",
      "10"
    ],
    "gold_ent": [
      "10",
      "centre"
    ]
  },
  {
    "pre_ent": [
      "ugly_duckling",
      "chinese",
      "restaurant",
      "tang_chinese"
    ],
    "gold_ent": [
      "centre",
      "hk_fusion",
      "ugly_duckling",
      "sesame_restaurant_and_bar",
      "expensive",
      "tang_chinese"
    ]
  },
  {
    "pre_ent": [
      "48mb42od",
      "hk_fusion"
    ],
    "gold_ent": [
      "48mb42od"
    ]
  },
  {
    "pre_ent": [],
    "gold_ent": []
  },
  {
    "pre_ent": [],
    "gold_ent": [
      "centre"
    ]
  },
  {
    "pre_ent": [
      "east",
      "the_cambridge_belfry"
    ],
    "gold_ent": []
  },
  {
    "pre_ent": [
      "the_cambridge_belfry"
    ],
    "gold_ent": [
      "guesthouse",
      "hotel"
    ]
  },
  {
    "pre_ent": [],
    "gold_ent": [
      "archway_house",
      "52_gilbert_road"
    ]
  },
  {
    "pre_ent": [
      "north",
      "archway_house"
    ],
    "gold_ent": [
      "archway_house",
      "north",
      "moderate"
    ]
  },
  {
    "pre_ent": [
      "52_gilbert_road"
    ],
    "gold_ent": [
      "52_gilbert_road"
    ]
  },
  {
    "pre_ent": [],
    "gold_ent": []
  },
  {
    "pre_ent": [
      "centre",
      "italian",
      "restaurant",
      "4"
    ],
    "gold_ent": [
      "centre",
      "south",
      "4"
    ]
  },
  {
    "pre_ent": [],
    "gold_ent": []
  },
  {
    "pre_ent": [
      "centre",
      "4",
      "54_king_street_city_centre",
      "frankie_and_bennys"
    ],
    "gold_ent": [
      "don_pasquale_pizzeria"
    ]
  },
  {
    "pre_ent": [
      "don_pasquale_pizzeria",
      "cb23nj"
    ],
    "gold_ent": [
      "cb23nj",
      "don_pasquale_pizzeria"
    ]
  },
  {
    "pre_ent": [],
    "gold_ent": []
  },
  {
    "pre_ent": [
      "centre",
      "restaurant",
      "quite_a_few"
    ],
    "gold_ent": [
      "quite_a_few"
    ]
  },
  {
    "pre_ent": [
      "centre",
      "restaurant"
    ],
    "gold_ent": [
      "bedouin",
      "african",
      "restaurant"
    ]
  },
  {
    "pre_ent": [
      "922yorfc"
    ],
    "gold_ent": [
      "bedouin"
    ]
  },
  {
    "pre_ent": [
      "922yorfc"
    ],
    "gold_ent": [
      "922yorfc"
    ]
  },
  {
    "pre_ent": [],
    "gold_ent": []
  },
  {
    "pre_ent": [],
    "gold_ent": []
  },
  {
    "pre_ent": [
      "moderate",
      "hotel",
      "4_star"
    ],
    "gold_ent": [
      "north",
      "lovell_lodge",
      "ashley_hotel"
    ]
  },
  {
    "pre_ent": [
      "2_star",
      "hotel",
      "2",
      "east",
      "lovell_lodge"
    ],
    "gold_ent": []
  },
  {
    "pre_ent": [
      "74_chesterton_road"
    ],
    "gold_ent": [
      "01223350059",
      "ashley_hotel"
    ]
  },
  {
    "pre_ent": [
      "74_chesterton_road"
    ],
    "gold_ent": [
      "hotel",
      "74_chesterton_road"
    ]
  },
  {
    "pre_ent": [],
    "gold_ent": []
  },
  {
    "pre_ent": [
      "6",
      "hotel"
    ],
    "gold_ent": [
      "6",
      "3_star"
    ]
  },
  {
    "pre_ent": [
      "hotel"
    ],
    "gold_ent": [
      "gonville_hotel",
      "south",
      "centre",
      "the_lensfield_hotel"
    ]
  },
  {
    "pre_ent": [],
    "gold_ent": []
  },
  {
    "pre_ent": [
      "moderate",
      "bridge_guest_house"
    ],
    "gold_ent": []
  },
  {
    "pre_ent": [],
    "gold_ent": [
      "3_star",
      "guesthouse",
      "hamilton_lodge",
      "north"
    ]
  },
  {
    "pre_ent": [
      "01223365664",
      "6"
    ],
    "gold_ent": [
      "01223365664"
    ]
  },
  {
    "pre_ent": [
      "151_hills_road"
    ],
    "gold_ent": [
      "156_chesterton_road"
    ]
  },
  {
    "pre_ent": [],
    "gold_ent": []
  },
  {
    "pre_ent": [
      "restaurant"
    ],
    "gold_ent": [
      "expensive"
    ]
  },
  {
    "pre_ent": [
      "restaurant",
      "a_couple",
      "mediterranean"
    ],
    "gold_ent": [
      "la_mimosa",
      "a_couple",
      "centre",
      "shiraz_restaurant"
    ]
  },
  {
    "pre_ent": [
      "restaurant"
    ],
    "gold_ent": [
      "er5dfe50"
    ]
  },
  {
    "pre_ent": [],
    "gold_ent": []
  },
  {
    "pre_ent": [
      "guesthouse",
      "many"
    ],
    "gold_ent": [
      "many"
    ]
  },
  {
    "pre_ent": [],
    "gold_ent": [
      "a_and_b_guest_house",
      "moderate"
    ]
  },
  {
    "pre_ent": [],
    "gold_ent": [
      "archway_house"
    ]
  },
  {
    "pre_ent": [
      "archway_house",
      "01223575314"
    ],
    "gold_ent": [
      "01223575314",
      "north"
    ]
  },
  {
    "pre_ent": [],
    "gold_ent": []
  },
  {
    "pre_ent": [
      "hotel",
      "8"
    ],
    "gold_ent": []
  },
  {
    "pre_ent": [
      "8"
    ],
    "gold_ent": [
      "8",
      "gonville_hotel"
    ]
  },
  {
    "pre_ent": [
      "centre",
      "4_star",
      "hotel",
      "gonville_hotel",
      "moderate"
    ],
    "gold_ent": []
  },
  {
    "pre_ent": [
      "ajughitg"
    ],
    "gold_ent": []
  },
  {
    "pre_ent": [
      "ajughitg"
    ],
    "gold_ent": [
      "hotel"
    ]
  },
  {
    "pre_ent": [
      "ajughitg"
    ],
    "gold_ent": [
      "ajughitg"
    ]
  },
  {
    "pre_ent": [],
    "gold_ent": [
      "centre"
    ]
  },
  {
    "pre_ent": [
      "centre",
      "restaurant",
      "quite_a_few"
    ],
    "gold_ent": [
      "quite_a_few",
      "cheap"
    ]
  },
  {
    "pre_ent": [
      "centre",
      "restaurant"
    ],
    "gold_ent": []
  },
  {
    "pre_ent": [
      "centre",
      "kohinoor"
    ],
    "gold_ent": [
      "the_gandhi",
      "mahal_of_cambridge",
      "kohinoor",
      "centre"
    ]
  },
  {
    "pre_ent": [
      "m3tw6mpa"
    ],
    "gold_ent": []
  },
  {
    "pre_ent": [
      "m3tw6mpa"
    ],
    "gold_ent": [
      "m3tw6mpa"
    ]
  },
  {
    "pre_ent": [
      "south",
      "restaurant",
      "several"
    ],
    "gold_ent": [
      "indian",
      "italian",
      "mexican",
      "several",
      "chinese"
    ]
  },
  {
    "pre_ent": [
      "south",
      "restaurant",
      "peking_restaurant",
      "chinese",
      "01223354755",
      "cb28nx"
    ],
    "gold_ent": [
      "01223354755",
      "cb28nx",
      "peking_restaurant"
    ]
  },
  {
    "pre_ent": [],
    "gold_ent": []
  },
  {
    "pre_ent": [
      "hotel",
      "2"
    ],
    "gold_ent": [
      "hotel",
      "3_star",
      "centre",
      "south"
    ]
  },
  {
    "pre_ent": [
      "hotel",
      "2"
    ],
    "gold_ent": [
      "gonville_hotel"
    ]
  },
  {
    "pre_ent": [
      "hotel"
    ],
    "gold_ent": [
      "hotel"
    ]
  },
  {
    "pre_ent": [
      "hotel"
    ],
    "gold_ent": [
      "o8vh7vl6"
    ]
  },
  {
    "pre_ent": [],
    "gold_ent": []
  },
  {
    "pre_ent": [
      "a_number_of"
    ],
    "gold_ent": [
      "a_number_of"
    ]
  },
  {
    "pre_ent": [],
    "gold_ent": [
      "bridge_guest_house"
    ]
  },
  {
    "pre_ent": [],
    "gold_ent": []
  },
  {
    "pre_ent": [
      "bridge_guest_house",
      "7ckepro5"
    ],
    "gold_ent": []
  },
  {
    "pre_ent": [
      "7ckepro5"
    ],
    "gold_ent": [
      "7ckepro5",
      "bridge_guest_house"
    ]
  },
  {
    "pre_ent": [],
    "gold_ent": []
  },
  {
    "pre_ent": [
      "the_lensfield_hotel",
      "expensive",
      "hotel"
    ],
    "gold_ent": [
      "gonville_hotel",
      "hotel"
    ]
  },
  {
    "pre_ent": [],
    "gold_ent": []
  },
  {
    "pre_ent": [
      "hotel"
    ],
    "gold_ent": [
      "p16vjzdh"
    ]
  },
  {
    "pre_ent": [],
    "gold_ent": []
  },
  {
    "pre_ent": [],
    "gold_ent": [
      "bridge_guest_house"
    ]
  },
  {
    "pre_ent": [],
    "gold_ent": []
  },
  {
    "pre_ent": [
      "epwuawm5"
    ],
    "gold_ent": [
      "epwuawm5"
    ]
  },
  {
    "pre_ent": [],
    "gold_ent": []
  },
  {
    "pre_ent": [
      "a_few",
      "hotel"
    ],
    "gold_ent": [
      "a_few"
    ]
  },
  {
    "pre_ent": [
      "cheap",
      "guesthouse",
      "the_cambridge_belfry"
    ],
    "gold_ent": []
  },
  {
    "pre_ent": [
      "the_cambridge_belfry"
    ],
    "gold_ent": [
      "west",
      "the_cambridge_belfry",
      "cheap",
      "hotel"
    ]
  },
  {
    "pre_ent": [
      "hotel"
    ],
    "gold_ent": []
  },
  {
    "pre_ent": [
      "ztrmokwm"
    ],
    "gold_ent": [
      "hotel"
    ]
  },
  {
    "pre_ent": [
      "centre",
      "alexander_bed_and_breakfast"
    ],
    "gold_ent": []
  },
  {
    "pre_ent": [
      "autumn_house",
      "ztrmokwm"
    ],
    "gold_ent": []
  },
  {
    "pre_ent": [
      "ztrmokwm"
    ],
    "gold_ent": [
      "cheap",
      "ztrmokwm"
    ]
  },
  {
    "pre_ent": [],
    "gold_ent": []
  },
  {
    "pre_ent": [],
    "gold_ent": []
  },
  {
    "pre_ent": [
      "centre",
      "restaurant",
      "7"
    ],
    "gold_ent": [
      "expensive",
      "7",
      "moderate"
    ]
  },
  {
    "pre_ent": [
      "u6gv5zzv",
      "the_cambridge_chop_house"
    ],
    "gold_ent": [
      "restaurant"
    ]
  },
  {
    "pre_ent": [
      "32_bridge_street_city_centre",
      "centre",
      "u6gv5zzv",
      "the_cambridge_chop_house"
    ],
    "gold_ent": [
      "italian",
      "expensive",
      "restaurant",
      "caffe_uno"
    ]
  },
  {
    "pre_ent": [
      "centre",
      "restaurant",
      "u6gv5zzv",
      "restaurant_one_seven"
    ],
    "gold_ent": [
      "expensive",
      "british",
      "the_cambridge_chop_house",
      "fitzbillies_restaurant"
    ]
  },
  {
    "pre_ent": [],
    "gold_ent": [
      "u6gv5zzv",
      "the_cambridge_chop_house"
    ]
  },
  {
    "pre_ent": [],
    "gold_ent": []
  },
  {
    "pre_ent": [],
    "gold_ent": []
  },
  {
    "pre_ent": [
      "centre",
      "restaurant"
    ],
    "gold_ent": []
  },
  {
    "pre_ent": [
      "centre",
      "chinese",
      "restaurant",
      "charlie_chan"
    ],
    "gold_ent": []
  },
  {
    "pre_ent": [
      "f1ntkwzo",
      "rice_house",
      "ugly_duckling"
    ],
    "gold_ent": []
  },
  {
    "pre_ent": [
      "centre",
      "lan_hong_house",
      "moderate"
    ],
    "gold_ent": [
      "lan_hong_house",
      "chinese",
      "centre",
      "moderate"
    ]
  },
  {
    "pre_ent": [
      "f1ntkwzo"
    ],
    "gold_ent": [
      "restaurant"
    ]
  },
  {
    "pre_ent": [
      "f1ntkwzo"
    ],
    "gold_ent": [
      "f1ntkwzo"
    ]
  },
  {
    "pre_ent": [],
    "gold_ent": []
  },
  {
    "pre_ent": [
      "33"
    ],
    "gold_ent": [
      "33"
    ]
  },
  {
    "pre_ent": [
      "east"
    ],
    "gold_ent": [
      "cheap",
      "moderate"
    ]
  },
  {
    "pre_ent": [
      "east",
      "4_star",
      "guesthouse",
      "autumn_house"
    ],
    "gold_ent": [
      "allenbell"
    ]
  },
  {
    "pre_ent": [],
    "gold_ent": [
      "allenbell",
      "517a_coldham_lane",
      "cb13js",
      "01223210353"
    ]
  },
  {
    "pre_ent": [],
    "gold_ent": [
      "guesthouse"
    ]
  },
  {
    "pre_ent": [],
    "gold_ent": []
  },
  {
    "pre_ent": [
      "centre",
      "moderate",
      "restaurant",
      "21"
    ],
    "gold_ent": [
      "21"
    ]
  },
  {
    "pre_ent": [
      "yippee_noodle_bar"
    ],
    "gold_ent": [
      "7j4exp7m",
      "yippee_noodle_bar"
    ]
  },
  {
    "pre_ent": [],
    "gold_ent": []
  },
  {
    "pre_ent": [],
    "gold_ent": []
  },
  {
    "pre_ent": [
      "guesthouse",
      "two",
      "north"
    ],
    "gold_ent": []
  },
  {
    "pre_ent": [
      "two"
    ],
    "gold_ent": []
  },
  {
    "pre_ent": [
      "moderate",
      "two"
    ],
    "gold_ent": []
  },
  {
    "pre_ent": [
      "two",
      "north"
    ],
    "gold_ent": [
      "two",
      "avalon"
    ]
  },
  {
    "pre_ent": [
      "89s3zags",
      "avalon"
    ],
    "gold_ent": []
  },
  {
    "pre_ent": [
      "89s3zags"
    ],
    "gold_ent": [
      "89s3zags"
    ]
  },
  {
    "pre_ent": [],
    "gold_ent": []
  },
  {
    "pre_ent": [
      "moderate"
    ],
    "gold_ent": [
      "63_milton_road",
      "3_star",
      "01223311625",
      "guesthouse",
      "alpha-milton_guest_house",
      "cb41xa",
      "north"
    ]
  },
  {
    "pre_ent": [],
    "gold_ent": []
  },
  {
    "pre_ent": [
      "east",
      "3"
    ],
    "gold_ent": [
      "3"
    ]
  },
  {
    "pre_ent": [
      "autumn_house"
    ],
    "gold_ent": [
      "allenbell"
    ]
  },
  {
    "pre_ent": [],
    "gold_ent": []
  },
  {
    "pre_ent": [
      "vrx491js"
    ],
    "gold_ent": [
      "vrx491js"
    ]
  },
  {
    "pre_ent": [],
    "gold_ent": []
  },
  {
    "pre_ent": [
      "21"
    ],
    "gold_ent": [
      "21"
    ]
  },
  {
    "pre_ent": [],
    "gold_ent": []
  },
  {
    "pre_ent": [
      "centre",
      "4_star",
      "el_shaddai"
    ],
    "gold_ent": [
      "guesthouse",
      "cheap"
    ]
  },
  {
    "pre_ent": [
      "alexander_bed_and_breakfast"
    ],
    "gold_ent": [
      "alexander_bed_and_breakfast"
    ]
  },
  {
    "pre_ent": [],
    "gold_ent": [
      "2v7ejva7"
    ]
  },
  {
    "pre_ent": [],
    "gold_ent": []
  },
  {
    "pre_ent": [
      "expensive",
      "restaurant",
      "curry_garden"
    ],
    "gold_ent": [
      "106_regent_street_city_centre",
      "restaurant",
      "curry_garden"
    ]
  },
  {
    "pre_ent": [
      "01223302330",
      "cb21dp"
    ],
    "gold_ent": [
      "centre",
      "cb21dp",
      "curry_garden"
    ]
  },
  {
    "pre_ent": [],
    "gold_ent": [
      "01223302330"
    ]
  },
  {
    "pre_ent": [
      "centre"
    ],
    "gold_ent": []
  },
  {
    "pre_ent": [
      "nine",
      "hotel"
    ],
    "gold_ent": [
      "guesthouse",
      "hotel",
      "huntingdon_marriott_hotel"
    ]
  },
  {
    "pre_ent": [
      "huntingdon_marriott_hotel",
      "hotel"
    ],
    "gold_ent": []
  },
  {
    "pre_ent": [
      "nine",
      "hotel"
    ],
    "gold_ent": [
      "cheap",
      "nine"
    ]
  },
  {
    "pre_ent": [
      "4_star",
      "alexander_bed_and_breakfast",
      "centre",
      "hotel"
    ],
    "gold_ent": [
      "allenbell"
    ]
  },
  {
    "pre_ent": [
      "allenbell",
      "cheap"
    ],
    "gold_ent": [
      "allenbell",
      "cheap"
    ]
  },
  {
    "pre_ent": [],
    "gold_ent": []
  },
  {
    "pre_ent": [
      "33"
    ],
    "gold_ent": [
      "33"
    ]
  },
  {
    "pre_ent": [
      "east",
      "cheap",
      "guesthouse",
      "acorn_guest_house"
    ],
    "gold_ent": [
      "4_star"
    ]
  },
  {
    "pre_ent": [
      "guesthouse"
    ],
    "gold_ent": [
      "5cb11jq8"
    ]
  },
  {
    "pre_ent": [],
    "gold_ent": []
  },
  {
    "pre_ent": [],
    "gold_ent": []
  },
  {
    "pre_ent": [
      "centre",
      "restaurant",
      "many"
    ],
    "gold_ent": [
      "many"
    ]
  },
  {
    "pre_ent": [
      "centre",
      "cotto"
    ],
    "gold_ent": [
      "expensive",
      "moderate"
    ]
  },
  {
    "pre_ent": [
      "restaurant_one_seven",
      "centre",
      "british",
      "restaurant"
    ],
    "gold_ent": [
      "restaurant_one_seven",
      "centre",
      "british"
    ]
  },
  {
    "pre_ent": [
      "restaurant"
    ],
    "gold_ent": [
      "59jrjr4e"
    ]
  },
  {
    "pre_ent": [],
    "gold_ent": []
  },
  {
    "pre_ent": [],
    "gold_ent": []
  },
  {
    "pre_ent": [
      "italian",
      "restaurant",
      "la_margherita",
      "west"
    ],
    "gold_ent": [
      "west",
      "cheap",
      "italian"
    ]
  },
  {
    "pre_ent": [],
    "gold_ent": []
  },
  {
    "pre_ent": [
      "two"
    ],
    "gold_ent": [
      "east"
    ]
  },
  {
    "pre_ent": [
      "east",
      "two"
    ],
    "gold_ent": [
      "east",
      "two",
      "entertainment"
    ]
  },
  {
    "pre_ent": [
      "01223902088",
      "funky_fun_house",
      "8_mercers_row_,_mercers_row_industrial_estate"
    ],
    "gold_ent": [
      "cherry_hinton_road",
      "cherry_hinton_hall_and_grounds",
      "01223446104",
      "cb18dw"
    ]
  },
  {
    "pre_ent": [],
    "gold_ent": []
  },
  {
    "pre_ent": [],
    "gold_ent": [
      "hotel"
    ]
  },
  {
    "pre_ent": [
      "west"
    ],
    "gold_ent": [
      "west",
      "the_cambridge_belfry",
      "cheap",
      "hotel"
    ]
  },
  {
    "pre_ent": [],
    "gold_ent": []
  },
  {
    "pre_ent": [
      "back_lane,_cambourne",
      "01954714600"
    ],
    "gold_ent": [
      "cb236bw",
      "01954714600"
    ]
  },
  {
    "pre_ent": [
      "29"
    ],
    "gold_ent": [
      "29"
    ]
  },
  {
    "pre_ent": [],
    "gold_ent": []
  },
  {
    "pre_ent": [
      "north",
      "acorn_guest_house"
    ],
    "gold_ent": []
  },
  {
    "pre_ent": [
      "moderate"
    ],
    "gold_ent": [
      "4_star",
      "01223353888",
      "acorn_guest_house"
    ]
  },
  {
    "pre_ent": [],
    "gold_ent": []
  },
  {
    "pre_ent": [
      "centre"
    ],
    "gold_ent": [
      "yippee_noodle_bar",
      "centre",
      "moderate"
    ]
  },
  {
    "pre_ent": [
      "yippee_noodle_bar",
      "54gi6ai7"
    ],
    "gold_ent": []
  },
  {
    "pre_ent": [
      "54gi6ai7"
    ],
    "gold_ent": [
      "54gi6ai7"
    ]
  },
  {
    "pre_ent": [],
    "gold_ent": []
  },
  {
    "pre_ent": [],
    "gold_ent": []
  },
  {
    "pre_ent": [
      "the_oak_bistro"
    ],
    "gold_ent": [
      "centre",
      "the_oak_bistro"
    ]
  },
  {
    "pre_ent": [
      "restaurant",
      "hmwk23p8",
      "restaurant_one_seven"
    ],
    "gold_ent": [
      "hmwk23p8"
    ]
  },
  {
    "pre_ent": [],
    "gold_ent": []
  },
  {
    "pre_ent": [
      "restaurant",
      "quite_a_few"
    ],
    "gold_ent": [
      "quite_a_few"
    ]
  },
  {
    "pre_ent": [
      "centre",
      "british",
      "restaurant"
    ],
    "gold_ent": [
      "midsummer_house_restaurant",
      "the_cambridge_chop_house",
      "fitzbillies_restaurant"
    ]
  },
  {
    "pre_ent": [
      "restaurant"
    ],
    "gold_ent": []
  },
  {
    "pre_ent": [
      "restaurant",
      "thsw3fkf",
      "fitzbillies_restaurant"
    ],
    "gold_ent": [
      "thsw3fkf"
    ]
  },
  {
    "pre_ent": [],
    "gold_ent": []
  },
  {
    "pre_ent": [
      "north",
      "four"
    ],
    "gold_ent": [
      "four"
    ]
  },
  {
    "pre_ent": [],
    "gold_ent": [
      "west",
      "south",
      "north",
      "four"
    ]
  },
  {
    "pre_ent": [
      "north",
      "moderate",
      "guesthouse",
      "3_star",
      "hamilton_lodge"
    ],
    "gold_ent": [
      "hamilton_lodge"
    ]
  },
  {
    "pre_ent": [],
    "gold_ent": []
  },
  {
    "pre_ent": [
      "alpha-milton_guest_house",
      "north",
      "moderate",
      "3_star"
    ],
    "gold_ent": [
      "63_milton_road"
    ]
  },
  {
    "pre_ent": [],
    "gold_ent": [
      "4r3bmwnk"
    ]
  },
  {
    "pre_ent": [],
    "gold_ent": []
  },
  {
    "pre_ent": [
      "restaurant",
      "quite_a_few",
      "centre"
    ],
    "gold_ent": [
      "quite_a_few"
    ]
  },
  {
    "pre_ent": [
      "west",
      "indian",
      "restaurant"
    ],
    "gold_ent": [
      "west",
      "tandoori_palace"
    ]
  },
  {
    "pre_ent": [
      "68_histon_road_chesterton",
      "01223506055"
    ],
    "gold_ent": [
      "tandoori_palace",
      "01223506055",
      "68_histon_road_chesterton",
      "cb43le"
    ]
  },
  {
    "pre_ent": [],
    "gold_ent": []
  },
  {
    "pre_ent": [
      "restaurant",
      "several",
      "centre"
    ],
    "gold_ent": [
      "several",
      "chinese",
      "centre"
    ]
  },
  {
    "pre_ent": [
      "chinese",
      "expensive",
      "restaurant",
      "tang_chinese",
      "centre"
    ],
    "gold_ent": [
      "hk_fusion",
      "21_burleigh_street_city_centre"
    ]
  },
  {
    "pre_ent": [],
    "gold_ent": [
      "cdbqymui"
    ]
  },
  {
    "pre_ent": [],
    "gold_ent": []
  },
  {
    "pre_ent": [
      "centre",
      "guesthouse",
      "north",
      "city_centre_north_b_and_b"
    ],
    "gold_ent": [
      "guesthouse"
    ]
  },
  {
    "pre_ent": [
      "be1vd9eh"
    ],
    "gold_ent": [
      "be1vd9eh"
    ]
  },
  {
    "pre_ent": [],
    "gold_ent": []
  },
  {
    "pre_ent": [
      "modern_european",
      "restaurant",
      "2"
    ],
    "gold_ent": []
  },
  {
    "pre_ent": [
      "centre",
      "restaurant",
      "2"
    ],
    "gold_ent": [
      "de_luca_cucina_and_bar",
      "riverside_brasserie"
    ]
  },
  {
    "pre_ent": [
      "2",
      "9eb2im2s"
    ],
    "gold_ent": [
      "9eb2im2s"
    ]
  },
  {
    "pre_ent": [],
    "gold_ent": []
  },
  {
    "pre_ent": [
      "moderate",
      "guesthouse",
      "acorn_guest_house",
      "east"
    ],
    "gold_ent": [
      "guesthouse"
    ]
  },
  {
    "pre_ent": [
      "3_star",
      "bridge_guest_house"
    ],
    "gold_ent": [
      "3_star",
      "guesthouse",
      "south",
      "bridge_guest_house"
    ]
  },
  {
    "pre_ent": [],
    "gold_ent": []
  },
  {
    "pre_ent": [],
    "gold_ent": []
  },
  {
    "pre_ent": [
      "85bgkwo4"
    ],
    "gold_ent": [
      "85bgkwo4"
    ]
  },
  {
    "pre_ent": [],
    "gold_ent": []
  },
  {
    "pre_ent": [
      "centre",
      "restaurant"
    ],
    "gold_ent": [
      "centre"
    ]
  },
  {
    "pre_ent": [
      "centre",
      "restaurant",
      "cheap",
      "kohinoor"
    ],
    "gold_ent": [
      "indian",
      "centre",
      "curry_garden"
    ]
  },
  {
    "pre_ent": [
      "centre",
      "106_regent_street_city_centre",
      "01223302330"
    ],
    "gold_ent": [
      "106_regent_street_city_centre",
      "01223302330",
      "cb21dp",
      "curry_garden"
    ]
  },
  {
    "pre_ent": [],
    "gold_ent": []
  },
  {
    "pre_ent": [],
    "gold_ent": []
  },
  {
    "pre_ent": [],
    "gold_ent": [
      "centre",
      "41_warkworth_street",
      "guesthouse",
      "cheap",
      "el_shaddai",
      "0_star",
      "01223327978"
    ]
  },
  {
    "pre_ent": [
      "820wcjzq"
    ],
    "gold_ent": []
  },
  {
    "pre_ent": [
      "820wcjzq"
    ],
    "gold_ent": [
      "820wcjzq"
    ]
  },
  {
    "pre_ent": [],
    "gold_ent": []
  },
  {
    "pre_ent": [
      "three",
      "hotel"
    ],
    "gold_ent": [
      "north",
      "three"
    ]
  },
  {
    "pre_ent": [
      "hamilton_lodge",
      "guesthouse",
      "2_star"
    ],
    "gold_ent": [
      "lovell_lodge"
    ]
  },
  {
    "pre_ent": [
      "j4q4w07k"
    ],
    "gold_ent": []
  },
  {
    "pre_ent": [
      "j4q4w07k"
    ],
    "gold_ent": [
      "j4q4w07k"
    ]
  },
  {
    "pre_ent": [],
    "gold_ent": []
  },
  {
    "pre_ent": [],
    "gold_ent": []
  },
  {
    "pre_ent": [
      "21"
    ],
    "gold_ent": [
      "21"
    ]
  },
  {
    "pre_ent": [
      "cheap"
    ],
    "gold_ent": []
  },
  {
    "pre_ent": [
      "autumn_house",
      "1gfitcau"
    ],
    "gold_ent": [
      "autumn_house"
    ]
  },
  {
    "pre_ent": [
      "1gfitcau"
    ],
    "gold_ent": [
      "1gfitcau"
    ]
  },
  {
    "pre_ent": [],
    "gold_ent": []
  },
  {
    "pre_ent": [],
    "gold_ent": [
      "centre"
    ]
  },
  {
    "pre_ent": [
      "indian",
      "restaurant",
      "14",
      "west"
    ],
    "gold_ent": [
      "14",
      "indian",
      "expensive"
    ]
  },
  {
    "pre_ent": [
      "indian",
      "restaurant",
      "west"
    ],
    "gold_ent": [
      "tandoori_palace"
    ]
  },
  {
    "pre_ent": [],
    "gold_ent": [
      "ngoq9j96"
    ]
  },
  {
    "pre_ent": [],
    "gold_ent": []
  },
  {
    "pre_ent": [
      "cityroomz",
      "centre",
      "hotel"
    ],
    "gold_ent": [
      "0_star",
      "hotel",
      "cityroomz"
    ]
  },
  {
    "pre_ent": [
      "cityroomz",
      "centre"
    ],
    "gold_ent": [
      "centre"
    ]
  },
  {
    "pre_ent": [
      "hotel"
    ],
    "gold_ent": []
  },
  {
    "pre_ent": [
      "dfhz0zl8",
      "alexander_bed_and_breakfast"
    ],
    "gold_ent": []
  },
  {
    "pre_ent": [
      "dfhz0zl8"
    ],
    "gold_ent": [
      "hotel"
    ]
  },
  {
    "pre_ent": [
      "dfhz0zl8"
    ],
    "gold_ent": [
      "dfhz0zl8"
    ]
  },
  {
    "pre_ent": [],
    "gold_ent": []
  },
  {
    "pre_ent": [],
    "gold_ent": []
  },
  {
    "pre_ent": [
      "restaurant",
      "two",
      "cheap"
    ],
    "gold_ent": [
      "two"
    ]
  },
  {
    "pre_ent": [
      "restaurant",
      "centre",
      "dojo_noodle_bar",
      "asian_oriental",
      "cb21rq"
    ],
    "gold_ent": [
      "40210_millers_yard_city_centre",
      "01223363471",
      "dojo_noodle_bar"
    ]
  },
  {
    "pre_ent": [],
    "gold_ent": []
  },
  {
    "pre_ent": [
      "hotel",
      "3"
    ],
    "gold_ent": []
  },
  {
    "pre_ent": [
      "hotel",
      "3"
    ],
    "gold_ent": [
      "3",
      "guesthouse",
      "hotel"
    ]
  },
  {
    "pre_ent": [
      "the_lensfield_hotel",
      "hotel",
      "ytmc5ll4"
    ],
    "gold_ent": [
      "ytmc5ll4",
      "the_lensfield_hotel"
    ]
  },
  {
    "pre_ent": [],
    "gold_ent": []
  },
  {
    "pre_ent": [
      "restaurant",
      "centre"
    ],
    "gold_ent": []
  },
  {
    "pre_ent": [
      "centre",
      "international",
      "the_cow_pizza_kitchen_and_bar"
    ],
    "gold_ent": [
      "the_cow_pizza_kitchen_and_bar",
      "moderate"
    ]
  },
  {
    "pre_ent": [
      "centre",
      "the_cow_pizza_kitchen_and_bar"
    ],
    "gold_ent": []
  },
  {
    "pre_ent": [
      "the_cow_pizza_kitchen_and_bar"
    ],
    "gold_ent": [
      "cb23qf",
      "corn_exchange_street"
    ]
  },
  {
    "pre_ent": [],
    "gold_ent": []
  },
  {
    "pre_ent": [
      "guesthouse",
      "2",
      "cheap"
    ],
    "gold_ent": []
  },
  {
    "pre_ent": [
      "2",
      "cheap",
      "hotel"
    ],
    "gold_ent": [
      "west",
      "2"
    ]
  },
  {
    "pre_ent": [
      "4_star",
      "centre",
      "hotel",
      "huntingdon_marriott_hotel"
    ],
    "gold_ent": [
      "4_star"
    ]
  },
  {
    "pre_ent": [
      "ihgctxh9"
    ],
    "gold_ent": []
  },
  {
    "pre_ent": [
      "ihgctxh9",
      "university_arms_hotel",
      "hotel"
    ],
    "gold_ent": [
      "hotel"
    ]
  },
  {
    "pre_ent": [
      "ihgctxh9"
    ],
    "gold_ent": []
  },
  {
    "pre_ent": [
      "ihgctxh9"
    ],
    "gold_ent": [
      "hotel"
    ]
  },
  {
    "pre_ent": [
      "ihgctxh9",
      "hotel",
      "huntingdon_marriott_hotel"
    ],
    "gold_ent": [
      "huntingdon_marriott_hotel"
    ]
  },
  {
    "pre_ent": [
      "ihgctxh9"
    ],
    "gold_ent": [
      "centre"
    ]
  },
  {
    "pre_ent": [
      "restaurant",
      "two",
      "south"
    ],
    "gold_ent": [
      "south"
    ]
  },
  {
    "pre_ent": [
      "restaurant",
      "two",
      "peking_restaurant"
    ],
    "gold_ent": [
      "restaurant"
    ]
  },
  {
    "pre_ent": [
      "chinese",
      "restaurant",
      "two",
      "south"
    ],
    "gold_ent": [
      "the_good_luck_chinese_food_takeaway",
      "peking_restaurant",
      "expensive",
      "two",
      "chinese"
    ]
  },
  {
    "pre_ent": [],
    "gold_ent": []
  },
  {
    "pre_ent": [
      "knl2j63q"
    ],
    "gold_ent": []
  },
  {
    "pre_ent": [
      "knl2j63q"
    ],
    "gold_ent": [
      "knl2j63q"
    ]
  },
  {
    "pre_ent": [],
    "gold_ent": []
  },
  {
    "pre_ent": [
      "east",
      "restaurant",
      "grafton_hotel_restaurant",
      "british"
    ],
    "gold_ent": [
      "indian",
      "chinese",
      "british"
    ]
  },
  {
    "pre_ent": [
      "east",
      "expensive",
      "restaurant",
      "grafton_hotel_restaurant",
      "british"
    ],
    "gold_ent": [
      "grafton_hotel_restaurant"
    ]
  },
  {
    "pre_ent": [
      "restaurant"
    ],
    "gold_ent": []
  },
  {
    "pre_ent": [
      "96ih1qyg"
    ],
    "gold_ent": [
      "96ih1qyg"
    ]
  },
  {
    "pre_ent": [],
    "gold_ent": []
  },
  {
    "pre_ent": [
      "centre",
      "restaurant",
      "both",
      "international"
    ],
    "gold_ent": [
      "international",
      "bloomsbury_restaurant",
      "the_varsity_restaurant",
      "centre"
    ]
  },
  {
    "pre_ent": [
      "restaurant",
      "both"
    ],
    "gold_ent": [
      "both",
      "moderate"
    ]
  },
  {
    "pre_ent": [
      "wc1zy82v"
    ],
    "gold_ent": []
  },
  {
    "pre_ent": [
      "wc1zy82v"
    ],
    "gold_ent": [
      "wc1zy82v"
    ]
  },
  {
    "pre_ent": [],
    "gold_ent": []
  },
  {
    "pre_ent": [
      "east",
      "4_star",
      "guesthouse",
      "worth_house",
      "warkworth_house",
      "moderate"
    ],
    "gold_ent": [
      "east",
      "guesthouse",
      "worth_house",
      "warkworth_terrace"
    ]
  },
  {
    "pre_ent": [
      "guesthouse",
      "worth_house",
      "warkworth_house",
      "moderate"
    ],
    "gold_ent": [
      "worth_house",
      "moderate"
    ]
  },
  {
    "pre_ent": [],
    "gold_ent": []
  },
  {
    "pre_ent": [],
    "gold_ent": [
      "centre"
    ]
  },
  {
    "pre_ent": [
      "18"
    ],
    "gold_ent": [
      "18"
    ]
  },
  {
    "pre_ent": [],
    "gold_ent": [
      "moderate",
      "aylesbray_lodge_guest_house",
      "rosa_'_s_bed_and_breakfast",
      "53_roseford_road",
      "cheap",
      "cb17sr",
      "cb22ha",
      "5_mowbray_road"
    ]
  },
  {
    "pre_ent": [
      "32gmtm5v"
    ],
    "gold_ent": [
      "32gmtm5v"
    ]
  },
  {
    "pre_ent": [],
    "gold_ent": []
  },
  {
    "pre_ent": [
      "13"
    ],
    "gold_ent": [
      "13",
      "north"
    ]
  },
  {
    "pre_ent": [
      "centre",
      "north",
      "city_centre_north_b_and_b"
    ],
    "gold_ent": [
      "city_centre_north_b_and_b",
      "guesthouse",
      "cb43ht",
      "328a_histon_road"
    ]
  },
  {
    "pre_ent": [
      "centre",
      "guesthouse",
      "north",
      "moderate",
      "city_centre_north_b_and_b"
    ],
    "gold_ent": [
      "cheap"
    ]
  },
  {
    "pre_ent": [
      "centre"
    ],
    "gold_ent": []
  },
  {
    "pre_ent": [
      "restaurant",
      "one",
      "expensive",
      "north",
      "french"
    ],
    "gold_ent": [
      "one",
      "expensive",
      "restaurant",
      "north"
    ]
  },
  {
    "pre_ent": [
      "restaurant",
      "restaurant_two_two",
      "north",
      "french",
      "cb43ax"
    ],
    "gold_ent": [
      "cb43ax",
      "22_chesterton_road_chesterton",
      "restaurant_two_two"
    ]
  },
  {
    "pre_ent": [
      "centre"
    ],
    "gold_ent": [
      "centre"
    ]
  },
  {
    "pre_ent": [
      "centre",
      "restaurant",
      "two"
    ],
    "gold_ent": [
      "two",
      "restaurant"
    ]
  },
  {
    "pre_ent": [
      "anatolia",
      "30_bridge_street_city_centre",
      "centre",
      "turkish",
      "moderate",
      "restaurant"
    ],
    "gold_ent": [
      "anatolia",
      "centre",
      "turkish",
      "expensive",
      "two"
    ]
  },
  {
    "pre_ent": [
      "moderate",
      "restaurant",
      "efes_restaurant"
    ],
    "gold_ent": [
      "anatolia",
      "moderate"
    ]
  },
  {
    "pre_ent": [],
    "gold_ent": [
      "96zyhln1"
    ]
  },
  {
    "pre_ent": [],
    "gold_ent": []
  },
  {
    "pre_ent": [
      "chinese",
      "restaurant",
      "one",
      "expensive",
      "east"
    ],
    "gold_ent": [
      "yu_garden"
    ]
  },
  {
    "pre_ent": [
      "5mr8ko1d"
    ],
    "gold_ent": [
      "5mr8ko1d"
    ]
  },
  {
    "pre_ent": [],
    "gold_ent": []
  },
  {
    "pre_ent": [
      "centre",
      "restaurant",
      "15"
    ],
    "gold_ent": [
      "15"
    ]
  },
  {
    "pre_ent": [
      "centre",
      "cheap",
      "restaurant",
      "charlie_chan"
    ],
    "gold_ent": [
      "chinese"
    ]
  },
  {
    "pre_ent": [
      "centre",
      "cb21eg",
      "charlie_chan",
      "regent_street_city_centre",
      "01223361763"
    ],
    "gold_ent": [
      "golden_house",
      "01842753771",
      "12_lensfield_road_city_centre",
      "cb21eg"
    ]
  },
  {
    "pre_ent": [],
    "gold_ent": []
  },
  {
    "pre_ent": [],
    "gold_ent": []
  },
  {
    "pre_ent": [
      "restaurant",
      "a_variety"
    ],
    "gold_ent": [
      "a_variety",
      "chinese"
    ]
  },
  {
    "pre_ent": [
      "centre",
      "golden_house",
      "12_lensfield_road_city_centre",
      "01842753771",
      "cb21eg"
    ],
    "gold_ent": [
      "centre",
      "12_norfolk_street_city_centre",
      "restaurant",
      "cb12lf",
      "lan_hong_house",
      "chinese",
      "01223350420"
    ]
  },
  {
    "pre_ent": [],
    "gold_ent": []
  },
  {
    "pre_ent": [
      "north",
      "two"
    ],
    "gold_ent": [
      "two",
      "north",
      "moderate"
    ]
  },
  {
    "pre_ent": [],
    "gold_ent": []
  },
  {
    "pre_ent": [],
    "gold_ent": [
      "cheap",
      "moderate"
    ]
  },
  {
    "pre_ent": [
      "acorn_guest_house"
    ],
    "gold_ent": [
      "worth_house",
      "cheap"
    ]
  },
  {
    "pre_ent": [],
    "gold_ent": []
  },
  {
    "pre_ent": [
      "7puke6ms"
    ],
    "gold_ent": [
      "7puke6ms"
    ]
  },
  {
    "pre_ent": [],
    "gold_ent": []
  },
  {
    "pre_ent": [
      "holy_trinity_church",
      "centre"
    ],
    "gold_ent": [
      "holy_trinity_church",
      "centre",
      "cb23nz",
      "market_street",
      "free"
    ]
  },
  {
    "pre_ent": [
      "holy_trinity_church",
      "centre"
    ],
    "gold_ent": [
      "architecture"
    ]
  },
  {
    "pre_ent": [],
    "gold_ent": []
  },
  {
    "pre_ent": [
      "west",
      "restaurant",
      "many"
    ],
    "gold_ent": [
      "west",
      "expensive",
      "many"
    ]
  },
  {
    "pre_ent": [
      "expensive",
      "restaurant",
      "many"
    ],
    "gold_ent": [
      "west",
      "indian",
      "expensive",
      "rice_boat"
    ]
  },
  {
    "pre_ent": [],
    "gold_ent": [
      "s224qq91",
      "rice_boat"
    ]
  },
  {
    "pre_ent": [],
    "gold_ent": [
      "centre"
    ]
  },
  {
    "pre_ent": [
      "cheap",
      "two"
    ],
    "gold_ent": [
      "alexander_bed_and_breakfast",
      "4_star",
      "two",
      "el_shaddai"
    ]
  },
  {
    "pre_ent": [
      "cheap",
      "centre",
      "el_shaddai"
    ],
    "gold_ent": [
      "el_shaddai"
    ]
  },
  {
    "pre_ent": [
      "cb11eg"
    ],
    "gold_ent": [
      "cb11eg"
    ]
  },
  {
    "pre_ent": [],
    "gold_ent": [
      "guesthouse",
      "el_shaddai"
    ]
  },
  {
    "pre_ent": [
      "cheap",
      "alexander_bed_and_breakfast",
      "centre"
    ],
    "gold_ent": [
      "guesthouse",
      "el_shaddai"
    ]
  },
  {
    "pre_ent": [],
    "gold_ent": []
  },
  {
    "pre_ent": [],
    "gold_ent": []
  },
  {
    "pre_ent": [
      "acorn_guest_house"
    ],
    "gold_ent": [
      "acorn_guest_house"
    ]
  },
  {
    "pre_ent": [],
    "gold_ent": [
      "2_star",
      "moderate",
      "ashley_hotel"
    ]
  },
  {
    "pre_ent": [
      "acorn_guest_house"
    ],
    "gold_ent": [
      "ashley_hotel"
    ]
  },
  {
    "pre_ent": [
      "74_chesterton_road"
    ],
    "gold_ent": [
      "74_chesterton_road",
      "ashley_hotel"
    ]
  },
  {
    "pre_ent": [
      "cb41er"
    ],
    "gold_ent": [
      "cb41er"
    ]
  },
  {
    "pre_ent": [
      "north"
    ],
    "gold_ent": [
      "north"
    ]
  },
  {
    "pre_ent": [],
    "gold_ent": []
  },
  {
    "pre_ent": [
      "restaurant",
      "many"
    ],
    "gold_ent": [
      "centre",
      "many"
    ]
  },
  {
    "pre_ent": [
      "restaurant"
    ],
    "gold_ent": []
  },
  {
    "pre_ent": [
      "centre",
      "restaurant"
    ],
    "gold_ent": []
  },
  {
    "pre_ent": [
      "centre",
      "expensive",
      "restaurant",
      "la_mimosa",
      "mediterranean"
    ],
    "gold_ent": [
      "la_mimosa",
      "expensive",
      "centre",
      "mediterranean"
    ]
  },
  {
    "pre_ent": [
      "restaurant",
      "many",
      "shiraz_restaurant"
    ],
    "gold_ent": [
      "la_mimosa",
      "many"
    ]
  },
  {
    "pre_ent": [
      "01223362525"
    ],
    "gold_ent": [
      "many"
    ]
  },
  {
    "pre_ent": [
      "thompsons_lane_fen_ditton",
      "cb58aq"
    ],
    "gold_ent": [
      "la_mimosa",
      "thompsons_lane_fen_ditton",
      "01223362525",
      "cb58aq"
    ]
  },
  {
    "pre_ent": [],
    "gold_ent": []
  },
  {
    "pre_ent": [
      "centre",
      "restaurant",
      "quite_a_few"
    ],
    "gold_ent": [
      "quite_a_few"
    ]
  },
  {
    "pre_ent": [
      "bedouin",
      "kymmoy",
      "cb12as"
    ],
    "gold_ent": [
      "asian_oriental",
      "kymmoy",
      "cb12as"
    ]
  },
  {
    "pre_ent": [],
    "gold_ent": []
  },
  {
    "pre_ent": [],
    "gold_ent": []
  }
]
