# Supplementary material for: PluDG: enhancing task-oriented dialogue system with knowledge graph plug-in module
Source: PeerJ Comput Sci. 2023 Nov 24;9:e1707. doi: 10.7717/peerj-cs.1707 (PMC10703105; doi:10.7717/peerj-cs.1707)
Supplement: Supplemental Information 1 [file peerj-cs-09-1707-s001.zip › decoder/data/woz2.1/gcn_woz2.1_train.json]

[{ "pre_ent": ["cambridge_leisure_park_clifton_way", "01223327908"], "gold_ent": ["01223327908", "cambridge_leisure_park_clifton_way"], "id": 4532 },
    { "pre_ent": ["pizza_hut_cherry_hinton", "south", "italian", "01223323737", "moderate", "restaurant"], "gold_ent": ["pizza_hut_cherry_hinton", "01223323737", "g4_cambridge_leisure_park_clifton_way_cherry_hinton"], "id": 44 },
    { "pre_ent": ["restaurant"], "gold_ent": ["north", "cheap"], "id": 5107 },
    { "pre_ent": [], "gold_ent": [], "id": 357 },
    { "pre_ent": ["restaurant"], "gold_ent": [], "id": 7217 },
    { "pre_ent": ["a36615hd"], "gold_ent": [], "id": 7344 },
    { "pre_ent": [], "gold_ent": ["restaurant"], "id": 2786 },
    { "pre_ent": ["alexander_bed_and_breakfast", "cheap"], "gold_ent": ["alexander_bed_and_breakfast", "centre", "cheap"], "id": 2607 },
    { "pre_ent": ["guesthouse", "moderate", "alexander_bed_and_breakfast", "centre"], "gold_ent": ["alexander_bed_and_breakfast", "guesthouse", "centre", "cheap"], "id": 5563 },
    { "pre_ent": ["golden_house", "97aaf776"], "gold_ent": ["97aaf776"], "id": 3902 },
    { "pre_ent": ["centre", "restaurant", "kymmoy", "expensive"], "gold_ent": ["kymmoy"], "id": 6458 },
    { "pre_ent": ["centre", "curry_garden", "indian"], "gold_ent": ["expensive", "indian", "restaurant", "curry_garden"], "id": 789 },
    { "pre_ent": [], "gold_ent": [], "id": 4371 },
    { "pre_ent": [], "gold_ent": [], "id": 7681 },
    { "pre_ent": ["express_by_holiday_inn_cambridge", "east", "expensive", "2_star"], "gold_ent": ["2_star", "expensive", "express_by_holiday_inn_cambridge", "hotel", "east"], "id": 1431 },
    { "pre_ent": ["restaurant", "south"], "gold_ent": ["restaurant"], "id": 2737 },
    { "pre_ent": [], "gold_ent": [], "id": 5525 },
    { "pre_ent": [], "gold_ent": [], "id": 4912 },
    { "pre_ent": ["la_margherita", "01223315232", "22"], "gold_ent": ["01223315232", "15_magdalene_street_city_centre", "la_margherita"], "id": 4416 },
    { "pre_ent": [], "gold_ent": [], "id": 7553 },
    { "pre_ent": ["north", "avalon"], "gold_ent": ["hamilton_lodge", "3_star", "guesthouse", "north"], "id": 4650 },
    { "pre_ent": ["frankie_and_bennys", "cambridge_leisure_park_clifton_way_cherry_hinton", "01223412430"], "gold_ent": ["01223412430", "frankie_and_bennys"], "id": 1915 },
    { "pre_ent": [], "gold_ent": [], "id": 449 },
    { "pre_ent": [], "gold_ent": [], "id": 5166 },
    { "pre_ent": ["cheap", "restaurant", "centre", "italian", "west", "la_margherita", "15_magdalene_street_city_centre"], "gold_ent": ["15_magdalene_street_city_centre", "restaurant", "la_margherita", "italian", "west", "cheap"], "id": 5622 },
    { "pre_ent": ["hotel"], "gold_ent": ["hotel"], "id": 5834 },
    { "pre_ent": [], "gold_ent": [], "id": 3075 },
    { "pre_ent": ["restaurant", "two", "thai"], "gold_ent": ["two", "restaurant", "thai", "centre", "west"], "id": 7130 },
    { "pre_ent": ["over_33", "codeyi2wguqa", "centre"], "gold_ent": ["hotel", "codeyi2wguqa"], "id": 2115 },
    { "pre_ent": [], "gold_ent": [], "id": 2769 },
    { "pre_ent": ["restaurant", "many"], "gold_ent": [], "id": 7865 },
    { "pre_ent": [], "gold_ent": [], "id": 6044 },
    { "pre_ent": ["north", "cheap", "restaurant", "italian", "da_vinci_pizzeria", "20_milton_road_chesterton"], "gold_ent": ["royal_spice", "20_milton_road_chesterton", "italian", "indian", "victoria_avenue_chesterton", "da_vinci_pizzeria"], "id": 5288 },
    { "pre_ent": [], "gold_ent": [], "id": 2217 },
    { "pre_ent": [], "gold_ent": [], "id": 3296 },
    { "pre_ent": [], "gold_ent": [], "id": 1372 },
    { "pre_ent": [], "gold_ent": ["park", "milton_country_park"], "id": 1985 },
    { "pre_ent": [], "gold_ent": ["theatre"], "id": 5721 },
    { "pre_ent": ["centre", "restaurant", "33"], "gold_ent": ["33"], "id": 901 },
    { "pre_ent": ["restaurant", "3"], "gold_ent": ["british", "3", "expensive", "midsummer_house_restaurant", "centre"], "id": 7722 },
    { "pre_ent": ["restaurant"], "gold_ent": ["restaurant"], "id": 4996 },
    { "pre_ent": ["rajmahal", "indian", "moderate"], "gold_ent": [], "id": 8199 },
    { "pre_ent": [], "gold_ent": [], "id": 7538 },
    { "pre_ent": ["hotel"], "gold_ent": ["2_star", "north", "ashley_hotel"], "id": 2611 },
    { "pre_ent": ["41_warkworth_street", "cb11eg"], "gold_ent": ["el_shaddai", "41_warkworth_street"], "id": 4800 },
    { "pre_ent": ["portuguese"], "gold_ent": ["portuguese"], "id": 596 },
    { "pre_ent": [], "gold_ent": [], "id": 3409 },
    { "pre_ent": ["expensive", "restaurant", "east", "grafton_hotel_restaurant"], "gold_ent": ["british", "gastropub", "indian", "chinese"], "id": 5844 },
    { "pre_ent": [], "gold_ent": [], "id": 6680 },
    { "pre_ent": ["meghna", "west", "moderate", "restaurant"], "gold_ent": ["meghna", "indian", "restaurant"], "id": 7373 },
    { "pre_ent": [], "gold_ent": [], "id": 5634 },
    { "pre_ent": ["moderate", "hamilton_lodge", "north", "hotel"], "gold_ent": ["hamilton_lodge"], "id": 8399 },
    { "pre_ent": ["a_and_b_guest_house", "4_star"], "gold_ent": ["4_star", "guesthouse", "124_tenison_road", "a_and_b_guest_house"], "id": 5302 },
    { "pre_ent": ["cambridge_leisure_park_clifton_way"], "gold_ent": ["cambridge_leisure_park_clifton_way"], "id": 6842 },
    { "pre_ent": ["many"], "gold_ent": ["many"], "id": 3090 },
    { "pre_ent": ["centre", "museum", "five"], "gold_ent": ["five", "free"], "id": 7605 },
    { "pre_ent": ["1pldtxkh"], "gold_ent": ["1pldtxkh"], "id": 1995 },
    { "pre_ent": ["north", "five"], "gold_ent": ["five"], "id": 2647 },
    { "pre_ent": ["centre", "chinese", "restaurant", "rice_house"], "gold_ent": ["rice_house"], "id": 3560 },
    { "pre_ent": ["west", "indian", "restaurant", "6"], "gold_ent": ["west", "6", "indian"], "id": 5032 },
    { "pre_ent": [], "gold_ent": [], "id": 228 },
    { "pre_ent": [], "gold_ent": ["centre", "restaurant", "chinese"], "id": 7426 },
    { "pre_ent": ["restaurant"], "gold_ent": [], "id": 5745 },
    { "pre_ent": ["36_saint_andrews_street", "01223462354", "cb23ar"], "gold_ent": ["cb23ar", "wagamama", "36_saint_andrews_street"], "id": 183 },
    { "pre_ent": [], "gold_ent": [], "id": 8413 },
    { "pre_ent": [], "gold_ent": [], "id": 5796 },
    { "pre_ent": ["restaurant"], "gold_ent": ["restaurant"], "id": 4395 },
    { "pre_ent": ["restaurant", "22"], "gold_ent": ["22"], "id": 7492 },
    { "pre_ent": [], "gold_ent": [], "id": 7560 },
    { "pre_ent": [], "gold_ent": ["free"], "id": 7198 },
    { "pre_ent": ["6g15lhzm"], "gold_ent": ["6g15lhzm"], "id": 7160 },
    { "pre_ent": ["ucwkfis4", "yippee_noodle_bar"], "gold_ent": [], "id": 5995 },
    { "pre_ent": ["kirkwood_house", "ano69rvp"], "gold_ent": ["ano69rvp", "kirkwood_house"], "id": 3310 },
    { "pre_ent": ["centre", "restaurant"], "gold_ent": ["cheap"], "id": 7645 },
    { "pre_ent": ["cheap", "restaurant", "centre"], "gold_ent": ["restaurant", "mediterranean", "centre", "the_gardenia", "cheap"], "id": 3455 },
    { "pre_ent": ["cheap", "restaurant", "ten"], "gold_ent": ["ten", "cheap"], "id": 4629 },
    { "pre_ent": ["centre", "bangkok_city", "24_green_street_city_centre", "01223354382"], "gold_ent": ["01223354382", "24_green_street_city_centre", "bangkok_city"], "id": 3331 },
    { "pre_ent": [], "gold_ent": [], "id": 2581 },
    { "pre_ent": [], "gold_ent": [], "id": 6697 },
    { "pre_ent": ["hotel"], "gold_ent": [], "id": 715 },
    { "pre_ent": ["centre", "chinese"], "gold_ent": ["expensive", "ugly_duckling", "restaurant", "chinese"], "id": 762 },
    { "pre_ent": ["restaurant", "cheap"], "gold_ent": [], "id": 6621 },
    { "pre_ent": ["restaurant", "chinese"], "gold_ent": ["centre"], "id": 1480 },
    { "pre_ent": ["e2kq4g5l", "worth_house"], "gold_ent": ["cheap"], "id": 7744 },
    { "pre_ent": ["152_chesterton_road"], "gold_ent": ["152_chesterton_road"], "id": 7746 },
    { "pre_ent": ["cb30ds"], "gold_ent": ["cb30ds"], "id": 3996 },
    { "pre_ent": ["nandos", "south", "cheap"], "gold_ent": ["south", "portuguese", "nandos", "restaurant"], "id": 7001 },
    { "pre_ent": [], "gold_ent": ["african", "restaurant", "bedouin", "expensive", "centre"], "id": 5407 },
    { "pre_ent": ["cheap", "restaurant", "thanh_binh", "west"], "gold_ent": ["thanh_binh", "west", "cheap"], "id": 3977 },
    { "pre_ent": [], "gold_ent": [], "id": 4906 },
    { "pre_ent": ["college", "west"], "gold_ent": [], "id": 5609 },
    { "pre_ent": ["italian", "restaurant", "two", "west"], "gold_ent": ["british", "two", "italian"], "id": 3334 },
    { "pre_ent": ["hotel", "university_arms_hotel"], "gold_ent": [], "id": 4843 },
    { "pre_ent": [], "gold_ent": ["hotel"], "id": 1370 },
    { "pre_ent": [], "gold_ent": [], "id": 937 },
    { "pre_ent": ["cb43pe"], "gold_ent": [], "id": 3422 },
    { "pre_ent": ["centre", "indian", "restaurant", "3"], "gold_ent": ["3", "centre", "kohinoor", "indian", "cheap"], "id": 7646 },
    { "pre_ent": ["cheap", "restaurant", "south", "nandos"], "gold_ent": ["south", "cheap", "portuguese", "chinese"], "id": 5219 },
    { "pre_ent": ["4_star", "north"], "gold_ent": ["4_star", "guesthouse", "north"], "id": 4757 },
    { "pre_ent": ["restaurant", "shiraz_restaurant"], "gold_ent": ["la_mimosa", "shiraz_restaurant"], "id": 4254 },
    { "pre_ent": [], "gold_ent": ["guesthouse", "warkworth_house", "carolina_bed_and_breakfast"], "id": 735 },
    { "pre_ent": ["restaurant", "five"], "gold_ent": ["british", "moderate", "asian_oriental", "five"], "id": 4689 },
    { "pre_ent": [], "gold_ent": [], "id": 1789 },
    { "pre_ent": [], "gold_ent": [], "id": 2830 },
    { "pre_ent": ["east", "restaurant", "grafton_hotel_restaurant", "british"], "gold_ent": ["british", "gastropub", "indian", "chinese"], "id": 4285 },
    { "pre_ent": ["restaurant", "two", "portuguese"], "gold_ent": ["two", "south", "portuguese", "nandos", "chinese", "the_lucky_star", "cheap"], "id": 1408 },
    { "pre_ent": ["h3mwaydx"], "gold_ent": ["hotel", "h3mwaydx"], "id": 5232 },
    { "pre_ent": ["msf1lno1", "the_missing_sock"], "gold_ent": ["restaurant", "cheap"], "id": 7337 },
    { "pre_ent": ["restaurant"], "gold_ent": [], "id": 5670 },
    { "pre_ent": ["centre", "hotel", "huntingdon_marriott_hotel"], "gold_ent": ["hotel", "huntingdon_marriott_hotel", "4_star"], "id": 1067 },
    { "pre_ent": [], "gold_ent": [], "id": 5318 },
    { "pre_ent": ["european", "moderate", "galleria"], "gold_ent": ["european", "moderate", "galleria"], "id": 7999 },
    { "pre_ent": ["south", "italian", "restaurant", "2"], "gold_ent": ["modern_european", "restaurant_alimentum", "2", "italian", "pizza_hut_cherry_hinton"], "id": 6936 },
    { "pre_ent": ["alexander_bed_and_breakfast", "centre"], "gold_ent": ["63_milton_road", "3_star", "guesthouse"], "id": 8189 },
    { "pre_ent": ["bridge_guest_house"], "gold_ent": ["bridge_guest_house"], "id": 8104 },
    { "pre_ent": [], "gold_ent": [], "id": 2194 },
    { "pre_ent": [], "gold_ent": [], "id": 7248 },
    { "pre_ent": ["restaurant", "moderate"], "gold_ent": [], "id": 3555 },
    { "pre_ent": ["yu_garden", "529_newmarket_road_fen_ditton"], "gold_ent": ["01223248882", "yu_garden", "529_newmarket_road_fen_ditton"], "id": 4386 },
    { "pre_ent": ["many"], "gold_ent": ["many"], "id": 5629 },
    { "pre_ent": ["bridge_guest_house", "bwmdvcv1"], "gold_ent": ["bridge_guest_house", "bwmdvcv1"], "id": 4211 },
    { "pre_ent": ["hotel"], "gold_ent": ["0cb7cvt7"], "id": 2538 },
    { "pre_ent": ["restaurant"], "gold_ent": [], "id": 382 },
    { "pre_ent": ["cityroomz", "centre", "hotel"], "gold_ent": ["moderate", "cityroomz"], "id": 6012 },
    { "pre_ent": ["restaurant"], "gold_ent": ["moderate"], "id": 4248 },
    { "pre_ent": ["several"], "gold_ent": ["several"], "id": 3393 },
    { "pre_ent": ["centre", "plenty"], "gold_ent": ["plenty"], "id": 7385 },
    { "pre_ent": ["south", "restaurant"], "gold_ent": ["south"], "id": 7583 },
    { "pre_ent": [], "gold_ent": [], "id": 1606 },
    { "pre_ent": [], "gold_ent": [], "id": 7469 },
    { "pre_ent": ["expensive", "restaurant", "taj_tandoori", "south"], "gold_ent": ["south", "taj_tandoori", "restaurant", "expensive", "indian"], "id": 4754 },
    { "pre_ent": ["guesthouse"], "gold_ent": [], "id": 4836 },
    { "pre_ent": ["centre", "italian", "restaurant", "many"], "gold_ent": ["many"], "id": 3063 },
    { "pre_ent": ["da_vinci_pizzeria", "01733553355"], "gold_ent": ["royal_spice", "da_vinci_pizzeria", "01733553355", "01223351707"], "id": 6192 },
    { "pre_ent": [], "gold_ent": [], "id": 3158 },
    { "pre_ent": [], "gold_ent": [], "id": 5331 },
    { "pre_ent": ["restaurant"], "gold_ent": ["restaurant"], "id": 8048 },
    { "pre_ent": [], "gold_ent": [], "id": 6454 },
    { "pre_ent": ["centre", "indian", "restaurant", "nine"], "gold_ent": ["expensive", "indian", "centre", "nine"], "id": 5412 },
    { "pre_ent": ["restaurant", "9"], "gold_ent": ["9"], "id": 1061 },
    { "pre_ent": ["west"], "gold_ent": ["west"], "id": 660 },
    { "pre_ent": [], "gold_ent": [], "id": 975 },
    { "pre_ent": [], "gold_ent": [], "id": 3733 },
    { "pre_ent": [], "gold_ent": [], "id": 6251 },
    { "pre_ent": ["east", "restaurant", "newmarket_road_fen_ditton", "grafton_hotel_restaurant", "grafton_hotel_619_newmarket_road_fen_ditton", "british", "01223241387"], "gold_ent": ["british", "restaurant", "grafton_hotel_619_newmarket_road_fen_ditton", "expensive", "01223241387", "grafton_hotel_restaurant", "east"], "id": 1347 },
    { "pre_ent": [], "gold_ent": [], "id": 6824 },
    { "pre_ent": [], "gold_ent": [], "id": 571 },
    { "pre_ent": [], "gold_ent": [], "id": 6047 },
    { "pre_ent": [], "gold_ent": [], "id": 5722 },
    { "pre_ent": [], "gold_ent": [], "id": 4553 },
    { "pre_ent": [], "gold_ent": [], "id": 4094 },
    { "pre_ent": [], "gold_ent": [], "id": 2188 },
    { "pre_ent": [], "gold_ent": [], "id": 7552 },
    { "pre_ent": ["33-34_saint_andrews_street"], "gold_ent": ["33-34_saint_andrews_street", "nandos_city_centre"], "id": 5578 },
    { "pre_ent": [], "gold_ent": [], "id": 1184 },
    { "pre_ent": ["01223363682"], "gold_ent": ["01223363682"], "id": 1601 },
    { "pre_ent": ["restaurant", "57"], "gold_ent": ["expensive", "57"], "id": 110 },
    { "pre_ent": ["172_chesterton_road"], "gold_ent": ["cb41da", "172_chesterton_road", "kirkwood_house"], "id": 148 },
    { "pre_ent": ["bangkok_city", "expensive"], "gold_ent": ["expensive", "bangkok_city"], "id": 6257 },
    { "pre_ent": ["centre", "restaurant", "lots"], "gold_ent": ["lots"], "id": 1191 },
    { "pre_ent": ["centre", "expensive", "caffe_uno", "32_bridge_street_city_centre", "01223448620"], "gold_ent": ["centre", "32_bridge_street_city_centre", "01223448620", "caffe_uno"], "id": 7784 },
    { "pre_ent": ["la_margherita", "west"], "gold_ent": ["west", "la_margherita"], "id": 5677 },
    { "pre_ent": ["centre", "theatre", "cambridge_arts_theatre"], "gold_ent": ["cambridge_arts_theatre", "centre"], "id": 5257 },
    { "pre_ent": ["centre", "183_east_road_city_centre", "01223302010"], "gold_ent": ["01223302010", "183_east_road_city_centre"], "id": 6108 },
    { "pre_ent": ["cb30ad", "saint_johns_chop_house", "21_-_24_northampton_street", "01223353110"], "gold_ent": ["saint_johns_chop_house", "01223353110", "cb30ad"], "id": 407 },
    { "pre_ent": [], "gold_ent": ["centre"], "id": 2544 },
    { "pre_ent": ["01223400170"], "gold_ent": ["01223400170"], "id": 7330 },
    { "pre_ent": ["cheap", "restaurant", "nandos", "south"], "gold_ent": ["south", "restaurant", "portuguese", "nandos", "cheap"], "id": 5323 },
    { "pre_ent": [], "gold_ent": [], "id": 7879 },
    { "pre_ent": ["restaurant"], "gold_ent": ["j_restaurant"], "id": 89 },
    { "pre_ent": ["some", "hotel"], "gold_ent": ["4_star", "some"], "id": 627 },
    { "pre_ent": ["ys8h6aoe"], "gold_ent": [], "id": 4877 },
    { "pre_ent": ["centre", "restaurant", "thai", "bangkok_city"], "gold_ent": ["bangkok_city", "restaurant", "thai", "expensive", "centre"], "id": 835 },
    { "pre_ent": ["01223525725"], "gold_ent": ["01223525725"], "id": 1785 },
    { "pre_ent": [], "gold_ent": [], "id": 2352 },
    { "pre_ent": ["restaurant"], "gold_ent": [], "id": 4024 },
    { "pre_ent": ["mbc9e6al", "don_pasquale_pizzeria"], "gold_ent": ["mbc9e6al"], "id": 7959 },
    { "pre_ent": [], "gold_ent": [], "id": 4028 },
    { "pre_ent": [], "gold_ent": [], "id": 1210 },
    { "pre_ent": [], "gold_ent": [], "id": 5090 },
    { "pre_ent": ["11"], "gold_ent": [], "id": 2181 },
    { "pre_ent": ["moderate", "4_star", "guesthouse", "north"], "gold_ent": [], "id": 511 },
    { "pre_ent": ["restaurant"], "gold_ent": ["restaurant"], "id": 4387 },
    { "pre_ent": ["italian", "restaurant", "5"], "gold_ent": ["5", "italian", "centre", "west", "north", "cheap"], "id": 863 },
    { "pre_ent": ["centre", "turkish", "restaurant", "anatolia"], "gold_ent": ["meze_bar", "restaurant"], "id": 7907 },
    { "pre_ent": ["restaurant", "dyszrx2b", "restaurant_one_seven"], "gold_ent": ["dyszrx2b", "restaurant_one_seven"], "id": 7173 },
    { "pre_ent": [], "gold_ent": [], "id": 6450 },
    { "pre_ent": ["restaurant"], "gold_ent": ["restaurant"], "id": 5500 },
    { "pre_ent": [], "gold_ent": [], "id": 4971 },
    { "pre_ent": ["451_newmarket_road_fen_ditton", "01223566388"], "gold_ent": ["01223566388", "curry_prince", "451_newmarket_road_fen_ditton"], "id": 2046 },
    { "pre_ent": ["university_arms_hotel", "hotel", "jad762ev"], "gold_ent": ["jad762ev"], "id": 2843 },
    { "pre_ent": ["restaurant"], "gold_ent": [], "id": 479 },
    { "pre_ent": ["restaurant"], "gold_ent": ["ugfbz3hb"], "id": 321 },
    { "pre_ent": [], "gold_ent": ["guesthouse", "allenbell"], "id": 3811 },
    { "pre_ent": ["21"], "gold_ent": ["21"], "id": 3134 },
    { "pre_ent": ["hamilton_lodge", "north"], "gold_ent": [], "id": 4943 },
    { "pre_ent": [], "gold_ent": [], "id": 3133 },
    { "pre_ent": [], "gold_ent": [], "id": 5279 },
    { "pre_ent": ["north", "chinese", "restaurant", "three"], "gold_ent": ["three", "north", "chinese"], "id": 1214 },
    { "pre_ent": [], "gold_ent": ["centre"], "id": 6415 },
    { "pre_ent": ["south", "expensive", "restaurant", "peking_restaurant"], "gold_ent": ["the_good_luck_chinese_food_takeaway", "peking_restaurant", "taj_tandoori", "frankie_and_bennys"], "id": 5523 },
    { "pre_ent": ["01223314960"], "gold_ent": ["01223314960"], "id": 2365 },
    { "pre_ent": [], "gold_ent": [], "id": 6465 },
    { "pre_ent": [], "gold_ent": [], "id": 4967 },
    { "pre_ent": [], "gold_ent": [], "id": 2516 },
    { "pre_ent": ["restaurant", "thanh_binh", "west", "vietnamese"], "gold_ent": ["01223362456", "thanh_binh", "west", "restaurant"], "id": 905 },
    { "pre_ent": [], "gold_ent": [], "id": 6131 },
    { "pre_ent": [], "gold_ent": ["cote", "restaurant"], "id": 7610 },
    { "pre_ent": ["hotel"], "gold_ent": ["hotel"], "id": 799 },
    { "pre_ent": ["east", "cheap", "express_by_holiday_inn_cambridge"], "gold_ent": ["express_by_holiday_inn_cambridge"], "id": 271 },
    { "pre_ent": ["p4k1b3x6", "charlie_chan"], "gold_ent": ["restaurant", "chinese", "charlie_chan", "centre", "p4k1b3x6"], "id": 3754 },
    { "pre_ent": ["cb58aq"], "gold_ent": ["01223362525", "cb58aq", "la_mimosa"], "id": 1507 },
    { "pre_ent": ["curry_prince", "east"], "gold_ent": ["indian", "curry_prince"], "id": 8336 },
    { "pre_ent": [], "gold_ent": ["gonville_hotel"], "id": 146 },
    { "pre_ent": ["italian", "cheap", "restaurant"], "gold_ent": ["italian", "cheap"], "id": 7829 },
    { "pre_ent": ["centre", "all_saints_church"], "gold_ent": ["all_saints_church", "free", "architecture"], "id": 4485 },
    { "pre_ent": [], "gold_ent": [], "id": 774 },
    { "pre_ent": ["west", "meghna"], "gold_ent": ["meghna", "west"], "id": 6513 },
    { "pre_ent": ["moderate", "pizza_hut_cherry_hinton", "south"], "gold_ent": [], "id": 590 },
    { "pre_ent": ["graffiti", "01223277977"], "gold_ent": ["01223277977"], "id": 5431 },
    { "pre_ent": ["expensive", "restaurant"], "gold_ent": ["expensive"], "id": 3329 },
    { "pre_ent": [], "gold_ent": [], "id": 6702 },
    { "pre_ent": ["restaurant", "a_few"], "gold_ent": ["a_few", "centre", "west"], "id": 2499 },
    { "pre_ent": ["centre", "galleria", "european"], "gold_ent": ["european", "moderate", "galleria", "centre"], "id": 2381 },
    { "pre_ent": [], "gold_ent": [], "id": 8148 },
    { "pre_ent": ["west", "expensive", "curry_garden"], "gold_ent": ["01223302330", "curry_garden"], "id": 4136 },
    { "pre_ent": ["restaurant", "pipasha_restaurant", "01223577786"], "gold_ent": ["pipasha_restaurant", "01223577786"], "id": 4541 },
    { "pre_ent": [], "gold_ent": ["centre"], "id": 6665 },
    { "pre_ent": [], "gold_ent": [], "id": 4163 },
    { "pre_ent": [], "gold_ent": [], "id": 7190 },
    { "pre_ent": ["hotel", "moderate"], "gold_ent": ["expensive"], "id": 3302 },
    { "pre_ent": ["restaurant", "south", "chiquito_restaurant_bar", "mexican"], "gold_ent": ["south", "restaurant", "mexican", "chiquito_restaurant_bar", "expensive"], "id": 5136 },
    { "pre_ent": ["restaurant_two_two", "north", "restaurant"], "gold_ent": ["restaurant_two_two", "french", "north", "restaurant"], "id": 5247 },
    { "pre_ent": ["restaurant", "chiquito_restaurant_bar", "mexican", "expensive"], "gold_ent": ["south", "mexican", "chiquito_restaurant_bar"], "id": 201 },
    { "pre_ent": ["0lv52r28"], "gold_ent": [], "id": 2155 },
    { "pre_ent": [], "gold_ent": [], "id": 5772 },
    { "pre_ent": [], "gold_ent": [], "id": 5662 },
    { "pre_ent": ["2_star", "hotel"], "gold_ent": ["hotel", "2_star"], "id": 4498 },
    { "pre_ent": [], "gold_ent": [], "id": 7713 },
    { "pre_ent": [], "gold_ent": [], "id": 8139 },
    { "pre_ent": [], "gold_ent": ["cheap"], "id": 6452 },
    { "pre_ent": ["west", "moderate", "restaurant", "3", "italian", "indian"], "gold_ent": ["saint_johns_chop_house", "prezzo", "meghna", "3", "west"], "id": 3506 },
    { "pre_ent": ["h9sv1u6g"], "gold_ent": ["h9sv1u6g"], "id": 7316 },
    { "pre_ent": ["chinese", "expensive", "restaurant", "hk_fusion", "centre"], "gold_ent": ["tang_chinese"], "id": 8031 },
    { "pre_ent": ["i82b519f", "kymmoy"], "gold_ent": ["expensive", "centre", "restaurant", "kymmoy"], "id": 3518 },
    { "pre_ent": ["restaurant", "wagamama", "centre", "japanese"], "gold_ent": ["japanese", "wagamama", "centre", "restaurant"], "id": 6421 },
    { "pre_ent": ["cb17dy", "restaurant", "chiquito_restaurant_bar", "2g_cambridge_leisure_park_cherry_hinton_road_cherry_hinton", "01223400170"], "gold_ent": ["01223400170", "cb17dy", "chiquito_restaurant_bar"], "id": 202 },
    { "pre_ent": [], "gold_ent": [], "id": 5854 },
    { "pre_ent": [], "gold_ent": [], "id": 3740 },
    { "pre_ent": ["restaurant", "3", "turkish"], "gold_ent": ["3"], "id": 6196 },
    { "pre_ent": [], "gold_ent": [], "id": 7331 },
    { "pre_ent": ["hobsons_house", "3_star"], "gold_ent": ["hobsons_house"], "id": 1268 },
    { "pre_ent": [], "gold_ent": [], "id": 1921 },
    { "pre_ent": ["6bohrouh"], "gold_ent": ["restaurant"], "id": 2674 },
    { "pre_ent": ["the_missing_sock", "finders_corner_newmarket_road", "international", "cb259aq"], "gold_ent": ["finders_corner_newmarket_road", "the_missing_sock", "01223812660"], "id": 8379 },
    { "pre_ent": [], "gold_ent": [], "id": 4681 },
    { "pre_ent": [], "gold_ent": [], "id": 4615 },
    { "pre_ent": [], "gold_ent": [], "id": 2133 },
    { "pre_ent": ["centre"], "gold_ent": [], "id": 3549 },
    { "pre_ent": ["guesthouse", "11"], "gold_ent": ["11"], "id": 3277 },
    { "pre_ent": ["restaurant", "european", "cambridge_lodge_restaurant", "01223355166"], "gold_ent": ["european", "cambridge_lodge_restaurant", "01223355166"], "id": 4890 },
    { "pre_ent": ["centre", "restaurant", "110"], "gold_ent": ["110", "restaurant"], "id": 8177 },
    { "pre_ent": ["centre"], "gold_ent": ["centre"], "id": 2366 },
    { "pre_ent": ["funky_fun_house", "east"], "gold_ent": ["whale_of_a_time", "east", "west", "funky_fun_house"], "id": 5256 },
    { "pre_ent": ["gk4f8afs"], "gold_ent": ["gk4f8afs"], "id": 693 },
    { "pre_ent": ["restaurant", "2"], "gold_ent": [], "id": 8318 },
    { "pre_ent": ["restaurant"], "gold_ent": [], "id": 326 },
    { "pre_ent": [], "gold_ent": [], "id": 1190 },
    { "pre_ent": [], "gold_ent": ["east", "warkworth_house"], "id": 6093 },
    { "pre_ent": ["yippee_noodle_bar", "01223518111"], "gold_ent": ["yippee_noodle_bar", "01223518111"], "id": 2220 },
    { "pre_ent": ["cb21dp"], "gold_ent": ["01223307581", "cb21dp"], "id": 5647 },
    { "pre_ent": ["restaurant", "kanpywac", "city_stop_restaurant"], "gold_ent": [], "id": 953 },
    { "pre_ent": ["cheap", "the_missing_sock", "international", "01223812660"], "gold_ent": ["international", "01223812660"], "id": 3522 },
    { "pre_ent": ["restaurant", "several"], "gold_ent": ["several", "chinese"], "id": 7979 },
    { "pre_ent": [], "gold_ent": [], "id": 7952 },
    { "pre_ent": ["restaurant"], "gold_ent": ["restaurant"], "id": 5119 },
    { "pre_ent": [], "gold_ent": [], "id": 4866 },
    { "pre_ent": ["centre", "restaurant", "eraina", "european"], "gold_ent": ["hotel_du_vin_and_bistro"], "id": 6186 },
    { "pre_ent": ["cb12jb"], "gold_ent": ["cb12jb"], "id": 5364 },
    { "pre_ent": ["restaurant", "north"], "gold_ent": ["north"], "id": 2746 },
    { "pre_ent": [], "gold_ent": [], "id": 6254 },
    { "pre_ent": ["cheap", "restaurant", "thanh_binh", "west"], "gold_ent": ["thanh_binh", "restaurant", "vietnamese", "west", "cheap"], "id": 8341 },
    { "pre_ent": ["restaurant", "ten", "european"], "gold_ent": ["european", "modern_european"], "id": 3569 },
    { "pre_ent": ["2", "53_roseford_road", "01223512596"], "gold_ent": ["5_mowbray_road", "53_roseford_road"], "id": 7992 },
    { "pre_ent": ["regent_street_city_centre", "centre", "little_seoul", "108_regent_street_city_centre"], "gold_ent": ["108_regent_street_city_centre", "little_seoul"], "id": 7097 },
    { "pre_ent": ["finders_corner_newmarket_road"], "gold_ent": ["finders_corner_newmarket_road"], "id": 2966 },
    { "pre_ent": [], "gold_ent": ["south", "moderate", "cheap"], "id": 3958 },
    { "pre_ent": ["cambridge_leisure_park_clifton_way", "01223327908"], "gold_ent": ["01223327908", "cambridge_leisure_park_clifton_way"], "id": 6240 },
    { "pre_ent": ["italian", "restaurant", "two", "north", "indian"], "gold_ent": ["two", "italian", "indian", "north", "cheap"], "id": 7539 },
    { "pre_ent": [], "gold_ent": [], "id": 2393 },
    { "pre_ent": ["wagamama", "japanese"], "gold_ent": ["restaurant", "expensive", "wagamama", "centre", "japanese"], "id": 2907 },
    { "pre_ent": ["01223315232"], "gold_ent": [], "id": 2504 },
    { "pre_ent": [], "gold_ent": [], "id": 829 },
    { "pre_ent": [], "gold_ent": [], "id": 5551 },
    { "pre_ent": ["ten", "cheap"], "gold_ent": ["ten"], "id": 3984 },
    { "pre_ent": ["centre"], "gold_ent": [], "id": 8233 },
    { "pre_ent": ["centre", "restaurant", "the_river_bar_steakhouse_and_grill", "european"], "gold_ent": ["modern_european", "the_river_bar_steakhouse_and_grill", "cheap"], "id": 6260 },
    { "pre_ent": [], "gold_ent": ["archway_house"], "id": 3695 },
    { "pre_ent": ["expensive", "restaurant", "restaurant_two_two", "north"], "gold_ent": ["restaurant_two_two", "french", "north"], "id": 8460 },
    { "pre_ent": ["centre", "restaurant", "ali_baba", "lebanese"], "gold_ent": ["restaurant", "lebanese", "moderate", "centre", "ali_baba"], "id": 6318 },
    { "pre_ent": ["cb17dy"], "gold_ent": ["cb17dy"], "id": 6975 },
    { "pre_ent": ["191_histon_road_chesterton", "01223350688"], "gold_ent": ["191_histon_road_chesterton", "01223350688"], "id": 1788 },
    { "pre_ent": [], "gold_ent": [], "id": 99 },
    { "pre_ent": ["centre", "one"], "gold_ent": ["wagamama", "restaurant", "one"], "id": 6784 },
    { "pre_ent": [], "gold_ent": ["centre"], "id": 2635 },
    { "pre_ent": ["restaurant"], "gold_ent": ["restaurant"], "id": 7200 },
    { "pre_ent": ["la_raza", "4_-_6_rose_crescent", "cb23ll"], "gold_ent": ["la_raza", "cb23ll"], "id": 4491 },
    { "pre_ent": ["01223362456"], "gold_ent": ["01223362456"], "id": 5251 },
    { "pre_ent": ["3", "msv3ups2"], "gold_ent": ["msv3ups2"], "id": 1027 },
    { "pre_ent": [], "gold_ent": [], "id": 3104 },
    { "pre_ent": ["five"], "gold_ent": ["five"], "id": 6747 },
    { "pre_ent": ["restaurant"], "gold_ent": ["west"], "id": 5699 },
    { "pre_ent": ["hotel", "5"], "gold_ent": ["5"], "id": 1110 },
    { "pre_ent": ["hamilton_lodge", "guesthouse"], "gold_ent": ["4_star", "north"], "id": 4556 },
    { "pre_ent": ["cambridge_lodge_restaurant", "expensive", "restaurant", "centre"], "gold_ent": ["european", "cambridge_lodge_restaurant", "restaurant"], "id": 2566 },
    { "pre_ent": ["east", "restaurant", "grafton_hotel_restaurant", "british"], "gold_ent": ["british", "east", "restaurant", "grafton_hotel_restaurant"], "id": 984 },
    { "pre_ent": ["6_lensfield_road"], "gold_ent": [], "id": 338 },
    { "pre_ent": ["bloomsbury_restaurant", "centre", "international", "restaurant"], "gold_ent": ["international", "bloomsbury_restaurant", "centre", "restaurant"], "id": 525 },
    { "pre_ent": ["restaurant", "la_mimosa", "centre", "expensive"], "gold_ent": ["la_mimosa", "restaurant", "mediterranean", "expensive", "centre"], "id": 1506 },
    { "pre_ent": ["cheap", "restaurant", "the_missing_sock", "east"], "gold_ent": ["the_missing_sock", "cheap", "restaurant", "east"], "id": 2159 },
    { "pre_ent": ["warkworth_house", "east", "4_star", "worth_house"], "gold_ent": ["4_star", "guesthouse", "warkworth_house"], "id": 4162 },
    { "pre_ent": [], "gold_ent": [], "id": 2568 },
    { "pre_ent": ["01223327908", "nandos", "cambridge_leisure_park_clifton_way"], "gold_ent": ["01223327908", "cambridge_leisure_park_clifton_way", "nandos"], "id": 833 },
    { "pre_ent": [], "gold_ent": [], "id": 3723 },
    { "pre_ent": ["49r7aru6"], "gold_ent": ["49r7aru6"], "id": 5853 },
    { "pre_ent": [], "gold_ent": [], "id": 3337 },
    { "pre_ent": ["south", "restaurant"], "gold_ent": ["south"], "id": 1917 },
    { "pre_ent": ["restaurant", "many"], "gold_ent": ["many"], "id": 3861 },
    { "pre_ent": ["e79rsowr"], "gold_ent": [], "id": 1035 },
    { "pre_ent": [], "gold_ent": [], "id": 5663 },
    { "pre_ent": [], "gold_ent": [], "id": 7547 },
    { "pre_ent": ["cb17dy", "unit_g6_,_cambridge_leisure_park_,_clifton_road"], "gold_ent": ["nusha", "cb17dy", "unit_g6_,_cambridge_leisure_park_,_clifton_road"], "id": 1427 },
    { "pre_ent": ["365_milton_road"], "gold_ent": ["365_milton_road"], "id": 5444 },
    { "pre_ent": ["0c4kyz3k"], "gold_ent": [], "id": 3163 },
    { "pre_ent": [], "gold_ent": [], "id": 4337 },
    { "pre_ent": ["restaurant", "ocgzrnu0", "chiquito_restaurant_bar"], "gold_ent": ["chiquito_restaurant_bar"], "id": 4301 },
    { "pre_ent": [], "gold_ent": ["centre"], "id": 5283 },
    { "pre_ent": [], "gold_ent": ["centre"], "id": 709 },
    { "pre_ent": ["british", "restaurant", "a_few"], "gold_ent": ["british", "a_few"], "id": 133 },
    { "pre_ent": [], "gold_ent": [], "id": 2332 },
    { "pre_ent": ["modern_european", "european", "expensive", "darrys_cookhouse_and_wine_shop"], "gold_ent": ["european", "eraina"], "id": 7092 },
    { "pre_ent": ["expensive", "eraina"], "gold_ent": ["expensive", "european"], "id": 6731 },
    { "pre_ent": ["cheap", "restaurant", "north", "da_vinci_pizzeria"], "gold_ent": [], "id": 5664 },
    { "pre_ent": ["bty06386"], "gold_ent": ["bty06386"], "id": 2945 },
    { "pre_ent": ["hotel"], "gold_ent": ["hotel"], "id": 2346 },
    { "pre_ent": ["guesthouse", "4", "cheap"], "gold_ent": ["4", "west"], "id": 2587 },
    { "pre_ent": [], "gold_ent": [], "id": 583 },
    { "pre_ent": ["restaurant", "a_few", "east", "expensive"], "gold_ent": [], "id": 4674 },
    { "pre_ent": ["a_and_b_guest_house", "cb12dp", "4_star", "guesthouse"], "gold_ent": ["4_star", "cb12dp", "a_and_b_guest_house"], "id": 6823 },
    { "pre_ent": ["centre", "restaurant"], "gold_ent": [], "id": 1635 },
    { "pre_ent": ["29"], "gold_ent": ["29"], "id": 371 },
    { "pre_ent": ["restaurant", "west"], "gold_ent": ["west"], "id": 5053 },
    { "pre_ent": [], "gold_ent": [], "id": 2502 },
    { "pre_ent": ["6yi7enac", "lovell_lodge"], "gold_ent": ["6yi7enac", "lovell_lodge"], "id": 2150 },
    { "pre_ent": ["33", "hotel"], "gold_ent": ["33"], "id": 7320 },
    { "pre_ent": ["gjptb7cd", "rice_house"], "gold_ent": ["gjptb7cd", "jinling_noodle_bar"], "id": 2328 },
    { "pre_ent": [], "gold_ent": [], "id": 5640 },
    { "pre_ent": ["hotel"], "gold_ent": ["hotel"], "id": 8419 },
    { "pre_ent": [], "gold_ent": [], "id": 3026 },
    { "pre_ent": ["italian", "restaurant", "some", "cheap"], "gold_ent": ["some", "west", "north"], "id": 6275 },
    { "pre_ent": [], "gold_ent": [], "id": 7117 },
    { "pre_ent": ["guesthouse"], "gold_ent": ["4_star"], "id": 6748 },
    { "pre_ent": ["yippee_noodle_bar", "the_oak_bistro"], "gold_ent": ["yippee_noodle_bar"], "id": 2913 },
    { "pre_ent": ["restaurant", "restaurant_two_two", "22_chesterton_road_chesterton", "01223351880", "2"], "gold_ent": ["restaurant_two_two", "cb43ax", "01223351880"], "id": 8395 },
    { "pre_ent": [], "gold_ent": [], "id": 3173 },
    { "pre_ent": ["tfajjnjf"], "gold_ent": ["tfajjnjf"], "id": 6102 },
    { "pre_ent": ["6gpzktwv", "dojo_noodle_bar"], "gold_ent": ["6gpzktwv"], "id": 3451 },
    { "pre_ent": [], "gold_ent": [], "id": 3825 },
    { "pre_ent": [], "gold_ent": [], "id": 8001 },
    { "pre_ent": [], "gold_ent": [], "id": 3554 },
    { "pre_ent": ["centre", "10_homerton_street_city_centre"], "gold_ent": ["peking_restaurant", "10_homerton_street_city_centre"], "id": 5488 },
    { "pre_ent": ["centre", "44"], "gold_ent": ["44", "centre"], "id": 5285 },
    { "pre_ent": ["01223315232"], "gold_ent": ["01223315232"], "id": 5778 },
    { "pre_ent": ["east", "moderate", "three"], "gold_ent": ["three", "east", "moderate"], "id": 906 },
    { "pre_ent": ["centre", "restaurant", "some"], "gold_ent": ["some", "restaurant"], "id": 3897 },
    { "pre_ent": ["guesthouse"], "gold_ent": ["4_star", "guesthouse"], "id": 1739 },
    { "pre_ent": ["moderate", "restaurant", "4", "west"], "gold_ent": ["meghna", "moderate", "indian", "restaurant"], "id": 6295 },
    { "pre_ent": ["myume8fr", "kohinoor"], "gold_ent": ["the_gandhi", "myume8fr"], "id": 586 },
    { "pre_ent": ["cb41da"], "gold_ent": ["cb41da"], "id": 775 },
    { "pre_ent": ["indian", "restaurant", "five", "british"], "gold_ent": ["five"], "id": 3356 },
    { "pre_ent": ["dojo_noodle_bar", "asian_oriental", "cheap"], "gold_ent": ["asian_oriental", "centre", "dojo_noodle_bar"], "id": 209 },
    { "pre_ent": [], "gold_ent": [], "id": 4935 },
    { "pre_ent": ["north", "chinese", "restaurant", "three"], "gold_ent": ["three", "north", "chinese"], "id": 1213 },
    { "pre_ent": ["grafton_hotel_restaurant", "restaurant", "pc2vluzw"], "gold_ent": ["pc2vluzw", "grafton_hotel_restaurant"], "id": 4390 },
    { "pre_ent": [], "gold_ent": [], "id": 4620 },
    { "pre_ent": [], "gold_ent": [], "id": 6063 },
    { "pre_ent": [], "gold_ent": ["bns85603"], "id": 7028 },
    { "pre_ent": ["ashley_hotel", "2_star", "hotel", "2"], "gold_ent": ["2_star"], "id": 5903 },
    { "pre_ent": [], "gold_ent": ["centre"], "id": 6861 },
    { "pre_ent": ["kymmoy", "asian_oriental"], "gold_ent": ["kymmoy", "52_mill_road_city_centre", "j39deupu", "expensive", "centre", "asian_oriental"], "id": 5550 },
    { "pre_ent": ["expensive", "hotel", "huntingdon_marriott_hotel", "west"], "gold_ent": ["expensive", "huntingdon_marriott_hotel", "4_star", "west"], "id": 3117 },
    { "pre_ent": ["centre", "restaurant"], "gold_ent": [], "id": 5268 },
    { "pre_ent": ["restaurant", "31"], "gold_ent": ["31"], "id": 1692 },
    { "pre_ent": ["huntingdon_marriott_hotel", "hotel"], "gold_ent": ["huntingdon_marriott_hotel"], "id": 2939 },
    { "pre_ent": [], "gold_ent": [], "id": 7661 },
    { "pre_ent": ["moderate", "restaurant", "curry_prince", "east"], "gold_ent": ["rajmahal", "east", "curry_prince"], "id": 2820 },
    { "pre_ent": ["kymmoy", "01223311911"], "gold_ent": ["01223311911", "kymmoy"], "id": 1364 },
    { "pre_ent": [], "gold_ent": [], "id": 8056 },
    { "pre_ent": ["restaurant", "33"], "gold_ent": ["33"], "id": 4039 },
    { "pre_ent": ["centre", "backstreet_bistro"], "gold_ent": ["backstreet_bistro", "the_slug_and_lettuce", "centre"], "id": 6886 },
    { "pre_ent": ["hotel"], "gold_ent": ["hotel"], "id": 298 },
    { "pre_ent": ["north", "moderate", "guesthouse", "acorn_guest_house"], "gold_ent": [], "id": 1220 },
    { "pre_ent": ["italian", "expensive", "restaurant"], "gold_ent": ["expensive", "south", "italian", "centre"], "id": 3469 },
    { "pre_ent": [], "gold_ent": [], "id": 7640 },
    { "pre_ent": ["guesthouse"], "gold_ent": [], "id": 8414 },
    { "pre_ent": [], "gold_ent": [], "id": 980 },
    { "pre_ent": [], "gold_ent": [], "id": 1498 },
    { "pre_ent": ["indian"], "gold_ent": ["indian"], "id": 7590 },
    { "pre_ent": ["4zrjzivu", "hotel", "gonville_hotel"], "gold_ent": ["gonville_place", "4zrjzivu", "gonville_hotel"], "id": 3762 },
    { "pre_ent": ["north", "4_star", "archway_house"], "gold_ent": ["archway_house", "arbury_lodge_guesthouse", "home_from_home", "limehouse", "kirkwood_house", "hamilton_lodge", "north"], "id": 3421 },
    { "pre_ent": ["centre"], "gold_ent": ["centre", "cheap"], "id": 7945 },
    { "pre_ent": ["centre", "restaurant", "three"], "gold_ent": ["three", "turkish"], "id": 5103 },
    { "pre_ent": ["alexander_bed_and_breakfast", "centre", "cheap"], "gold_ent": ["alexander_bed_and_breakfast"], "id": 3480 },
    { "pre_ent": ["01462432565"], "gold_ent": ["01462432565"], "id": 7419 },
    { "pre_ent": ["parkside_pools", "01223446100"], "gold_ent": ["01223446100", "centre", "parkside_pools"], "id": 1144 },
    { "pre_ent": [], "gold_ent": ["finches_bed_and_breakfast"], "id": 877 },
    { "pre_ent": ["10_homerton_street_city_centre", "cb28nx", "centre"], "gold_ent": ["peking_restaurant", "cb28nx", "10_homerton_street_city_centre"], "id": 3245 },
    { "pre_ent": ["british", "restaurant", "21"], "gold_ent": ["british", "21"], "id": 30 },
    { "pre_ent": [], "gold_ent": ["restaurant"], "id": 1864 },
    { "pre_ent": ["east", "6"], "gold_ent": ["6"], "id": 7057 },
    { "pre_ent": [], "gold_ent": [], "id": 6293 },
    { "pre_ent": ["uk8t46j8"], "gold_ent": ["uk8t46j8", "alexander_bed_and_breakfast"], "id": 6453 },
    { "pre_ent": [], "gold_ent": [], "id": 5505 },
    { "pre_ent": [], "gold_ent": [], "id": 7098 },
    { "pre_ent": [], "gold_ent": ["jinling_noodle_bar"], "id": 2329 },
    { "pre_ent": ["mtbhnb92"], "gold_ent": ["mtbhnb92"], "id": 816 },
    { "pre_ent": [], "gold_ent": [], "id": 2631 },
    { "pre_ent": ["iygohwcr"], "gold_ent": ["iygohwcr"], "id": 4724 },
    { "pre_ent": [], "gold_ent": [], "id": 7454 },
    { "pre_ent": ["restaurant"], "gold_ent": [], "id": 166 },
    { "pre_ent": ["a_few"], "gold_ent": [], "id": 3776 },
    { "pre_ent": ["10"], "gold_ent": ["10"], "id": 4599 },
    { "pre_ent": [], "gold_ent": [], "id": 4130 },
    { "pre_ent": ["expensive", "restaurant"], "gold_ent": [], "id": 394 },
    { "pre_ent": ["centre", "indian", "restaurant", "cheap", "kohinoor"], "gold_ent": ["restaurant", "centre", "kohinoor", "indian", "cheap"], "id": 7727 },
    { "pre_ent": [], "gold_ent": [], "id": 6278 },
    { "pre_ent": ["xluim3sn", "tandoori_palace"], "gold_ent": ["xluim3sn"], "id": 7395 },
    { "pre_ent": ["ukmnfd3q"], "gold_ent": [], "id": 6025 },
    { "pre_ent": [], "gold_ent": [], "id": 2887 },
    { "pre_ent": [], "gold_ent": [], "id": 1723 },
    { "pre_ent": ["restaurant", "three"], "gold_ent": ["three"], "id": 5020 },
    { "pre_ent": ["north", "many"], "gold_ent": ["many"], "id": 7041 },
    { "pre_ent": [], "gold_ent": [], "id": 1257 },
    { "pre_ent": ["expensive", "restaurant", "centre", "loch_fyne", "seafood"], "gold_ent": ["loch_fyne", "restaurant", "expensive", "centre", "seafood"], "id": 812 },
    { "pre_ent": ["chinese", "cheap", "restaurant"], "gold_ent": [], "id": 6467 },
    { "pre_ent": ["centre", "turkish", "restaurant", "2"], "gold_ent": ["2", "turkish", "efes_restaurant", "moderate", "centre", "anatolia"], "id": 6989 },
    { "pre_ent": [], "gold_ent": [], "id": 2490 },
    { "pre_ent": ["451_newmarket_road_fen_ditton", "the_nirala"], "gold_ent": ["the_nirala"], "id": 2274 },
    { "pre_ent": [], "gold_ent": [], "id": 934 },
    { "pre_ent": ["over_33", "hotel"], "gold_ent": ["over_33"], "id": 2114 },
    { "pre_ent": [], "gold_ent": [], "id": 306 },
    { "pre_ent": ["centre", "restaurant", "ali_baba", "lebanese"], "gold_ent": ["ali_baba", "lebanese"], "id": 7756 },
    { "pre_ent": [], "gold_ent": [], "id": 1694 },
    { "pre_ent": [], "gold_ent": ["01223327978", "hotel", "el_shaddai", "cb11eg", "41_warkworth_street"], "id": 2292 },
    { "pre_ent": [], "gold_ent": ["centre"], "id": 4733 },
    { "pre_ent": ["north", "asian_oriental", "restaurant", "cbz1wprf", "hk_fusion", "chinese"], "gold_ent": ["hk_fusion", "korean", "little_seoul", "chinese"], "id": 7700 },
    { "pre_ent": ["restaurant", "several"], "gold_ent": ["cheap", "several", "chinese"], "id": 3624 },
    { "pre_ent": ["la_margherita", "cheap", "restaurant", "north"], "gold_ent": ["12_bridge_street_city_centre"], "id": 8269 },
    { "pre_ent": ["centre", "don_pasquale_pizzeria"], "gold_ent": ["centre", "stazione_restaurant_and_coffee_bar"], "id": 4358 },
    { "pre_ent": [], "gold_ent": [], "id": 3803 },
    { "pre_ent": ["east", "funky_fun_house"], "gold_ent": ["funky_fun_house"], "id": 2919 },
    { "pre_ent": ["east", "restaurant", "four_more", "indian"], "gold_ent": ["four_more"], "id": 4539 },
    { "pre_ent": [], "gold_ent": [], "id": 1201 },
    { "pre_ent": ["restaurant", "one", "regent_street_city_centre", "centre", "north_american", "cb21ab"], "gold_ent": ["north_american", "restaurant", "expensive", "centre", "one"], "id": 5953 },
    { "pre_ent": ["restaurant"], "gold_ent": ["a_number_of"], "id": 2426 },
    { "pre_ent": ["centre", "196_mill_road_city_centre"], "gold_ent": ["196_mill_road_city_centre", "centre"], "id": 2179 },
    { "pre_ent": ["nandos", "south", "portuguese", "cheap", "restaurant"], "gold_ent": ["south", "portuguese", "nandos", "restaurant"], "id": 4378 },
    { "pre_ent": ["guesthouse", "alexander_bed_and_breakfast", "centre"], "gold_ent": ["4_star", "56_saint_barnabas_road", "guesthouse", "alexander_bed_and_breakfast"], "id": 6100 },
    { "pre_ent": ["3hvuqftt"], "gold_ent": ["3hvuqftt", "curry_garden"], "id": 3863 },
    { "pre_ent": ["one", "da_vinci_pizzeria", "20_milton_road_chesterton", "01223351707"], "gold_ent": ["20_milton_road_chesterton", "01223351707", "da_vinci_pizzeria"], "id": 6148 },
    { "pre_ent": ["centre", "turkish", "restaurant", "anatolia"], "gold_ent": ["expensive", "moderate", "turkish"], "id": 3948 },
    { "pre_ent": ["international", "restaurant", "the_varsity_restaurant"], "gold_ent": ["international", "bloomsbury_restaurant", "moderate", "the_varsity_restaurant"], "id": 312 },
    { "pre_ent": ["back_lane,_cambourne", "01954714600"], "gold_ent": ["01954714600"], "id": 2593 },
    { "pre_ent": ["guesthouse"], "gold_ent": [], "id": 2629 },
    { "pre_ent": ["restaurant", "graffiti", "west", "british"], "gold_ent": ["british", "hotel_felix_whitehouse_lane_huntingdon_road", "graffiti", "restaurant"], "id": 7165 },
    { "pre_ent": ["east", "expensive", "restaurant", "newmarket_road_fen_ditton", "grafton_hotel_restaurant", "529_newmarket_road_fen_ditton"], "gold_ent": ["british", "gastropub", "indian", "chinese"], "id": 7017 },
    { "pre_ent": ["01223577786"], "gold_ent": ["01223577786"], "id": 2995 },
    { "pre_ent": [], "gold_ent": [], "id": 7712 },
    { "pre_ent": ["centre", "cocum", "71_castle_street_city_centre"], "gold_ent": ["71_castle_street_city_centre", "cocum"], "id": 4397 },
    { "pre_ent": [], "gold_ent": [], "id": 2068 },
    { "pre_ent": ["moderate", "restaurant", "golden_wok", "north"], "gold_ent": ["191_histon_road_chesterton", "golden_wok", "moderate", "north"], "id": 7679 },
    { "pre_ent": [], "gold_ent": [], "id": 1447 },
    { "pre_ent": [], "gold_ent": [], "id": 1064 },
    { "pre_ent": ["restaurant", "chiquito_restaurant_bar", "2g_cambridge_leisure_park_cherry_hinton_road_cherry_hinton", "01223400170"], "gold_ent": ["01223400170", "2g_cambridge_leisure_park_cherry_hinton_road_cherry_hinton", "chiquito_restaurant_bar"], "id": 748 },
    { "pre_ent": [], "gold_ent": [], "id": 2717 },
    { "pre_ent": [], "gold_ent": [], "id": 447 },
    { "pre_ent": ["restaurant"], "gold_ent": [], "id": 2211 },
    { "pre_ent": ["indian", "expensive", "restaurant", "quite_a_few"], "gold_ent": ["expensive", "indian", "quite_a_few"], "id": 5113 },
    { "pre_ent": ["centre", "british", "restaurant", "seven"], "gold_ent": ["british", "seven", "expensive", "moderate", "centre"], "id": 6631 },
    { "pre_ent": ["1jyrfrt0", "travellers_rest"], "gold_ent": ["british", "restaurant", "expensive", "travellers_rest", "1jyrfrt0"], "id": 7168 },
    { "pre_ent": ["restaurant"], "gold_ent": [], "id": 5202 },
    { "pre_ent": ["lovell_lodge", "01223425478"], "gold_ent": ["01223425478"], "id": 5445 },
    { "pre_ent": ["restaurant", "west", "vietnamese"], "gold_ent": ["west"], "id": 6447 },
    { "pre_ent": [], "gold_ent": [], "id": 6360 },
    { "pre_ent": ["cb41da", "01223353888"], "gold_ent": ["cb41da", "01223353888"], "id": 3025 },
    { "pre_ent": ["hotel"], "gold_ent": [], "id": 428 },
    { "pre_ent": ["eraina", "2w56mf47"], "gold_ent": ["2w56mf47"], "id": 6361 },
    { "pre_ent": ["autumn_house", "4_star"], "gold_ent": ["710_newmarket_road", "autumn_house"], "id": 5069 },
    { "pre_ent": ["moderate", "restaurant", "a_lot_of"], "gold_ent": ["a_lot_of", "moderate"], "id": 4439 },
    { "pre_ent": ["g4t03zz7", "don_pasquale_pizzeria"], "gold_ent": ["stazione_restaurant_and_coffee_bar"], "id": 346 },
    { "pre_ent": ["gourmet_burger_kitchen", "north_american", "expensive"], "gold_ent": ["gourmet_burger_kitchen", "expensive", "north_american", "centre"], "id": 8222 },
    { "pre_ent": ["10"], "gold_ent": ["10"], "id": 4304 },
    { "pre_ent": [], "gold_ent": [], "id": 6960 },
    { "pre_ent": ["curry_prince", "east", "moderate", "restaurant"], "gold_ent": ["east", "moderate", "curry_prince"], "id": 5787 },
    { "pre_ent": ["cb17aa"], "gold_ent": ["taj_tandoori"], "id": 5746 },
    { "pre_ent": ["hotel", "u5hxnkxo", "university_arms_hotel"], "gold_ent": ["university_arms_hotel", "u5hxnkxo"], "id": 6739 },
    { "pre_ent": ["restaurant", "2ocxgnup", "city_stop_restaurant"], "gold_ent": ["2ocxgnup", "eraina"], "id": 2061 },
    { "pre_ent": [], "gold_ent": [], "id": 8060 },
    { "pre_ent": ["hotel", "9gbhvfzw", "the_lensfield_hotel"], "gold_ent": ["9gbhvfzw"], "id": 8329 },
    { "pre_ent": [], "gold_ent": [], "id": 2122 },
    { "pre_ent": ["pqwl74m2"], "gold_ent": ["pqwl74m2"], "id": 8170 },
    { "pre_ent": ["7"], "gold_ent": [], "id": 2234 },
    { "pre_ent": [], "gold_ent": [], "id": 5654 },
    { "pre_ent": ["0y6k4af7", "yippee_noodle_bar"], "gold_ent": ["yippee_noodle_bar", "0y6k4af7"], "id": 5451 },
    { "pre_ent": ["c6eu44qq"], "gold_ent": ["c6eu44qq"], "id": 1698 },
    { "pre_ent": ["italian", "restaurant", "the_only", "west"], "gold_ent": ["01223362456", "17_magdalene_street_city_centre", "la_margherita", "15_magdalene_street_city_centre", "vietnamese", "01223315232"], "id": 7824 },
    { "pre_ent": ["tfajjnjf"], "gold_ent": [], "id": 6101 },
    { "pre_ent": ["moderate", "cityroomz"], "gold_ent": ["cityroomz"], "id": 2288 },
    { "pre_ent": ["museum", "centre", "the_fitzwilliam_museum", "trumpington_street"], "gold_ent": ["centre", "trumpington_street", "01223332900", "the_fitzwilliam_museum"], "id": 498 },
    { "pre_ent": ["centre", "turkish", "anatolia"], "gold_ent": ["expensive", "turkish", "centre"], "id": 5999 },
    { "pre_ent": [], "gold_ent": ["restaurant"], "id": 4298 },
    { "pre_ent": ["centre", "british", "restaurant", "restaurant_one_seven"], "gold_ent": ["british", "restaurant_one_seven"], "id": 5449 },
    { "pre_ent": ["4_star", "archway_house", "52_gilbert_road", "01223575314", "cb43pe"], "gold_ent": ["52_gilbert_road", "moderate", "01223575314", "archway_house"], "id": 6587 },
    { "pre_ent": ["restaurant", "restaurant_two_two", "22_chesterton_road_chesterton", "01223351880"], "gold_ent": ["restaurant_two_two", "01223351880"], "id": 3593 },
    { "pre_ent": [], "gold_ent": [], "id": 6464 },
    { "pre_ent": ["34fphm6m", "curry_prince"], "gold_ent": ["34fphm6m", "curry_prince"], "id": 5156 },
    { "pre_ent": ["centre", "restaurant"], "gold_ent": ["centre"], "id": 2853 },
    { "pre_ent": [], "gold_ent": [], "id": 4056 },
    { "pre_ent": [], "gold_ent": ["the_cambridge_belfry"], "id": 7790 },
    { "pre_ent": [], "gold_ent": ["centre"], "id": 1196 },
    { "pre_ent": ["cheap", "restaurant"], "gold_ent": ["cheap"], "id": 6817 },
    { "pre_ent": ["galleria", "33_bridge_street", "cb21uw"], "gold_ent": ["galleria", "cb21uw", "33_bridge_street"], "id": 8000 },
    { "pre_ent": ["01223350914"], "gold_ent": ["01223350914"], "id": 5348 },
    { "pre_ent": ["guesthouse"], "gold_ent": ["1amm7m53", "bridge_guest_house"], "id": 3960 },
    { "pre_ent": [], "gold_ent": [], "id": 8126 },
    { "pre_ent": [], "gold_ent": [], "id": 1217 },
    { "pre_ent": [], "gold_ent": [], "id": 3540 },
    { "pre_ent": [], "gold_ent": ["4_star", "east", "moderate", "cheap"], "id": 4481 },
    { "pre_ent": ["jinling_noodle_bar"], "gold_ent": [], "id": 4921 },
    { "pre_ent": [], "gold_ent": [], "id": 4221 },
    { "pre_ent": ["regent_street_city_centre", "centre", "little_seoul", "108_regent_street_city_centre", "01223308681"], "gold_ent": ["108_regent_street_city_centre", "01223308681", "little_seoul"], "id": 4914 },
    { "pre_ent": [], "gold_ent": [], "id": 5205 },
    { "pre_ent": ["529_newmarket_road_fen_ditton", "01223248882", "cb58pa"], "gold_ent": ["01223248882", "yu_garden", "529_newmarket_road_fen_ditton", "cb58pa"], "id": 6560 },
    { "pre_ent": ["cheap", "restaurant", "the_missing_sock", "east"], "gold_ent": ["the_missing_sock", "east", "cheap"], "id": 3962 },
    { "pre_ent": ["uqmlog0i", "hotel"], "gold_ent": ["hotel"], "id": 6996 },
    { "pre_ent": ["cheap", "la_margherita", "italian"], "gold_ent": ["restaurant", "la_margherita", "italian", "west", "cheap"], "id": 1203 },
    { "pre_ent": ["east"], "gold_ent": [], "id": 7338 },
    { "pre_ent": ["british", "expensive", "restaurant", "several"], "gold_ent": ["british", "expensive", "several"], "id": 5863 },
    { "pre_ent": ["restaurant"], "gold_ent": [], "id": 5448 },
    { "pre_ent": [], "gold_ent": ["charlie_chan"], "id": 1163 },
    { "pre_ent": ["cheap", "the_missing_sock", "finders_corner_newmarket_road", "east", "international"], "gold_ent": ["finders_corner_newmarket_road", "the_missing_sock", "international"], "id": 5984 },
    { "pre_ent": [], "gold_ent": [], "id": 6109 },
    { "pre_ent": ["restaurant", "nmjit3av", "j_restaurant"], "gold_ent": ["nmjit3av"], "id": 5197 },
    { "pre_ent": ["italian", "restaurant", "five"], "gold_ent": ["prezzo", "moderate", "five", "italian"], "id": 8468 },
    { "pre_ent": ["east", "restaurant"], "gold_ent": [], "id": 4372 },
    { "pre_ent": ["hotel"], "gold_ent": ["hotel", "the_cambridge_belfry"], "id": 2586 },
    { "pre_ent": [], "gold_ent": [], "id": 533 },
    { "pre_ent": ["autumn_house", "lgtar2r"], "gold_ent": ["autumn_house", "cheap"], "id": 1585 },
    { "pre_ent": ["restaurant", "cheap"], "gold_ent": ["cheap"], "id": 4418 },
    { "pre_ent": ["2uovp3e0"], "gold_ent": ["2uovp3e0"], "id": 4069 },
    { "pre_ent": ["centre"], "gold_ent": ["expensive", "moderate"], "id": 3536 },
    { "pre_ent": [], "gold_ent": [], "id": 1916 },
    { "pre_ent": [], "gold_ent": ["the_lensfield_hotel"], "id": 1761 },
    { "pre_ent": ["huntingdon_marriott_hotel", "hotel", "1f6hepgz"], "gold_ent": [], "id": 7751 },
    { "pre_ent": ["3ed8cqbu", "the_copper_kettle"], "gold_ent": ["the_copper_kettle", "3ed8cqbu"], "id": 2501 },
    { "pre_ent": ["restaurant", "5"], "gold_ent": ["expensive", "centre", "5"], "id": 5433 },
    { "pre_ent": ["d3a1xjl7"], "gold_ent": ["d3a1xjl7"], "id": 2256 },
    { "pre_ent": ["k8n0llbp", "royal_spice"], "gold_ent": ["da_vinci_pizzeria", "restaurant"], "id": 1273 },
    { "pre_ent": ["museum", "many", "south"], "gold_ent": ["many"], "id": 5469 },
    { "pre_ent": ["restaurant_alimentum", "south", "moderate", "restaurant", "indian"], "gold_ent": [], "id": 746 },
    { "pre_ent": ["saigon_city", "169_high_street_chesterton_chesterton"], "gold_ent": ["169_high_street_chesterton_chesterton", "saigon_city"], "id": 1366 },
    { "pre_ent": ["restaurant", "two", "vietnamese"], "gold_ent": ["vietnamese", "two", "italian"], "id": 8340 },
    { "pre_ent": ["5whdpghw"], "gold_ent": ["5whdpghw"], "id": 3526 },
    { "pre_ent": ["14"], "gold_ent": ["14"], "id": 5006 },
    { "pre_ent": [], "gold_ent": [], "id": 6620 },
    { "pre_ent": [], "gold_ent": [], "id": 236 },
    { "pre_ent": [], "gold_ent": [], "id": 821 },
    { "pre_ent": ["restaurant", "ocgzrnu0", "chiquito_restaurant_bar"], "gold_ent": ["restaurant"], "id": 4300 },
    { "pre_ent": ["7"], "gold_ent": [], "id": 3789 },
    { "pre_ent": ["cb43lf"], "gold_ent": ["meghna", "205_victoria_road_chesterton", "restaurant", "cb43lf"], "id": 6701 },
    { "pre_ent": [], "gold_ent": [], "id": 784 },
    { "pre_ent": ["restaurant", "j_restaurant"], "gold_ent": ["j_restaurant"], "id": 6207 },
    { "pre_ent": ["expensive", "little_seoul", "01223308681"], "gold_ent": ["108_regent_street_city_centre", "01223308681", "little_seoul"], "id": 6483 },
    { "pre_ent": [], "gold_ent": [], "id": 280 },
    { "pre_ent": ["restaurant", "a_lot_of", "moderate"], "gold_ent": ["british", "centre"], "id": 6106 },
    { "pre_ent": ["centre", "restaurant", "ali_baba", "lebanese"], "gold_ent": ["centre", "moderate", "ali_baba", "lebanese"], "id": 4973 },
    { "pre_ent": ["guesthouse", "33"], "gold_ent": ["33"], "id": 3930 },
    { "pre_ent": [], "gold_ent": [], "id": 752 },
    { "pre_ent": ["4", "451_newmarket_road_fen_ditton", "01223566388"], "gold_ent": ["01223566388", "curry_prince", "451_newmarket_road_fen_ditton"], "id": 3848 },
    { "pre_ent": ["restaurant", "moderate", "ali_baba", "lebanese"], "gold_ent": ["moderate", "ali_baba", "lebanese"], "id": 4847 },
    { "pre_ent": ["restaurant"], "gold_ent": ["restaurant"], "id": 2862 },
    { "pre_ent": [], "gold_ent": [], "id": 3287 },
    { "pre_ent": ["cheap", "restaurant", "royal_spice", "north"], "gold_ent": [], "id": 1014 },
    { "pre_ent": [], "gold_ent": [], "id": 3520 },
    { "pre_ent": ["east", "expensive", "restaurant", "grafton_hotel_restaurant"], "gold_ent": ["expensive", "east", "grafton_hotel_restaurant"], "id": 7844 },
    { "pre_ent": ["23"], "gold_ent": ["23"], "id": 3798 },
    { "pre_ent": ["01223308871"], "gold_ent": ["corn_exchange_street", "the_cow_pizza_kitchen_and_bar", "01223308871"], "id": 5585 },
    { "pre_ent": [], "gold_ent": ["centre"], "id": 3874 },
    { "pre_ent": ["restaurant"], "gold_ent": [], "id": 7572 },
    { "pre_ent": ["byard_art", "south"], "gold_ent": [], "id": 418 },
    { "pre_ent": ["the_nirala", "01223360966"], "gold_ent": ["01223360966"], "id": 4519 },
    { "pre_ent": ["centre", "museum", "old_schools", "architecture"], "gold_ent": ["free", "old_schools", "centre", "architecture", "museum"], "id": 3663 },
    { "pre_ent": ["0ud63qc0"], "gold_ent": ["0ud63qc0"], "id": 452 },
    { "pre_ent": ["centre", "restaurant"], "gold_ent": [], "id": 82 },
    { "pre_ent": ["centre", "32_bridge_street_city_centre", "01223448620"], "gold_ent": ["32_bridge_street_city_centre", "01223448620"], "id": 49 },
    { "pre_ent": ["hc73qpex", "el_shaddai"], "gold_ent": ["hc73qpex", "centre", "north"], "id": 7400 },
    { "pre_ent": ["restaurant"], "gold_ent": [], "id": 6407 },
    { "pre_ent": [], "gold_ent": [], "id": 6077 },
    { "pre_ent": ["museum", "byard_art", "south"], "gold_ent": ["museum"], "id": 3426 },
    { "pre_ent": ["city_centre_north_b_and_b", "north", "centre"], "gold_ent": [], "id": 3725 },
    { "pre_ent": ["4_star", "guesthouse", "finches_bed_and_breakfast", "west"], "gold_ent": ["4_star"], "id": 878 },
    { "pre_ent": [], "gold_ent": [], "id": 5381 },
    { "pre_ent": ["ws8r5j04", "cocum"], "gold_ent": ["ws8r5j04"], "id": 4279 },
    { "pre_ent": [], "gold_ent": [], "id": 6536 },
    { "pre_ent": [], "gold_ent": [], "id": 4902 },
    { "pre_ent": [], "gold_ent": [], "id": 7369 },
    { "pre_ent": ["centre", "restaurant", "bloomsbury_restaurant", "international"], "gold_ent": ["international", "bloomsbury_restaurant", "moderate", "centre"], "id": 304 },
    { "pre_ent": [], "gold_ent": ["moderate", "cheap"], "id": 914 },
    { "pre_ent": ["restaurant", "two", "portuguese"], "gold_ent": ["restaurant", "portuguese", "cheap"], "id": 4419 },
    { "pre_ent": ["uyw8jk6t", "graffiti"], "gold_ent": ["graffiti", "uyw8jk6t"], "id": 5263 },
    { "pre_ent": ["thanh_binh", "17_magdalene_street_city_centre", "01223362456", "centre"], "gold_ent": ["01223362456", "thanh_binh", "17_magdalene_street_city_centre"], "id": 2563 },
    { "pre_ent": ["restaurant", "cambridge_lodge_restaurant", "west", "european"], "gold_ent": ["european", "cambridge_lodge_restaurant", "west"], "id": 610 },
    { "pre_ent": ["yu_garden", "east", "expensive"], "gold_ent": ["restaurant", "chinese", "expensive", "yu_garden", "east"], "id": 4147 },
    { "pre_ent": ["guesthouse", "hobsons_house", "west"], "gold_ent": ["hobsons_house"], "id": 6040 },
    { "pre_ent": ["chinese", "rice_house"], "gold_ent": ["spanish", "italian", "restaurant", "chinese"], "id": 2892 },
    { "pre_ent": [], "gold_ent": ["4_star"], "id": 71 },
    { "pre_ent": ["chinese", "sag9pai9", "tang_chinese"], "gold_ent": ["tang_chinese", "sag9pai9"], "id": 241 },
    { "pre_ent": ["32"], "gold_ent": ["32"], "id": 4740 },
    { "pre_ent": ["centre", "restaurant"], "gold_ent": ["centre"], "id": 6889 },
    { "pre_ent": [], "gold_ent": [], "id": 6562 },
    { "pre_ent": ["yippee_noodle_bar", "40428_king_street_city_centre", "centre", "01223518111"], "gold_ent": ["yippee_noodle_bar", "40428_king_street_city_centre", "01223518111"], "id": 3391 },
    { "pre_ent": [], "gold_ent": [], "id": 4863 },
    { "pre_ent": ["cb21ab", "01223312598"], "gold_ent": ["01223312598", "cb21ab"], "id": 1926 },
    { "pre_ent": ["north", "13", "hotel"], "gold_ent": ["13", "north"], "id": 5290 },
    { "pre_ent": [], "gold_ent": [], "id": 6356 },
    { "pre_ent": ["guesthouse", "east", "leverton_house"], "gold_ent": ["leverton_house", "east", "guesthouse", "01223292094"], "id": 2205 },
    { "pre_ent": [], "gold_ent": ["leverton_house"], "id": 3439 },
    { "pre_ent": ["the_nirala", "indian"], "gold_ent": ["the_nirala", "indian"], "id": 4010 },
    { "pre_ent": ["moderate", "restaurant", "meghna", "west"], "gold_ent": ["british", "italian", "indian"], "id": 6088 },
    { "pre_ent": ["guesthouse"], "gold_ent": [], "id": 2235 },
    { "pre_ent": ["8dw9yafr"], "gold_ent": ["8dw9yafr"], "id": 6781 },
    { "pre_ent": ["restaurant", "west"], "gold_ent": [], "id": 1486 },
    { "pre_ent": ["college", "christ_'_s_college", "01223334900"], "gold_ent": ["christ_'_s_college"], "id": 698 },
    { "pre_ent": [], "gold_ent": [], "id": 2861 },
    { "pre_ent": [], "gold_ent": [], "id": 2005 },
    { "pre_ent": ["north", "chinese", "restaurant", "several"], "gold_ent": ["expensive", "moderate", "several", "chinese"], "id": 3152 },
    { "pre_ent": ["east", "expensive", "restaurant", "grafton_hotel_restaurant"], "gold_ent": ["british", "expensive", "east", "grafton_hotel_restaurant"], "id": 315 },
    { "pre_ent": ["french", "expensive", "cote"], "gold_ent": ["expensive", "french", "centre", "north"], "id": 7984 },
    { "pre_ent": [], "gold_ent": [], "id": 3889 },
    { "pre_ent": [], "gold_ent": [], "id": 7045 },
    { "pre_ent": [], "gold_ent": ["f2x024q6"], "id": 1838 },
    { "pre_ent": [], "gold_ent": [], "id": 1782 },
    { "pre_ent": [], "gold_ent": ["4_star", "moderate", "north"], "id": 4235 },
    { "pre_ent": ["xdyjmto7"], "gold_ent": ["xdyjmto7"], "id": 3710 },
    { "pre_ent": ["restaurant", "south"], "gold_ent": [], "id": 6606 },
    { "pre_ent": ["east", "british", "restaurant", "four_more", "indian", "chinese"], "gold_ent": ["british", "grafton_hotel_restaurant"], "id": 4538 },
    { "pre_ent": ["italian", "restaurant", "west", "prezzo"], "gold_ent": ["21_-_24_northampton_road", "prezzo", "restaurant", "01799521260", "italian", "moderate", "west"], "id": 474 },
    { "pre_ent": [], "gold_ent": [], "id": 4157 },
    { "pre_ent": ["bedouin", "100_mill_road_city_centre", "centre"], "gold_ent": ["african", "restaurant", "bedouin", "cb12bd", "expensive", "centre"], "id": 2259 },
    { "pre_ent": [], "gold_ent": [], "id": 3139 },
    { "pre_ent": [], "gold_ent": [], "id": 5789 },
    { "pre_ent": ["golden_wok", "191_histon_road_chesterton", "01223350688", "cb43hl"], "gold_ent": ["01223350688", "191_histon_road_chesterton", "golden_wok", "cb43hl"], "id": 6776 },
    { "pre_ent": ["hotel"], "gold_ent": ["moderate", "2_star"], "id": 8085 },
    { "pre_ent": ["restaurant", "a_bunch", "centre"], "gold_ent": [], "id": 1979 },
    { "pre_ent": ["centre", "korean", "expensive", "restaurant", "one"], "gold_ent": ["restaurant", "little_seoul", "one", "korean"], "id": 4810 },
    { "pre_ent": ["alot"], "gold_ent": ["4_star", "alot"], "id": 842 },
    { "pre_ent": [], "gold_ent": [], "id": 5824 },
    { "pre_ent": [], "gold_ent": [], "id": 3271 },
    { "pre_ent": ["centre", "restaurant", "22"], "gold_ent": ["indian", "22"], "id": 8094 },
    { "pre_ent": ["expensive"], "gold_ent": ["expensive"], "id": 6685 },
    { "pre_ent": ["restaurant", "3"], "gold_ent": ["the_cambridge_chop_house", "3"], "id": 5566 },
    { "pre_ent": [], "gold_ent": [], "id": 177 },
    { "pre_ent": ["hotel", "5"], "gold_ent": ["hotel", "expensive", "5"], "id": 5690 },
    { "pre_ent": ["01223353888"], "gold_ent": ["01223353888"], "id": 1741 },
    { "pre_ent": ["restaurant", "two"], "gold_ent": ["two", "centre", "cheap"], "id": 2912 },
    { "pre_ent": [], "gold_ent": ["restaurant"], "id": 8202 },
    { "pre_ent": ["west", "guesthouse"], "gold_ent": ["3_star", "moderate", "west"], "id": 4720 },
    { "pre_ent": ["expensive", "restaurant", "many"], "gold_ent": ["expensive", "many"], "id": 7081 },
    { "pre_ent": [], "gold_ent": [], "id": 7257 },
    { "pre_ent": ["east", "3"], "gold_ent": ["warkworth_house"], "id": 5851 },
    { "pre_ent": [], "gold_ent": [], "id": 3130 },
    { "pre_ent": ["17"], "gold_ent": ["17"], "id": 7967 },
    { "pre_ent": [], "gold_ent": [], "id": 631 },
    { "pre_ent": ["indian", "expensive", "restaurant", "several"], "gold_ent": ["indian", "several"], "id": 7035 },
    { "pre_ent": ["01223350688", "the_nirala", "7_milton_road_chesterton"], "gold_ent": [], "id": 3225 },
    { "pre_ent": ["centre"], "gold_ent": ["centre"], "id": 5086 },
    { "pre_ent": ["italian", "restaurant", "two", "south"], "gold_ent": ["two", "south", "italian"], "id": 6972 },
    { "pre_ent": ["mq7amf1m"], "gold_ent": [], "id": 2422 },
    { "pre_ent": ["moderate", "restaurant", "north", "golden_wok"], "gold_ent": [], "id": 4424 },
    { "pre_ent": [], "gold_ent": [], "id": 3351 },
    { "pre_ent": [], "gold_ent": [], "id": 5019 },
    { "pre_ent": ["expensive", "restaurant", "little_seoul", "korean"], "gold_ent": ["expensive", "centre", "restaurant", "korean"], "id": 2899 },
    { "pre_ent": [], "gold_ent": [], "id": 5941 },
    { "pre_ent": ["98olerpx"], "gold_ent": ["98olerpx"], "id": 495 },
    { "pre_ent": ["restaurant", "bloomsbury_restaurant", "crowne_plaza_hotel_20_downing_street", "cb23dt"], "gold_ent": ["crowne_plaza_hotel_20_downing_street", "cb23dt"], "id": 4408 },
    { "pre_ent": ["de_luca_cucina_and_bar", "moderate", "restaurant"], "gold_ent": [], "id": 229 },
    { "pre_ent": ["restaurant"], "gold_ent": ["the_missing_sock", "restaurant", "east"], "id": 7334 },
    { "pre_ent": [], "gold_ent": [], "id": 349 },
    { "pre_ent": ["restaurant"], "gold_ent": [], "id": 8302 },
    { "pre_ent": ["west", "college", "museum", "clare_college", "trinity_lane", "01223333200"], "gold_ent": ["clare_college", "cb21tl", "trinity_lane", "college"], "id": 4141 },
    { "pre_ent": ["thanh_binh", "01223362456"], "gold_ent": ["01223362456", "thanh_binh"], "id": 5923 },
    { "pre_ent": [], "gold_ent": [], "id": 1275 },
    { "pre_ent": ["north", "several"], "gold_ent": ["4_star", "north", "several"], "id": 4835 },
    { "pre_ent": ["north", "acorn_guest_house"], "gold_ent": ["guesthouse", "north"], "id": 1219 },
    { "pre_ent": [], "gold_ent": [], "id": 6274 },
    { "pre_ent": ["centre", "restaurant", "three"], "gold_ent": ["asian_oriental", "centre", "dojo_noodle_bar"], "id": 3448 },
    { "pre_ent": [], "gold_ent": ["east", "guesthouse", "allenbell", "cheap"], "id": 3175 },
    { "pre_ent": [], "gold_ent": [], "id": 5350 },
    { "pre_ent": ["banqduca", "avalon"], "gold_ent": ["avalon"], "id": 7718 },
    { "pre_ent": ["thai", "centre", "bangkok_city"], "gold_ent": ["bangkok_city", "thai"], "id": 6806 },
    { "pre_ent": ["restaurant", "a_number_of"], "gold_ent": ["a_number_of", "centre"], "id": 2427 },
    { "pre_ent": ["restaurant", "two", "north", "indian"], "gold_ent": ["two", "restaurant", "chinese", "italian", "north"], "id": 2960 },
    { "pre_ent": [], "gold_ent": [], "id": 2911 },
    { "pre_ent": [], "gold_ent": [], "id": 5111 },
    { "pre_ent": ["centre", "restaurant"], "gold_ent": [], "id": 5377 },
    { "pre_ent": ["restaurant", "restaurant_two_two", "north"], "gold_ent": ["restaurant_two_two", "22_chesterton_road_chesterton"], "id": 5883 },
    { "pre_ent": ["j_restaurant", "restaurant", "1pwmnuik"], "gold_ent": ["j_restaurant", "15", "1pwmnuik"], "id": 6918 },
    { "pre_ent": ["the_hotpot", "01223366552"], "gold_ent": ["the_hotpot", "01223366552"], "id": 5604 },
    { "pre_ent": ["north", "restaurant", "both", "italian"], "gold_ent": [], "id": 5672 },
    { "pre_ent": [], "gold_ent": [], "id": 2783 },
    { "pre_ent": [], "gold_ent": ["indian"], "id": 8483 },
    { "pre_ent": [], "gold_ent": [], "id": 3457 },
    { "pre_ent": ["pizza_hut_cherry_hinton", "south", "cb17dy"], "gold_ent": [], "id": 6938 },
    { "pre_ent": [], "gold_ent": [], "id": 5396 },
    { "pre_ent": [], "gold_ent": [], "id": 3688 },
    { "pre_ent": ["centre", "restaurant", "spanish", "01223464630", "la_raza"], "gold_ent": ["spanish", "la_raza", "centre", "cheap"], "id": 663 },
    { "pre_ent": ["expensive", "gourmet_burger_kitchen"], "gold_ent": ["expensive"], "id": 1925 },
    { "pre_ent": ["several"], "gold_ent": ["limehouse", "several"], "id": 5980 },
    { "pre_ent": [], "gold_ent": [], "id": 2161 },
    { "pre_ent": ["restaurant"], "gold_ent": [], "id": 4851 },
    { "pre_ent": [], "gold_ent": [], "id": 2764 },
    { "pre_ent": ["centre", "indian", "restaurant"], "gold_ent": ["panahar", "the_golden_curry", "curry_queen", "curry_king", "curry_garden", "saffron_brasserie"], "id": 4983 },
    { "pre_ent": ["b2h3yyf4"], "gold_ent": [], "id": 1963 },
    { "pre_ent": ["4_star", "acorn_guest_house"], "gold_ent": [], "id": 5398 },
    { "pre_ent": ["autumn_house", "east", "guesthouse"], "gold_ent": ["autumn_house", "east", "guesthouse"], "id": 2770 },
    { "pre_ent": [], "gold_ent": [], "id": 5499 },
    { "pre_ent": ["yu_garden", "east"], "gold_ent": ["yu_garden", "east", "chinese"], "id": 3551 },
    { "pre_ent": ["chinese", "restaurant", "3", "centre"], "gold_ent": ["moderate", "3", "centre", "chinese"], "id": 7463 },
    { "pre_ent": ["restaurant"], "gold_ent": ["restaurant"], "id": 1773 },
    { "pre_ent": ["01223353888"], "gold_ent": ["01223353888"], "id": 5185 },
    { "pre_ent": ["18"], "gold_ent": ["18"], "id": 772 },
    { "pre_ent": [], "gold_ent": [], "id": 6112 },
    { "pre_ent": [], "gold_ent": ["museum"], "id": 826 },
    { "pre_ent": ["avalon"], "gold_ent": ["moderate", "acorn_guest_house"], "id": 7520 },
    { "pre_ent": ["moderate", "golden_wok", "chinese"], "gold_ent": ["golden_wok", "north", "chinese"], "id": 2432 },
    { "pre_ent": [], "gold_ent": [], "id": 2761 },
    { "pre_ent": ["west", "restaurant", "italian", "prezzo"], "gold_ent": ["prezzo", "italian", "west", "restaurant"], "id": 6553 },
    { "pre_ent": ["fsof58oo", "the_slug_and_lettuce"], "gold_ent": ["the_slug_and_lettuce", "fsof58oo"], "id": 2936 },
    { "pre_ent": ["5", "hotel"], "gold_ent": ["5", "guesthouse"], "id": 3013 },
    { "pre_ent": ["west", "restaurant"], "gold_ent": ["meghna", "indian"], "id": 4181 },
    { "pre_ent": [], "gold_ent": [], "id": 7665 },
    { "pre_ent": ["guesthouse"], "gold_ent": [], "id": 1608 },
    { "pre_ent": ["express_by_holiday_inn_cambridge", "hotel"], "gold_ent": ["hotel", "express_by_holiday_inn_cambridge"], "id": 1432 },
    { "pre_ent": ["moderate", "4_star", "hotel", "west"], "gold_ent": ["allenbell", "alexander_bed_and_breakfast", "west", "the_cambridge_belfry", "hotel", "east", "north"], "id": 680 },
    { "pre_ent": ["emmanuel_college", "free", "college"], "gold_ent": ["emmanuel_college", "centre", "free"], "id": 8423 },
    { "pre_ent": ["g4t03zz7", "don_pasquale_pizzeria"], "gold_ent": ["don_pasquale_pizzeria", "g4t03zz7"], "id": 348 },
    { "pre_ent": ["the_missing_sock", "east", "international", "restaurant"], "gold_ent": ["international", "the_missing_sock", "east"], "id": 6174 },
    { "pre_ent": ["east", "hotel", "moderate"], "gold_ent": ["hotel", "guesthouse"], "id": 1435 },
    { "pre_ent": [], "gold_ent": [], "id": 3369 },
    { "pre_ent": [], "gold_ent": [], "id": 912 },
    { "pre_ent": ["city_centre_north_b_and_b", "north", "centre"], "gold_ent": [], "id": 3724 },
    { "pre_ent": ["the_nirala", "01223360966"], "gold_ent": ["the_nirala", "01223360966"], "id": 4011 },
    { "pre_ent": ["restaurant", "portuguese", "south", "nandos"], "gold_ent": ["south", "restaurant", "portuguese", "nandos", "cheap"], "id": 6827 },
    { "pre_ent": ["moderate", "guesthouse", "worth_house", "north"], "gold_ent": ["worth_house", "north", "152_chesterton_road"], "id": 4193 },
    { "pre_ent": ["south", "moderate", "restaurant", "restaurant_alimentum"], "gold_ent": ["south", "restaurant_alimentum", "modern_european", "restaurant", "moderate"], "id": 1147 },
    { "pre_ent": ["moderate", "restaurant", "west", "prezzo"], "gold_ent": ["meghna", "prezzo", "west"], "id": 4670 },
    { "pre_ent": [], "gold_ent": [], "id": 2482 },
    { "pre_ent": ["ycqwegos", "kymmoy"], "gold_ent": ["expensive", "ycqwegos", "restaurant", "kymmoy"], "id": 5409 },
    { "pre_ent": ["east", "hotel"], "gold_ent": ["east"], "id": 3603 },
    { "pre_ent": ["3h0whd4z"], "gold_ent": [], "id": 5070 },
    { "pre_ent": ["restaurant", "xxz4d253", "restaurant_one_seven"], "gold_ent": ["british", "restaurant", "moderate", "centre", "the_oak_bistro"], "id": 5389 },
    { "pre_ent": [], "gold_ent": [], "id": 1157 },
    { "pre_ent": ["cheap", "restaurant", "the_missing_sock", "finders_corner_newmarket_road", "east"], "gold_ent": ["finders_corner_newmarket_road", "the_missing_sock"], "id": 3286 },
    { "pre_ent": ["restaurant", "5u8l4dtq", "city_stop_restaurant"], "gold_ent": [], "id": 6814 },
    { "pre_ent": [], "gold_ent": [], "id": 3856 },
    { "pre_ent": [], "gold_ent": [], "id": 1537 },
    { "pre_ent": ["9", "hkbdrn69", "mahal_of_cambridge"], "gold_ent": [], "id": 5815 },
    { "pre_ent": [], "gold_ent": [], "id": 2076 },
    { "pre_ent": ["restaurant", "two", "north"], "gold_ent": ["two", "italian", "indian"], "id": 2396 },
    { "pre_ent": ["expensive", "restaurant", "east", "grafton_hotel_restaurant"], "gold_ent": ["british", "east", "grafton_hotel_restaurant"], "id": 5845 },
    { "pre_ent": ["restaurant", "6bohrouh", "bloomsbury_restaurant"], "gold_ent": ["6bohrouh"], "id": 2675 },
    { "pre_ent": [], "gold_ent": [], "id": 7137 },
    { "pre_ent": ["zmzlmlr9"], "gold_ent": ["zmzlmlr9", "kohinoor"], "id": 501 },
    { "pre_ent": ["restaurant"], "gold_ent": ["restaurant"], "id": 6487 },
    { "pre_ent": ["t03205pr"], "gold_ent": ["many"], "id": 7455 },
    { "pre_ent": ["centre", "restaurant", "15"], "gold_ent": ["centre", "15", "cheap"], "id": 6203 },
    { "pre_ent": [], "gold_ent": [], "id": 6097 },
    { "pre_ent": ["indian", "restaurant", "east", "14"], "gold_ent": ["14", "expensive", "indian"], "id": 1560 },
    { "pre_ent": ["riverside_brasserie", "restaurant", "restaurant_alimentum"], "gold_ent": ["riverside_brasserie", "doubletree_by_hilton_cambridge_granta_place_mill_lane"], "id": 1735 },
    { "pre_ent": [], "gold_ent": [], "id": 2879 },
    { "pre_ent": ["cft39hl4", "hamilton_lodge"], "gold_ent": ["hamilton_lodge", "cft39hl4"], "id": 3218 },
    { "pre_ent": ["golden_wok", "north", "01223350688", "moderate"], "gold_ent": ["golden_wok", "01223350688"], "id": 4500 },
    { "pre_ent": ["guesthouse", "hobsons_house", "west", "moderate"], "gold_ent": ["3_star", "guesthouse", "hobsons_house", "west"], "id": 8122 },
    { "pre_ent": [], "gold_ent": [], "id": 6234 },
    { "pre_ent": ["cheap", "restaurant", "la_raza", "spanish"], "gold_ent": ["spanish", "la_raza"], "id": 4490 },
    { "pre_ent": ["01223355166", "cb30dq"], "gold_ent": ["cb30dq", "01223355166", "cambridge_lodge_hotel_139_huntingdon_road_city_centre"], "id": 1799 },
    { "pre_ent": ["east", "4_star", "guesthouse", "alexander_bed_and_breakfast"], "gold_ent": ["4_star", "east", "guesthouse", "allenbell"], "id": 1394 },
    { "pre_ent": [], "gold_ent": [], "id": 3165 },
    { "pre_ent": ["restaurant"], "gold_ent": ["restaurant"], "id": 4472 },
    { "pre_ent": ["3", "r36ngmc9", "bridge_guest_house"], "gold_ent": ["r36ngmc9"], "id": 2011 },
    { "pre_ent": [], "gold_ent": [], "id": 5907 },
    { "pre_ent": ["north", "restaurant", "indian", "two"], "gold_ent": ["two", "indian", "chinese"], "id": 3574 },
    { "pre_ent": [], "gold_ent": [], "id": 4537 },
    { "pre_ent": ["restaurant"], "gold_ent": ["restaurant"], "id": 8096 },
    { "pre_ent": ["4", "vggq2ap9"], "gold_ent": ["vggq2ap9"], "id": 2216 },
    { "pre_ent": ["7h01dzw5", "royal_standard"], "gold_ent": ["east", "centre"], "id": 3375 },
    { "pre_ent": [], "gold_ent": [], "id": 3255 },
    { "pre_ent": [], "gold_ent": ["centre"], "id": 8520 },
    { "pre_ent": ["gastropub", "restaurant", "east", "the_cow_pizza_kitchen_and_bar"], "gold_ent": ["backstreet_bistro", "gastropub"], "id": 1382 },
    { "pre_ent": ["centre", "restaurant", "the_varsity_restaurant", "international"], "gold_ent": ["bloomsbury_restaurant", "centre", "the_varsity_restaurant"], "id": 1568 },
    { "pre_ent": ["4_star", "two"], "gold_ent": [], "id": 1386 },
    { "pre_ent": ["restaurant", "yippee_noodle_bar", "centre", "asian_oriental"], "gold_ent": ["yippee_noodle_bar", "centre"], "id": 6242 },
    { "pre_ent": ["south", "chinese", "restaurant", "two", "indian"], "gold_ent": ["the_good_luck_chinese_food_takeaway", "taj_tandoori", "peking_restaurant"], "id": 1231 },
    { "pre_ent": ["centre", "cheap", "restaurant", "lan_hong_house"], "gold_ent": ["lan_hong_house"], "id": 1868 },
    { "pre_ent": ["cheap", "north", "el_shaddai"], "gold_ent": ["guesthouse", "north", "cheap", "city_centre_north_b_and_b"], "id": 7836 },
    { "pre_ent": ["moderate", "guesthouse", "south", "3_star"], "gold_ent": ["south"], "id": 1521 },
    { "pre_ent": ["restaurant"], "gold_ent": [], "id": 2908 },
    { "pre_ent": [], "gold_ent": ["bridge_guest_house"], "id": 1791 },
    { "pre_ent": ["4_-_6_rose_crescent"], "gold_ent": ["4_-_6_rose_crescent"], "id": 2093 },
    { "pre_ent": ["1mwp83e1"], "gold_ent": ["1mwp83e1", "archway_house"], "id": 7561 },
    { "pre_ent": [], "gold_ent": [], "id": 1145 },
    { "pre_ent": [], "gold_ent": ["expensive", "huntingdon_marriott_hotel", "4_star"], "id": 6736 },
    { "pre_ent": ["da_vinci_pizzeria", "01223351707"], "gold_ent": ["01223351707", "da_vinci_pizzeria"], "id": 1016 },
    { "pre_ent": ["expensive", "kymmoy"], "gold_ent": ["restaurant", "kymmoy", "expensive", "centre", "asian_oriental"], "id": 6772 },
    { "pre_ent": ["restaurant"], "gold_ent": [], "id": 2914 },
    { "pre_ent": ["hotel"], "gold_ent": [], "id": 2613 },
    { "pre_ent": ["moderate", "acorn_guest_house"], "gold_ent": [], "id": 507 },
    { "pre_ent": ["restaurant", "west"], "gold_ent": ["west"], "id": 4582 },
    { "pre_ent": ["pqwl74m2"], "gold_ent": [], "id": 8169 },
    { "pre_ent": [], "gold_ent": [], "id": 4013 },
    { "pre_ent": ["cheap", "nandos", "south"], "gold_ent": [], "id": 2077 },
    { "pre_ent": ["indian", "restaurant", "centre", "curry_garden", "106_regent_street_city_centre", "cb21dp"], "gold_ent": ["01223302330", "106_regent_street_city_centre", "curry_garden", "cb21dp"], "id": 7036 },
    { "pre_ent": ["restaurant", "centre", "peking_restaurant", "10_homerton_street_city_centre", "cb28nx"], "gold_ent": ["peking_restaurant", "centre", "cb28nx"], "id": 4886 },
    { "pre_ent": ["restaurant"], "gold_ent": ["expensive"], "id": 5351 },
    { "pre_ent": ["thanh_binh", "west", "vietnamese", "cheap", "restaurant"], "gold_ent": ["thanh_binh", "restaurant", "vietnamese", "west", "cheap"], "id": 5079 },
    { "pre_ent": ["indian", "restaurant", "east", "curry_prince"], "gold_ent": ["east", "indian", "restaurant", "curry_prince"], "id": 6314 },
    { "pre_ent": ["hotel", "huntingdon_marriott_hotel"], "gold_ent": ["gonville_hotel"], "id": 1065 },
    { "pre_ent": [], "gold_ent": [], "id": 4315 },
    { "pre_ent": ["many", "hotel"], "gold_ent": ["many"], "id": 6078 },
    { "pre_ent": ["hotel"], "gold_ent": ["cheap"], "id": 4820 },
    { "pre_ent": ["451_newmarket_road_fen_ditton", "01223566388", "cb58jj"], "gold_ent": ["cb58jj", "01223566388", "451_newmarket_road_fen_ditton"], "id": 7683 },
    { "pre_ent": ["1ulfdv2t", "travellers_rest"], "gold_ent": ["british", "1ulfdv2t"], "id": 8371 },
    { "pre_ent": [], "gold_ent": [], "id": 771 },
    { "pre_ent": ["01yib028"], "gold_ent": ["01yib028"], "id": 2904 },
    { "pre_ent": ["la_tasca", "centre", "spanish", "restaurant"], "gold_ent": ["la_tasca", "only", "restaurant"], "id": 1831 },
    { "pre_ent": ["guesthouse"], "gold_ent": [], "id": 2828 },
    { "pre_ent": [], "gold_ent": [], "id": 6992 },
    { "pre_ent": ["ch13iby4", "bedouin"], "gold_ent": ["expensive", "african", "centre", "one"], "id": 2321 },
    { "pre_ent": ["centre", "cheap", "restaurant", "dojo_noodle_bar"], "gold_ent": ["restaurant", "centre", "dojo_noodle_bar", "asian_oriental", "cheap"], "id": 3352 },
    { "pre_ent": ["guesthouse"], "gold_ent": [], "id": 3021 },
    { "pre_ent": [], "gold_ent": [], "id": 2390 },
    { "pre_ent": ["hotel"], "gold_ent": ["hotel"], "id": 6980 },
    { "pre_ent": [], "gold_ent": [], "id": 3446 },
    { "pre_ent": ["moderate", "restaurant", "golden_wok", "north", "01223350688"], "gold_ent": ["restaurant", "golden_wok", "chinese", "01223350688", "north"], "id": 1752 },
    { "pre_ent": ["guesthouse", "nine"], "gold_ent": ["4_star", "cheap", "nine"], "id": 2086 },
    { "pre_ent": [], "gold_ent": [], "id": 6436 },
    { "pre_ent": ["01223353248", "cb42xh"], "gold_ent": ["01223353248", "kings_hedges_learner_pool", "cb42xh", "jedburgh_court_,_kings_hedges"], "id": 1068 },
    { "pre_ent": ["q9j4799i"], "gold_ent": ["q9j4799i"], "id": 6245 },
    { "pre_ent": ["centre", "bedouin", "100_mill_road_city_centre", "01223367660"], "gold_ent": ["100_mill_road_city_centre", "01223367660", "bedouin"], "id": 1252 },
    { "pre_ent": ["expensive", "restaurant", "moderate"], "gold_ent": ["expensive", "moderate", "restaurant"], "id": 7906 },
    { "pre_ent": ["the_cambridge_belfry", "west", "hotel"], "gold_ent": ["hotel", "guesthouse"], "id": 4261 },
    { "pre_ent": ["21"], "gold_ent": ["21"], "id": 2660 },
    { "pre_ent": ["restaurant", "restaurant_one_seven", "01223337766"], "gold_ent": ["01223337766", "restaurant_one_seven"], "id": 2817 },
    { "pre_ent": [], "gold_ent": [], "id": 7350 },
    { "pre_ent": [], "gold_ent": [], "id": 1966 },
    { "pre_ent": ["kymmoy"], "gold_ent": ["33"], "id": 3381 },
    { "pre_ent": ["expensive", "hotel", "guesthouse", "the_lensfield_hotel", "south"], "gold_ent": ["the_lensfield_hotel"], "id": 3837 },
    { "pre_ent": [], "gold_ent": ["restaurant"], "id": 5651 },
    { "pre_ent": ["centre", "charlie_chan"], "gold_ent": ["the_lucky_star"], "id": 7138 },
    { "pre_ent": [], "gold_ent": [], "id": 6195 },
    { "pre_ent": [], "gold_ent": ["north", "acorn_guest_house"], "id": 5397 },
    { "pre_ent": [], "gold_ent": [], "id": 3972 },
    { "pre_ent": ["italian", "restaurant", "da_vinci_pizzeria", "north"], "gold_ent": ["italian", "da_vinci_pizzeria", "restaurant", "north"], "id": 8128 },
    { "pre_ent": ["the_nirala", "7_milton_road_chesterton", "01223360966"], "gold_ent": ["the_nirala", "7_milton_road_chesterton", "01223360966"], "id": 3172 },
    { "pre_ent": ["centre", "both"], "gold_ent": [], "id": 1997 },
    { "pre_ent": ["centre", "restaurant", "little_seoul", "korean"], "gold_ent": ["centre", "little_seoul"], "id": 8315 },
    { "pre_ent": [], "gold_ent": [], "id": 3285 },
    { "pre_ent": [], "gold_ent": [], "id": 1133 },
    { "pre_ent": [], "gold_ent": [], "id": 475 },
    { "pre_ent": ["restaurant"], "gold_ent": [], "id": 1733 },
    { "pre_ent": ["restaurant"], "gold_ent": [], "id": 1362 },
    { "pre_ent": [], "gold_ent": [], "id": 4692 },
    { "pre_ent": ["bedouin", "centre", "expensive", "restaurant"], "gold_ent": ["expensive", "bedouin"], "id": 440 },
    { "pre_ent": ["restaurant", "bloomsbury_restaurant", "west"], "gold_ent": ["bloomsbury_restaurant", "centre", "west"], "id": 6512 },
    { "pre_ent": [], "gold_ent": ["th1iw110"], "id": 5528 },
    { "pre_ent": ["01223505015"], "gold_ent": ["01223505015"], "id": 284 },
    { "pre_ent": [], "gold_ent": ["south", "bridge_guest_house", "west", "hamilton_lodge", "hobsons_house", "north"], "id": 359 },
    { "pre_ent": ["asian_oriental", "restaurant", "five"], "gold_ent": ["five"], "id": 3936 },
    { "pre_ent": ["restaurant", "wagamama", "centre", "japanese"], "gold_ent": ["japanese", "wagamama", "centre", "restaurant"], "id": 2330 },
    { "pre_ent": ["restaurant", "north"], "gold_ent": ["north"], "id": 7286 },
    { "pre_ent": ["yu_garden", "529_newmarket_road_fen_ditton", "01223248882", "cb58pa"], "gold_ent": ["01223248882"], "id": 7913 },
    { "pre_ent": ["restaurant"], "gold_ent": [], "id": 943 },
    { "pre_ent": ["girton_college_,_huntingdon_road", "cb3ojg"], "gold_ent": ["cb3ojg", "west"], "id": 1816 },
    { "pre_ent": ["cheap", "nandos", "south"], "gold_ent": ["south", "restaurant", "portuguese", "nandos", "cheap"], "id": 595 },
    { "pre_ent": ["restaurant", "south"], "gold_ent": ["south"], "id": 2341 },
    { "pre_ent": ["hotel"], "gold_ent": [], "id": 5982 },
    { "pre_ent": [], "gold_ent": [], "id": 4260 },
    { "pre_ent": [], "gold_ent": ["ggymviia"], "id": 7831 },
    { "pre_ent": ["restaurant", "north"], "gold_ent": [], "id": 1603 },
    { "pre_ent": [], "gold_ent": ["vls0wvd3"], "id": 3475 },
    { "pre_ent": [], "gold_ent": [], "id": 1721 },
    { "pre_ent": ["h2voxsp6"], "gold_ent": ["h2voxsp6"], "id": 8338 },
    { "pre_ent": ["zizzi_cambridge", "crw6r09z"], "gold_ent": [], "id": 6181 },
    { "pre_ent": ["la_raza", "c3nr2dw2"], "gold_ent": ["restaurant"], "id": 2890 },
    { "pre_ent": ["cheap", "restaurant"], "gold_ent": [], "id": 605 },
    { "pre_ent": ["i0epbdj4", "clowns_cafe"], "gold_ent": ["clowns_cafe", "54_king_street_city_centre", "i0epbdj4"], "id": 4107 },
    { "pre_ent": ["centre", "expensive", "restaurant", "little_seoul", "108_regent_street_city_centre", "korean", "regent_street_city_centre"], "gold_ent": ["108_regent_street_city_centre", "little_seoul"], "id": 7467 },
    { "pre_ent": ["unit_su43_,_grande_arcade_,_saint_andrews_street", "cb23bj"], "gold_ent": ["unit_su43_,_grande_arcade_,_saint_andrews_street", "cb23bj"], "id": 4798 },
    { "pre_ent": ["byard_art"], "gold_ent": ["museum", "byard_art"], "id": 3427 },
    { "pre_ent": ["a4ij54q"], "gold_ent": [], "id": 7500 },
    { "pre_ent": ["mziurvdv"], "gold_ent": ["mziurvdv"], "id": 332 },
    { "pre_ent": ["expensive", "centre", "little_seoul"], "gold_ent": ["centre", "little_seoul", "korean"], "id": 7005 },
    { "pre_ent": ["cocum", "o9k319cu"], "gold_ent": ["maharajah_tandoori_restaurant", "o9k319cu"], "id": 3878 },
    { "pre_ent": [], "gold_ent": ["centre"], "id": 2712 },
    { "pre_ent": ["restaurant"], "gold_ent": [], "id": 5976 },
    { "pre_ent": ["restaurant"], "gold_ent": [], "id": 2725 },
    { "pre_ent": [], "gold_ent": [], "id": 4756 },
    { "pre_ent": ["east", "cherry_hinton_hall_and_grounds", "entertainment"], "gold_ent": ["east", "cherry_hinton_hall_and_grounds"], "id": 7211 },
    { "pre_ent": [], "gold_ent": [], "id": 51 },
    { "pre_ent": [], "gold_ent": [], "id": 6325 },
    { "pre_ent": ["fitzbillies_restaurant", "restaurant", "0sajlxk8"], "gold_ent": ["0sajlxk8"], "id": 2571 },
    { "pre_ent": ["moderate", "royal_spice", "01223566388"], "gold_ent": ["royal_spice", "restaurant", "indian", "01733553355", "victoria_avenue_chesterton", "cheap"], "id": 2383 },
    { "pre_ent": ["north", "restaurant", "two"], "gold_ent": ["two", "indian", "chinese"], "id": 3267 },
    { "pre_ent": ["cb17dy"], "gold_ent": ["01223323737", "cb17dy", "g4_cambridge_leisure_park_clifton_way_cherry_hinton"], "id": 4432 },
    { "pre_ent": ["62_gilbert_road"], "gold_ent": ["62_gilbert_road", "cb43pd", "avalon"], "id": 5038 },
    { "pre_ent": ["da_vinci_pizzeria", "north"], "gold_ent": [], "id": 5050 },
    { "pre_ent": ["british", "restaurant", "west"], "gold_ent": ["saint_johns_chop_house"], "id": 4768 },
    { "pre_ent": ["a_few"], "gold_ent": ["a_few", "acorn_guest_house"], "id": 570 },
    { "pre_ent": ["cheap", "restaurant", "centre"], "gold_ent": ["indian", "centre", "restaurant", "cheap"], "id": 3085 },
    { "pre_ent": ["italian", "restaurant", "5", "centre"], "gold_ent": ["5"], "id": 1277 },
    { "pre_ent": [], "gold_ent": [], "id": 2676 },
    { "pre_ent": [], "gold_ent": ["centre"], "id": 5338 },
    { "pre_ent": ["kohinoor", "centre"], "gold_ent": ["kohinoor", "indian", "restaurant", "cheap"], "id": 1102 },
    { "pre_ent": ["the_nirala"], "gold_ent": [], "id": 267 },
    { "pre_ent": [], "gold_ent": [], "id": 7965 },
    { "pre_ent": [], "gold_ent": [], "id": 5991 },
    { "pre_ent": ["centre", "napier_street_city_centre", "01223357187", "cb11hr"], "gold_ent": ["01223357187", "napier_street_city_centre", "cb11hr"], "id": 3548 },
    { "pre_ent": ["4_star", "university_arms_hotel", "hotel"], "gold_ent": ["hotel", "university_arms_hotel", "4_star", "centre"], "id": 3208 },
    { "pre_ent": ["quite_a_few"], "gold_ent": ["quite_a_few"], "id": 6324 },
    { "pre_ent": [], "gold_ent": [], "id": 2036 },
    { "pre_ent": ["2", "t44kc552"], "gold_ent": ["rajmahal"], "id": 8209 },
    { "pre_ent": [], "gold_ent": [], "id": 1976 },
    { "pre_ent": ["prezzo", "west", "restaurant", "two"], "gold_ent": ["two", "prezzo", "la_margherita", "moderate", "cheap"], "id": 3669 },
    { "pre_ent": ["guesthouse"], "gold_ent": ["acorn_guest_house"], "id": 3801 },
    { "pre_ent": ["cotto", "moderate"], "gold_ent": ["british", "moderate", "restaurant", "cotto"], "id": 6107 },
    { "pre_ent": ["restaurant", "west"], "gold_ent": [], "id": 3975 },
    { "pre_ent": [], "gold_ent": [], "id": 793 },
    { "pre_ent": ["vccp7l4m", "graffiti"], "gold_ent": ["vccp7l4m", "graffiti"], "id": 4939 },
    { "pre_ent": ["cb41da", "guesthouse", "2_star", "kirkwood_house"], "gold_ent": ["cb41da", "guesthouse", "4_star", "kirkwood_house", "172_chesterton_road"], "id": 6080 },
    { "pre_ent": ["centre", "restaurant", "33"], "gold_ent": ["expensive", "centre", "33"], "id": 5891 },
    { "pre_ent": ["restaurant", "south"], "gold_ent": ["south", "restaurant"], "id": 6605 },
    { "pre_ent": [], "gold_ent": [], "id": 1261 },
    { "pre_ent": ["hotel", "south"], "gold_ent": ["4_star", "south", "guesthouse", "cheap"], "id": 8311 },
    { "pre_ent": ["two", "north"], "gold_ent": ["two", "north"], "id": 1688 },
    { "pre_ent": [], "gold_ent": [], "id": 3254 },
    { "pre_ent": ["british", "restaurant", "a_lot_of"], "gold_ent": ["british", "a_lot_of"], "id": 6104 },
    { "pre_ent": ["nezykv5e"], "gold_ent": ["nezykv5e", "guesthouse"], "id": 1265 },
    { "pre_ent": [], "gold_ent": [], "id": 4948 },
    { "pre_ent": ["south", "restaurant", "two", "centre", "portuguese"], "gold_ent": ["two", "south", "centre", "portuguese"], "id": 7627 },
    { "pre_ent": [], "gold_ent": [], "id": 5035 },
    { "pre_ent": ["guesthouse", "west", "the_cambridge_belfry"], "gold_ent": ["finches_bed_and_breakfast", "4_star", "cheap", "the_cambridge_belfry"], "id": 7321 },
    { "pre_ent": ["restaurant"], "gold_ent": [], "id": 2582 },
    { "pre_ent": ["la_margherita", "west", "cheap", "01223362456"], "gold_ent": ["01223362456", "thanh_binh", "restaurant", "vietnamese", "west", "cheap"], "id": 3142 },
    { "pre_ent": ["01223353071"], "gold_ent": ["01223353071"], "id": 6810 },
    { "pre_ent": [], "gold_ent": [], "id": 5446 },
    { "pre_ent": ["3"], "gold_ent": ["3", "cheap"], "id": 7634 },
    { "pre_ent": ["centre", "restaurant"], "gold_ent": [], "id": 1682 },
    { "pre_ent": ["centre", "5_jordans_yard_bridge_street_city_centre", "cb21ug"], "gold_ent": ["cb21ug", "5_jordans_yard_bridge_street_city_centre", "restaurant", "curry_queen"], "id": 7431 },
    { "pre_ent": ["many"], "gold_ent": ["many"], "id": 7576 },
    { "pre_ent": ["centre", "cheap", "restaurant", "kohinoor"], "gold_ent": ["restaurant", "centre", "kohinoor", "indian", "cheap"], "id": 7973 },
    { "pre_ent": ["ocnh3cjj"], "gold_ent": ["ocnh3cjj", "jinling_noodle_bar"], "id": 4922 },
    { "pre_ent": [], "gold_ent": [], "id": 7112 },
    { "pre_ent": [], "gold_ent": [], "id": 6383 },
    { "pre_ent": ["a_and_b_guest_house", "east", "hotel"], "gold_ent": ["expensive", "east", "moderate", "north"], "id": 8260 },
    { "pre_ent": ["west"], "gold_ent": ["hobsons_house", "guesthouse", "west"], "id": 2546 },
    { "pre_ent": ["east", "restaurant", "three"], "gold_ent": ["three", "italian", "indian"], "id": 2044 },
    { "pre_ent": ["hotel", "the_lensfield_hotel", "south", "3_star"], "gold_ent": ["the_lensfield_hotel"], "id": 1030 },
    { "pre_ent": [], "gold_ent": ["restaurant"], "id": 8524 },
    { "pre_ent": ["21"], "gold_ent": ["4_star", "21"], "id": 632 },
    { "pre_ent": [], "gold_ent": [], "id": 1028 },
    { "pre_ent": ["anatolia", "t70eay2i"], "gold_ent": ["anatolia", "turkish", "t70eay2i"], "id": 4997 },
    { "pre_ent": ["saigon_city", "169_high_street_chesterton_chesterton", "01223356555"], "gold_ent": ["01223356555", "169_high_street_chesterton_chesterton", "saigon_city"], "id": 1183 },
    { "pre_ent": ["a_and_b_guest_house"], "gold_ent": ["a_and_b_guest_house"], "id": 2522 },
    { "pre_ent": ["chinese", "restaurant", "9"], "gold_ent": ["expensive", "9", "chinese"], "id": 8245 },
    { "pre_ent": [], "gold_ent": ["restaurant"], "id": 963 },
    { "pre_ent": ["23"], "gold_ent": ["23"], "id": 7109 },
    { "pre_ent": ["golden_wok", "191_histon_road_chesterton"], "gold_ent": ["restaurant", "golden_wok", "chinese", "191_histon_road_chesterton", "north"], "id": 4735 },
    { "pre_ent": ["59gza6me", "avalon"], "gold_ent": ["59gza6me", "avalon"], "id": 8012 },
    { "pre_ent": [], "gold_ent": [], "id": 3293 },
    { "pre_ent": ["expensive", "restaurant", "mediterranean", "la_mimosa"], "gold_ent": ["01223362525", "la_mimosa", "mediterranean", "thompsons_lane_fen_ditton", "expensive"], "id": 309 },
    { "pre_ent": ["restaurant", "cb17dy", "chiquito_restaurant_bar", "2g_cambridge_leisure_park_cherry_hinton_road_cherry_hinton", "01223400170"], "gold_ent": ["01223400170", "2g_cambridge_leisure_park_cherry_hinton_road_cherry_hinton", "cb17dy", "chiquito_restaurant_bar"], "id": 5137 },
    { "pre_ent": [], "gold_ent": [], "id": 1928 },
    { "pre_ent": ["riecnlut", "lovell_lodge"], "gold_ent": ["5", "riecnlut", "lovell_lodge"], "id": 6048 },
    { "pre_ent": [], "gold_ent": [], "id": 1611 },
    { "pre_ent": [], "gold_ent": [], "id": 6423 },
    { "pre_ent": [], "gold_ent": [], "id": 5464 },
    { "pre_ent": ["restaurant"], "gold_ent": [], "id": 234 },
    { "pre_ent": ["alexander_bed_and_breakfast", "guesthouse"], "gold_ent": ["autumn_house", "east"], "id": 4401 },
    { "pre_ent": ["chinese", "restaurant", "south"], "gold_ent": ["expensive", "peking_restaurant", "restaurant", "chinese"], "id": 5309 },
    { "pre_ent": [], "gold_ent": [], "id": 203 },
    { "pre_ent": ["dhf9vbts", "curry_garden"], "gold_ent": ["curry_garden", "restaurant", "expensive", "dhf9vbts", "indian"], "id": 8097 },
    { "pre_ent": ["4_star", "north"], "gold_ent": ["4_star", "guesthouse", "north"], "id": 5143 },
    { "pre_ent": [], "gold_ent": [], "id": 7975 },
    { "pre_ent": ["cocum"], "gold_ent": ["cocum"], "id": 7394 },
    { "pre_ent": ["centre", "restaurant", "south", "expensive", "peking_restaurant", "10_homerton_street_city_centre", "01223354755"], "gold_ent": ["south", "restaurant", "peking_restaurant", "chinese", "10_homerton_street_city_centre", "expensive"], "id": 3077 },
    { "pre_ent": ["hotel"], "gold_ent": [], "id": 6525 },
    { "pre_ent": ["restaurant"], "gold_ent": [], "id": 6569 },
    { "pre_ent": [], "gold_ent": [], "id": 811 },
    { "pre_ent": ["hotel", "huntingdon_marriott_hotel", "west"], "gold_ent": ["huntingdon_marriott_hotel"], "id": 6801 },
    { "pre_ent": [], "gold_ent": [], "id": 3050 },
    { "pre_ent": ["hotel", "several"], "gold_ent": ["several"], "id": 6110 },
    { "pre_ent": ["huntingdon_marriott_hotel", "west", "hotel"], "gold_ent": ["expensive", "huntingdon_marriott_hotel", "west", "hotel"], "id": 2637 },
    { "pre_ent": [], "gold_ent": [], "id": 4171 },
    { "pre_ent": ["centre", "british", "restaurant", "fitzbillies_restaurant"], "gold_ent": ["the_oak_bistro"], "id": 5387 },
    { "pre_ent": ["restaurant", "expensive"], "gold_ent": ["expensive", "restaurant"], "id": 4867 },
    { "pre_ent": ["restaurant"], "gold_ent": [], "id": 6028 },
    { "pre_ent": ["4_star", "north"], "gold_ent": ["4_star"], "id": 2263 },
    { "pre_ent": ["17_magdalene_street_city_centre", "01223362456", "centre"], "gold_ent": ["01223362456", "thanh_binh", "17_magdalene_street_city_centre", "restaurant", "vietnamese"], "id": 4524 },
    { "pre_ent": [], "gold_ent": [], "id": 3418 },
    { "pre_ent": [], "gold_ent": [], "id": 3325 },
    { "pre_ent": [], "gold_ent": [], "id": 2553 },
    { "pre_ent": ["north"], "gold_ent": ["north", "archway_house"], "id": 1845 },
    { "pre_ent": [], "gold_ent": [], "id": 3734 },
    { "pre_ent": [], "gold_ent": [], "id": 6624 },
    { "pre_ent": ["01223277977"], "gold_ent": ["01223277977"], "id": 6709 },
    { "pre_ent": ["centre", "french", "restaurant", "2"], "gold_ent": ["french", "restaurant_two_two", "2", "expensive", "cote"], "id": 8394 },
    { "pre_ent": ["centre", "restaurant", "mediterranean", "la_mimosa"], "gold_ent": ["expensive", "2_rose_crescent_city_centre", "the_gardenia", "restaurant"], "id": 2513 },
    { "pre_ent": ["moderate", "guesthouse"], "gold_ent": ["north"], "id": 3529 },
    { "pre_ent": [], "gold_ent": [], "id": 7860 },
    { "pre_ent": [], "gold_ent": ["4_star", "aylesbray_lodge_guest_house"], "id": 1187 },
    { "pre_ent": ["cheap", "restaurant", "the_missing_sock", "east", "01223812660"], "gold_ent": ["international", "the_missing_sock", "01223812660", "east", "cheap"], "id": 5402 },
    { "pre_ent": ["centre", "gastropub", "restaurant", "four"], "gold_ent": ["four", "gastropub", "the_cow_pizza_kitchen_and_bar"], "id": 3156 },
    { "pre_ent": ["east", "restaurant"], "gold_ent": ["east", "centre", "the_river_bar_steakhouse_and_grill"], "id": 4373 },
    { "pre_ent": ["west", "british", "prezzo", "21_-_24_northampton_road"], "gold_ent": ["prezzo", "italian", "west", "restaurant"], "id": 7376 },
    { "pre_ent": ["indian", "restaurant", "quite_a_few", "west"], "gold_ent": ["quite_a_few"], "id": 5224 },
    { "pre_ent": ["centre", "pizza_express"], "gold_ent": ["pizza_express"], "id": 956 },
    { "pre_ent": ["south"], "gold_ent": ["pizza_hut_cherry_hinton", "restaurant"], "id": 4603 },
    { "pre_ent": [], "gold_ent": [], "id": 5245 },
    { "pre_ent": [], "gold_ent": [], "id": 5056 },
    { "pre_ent": ["north", "moderate", "restaurant", "the_nirala"], "gold_ent": ["the_nirala", "indian", "north", "restaurant"], "id": 4501 },
    { "pre_ent": ["centre", "30_bridge_street_city_centre"], "gold_ent": ["30_bridge_street_city_centre", "anatolia"], "id": 2496 },
    { "pre_ent": ["centre", "vue_cinema", "cinema"], "gold_ent": ["vue_cinema"], "id": 175 },
    { "pre_ent": [], "gold_ent": ["el_shaddai"], "id": 4086 },
    { "pre_ent": ["guesthouse", "north", "moderate", "acorn_guest_house"], "gold_ent": ["east", "a_and_b_guest_house"], "id": 4478 },
    { "pre_ent": ["east", "expensive", "restaurant", "grafton_hotel_restaurant"], "gold_ent": ["british", "restaurant", "expensive", "grafton_hotel_restaurant", "east"], "id": 5087 },
    { "pre_ent": [], "gold_ent": [], "id": 4306 },
    { "pre_ent": ["i915uv13"], "gold_ent": ["i915uv13"], "id": 4793 },
    { "pre_ent": ["west", "moderate", "restaurant", "meghna", "205_victoria_road_chesterton", "01223727410"], "gold_ent": ["meghna", "west", "restaurant"], "id": 4804 },
    { "pre_ent": ["restaurant", "3"], "gold_ent": ["gastropub", "3", "expensive", "centre", "east"], "id": 6885 },
    { "pre_ent": ["leverton_house", "east", "4_star"], "gold_ent": ["leverton_house", "guesthouse"], "id": 1056 },
    { "pre_ent": ["la_mimosa", "mediterranean", "cheap"], "gold_ent": ["la_mimosa", "restaurant", "mediterranean", "expensive", "centre"], "id": 3231 },
    { "pre_ent": ["centre", "free", "architecture", "all_saints_church"], "gold_ent": ["all_saints_church", "free"], "id": 2083 },
    { "pre_ent": ["centre", "bangkok_city", "24_green_street_city_centre", "01223354382"], "gold_ent": ["01223354382", "24_green_street_city_centre", "bangkok_city"], "id": 4645 },
    { "pre_ent": ["cheap", "restaurant", "la_margherita", "west"], "gold_ent": ["01223315232", "west", "15_magdalene_street_city_centre", "la_margherita"], "id": 6874 },
    { "pre_ent": ["restaurant", "expensive"], "gold_ent": [], "id": 4994 },
    { "pre_ent": ["hotel"], "gold_ent": ["hotel", "guesthouse"], "id": 3011 },
    { "pre_ent": ["north", "two", "hotel"], "gold_ent": ["two", "north"], "id": 7740 },
    { "pre_ent": [], "gold_ent": [], "id": 5731 },
    { "pre_ent": ["ygwcxmk4", "charlie_chan"], "gold_ent": ["ygwcxmk4", "charlie_chan"], "id": 2279 },
    { "pre_ent": ["curry_prince", "451_newmarket_road_fen_ditton", "01223566388"], "gold_ent": ["01223566388", "curry_prince", "451_newmarket_road_fen_ditton"], "id": 5909 },
    { "pre_ent": ["centre", "30_bridge_street_city_centre"], "gold_ent": ["30_bridge_street_city_centre", "anatolia"], "id": 1000 },
    { "pre_ent": ["worth_house", "cheap"], "gold_ent": ["worth_house", "cheap"], "id": 7360 },
    { "pre_ent": ["restaurant"], "gold_ent": [], "id": 7310 },
    { "pre_ent": ["allenbell", "01223210353"], "gold_ent": ["01223210353", "east", "cb13js"], "id": 7249 },
    { "pre_ent": ["restaurant", "da_vinci_pizzeria"], "gold_ent": ["royal_spice", "victoria_avenue_chesterton"], "id": 6248 },
    { "pre_ent": ["east", "express_by_holiday_inn_cambridge"], "gold_ent": ["east"], "id": 1655 },
    { "pre_ent": ["north", "13"], "gold_ent": ["13", "north"], "id": 1 },
    { "pre_ent": ["cambridge_leisure_park_clifton_way"], "gold_ent": ["cambridge_leisure_park_clifton_way", "cb17dy"], "id": 6745 },
    { "pre_ent": [], "gold_ent": [], "id": 7918 },
    { "pre_ent": ["centre", "cheap", "restaurant", "the_gardenia"], "gold_ent": ["mediterranean", "the_gardenia", "cheap"], "id": 1151 },
    { "pre_ent": ["centre", "holy_trinity_church", "market_street", "01223446100"], "gold_ent": ["holy_trinity_church", "free", "cb23nz", "market_street"], "id": 1473 },
    { "pre_ent": ["chinese", "restaurant", "quite_a_few"], "gold_ent": ["quite_a_few", "chinese"], "id": 4459 },
    { "pre_ent": ["23", "01223314960"], "gold_ent": ["01223314960"], "id": 5600 },
    { "pre_ent": ["restaurant", "centre", "french", "01223311053"], "gold_ent": ["french", "01223311053", "centre", "restaurant"], "id": 7685 },
    { "pre_ent": ["tptbtvj9"], "gold_ent": ["tptbtvj9"], "id": 5906 },
    { "pre_ent": [], "gold_ent": [], "id": 6284 },
    { "pre_ent": ["south", "free", "byard_art"], "gold_ent": ["museum", "01223464646", "14_king_'_s_parade", "byard_art"], "id": 7197 },
    { "pre_ent": [], "gold_ent": [], "id": 3606 },
    { "pre_ent": [], "gold_ent": [], "id": 1412 },
    { "pre_ent": [], "gold_ent": [], "id": 215 },
    { "pre_ent": ["la_margherita", "west", "italian", "restaurant"], "gold_ent": ["la_margherita", "italian", "west", "restaurant"], "id": 5700 },
    { "pre_ent": ["autumn_house"], "gold_ent": [], "id": 514 },
    { "pre_ent": [], "gold_ent": [], "id": 3631 },
    { "pre_ent": ["cheap", "restaurant"], "gold_ent": [], "id": 6502 },
    { "pre_ent": [], "gold_ent": [], "id": 7327 },
    { "pre_ent": ["pizza_hut_fen_ditton"], "gold_ent": ["pizza_hut_fen_ditton"], "id": 8347 },
    { "pre_ent": ["chinese", "restaurant", "golden_wok", "west"], "gold_ent": ["moderate", "west", "chinese"], "id": 7505 },
    { "pre_ent": ["restaurant"], "gold_ent": [], "id": 5255 },
    { "pre_ent": [], "gold_ent": [], "id": 3719 },
    { "pre_ent": [], "gold_ent": [], "id": 669 },
    { "pre_ent": [], "gold_ent": [], "id": 7135 },
    { "pre_ent": [], "gold_ent": [], "id": 3662 },
    { "pre_ent": ["yippee_noodle_bar"], "gold_ent": ["yippee_noodle_bar"], "id": 4690 },
    { "pre_ent": ["restaurant", "chiquito_restaurant_bar", "2g_cambridge_leisure_park_cherry_hinton_road_cherry_hinton", "01223400170"], "gold_ent": ["01223400170", "2g_cambridge_leisure_park_cherry_hinton_road_cherry_hinton", "chiquito_restaurant_bar"], "id": 806 },
    { "pre_ent": ["british", "restaurant", "5"], "gold_ent": ["british", "5"], "id": 7231 },
    { "pre_ent": ["centre", "cheap", "el_shaddai"], "gold_ent": ["alexander_bed_and_breakfast", "el_shaddai"], "id": 1159 },
    { "pre_ent": ["centre", "bangkok_city", "thai"], "gold_ent": ["bangkok_city", "thai", "centre", "restaurant"], "id": 4644 },
    { "pre_ent": ["north", "3_star"], "gold_ent": ["south", "west", "north"], "id": 1127 },
    { "pre_ent": [], "gold_ent": [], "id": 6214 },
    { "pre_ent": [], "gold_ent": [], "id": 2440 },
    { "pre_ent": [], "gold_ent": ["museum"], "id": 2512 },
    { "pre_ent": ["restaurant"], "gold_ent": [], "id": 6881 },
    { "pre_ent": ["north", "restaurant", "two", "italian"], "gold_ent": ["two", "italian", "indian", "cheap"], "id": 961 },
    { "pre_ent": ["wjffgvwd"], "gold_ent": ["wjffgvwd"], "id": 1711 },
    { "pre_ent": [], "gold_ent": [], "id": 5581 },
    { "pre_ent": ["restaurant"], "gold_ent": [], "id": 1399 },
    { "pre_ent": ["centre", "hotel", "three"], "gold_ent": ["three", "expensive", "moderate"], "id": 5961 },
    { "pre_ent": ["two"], "gold_ent": ["two", "4_star", "rosa_'_s_bed_and_breakfast", "alexander_bed_and_breakfast"], "id": 8016 },
    { "pre_ent": ["centre", "restaurant"], "gold_ent": ["expensive", "hk_fusion", "centre"], "id": 3006 },
    { "pre_ent": [], "gold_ent": [], "id": 5520 },
    { "pre_ent": ["4"], "gold_ent": [], "id": 4350 },
    { "pre_ent": ["gonville_place", "cb11ly"], "gold_ent": ["gonville_place", "cb11ly", "parkside_pools"], "id": 257 },
    { "pre_ent": ["restaurant", "69"], "gold_ent": ["69", "centre"], "id": 6696 },
    { "pre_ent": ["3"], "gold_ent": ["hotel", "2_star"], "id": 5058 },
    { "pre_ent": ["chiquito_restaurant_bar", "south", "expensive", "restaurant"], "gold_ent": ["expensive", "south", "mexican", "chiquito_restaurant_bar"], "id": 7082 },
    { "pre_ent": [], "gold_ent": [], "id": 7826 },
    { "pre_ent": ["hakka", "01223568988"], "gold_ent": ["01223568988", "hakka", "north", "chinese"], "id": 1216 },
    { "pre_ent": ["restaurant", "several"], "gold_ent": ["several"], "id": 4155 },
    { "pre_ent": ["expensive", "cote", "french"], "gold_ent": [], "id": 5482 },
    { "pre_ent": [], "gold_ent": [], "id": 1833 },
    { "pre_ent": ["the_missing_sock", "east", "restaurant"], "gold_ent": ["international", "the_missing_sock"], "id": 7266 },
    { "pre_ent": ["yj0b5w19"], "gold_ent": ["yj0b5w19"], "id": 6940 },
    { "pre_ent": [], "gold_ent": [], "id": 6496 },
    { "pre_ent": ["south"], "gold_ent": ["pizza_hut_cherry_hinton", "restaurant"], "id": 1746 },
    { "pre_ent": [], "gold_ent": [], "id": 5529 },
    { "pre_ent": [], "gold_ent": ["expensive"], "id": 6065 },
    { "pre_ent": ["centre", "restaurant", "4", "cheap"], "gold_ent": ["south", "centre", "cheap", "chinese"], "id": 2213 },
    { "pre_ent": ["cheap", "east", "finches_bed_and_breakfast"], "gold_ent": ["cb30nd", "144_thornton_road", "guesthouse", "finches_bed_and_breakfast", "4_star", "cheap"], "id": 2242 },
    { "pre_ent": ["restaurant"], "gold_ent": [], "id": 5308 },
    { "pre_ent": ["el_shaddai", "41_warkworth_street"], "gold_ent": ["cheap", "41_warkworth_street"], "id": 5359 },
    { "pre_ent": [], "gold_ent": [], "id": 6475 },
    { "pre_ent": ["01223812660", "cb259aq"], "gold_ent": ["the_missing_sock", "01223812660"], "id": 5140 },
    { "pre_ent": ["restaurant"], "gold_ent": ["moderate", "centre"], "id": 858 },
    { "pre_ent": ["aren_'_t_many"], "gold_ent": ["4_star", "aren_'_t_many", "cheap"], "id": 3124 },
    { "pre_ent": [], "gold_ent": [], "id": 734 },
    { "pre_ent": [], "gold_ent": [], "id": 7189 },
    { "pre_ent": ["hotel", "west", "4_star", "the_cambridge_belfry", "cheap"], "gold_ent": ["expensive", "4_star", "huntingdon_marriott_hotel", "west", "the_cambridge_belfry", "hotel", "cheap"], "id": 2419 },
    { "pre_ent": ["hotel"], "gold_ent": [], "id": 3274 },
    { "pre_ent": ["many"], "gold_ent": ["many"], "id": 2978 },
    { "pre_ent": ["west", "indian", "restaurant"], "gold_ent": ["expensive", "indian", "west", "tandoori_palace"], "id": 6756 },
    { "pre_ent": ["36_saint_andrews_street", "01223462354"], "gold_ent": ["01223462354", "36_saint_andrews_street"], "id": 6727 },
    { "pre_ent": ["restaurant", "north"], "gold_ent": [], "id": 1703 },
    { "pre_ent": ["centre", "expensive", "eraina"], "gold_ent": ["expensive", "european", "centre", "eraina"], "id": 6659 },
    { "pre_ent": ["11"], "gold_ent": ["guesthouse", "11"], "id": 93 },
    { "pre_ent": ["modern_european", "restaurant", "at_least_two", "east"], "gold_ent": ["at_least_two", "de_luca_cucina_and_bar", "riverside_brasserie"], "id": 7022 },
    { "pre_ent": ["north", "chinese", "restaurant", "three"], "gold_ent": ["three", "chinese"], "id": 8237 },
    { "pre_ent": ["b13ixxhv", "hotel", "university_arms_hotel"], "gold_ent": ["b13ixxhv"], "id": 4294 },
    { "pre_ent": [], "gold_ent": [], "id": 5680 },
    { "pre_ent": ["restaurant"], "gold_ent": [], "id": 1239 },
    { "pre_ent": ["centre", "kohinoor"], "gold_ent": ["kohinoor", "centre", "restaurant", "cheap"], "id": 500 },
    { "pre_ent": [], "gold_ent": [], "id": 4348 },
    { "pre_ent": [], "gold_ent": ["f3k2pqzz"], "id": 2402 },
    { "pre_ent": ["restaurant", "8", "eraina"], "gold_ent": ["8", "eraina"], "id": 8382 },
    { "pre_ent": ["university_arms_hotel", "hotel", "yswjoms1"], "gold_ent": ["university_arms_hotel", "yswjoms1"], "id": 4219 },
    { "pre_ent": ["hotel"], "gold_ent": ["hotel"], "id": 7324 },
    { "pre_ent": [], "gold_ent": [], "id": 6941 },
    { "pre_ent": ["north", "cheap", "restaurant", "da_vinci_pizzeria", "20_milton_road_chesterton", "italian", "01223351707"], "gold_ent": ["20_milton_road_chesterton", "01223351707", "north", "da_vinci_pizzeria", "cheap"], "id": 6005 },
    { "pre_ent": [], "gold_ent": [], "id": 5659 },
    { "pre_ent": ["modern_european", "moderate", "restaurant", "two"], "gold_ent": ["two", "modern_european", "restaurant_alimentum", "italian", "pizza_hut_cherry_hinton"], "id": 7852 },
    { "pre_ent": ["bridge_guest_house", "coimdb7b"], "gold_ent": ["bridge_guest_house"], "id": 2984 },
    { "pre_ent": ["01223311053"], "gold_ent": ["01223311053"], "id": 2703 },
    { "pre_ent": ["11"], "gold_ent": ["11"], "id": 53 },
    { "pre_ent": ["cheap", "restaurant", "la_margherita", "west"], "gold_ent": ["vietnamese", "thanh_binh", "italian", "la_margherita"], "id": 888 },
    { "pre_ent": ["restaurant", "several"], "gold_ent": ["several", "curry_garden"], "id": 3111 },
    { "pre_ent": [], "gold_ent": [], "id": 1348 },
    { "pre_ent": ["moderate", "autumn_house"], "gold_ent": ["leverton_house"], "id": 555 },
    { "pre_ent": [], "gold_ent": [], "id": 1266 },
    { "pre_ent": ["centre", "regent_street_city_centre", "cb21db"], "gold_ent": ["cb21db", "regent_street_city_centre"], "id": 6892 },
    { "pre_ent": ["acorn_guest_house", "f821xs1g"], "gold_ent": ["f821xs1g", "acorn_guest_house"], "id": 4384 },
    { "pre_ent": [], "gold_ent": [], "id": 4698 },
    { "pre_ent": [], "gold_ent": [], "id": 3154 },
    { "pre_ent": [], "gold_ent": ["thai"], "id": 5644 },
    { "pre_ent": ["k3tpr6ui"], "gold_ent": ["k3tpr6ui"], "id": 2035 },
    { "pre_ent": [], "gold_ent": [], "id": 650 },
    { "pre_ent": ["kyh3r6az"], "gold_ent": ["kyh3r6az"], "id": 2110 },
    { "pre_ent": ["aylesbray_lodge_guest_house"], "gold_ent": [], "id": 4613 },
    { "pre_ent": [], "gold_ent": [], "id": 6746 },
    { "pre_ent": ["6df5q5qj"], "gold_ent": [], "id": 8229 },
    { "pre_ent": ["back_lane,_cambourne", "cb236bw"], "gold_ent": ["cb236bw"], "id": 6724 },
    { "pre_ent": ["cote", "bridge_street_city_centre", "centre", "01223311053"], "gold_ent": ["01223311053", "bridge_street_city_centre", "cote"], "id": 8072 },
    { "pre_ent": ["modern_european", "restaurant", "several"], "gold_ent": ["modern_european", "centre", "several"], "id": 4031 },
    { "pre_ent": [], "gold_ent": [], "id": 4986 },
    { "pre_ent": ["chinese", "centre", "tang_chinese"], "gold_ent": ["yu_garden"], "id": 4435 },
    { "pre_ent": [], "gold_ent": [], "id": 6661 },
    { "pre_ent": ["west", "alexander_bed_and_breakfast", "guesthouse"], "gold_ent": ["allenbell"], "id": 3809 },
    { "pre_ent": ["wk5jkohn", "the_missing_sock"], "gold_ent": [], "id": 1022 },
    { "pre_ent": [], "gold_ent": [], "id": 5399 },
    { "pre_ent": ["138_perne_road", "east", "moderate", "4_star", "guesthouse"], "gold_ent": ["4_star", "east", "guesthouse"], "id": 1804 },
    { "pre_ent": ["thanh_binh", "west", "cheap", "restaurant"], "gold_ent": ["vietnamese", "thanh_binh", "restaurant", "cheap"], "id": 3466 },
    { "pre_ent": ["yzmq4jnn"], "gold_ent": ["yzmq4jnn"], "id": 2371 },
    { "pre_ent": [], "gold_ent": [], "id": 7353 },
    { "pre_ent": ["guesthouse", "acorn_guest_house"], "gold_ent": ["acorn_guest_house"], "id": 2313 },
    { "pre_ent": ["guesthouse", "16"], "gold_ent": [], "id": 6279 },
    { "pre_ent": [], "gold_ent": [], "id": 8434 },
    { "pre_ent": [], "gold_ent": [], "id": 7404 },
    { "pre_ent": ["yu3moahh"], "gold_ent": [], "id": 1396 },
    { "pre_ent": ["01223247877"], "gold_ent": ["01223247877"], "id": 6965 },
    { "pre_ent": [], "gold_ent": [], "id": 4343 },
    { "pre_ent": ["restaurant"], "gold_ent": ["travellers_rest", "graffiti"], "id": 4937 },
    { "pre_ent": ["nandos", "cambridge_leisure_park_clifton_way", "01223327908"], "gold_ent": ["01223327908", "cambridge_leisure_park_clifton_way", "nandos"], "id": 2837 },
    { "pre_ent": ["cambridge_leisure_park_clifton_way_cherry_hinton", "01223412430"], "gold_ent": ["01223412430", "cambridge_leisure_park_clifton_way_cherry_hinton"], "id": 1512 },
    { "pre_ent": ["south", "expensive", "restaurant", "frankie_and_bennys", "italian"], "gold_ent": ["expensive", "south", "italian", "frankie_and_bennys"], "id": 3598 },
    { "pre_ent": ["guesthouse"], "gold_ent": [], "id": 7969 },
    { "pre_ent": ["cambridge_leisure_park_clifton_way_cherry_hinton"], "gold_ent": ["cambridge_leisure_park_clifton_way_cherry_hinton"], "id": 1970 },
    { "pre_ent": [], "gold_ent": [], "id": 1093 },
    { "pre_ent": ["restaurant", "centre", "gourmet_burger_kitchen", "north_american"], "gold_ent": ["gourmet_burger_kitchen", "north_american", "centre"], "id": 2527 },
    { "pre_ent": ["moderate", "restaurant", "some"], "gold_ent": ["british", "some", "modern_european"], "id": 1950 },
    { "pre_ent": ["expensive", "restaurant", "south", "chiquito_restaurant_bar"], "gold_ent": ["south", "2g_cambridge_leisure_park_cherry_hinton_road_cherry_hinton", "mexican", "chiquito_restaurant_bar", "expensive"], "id": 5028 },
    { "pre_ent": ["restaurant"], "gold_ent": [], "id": 1590 },
    { "pre_ent": [], "gold_ent": [], "id": 7296 },
    { "pre_ent": ["cb11er", "cambridge_contemporary_art", "6_trinity_street"], "gold_ent": ["museum", "cambridge_contemporary_art", "6_trinity_street"], "id": 3772 },
    { "pre_ent": ["little_seoul", "108_regent_street_city_centre", "centre", "01223308681", "regent_street_city_centre"], "gold_ent": ["108_regent_street_city_centre", "01223308681", "little_seoul"], "id": 1049 },
    { "pre_ent": [], "gold_ent": [], "id": 2232 },
    { "pre_ent": ["centre", "restaurant", "3"], "gold_ent": [], "id": 4960 },
    { "pre_ent": ["restaurant"], "gold_ent": ["restaurant"], "id": 260 },
    { "pre_ent": ["west", "restaurant", "many"], "gold_ent": ["tandoori_palace", "many"], "id": 4332 },
    { "pre_ent": ["79", "museum"], "gold_ent": ["79"], "id": 4139 },
    { "pre_ent": [], "gold_ent": [], "id": 246 },
    { "pre_ent": ["chiquito_restaurant_bar", "south", "expensive", "restaurant"], "gold_ent": ["italian", "indian", "mexican", "chinese"], "id": 7328 },
    { "pre_ent": [], "gold_ent": [], "id": 8033 },
    { "pre_ent": [], "gold_ent": ["4_star"], "id": 7191 },
    { "pre_ent": ["indian", "restaurant", "centre", "4"], "gold_ent": ["royal_spice", "mahal_of_cambridge", "indian", "kohinoor", "the_gandhi", "4", "cheap"], "id": 5125 },
    { "pre_ent": ["i82b519f", "tang_chinese", "chinese"], "gold_ent": ["restaurant"], "id": 3517 },
    { "pre_ent": ["cheap", "restaurant", "the_missing_sock", "east"], "gold_ent": ["the_missing_sock", "cheap", "restaurant", "east"], "id": 2975 },
    { "pre_ent": [], "gold_ent": [], "id": 1677 },
    { "pre_ent": ["centre", "restaurant", "some"], "gold_ent": [], "id": 1949 },
    { "pre_ent": ["golden_wok", "191_histon_road_chesterton", "cb43hl"], "gold_ent": ["191_histon_road_chesterton", "golden_wok", "cb43hl"], "id": 4622 },
    { "pre_ent": [], "gold_ent": ["finches_bed_and_breakfast", "guesthouse"], "id": 7731 },
    { "pre_ent": ["tsja02xz", "hotel", "gonville_hotel"], "gold_ent": ["gonville_hotel", "tsja02xz"], "id": 2641 },
    { "pre_ent": ["restaurant", "several", "north"], "gold_ent": [], "id": 7282 },
    { "pre_ent": ["curry_prince", "east", "indian", "restaurant"], "gold_ent": ["restaurant", "curry_prince", "moderate", "east", "indian"], "id": 2883 },
    { "pre_ent": [], "gold_ent": [], "id": 4409 },
    { "pre_ent": [], "gold_ent": [], "id": 7720 },
    { "pre_ent": ["guesthouse", "two"], "gold_ent": ["two", "centre", "north"], "id": 6264 },
    { "pre_ent": [], "gold_ent": [], "id": 1419 },
    { "pre_ent": [], "gold_ent": [], "id": 6799 },
    { "pre_ent": [], "gold_ent": ["3_star", "hobsons_house", "west"], "id": 6652 },
    { "pre_ent": [], "gold_ent": ["centre"], "id": 2458 },
    { "pre_ent": ["01223412299"], "gold_ent": ["01223412299"], "id": 2739 },
    { "pre_ent": [], "gold_ent": [], "id": 4648 },
    { "pre_ent": [], "gold_ent": [], "id": 1084 },
    { "pre_ent": ["cote", "bridge_street_city_centre", "centre", "cb21uf"], "gold_ent": ["cb21uf", "bridge_street_city_centre", "cote"], "id": 3408 },
    { "pre_ent": ["south", "cheap", "the_lucky_star"], "gold_ent": ["south", "the_lucky_star"], "id": 8047 },
    { "pre_ent": ["hotel"], "gold_ent": ["hotel"], "id": 2350 },
    { "pre_ent": ["01223302330", "cb21dp"], "gold_ent": ["01223302330", "cb21dp"], "id": 7435 },
    { "pre_ent": ["w8m1hz59", "kymmoy"], "gold_ent": [], "id": 3380 },
    { "pre_ent": ["acorn_guest_house", "north", "moderate", "guesthouse"], "gold_ent": [], "id": 5587 },
    { "pre_ent": [], "gold_ent": [], "id": 638 },
    { "pre_ent": [], "gold_ent": [], "id": 3822 },
    { "pre_ent": ["56_saint_barnabas_road"], "gold_ent": ["56_saint_barnabas_road"], "id": 7351 },
    { "pre_ent": ["3"], "gold_ent": [], "id": 5850 },
    { "pre_ent": ["cb17dy", "frankie_and_bennys"], "gold_ent": ["cb17dy", "restaurant"], "id": 3941 },
    { "pre_ent": ["restaurant", "one", "expensive", "north_american"], "gold_ent": ["gourmet_burger_kitchen", "one"], "id": 6967 },
    { "pre_ent": ["west", "restaurant", "14"], "gold_ent": ["14", "west"], "id": 1890 },
    { "pre_ent": ["south", "restaurant", "nandos", "portuguese"], "gold_ent": ["south", "nandos", "portuguese", "cheap"], "id": 2755 },
    { "pre_ent": ["restaurant"], "gold_ent": [], "id": 6681 },
    { "pre_ent": ["restaurant", "chiquito_restaurant_bar", "mexican"], "gold_ent": ["chiquito_restaurant_bar", "mexican"], "id": 6210 },
    { "pre_ent": ["li4hvtbm"], "gold_ent": [], "id": 5164 },
    { "pre_ent": ["the_missing_sock", "east", "cheap", "restaurant"], "gold_ent": ["international", "finders_corner_newmarket_road", "the_missing_sock", "east", "cheap"], "id": 5139 },
    { "pre_ent": [], "gold_ent": [], "id": 578 },
    { "pre_ent": ["hotel"], "gold_ent": [], "id": 4341 },
    { "pre_ent": [], "gold_ent": [], "id": 8184 },
    { "pre_ent": ["hotel", "both_of", "cheap"], "gold_ent": ["expensive", "cheap", "the_cambridge_belfry"], "id": 2413 },
    { "pre_ent": ["restaurant"], "gold_ent": [], "id": 2713 },
    { "pre_ent": [], "gold_ent": [], "id": 2498 },
    { "pre_ent": ["restaurant", "four", "modern_european"], "gold_ent": ["four", "modern_european", "centre", "restaurant"], "id": 2854 },
    { "pre_ent": ["ng7au0y2", "la_margherita"], "gold_ent": ["italian"], "id": 6276 },
    { "pre_ent": ["restaurant", "9rxqyeio", "restaurant_one_seven"], "gold_ent": ["british", "restaurant_one_seven"], "id": 3040 },
    { "pre_ent": ["k1t50mhg"], "gold_ent": [], "id": 4927 },
    { "pre_ent": [], "gold_ent": [], "id": 5174 },
    { "pre_ent": [], "gold_ent": [], "id": 3488 },
    { "pre_ent": ["g591zuvt"], "gold_ent": ["g591zuvt", "acorn_guest_house"], "id": 1327 },
    { "pre_ent": ["centre", "restaurant", "many"], "gold_ent": ["expensive", "centre", "many"], "id": 4253 },
    { "pre_ent": ["theatre", "centre", "mumford_theatre", "cb11pt"], "gold_ent": ["mumford_theatre", "centre", "anglia_ruskin_enterprise_,_east_road", "cb11pt"], "id": 3080 },
    { "pre_ent": [], "gold_ent": ["hotel", "3_star"], "id": 1031 },
    { "pre_ent": [], "gold_ent": [], "id": 2974 },
    { "pre_ent": ["restaurant", "2"], "gold_ent": ["2", "j_restaurant", "dojo_noodle_bar", "asian_oriental", "cheap"], "id": 88 },
    { "pre_ent": [], "gold_ent": [], "id": 5630 },
    { "pre_ent": [], "gold_ent": [], "id": 2344 },
    { "pre_ent": [], "gold_ent": [], "id": 75 },
    { "pre_ent": ["regent_street_city_centre", "centre", "the_gandhi", "72_regent_street_city_centre"], "gold_ent": ["72_regent_street_city_centre", "the_gandhi"], "id": 259 },
    { "pre_ent": ["centre", "restaurant", "the_gardenia", "mediterranean", "cb23ll"], "gold_ent": ["centre", "01223356354", "the_gardenia", "cb23ll"], "id": 3069 },
    { "pre_ent": [], "gold_ent": [], "id": 5192 },
    { "pre_ent": [], "gold_ent": [], "id": 37 },
    { "pre_ent": ["restaurant"], "gold_ent": [], "id": 2167 },
    { "pre_ent": ["acorn_guest_house", "4_star", "guesthouse", "east"], "gold_ent": ["4_star", "east", "guesthouse", "carolina_bed_and_breakfast"], "id": 4859 },
    { "pre_ent": [], "gold_ent": [], "id": 3961 },
    { "pre_ent": ["hotel", "29"], "gold_ent": ["29"], "id": 4178 },
    { "pre_ent": [], "gold_ent": [], "id": 753 },
    { "pre_ent": ["centre", "restaurant", "turkish", "anatolia"], "gold_ent": ["anatolia", "efes_restaurant"], "id": 7549 },
    { "pre_ent": ["01223248882"], "gold_ent": ["01223248882", "yu_garden", "529_newmarket_road_fen_ditton"], "id": 4287 },
    { "pre_ent": ["huntingdon_marriott_hotel", "hotel"], "gold_ent": ["huntingdon_marriott_hotel"], "id": 248 },
    { "pre_ent": ["hotel"], "gold_ent": ["0j08kugq", "124_tenison_road", "a_and_b_guest_house"], "id": 8264 },
    { "pre_ent": ["market_hill_city_centre", "centre", "01223352607"], "gold_ent": ["market_hill_city_centre", "01223352607", "stazione_restaurant_and_coffee_bar"], "id": 3471 },
    { "pre_ent": [], "gold_ent": [], "id": 1243 },
    { "pre_ent": ["asian_oriental", "cheap", "dojo_noodle_bar"], "gold_ent": ["asian_oriental", "dojo_noodle_bar"], "id": 3556 },
    { "pre_ent": ["centre"], "gold_ent": [], "id": 3836 },
    { "pre_ent": ["01223363471", "cb21rq"], "gold_ent": ["40210_millers_yard_city_centre", "cb21rq", "01223363471", "dojo_noodle_bar"], "id": 3354 },
    { "pre_ent": [], "gold_ent": [], "id": 4860 },
    { "pre_ent": ["ihqk49w4"], "gold_ent": [], "id": 351 },
    { "pre_ent": [], "gold_ent": [], "id": 5579 },
    { "pre_ent": [], "gold_ent": [], "id": 7931 },
    { "pre_ent": ["restaurant"], "gold_ent": ["hakka", "pbstnzcl"], "id": 7183 },
    { "pre_ent": ["hotel"], "gold_ent": ["8y3768bt"], "id": 1888 },
    { "pre_ent": ["cheap", "thanh_binh", "vietnamese"], "gold_ent": ["vietnamese", "thanh_binh", "cheap"], "id": 7573 },
    { "pre_ent": ["vdl0a0id"], "gold_ent": ["vdl0a0id"], "id": 5775 },
    { "pre_ent": [], "gold_ent": [], "id": 5895 },
    { "pre_ent": ["centre", "restaurant", "one"], "gold_ent": ["restaurant", "one"], "id": 3947 },
    { "pre_ent": [], "gold_ent": [], "id": 6561 },
    { "pre_ent": [], "gold_ent": ["allenbell"], "id": 2805 },
    { "pre_ent": ["1jcgp18d", "acorn_guest_house"], "gold_ent": ["1jcgp18d", "moderate", "alpha-milton_guest_house"], "id": 8275 },
    { "pre_ent": [], "gold_ent": [], "id": 4953 },
    { "pre_ent": ["4_star", "east"], "gold_ent": ["worth_house", "east", "4_star"], "id": 8226 },
    { "pre_ent": ["south", "chinese", "restaurant"], "gold_ent": ["south", "cheap", "portuguese", "chinese"], "id": 4631 },
    { "pre_ent": ["chinese", "cheap", "restaurant", "yu_garden"], "gold_ent": ["south", "chinese", "charlie_chan", "centre", "cheap"], "id": 6818 },
    { "pre_ent": [], "gold_ent": [], "id": 3425 },
    { "pre_ent": ["hotel", "29"], "gold_ent": ["29"], "id": 5335 },
    { "pre_ent": [], "gold_ent": [], "id": 4240 },
    { "pre_ent": ["restaurant", "restaurant_alimentum", "modern_european"], "gold_ent": ["modern_european", "restaurant_alimentum"], "id": 4605 },
    { "pre_ent": ["6", "east"], "gold_ent": ["4_star"], "id": 7288 },
    { "pre_ent": [], "gold_ent": [], "id": 5077 },
    { "pre_ent": [], "gold_ent": [], "id": 7025 },
    { "pre_ent": ["indian", "restaurant", "east", "curry_prince"], "gold_ent": ["east", "indian", "restaurant"], "id": 2763 },
    { "pre_ent": ["restaurant", "3", "international"], "gold_ent": ["international", "3"], "id": 769 },
    { "pre_ent": [], "gold_ent": ["4_star", "south", "guesthouse", "aylesbray_lodge_guest_house"], "id": 2661 },
    { "pre_ent": ["da_vinci_pizzeria", "20_milton_road_chesterton", "01223351707"], "gold_ent": ["20_milton_road_chesterton", "01223351707"], "id": 8129 },
    { "pre_ent": [], "gold_ent": [], "id": 3453 },
    { "pre_ent": ["the_missing_sock", "east", "international"], "gold_ent": ["the_missing_sock"], "id": 485 },
    { "pre_ent": ["moderate", "restaurant", "south", "pizza_hut_cherry_hinton"], "gold_ent": ["modern_european", "italian"], "id": 6084 },
    { "pre_ent": [], "gold_ent": [], "id": 5254 },
    { "pre_ent": ["all_saints_church", "01223452587", "cb58bs"], "gold_ent": ["cb58bs", "all_saints_church"], "id": 4242 },
    { "pre_ent": [], "gold_ent": [], "id": 1931 },
    { "pre_ent": ["centre", "3_star", "gonville_hotel", "hotel"], "gold_ent": ["3_star", "centre", "gonville_hotel"], "id": 7872 },
    { "pre_ent": ["qzysomaw", "74_chesterton_road"], "gold_ent": ["74_chesterton_road", "qzysomaw"], "id": 2614 },
    { "pre_ent": [], "gold_ent": [], "id": 8025 },
    { "pre_ent": ["indian", "restaurant", "north"], "gold_ent": ["the_nirala", "indian"], "id": 4426 },
    { "pre_ent": ["35_newnham_road_newnham", "cb39ey"], "gold_ent": ["35_newnham_road_newnham", "cb39ey", "sala_thong"], "id": 4368 },
    { "pre_ent": [], "gold_ent": ["restaurant"], "id": 6532 },
    { "pre_ent": ["south", "restaurant"], "gold_ent": ["expensive", "south"], "id": 5434 },
    { "pre_ent": ["2s4uxxs3"], "gold_ent": ["2s4uxxs3"], "id": 4975 },
    { "pre_ent": ["south"], "gold_ent": ["bridge_guest_house"], "id": 8387 },
    { "pre_ent": ["4_star", "alexander_bed_and_breakfast"], "gold_ent": ["alexander_bed_and_breakfast"], "id": 5158 },
    { "pre_ent": ["expensive", "restaurant"], "gold_ent": ["expensive", "restaurant"], "id": 2897 },
    { "pre_ent": ["restaurant", "centre", "mediterranean", "la_mimosa"], "gold_ent": ["la_mimosa", "mediterranean", "centre", "restaurant"], "id": 4654 },
    { "pre_ent": [], "gold_ent": [], "id": 1462 },
    { "pre_ent": ["restaurant"], "gold_ent": [], "id": 6438 },
    { "pre_ent": ["restaurant", "21"], "gold_ent": ["21"], "id": 7548 },
    { "pre_ent": ["international", "restaurant", "centre", "bloomsbury_restaurant"], "gold_ent": ["bloomsbury_restaurant", "moderate", "the_varsity_restaurant"], "id": 1959 },
    { "pre_ent": ["restaurant", "four"], "gold_ent": ["four", "east", "west"], "id": 5319 },
    { "pre_ent": [], "gold_ent": [], "id": 6243 },
    { "pre_ent": [], "gold_ent": [], "id": 1903 },
    { "pre_ent": ["hotel", "the_lensfield_hotel"], "gold_ent": [], "id": 7105 },
    { "pre_ent": ["centre", "restaurant"], "gold_ent": [], "id": 2436 },
    { "pre_ent": ["ugly_duckling", "centre"], "gold_ent": ["ugly_duckling", "centre"], "id": 240 },
    { "pre_ent": ["j_restaurant", "centre", "restaurant"], "gold_ent": [], "id": 3211 },
    { "pre_ent": [], "gold_ent": ["restaurant"], "id": 3468 },
    { "pre_ent": ["el_shaddai"], "gold_ent": [], "id": 2015 },
    { "pre_ent": [], "gold_ent": [], "id": 4611 },
    { "pre_ent": ["curry_prince", "451_newmarket_road_fen_ditton", "01223566388", "cb58jj"], "gold_ent": ["cb58jj", "01223566388", "curry_prince", "451_newmarket_road_fen_ditton"], "id": 3099 },
    { "pre_ent": [], "gold_ent": [], "id": 2171 },
    { "pre_ent": ["italian", "pizza_hut_cherry_hinton"], "gold_ent": ["italian", "g4_cambridge_leisure_park_clifton_way_cherry_hinton"], "id": 8055 },
    { "pre_ent": [], "gold_ent": [], "id": 4919 },
    { "pre_ent": ["guesthouse", "6"], "gold_ent": ["south", "3_star", "6", "west", "north"], "id": 17 },
    { "pre_ent": ["moderate", "meghna", "indian"], "gold_ent": ["restaurant", "meghna", "italian", "moderate", "west"], "id": 4440 },
    { "pre_ent": ["t5aaepl9", "dojo_noodle_bar"], "gold_ent": ["t5aaepl9", "dojo_noodle_bar"], "id": 7980 },
    { "pre_ent": [], "gold_ent": [], "id": 4999 },
    { "pre_ent": ["a4ij54q", "gonville_hotel", "hotel"], "gold_ent": ["gonville_hotel", "a4ij54q"], "id": 7501 },
    { "pre_ent": ["restaurant"], "gold_ent": [], "id": 1923 },
    { "pre_ent": [], "gold_ent": [], "id": 2457 },
    { "pre_ent": ["cheap", "restaurant"], "gold_ent": [], "id": 8503 },
    { "pre_ent": ["centre", "gastropub"], "gold_ent": ["gastropub", "the_slug_and_lettuce", "34_-_35_green_street"], "id": 7543 },
    { "pre_ent": ["restaurant"], "gold_ent": ["moderate", "restaurant"], "id": 1821 },
    { "pre_ent": [], "gold_ent": [], "id": 1280 },
    { "pre_ent": [], "gold_ent": [], "id": 6656 },
    { "pre_ent": ["restaurant", "3"], "gold_ent": ["east", "indian", "3"], "id": 8482 },
    { "pre_ent": [], "gold_ent": ["guesthouse"], "id": 8273 },
    { "pre_ent": ["centre"], "gold_ent": [], "id": 7626 },
    { "pre_ent": ["aylesbray_lodge_guest_house"], "gold_ent": ["aylesbray_lodge_guest_house"], "id": 3959 },
    { "pre_ent": ["expensive", "restaurant", "peking_restaurant", "10_homerton_street_city_centre", "south", "centre"], "gold_ent": ["restaurant", "peking_restaurant", "chinese", "10_homerton_street_city_centre", "expensive"], "id": 3284 },
    { "pre_ent": [], "gold_ent": ["centre"], "id": 207 },
    { "pre_ent": ["guesthouse", "a_few"], "gold_ent": ["east", "a_and_b_guest_house"], "id": 4554 },
    { "pre_ent": ["cb21dq"], "gold_ent": ["01223334860", "cb21dq", "downing_college"], "id": 4560 },
    { "pre_ent": [], "gold_ent": [], "id": 3414 },
    { "pre_ent": ["hotel", "south"], "gold_ent": ["south"], "id": 8308 },
    { "pre_ent": ["restaurant", "a_few", "east"], "gold_ent": ["a_few", "east"], "id": 4676 },
    { "pre_ent": ["1-6_corn_exchange_street", "cb23qf"], "gold_ent": ["cb23qf", "1-6_corn_exchange_street"], "id": 6123 },
    { "pre_ent": ["indian", "restaurant", "four", "east"], "gold_ent": ["four", "east", "indian"], "id": 1004 },
    { "pre_ent": ["graffiti", "west", "british"], "gold_ent": ["british", "expensive", "moderate", "west"], "id": 1892 },
    { "pre_ent": [], "gold_ent": [], "id": 6825 },
    { "pre_ent": ["restaurant"], "gold_ent": ["tang_chinese"], "id": 4312 },
    { "pre_ent": ["moderate", "2_star", "hotel", "cityroomz"], "gold_ent": ["centre"], "id": 798 },
    { "pre_ent": ["4_star", "hotel", "guesthouse"], "gold_ent": ["hotel", "4_star", "guesthouse", "centre"], "id": 4322 },
    { "pre_ent": ["east"], "gold_ent": ["5_greens_road", "cambridge_artworks"], "id": 2807 },
    { "pre_ent": [], "gold_ent": [], "id": 5189 },
    { "pre_ent": ["cb39lh"], "gold_ent": ["cb39lh"], "id": 6043 },
    { "pre_ent": ["east", "restaurant", "grafton_hotel_restaurant"], "gold_ent": ["british", "expensive", "east", "grafton_hotel_restaurant"], "id": 7073 },
    { "pre_ent": ["w92c2z47", "hakka"], "gold_ent": [], "id": 4990 },
    { "pre_ent": ["east"], "gold_ent": ["express_by_holiday_inn_cambridge"], "id": 6944 },
    { "pre_ent": ["guesthouse", "9"], "gold_ent": ["9"], "id": 141 },
    { "pre_ent": [], "gold_ent": [], "id": 4778 },
    { "pre_ent": ["centre", "la_raza"], "gold_ent": ["restaurant", "spanish", "centre", "la_raza", "cheap"], "id": 2889 },
    { "pre_ent": ["restaurant", "cb21uf", "fitzbillies_restaurant"], "gold_ent": ["fitzbillies_restaurant"], "id": 7613 },
    { "pre_ent": [], "gold_ent": [], "id": 6072 },
    { "pre_ent": ["aylesbray_lodge_guest_house", "jp9dvktj"], "gold_ent": ["jp9dvktj"], "id": 2125 },
    { "pre_ent": [], "gold_ent": ["centre"], "id": 6966 },
    { "pre_ent": ["restaurant", "kanpywac", "city_stop_restaurant"], "gold_ent": ["city_stop_restaurant", "eraina"], "id": 952 },
    { "pre_ent": [], "gold_ent": ["centre"], "id": 7604 },
    { "pre_ent": ["south", "portuguese", "restaurant", "two"], "gold_ent": ["two", "south", "centre", "portuguese"], "id": 7000 },
    { "pre_ent": ["hno7wymg"], "gold_ent": ["hno7wymg"], "id": 6159 },
    { "pre_ent": ["restaurant", "2"], "gold_ent": ["2", "south", "italian", "modern_european"], "id": 667 },
    { "pre_ent": ["loch_fyne", "restaurant"], "gold_ent": ["loch_fyne", "restaurant"], "id": 2320 },
    { "pre_ent": [], "gold_ent": [], "id": 7377 },
    { "pre_ent": [], "gold_ent": ["guesthouse", "allenbell", "cheap"], "id": 8066 },
    { "pre_ent": ["arwfxldl", "hk_fusion"], "gold_ent": [], "id": 3007 },
    { "pre_ent": ["restaurant"], "gold_ent": ["restaurant"], "id": 5732 },
    { "pre_ent": ["centre", "restaurant", "eraina", "european", "moderate"], "gold_ent": ["european", "moderate", "galleria", "centre"], "id": 710 },
    { "pre_ent": ["4_star", "acorn_guest_house"], "gold_ent": [], "id": 3024 },
    { "pre_ent": [], "gold_ent": [], "id": 3867 },
    { "pre_ent": [], "gold_ent": [], "id": 4652 },
    { "pre_ent": [], "gold_ent": [], "id": 4626 },
    { "pre_ent": [], "gold_ent": [], "id": 1548 },
    { "pre_ent": [], "gold_ent": [], "id": 6027 },
    { "pre_ent": ["nandos", "cambridge_leisure_park_clifton_way"], "gold_ent": ["cambridge_leisure_park_clifton_way", "cb17dy", "nandos"], "id": 5013 },
    { "pre_ent": ["da_vinci_pizzeria", "north"], "gold_ent": ["cheap", "da_vinci_pizzeria", "restaurant", "north"], "id": 1271 },
    { "pre_ent": ["restaurant", "2"], "gold_ent": ["2"], "id": 5280 },
    { "pre_ent": ["aylesbray_lodge_guest_house"], "gold_ent": ["aylesbray_lodge_guest_house"], "id": 4340 },
    { "pre_ent": ["cb18dw"], "gold_ent": ["cb18dw"], "id": 7212 },
    { "pre_ent": ["zellmaly"], "gold_ent": ["zellmaly"], "id": 2475 },
    { "pre_ent": [], "gold_ent": ["bridge_guest_house", "3_star"], "id": 2656 },
    { "pre_ent": ["several"], "gold_ent": ["several"], "id": 4908 },
    { "pre_ent": ["south", "restaurant", "nine"], "gold_ent": [], "id": 7411 },
    { "pre_ent": ["east", "curry_prince"], "gold_ent": ["east", "indian", "restaurant", "curry_prince"], "id": 4374 },
    { "pre_ent": ["avalon", "moderate", "centre", "lots_of"], "gold_ent": ["lots_of"], "id": 5756 },
    { "pre_ent": ["restaurant", "restaurant_one_seven", "british"], "gold_ent": ["british", "centre", "restaurant"], "id": 6409 },
    { "pre_ent": ["01223902158"], "gold_ent": ["01223902158"], "id": 2335 },
    { "pre_ent": ["south", "expensive", "restaurant", "chiquito_restaurant_bar"], "gold_ent": [], "id": 804 },
    { "pre_ent": ["cb13lh"], "gold_ent": ["cb13lh"], "id": 6066 },
    { "pre_ent": ["express_by_holiday_inn_cambridge", "2_star", "hotel", "north"], "gold_ent": ["east", "north", "2_star"], "id": 2610 },
    { "pre_ent": [], "gold_ent": [], "id": 399 },
    { "pre_ent": [], "gold_ent": [], "id": 7863 },
    { "pre_ent": ["restaurant"], "gold_ent": [], "id": 1891 },
    { "pre_ent": ["both"], "gold_ent": ["both", "4_star", "worth_house", "carolina_bed_and_breakfast"], "id": 2314 },
    { "pre_ent": ["cheap", "thanh_binh", "vietnamese"], "gold_ent": ["thanh_binh", "restaurant", "vietnamese", "west", "cheap"], "id": 7471 },
    { "pre_ent": ["da_vinci_pizzeria", "20_milton_road_chesterton", "01223351707"], "gold_ent": ["20_milton_road_chesterton", "01223351707", "da_vinci_pizzeria"], "id": 6619 },
    { "pre_ent": [], "gold_ent": [], "id": 2476 },
    { "pre_ent": ["centre", "italian", "restaurant", "a_number_of"], "gold_ent": ["italian", "don_pasquale_pizzeria"], "id": 898 },
    { "pre_ent": ["cb11ln"], "gold_ent": ["cb11ln", "broughton_house_gallery"], "id": 8480 },
    { "pre_ent": ["la_mimosa", "thompsons_lane_fen_ditton", "01223362525"], "gold_ent": ["01223362525", "la_mimosa", "thompsons_lane_fen_ditton"], "id": 6565 },
    { "pre_ent": [], "gold_ent": [], "id": 6923 },
    { "pre_ent": ["restaurant", "21"], "gold_ent": ["21"], "id": 4972 },
    { "pre_ent": ["centre", "restaurant"], "gold_ent": [], "id": 8092 },
    { "pre_ent": ["bridge_street_city_centre", "centre", "restaurant", "restaurant_two_two", "01223351880", "cb43ax"], "gold_ent": ["01223351880", "french", "cb43ax", "restaurant_two_two", "01223311053", "bridge_street_city_centre", "cote", "22_chesterton_road_chesterton"], "id": 552 },
    { "pre_ent": [], "gold_ent": [], "id": 7406 },
    { "pre_ent": ["01223352500", "graffiti"], "gold_ent": ["01223352500"], "id": 3687 },
    { "pre_ent": ["guesthouse", "east", "autumn_house"], "gold_ent": ["autumn_house", "east", "cheap"], "id": 3324 },
    { "pre_ent": [], "gold_ent": [], "id": 1558 },
    { "pre_ent": ["centre", "18"], "gold_ent": ["18"], "id": 3459 },
    { "pre_ent": ["north", "restaurant", "2"], "gold_ent": ["2", "italian", "indian", "north", "cheap"], "id": 5048 },
    { "pre_ent": [], "gold_ent": [], "id": 1085 },
    { "pre_ent": [], "gold_ent": [], "id": 8486 },
    { "pre_ent": ["curry_garden", "6grfmvdj"], "gold_ent": ["6grfmvdj", "curry_garden"], "id": 5765 },
    { "pre_ent": ["centre", "expensive", "restaurant"], "gold_ent": [], "id": 6785 },
    { "pre_ent": ["451_newmarket_road_fen_ditton", "01223566388"], "gold_ent": ["01223566388", "451_newmarket_road_fen_ditton"], "id": 5046 },
    { "pre_ent": ["aeqlol33", "dojo_noodle_bar"], "gold_ent": ["asian_oriental", "cheap", "dojo_noodle_bar"], "id": 5931 },
    { "pre_ent": ["9rxqyeio"], "gold_ent": ["9rxqyeio"], "id": 3041 },
    { "pre_ent": ["xx1tf9gv"], "gold_ent": ["thanh_binh", "xx1tf9gv"], "id": 2580 },
    { "pre_ent": ["north", "365_milton_road", "2_star", "hotel"], "gold_ent": ["hotel"], "id": 6412 },
    { "pre_ent": [], "gold_ent": [], "id": 3668 },
    { "pre_ent": ["01223505015", "cb11ln"], "gold_ent": ["darrys_cookhouse_and_wine_shop", "01223505015", "cb11ln"], "id": 4696 },
    { "pre_ent": ["restaurant", "two", "south"], "gold_ent": ["two", "south", "portuguese", "chinese", "cheap"], "id": 363 },
    { "pre_ent": ["4_star", "guesthouse", "north", "moderate", "kirkwood_house"], "gold_ent": ["4_star", "guesthouse", "north", "kirkwood_house"], "id": 147 },
    { "pre_ent": [], "gold_ent": [], "id": 6388 },
    { "pre_ent": ["da_vinci_pizzeria", "20_milton_road_chesterton", "01223351707"], "gold_ent": ["20_milton_road_chesterton", "01223351707", "da_vinci_pizzeria"], "id": 4232 },
    { "pre_ent": ["2supqqpl", "allenbell"], "gold_ent": ["allenbell", "2supqqpl"], "id": 2089 },
    { "pre_ent": ["centre", "nandos", "nandos_city_centre"], "gold_ent": ["01223327908", "nandos_city_centre", "centre"], "id": 7524 },
    { "pre_ent": ["2s4uxxs3", "ali_baba"], "gold_ent": [], "id": 4974 },
    { "pre_ent": ["acorn_guest_house", "154_chesterton_road"], "gold_ent": ["acorn_guest_house", "154_chesterton_road"], "id": 289 },
    { "pre_ent": ["anatolia", "restaurant", "efes_restaurant"], "gold_ent": ["anatolia", "turkish", "efes_restaurant"], "id": 859 },
    { "pre_ent": ["moderate", "gonville_hotel", "centre", "hotel"], "gold_ent": ["gonville_hotel", "3_star", "expensive", "centre", "hotel"], "id": 3082 },
    { "pre_ent": ["restaurant", "la_margherita", "west", "vietnamese"], "gold_ent": [], "id": 887 },
    { "pre_ent": ["restaurant", "centre", "wagamama", "japanese"], "gold_ent": ["japanese", "expensive", "restaurant"], "id": 5958 },
    { "pre_ent": [], "gold_ent": [], "id": 8067 },
    { "pre_ent": [], "gold_ent": [], "id": 5779 },
    { "pre_ent": [], "gold_ent": [], "id": 1936 },
    { "pre_ent": ["centre", "restaurant"], "gold_ent": [], "id": 6988 },
    { "pre_ent": ["v54fg5x2", "la_raza"], "gold_ent": [], "id": 3954 },
    { "pre_ent": [], "gold_ent": [], "id": 8194 },
    { "pre_ent": [], "gold_ent": ["e69cnu30"], "id": 1977 },
    { "pre_ent": ["centre", "4_star", "alexander_bed_and_breakfast"], "gold_ent": ["alexander_bed_and_breakfast"], "id": 6014 },
    { "pre_ent": ["chinese", "restaurant", "yu_garden", "529_newmarket_road_fen_ditton", "east", "01223248882", "cb58pa"], "gold_ent": ["restaurant", "chinese", "01223248882", "yu_garden", "east", "529_newmarket_road_fen_ditton", "cb58pa"], "id": 4370 },
    { "pre_ent": ["centre", "college", "christ_'_s_college", "cb23bu"], "gold_ent": ["cb23bu", "01223334900", "free", "christ_'_s_college"], "id": 411 },
    { "pre_ent": ["restaurant", "3"], "gold_ent": [], "id": 584 },
    { "pre_ent": ["vietnamese", "restaurant", "east"], "gold_ent": ["vietnamese", "east"], "id": 3735 },
    { "pre_ent": ["west"], "gold_ent": ["21_-_24_northampton_street"], "id": 39 },
    { "pre_ent": [], "gold_ent": ["acorn_guest_house"], "id": 3926 },
    { "pre_ent": ["restaurant", "5"], "gold_ent": ["5", "charlie_chan", "cheap", "chinese"], "id": 5498 },
    { "pre_ent": [], "gold_ent": [], "id": 8453 },
    { "pre_ent": ["guesthouse"], "gold_ent": [], "id": 7349 },
    { "pre_ent": [], "gold_ent": [], "id": 3589 },
    { "pre_ent": ["south", "expensive", "restaurant", "chiquito_restaurant_bar"], "gold_ent": [], "id": 5177 },
    { "pre_ent": ["restaurant"], "gold_ent": ["restaurant"], "id": 2449 },
    { "pre_ent": ["restaurant", "five"], "gold_ent": ["five"], "id": 1297 },
    { "pre_ent": ["meghna", "west", "indian", "moderate", "restaurant"], "gold_ent": ["meghna", "205_victoria_road_chesterton", "01223727410"], "id": 6051 },
    { "pre_ent": ["efm3tdr4", "archway_house"], "gold_ent": ["archway_house"], "id": 3804 },
    { "pre_ent": ["moderate", "north", "hotel", "acorn_guest_house"], "gold_ent": [], "id": 3854 },
    { "pre_ent": ["restaurant", "two", "east"], "gold_ent": ["pizza_hut_fen_ditton", "cambridge_retail_park_newmarket_road_fen_ditton"], "id": 5154 },
    { "pre_ent": ["vggq2ap9", "golden_house"], "gold_ent": [], "id": 2215 },
    { "pre_ent": ["hotel", "aebkvjv3", "the_lensfield_hotel"], "gold_ent": [], "id": 3838 },
    { "pre_ent": ["twelve"], "gold_ent": ["twelve"], "id": 5588 },
    { "pre_ent": ["expensive", "restaurant", "chiquito_restaurant_bar", "mexican"], "gold_ent": ["south", "mexican", "restaurant", "chiquito_restaurant_bar"], "id": 7485 },
    { "pre_ent": ["q7r6zvre", "bedouin"], "gold_ent": ["restaurant"], "id": 6439 },
    { "pre_ent": ["ihqk49w4"], "gold_ent": ["ihqk49w4"], "id": 352 },
    { "pre_ent": ["chinese", "moderate", "golden_house"], "gold_ent": ["golden_house", "charlie_chan", "01223361763", "01842753771"], "id": 787 },
    { "pre_ent": ["3"], "gold_ent": [], "id": 5057 },
    { "pre_ent": ["west", "vietnamese"], "gold_ent": ["cb30af", "thanh_binh", "vietnamese", "restaurant"], "id": 6860 },
    { "pre_ent": ["gonville_hotel", "hotel"], "gold_ent": ["gonville_hotel"], "id": 7873 },
    { "pre_ent": ["cheap", "thanh_binh", "vietnamese"], "gold_ent": ["vietnamese", "thanh_binh", "west"], "id": 383 },
    { "pre_ent": ["restaurant", "thanh_binh", "west", "vietnamese"], "gold_ent": ["vietnamese", "thanh_binh", "restaurant", "cheap"], "id": 5977 },
    { "pre_ent": ["1jyrfrt0", "travellers_rest"], "gold_ent": ["restaurant"], "id": 7167 },
    { "pre_ent": ["restaurant", "centre", "turkish", "cb21uj"], "gold_ent": ["turkish", "restaurant"], "id": 5606 },
    { "pre_ent": ["guesthouse"], "gold_ent": [], "id": 4601 },
    { "pre_ent": [], "gold_ent": [], "id": 1270 },
    { "pre_ent": [], "gold_ent": [], "id": 4230 },
    { "pre_ent": [], "gold_ent": [], "id": 5353 },
    { "pre_ent": ["hotel"], "gold_ent": ["2_star"], "id": 3579 },
    { "pre_ent": [], "gold_ent": [], "id": 7020 },
    { "pre_ent": ["hotel"], "gold_ent": ["allenbell"], "id": 625 },
    { "pre_ent": [], "gold_ent": [], "id": 6270 },
    { "pre_ent": ["meghna", "205_victoria_road_chesterton", "west", "moderate", "restaurant"], "gold_ent": ["meghna", "moderate", "west"], "id": 3645 },
    { "pre_ent": ["carolina_bed_and_breakfast"], "gold_ent": ["carolina_bed_and_breakfast"], "id": 3279 },
    { "pre_ent": [], "gold_ent": [], "id": 5029 },
    { "pre_ent": ["north", "restaurant", "royal_spice"], "gold_ent": ["royal_spice", "north", "restaurant", "cheap"], "id": 2575 },
    { "pre_ent": ["centre", "restaurant", "4"], "gold_ent": ["4"], "id": 6956 },
    { "pre_ent": ["people_'_s_portraits_exhibition_at_girton_college", "kettle_'_s_yard"], "gold_ent": ["people_'_s_portraits_exhibition_at_girton_college", "kettle_'_s_yard"], "id": 5466 },
    { "pre_ent": [], "gold_ent": ["centre"], "id": 3403 },
    { "pre_ent": [], "gold_ent": [], "id": 5490 },
    { "pre_ent": ["centre", "restaurant", "little_seoul", "korean"], "gold_ent": ["little_seoul", "restaurant", "korean"], "id": 3371 },
    { "pre_ent": ["centre"], "gold_ent": ["centre"], "id": 1424 },
    { "pre_ent": ["nuyr7oqg", "acorn_guest_house"], "gold_ent": ["nuyr7oqg", "acorn_guest_house"], "id": 7892 },
    { "pre_ent": ["south", "restaurant"], "gold_ent": [], "id": 2857 },
    { "pre_ent": ["01223247942", "3"], "gold_ent": ["01223247942"], "id": 2657 },
    { "pre_ent": [], "gold_ent": ["cambridge_museum_of_technology"], "id": 3907 },
    { "pre_ent": ["golden_wok", "191_histon_road_chesterton", "01223350688"], "gold_ent": ["191_histon_road_chesterton", "golden_wok", "01223350688"], "id": 3269 },
    { "pre_ent": [], "gold_ent": [], "id": 6165 },
    { "pre_ent": [], "gold_ent": [], "id": 5133 },
    { "pre_ent": ["centre"], "gold_ent": [], "id": 7342 },
    { "pre_ent": ["international", "restaurant", "bloomsbury_restaurant"], "gold_ent": [], "id": 8277 },
    { "pre_ent": ["cheap", "restaurant"], "gold_ent": [], "id": 5624 },
    { "pre_ent": ["hotel", "expensive", "university_arms_hotel"], "gold_ent": ["expensive"], "id": 939 },
    { "pre_ent": ["pfgjjsbo"], "gold_ent": ["pfgjjsbo"], "id": 2662 },
    { "pre_ent": ["gastropub", "moderate", "restaurant", "one"], "gold_ent": ["gastropub", "the_cow_pizza_kitchen_and_bar", "centre", "one"], "id": 809 },
    { "pre_ent": ["centre", "turkish", "restaurant", "anatolia"], "gold_ent": ["anatolia", "turkish", "centre"], "id": 3949 },
    { "pre_ent": [], "gold_ent": [], "id": 1792 },
    { "pre_ent": ["centre", "restaurant", "wagamama", "japanese"], "gold_ent": ["wagamama", "centre"], "id": 182 },
    { "pre_ent": ["indian", "restaurant", "3", "east"], "gold_ent": ["restaurant", "curry_prince", "rajmahal", "east", "indian"], "id": 8484 },
    { "pre_ent": ["4_star", "all", "west", "hotel"], "gold_ent": ["4_star", "west"], "id": 1641 },
    { "pre_ent": ["centre", "broughton_house_gallery"], "gold_ent": ["98_king_street", "free", "centre", "museum", "broughton_house_gallery"], "id": 7409 },
    { "pre_ent": ["restaurant", "two", "north"], "gold_ent": ["two", "chinese", "moderate", "indian", "north"], "id": 4734 },
    { "pre_ent": ["west", "castle_galleries"], "gold_ent": ["west", "cambridge_and_county_folk_museum"], "id": 5332 },
    { "pre_ent": [], "gold_ent": [], "id": 3870 },
    { "pre_ent": ["restaurant", "south"], "gold_ent": ["south"], "id": 7962 },
    { "pre_ent": ["moderate", "ali_baba", "lebanese"], "gold_ent": ["ali_baba"], "id": 2532 },
    { "pre_ent": ["centre", "gastropub", "expensive", "restaurant", "all"], "gold_ent": ["east", "centre"], "id": 6963 },
    { "pre_ent": [], "gold_ent": [], "id": 1357 },
    { "pre_ent": ["b5cpu2x5"], "gold_ent": ["b5cpu2x5"], "id": 2682 },
    { "pre_ent": ["cheap", "guesthouse", "centre", "autumn_house"], "gold_ent": ["autumn_house", "4_star", "cheap"], "id": 6749 },
    { "pre_ent": ["moderate", "restaurant", "west", "meghna"], "gold_ent": ["restaurant", "meghna", "moderate", "west", "indian"], "id": 5613 },
    { "pre_ent": ["cityroomz", "sleeperz_hotel,_station_road", "centre", "hotel"], "gold_ent": ["01223304050", "cityroomz", "centre", "hotel"], "id": 3194 },
    { "pre_ent": ["centre", "chinese", "restaurant"], "gold_ent": ["centre", "chinese"], "id": 3005 },
    { "pre_ent": [], "gold_ent": [], "id": 2336 },
    { "pre_ent": ["restaurant"], "gold_ent": ["restaurant"], "id": 2033 },
    { "pre_ent": ["wagamama", "36_saint_andrews_street", "01223462354"], "gold_ent": ["01223462354", "36_saint_andrews_street"], "id": 6422 },
    { "pre_ent": ["3l2hybcy", "loch_fyne"], "gold_ent": ["3l2hybcy"], "id": 708 },
    { "pre_ent": ["2", "cb23nj", "01223323737"], "gold_ent": ["cb21ab", "01223323737"], "id": 5282 },
    { "pre_ent": [], "gold_ent": [], "id": 8121 },
    { "pre_ent": ["moderate", "restaurant", "north", "golden_wok"], "gold_ent": ["golden_wok", "north", "restaurant"], "id": 6853 },
    { "pre_ent": [], "gold_ent": ["4_star", "moderate", "acorn_guest_house"], "id": 773 },
    { "pre_ent": ["expensive", "little_seoul", "korean"], "gold_ent": ["expensive", "little_seoul", "restaurant", "korean"], "id": 926 },
    { "pre_ent": [], "gold_ent": [], "id": 2117 },
    { "pre_ent": ["north", "restaurant"], "gold_ent": ["north"], "id": 1212 },
    { "pre_ent": ["restaurant", "centre", "european", "expensive", "cambridge_lodge_restaurant"], "gold_ent": ["restaurant", "eraina", "expensive", "centre", "european"], "id": 931 },
    { "pre_ent": [], "gold_ent": [], "id": 8470 },
    { "pre_ent": [], "gold_ent": [], "id": 4794 },
    { "pre_ent": ["hotel"], "gold_ent": [], "id": 6722 },
    { "pre_ent": [], "gold_ent": [], "id": 5201 },
    { "pre_ent": ["hotel"], "gold_ent": ["north", "arbury_lodge_guesthouse"], "id": 1263 },
    { "pre_ent": ["la_margherita", "15_magdalene_street_city_centre", "west", "italian", "01223315232", "restaurant", "centre"], "gold_ent": ["restaurant", "la_margherita", "italian", "west", "cheap"], "id": 2503 },
    { "pre_ent": ["centre", "nightclub", "soul_tree_nightclub"], "gold_ent": ["soul_tree_nightclub"], "id": 170 },
    { "pre_ent": [], "gold_ent": [], "id": 1034 },
    { "pre_ent": ["south", "expensive", "restaurant", "chiquito_restaurant_bar"], "gold_ent": ["south", "restaurant", "mexican", "chiquito_restaurant_bar", "expensive"], "id": 7616 },
    { "pre_ent": [], "gold_ent": [], "id": 2759 },
    { "pre_ent": ["centre", "city_centre_north_b_and_b", "north", "xlpm3fvl"], "gold_ent": ["el_shaddai", "xlpm3fvl", "city_centre_north_b_and_b"], "id": 1504 },
    { "pre_ent": ["moderate", "restaurant"], "gold_ent": [], "id": 4548 },
    { "pre_ent": ["south", "nusha", "unit_g6_,_cambridge_leisure_park_,_clifton_road"], "gold_ent": ["south", "cb17dy", "unit_g6_,_cambridge_leisure_park_,_clifton_road"], "id": 459 },
    { "pre_ent": [], "gold_ent": [], "id": 7140 },
    { "pre_ent": ["express_by_holiday_inn_cambridge"], "gold_ent": [], "id": 4496 },
    { "pre_ent": ["56_saint_barnabas_road"], "gold_ent": ["56_saint_barnabas_road", "alexander_bed_and_breakfast"], "id": 6016 },
    { "pre_ent": ["guesthouse", "4"], "gold_ent": ["2_star"], "id": 8087 },
    { "pre_ent": ["moderate", "anatolia"], "gold_ent": ["anatolia"], "id": 2004 },
    { "pre_ent": ["moderate", "yippee_noodle_bar", "asian_oriental"], "gold_ent": ["yippee_noodle_bar", "moderate", "asian_oriental"], "id": 2219 },
    { "pre_ent": ["centre", "restaurant"], "gold_ent": ["centre"], "id": 6255 },
    { "pre_ent": ["carolina_bed_and_breakfast", "moe0auat"], "gold_ent": ["hotel"], "id": 2388 },
    { "pre_ent": ["bon67cdz", "allenbell"], "gold_ent": ["allenbell", "bon67cdz"], "id": 1098 },
    { "pre_ent": ["west", "restaurant", "three"], "gold_ent": ["three", "west"], "id": 4803 },
    { "pre_ent": [], "gold_ent": ["centre"], "id": 6616 },
    { "pre_ent": ["restaurant", "centre", "spanish", "la_raza"], "gold_ent": ["spanish", "la_tasca", "centre", "restaurant"], "id": 534 },
    { "pre_ent": ["italian", "royal_spice"], "gold_ent": ["italian", "indian"], "id": 4016 },
    { "pre_ent": ["expensive", "restaurant"], "gold_ent": ["la_mimosa", "shiraz_restaurant"], "id": 7819 },
    { "pre_ent": ["cb12de"], "gold_ent": [], "id": 7877 },
    { "pre_ent": [], "gold_ent": [], "id": 807 },
    { "pre_ent": ["alexander_bed_and_breakfast"], "gold_ent": [], "id": 3985 },
    { "pre_ent": ["5", "hotel"], "gold_ent": ["5"], "id": 1649 },
    { "pre_ent": [], "gold_ent": [], "id": 1509 },
    { "pre_ent": ["hamilton_lodge"], "gold_ent": [], "id": 7477 },
    { "pre_ent": ["01223357187", "cb11hr"], "gold_ent": ["01223357187", "cb11hr"], "id": 1194 },
    { "pre_ent": ["restaurant", "expensive", "centre", "gourmet_burger_kitchen"], "gold_ent": ["gourmet_burger_kitchen", "north_american", "centre", "restaurant"], "id": 6969 },
    { "pre_ent": ["centre", "restaurant", "bangkok_city", "thai"], "gold_ent": ["bangkok_city", "thai", "centre"], "id": 5711 },
    { "pre_ent": [], "gold_ent": [], "id": 7058 },
    { "pre_ent": ["hotel", "6", "south"], "gold_ent": ["6"], "id": 3834 },
    { "pre_ent": [], "gold_ent": [], "id": 556 },
    { "pre_ent": ["el_shaddai"], "gold_ent": ["el_shaddai", "centre"], "id": 6547 },
    { "pre_ent": [], "gold_ent": [], "id": 5126 },
    { "pre_ent": [], "gold_ent": [], "id": 7948 },
    { "pre_ent": ["restaurant"], "gold_ent": [], "id": 4989 },
    { "pre_ent": ["restaurant", "two", "centre", "portuguese"], "gold_ent": ["two", "portuguese"], "id": 3319 },
    { "pre_ent": [], "gold_ent": ["restaurant"], "id": 8180 },
    { "pre_ent": ["l0enmaag"], "gold_ent": ["l0enmaag", "guesthouse", "allenbell"], "id": 2804 },
    { "pre_ent": [], "gold_ent": [], "id": 2734 },
    { "pre_ent": [], "gold_ent": [], "id": 255 },
    { "pre_ent": [], "gold_ent": [], "id": 7693 },
    { "pre_ent": [], "gold_ent": [], "id": 3903 },
    { "pre_ent": ["west", "indian", "restaurant", "tandoori_palace"], "gold_ent": ["expensive", "tandoori_palace"], "id": 226 },
    { "pre_ent": [], "gold_ent": [], "id": 2359 },
    { "pre_ent": ["restaurant"], "gold_ent": [], "id": 6904 },
    { "pre_ent": [], "gold_ent": [], "id": 5303 },
    { "pre_ent": [], "gold_ent": ["hotel"], "id": 2407 },
    { "pre_ent": [], "gold_ent": [], "id": 126 },
    { "pre_ent": [], "gold_ent": [], "id": 6456 },
    { "pre_ent": ["bridge_guest_house"], "gold_ent": ["hotel", "moderate", "centre"], "id": 3029 },
    { "pre_ent": [], "gold_ent": [], "id": 6420 },
    { "pre_ent": ["british", "restaurant", "several", "centre"], "gold_ent": ["british", "183_east_road_city_centre", "several", "moderate", "cotto"], "id": 2767 },
    { "pre_ent": ["yippee_noodle_bar", "centre", "moderate", "restaurant", "chinese"], "gold_ent": ["british", "chinese"], "id": 8021 },
    { "pre_ent": ["meghna", "205_victoria_road_chesterton", "west", "01223727410", "moderate", "restaurant"], "gold_ent": ["british", "italian", "indian"], "id": 6050 },
    { "pre_ent": [], "gold_ent": [], "id": 6228 },
    { "pre_ent": ["68_histon_road_chesterton", "cb43le"], "gold_ent": ["68_histon_road_chesterton", "cb43le"], "id": 4334 },
    { "pre_ent": [], "gold_ent": [], "id": 7532 },
    { "pre_ent": [], "gold_ent": [], "id": 2239 },
    { "pre_ent": ["many"], "gold_ent": ["many"], "id": 2026 },
    { "pre_ent": [], "gold_ent": [], "id": 4762 },
    { "pre_ent": [], "gold_ent": [], "id": 2692 },
    { "pre_ent": ["21", "hotel"], "gold_ent": ["21"], "id": 2200 },
    { "pre_ent": ["thanh_binh", "vietnamese", "cheap"], "gold_ent": ["01223362456", "thanh_binh", "west", "17_magdalene_street_city_centre"], "id": 1301 },
    { "pre_ent": ["restaurant"], "gold_ent": ["pcu46v3w"], "id": 4865 },
    { "pre_ent": ["restaurant", "south"], "gold_ent": ["south"], "id": 7915 },
    { "pre_ent": [], "gold_ent": [], "id": 1437 },
    { "pre_ent": ["restaurant", "several", "north"], "gold_ent": ["north", "several"], "id": 1701 },
    { "pre_ent": ["east", "royal_standard"], "gold_ent": ["290_mill_road_city_centre", "royal_standard", "restaurant"], "id": 2848 },
    { "pre_ent": [], "gold_ent": [], "id": 2349 },
    { "pre_ent": [], "gold_ent": [], "id": 270 },
    { "pre_ent": ["centre", "restaurant", "11", "european"], "gold_ent": ["european", "11"], "id": 4593 },
    { "pre_ent": ["yu_garden", "01223248882"], "gold_ent": ["01223248882", "yu_garden"], "id": 4148 },
    { "pre_ent": [], "gold_ent": [], "id": 6584 },
    { "pre_ent": ["guesthouse"], "gold_ent": ["d3q7safm"], "id": 6273 },
    { "pre_ent": ["centre", "restaurant", "15"], "gold_ent": ["15"], "id": 1238 },
    { "pre_ent": ["express_by_holiday_inn_cambridge", "057sx3x0"], "gold_ent": ["express_by_holiday_inn_cambridge"], "id": 3107 },
    { "pre_ent": ["centre", "museum"], "gold_ent": [], "id": 823 },
    { "pre_ent": ["two"], "gold_ent": ["two"], "id": 7192 },
    { "pre_ent": ["leverton_house", "guesthouse", "moderate", "north"], "gold_ent": ["leverton_house"], "id": 6393 },
    { "pre_ent": ["restaurant"], "gold_ent": [], "id": 5480 },
    { "pre_ent": [], "gold_ent": [], "id": 5747 },
    { "pre_ent": [], "gold_ent": [], "id": 613 },
    { "pre_ent": ["8jkpea74", "the_cambridge_chop_house"], "gold_ent": ["8jkpea74"], "id": 5422 },
    { "pre_ent": ["restaurant"], "gold_ent": [], "id": 127 },
    { "pre_ent": ["centre", "restaurant", "some"], "gold_ent": [], "id": 3896 },
    { "pre_ent": ["moderate", "restaurant", "several"], "gold_ent": ["several"], "id": 7067 },
    { "pre_ent": [], "gold_ent": [], "id": 6054 },
    { "pre_ent": ["many"], "gold_ent": ["many"], "id": 3257 },
    { "pre_ent": ["north", "indian", "restaurant", "both"], "gold_ent": ["restaurant", "both", "chinese", "indian", "north"], "id": 1818 },
    { "pre_ent": ["hotel"], "gold_ent": ["hotel", "acorn_guest_house"], "id": 462 },
    { "pre_ent": ["moderate", "restaurant", "4"], "gold_ent": ["moderate", "4", "indian"], "id": 6567 },
    { "pre_ent": ["centre", "01223353110", "183_east_road_city_centre"], "gold_ent": ["01223353110", "cb30ad"], "id": 5298 },
    { "pre_ent": ["lots"], "gold_ent": ["lots"], "id": 8147 },
    { "pre_ent": ["cityroomz"], "gold_ent": ["cityroomz"], "id": 6908 },
    { "pre_ent": ["west", "moderate", "restaurant", "meghna"], "gold_ent": ["restaurant", "meghna", "moderate", "west", "205_victoria_road_chesterton", "indian"], "id": 6334 },
    { "pre_ent": ["four", "south", "hotel"], "gold_ent": ["four"], "id": 7302 },
    { "pre_ent": ["restaurant"], "gold_ent": ["expensive"], "id": 7313 },
    { "pre_ent": [], "gold_ent": ["gonville_hotel"], "id": 2252 },
    { "pre_ent": [], "gold_ent": [], "id": 8130 },
    { "pre_ent": [], "gold_ent": ["restaurant"], "id": 3070 },
    { "pre_ent": ["aylesbray_lodge_guest_house", "jp9dvktj"], "gold_ent": ["moderate", "west"], "id": 2123 },
    { "pre_ent": [], "gold_ent": ["centre"], "id": 1842 },
    { "pre_ent": [], "gold_ent": ["guesthouse", "4_star", "alexander_bed_and_breakfast", "north", "cheap"], "id": 1388 },
    { "pre_ent": ["fgstotpy"], "gold_ent": ["hotel"], "id": 7676 },
    { "pre_ent": ["restaurant"], "gold_ent": ["restaurant"], "id": 3701 },
    { "pre_ent": ["north", "11"], "gold_ent": ["guesthouse", "11"], "id": 3729 },
    { "pre_ent": [], "gold_ent": [], "id": 7754 },
    { "pre_ent": [], "gold_ent": [], "id": 2916 },
    { "pre_ent": ["1_wheeler_street", "cb23qb", "club_salsa"], "gold_ent": ["cb23qb", "kambar", "1_wheeler_street"], "id": 4514 },
    { "pre_ent": ["x7wha1xl", "el_shaddai"], "gold_ent": ["2", "el_shaddai", "x7wha1xl"], "id": 2291 },
    { "pre_ent": ["eqfgnmfy", "ugly_duckling"], "gold_ent": ["ugly_duckling", "eqfgnmfy"], "id": 3916 },
    { "pre_ent": ["the_missing_sock", "finders_corner_newmarket_road", "cb259aq"], "gold_ent": ["finders_corner_newmarket_road", "the_missing_sock", "cb259aq"], "id": 3444 },
    { "pre_ent": ["restaurant"], "gold_ent": [], "id": 4442 },
    { "pre_ent": ["yu_garden", "east"], "gold_ent": ["yu_garden", "east"], "id": 4749 },
    { "pre_ent": ["da_vinci_pizzeria"], "gold_ent": ["indian", "north", "cheap"], "id": 4018 },
    { "pre_ent": [], "gold_ent": ["centre"], "id": 1485 },
    { "pre_ent": ["the_nirala", "north", "indian", "restaurant"], "gold_ent": ["indian", "north"], "id": 2382 },
    { "pre_ent": [], "gold_ent": [], "id": 1474 },
    { "pre_ent": ["north", "moderate", "restaurant", "golden_wok"], "gold_ent": ["golden_wok", "chinese", "the_nirala", "indian", "north"], "id": 1787 },
    { "pre_ent": ["centre", "several", "guesthouse"], "gold_ent": ["several"], "id": 5723 },
    { "pre_ent": ["centre", "moderate", "anatolia"], "gold_ent": ["turkish"], "id": 6197 },
    { "pre_ent": [], "gold_ent": [], "id": 8185 },
    { "pre_ent": ["hotel"], "gold_ent": ["hotel"], "id": 4293 },
    { "pre_ent": ["oxkpjh2r", "the_golden_curry"], "gold_ent": ["panahar", "indian", "restaurant"], "id": 5415 },
    { "pre_ent": ["restaurant"], "gold_ent": ["restaurant"], "id": 6076 },
    { "pre_ent": [], "gold_ent": [], "id": 6541 },
    { "pre_ent": ["restaurant", "two", "turkish"], "gold_ent": ["two", "centre"], "id": 7793 },
    { "pre_ent": ["el_shaddai"], "gold_ent": [], "id": 5083 },
    { "pre_ent": ["chinese", "restaurant", "yu_garden", "east"], "gold_ent": ["yu_garden", "east"], "id": 1756 },
    { "pre_ent": ["south"], "gold_ent": [], "id": 1186 },
    { "pre_ent": [], "gold_ent": [], "id": 6856 },
    { "pre_ent": ["ae00vohe", "the_lensfield_hotel", "hotel"], "gold_ent": ["ae00vohe"], "id": 3095 },
    { "pre_ent": ["centre", "restaurant", "the_cow_pizza_kitchen_and_bar", "gastropub"], "gold_ent": ["gastropub", "moderate", "the_cow_pizza_kitchen_and_bar"], "id": 320 },
    { "pre_ent": [], "gold_ent": [], "id": 2210 },
    { "pre_ent": ["east"], "gold_ent": ["east", "cheap"], "id": 4305 },
    { "pre_ent": ["restaurant"], "gold_ent": [], "id": 3607 },
    { "pre_ent": ["msf1lno1", "the_missing_sock"], "gold_ent": [], "id": 7340 },
    { "pre_ent": [], "gold_ent": [], "id": 2072 },
    { "pre_ent": ["guesthouse"], "gold_ent": ["v96btdai"], "id": 3793 },
    { "pre_ent": ["british", "moderate", "restaurant"], "gold_ent": ["british", "moderate"], "id": 8050 },
    { "pre_ent": ["restaurant", "expensive", "french", "cote"], "gold_ent": ["two", "expensive", "french"], "id": 2701 },
    { "pre_ent": ["mediterranean", "la_mimosa"], "gold_ent": [], "id": 5645 },
    { "pre_ent": ["ihw6xagz"], "gold_ent": ["ihw6xagz"], "id": 5619 },
    { "pre_ent": ["centre", "italian", "restaurant", "pizza_hut_city_centre", "cheap"], "gold_ent": ["italian", "pizza_hut_city_centre", "cheap"], "id": 1714 },
    { "pre_ent": ["alexander_bed_and_breakfast", "centre", "4_star", "guesthouse"], "gold_ent": ["4_star", "guesthouse", "centre"], "id": 4777 },
    { "pre_ent": ["east", "yu_garden"], "gold_ent": ["restaurant", "chinese", "expensive", "yu_garden", "east"], "id": 4388 },
    { "pre_ent": [], "gold_ent": [], "id": 160 },
    { "pre_ent": [], "gold_ent": [], "id": 6986 },
    { "pre_ent": ["restaurant"], "gold_ent": [], "id": 883 },
    { "pre_ent": ["anatolia", "cb21uj"], "gold_ent": ["anatolia", "cb21uj"], "id": 6675 },
    { "pre_ent": ["guesthouse"], "gold_ent": [], "id": 5336 },
    { "pre_ent": [], "gold_ent": [], "id": 3934 },
    { "pre_ent": ["south", "cheap", "restaurant", "nandos", "portuguese"], "gold_ent": ["south", "nandos", "portuguese", "cheap"], "id": 5012 },
    { "pre_ent": [], "gold_ent": [], "id": 3917 },
    { "pre_ent": [], "gold_ent": ["centre"], "id": 1987 },
    { "pre_ent": ["pc2vluzw"], "gold_ent": ["yu_garden"], "id": 4389 },
    { "pre_ent": [], "gold_ent": [], "id": 6329 },
    { "pre_ent": ["centre", "michaelhouse_cafe", "st_._michael_'_s_church_trinity_street_city_centre"], "gold_ent": ["st_._michael_'_s_church_trinity_street_city_centre", "michaelhouse_cafe"], "id": 4713 },
    { "pre_ent": ["centre", "restaurant", "international", "bloomsbury_restaurant"], "gold_ent": ["international", "bloomsbury_restaurant", "centre", "restaurant"], "id": 5379 },
    { "pre_ent": ["nandos", "restaurant"], "gold_ent": ["nandos"], "id": 4392 },
    { "pre_ent": [], "gold_ent": [], "id": 3595 },
    { "pre_ent": ["4_star", "11"], "gold_ent": ["11", "east", "north"], "id": 2182 },
    { "pre_ent": [], "gold_ent": [], "id": 5698 },
    { "pre_ent": [], "gold_ent": ["centre"], "id": 2450 },
    { "pre_ent": ["cheap", "restaurant"], "gold_ent": ["cheap"], "id": 904 },
    { "pre_ent": ["restaurant", "indian", "west", "meghna"], "gold_ent": ["meghna", "indian", "west", "restaurant"], "id": 6868 },
    { "pre_ent": ["south", "33-34_saint_andrews_street", "nandos"], "gold_ent": ["01223327908", "south", "nandos"], "id": 7628 },
    { "pre_ent": ["museum", "23"], "gold_ent": ["23"], "id": 6299 },
    { "pre_ent": ["west", "college"], "gold_ent": ["west"], "id": 4140 },
    { "pre_ent": ["guesthouse", "5"], "gold_ent": ["4_star"], "id": 4116 },
    { "pre_ent": ["centre", "restaurant"], "gold_ent": ["centre"], "id": 8381 },
    { "pre_ent": ["cheap", "restaurant", "22"], "gold_ent": ["22", "cheap"], "id": 1514 },
    { "pre_ent": [], "gold_ent": ["museum"], "id": 3242 },
    { "pre_ent": ["restaurant"], "gold_ent": [], "id": 4693 },
    { "pre_ent": [], "gold_ent": [], "id": 4128 },
    { "pre_ent": ["yu_garden", "east"], "gold_ent": ["yu_garden", "east", "restaurant", "chinese"], "id": 8497 },
    { "pre_ent": ["chinese", "restaurant", "south", "peking_restaurant"], "gold_ent": ["peking_restaurant"], "id": 4885 },
    { "pre_ent": ["restaurant", "one", "north"], "gold_ent": ["north"], "id": 1315 },
    { "pre_ent": ["moderate", "bridge_guest_house"], "gold_ent": ["bridge_guest_house"], "id": 7304 },
    { "pre_ent": [], "gold_ent": [], "id": 1584 },
    { "pre_ent": [], "gold_ent": [], "id": 2946 },
    { "pre_ent": ["restaurant", "a_list_of", "south"], "gold_ent": ["south", "moderate", "a_list_of"], "id": 5794 },
    { "pre_ent": ["restaurant", "31"], "gold_ent": ["31"], "id": 1745 },
    { "pre_ent": ["hotel"], "gold_ent": [], "id": 2108 },
    { "pre_ent": ["centre", "restaurant"], "gold_ent": [], "id": 7091 },
    { "pre_ent": ["restaurant_one_seven", "centre", "british", "restaurant"], "gold_ent": ["01223337766", "centre", "restaurant_one_seven"], "id": 7113 },
    { "pre_ent": ["moderate", "restaurant", "north", "golden_wok"], "gold_ent": [], "id": 2305 },
    { "pre_ent": [], "gold_ent": [], "id": 7292 },
    { "pre_ent": [], "gold_ent": [], "id": 3230 },
    { "pre_ent": ["east", "chinese", "restaurant", "three"], "gold_ent": ["yu_garden", "east", "chinese"], "id": 8427 },
    { "pre_ent": [], "gold_ent": [], "id": 2704 },
    { "pre_ent": ["centre", "restaurant"], "gold_ent": [], "id": 969 },
    { "pre_ent": ["warkworth_terrace"], "gold_ent": ["warkworth_terrace"], "id": 6328 },
    { "pre_ent": ["alexander_bed_and_breakfast", "01223525725"], "gold_ent": ["alexander_bed_and_breakfast", "01223525725"], "id": 6592 },
    { "pre_ent": ["cheap", "restaurant", "north", "da_vinci_pizzeria"], "gold_ent": ["italian", "cheap", "da_vinci_pizzeria", "north"], "id": 6618 },
    { "pre_ent": ["chinese", "restaurant", "three", "south"], "gold_ent": ["three", "south", "chinese"], "id": 5486 },
    { "pre_ent": ["restaurant"], "gold_ent": [], "id": 4677 },
    { "pre_ent": ["italian", "restaurant", "frankie_and_bennys", "south", "01223412430", "cb17dy"], "gold_ent": ["south", "01223412430", "italian", "cb17dy", "frankie_and_bennys"], "id": 4950 },
    { "pre_ent": ["centre", "restaurant", "x651if9f", "kymmoy", "african"], "gold_ent": ["x651if9f", "kymmoy"], "id": 2443 },
    { "pre_ent": ["pizza_express", "moderate"], "gold_ent": ["pizza_express_fen_ditton", "moderate"], "id": 957 },
    { "pre_ent": [], "gold_ent": ["centre"], "id": 7584 },
    { "pre_ent": ["hotel"], "gold_ent": ["hotel"], "id": 1656 },
    { "pre_ent": [], "gold_ent": ["01223400170"], "id": 7084 },
    { "pre_ent": ["restaurant", "many"], "gold_ent": ["many"], "id": 4311 },
    { "pre_ent": ["hotel", "18"], "gold_ent": ["18", "moderate"], "id": 2148 },
    { "pre_ent": ["restaurant"], "gold_ent": [], "id": 4104 },
    { "pre_ent": [], "gold_ent": [], "id": 6484 },
    { "pre_ent": ["several"], "gold_ent": ["avalon", "several"], "id": 1886 },
    { "pre_ent": [], "gold_ent": [], "id": 6348 },
    { "pre_ent": ["express_by_holiday_inn_cambridge"], "gold_ent": ["express_by_holiday_inn_cambridge"], "id": 3209 },
    { "pre_ent": [], "gold_ent": [], "id": 3115 },
    { "pre_ent": [], "gold_ent": [], "id": 1860 },
    { "pre_ent": ["centre", "restaurant", "thirty-three"], "gold_ent": ["thirty-three"], "id": 3880 },
    { "pre_ent": ["gi0fzmkl", "zizzi_cambridge"], "gold_ent": [], "id": 3654 },
    { "pre_ent": ["express_by_holiday_inn_cambridge", "hotel"], "gold_ent": ["hotel", "expensive", "express_by_holiday_inn_cambridge", "01223866800"], "id": 8157 },
    { "pre_ent": [], "gold_ent": [], "id": 8481 },
    { "pre_ent": ["meghna", "west", "moderate", "restaurant"], "gold_ent": ["restaurant", "meghna", "moderate", "west", "indian"], "id": 2186 },
    { "pre_ent": [], "gold_ent": [], "id": 1360 },
    { "pre_ent": ["cb259aq"], "gold_ent": ["01223812660"], "id": 3738 },
    { "pre_ent": ["cheap", "restaurant", "nandos"], "gold_ent": ["portuguese", "nandos", "cheap"], "id": 3367 },
    { "pre_ent": ["6ospysh1", "autumn_house"], "gold_ent": ["autumn_house", "6ospysh1"], "id": 3605 },
    { "pre_ent": ["centre", "pizza_hut_city_centre", "regent_street_city_centre"], "gold_ent": ["restaurant", "pizza_hut_city_centre", "cb21ab", "italian", "regent_street_city_centre"], "id": 4229 },
    { "pre_ent": ["restaurant"], "gold_ent": ["cbkxevpz", "rice_house"], "id": 7776 },
    { "pre_ent": ["centre", "moderate", "restaurant"], "gold_ent": ["expensive", "one"], "id": 7953 },
    { "pre_ent": [], "gold_ent": [], "id": 5145 },
    { "pre_ent": ["curry_prince", "east"], "gold_ent": ["rajmahal", "curry_prince"], "id": 538 },
    { "pre_ent": [], "gold_ent": [], "id": 2112 },
    { "pre_ent": ["restaurant", "chiquito_restaurant_bar", "2g_cambridge_leisure_park_cherry_hinton_road_cherry_hinton", "01223400170"], "gold_ent": ["01223400170", "2g_cambridge_leisure_park_cherry_hinton_road_cherry_hinton", "chiquito_restaurant_bar"], "id": 7617 },
    { "pre_ent": ["finches_bed_and_breakfast", "west"], "gold_ent": ["finches_bed_and_breakfast", "guesthouse", "west", "cheap"], "id": 7663 },
    { "pre_ent": [], "gold_ent": ["0_star", "el_shaddai", "guesthouse", "centre"], "id": 2014 },
    { "pre_ent": [], "gold_ent": [], "id": 2400 },
    { "pre_ent": [], "gold_ent": [], "id": 5782 },
    { "pre_ent": ["centre", "cambridge_lodge_hotel_139_huntingdon_road_city_centre"], "gold_ent": ["centre"], "id": 611 },
    { "pre_ent": [], "gold_ent": [], "id": 4806 },
    { "pre_ent": ["restaurant", "6"], "gold_ent": ["6", "curry_garden"], "id": 6718 },
    { "pre_ent": [], "gold_ent": [], "id": 649 },
    { "pre_ent": [], "gold_ent": [], "id": 2474 },
    { "pre_ent": ["north", "indian", "restaurant", "the_nirala"], "gold_ent": ["royal_spice", "restaurant", "indian", "north", "cheap"], "id": 390 },
    { "pre_ent": [], "gold_ent": [], "id": 287 },
    { "pre_ent": ["hotel"], "gold_ent": ["vepgflta"], "id": 1108 },
    { "pre_ent": ["east", "restaurant", "several"], "gold_ent": ["east", "indian"], "id": 2882 },
    { "pre_ent": ["chinese", "restaurant", "3", "south", "expensive"], "gold_ent": ["south", "3", "chinese", "expensive", "cheap"], "id": 3795 },
    { "pre_ent": ["centre", "restaurant", "10"], "gold_ent": ["10"], "id": 3546 },
    { "pre_ent": ["restaurant"], "gold_ent": [], "id": 849 },
    { "pre_ent": [], "gold_ent": [], "id": 6405 },
    { "pre_ent": ["138_perne_road"], "gold_ent": ["138_perne_road", "cb13nx"], "id": 3280 },
    { "pre_ent": ["east"], "gold_ent": ["acorn_guest_house"], "id": 6779 },
    { "pre_ent": [], "gold_ent": [], "id": 4296 },
    { "pre_ent": ["420x4n75", "ashley_hotel", "hotel"], "gold_ent": ["hotel", "guesthouse", "ashley_hotel"], "id": 8510 },
    { "pre_ent": [], "gold_ent": [], "id": 948 },
    { "pre_ent": ["north"], "gold_ent": ["expensive"], "id": 4123 },
    { "pre_ent": ["guesthouse", "rosa_'_s_bed_and_breakfast"], "gold_ent": ["south", "guesthouse", "expensive", "moderate", "hotel", "cheap"], "id": 7303 },
    { "pre_ent": ["01223355017"], "gold_ent": ["cb21en", "01223355017"], "id": 8160 },
    { "pre_ent": [], "gold_ent": [], "id": 7791 },
    { "pre_ent": ["regent_street"], "gold_ent": ["regent_street", "cb21dq", "downing_college"], "id": 3463 },
    { "pre_ent": ["restaurant", "east", "indian"], "gold_ent": ["british", "indian", "grafton_hotel_restaurant", "pipasha_restaurant"], "id": 2298 },
    { "pre_ent": [], "gold_ent": [], "id": 6149 },
    { "pre_ent": ["4_star", "guesthouse", "2", "cheap"], "gold_ent": ["2", "moderate", "cheap"], "id": 7448 },
    { "pre_ent": [], "gold_ent": [], "id": 4961 },
    { "pre_ent": ["cotto"], "gold_ent": ["british", "cotto"], "id": 8444 },
    { "pre_ent": [], "gold_ent": [], "id": 520 },
    { "pre_ent": ["restaurant"], "gold_ent": [], "id": 2070 },
    { "pre_ent": ["acorn_guest_house", "hotel"], "gold_ent": ["arbury_lodge_guesthouse", "acorn_guest_house"], "id": 1344 },
    { "pre_ent": ["1g6a07oi"], "gold_ent": ["1g6a07oi"], "id": 5239 },
    { "pre_ent": ["4_star", "the_cambridge_belfry"], "gold_ent": ["4_star", "cheap", "the_cambridge_belfry"], "id": 4821 },
    { "pre_ent": [], "gold_ent": [], "id": 310 },
    { "pre_ent": ["graffiti", "01223277977"], "gold_ent": ["hotel_felix_whitehouse_lane_huntingdon_road", "graffiti", "01223277977"], "id": 1491 },
    { "pre_ent": ["centre", "italian", "restaurant", "five"], "gold_ent": ["five"], "id": 2189 },
    { "pre_ent": ["expensive", "darrys_cookhouse_and_wine_shop", "modern_european"], "gold_ent": ["darrys_cookhouse_and_wine_shop", "centre"], "id": 4678 },
    { "pre_ent": ["4_star", "centre", "hotel", "huntingdon_marriott_hotel", "01480446000"], "gold_ent": ["expensive", "4_star", "centre", "west"], "id": 3820 },
    { "pre_ent": ["9za0n2fw", "autumn_house"], "gold_ent": ["autumn_house", "9za0n2fw"], "id": 5217 },
    { "pre_ent": [], "gold_ent": ["archway_house", "vcecu7m4"], "id": 1580 },
    { "pre_ent": ["33"], "gold_ent": ["33"], "id": 3528 },
    { "pre_ent": ["italian", "restaurant", "frankie_and_bennys", "south"], "gold_ent": ["south", "italian", "frankie_and_bennys", "restaurant"], "id": 7963 },
    { "pre_ent": [], "gold_ent": [], "id": 2459 },
    { "pre_ent": [], "gold_ent": [], "id": 7983 },
    { "pre_ent": [], "gold_ent": [], "id": 4380 },
    { "pre_ent": [], "gold_ent": [], "id": 8274 },
    { "pre_ent": ["museum", "23", "museum_of_archaelogy_and_anthropology", "01223333516"], "gold_ent": ["museum_of_archaelogy_and_anthropology", "01223333516", "free"], "id": 6301 },
    { "pre_ent": ["expensive", "restaurant", "the_cambridge_chop_house", "centre"], "gold_ent": ["british", "expensive", "centre", "restaurant"], "id": 216 },
    { "pre_ent": ["south", "several", "hotel"], "gold_ent": ["several"], "id": 2477 },
    { "pre_ent": [], "gold_ent": [], "id": 7129 },
    { "pre_ent": [], "gold_ent": ["restaurant"], "id": 7827 },
    { "pre_ent": ["chinese", "restaurant", "yu_garden", "east"], "gold_ent": ["yu_garden", "east", "restaurant", "chinese"], "id": 7912 },
    { "pre_ent": ["restaurant", "bloomsbury_restaurant", "cb23dt", "01223356060"], "gold_ent": ["bloomsbury_restaurant", "cb23dt"], "id": 305 },
    { "pre_ent": [], "gold_ent": ["centre"], "id": 1013 },
    { "pre_ent": ["k0riyu4z", "acorn_guest_house"], "gold_ent": ["k0riyu4z", "north", "acorn_guest_house"], "id": 1612 },
    { "pre_ent": ["cb41er"], "gold_ent": ["cb41er"], "id": 3054 },
    { "pre_ent": [], "gold_ent": [], "id": 825 },
    { "pre_ent": [], "gold_ent": [], "id": 5848 },
    { "pre_ent": [], "gold_ent": [], "id": 3429 },
    { "pre_ent": [], "gold_ent": ["centre"], "id": 1226 },
    { "pre_ent": ["restaurant_alimentum", "south", "moderate", "restaurant"], "gold_ent": ["south", "restaurant", "italian", "moderate", "pizza_hut_cherry_hinton"], "id": 8054 },
    { "pre_ent": [], "gold_ent": [], "id": 7982 },
    { "pre_ent": ["restaurant", "north"], "gold_ent": ["north"], "id": 3705 },
    { "pre_ent": ["restaurant", "w2a8ghg8", "chiquito_restaurant_bar"], "gold_ent": ["mexican"], "id": 7601 },
    { "pre_ent": [], "gold_ent": [], "id": 4365 },
    { "pre_ent": ["centre", "parkside_pools", "gonville_place"], "gold_ent": ["01223446100", "gonville_place", "centre", "parkside_pools"], "id": 256 },
    { "pre_ent": ["restaurant"], "gold_ent": ["439gp4j5"], "id": 6639 },
    { "pre_ent": [], "gold_ent": [], "id": 3114 },
    { "pre_ent": ["curry_prince", "451_newmarket_road_fen_ditton", "east", "moderate", "restaurant"], "gold_ent": ["east", "451_newmarket_road_fen_ditton", "curry_prince"], "id": 5696 },
    { "pre_ent": ["the_river_bar_steakhouse_and_grill", "quayside_off_bridge_street", "01223307030"], "gold_ent": ["quayside_off_bridge_street", "01223307030", "the_river_bar_steakhouse_and_grill"], "id": 7202 },
    { "pre_ent": [], "gold_ent": ["two"], "id": 1502 },
    { "pre_ent": [], "gold_ent": [], "id": 2730 },
    { "pre_ent": [], "gold_ent": ["restaurant"], "id": 5142 },
    { "pre_ent": ["restaurant", "restaurant_one_seven", "5k83e181"], "gold_ent": ["5k83e181", "british", "restaurant_one_seven"], "id": 3436 },
    { "pre_ent": ["centre", "darrys_cookhouse_and_wine_shop", "40270_king_street_city_centre"], "gold_ent": ["40270_king_street_city_centre", "darrys_cookhouse_and_wine_shop", "expensive"], "id": 2855 },
    { "pre_ent": [], "gold_ent": [], "id": 2592 },
    { "pre_ent": [], "gold_ent": [], "id": 1050 },
    { "pre_ent": ["cb13lh"], "gold_ent": ["cb13lh"], "id": 3305 },
    { "pre_ent": ["centre", "79"], "gold_ent": ["79"], "id": 173 },
    { "pre_ent": ["moderate", "restaurant", "two", "pizza_hut_cherry_hinton", "south", "restaurant_alimentum"], "gold_ent": ["two", "south", "restaurant_alimentum", "modern_european", "pizza_hut_cherry_hinton"], "id": 8213 },
    { "pre_ent": ["prezzo", "21_-_24_northampton_road"], "gold_ent": ["prezzo"], "id": 1859 },
    { "pre_ent": [], "gold_ent": [], "id": 5569 },
    { "pre_ent": ["hotel"], "gold_ent": ["hotel"], "id": 2116 },
    { "pre_ent": ["ga03mu3u", "cotto"], "gold_ent": ["ga03mu3u", "cotto"], "id": 5785 },
    { "pre_ent": ["centre", "turkish", "restaurant", "anatolia"], "gold_ent": ["anatolia", "turkish", "centre"], "id": 7177 },
    { "pre_ent": ["north", "11"], "gold_ent": ["11"], "id": 6924 },
    { "pre_ent": [], "gold_ent": [], "id": 7290 },
    { "pre_ent": ["01223308681"], "gold_ent": ["01223308681"], "id": 4456 },
    { "pre_ent": ["7plmhrex", "acorn_guest_house"], "gold_ent": [], "id": 5595 },
    { "pre_ent": ["hotel", "32"], "gold_ent": ["32"], "id": 714 },
    { "pre_ent": ["9", "hkbdrn69"], "gold_ent": ["hkbdrn69"], "id": 5816 },
    { "pre_ent": ["cambridge_leisure_park_clifton_way", "01223327908"], "gold_ent": ["01223327908", "cambridge_leisure_park_clifton_way"], "id": 7128 },
    { "pre_ent": [], "gold_ent": [], "id": 987 },
    { "pre_ent": ["restaurant", "centre"], "gold_ent": ["centre"], "id": 2750 },
    { "pre_ent": ["01223323737"], "gold_ent": ["pizza_hut_cherry_hinton", "01223323737"], "id": 437 },
    { "pre_ent": [], "gold_ent": ["alexander_bed_and_breakfast"], "id": 5238 },
    { "pre_ent": ["moderate", "restaurant", "4"], "gold_ent": ["4", "chinese"], "id": 6401 },
    { "pre_ent": ["hotel"], "gold_ent": [], "id": 7456 },
    { "pre_ent": [], "gold_ent": [], "id": 1809 },
    { "pre_ent": ["restaurant", "three", "gastropub", "moderate"], "gold_ent": ["three", "gastropub", "east", "centre"], "id": 3648 },
    { "pre_ent": ["da_vinci_pizzeria", "20_milton_road_chesterton", "north"], "gold_ent": ["20_milton_road_chesterton", "da_vinci_pizzeria", "north"], "id": 7815 },
    { "pre_ent": [], "gold_ent": [], "id": 2561 },
    { "pre_ent": [], "gold_ent": [], "id": 3281 },
    { "pre_ent": [], "gold_ent": ["hakka"], "id": 4446 },
    { "pre_ent": [], "gold_ent": [], "id": 1744 },
    { "pre_ent": [], "gold_ent": [], "id": 1205 },
    { "pre_ent": ["north", "guesthouse", "a_few"], "gold_ent": ["a_few", "east"], "id": 4555 },
    { "pre_ent": ["quite_a_few"], "gold_ent": ["4_star", "quite_a_few"], "id": 2483 },
    { "pre_ent": ["restaurant", "centre", "spanish", "la_raza"], "gold_ent": ["14_-16_bridge_street", "restaurant", "spanish", "4_-_6_rose_crescent", "la_tasca", "la_raza", "cheap"], "id": 2958 },
    { "pre_ent": ["centre", "restaurant", "nine"], "gold_ent": ["indian", "nine"], "id": 8409 },
    { "pre_ent": ["italian", "expensive", "restaurant", "caffe_uno"], "gold_ent": ["centre", "italian", "stazione_restaurant_and_coffee_bar", "restaurant"], "id": 3470 },
    { "pre_ent": ["34p1ohbr", "alexander_bed_and_breakfast", "centre"], "gold_ent": ["alexander_bed_and_breakfast", "centre"], "id": 5826 },
    { "pre_ent": ["arbury_lodge_guesthouse", "guesthouse", "7", "g591zuvt"], "gold_ent": [], "id": 1325 },
    { "pre_ent": [], "gold_ent": [], "id": 2486 },
    { "pre_ent": ["university_arms_hotel", "hotel", "vof0ugng"], "gold_ent": ["expensive"], "id": 8038 },
    { "pre_ent": [], "gold_ent": [], "id": 7180 },
    { "pre_ent": ["north", "acorn_guest_house"], "gold_ent": [], "id": 1322 },
    { "pre_ent": [], "gold_ent": [], "id": 6505 },
    { "pre_ent": ["centre", "the_man_on_the_moon", "concerthall"], "gold_ent": ["the_man_on_the_moon", "centre", "2_norfolk_street"], "id": 725 },
    { "pre_ent": ["indian", "restaurant", "bunch"], "gold_ent": ["bunch"], "id": 3183 },
    { "pre_ent": ["restaurant", "peking_restaurant", "10_homerton_street_city_centre", "01223354755"], "gold_ent": ["01223354755", "peking_restaurant", "10_homerton_street_city_centre"], "id": 3181 },
    { "pre_ent": [], "gold_ent": [], "id": 3345 },
    { "pre_ent": ["nandos", "cambridge_leisure_park_clifton_way", "south", "portuguese", "01223327908", "restaurant"], "gold_ent": ["south", "restaurant", "portuguese", "nandos", "cambridge_leisure_park_clifton_way", "01223327908"], "id": 3564 },
    { "pre_ent": ["restaurant", "two", "east"], "gold_ent": ["two", "italian", "indian", "restaurant"], "id": 5153 },
    { "pre_ent": ["south", "restaurant", "two"], "gold_ent": ["two", "south", "portuguese", "chinese", "cheap"], "id": 2836 },
    { "pre_ent": [], "gold_ent": [], "id": 7653 },
    { "pre_ent": ["lan_hong_house", "jinling_noodle_bar"], "gold_ent": ["jinling_noodle_bar", "centre", "lan_hong_house", "shanghai_family_restaurant"], "id": 2145 },
    { "pre_ent": ["la_mimosa", "thompsons_lane_fen_ditton", "01223362525"], "gold_ent": ["01223362525", "cb58aq", "la_mimosa", "thompsons_lane_fen_ditton"], "id": 4255 },
    { "pre_ent": ["express_by_holiday_inn_cambridge", "hotel"], "gold_ent": ["express_by_holiday_inn_cambridge"], "id": 3116 },
    { "pre_ent": [], "gold_ent": [], "id": 3062 },
    { "pre_ent": ["fitzbillies_restaurant", "restaurant", "01223365068"], "gold_ent": ["the_copper_kettle", "01223365068"], "id": 6507 },
    { "pre_ent": ["indian", "restaurant", "north", "the_nirala", "7_milton_road_chesterton", "01223360966"], "gold_ent": ["royal_spice", "restaurant", "indian", "north", "cheap"], "id": 2104 },
    { "pre_ent": ["dojo_noodle_bar", "cheap"], "gold_ent": ["cheap", "restaurant", "dojo_noodle_bar"], "id": 5734 },
    { "pre_ent": ["ru89u6v8"], "gold_ent": ["ru89u6v8"], "id": 5964 },
    { "pre_ent": ["cafe_jello_gallery", "cafe_jello_gallery_,_13_magdalene_street", "cb30af"], "gold_ent": ["cb30af", "cafe_jello_gallery", "cafe_jello_gallery_,_13_magdalene_street"], "id": 7856 },
    { "pre_ent": [], "gold_ent": [], "id": 4959 },
    { "pre_ent": ["j_restaurant", "restaurant", "3kvit5ar"], "gold_ent": ["j_restaurant", "3kvit5ar"], "id": 3344 },
    { "pre_ent": ["castle_galleries"], "gold_ent": [], "id": 1375 },
    { "pre_ent": ["34p1ohbr"], "gold_ent": ["34p1ohbr"], "id": 5827 },
    { "pre_ent": ["33-34_saint_andrews_street", "01223327908", "nandos"], "gold_ent": ["01223327908", "33-34_saint_andrews_street"], "id": 3487 },
    { "pre_ent": [], "gold_ent": [], "id": 6290 },
    { "pre_ent": ["cb43lf"], "gold_ent": ["01223727410", "cb43lf"], "id": 4174 },
    { "pre_ent": [], "gold_ent": [], "id": 2523 },
    { "pre_ent": ["the_nirala", "north", "indian", "restaurant", "two"], "gold_ent": ["two", "royal_spice", "the_nirala", "indian"], "id": 158 },
    { "pre_ent": [], "gold_ent": [], "id": 1882 },
    { "pre_ent": ["thai"], "gold_ent": ["thai"], "id": 3332 },
    { "pre_ent": ["the_cambridge_belfry"], "gold_ent": [], "id": 4586 },
    { "pre_ent": ["hotel"], "gold_ent": ["avalon"], "id": 4969 },
    { "pre_ent": ["jinling_noodle_bar"], "gold_ent": ["jinling_noodle_bar"], "id": 8075 },
    { "pre_ent": [], "gold_ent": [], "id": 1618 },
    { "pre_ent": [], "gold_ent": [], "id": 114 },
    { "pre_ent": ["restaurant", "several", "centre"], "gold_ent": ["centre", "several"], "id": 1047 },
    { "pre_ent": ["centre", "italian", "restaurant", "caffe_uno"], "gold_ent": ["market_hill_city_centre", "stazione_restaurant_and_coffee_bar"], "id": 6115 },
    { "pre_ent": [], "gold_ent": [], "id": 430 },
    { "pre_ent": ["restaurant", "centre", "the_cow_pizza_kitchen_and_bar", "gastropub"], "gold_ent": ["gastropub", "corn_exchange_street", "01223308871"], "id": 5531 },
    { "pre_ent": ["victoria_avenue_chesterton", "01733553355"], "gold_ent": ["victoria_avenue_chesterton", "01733553355", "cb41eh"], "id": 391 },
    { "pre_ent": ["south", "restaurant", "nandos", "portuguese", "01223327908"], "gold_ent": ["01223327908", "south", "cambridge_leisure_park_clifton_way", "nandos"], "id": 7523 },
    { "pre_ent": ["indian", "restaurant"], "gold_ent": ["indian", "centre"], "id": 4904 },
    { "pre_ent": ["guesthouse", "2"], "gold_ent": ["moderate", "cheap"], "id": 1539 },
    { "pre_ent": [], "gold_ent": [], "id": 1513 },
    { "pre_ent": ["moderate", "restaurant", "four"], "gold_ent": ["four"], "id": 2868 },
    { "pre_ent": ["north", "cheap", "restaurant", "royal_spice"], "gold_ent": ["royal_spice", "restaurant", "indian", "north", "cheap"], "id": 4017 },
    { "pre_ent": ["west", "hotel"], "gold_ent": ["hotel", "guesthouse"], "id": 7577 },
    { "pre_ent": ["ws8r5j04", "cocum"], "gold_ent": ["restaurant", "expensive", "west", "cocum", "indian"], "id": 4278 },
    { "pre_ent": [], "gold_ent": [], "id": 5425 },
    { "pre_ent": ["restaurant", "sala_thong", "west", "thai"], "gold_ent": ["thai", "restaurant", "sala_thong"], "id": 2163 },
    { "pre_ent": ["saigon_city"], "gold_ent": ["saigon_city"], "id": 6158 },
    { "pre_ent": [], "gold_ent": [], "id": 4256 },
    { "pre_ent": ["c06rjunl", "curry_queen"], "gold_ent": ["curry_queen", "c06rjunl"], "id": 1592 },
    { "pre_ent": ["jinling_noodle_bar", "centre"], "gold_ent": ["jinling_noodle_bar", "centre", "chinese"], "id": 7933 },
    { "pre_ent": ["centre"], "gold_ent": ["centre"], "id": 7408 },
    { "pre_ent": ["86xvfeuy", "worth_house"], "gold_ent": ["86xvfeuy", "worth_house"], "id": 6373 },
    { "pre_ent": ["restaurant", "european", "cambridge_lodge_restaurant", "west"], "gold_ent": ["european", "cambridge_lodge_restaurant", "restaurant"], "id": 1718 },
    { "pre_ent": ["guesthouse"], "gold_ent": [], "id": 4966 },
    { "pre_ent": [], "gold_ent": [], "id": 4828 },
    { "pre_ent": ["restaurant", "south"], "gold_ent": ["south"], "id": 4429 },
    { "pre_ent": ["british"], "gold_ent": ["british"], "id": 5847 },
    { "pre_ent": [], "gold_ent": [], "id": 1319 },
    { "pre_ent": ["restaurant"], "gold_ent": [], "id": 3651 },
    { "pre_ent": ["several"], "gold_ent": ["several"], "id": 3957 },
    { "pre_ent": ["hotel"], "gold_ent": ["many"], "id": 4053 },
    { "pre_ent": ["centre", "290_mill_road_city_centre"], "gold_ent": ["290_mill_road_city_centre", "royal_standard"], "id": 1808 },
    { "pre_ent": [], "gold_ent": [], "id": 4590 },
    { "pre_ent": ["cheap", "hotel", "alexander_bed_and_breakfast"], "gold_ent": ["56_saint_barnabas_road", "alexander_bed_and_breakfast"], "id": 3585 },
    { "pre_ent": ["centre", "gourmet_burger_kitchen"], "gold_ent": ["gourmet_burger_kitchen", "north_american", "centre"], "id": 5270 },
    { "pre_ent": ["1vqqlh6r"], "gold_ent": ["1vqqlh6r"], "id": 3500 },
    { "pre_ent": [], "gold_ent": [], "id": 3833 },
    { "pre_ent": ["restaurant", "restaurant_two_two", "french"], "gold_ent": ["restaurant_two_two", "french"], "id": 4156 },
    { "pre_ent": [], "gold_ent": [], "id": 2615 },
    { "pre_ent": ["e79rsowr", "el_shaddai"], "gold_ent": ["el_shaddai", "e79rsowr"], "id": 1036 },
    { "pre_ent": ["x08rcbwh"], "gold_ent": ["restaurant_alimentum", "x08rcbwh"], "id": 2519 },
    { "pre_ent": ["centre", "dojo_noodle_bar"], "gold_ent": ["centre", "asian_oriental", "cheap", "dojo_noodle_bar"], "id": 2066 },
    { "pre_ent": ["cotto", "01223302010"], "gold_ent": ["01223302010", "cotto"], "id": 5109 },
    { "pre_ent": ["restaurant"], "gold_ent": [], "id": 109 },
    { "pre_ent": [], "gold_ent": ["centre"], "id": 2376 },
    { "pre_ent": ["four"], "gold_ent": ["four"], "id": 4965 },
    { "pre_ent": ["moderate", "restaurant", "the_nirala", "north"], "gold_ent": ["golden_wok", "north"], "id": 14 },
    { "pre_ent": ["expensive", "little_seoul", "korean"], "gold_ent": ["expensive", "little_seoul", "restaurant", "korean"], "id": 4881 },
    { "pre_ent": [], "gold_ent": [], "id": 2873 },
    { "pre_ent": ["east", "moderate", "restaurant", "two"], "gold_ent": ["curry_prince"], "id": 4781 },
    { "pre_ent": ["prezzo"], "gold_ent": [], "id": 1725 },
    { "pre_ent": [], "gold_ent": [], "id": 6298 },
    { "pre_ent": ["cb42je", "82_arbury_road"], "gold_ent": ["82_arbury_road", "cb42je"], "id": 5633 },
    { "pre_ent": ["01223412299"], "gold_ent": ["taj_tandoori", "01223412299"], "id": 4755 },
    { "pre_ent": ["bedouin", "african"], "gold_ent": ["expensive", "african", "restaurant", "bedouin"], "id": 4925 },
    { "pre_ent": ["u60sc89j"], "gold_ent": ["u60sc89j"], "id": 2762 },
    { "pre_ent": ["restaurant"], "gold_ent": ["restaurant"], "id": 1021 },
    { "pre_ent": ["4_star", "moderate", "south"], "gold_ent": ["4_star", "south"], "id": 5773 },
    { "pre_ent": [], "gold_ent": [], "id": 1542 },
    { "pre_ent": [], "gold_ent": ["4_star", "west", "the_cambridge_belfry", "hotel", "cheap"], "id": 7323 },
    { "pre_ent": ["cheap"], "gold_ent": ["cheap"], "id": 6194 },
    { "pre_ent": ["centre", "17_magdalene_street_city_centre"], "gold_ent": ["17_magdalene_street_city_centre"], "id": 5978 },
    { "pre_ent": ["centre", "restaurant", "korean"], "gold_ent": ["centre", "little_seoul", "restaurant", "korean"], "id": 476 },
    { "pre_ent": ["east", "restaurant", "grafton_hotel_restaurant", "british"], "gold_ent": [], "id": 7072 },
    { "pre_ent": ["allenbell", "517a_coldham_lane"], "gold_ent": ["517a_coldham_lane", "allenbell"], "id": 369 },
    { "pre_ent": ["yu_garden", "east", "chinese", "restaurant"], "gold_ent": ["yu_garden", "east"], "id": 4146 },
    { "pre_ent": ["the_cambridge_belfry", "cheap", "hotel", "south"], "gold_ent": ["hotel", "4_star", "west", "cheap"], "id": 8309 },
    { "pre_ent": ["restaurant", "one", "east"], "gold_ent": ["international", "the_missing_sock", "east", "one"], "id": 3442 },
    { "pre_ent": ["restaurant", "4", "cheap"], "gold_ent": ["golden_house", "cheap", "restaurant", "chinese"], "id": 2214 },
    { "pre_ent": ["cheap", "restaurant"], "gold_ent": [], "id": 87 },
    { "pre_ent": ["la_tasca", "01223464630"], "gold_ent": ["la_tasca", "01223464630"], "id": 664 },
    { "pre_ent": [], "gold_ent": [], "id": 4454 },
    { "pre_ent": ["01223315232"], "gold_ent": ["01223315232"], "id": 1204 },
    { "pre_ent": ["ashley_hotel", "hotel"], "gold_ent": ["lovell_lodge", "ashley_hotel"], "id": 8086 },
    { "pre_ent": ["east", "expensive", "restaurant", "grafton_hotel_restaurant"], "gold_ent": ["british", "expensive", "east", "grafton_hotel_restaurant"], "id": 7018 },
    { "pre_ent": [], "gold_ent": [], "id": 4063 },
    { "pre_ent": ["expensive", "cocum"], "gold_ent": ["maharajah_tandoori_restaurant", "41518_castle_street_city_centre"], "id": 3185 },
    { "pre_ent": ["university_arms_hotel", "hotel", "pfyqxylu"], "gold_ent": ["university_arms_hotel", "pfyqxylu"], "id": 6804 },
    { "pre_ent": ["23"], "gold_ent": ["23"], "id": 2226 },
    { "pre_ent": ["alexander_bed_and_breakfast", "4_star"], "gold_ent": [], "id": 1973 },
    { "pre_ent": ["expensive", "hotel"], "gold_ent": ["huntingdon_marriott_hotel"], "id": 3103 },
    { "pre_ent": [], "gold_ent": ["restaurant"], "id": 7928 },
    { "pre_ent": ["cheap", "restaurant", "da_vinci_pizzeria", "north"], "gold_ent": [], "id": 7318 },
    { "pre_ent": ["restaurant", "centre", "cheap", "dojo_noodle_bar"], "gold_ent": ["charlie_chan", "restaurant"], "id": 5926 },
    { "pre_ent": ["restaurant", "wagamama", "01223462354"], "gold_ent": ["01223462354"], "id": 5959 },
    { "pre_ent": ["the_cambridge_belfry"], "gold_ent": ["cheap", "the_cambridge_belfry"], "id": 6428 },
    { "pre_ent": ["01223350688"], "gold_ent": ["01223350688"], "id": 4250 },
    { "pre_ent": ["restaurant"], "gold_ent": [], "id": 483 },
    { "pre_ent": ["restaurant"], "gold_ent": [], "id": 3647 },
    { "pre_ent": ["centre", "hotel", "the_lensfield_hotel"], "gold_ent": [], "id": 2008 },
    { "pre_ent": ["south", "italian", "restaurant", "frankie_and_bennys"], "gold_ent": ["expensive"], "id": 1696 },
    { "pre_ent": ["centre", "expensive", "hotel", "2", "huntingdon_marriott_hotel"], "gold_ent": ["huntingdon_marriott_hotel", "university_arms_hotel", "centre", "west"], "id": 4786 },
    { "pre_ent": ["restaurant", "north"], "gold_ent": ["north"], "id": 1181 },
    { "pre_ent": [], "gold_ent": [], "id": 655 },
    { "pre_ent": ["restaurant", "six"], "gold_ent": ["expensive", "moderate", "six"], "id": 4099 },
    { "pre_ent": ["centre", "restaurant", "21"], "gold_ent": ["21"], "id": 857 },
    { "pre_ent": ["restaurant", "chiquito_restaurant_bar", "2g_cambridge_leisure_park_cherry_hinton_road_cherry_hinton", "cb17dy"], "gold_ent": [], "id": 6 },
    { "pre_ent": ["restaurant"], "gold_ent": [], "id": 1192 },
    { "pre_ent": ["taj_tandoori", "south", "indian", "restaurant"], "gold_ent": ["south", "taj_tandoori"], "id": 470 },
    { "pre_ent": ["saffron_brasserie", "vkrsafbu"], "gold_ent": ["vkrsafbu"], "id": 3873 },
    { "pre_ent": ["the_varsity_restaurant", "centre", "international", "restaurant"], "gold_ent": ["international", "the_varsity_restaurant"], "id": 8178 },
    { "pre_ent": ["restaurant", "sala_thong", "west", "thai"], "gold_ent": ["restaurant", "sala_thong", "thai", "expensive", "west"], "id": 4275 },
    { "pre_ent": ["south", "2"], "gold_ent": [], "id": 7447 },
    { "pre_ent": ["restaurant", "v6teun6t", "peking_restaurant"], "gold_ent": ["v6teun6t", "peking_restaurant"], "id": 6865 },
    { "pre_ent": ["centre", "restaurant"], "gold_ent": ["expensive", "restaurant"], "id": 7799 },
    { "pre_ent": ["moderate", "hotel", "expensive", "4_star"], "gold_ent": ["expensive"], "id": 940 },
    { "pre_ent": [], "gold_ent": [], "id": 8166 },
    { "pre_ent": ["allenbell", "east", "guesthouse", "moderate"], "gold_ent": ["allenbell", "guesthouse", "4_star", "east", "cheap"], "id": 3474 },
    { "pre_ent": [], "gold_ent": [], "id": 1545 },
    { "pre_ent": ["centre", "restaurant", "100"], "gold_ent": [], "id": 1589 },
    { "pre_ent": ["centre", "only_other"], "gold_ent": ["hotel", "3_star", "centre"], "id": 8327 },
    { "pre_ent": ["expensive", "restaurant", "chiquito_restaurant_bar", "mexican"], "gold_ent": ["expensive", "south", "mexican", "chiquito_restaurant_bar"], "id": 1968 },
    { "pre_ent": ["guesthouse", "over_twenty", "east"], "gold_ent": ["4_star", "over_twenty"], "id": 3919 },
    { "pre_ent": ["restaurant"], "gold_ent": [], "id": 4020 },
    { "pre_ent": [], "gold_ent": ["guesthouse", "moderate", "avalon", "north"], "id": 6978 },
    { "pre_ent": [], "gold_ent": [], "id": 4780 },
    { "pre_ent": ["moderate", "restaurant", "east", "curry_prince"], "gold_ent": ["east", "moderate", "indian", "curry_prince"], "id": 5681 },
    { "pre_ent": ["centre"], "gold_ent": [], "id": 2246 },
    { "pre_ent": [], "gold_ent": [], "id": 4398 },
    { "pre_ent": ["w87akiby", "dojo_noodle_bar"], "gold_ent": ["italian", "15"], "id": 7228 },
    { "pre_ent": ["4_star", "guesthouse", "cheap", "alexander_bed_and_breakfast"], "gold_ent": ["east", "allenbell", "cheap"], "id": 2803 },
    { "pre_ent": [], "gold_ent": [], "id": 4628 },
    { "pre_ent": ["north", "4_star", "guesthouse", "alexander_bed_and_breakfast"], "gold_ent": [], "id": 7875 },
    { "pre_ent": ["hotel"], "gold_ent": ["hotel"], "id": 2507 },
    { "pre_ent": ["acorn_guest_house"], "gold_ent": [], "id": 3730 },
    { "pre_ent": ["10_king_s_parade", "castle_galleries"], "gold_ent": ["10_king_s_parade", "primavera", "01223357708", "free"], "id": 739 },
    { "pre_ent": [], "gold_ent": [], "id": 1323 },
    { "pre_ent": ["regent_street", "cb21ad"], "gold_ent": ["regent_street", "cb21ad"], "id": 4170 },
    { "pre_ent": [], "gold_ent": [], "id": 8370 },
    { "pre_ent": ["centre", "italian", "restaurant"], "gold_ent": ["clowns_cafe", "don_pasquale_pizzeria", "stazione_restaurant_and_coffee_bar"], "id": 1073 },
    { "pre_ent": [], "gold_ent": [], "id": 1874 },
    { "pre_ent": [], "gold_ent": [], "id": 7361 },
    { "pre_ent": ["worth_house", "north", "4_star"], "gold_ent": ["worth_house"], "id": 1960 },
    { "pre_ent": ["all_saints_church", "cb58bs"], "gold_ent": ["cb58bs", "all_saints_church"], "id": 7403 },
    { "pre_ent": ["restaurant", "south", "chiquito_restaurant_bar", "01223400170"], "gold_ent": ["expensive", "01223400170", "chiquito_restaurant_bar"], "id": 5715 },
    { "pre_ent": [], "gold_ent": [], "id": 5735 },
    { "pre_ent": [], "gold_ent": [], "id": 372 },
    { "pre_ent": ["tq7xk6mp", "the_cambridge_belfry"], "gold_ent": ["tq7xk6mp", "alexander_bed_and_breakfast"], "id": 2203 },
    { "pre_ent": ["hotel"], "gold_ent": ["moderate"], "id": 179 },
    { "pre_ent": ["south", "nandos", "portuguese"], "gold_ent": ["south", "restaurant", "portuguese", "nandos", "cheap"], "id": 5327 },
    { "pre_ent": [], "gold_ent": [], "id": 4585 },
    { "pre_ent": ["newmarket_road_fen_ditton", "curry_prince", "451_newmarket_road_fen_ditton", "01223566388"], "gold_ent": ["01223566388", "451_newmarket_road_fen_ditton"], "id": 2707 },
    { "pre_ent": [], "gold_ent": [], "id": 3445 },
    { "pre_ent": ["restaurant", "the_lucky_star", "south", "chinese"], "gold_ent": ["south", "restaurant", "chinese", "the_lucky_star", "cheap"], "id": 3625 },
    { "pre_ent": [], "gold_ent": [], "id": 3956 },
    { "pre_ent": ["cheap", "restaurant"], "gold_ent": [], "id": 1554 },
    { "pre_ent": ["centre", "japanese"], "gold_ent": ["restaurant"], "id": 6663 },
    { "pre_ent": ["restaurant"], "gold_ent": ["h9zg8n17", "j_restaurant"], "id": 7416 },
    { "pre_ent": [], "gold_ent": [], "id": 2589 },
    { "pre_ent": ["chinese", "restaurant", "several", "north"], "gold_ent": ["several", "chinese"], "id": 5944 },
    { "pre_ent": [], "gold_ent": [], "id": 7056 },
    { "pre_ent": ["restaurant", "two"], "gold_ent": ["two", "expensive", "cheap"], "id": 3673 },
    { "pre_ent": ["cheap", "restaurant", "north", "royal_spice"], "gold_ent": ["royal_spice", "restaurant", "indian", "north", "cheap"], "id": 8404 },
    { "pre_ent": [], "gold_ent": [], "id": 5810 },
    { "pre_ent": ["free_school_lane_city_centre", "centre", "cb23rh"], "gold_ent": ["cb23rh", "free_school_lane_city_centre"], "id": 4625 },
    { "pre_ent": [], "gold_ent": [], "id": 7152 },
    { "pre_ent": ["cambridge_retail_park_newmarket_road_fen_ditton"], "gold_ent": ["cambridge_retail_park_newmarket_road_fen_ditton"], "id": 5684 },
    { "pre_ent": [], "gold_ent": ["free", "architecture", "great_saint_mary_'_s_church"], "id": 4726 },
    { "pre_ent": ["cb11ln"], "gold_ent": ["cb11ln", "broughton_house_gallery"], "id": 3363 },
    { "pre_ent": [], "gold_ent": ["loch_fyne", "seafood"], "id": 2942 },
    { "pre_ent": ["moderate", "many"], "gold_ent": ["moderate", "guesthouse"], "id": 2979 },
    { "pre_ent": ["centre", "196_mill_road_city_centre"], "gold_ent": ["196_mill_road_city_centre", "expensive"], "id": 7460 },
    { "pre_ent": ["restaurant", "centre"], "gold_ent": [], "id": 2766 },
    { "pre_ent": ["cheap", "restaurant", "royal_spice", "north"], "gold_ent": ["royal_spice", "indian", "north", "cheap"], "id": 2397 },
    { "pre_ent": [], "gold_ent": [], "id": 3697 },
    { "pre_ent": ["north", "guesthouse", "many"], "gold_ent": ["acorn_guest_house", "4_star", "many"], "id": 7579 },
    { "pre_ent": ["most", "hotel"], "gold_ent": ["hotel", "cheap", "west", "most"], "id": 615 },
    { "pre_ent": ["leverton_house", "cheap"], "gold_ent": ["leverton_house", "cheap"], "id": 6395 },
    { "pre_ent": ["restaurant", "33"], "gold_ent": ["33"], "id": 4617 },
    { "pre_ent": ["restaurant", "west"], "gold_ent": ["west"], "id": 6858 },
    { "pre_ent": [], "gold_ent": [], "id": 5011 },
    { "pre_ent": ["centre", "30_bridge_street_city_centre", "01223362372"], "gold_ent": ["01223362372", "30_bridge_street_city_centre", "anatolia"], "id": 5101 },
    { "pre_ent": ["idaiis1t"], "gold_ent": ["idaiis1t", "acorn_guest_house"], "id": 3137 },
    { "pre_ent": ["centre", "restaurant", "over_20"], "gold_ent": ["over_20"], "id": 1479 },
    { "pre_ent": ["centre", "indian", "restaurant"], "gold_ent": [], "id": 5759 },
    { "pre_ent": [], "gold_ent": [], "id": 5044 },
    { "pre_ent": ["centre"], "gold_ent": ["expensive"], "id": 5738 },
    { "pre_ent": ["saigon_city", "north", "restaurant"], "gold_ent": ["expensive", "indian", "north"], "id": 6157 },
    { "pre_ent": ["cheap", "restaurant", "south", "the_lucky_star", "chinese"], "gold_ent": ["south", "restaurant", "chinese", "the_lucky_star", "cheap"], "id": 2079 },
    { "pre_ent": ["ashley_hotel", "hotel"], "gold_ent": ["ashley_hotel"], "id": 4773 },
    { "pre_ent": ["restaurant"], "gold_ent": [], "id": 5927 },
    { "pre_ent": [], "gold_ent": [], "id": 4736 },
    { "pre_ent": ["hh78sjfp"], "gold_ent": ["hh78sjfp"], "id": 1189 },
    { "pre_ent": ["restaurant", "several", "centre"], "gold_ent": ["centre", "several", "cheap"], "id": 4489 },
    { "pre_ent": ["01223311053"], "gold_ent": ["01223311053", "cote"], "id": 4869 },
    { "pre_ent": ["meghna", "205_victoria_road_chesterton", "01223727410"], "gold_ent": ["meghna", "205_victoria_road_chesterton", "west", "01223727410"], "id": 3642 },
    { "pre_ent": ["24"], "gold_ent": ["24", "acorn_guest_house"], "id": 2521 },
    { "pre_ent": [], "gold_ent": [], "id": 2056 },
    { "pre_ent": ["cb21sj"], "gold_ent": ["cb21sj"], "id": 740 },
    { "pre_ent": ["restaurant"], "gold_ent": [], "id": 6757 },
    { "pre_ent": ["restaurant", "two", "expensive", "restaurant_two_two", "french"], "gold_ent": ["expensive", "restaurant_two_two", "french", "restaurant"], "id": 2702 },
    { "pre_ent": [], "gold_ent": [], "id": 7169 },
    { "pre_ent": ["restaurant", "grafton_hotel_restaurant", "01223241387"], "gold_ent": ["01223241387", "grafton_hotel_restaurant"], "id": 5846 },
    { "pre_ent": [], "gold_ent": [], "id": 1055 },
    { "pre_ent": ["1-6_corn_exchange_street", "cb23qf"], "gold_ent": ["cb23qf", "1-6_corn_exchange_street"], "id": 171 },
    { "pre_ent": ["cb12dp"], "gold_ent": ["cb12dp", "124_tenison_road"], "id": 3922 },
    { "pre_ent": ["uqmlog0i"], "gold_ent": ["uqmlog0i"], "id": 6998 },
    { "pre_ent": [], "gold_ent": [], "id": 2833 },
    { "pre_ent": [], "gold_ent": [], "id": 5479 },
    { "pre_ent": [], "gold_ent": [], "id": 8216 },
    { "pre_ent": ["chinese", "restaurant", "hakka", "north"], "gold_ent": ["expensive", "restaurant", "chinese"], "id": 3709 },
    { "pre_ent": [], "gold_ent": [], "id": 6601 },
    { "pre_ent": ["zizzi_cambridge", "crw6r09z"], "gold_ent": ["restaurant"], "id": 6182 },
    { "pre_ent": ["cityroomz", "centre"], "gold_ent": ["centre"], "id": 2369 },
    { "pre_ent": ["the_missing_sock", "east", "01223812660"], "gold_ent": ["01223812660", "restaurant", "cheap"], "id": 577 },
    { "pre_ent": [], "gold_ent": [], "id": 830 },
    { "pre_ent": [], "gold_ent": ["u0jt0yz8"], "id": 1626 },
    { "pre_ent": [], "gold_ent": [], "id": 460 },
    { "pre_ent": ["west", "tandoori_palace"], "gold_ent": ["expensive", "west", "restaurant"], "id": 4333 },
    { "pre_ent": ["01223312598", "cb21ab"], "gold_ent": ["gourmet_burger_kitchen", "cb21ab", "01223312598"], "id": 8223 },
    { "pre_ent": ["south", "moderate", "restaurant", "restaurant_alimentum"], "gold_ent": ["restaurant_alimentum", "south", "moderate", "modern_european"], "id": 6134 },
    { "pre_ent": ["restaurant"], "gold_ent": [], "id": 3342 },
    { "pre_ent": ["restaurant"], "gold_ent": [], "id": 8331 },
    { "pre_ent": ["expensive"], "gold_ent": ["4_star"], "id": 2420 },
    { "pre_ent": ["south", "moderate", "restaurant", "pizza_hut_cherry_hinton", "italian"], "gold_ent": ["south", "g4_cambridge_leisure_park_clifton_way_cherry_hinton", "moderate", "01223323737", "pizza_hut_cherry_hinton"], "id": 6648 },
    { "pre_ent": ["restaurant", "69"], "gold_ent": ["69"], "id": 3210 },
    { "pre_ent": ["centre", "british", "restaurant", "11"], "gold_ent": ["british", "centre", "11"], "id": 8049 },
    { "pre_ent": [], "gold_ent": [], "id": 3338 },
    { "pre_ent": ["4_star", "hotel"], "gold_ent": ["hotel"], "id": 4776 },
    { "pre_ent": ["centre", "183_east_road_city_centre"], "gold_ent": ["01223353110"], "id": 7926 },
    { "pre_ent": ["european", "restaurant", "10"], "gold_ent": ["10"], "id": 7298 },
    { "pre_ent": ["3h0whd4z"], "gold_ent": ["3h0whd4z"], "id": 5072 },
    { "pre_ent": ["01223363471", "cb21rq"], "gold_ent": ["01223363471", "cb21rq"], "id": 5191 },
    { "pre_ent": ["01223304906", "cb39lh"], "gold_ent": ["cb39lh", "01223304906", "hobsons_house"], "id": 8123 },
    { "pre_ent": [], "gold_ent": ["many"], "id": 991 },
    { "pre_ent": ["south", "chinese", "restaurant", "2"], "gold_ent": ["south", "chinese"], "id": 2172 },
    { "pre_ent": ["tqvkvlnh", "kymmoy"], "gold_ent": ["tqvkvlnh", "kymmoy"], "id": 4043 },
    { "pre_ent": ["anatolia", "turkish", "moderate", "restaurant"], "gold_ent": ["anatolia", "moderate", "turkish", "restaurant"], "id": 8491 },
    { "pre_ent": [], "gold_ent": [], "id": 2111 },
    { "pre_ent": ["many"], "gold_ent": ["moderate", "many"], "id": 7204 },
    { "pre_ent": ["2fd2jyn8"], "gold_ent": ["2fd2jyn8"], "id": 5400 },
    { "pre_ent": ["lovell_lodge", "cb41sr", "2_star", "hotel"], "gold_ent": ["cb41sr", "2_star", "lovell_lodge"], "id": 3048 },
    { "pre_ent": ["british", "cotto", "01223302010"], "gold_ent": ["british", "centre", "restaurant", "cotto"], "id": 2169 },
    { "pre_ent": [], "gold_ent": [], "id": 5912 },
    { "pre_ent": ["restaurant"], "gold_ent": ["restaurant"], "id": 7528 },
    { "pre_ent": [], "gold_ent": [], "id": 1922 },
    { "pre_ent": ["bedouin", "centre", "african"], "gold_ent": ["african", "centre", "restaurant", "bedouin"], "id": 8081 },
    { "pre_ent": ["acorn_guest_house", "gxtsrby0"], "gold_ent": ["gxtsrby0", "acorn_guest_house"], "id": 4862 },
    { "pre_ent": [], "gold_ent": [], "id": 6543 },
    { "pre_ent": ["guesthouse", "several"], "gold_ent": ["several"], "id": 5805 },
    { "pre_ent": ["restaurant", "west", "vietnamese"], "gold_ent": ["vietnamese", "italian"], "id": 6857 },
    { "pre_ent": [], "gold_ent": [], "id": 629 },
    { "pre_ent": [], "gold_ent": [], "id": 5632 },
    { "pre_ent": [], "gold_ent": [], "id": 7812 },
    { "pre_ent": ["restaurant"], "gold_ent": [], "id": 7809 },
    { "pre_ent": ["cheap", "restaurant"], "gold_ent": [], "id": 165 },
    { "pre_ent": ["italian", "cheap", "restaurant", "2", "west"], "gold_ent": ["2", "moderate", "cheap"], "id": 2487 },
    { "pre_ent": ["allenbell"], "gold_ent": ["allenbell"], "id": 7764 },
    { "pre_ent": [], "gold_ent": [], "id": 4468 },
    { "pre_ent": ["centre", "rice_house"], "gold_ent": ["restaurant", "chinese", "centre", "rice_house", "cheap"], "id": 4005 },
    { "pre_ent": ["north"], "gold_ent": [], "id": 6679 },
    { "pre_ent": ["23", "broughton_house_gallery", "01223314960"], "gold_ent": ["broughton_house_gallery"], "id": 5599 },
    { "pre_ent": [], "gold_ent": ["hk_fusion"], "id": 8246 },
    { "pre_ent": [], "gold_ent": [], "id": 7800 },
    { "pre_ent": ["pizza_hut_fen_ditton", "east", "italian", "restaurant"], "gold_ent": ["pizza_hut_fen_ditton"], "id": 433 },
    { "pre_ent": ["east", "restaurant"], "gold_ent": ["east", "restaurant"], "id": 6485 },
    { "pre_ent": ["saint_johns_chop_house", "21_-_24_northampton_street", "01223353110"], "gold_ent": ["british", "21_-_24_northampton_street", "saint_johns_chop_house", "restaurant"], "id": 3335 },
    { "pre_ent": [], "gold_ent": [], "id": 6728 },
    { "pre_ent": ["qrj5mp30", "zizzi_cambridge"], "gold_ent": ["qrj5mp30", "la_margherita", "zizzi_cambridge"], "id": 2192 },
    { "pre_ent": ["gonville_hotel", "hotel", "aebkvjv3"], "gold_ent": ["centre", "gonville_hotel"], "id": 3841 },
    { "pre_ent": ["golden_house"], "gold_ent": ["golden_house"], "id": 3899 },
    { "pre_ent": ["bridge_guest_house", "cb28rj"], "gold_ent": ["3_star"], "id": 2688 },
    { "pre_ent": [], "gold_ent": [], "id": 1538 },
    { "pre_ent": ["restaurant"], "gold_ent": [], "id": 8408 },
    { "pre_ent": [], "gold_ent": [], "id": 4164 },
    { "pre_ent": [], "gold_ent": [], "id": 7981 },
    { "pre_ent": [], "gold_ent": ["centre"], "id": 169 },
    { "pre_ent": [], "gold_ent": ["7w544x5o"], "id": 7902 },
    { "pre_ent": ["100_mill_road_city_centre", "centre"], "gold_ent": ["expensive", "01223367660", "restaurant"], "id": 6791 },
    { "pre_ent": [], "gold_ent": [], "id": 1308 },
    { "pre_ent": ["cb42xh"], "gold_ent": ["cb42xh"], "id": 795 },
    { "pre_ent": [], "gold_ent": ["01954714600"], "id": 6725 },
    { "pre_ent": ["expensive", "restaurant", "south", "chiquito_restaurant_bar"], "gold_ent": ["expensive", "south", "italian", "frankie_and_bennys"], "id": 22 },
    { "pre_ent": ["restaurant", "moderate"], "gold_ent": [], "id": 7779 },
    { "pre_ent": ["plenty"], "gold_ent": ["plenty"], "id": 4565 },
    { "pre_ent": [], "gold_ent": [], "id": 5998 },
    { "pre_ent": [], "gold_ent": [], "id": 4070 },
    { "pre_ent": ["restaurant"], "gold_ent": [], "id": 3567 },
    { "pre_ent": [], "gold_ent": [], "id": 1140 },
    { "pre_ent": [], "gold_ent": [], "id": 2280 },
    { "pre_ent": ["restaurant"], "gold_ent": ["qlmrq3h2"], "id": 8079 },
    { "pre_ent": ["restaurant", "one"], "gold_ent": ["yu_garden", "restaurant", "one"], "id": 4956 },
    { "pre_ent": ["01223360966", "cb41uy"], "gold_ent": ["cb41uy", "01223360966"], "id": 4502 },
    { "pre_ent": [], "gold_ent": [], "id": 7220 },
    { "pre_ent": ["many"], "gold_ent": ["many"], "id": 5768 },
    { "pre_ent": ["chinese", "restaurant", "only", "south", "expensive"], "gold_ent": ["chinese"], "id": 2097 },
    { "pre_ent": ["restaurant"], "gold_ent": [], "id": 831 },
    { "pre_ent": ["centre", "restaurant", "ali_baba", "lebanese"], "gold_ent": ["centre", "ali_baba", "lebanese"], "id": 7418 },
    { "pre_ent": [], "gold_ent": [], "id": 4533 },
    { "pre_ent": [], "gold_ent": ["710_newmarket_road", "autumn_house", "01223575122"], "id": 8069 },
    { "pre_ent": ["centre", "turkish", "restaurant", "three"], "gold_ent": ["three", "expensive", "moderate", "turkish"], "id": 8490 },
    { "pre_ent": [], "gold_ent": [], "id": 1436 },
    { "pre_ent": ["centre", "restaurant"], "gold_ent": ["centre"], "id": 6987 },
    { "pre_ent": [], "gold_ent": ["avalon"], "id": 8011 },
    { "pre_ent": ["e6erfbkg", "yippee_noodle_bar"], "gold_ent": ["yippee_noodle_bar", "e6erfbkg"], "id": 6387 },
    { "pre_ent": ["centre", "183_east_road_city_centre", "01223302010"], "gold_ent": ["centre", "cotto"], "id": 1685 },
    { "pre_ent": ["acorn_guest_house"], "gold_ent": ["guesthouse", "nvdlg2qr"], "id": 3779 },
    { "pre_ent": [], "gold_ent": [], "id": 4280 },
    { "pre_ent": ["restaurant"], "gold_ent": ["restaurant"], "id": 3508 },
    { "pre_ent": ["west", "british", "restaurant", "3"], "gold_ent": ["3"], "id": 1349 },
    { "pre_ent": ["7qvodjmi", "allenbell"], "gold_ent": ["guesthouse", "allenbell", "7qvodjmi"], "id": 7111 },
    { "pre_ent": ["wagamama", "japanese"], "gold_ent": ["japanese", "expensive", "wagamama", "restaurant"], "id": 5892 },
    { "pre_ent": ["restaurant", "3"], "gold_ent": ["expensive", "east", "3", "centre"], "id": 3628 },
    { "pre_ent": ["centre", "restaurant", "four"], "gold_ent": ["four"], "id": 7796 },
    { "pre_ent": [], "gold_ent": [], "id": 10 },
    { "pre_ent": ["restaurant", "many"], "gold_ent": ["centre", "many"], "id": 1927 },
    { "pre_ent": ["cheap", "restaurant"], "gold_ent": ["restaurant"], "id": 3365 },
    { "pre_ent": [], "gold_ent": [], "id": 5894 },
    { "pre_ent": ["hotel"], "gold_ent": ["7ilvzwkr"], "id": 7996 },
    { "pre_ent": ["restaurant", "thanh_binh", "west", "vietnamese"], "gold_ent": ["thanh_binh", "west"], "id": 6448 },
    { "pre_ent": [], "gold_ent": [], "id": 6184 },
    { "pre_ent": ["47-53_regent_street", "01223365599"], "gold_ent": ["01223365599", "47-53_regent_street", "centre", "zizzi_cambridge"], "id": 1288 },
    { "pre_ent": [], "gold_ent": [], "id": 3704 },
    { "pre_ent": [], "gold_ent": ["centre"], "id": 2261 },
    { "pre_ent": ["fjfv11ja"], "gold_ent": ["fjfv11ja"], "id": 1222 },
    { "pre_ent": ["north", "restaurant", "two"], "gold_ent": ["two", "royal_spice", "da_vinci_pizzeria"], "id": 4231 },
    { "pre_ent": [], "gold_ent": [], "id": 3276 },
    { "pre_ent": ["centre", "restaurant"], "gold_ent": [], "id": 896 },
    { "pre_ent": ["quite_a_few"], "gold_ent": ["quite_a_few"], "id": 4399 },
    { "pre_ent": ["centre", "moderate", "la_tasca", "spanish", "01223464630"], "gold_ent": ["la_tasca", "01223464630"], "id": 278 },
    { "pre_ent": ["moderate", "restaurant", "north", "golden_wok"], "gold_ent": ["golden_wok", "moderate", "north", "chinese"], "id": 2307 },
    { "pre_ent": ["south", "chinese", "restaurant", "two"], "gold_ent": ["two", "south", "portuguese", "chinese", "cheap"], "id": 8353 },
    { "pre_ent": ["restaurant", "north", "restaurant_two_two", "expensive"], "gold_ent": ["expensive", "restaurant_two_two", "french", "restaurant"], "id": 5016 },
    { "pre_ent": ["south", "restaurant", "pizza_hut_cherry_hinton"], "gold_ent": ["restaurant_alimentum", "south", "moderate", "restaurant"], "id": 6647 },
    { "pre_ent": ["akh4mcwd"], "gold_ent": ["akh4mcwd"], "id": 380 },
    { "pre_ent": [], "gold_ent": [], "id": 8236 },
    { "pre_ent": ["hotel"], "gold_ent": ["guesthouse", "allenbell"], "id": 626 },
    { "pre_ent": ["cb21dp"], "gold_ent": [], "id": 2626 },
    { "pre_ent": [], "gold_ent": [], "id": 640 },
    { "pre_ent": ["restaurant", "33", "centre"], "gold_ent": ["33"], "id": 2906 },
    { "pre_ent": ["centre", "restaurant", "several", "portuguese"], "gold_ent": ["33-34_saint_andrews_street", "nandos_city_centre", "restaurant"], "id": 5117 },
    { "pre_ent": [], "gold_ent": [], "id": 1624 },
    { "pre_ent": ["european", "the_river_bar_steakhouse_and_grill", "cheap"], "gold_ent": ["european"], "id": 3608 },
    { "pre_ent": ["centre"], "gold_ent": [], "id": 2643 },
    { "pre_ent": ["restaurant"], "gold_ent": [], "id": 7126 },
    { "pre_ent": ["the_missing_sock", "east", "international"], "gold_ent": ["international", "the_missing_sock", "east", "cheap"], "id": 7445 },
    { "pre_ent": ["rajmahal", "curry_prince"], "gold_ent": ["rajmahal", "curry_prince"], "id": 5320 },
    { "pre_ent": ["centre", "chinese", "restaurant", "four"], "gold_ent": [], "id": 4526 },
    { "pre_ent": ["centre"], "gold_ent": [], "id": 4044 },
    { "pre_ent": ["golden_wok", "191_histon_road_chesterton", "01223350688"], "gold_ent": ["restaurant", "golden_wok", "chinese", "191_histon_road_chesterton", "north"], "id": 2961 },
    { "pre_ent": ["chinese", "restaurant", "17"], "gold_ent": ["17", "chinese"], "id": 7142 },
    { "pre_ent": [], "gold_ent": [], "id": 322 },
    { "pre_ent": ["da_vinci_pizzeria", "20_milton_road_chesterton"], "gold_ent": ["20_milton_road_chesterton", "da_vinci_pizzeria"], "id": 1017 },
    { "pre_ent": [], "gold_ent": [], "id": 1032 },
    { "pre_ent": [], "gold_ent": [], "id": 4546 },
    { "pre_ent": [], "gold_ent": ["worth_house"], "id": 1962 },
    { "pre_ent": [], "gold_ent": ["1xpv9omk"], "id": 1225 },
    { "pre_ent": ["club_salsa", "1_station_road", "07782218745"], "gold_ent": ["1_station_road", "07782218745", "club_salsa"], "id": 5513 },
    { "pre_ent": ["west", "restaurant", "several"], "gold_ent": ["british", "italian", "indian", "several"], "id": 3489 },
    { "pre_ent": ["va5jadck"], "gold_ent": [], "id": 6911 },
    { "pre_ent": ["01223412430", "cb17dy"], "gold_ent": ["01223412430", "cb17dy"], "id": 7964 },
    { "pre_ent": [], "gold_ent": [], "id": 7871 },
    { "pre_ent": ["meghna", "west"], "gold_ent": ["meghna", "indian"], "id": 6568 },
    { "pre_ent": ["centre", "restaurant", "the_varsity_restaurant", "35_saint_andrews_street_city_centre", "international", "cb23ar"], "gold_ent": ["01223356060", "cb23ar", "35_saint_andrews_street_city_centre", "the_varsity_restaurant"], "id": 3824 },
    { "pre_ent": ["guesthouse", "two"], "gold_ent": [], "id": 1501 },
    { "pre_ent": ["east", "indian", "restaurant", "curry_prince"], "gold_ent": ["east", "indian", "restaurant", "curry_prince"], "id": 7564 },
    { "pre_ent": [], "gold_ent": [], "id": 6291 },
    { "pre_ent": ["cheap"], "gold_ent": ["restaurant", "cheap"], "id": 1291 },
    { "pre_ent": ["centre", "pizza_hut_city_centre"], "gold_ent": ["pizza_express", "stazione_restaurant_and_coffee_bar", "pizza_hut_city_centre", "zizzi_cambridge"], "id": 6179 },
    { "pre_ent": [], "gold_ent": [], "id": 1952 },
    { "pre_ent": [], "gold_ent": [], "id": 7709 },
    { "pre_ent": ["royal_spice", "victoria_avenue_chesterton", "01733553355", "cheap"], "gold_ent": ["victoria_avenue_chesterton", "01733553355"], "id": 1705 },
    { "pre_ent": ["the_missing_sock", "finders_corner_newmarket_road", "01223812660"], "gold_ent": ["finders_corner_newmarket_road", "the_missing_sock", "01223812660"], "id": 527 },
    { "pre_ent": ["west", "several"], "gold_ent": ["free", "west", "several"], "id": 5465 },
    { "pre_ent": [], "gold_ent": [], "id": 3850 },
    { "pre_ent": [], "gold_ent": [], "id": 5594 },
    { "pre_ent": ["cheap", "da_vinci_pizzeria", "north"], "gold_ent": ["cheap", "da_vinci_pizzeria", "restaurant", "north"], "id": 1604 },
    { "pre_ent": [], "gold_ent": [], "id": 4428 },
    { "pre_ent": [], "gold_ent": [], "id": 4379 },
    { "pre_ent": ["hotel_du_vin_and_bistro"], "gold_ent": ["galleria", "restaurant_alimentum", "restaurant", "riverside_brasserie", "de_luca_cucina_and_bar", "hotel_du_vin_and_bistro"], "id": 854 },
    { "pre_ent": [], "gold_ent": [], "id": 4536 },
    { "pre_ent": [], "gold_ent": [], "id": 8378 },
    { "pre_ent": ["guesthouse"], "gold_ent": ["a_and_b_guest_house"], "id": 4479 },
    { "pre_ent": ["restaurant"], "gold_ent": ["restaurant"], "id": 5223 },
    { "pre_ent": ["restaurant", "8nr6paim", "efes_restaurant"], "gold_ent": ["efes_restaurant", "8nr6paim"], "id": 860 },
    { "pre_ent": ["restaurant"], "gold_ent": ["restaurant"], "id": 2871 },
    { "pre_ent": ["01223360966", "golden_wok", "191_histon_road_chesterton"], "gold_ent": ["191_histon_road_chesterton", "01223350688"], "id": 4745 },
    { "pre_ent": ["da_vinci_pizzeria", "north", "restaurant", "indian"], "gold_ent": ["cheap", "da_vinci_pizzeria", "north"], "id": 3120 },
    { "pre_ent": ["hobsons_house", "cb39lh"], "gold_ent": ["cb39lh", "hobsons_house"], "id": 1269 },
    { "pre_ent": ["cb41xa"], "gold_ent": ["cb41xa"], "id": 2832 },
    { "pre_ent": ["restaurant"], "gold_ent": ["hk_fusion", "restaurant"], "id": 8247 },
    { "pre_ent": ["cambridge_lodge_restaurant", "west", "european", "restaurant"], "gold_ent": ["european", "eraina", "restaurant"], "id": 2565 },
    { "pre_ent": ["restaurant", "chiquito_restaurant_bar", "2g_cambridge_leisure_park_cherry_hinton_road_cherry_hinton", "01223400170"], "gold_ent": ["01223400170", "2g_cambridge_leisure_park_cherry_hinton_road_cherry_hinton", "chiquito_restaurant_bar"], "id": 1446 },
    { "pre_ent": ["south", "restaurant", "five"], "gold_ent": ["expensive", "five"], "id": 1967 },
    { "pre_ent": ["restaurant"], "gold_ent": ["restaurant"], "id": 7227 },
    { "pre_ent": [], "gold_ent": [], "id": 6117 },
    { "pre_ent": [], "gold_ent": [], "id": 1070 },
    { "pre_ent": ["saffron_brasserie"], "gold_ent": ["saffron_brasserie"], "id": 6070 },
    { "pre_ent": ["oxkpjh2r", "panahar"], "gold_ent": ["panahar"], "id": 5414 },
    { "pre_ent": ["chinese", "restaurant", "south", "peking_restaurant"], "gold_ent": ["south", "peking_restaurant", "restaurant"], "id": 1671 },
    { "pre_ent": ["g4_cambridge_leisure_park_clifton_way_cherry_hinton"], "gold_ent": ["restaurant_alimentum", "g4_cambridge_leisure_park_clifton_way_cherry_hinton"], "id": 1148 },
    { "pre_ent": ["cheap", "cityroomz"], "gold_ent": ["hotel", "guesthouse", "centre", "cheap"], "id": 6013 },
    { "pre_ent": [], "gold_ent": [], "id": 4129 },
    { "pre_ent": ["two"], "gold_ent": ["two", "east", "north"], "id": 1385 },
    { "pre_ent": ["saint_johns_chop_house", "01223353110"], "gold_ent": ["restaurant_one_seven"], "id": 2816 },
    { "pre_ent": ["restaurant", "centre", "peking_restaurant", "10_homerton_street_city_centre"], "gold_ent": ["01223354755", "peking_restaurant", "10_homerton_street_city_centre"], "id": 5310 },
    { "pre_ent": ["north_american", "restaurant", "the_only"], "gold_ent": ["gourmet_burger_kitchen", "north_american", "centre"], "id": 6379 },
    { "pre_ent": ["centre", "museum", "eleven"], "gold_ent": ["eleven", "museum_of_archaelogy_and_anthropology", "centre"], "id": 1631 },
    { "pre_ent": ["indian", "restaurant", "pipasha_restaurant"], "gold_ent": ["pipasha_restaurant"], "id": 8156 },
    { "pre_ent": [], "gold_ent": [], "id": 1449 },
    { "pre_ent": ["unit_8_,_viking_way_,_bar_hill", "nusha", "01223902158"], "gold_ent": ["01223902158", "nusha", "south"], "id": 1426 },
    { "pre_ent": [], "gold_ent": [], "id": 3057 },
    { "pre_ent": ["north", "hotel"], "gold_ent": ["moderate", "cheap"], "id": 187 },
    { "pre_ent": ["cambridge_retail_park_newmarket_road_fen_ditton", "cb58wr"], "gold_ent": ["cambridge_retail_park_newmarket_road_fen_ditton", "cb58wr"], "id": 434 },
    { "pre_ent": [], "gold_ent": [], "id": 4158 },
    { "pre_ent": [], "gold_ent": [], "id": 2931 },
    { "pre_ent": [], "gold_ent": [], "id": 468 },
    { "pre_ent": ["north", "b2h3yyf4", "city_centre_north_b_and_b"], "gold_ent": [], "id": 1964 },
    { "pre_ent": ["leverton_house", "732-734_newmarket_road"], "gold_ent": ["leverton_house", "east", "cheap"], "id": 6392 },
    { "pre_ent": ["da_vinci_pizzeria", "20_milton_road_chesterton", "01223351707"], "gold_ent": ["20_milton_road_chesterton", "01223351707", "da_vinci_pizzeria"], "id": 5627 },
    { "pre_ent": [], "gold_ent": [], "id": 5957 },
    { "pre_ent": [], "gold_ent": [], "id": 7834 },
    { "pre_ent": [], "gold_ent": [], "id": 7699 },
    { "pre_ent": [], "gold_ent": [], "id": 6653 },
    { "pre_ent": [], "gold_ent": [], "id": 5231 },
    { "pre_ent": [], "gold_ent": [], "id": 4154 },
    { "pre_ent": [], "gold_ent": [], "id": 42 },
    { "pre_ent": ["01223308681"], "gold_ent": ["01223308681"], "id": 1229 },
    { "pre_ent": ["restaurant"], "gold_ent": [], "id": 4711 },
    { "pre_ent": ["centre"], "gold_ent": ["98_king_street", "centre", "free", "broughton_house_gallery"], "id": 2364 },
    { "pre_ent": ["the_missing_sock", "01223812660"], "gold_ent": ["the_missing_sock", "01223812660"], "id": 6175 },
    { "pre_ent": ["nandos", "cambridge_leisure_park_clifton_way", "01223327908"], "gold_ent": ["01223327908", "cambridge_leisure_park_clifton_way", "nandos"], "id": 598 },
    { "pre_ent": ["chinese", "cheap", "restaurant", "four"], "gold_ent": ["four", "cheap", "restaurant", "chinese"], "id": 4527 },
    { "pre_ent": ["centre", "restaurant", "the_cow_pizza_kitchen_and_bar", "gastropub"], "gold_ent": ["the_cow_pizza_kitchen_and_bar"], "id": 8410 },
    { "pre_ent": ["north", "4_star", "guesthouse", "bridge_guest_house"], "gold_ent": ["52_gilbert_road", "cb43pe", "01223575314", "archway_house"], "id": 5801 },
    { "pre_ent": ["da_vinci_pizzeria", "20_milton_road_chesterton", "north", "cheap", "restaurant"], "gold_ent": ["20_milton_road_chesterton", "01223351707", "da_vinci_pizzeria"], "id": 4336 },
    { "pre_ent": ["north", "guesthouse", "centre", "city_centre_north_b_and_b"], "gold_ent": ["guesthouse", "cheap", "north", "city_centre_north_b_and_b"], "id": 7063 },
    { "pre_ent": ["cambridge_leisure_park_clifton_way", "cambridge_leisure_park_clifton_way_cherry_hinton"], "gold_ent": ["cambridge_leisure_park_clifton_way_cherry_hinton"], "id": 1044 },
    { "pre_ent": [], "gold_ent": [], "id": 7075 },
    { "pre_ent": ["tgsva9oc", "hamilton_lodge"], "gold_ent": [], "id": 3033 },
    { "pre_ent": ["rosa_'_s_bed_and_breakfast", "53_roseford_road"], "gold_ent": ["53_roseford_road"], "id": 1359 },
    { "pre_ent": ["01223323361"], "gold_ent": ["01223323361"], "id": 6634 },
    { "pre_ent": ["4", "jesus_green_outdoor_pool", "cb43px", "jedburgh_court_,_kings_hedges"], "gold_ent": ["jesus_green_outdoor_pool", "between_victoria_road_and_the_river", "cb43px"], "id": 2378 },
    { "pre_ent": ["expensive", "restaurant", "la_mimosa", "thompsons_lane_fen_ditton", "01223362525"], "gold_ent": ["01223362525", "restaurant", "mediterranean", "thompsons_lane_fen_ditton", "expensive"], "id": 2872 },
    { "pre_ent": ["3y3ae0u7"], "gold_ent": ["3y3ae0u7"], "id": 1345 },
    { "pre_ent": [], "gold_ent": ["centre"], "id": 5452 },
    { "pre_ent": ["east", "indian", "restaurant", "9"], "gold_ent": ["9", "indian"], "id": 6488 },
    { "pre_ent": ["expensive"], "gold_ent": ["expensive"], "id": 2528 },
    { "pre_ent": [], "gold_ent": [], "id": 6150 },
    { "pre_ent": [], "gold_ent": [], "id": 4335 },
    { "pre_ent": ["guesthouse"], "gold_ent": [], "id": 7635 },
    { "pre_ent": ["restaurant", "mediterranean"], "gold_ent": ["la_mimosa", "mediterranean"], "id": 8256 },
    { "pre_ent": [], "gold_ent": [], "id": 8372 },
    { "pre_ent": [], "gold_ent": [], "id": 3565 },
    { "pre_ent": [], "gold_ent": [], "id": 2722 },
    { "pre_ent": [], "gold_ent": [], "id": 7465 },
    { "pre_ent": [], "gold_ent": [], "id": 7608 },
    { "pre_ent": ["g4_cambridge_leisure_park_clifton_way_cherry_hinton", "01223323737"], "gold_ent": ["01223323737", "g4_cambridge_leisure_park_clifton_way_cherry_hinton"], "id": 2038 },
    { "pre_ent": [], "gold_ent": [], "id": 4923 },
    { "pre_ent": [], "gold_ent": [], "id": 5369 },
    { "pre_ent": ["kymmoy", "asian_oriental"], "gold_ent": [], "id": 4042 },
    { "pre_ent": ["01223311911"], "gold_ent": ["01223311911"], "id": 6773 },
    { "pre_ent": ["south", "aylesbray_lodge_guest_house", "5_mowbray_road"], "gold_ent": ["aylesbray_lodge_guest_house"], "id": 6598 },
    { "pre_ent": ["fitzbillies_restaurant", "expensive", "restaurant"], "gold_ent": ["restaurant"], "id": 2569 },
    { "pre_ent": ["cheap", "restaurant", "22"], "gold_ent": ["22"], "id": 4412 },
    { "pre_ent": ["one", "01733553355"], "gold_ent": ["01733553355"], "id": 1317 },
    { "pre_ent": ["restaurant", "moderate"], "gold_ent": [], "id": 2814 },
    { "pre_ent": ["finders_corner_newmarket_road", "01223812660"], "gold_ent": ["finders_corner_newmarket_road", "the_missing_sock", "01223812660"], "id": 5462 },
    { "pre_ent": ["pizza_hut_cherry_hinton", "g4_cambridge_leisure_park_clifton_way_cherry_hinton", "01223323737"], "gold_ent": ["pizza_hut_cherry_hinton", "01223323737", "g4_cambridge_leisure_park_clifton_way_cherry_hinton"], "id": 7853 },
    { "pre_ent": ["victoria_avenue_chesterton"], "gold_ent": ["victoria_avenue_chesterton"], "id": 5667 },
    { "pre_ent": ["ewofbmj3"], "gold_ent": ["ewofbmj3"], "id": 7115 },
    { "pre_ent": [], "gold_ent": [], "id": 529 },
    { "pre_ent": [], "gold_ent": [], "id": 6557 },
    { "pre_ent": ["guesthouse", "north"], "gold_ent": ["worth_house", "guesthouse"], "id": 4194 },
    { "pre_ent": ["restaurant"], "gold_ent": ["restaurant"], "id": 6830 },
    { "pre_ent": [], "gold_ent": [], "id": 6650 },
    { "pre_ent": ["restaurant", "north", "city_stop_restaurant"], "gold_ent": ["city_stop_restaurant", "golden_wok", "north"], "id": 13 },
    { "pre_ent": ["chinese", "restaurant", "golden_wok", "north"], "gold_ent": ["jinling_noodle_bar", "golden_wok", "lan_hong_house", "shanghai_family_restaurant"], "id": 2144 },
    { "pre_ent": ["north", "chinese", "restaurant", "the_hotpot"], "gold_ent": ["the_hotpot"], "id": 4988 },
    { "pre_ent": [], "gold_ent": [], "id": 2023 },
    { "pre_ent": ["restaurant", "restaurant_one_seven", "5k83e181"], "gold_ent": ["centre"], "id": 3435 },
    { "pre_ent": [], "gold_ent": [], "id": 242 },
    { "pre_ent": ["centre", "bangkok_city", "thai"], "gold_ent": [], "id": 4643 },
    { "pre_ent": ["restaurant", "15"], "gold_ent": ["asian_oriental", "15", "dojo_noodle_bar"], "id": 102 },
    { "pre_ent": ["restaurant", "centre"], "gold_ent": [], "id": 2948 },
    { "pre_ent": ["3p2alry0"], "gold_ent": ["3p2alry0"], "id": 3149 },
    { "pre_ent": ["restaurant"], "gold_ent": [], "id": 8234 },
    { "pre_ent": ["the_cambridge_belfry"], "gold_ent": ["hotel", "guesthouse"], "id": 7322 },
    { "pre_ent": [], "gold_ent": ["restaurant"], "id": 4543 },
    { "pre_ent": ["restaurant"], "gold_ent": ["restaurant"], "id": 602 },
    { "pre_ent": [], "gold_ent": ["centre"], "id": 7108 },
    { "pre_ent": ["centre", "dojo_noodle_bar", "asian_oriental"], "gold_ent": ["asian_oriental", "centre", "restaurant", "dojo_noodle_bar"], "id": 67 },
    { "pre_ent": [], "gold_ent": [], "id": 7643 },
    { "pre_ent": [], "gold_ent": [], "id": 5259 },
    { "pre_ent": ["galleria"], "gold_ent": [], "id": 711 },
    { "pre_ent": ["hotel"], "gold_ent": ["nnft47mw"], "id": 4789 },
    { "pre_ent": [], "gold_ent": ["hotel"], "id": 6693 },
    { "pre_ent": ["hcqfaej3"], "gold_ent": ["hcqfaej3", "autumn_house"], "id": 3327 },
    { "pre_ent": [], "gold_ent": [], "id": 3261 },
    { "pre_ent": ["moderate", "cityroomz"], "gold_ent": ["hotel", "moderate", "cityroomz"], "id": 2794 },
    { "pre_ent": [], "gold_ent": [], "id": 2054 },
    { "pre_ent": ["south", "2"], "gold_ent": ["wandlebury_country_park", "2", "south"], "id": 922 },
    { "pre_ent": ["restaurant", "expensive", "restaurant_two_two", "22_chesterton_road_chesterton", "01223351880"], "gold_ent": ["expensive", "restaurant_two_two", "01223351880", "22_chesterton_road_chesterton"], "id": 2075 },
    { "pre_ent": ["north"], "gold_ent": ["4_star", "3_star"], "id": 1609 },
    { "pre_ent": ["centre", "modern_european", "restaurant", "expensive", "michaelhouse_cafe", "european"], "gold_ent": ["michaelhouse_cafe"], "id": 6518 },
    { "pre_ent": ["restaurant"], "gold_ent": [], "id": 1569 },
    { "pre_ent": ["cqv6jds3"], "gold_ent": ["cqv6jds3"], "id": 3222 },
    { "pre_ent": [], "gold_ent": ["centre"], "id": 6636 },
    { "pre_ent": ["4_star"], "gold_ent": [], "id": 5427 },
    { "pre_ent": ["centre", "restaurant", "indian", "panahar"], "gold_ent": ["panahar", "restaurant", "expensive", "centre", "indian"], "id": 63 },
    { "pre_ent": [], "gold_ent": [], "id": 5881 },
    { "pre_ent": [], "gold_ent": [], "id": 32 },
    { "pre_ent": [], "gold_ent": [], "id": 4282 },
    { "pre_ent": ["cb21su"], "gold_ent": ["cb21su"], "id": 8298 },
    { "pre_ent": ["cheap", "restaurant"], "gold_ent": [], "id": 6501 },
    { "pre_ent": ["restaurant", "west", "la_margherita"], "gold_ent": ["italian", "restaurant"], "id": 1454 },
    { "pre_ent": ["south", "restaurant", "frankie_and_bennys", "italian"], "gold_ent": ["south", "italian", "frankie_and_bennys"], "id": 1511 },
    { "pre_ent": ["restaurant", "international", "centre", "the_varsity_restaurant"], "gold_ent": ["international", "restaurant", "moderate", "centre", "the_varsity_restaurant"], "id": 7780 },
    { "pre_ent": ["moderate", "restaurant", "north", "the_nirala"], "gold_ent": ["the_nirala", "north", "restaurant"], "id": 4009 },
    { "pre_ent": ["centre", "museum", "quite_a_few"], "gold_ent": ["quite_a_few"], "id": 8026 },
    { "pre_ent": [], "gold_ent": [], "id": 2653 },
    { "pre_ent": ["north", "7", "acorn_guest_house"], "gold_ent": ["4_star", "7", "north"], "id": 1321 },
    { "pre_ent": ["north", "guesthouse", "hamilton_lodge"], "gold_ent": ["acorn_guest_house"], "id": 990 },
    { "pre_ent": ["guesthouse"], "gold_ent": ["east"], "id": 7656 },
    { "pre_ent": ["the_lensfield_hotel", "3_star", "hotel", "3"], "gold_ent": ["expensive", "3_star", "the_lensfield_hotel"], "id": 423 },
    { "pre_ent": ["curry_prince", "451_newmarket_road_fen_ditton", "newmarket_road_fen_ditton"], "gold_ent": ["451_newmarket_road_fen_ditton", "curry_prince"], "id": 2885 },
    { "pre_ent": [], "gold_ent": ["expensive", "4_star", "centre", "west"], "id": 4787 },
    { "pre_ent": ["143zf1m5", "finches_bed_and_breakfast"], "gold_ent": ["only", "guesthouse", "finches_bed_and_breakfast", "hotel", "cheap"], "id": 299 },
    { "pre_ent": ["cheap", "restaurant", "south", "the_lucky_star"], "gold_ent": ["south", "restaurant", "chinese", "the_lucky_star", "cheap"], "id": 4700 },
    { "pre_ent": ["alpha-milton_guest_house", "420x4n75"], "gold_ent": ["420x4n75"], "id": 8511 },
    { "pre_ent": [], "gold_ent": [], "id": 1913 },
    { "pre_ent": ["restaurant"], "gold_ent": [], "id": 4889 },
    { "pre_ent": [], "gold_ent": [], "id": 8440 },
    { "pre_ent": ["restaurant_two_two", "north", "french", "expensive", "restaurant", "two"], "gold_ent": ["expensive", "restaurant_two_two", "french", "north"], "id": 3406 },
    { "pre_ent": ["restaurant", "10"], "gold_ent": ["10"], "id": 4920 },
    { "pre_ent": ["restaurant", "saigon_city", "north", "asian_oriental"], "gold_ent": ["asian_oriental", "north", "saigon_city"], "id": 1182 },
    { "pre_ent": ["regent_street_city_centre", "centre", "cb21ab", "gourmet_burger_kitchen", "01223312598"], "gold_ent": ["gourmet_burger_kitchen", "cb21ab", "regent_street_city_centre", "01223312598"], "id": 756 },
    { "pre_ent": ["fk3areid"], "gold_ent": [], "id": 7269 },
    { "pre_ent": [], "gold_ent": [], "id": 6259 },
    { "pre_ent": ["4_star", "guesthouse", "avalon"], "gold_ent": ["4_star", "guesthouse", "avalon"], "id": 3251 },
    { "pre_ent": ["5whdpghw", "graffiti"], "gold_ent": ["british", "restaurant", "expensive", "west", "graffiti"], "id": 3525 },
    { "pre_ent": [], "gold_ent": ["restaurant"], "id": 5494 },
    { "pre_ent": [], "gold_ent": ["the_cambridge_belfry"], "id": 6614 },
    { "pre_ent": ["centre", "cote", "bridge_street_city_centre"], "gold_ent": ["bridge_street_city_centre", "cote"], "id": 3718 },
    { "pre_ent": [], "gold_ent": [], "id": 291 },
    { "pre_ent": ["expensive", "restaurant"], "gold_ent": ["expensive"], "id": 7783 },
    { "pre_ent": [], "gold_ent": ["centre"], "id": 7904 },
    { "pre_ent": ["north", "hotel"], "gold_ent": [], "id": 181 },
    { "pre_ent": [], "gold_ent": [], "id": 6594 },
    { "pre_ent": ["3_star", "4", "hotel"], "gold_ent": ["hotel", "4"], "id": 8084 },
    { "pre_ent": [], "gold_ent": [], "id": 7234 },
    { "pre_ent": ["unit_8_,_viking_way_,_bar_hill", "cb238el"], "gold_ent": ["cb238el", "unit_8_,_viking_way_,_bar_hill"], "id": 3340 },
    { "pre_ent": [], "gold_ent": [], "id": 6946 },
    { "pre_ent": ["4_star"], "gold_ent": ["hotel", "the_cambridge_belfry"], "id": 3167 },
    { "pre_ent": ["cityroomz", "moderate", "0_star", "hotel"], "gold_ent": ["hotel", "cityroomz", "moderate", "centre", "0_star"], "id": 2367 },
    { "pre_ent": ["guesthouse", "2"], "gold_ent": ["2", "rosa_'_s_bed_and_breakfast", "aylesbray_lodge_guest_house"], "id": 7991 },
    { "pre_ent": ["restaurant"], "gold_ent": ["west", "restaurant"], "id": 944 },
    { "pre_ent": [], "gold_ent": [], "id": 1720 },
    { "pre_ent": ["acorn_guest_house"], "gold_ent": [], "id": 1610 },
    { "pre_ent": ["restaurant", "five"], "gold_ent": ["european", "five"], "id": 950 },
    { "pre_ent": ["expensive", "restaurant"], "gold_ent": [], "id": 1678 },
    { "pre_ent": ["3", "hotel"], "gold_ent": ["3"], "id": 192 },
    { "pre_ent": ["restaurant", "cheap", "thanh_binh", "vietnamese"], "gold_ent": ["thanh_binh", "restaurant", "vietnamese", "west", "cheap"], "id": 2616 },
    { "pre_ent": ["centre", "autumn_house"], "gold_ent": ["centre"], "id": 1625 },
    { "pre_ent": ["moderate", "anatolia"], "gold_ent": ["anatolia", "moderate"], "id": 3951 },
    { "pre_ent": [], "gold_ent": [], "id": 5793 },
    { "pre_ent": ["cheap", "restaurant", "two", "south"], "gold_ent": [], "id": 1407 },
    { "pre_ent": ["80s3hgan", "curry_prince"], "gold_ent": [], "id": 3830 },
    { "pre_ent": ["restaurant", "north"], "gold_ent": ["north"], "id": 4577 },
    { "pre_ent": ["8", "moderate"], "gold_ent": ["8"], "id": 5235 },
    { "pre_ent": [], "gold_ent": [], "id": 6241 },
    { "pre_ent": ["hotel", "u5hxnkxo", "university_arms_hotel"], "gold_ent": ["hotel"], "id": 6738 },
    { "pre_ent": [], "gold_ent": [], "id": 1587 },
    { "pre_ent": [], "gold_ent": [], "id": 686 },
    { "pre_ent": ["centre", "restaurant"], "gold_ent": [], "id": 3535 },
    { "pre_ent": ["hk5aycb6", "acorn_guest_house"], "gold_ent": ["hk5aycb6", "acorn_guest_house"], "id": 7659 },
    { "pre_ent": ["ng7au0y2", "da_vinci_pizzeria"], "gold_ent": ["ng7au0y2", "la_margherita"], "id": 6277 },
    { "pre_ent": ["centre", "restaurant", "many"], "gold_ent": ["many"], "id": 6384 },
    { "pre_ent": ["hotel", "centre"], "gold_ent": [], "id": 3855 },
    { "pre_ent": ["restaurant", "several", "moderate"], "gold_ent": ["several"], "id": 7778 },
    { "pre_ent": ["centre", "eraina", "free_school_lane_city_centre", "01223368786"], "gold_ent": ["01223368786", "eraina", "free_school_lane_city_centre"], "id": 2694 },
    { "pre_ent": ["only", "cheap"], "gold_ent": ["expensive", "cheap"], "id": 295 },
    { "pre_ent": ["restaurant", "south"], "gold_ent": ["south"], "id": 4297 },
    { "pre_ent": ["cheap", "guesthouse", "1"], "gold_ent": ["1", "cheap"], "id": 3323 },
    { "pre_ent": [], "gold_ent": [], "id": 3223 },
    { "pre_ent": ["restaurant", "restaurant_alimentum", "01223413000"], "gold_ent": ["restaurant_alimentum", "01223413000"], "id": 3413 },
    { "pre_ent": ["1_kings_parade"], "gold_ent": ["1_kings_parade"], "id": 217 },
    { "pre_ent": [], "gold_ent": [], "id": 6320 },
    { "pre_ent": ["alexander_bed_and_breakfast"], "gold_ent": ["alexander_bed_and_breakfast"], "id": 7636 },
    { "pre_ent": ["restaurant", "centre", "wagamama", "japanese"], "gold_ent": ["japanese", "wagamama", "centre", "restaurant"], "id": 6726 },
    { "pre_ent": [], "gold_ent": ["restaurant"], "id": 5124 },
    { "pre_ent": ["mhah7nwt", "acorn_guest_house"], "gold_ent": [], "id": 2651 },
    { "pre_ent": ["restaurant", "restaurant_alimentum", "modern_european"], "gold_ent": ["restaurant_alimentum", "modern_european", "peking_restaurant", "chinese"], "id": 1862 },
    { "pre_ent": ["indian", "restaurant", "north"], "gold_ent": ["royal_spice", "restaurant", "indian", "north", "cheap"], "id": 3637 },
    { "pre_ent": [], "gold_ent": [], "id": 381 },
    { "pre_ent": ["fiqy6rr9"], "gold_ent": ["fiqy6rr9"], "id": 7243 },
    { "pre_ent": [], "gold_ent": [], "id": 6573 },
    { "pre_ent": ["6vbu1sfi", "finches_bed_and_breakfast"], "gold_ent": ["finches_bed_and_breakfast", "6vbu1sfi"], "id": 7326 },
    { "pre_ent": [], "gold_ent": [], "id": 3265 },
    { "pre_ent": ["cheap", "da_vinci_pizzeria", "north", "italian"], "gold_ent": ["cheap", "da_vinci_pizzeria", "north"], "id": 7319 },
    { "pre_ent": ["83_regent_street", "cb21aw"], "gold_ent": ["83_regent_street", "cb21aw"], "id": 4932 },
    { "pre_ent": ["hotel", "two"], "gold_ent": ["two", "east", "north"], "id": 870 },
    { "pre_ent": ["ge1nwvtx", "rajmahal"], "gold_ent": ["ge1nwvtx", "curry_prince"], "id": 5025 },
    { "pre_ent": [], "gold_ent": ["yippee_noodle_bar"], "id": 6957 },
    { "pre_ent": [], "gold_ent": [], "id": 3531 },
    { "pre_ent": ["czt3la0m"], "gold_ent": ["czt3la0m"], "id": 4347 },
    { "pre_ent": ["cambridge_arts_theatre", "6_saint_edward_'_s_passage", "theatre"], "gold_ent": ["cambridge_arts_theatre", "6_saint_edward_'_s_passage"], "id": 1311 },
    { "pre_ent": [], "gold_ent": ["01223363471"], "id": 7223 },
    { "pre_ent": ["east", "restaurant", "pipasha_restaurant", "indian"], "gold_ent": ["sitar_tandoori", "restaurant", "expensive", "east", "indian"], "id": 2993 },
    { "pre_ent": ["centre", "restaurant", "5", "european"], "gold_ent": ["5", "european", "centre"], "id": 6658 },
    { "pre_ent": ["centre", "bangkok_city", "24_green_street_city_centre", "01223354382"], "gold_ent": ["01223354382", "24_green_street_city_centre", "bangkok_city"], "id": 6807 },
    { "pre_ent": ["cheap"], "gold_ent": ["the_cambridge_belfry"], "id": 4876 },
    { "pre_ent": [], "gold_ent": [], "id": 408 },
    { "pre_ent": [], "gold_ent": [], "id": 5410 },
    { "pre_ent": [], "gold_ent": ["restaurant"], "id": 4041 },
    { "pre_ent": ["sjz9zj8v", "avalon"], "gold_ent": [], "id": 7519 },
    { "pre_ent": ["hotel", "3"], "gold_ent": ["moderate", "3"], "id": 5059 },
    { "pre_ent": [], "gold_ent": ["hamilton_lodge", "3_star", "moderate"], "id": 5065 },
    { "pre_ent": ["4_star", "the_lensfield_hotel", "south", "hotel"], "gold_ent": ["the_lensfield_hotel", "gonville_hotel"], "id": 7895 },
    { "pre_ent": ["little_seoul", "korean"], "gold_ent": ["restaurant", "little_seoul", "expensive", "centre", "korean"], "id": 1228 },
    { "pre_ent": [], "gold_ent": [], "id": 2057 },
    { "pre_ent": ["regent_street_city_centre", "centre", "restaurant", "gourmet_burger_kitchen", "north_american", "01223312598"], "gold_ent": ["north_american", "restaurant", "gourmet_burger_kitchen", "expensive", "01223312598", "regent_street_city_centre"], "id": 5253 },
    { "pre_ent": ["north", "city_centre_north_b_and_b"], "gold_ent": ["city_centre_north_b_and_b"], "id": 7742 },
    { "pre_ent": ["centre", "italian", "restaurant", "5"], "gold_ent": ["5"], "id": 3666 },
    { "pre_ent": [], "gold_ent": [], "id": 2315 },
    { "pre_ent": [], "gold_ent": ["4_star", "cheap"], "id": 8204 },
    { "pre_ent": ["cheap", "restaurant", "thanh_binh"], "gold_ent": ["vietnamese", "thanh_binh", "restaurant", "cheap"], "id": 5922 },
    { "pre_ent": [], "gold_ent": ["guesthouse"], "id": 1172 },
    { "pre_ent": ["west", "restaurant"], "gold_ent": ["centre", "west"], "id": 3431 },
    { "pre_ent": ["cherry_hinton_hall_and_grounds", "east"], "gold_ent": ["east"], "id": 2918 },
    { "pre_ent": ["32"], "gold_ent": ["32"], "id": 8385 },
    { "pre_ent": ["g4_cambridge_leisure_park_clifton_way_cherry_hinton", "cb17dy"], "gold_ent": ["pizza_hut_cherry_hinton", "01223323737", "g4_cambridge_leisure_park_clifton_way_cherry_hinton"], "id": 591 },
    { "pre_ent": ["centre", "restaurant", "only", "asian_oriental"], "gold_ent": ["asian_oriental", "centre"], "id": 2065 },
    { "pre_ent": [], "gold_ent": ["hotel"], "id": 274 },
    { "pre_ent": ["finches_bed_and_breakfast", "144_thornton_road"], "gold_ent": ["finches_bed_and_breakfast", "cb30nd", "144_thornton_road"], "id": 6369 },
    { "pre_ent": ["british", "restaurant", "west", "graffiti"], "gold_ent": ["british", "restaurant", "expensive", "west", "graffiti"], "id": 658 },
    { "pre_ent": ["thanh_binh", "west", "vietnamese", "restaurant"], "gold_ent": [], "id": 5078 },
    { "pre_ent": ["north", "guesthouse", "a_and_b_guest_house"], "gold_ent": ["a_and_b_guest_house"], "id": 1086 },
    { "pre_ent": ["quite_a_few"], "gold_ent": ["home_from_home", "guesthouse", "north", "quite_a_few"], "id": 3307 },
    { "pre_ent": [], "gold_ent": [], "id": 852 },
    { "pre_ent": ["little_seoul", "108_regent_street_city_centre", "centre", "regent_street_city_centre"], "gold_ent": ["108_regent_street_city_centre", "little_seoul"], "id": 5076 },
    { "pre_ent": ["moderate", "restaurant", "golden_wok", "191_histon_road_chesterton", "north", "01223350688"], "gold_ent": ["restaurant", "golden_wok", "191_histon_road_chesterton", "01223350688", "north"], "id": 3869 },
    { "pre_ent": ["several", "hotel"], "gold_ent": ["4_star"], "id": 3056 },
    { "pre_ent": ["north", "2_star", "acorn_guest_house", "4_star", "guesthouse"], "gold_ent": ["4_star", "north", "kirkwood_house"], "id": 1113 },
    { "pre_ent": ["restaurant"], "gold_ent": ["centre"], "id": 4642 },
    { "pre_ent": ["the_lucky_star"], "gold_ent": ["the_lucky_star"], "id": 2758 },
    { "pre_ent": ["cb43pd"], "gold_ent": [], "id": 3252 },
    { "pre_ent": ["7kw8mvl3", "hakka"], "gold_ent": ["7kw8mvl3", "hakka", "north"], "id": 4445 },
    { "pre_ent": ["nmjit3av"], "gold_ent": ["j_restaurant"], "id": 5195 },
    { "pre_ent": [], "gold_ent": [], "id": 8080 },
    { "pre_ent": ["restaurant", "several", "european"], "gold_ent": ["european", "south", "west", "several"], "id": 6137 },
    { "pre_ent": ["centre"], "gold_ent": ["museum", "centre", "castle_galleries"], "id": 4636 },
    { "pre_ent": [], "gold_ent": [], "id": 340 },
    { "pre_ent": [], "gold_ent": [], "id": 12 },
    { "pre_ent": [], "gold_ent": [], "id": 152 },
    { "pre_ent": [], "gold_ent": [], "id": 994 },
    { "pre_ent": ["01223336265"], "gold_ent": [], "id": 1077 },
    { "pre_ent": [], "gold_ent": [], "id": 6400 },
    { "pre_ent": [], "gold_ent": ["p2o7es3d"], "id": 668 },
    { "pre_ent": ["1pldtxkh", "the_cambridge_belfry"], "gold_ent": [], "id": 1993 },
    { "pre_ent": [], "gold_ent": [], "id": 5657 },
    { "pre_ent": ["north"], "gold_ent": [], "id": 637 },
    { "pre_ent": [], "gold_ent": ["meghna"], "id": 5228 },
    { "pre_ent": ["prezzo", "italian", "moderate"], "gold_ent": ["saint_johns_chop_house", "moderate", "west"], "id": 406 },
    { "pre_ent": [], "gold_ent": ["museum_of_archaelogy_and_anthropology", "01223333516", "free"], "id": 1632 },
    { "pre_ent": ["north", "restaurant", "two"], "gold_ent": ["two", "royal_spice", "da_vinci_pizzeria"], "id": 4185 },
    { "pre_ent": [], "gold_ent": [], "id": 2165 },
    { "pre_ent": ["centre", "chinese", "restaurant", "3"], "gold_ent": [], "id": 5241 },
    { "pre_ent": ["56_saint_barnabas_road", "01480446000"], "gold_ent": ["01480446000"], "id": 1136 },
    { "pre_ent": ["cb58pa"], "gold_ent": ["cb58pa", "grafton_hotel_restaurant"], "id": 7846 },
    { "pre_ent": [], "gold_ent": [], "id": 4177 },
    { "pre_ent": ["boat", "riverboat_georgina", "cambridge_passenger_cruisers_,_jubilee_house", "north"], "gold_ent": ["cambridge_passenger_cruisers_,_jubilee_house", "riverboat_georgina", "north"], "id": 6851 },
    { "pre_ent": ["restaurant", "two", "portuguese"], "gold_ent": ["two", "south", "portuguese", "cheap"], "id": 4420 },
    { "pre_ent": ["prezzo", "west", "01799521260", "cheap"], "gold_ent": ["prezzo", "restaurant", "01799521260", "italian", "west"], "id": 6389 },
    { "pre_ent": [], "gold_ent": [], "id": 5008 },
    { "pre_ent": ["restaurant"], "gold_ent": [], "id": 7383 },
    { "pre_ent": ["moderate", "guesthouse", "rosa_'_s_bed_and_breakfast", "south"], "gold_ent": ["rosa_'_s_bed_and_breakfast", "guesthouse", "south", "cheap"], "id": 2800 },
    { "pre_ent": ["south"], "gold_ent": ["chinese"], "id": 4884 },
    { "pre_ent": ["north", "restaurant", "italian", "golden_wok", "191_histon_road_chesterton"], "gold_ent": ["191_histon_road_chesterton", "golden_wok"], "id": 4744 },
    { "pre_ent": ["moderate", "restaurant", "several"], "gold_ent": ["moderate", "several"], "id": 3097 },
    { "pre_ent": ["4_star", "guesthouse", "moderate", "north", "arbury_lodge_guesthouse"], "gold_ent": ["arbury_lodge_guesthouse"], "id": 5533 },
    { "pre_ent": ["sala_thong", "west", "thai"], "gold_ent": ["thai", "west", "sala_thong"], "id": 4583 },
    { "pre_ent": [], "gold_ent": [], "id": 5441 },
    { "pre_ent": [], "gold_ent": [], "id": 1889 },
    { "pre_ent": ["144_thornton_road", "01223276653"], "gold_ent": ["144_thornton_road", "west"], "id": 2244 },
    { "pre_ent": [], "gold_ent": [], "id": 8124 },
    { "pre_ent": [], "gold_ent": [], "id": 3215 },
    { "pre_ent": [], "gold_ent": [], "id": 131 },
    { "pre_ent": ["indian", "restaurant", "tandoori_palace", "west"], "gold_ent": ["indian", "west", "restaurant"], "id": 819 },
    { "pre_ent": [], "gold_ent": [], "id": 8377 },
    { "pre_ent": ["restaurant"], "gold_ent": [], "id": 8005 },
    { "pre_ent": ["5k83e181"], "gold_ent": [], "id": 3434 },
    { "pre_ent": ["el_shaddai", "centre", "moderate"], "gold_ent": ["moderate", "cheap"], "id": 4085 },
    { "pre_ent": ["restaurant", "mexican"], "gold_ent": ["italian", "mexican"], "id": 882 },
    { "pre_ent": ["hotel", "7"], "gold_ent": ["expensive", "moderate", "7", "cheap"], "id": 221 },
    { "pre_ent": ["restaurant"], "gold_ent": [], "id": 5886 },
    { "pre_ent": ["home_from_home", "lco449vr"], "gold_ent": ["home_from_home"], "id": 5835 },
    { "pre_ent": ["restaurant", "centre", "anatolia", "turkish"], "gold_ent": ["anatolia", "turkish", "centre", "restaurant"], "id": 4871 },
    { "pre_ent": ["7_barnwell_road_fen_ditton", "01223244955", "3"], "gold_ent": ["cb58rg", "7_barnwell_road_fen_ditton", "01223244955"], "id": 7120 },
    { "pre_ent": [], "gold_ent": [], "id": 3065 },
    { "pre_ent": ["guesthouse", "9"], "gold_ent": ["9"], "id": 8065 },
    { "pre_ent": ["restaurant"], "gold_ent": ["restaurant"], "id": 3155 },
    { "pre_ent": ["italian"], "gold_ent": ["italian"], "id": 7253 },
    { "pre_ent": ["zizzi_cambridge", "cheap"], "gold_ent": ["cheap"], "id": 6180 },
    { "pre_ent": ["expensive", "restaurant", "yu_garden", "east", "chinese"], "gold_ent": ["expensive", "east", "yu_garden", "chinese"], "id": 3357 },
    { "pre_ent": ["european", "restaurant", "cambridge_lodge_restaurant", "west"], "gold_ent": ["european", "cambridge_lodge_restaurant"], "id": 6359 },
    { "pre_ent": ["rsneq2jv", "worth_house"], "gold_ent": [], "id": 6060 },
    { "pre_ent": ["529_newmarket_road_fen_ditton", "01223248882", "cb58pa"], "gold_ent": ["01223248882", "529_newmarket_road_fen_ditton", "cb58pa"], "id": 8428 },
    { "pre_ent": [], "gold_ent": [], "id": 5593 },
    { "pre_ent": ["01223866800"], "gold_ent": ["01223866800"], "id": 6067 },
    { "pre_ent": [], "gold_ent": ["archway_house"], "id": 6586 },
    { "pre_ent": [], "gold_ent": [], "id": 3770 },
    { "pre_ent": ["cambridge_lodge_restaurant", "west", "restaurant"], "gold_ent": ["cambridge_lodge_restaurant"], "id": 1798 },
    { "pre_ent": ["18"], "gold_ent": ["18", "4_star"], "id": 398 },
    { "pre_ent": ["oz7qg2ok", "carolina_bed_and_breakfast"], "gold_ent": ["carolina_bed_and_breakfast", "oz7qg2ok"], "id": 4165 },
    { "pre_ent": ["h0k8xfpq", "thanh_binh"], "gold_ent": ["thanh_binh", "h0k8xfpq"], "id": 3742 },
    { "pre_ent": ["g4_cambridge_leisure_park_clifton_way_cherry_hinton", "01223323737"], "gold_ent": ["01223323737", "g4_cambridge_leisure_park_clifton_way_cherry_hinton"], "id": 232 },
    { "pre_ent": [], "gold_ent": [], "id": 3860 },
    { "pre_ent": ["restaurant"], "gold_ent": ["rx6xp8kp", "cotto"], "id": 61 },
    { "pre_ent": [], "gold_ent": [], "id": 2143 },
    { "pre_ent": ["theatre", "mumford_theatre"], "gold_ent": ["mumford_theatre"], "id": 8174 },
    { "pre_ent": ["indian", "restaurant", "east", "curry_prince"], "gold_ent": ["east", "moderate", "curry_prince"], "id": 7805 },
    { "pre_ent": [], "gold_ent": [], "id": 4785 },
    { "pre_ent": [], "gold_ent": [], "id": 5752 },
    { "pre_ent": ["moderate", "the_cambridge_belfry"], "gold_ent": [], "id": 1989 },
    { "pre_ent": [], "gold_ent": [], "id": 4417 },
    { "pre_ent": [], "gold_ent": [], "id": 2962 },
    { "pre_ent": ["pleil8mj", "kymmoy"], "gold_ent": ["pleil8mj"], "id": 8367 },
    { "pre_ent": ["restaurant", "restaurant_two_two", "01223351880"], "gold_ent": ["01223351880"], "id": 5017 },
    { "pre_ent": [], "gold_ent": ["more_than_20"], "id": 2709 },
    { "pre_ent": ["the_missing_sock", "cheap"], "gold_ent": ["the_missing_sock", "cheap"], "id": 7333 },
    { "pre_ent": ["centre", "expensive", "restaurant", "the_golden_curry"], "gold_ent": ["restaurant", "the_golden_curry", "expensive", "centre", "indian"], "id": 3399 },
    { "pre_ent": ["21"], "gold_ent": ["21"], "id": 518 },
    { "pre_ent": ["ginrz444"], "gold_ent": ["hotel"], "id": 4060 },
    { "pre_ent": ["italian", "restaurant", "two", "south", "expensive"], "gold_ent": ["two", "south", "expensive", "italian", "moderate"], "id": 6252 },
    { "pre_ent": ["cheap", "restaurant", "international", "bloomsbury_restaurant"], "gold_ent": ["international", "the_missing_sock", "east", "cheap"], "id": 1567 },
    { "pre_ent": ["01223866800"], "gold_ent": ["01223866800"], "id": 2455 },
    { "pre_ent": ["jg24dzvf", "el_shaddai"], "gold_ent": ["el_shaddai", "jg24dzvf"], "id": 5938 },
    { "pre_ent": ["centre"], "gold_ent": [], "id": 3542 },
    { "pre_ent": ["saigon_city", "169_high_street_chesterton_chesterton", "01223356555"], "gold_ent": ["01223356555", "169_high_street_chesterton_chesterton", "saigon_city"], "id": 3707 },
    { "pre_ent": ["zup4ypxa"], "gold_ent": ["guesthouse"], "id": 2264 },
    { "pre_ent": ["7"], "gold_ent": [], "id": 1320 },
    { "pre_ent": [], "gold_ent": ["txbu904t"], "id": 1260 },
    { "pre_ent": [], "gold_ent": [], "id": 4680 },
    { "pre_ent": ["centre", "restaurant", "rice_house", "cheap"], "gold_ent": ["rice_house", "88_mill_road_city_centre", "cheap"], "id": 7381 },
    { "pre_ent": ["east"], "gold_ent": ["camboats", "the_cambridge_punter", "scudamores_punting_co", "riverboat_georgina"], "id": 2633 },
    { "pre_ent": [], "gold_ent": [], "id": 3927 },
    { "pre_ent": ["centre", "bedouin", "100_mill_road_city_centre"], "gold_ent": ["100_mill_road_city_centre"], "id": 6126 },
    { "pre_ent": [], "gold_ent": [], "id": 4976 },
    { "pre_ent": [], "gold_ent": [], "id": 1115 },
    { "pre_ent": [], "gold_ent": [], "id": 1428 },
    { "pre_ent": ["01223464646"], "gold_ent": ["01223464646"], "id": 420 },
    { "pre_ent": [], "gold_ent": [], "id": 6691 },
    { "pre_ent": ["centre", "cb21dp", "108_regent_street_city_centre", "01223308681", "regent_street_city_centre"], "gold_ent": ["108_regent_street_city_centre", "01223308681", "little_seoul", "cb21dp"], "id": 8316 },
    { "pre_ent": [], "gold_ent": ["expensive"], "id": 2448 },
    { "pre_ent": [], "gold_ent": [], "id": 4183 },
    { "pre_ent": ["south", "moderate", "frankie_and_bennys"], "gold_ent": ["expensive", "pizza_hut_cherry_hinton", "moderate", "frankie_and_bennys"], "id": 1697 },
    { "pre_ent": ["north", "acorn_guest_house"], "gold_ent": ["north", "acorn_guest_house"], "id": 5186 },
    { "pre_ent": [], "gold_ent": [], "id": 949 },
    { "pre_ent": ["indian", "expensive", "cocum"], "gold_ent": ["expensive", "indian", "west", "cocum"], "id": 4396 },
    { "pre_ent": [], "gold_ent": [], "id": 6330 },
    { "pre_ent": ["east", "restaurant", "grafton_hotel_restaurant", "british"], "gold_ent": ["gastropub", "east", "royal_standard"], "id": 7919 },
    { "pre_ent": [], "gold_ent": [], "id": 1508 },
    { "pre_ent": ["restaurant"], "gold_ent": ["south"], "id": 4949 },
    { "pre_ent": ["restaurant"], "gold_ent": [], "id": 5717 },
    { "pre_ent": ["fitzbillies_restaurant", "51_trumpington_street_city_centre", "centre", "restaurant"], "gold_ent": ["fitzbillies_restaurant", "51_trumpington_street_city_centre"], "id": 5866 },
    { "pre_ent": [], "gold_ent": [], "id": 850 },
    { "pre_ent": ["express_by_holiday_inn_cambridge", "057sx3x0"], "gold_ent": ["west"], "id": 3106 },
    { "pre_ent": ["dojo_noodle_bar"], "gold_ent": [], "id": 3353 },
    { "pre_ent": ["west", "la_margherita"], "gold_ent": ["vietnamese", "thanh_binh", "italian", "la_margherita"], "id": 4413 },
    { "pre_ent": [], "gold_ent": [], "id": 5955 },
    { "pre_ent": ["south", "3"], "gold_ent": ["moderate", "3"], "id": 2654 },
    { "pre_ent": ["restaurant", "north", "french"], "gold_ent": ["restaurant_two_two", "french", "north"], "id": 2074 },
    { "pre_ent": ["north", "four"], "gold_ent": ["four"], "id": 6340 },
    { "pre_ent": ["italian"], "gold_ent": ["italian"], "id": 4951 },
    { "pre_ent": [], "gold_ent": [], "id": 4942 },
    { "pre_ent": [], "gold_ent": [], "id": 683 },
    { "pre_ent": ["great_saint_mary_'_s_church", "centre"], "gold_ent": ["free", "architecture", "great_saint_mary_'_s_church"], "id": 5347 },
    { "pre_ent": ["2cg1xx8q", "the_oak_bistro"], "gold_ent": ["2cg1xx8q", "the_oak_bistro"], "id": 2915 },
    { "pre_ent": ["hotel"], "gold_ent": ["hotel"], "id": 2840 },
    { "pre_ent": [], "gold_ent": [], "id": 1008 },
    { "pre_ent": ["centre", "restaurant", "33"], "gold_ent": ["33"], "id": 5704 },
    { "pre_ent": ["moderate", "restaurant", "bloomsbury_restaurant", "international"], "gold_ent": ["bloomsbury_restaurant"], "id": 6511 },
    { "pre_ent": ["rsneq2jv", "worth_house"], "gold_ent": ["worth_house", "4_star", "cheap"], "id": 6061 },
    { "pre_ent": [], "gold_ent": [], "id": 7052 },
    { "pre_ent": ["yu_garden", "529_newmarket_road_fen_ditton", "01223248882", "cb58pa"], "gold_ent": ["01223248882", "yu_garden", "529_newmarket_road_fen_ditton", "cb58pa"], "id": 1757 },
    { "pre_ent": ["rajmahal", "east", "moderate", "restaurant"], "gold_ent": ["rajmahal", "east", "restaurant"], "id": 8200 },
    { "pre_ent": ["hotel"], "gold_ent": [], "id": 1354 },
    { "pre_ent": ["cb21sj"], "gold_ent": ["cb21sj"], "id": 421 },
    { "pre_ent": [], "gold_ent": [], "id": 3693 },
    { "pre_ent": ["east", "2_star", "hotel", "express_by_holiday_inn_cambridge"], "gold_ent": ["hotel", "express_by_holiday_inn_cambridge", "east", "2_star"], "id": 6064 },
    { "pre_ent": ["zdg5kj7s"], "gold_ent": ["zdg5kj7s"], "id": 6945 },
    { "pre_ent": [], "gold_ent": [], "id": 8113 },
    { "pre_ent": ["cb30ad", "saint_johns_chop_house", "21_-_24_northampton_street", "01223353110"], "gold_ent": ["saint_johns_chop_house", "21_-_24_northampton_street", "01223353110", "cb30ad"], "id": 4672 },
    { "pre_ent": ["a_and_b_guest_house"], "gold_ent": ["4_star", "a_and_b_guest_house"], "id": 1414 },
    { "pre_ent": ["restaurant"], "gold_ent": [], "id": 7470 },
    { "pre_ent": [], "gold_ent": [], "id": 2802 },
    { "pre_ent": ["156_chesterton_road"], "gold_ent": ["156_chesterton_road"], "id": 5066 },
    { "pre_ent": ["restaurant", "expensive"], "gold_ent": ["expensive", "restaurant"], "id": 4469 },
    { "pre_ent": ["moderate", "guesthouse", "3"], "gold_ent": ["moderate", "3"], "id": 424 },
    { "pre_ent": ["anatolia", "centre", "turkish", "restaurant"], "gold_ent": ["anatolia", "turkish", "centre", "restaurant"], "id": 2834 },
    { "pre_ent": ["restaurant", "five"], "gold_ent": ["five", "eraina"], "id": 6812 },
    { "pre_ent": ["restaurant"], "gold_ent": ["gvnn1k5v"], "id": 7762 },
    { "pre_ent": ["guesthouse"], "gold_ent": [], "id": 3072 },
    { "pre_ent": ["4_star", "01223363682"], "gold_ent": ["guesthouse"], "id": 6327 },
    { "pre_ent": ["9rxqyeio", "yippee_noodle_bar"], "gold_ent": [], "id": 3038 },
    { "pre_ent": ["nefptq46"], "gold_ent": ["nefptq46"], "id": 3562 },
    { "pre_ent": [], "gold_ent": [], "id": 792 },
    { "pre_ent": ["restaurant", "two"], "gold_ent": ["two", "peking_restaurant", "the_good_luck_chinese_food_takeaway"], "id": 3244 },
    { "pre_ent": ["nezykv5e"], "gold_ent": [], "id": 1264 },
    { "pre_ent": ["11"], "gold_ent": ["11", "north"], "id": 7714 },
    { "pre_ent": [], "gold_ent": [], "id": 1885 },
    { "pre_ent": ["restaurant"], "gold_ent": ["restaurant"], "id": 8389 },
    { "pre_ent": ["centre", "many"], "gold_ent": [], "id": 4634 },
    { "pre_ent": ["centre", "restaurant", "ali_baba", "59_hills_road_city_centre", "lebanese", "01462432565"], "gold_ent": ["restaurant", "lebanese", "01462432565", "centre", "ali_baba"], "id": 3260 },
    { "pre_ent": ["hotel", "three"], "gold_ent": ["three", "centre", "north"], "id": 4213 },
    { "pre_ent": [], "gold_ent": [], "id": 2028 },
    { "pre_ent": [], "gold_ent": [], "id": 2683 },
    { "pre_ent": ["hotel"], "gold_ent": ["hotel"], "id": 273 },
    { "pre_ent": ["cheap", "rosa_'_s_bed_and_breakfast", "south"], "gold_ent": ["rosa_'_s_bed_and_breakfast", "aylesbray_lodge_guest_house"], "id": 5526 },
    { "pre_ent": [], "gold_ent": [], "id": 3312 },
    { "pre_ent": [], "gold_ent": [], "id": 8299 },
    { "pre_ent": ["indian", "restaurant", "south"], "gold_ent": ["taj_tandoori"], "id": 7631 },
    { "pre_ent": ["cheap", "restaurant", "royal_spice", "north"], "gold_ent": ["indian"], "id": 7882 },
    { "pre_ent": ["hotel", "3"], "gold_ent": ["south", "west", "3", "north"], "id": 2007 },
    { "pre_ent": ["4"], "gold_ent": ["4"], "id": 1496 },
    { "pre_ent": ["restaurant"], "gold_ent": ["bedouin"], "id": 2944 },
    { "pre_ent": [], "gold_ent": [], "id": 8356 },
    { "pre_ent": ["pgv6hf9f", "the_slug_and_lettuce"], "gold_ent": ["pgv6hf9f", "the_slug_and_lettuce"], "id": 3630 },
    { "pre_ent": ["restaurant", "the_only"], "gold_ent": ["the_only", "restaurant"], "id": 4438 },
    { "pre_ent": [], "gold_ent": [], "id": 1855 },
    { "pre_ent": ["01223362525"], "gold_ent": ["01223362525", "la_mimosa"], "id": 4655 },
    { "pre_ent": ["de8soffl"], "gold_ent": ["de8soffl"], "id": 2394 },
    { "pre_ent": ["lovell_lodge"], "gold_ent": ["lovell_lodge", "ashley_hotel"], "id": 8181 },
    { "pre_ent": ["acorn_guest_house"], "gold_ent": ["acorn_guest_house"], "id": 138 },
    { "pre_ent": [], "gold_ent": [], "id": 4846 },
    { "pre_ent": ["east", "restaurant", "grafton_hotel_restaurant", "british", "01223241387"], "gold_ent": ["british", "expensive", "grafton_hotel_restaurant", "01223241387", "east"], "id": 7421 },
    { "pre_ent": ["o35qes09", "allenbell"], "gold_ent": ["o35qes09", "guesthouse", "allenbell"], "id": 3176 },
    { "pre_ent": ["expensive", "sala_thong", "35_newnham_road_newnham", "01223323178"], "gold_ent": ["expensive", "35_newnham_road_newnham", "01223323178", "sala_thong"], "id": 8304 },
    { "pre_ent": ["grafton_hotel_619_newmarket_road_fen_ditton", "newmarket_road_fen_ditton"], "gold_ent": ["grafton_hotel_restaurant", "grafton_hotel_619_newmarket_road_fen_ditton"], "id": 5820 },
    { "pre_ent": [], "gold_ent": [], "id": 3256 },
    { "pre_ent": ["centre", "restaurant", "several"], "gold_ent": ["expensive", "centre", "several"], "id": 7026 },
    { "pre_ent": ["italian", "restaurant", "da_vinci_pizzeria", "north"], "gold_ent": ["italian", "da_vinci_pizzeria", "restaurant", "north"], "id": 3346 },
    { "pre_ent": ["restaurant", "centre", "the_cow_pizza_kitchen_and_bar", "gastropub"], "gold_ent": ["gastropub", "the_cow_pizza_kitchen_and_bar", "centre"], "id": 5584 },
    { "pre_ent": [], "gold_ent": ["el_shaddai"], "id": 1503 },
    { "pre_ent": ["guesthouse"], "gold_ent": ["guesthouse"], "id": 137 },
    { "pre_ent": ["british", "restaurant", "3"], "gold_ent": ["british", "expensive", "3", "west"], "id": 1197 },
    { "pre_ent": ["north", "many", "hotel"], "gold_ent": ["moderate", "many"], "id": 1342 },
    { "pre_ent": ["saint_johns_chop_house", "21_-_24_northampton_street", "01223353110"], "gold_ent": ["saint_johns_chop_house", "21_-_24_northampton_street", "01223353110"], "id": 8253 },
    { "pre_ent": ["restaurant", "many", "north"], "gold_ent": ["169_high_street_chesterton_chesterton", "restaurant", "saigon_city"], "id": 3148 },
    { "pre_ent": [], "gold_ent": ["restaurant_two_two"], "id": 7986 },
    { "pre_ent": ["expensive", "restaurant", "several", "south"], "gold_ent": ["expensive", "south", "several"], "id": 7484 },
    { "pre_ent": [], "gold_ent": ["kirkwood_house"], "id": 3001 },
    { "pre_ent": [], "gold_ent": [], "id": 3923 },
    { "pre_ent": ["club_salsa"], "gold_ent": ["club_salsa", "07782218745"], "id": 1938 },
    { "pre_ent": ["centre", "cote", "bridge_street_city_centre", "01223311053"], "gold_ent": ["01223311053", "bridge_street_city_centre", "cote"], "id": 690 },
    { "pre_ent": ["north", "cheap", "royal_spice", "01223364917"], "gold_ent": ["royal_spice", "restaurant", "indian", "north", "cheap"], "id": 6418 },
    { "pre_ent": ["lovell_lodge"], "gold_ent": ["lovell_lodge", "ashley_hotel"], "id": 188 },
    { "pre_ent": ["centre", "british", "moderate", "restaurant", "yippee_noodle_bar"], "gold_ent": ["yippee_noodle_bar", "asian_oriental", "40428_king_street_city_centre"], "id": 8357 },
    { "pre_ent": ["restaurant"], "gold_ent": ["expensive"], "id": 4434 },
    { "pre_ent": ["4_star", "centre"], "gold_ent": [], "id": 3204 },
    { "pre_ent": [], "gold_ent": [], "id": 1673 },
    { "pre_ent": ["centre", "european", "expensive", "galleria", "modern_european"], "gold_ent": ["modern_european", "de_luca_cucina_and_bar"], "id": 4931 },
    { "pre_ent": ["cheap", "restaurant", "la_margherita", "west"], "gold_ent": ["vietnamese", "italian", "west", "cheap"], "id": 6609 },
    { "pre_ent": [], "gold_ent": [], "id": 4566 },
    { "pre_ent": [], "gold_ent": ["msf1lno1"], "id": 7341 },
    { "pre_ent": ["hotel_felix_whitehouse_lane_huntingdon_road", "01223277977"], "gold_ent": ["hotel_felix_whitehouse_lane_huntingdon_road", "01223277977"], "id": 1894 },
    { "pre_ent": ["54kh70iq"], "gold_ent": ["54kh70iq"], "id": 4911 },
    { "pre_ent": [], "gold_ent": [], "id": 732 },
    { "pre_ent": [], "gold_ent": [], "id": 7295 },
    { "pre_ent": ["07807718591"], "gold_ent": ["07807718591"], "id": 3758 },
    { "pre_ent": ["centre", "restaurant"], "gold_ent": [], "id": 1071 },
    { "pre_ent": ["restaurant", "a_few"], "gold_ent": ["a_few"], "id": 1101 },
    { "pre_ent": [], "gold_ent": [], "id": 6588 },
    { "pre_ent": [], "gold_ent": [], "id": 5562 },
    { "pre_ent": ["hotel"], "gold_ent": [], "id": 329 },
    { "pre_ent": [], "gold_ent": [], "id": 5509 },
    { "pre_ent": ["restaurant", "east", "curry_prince", "indian"], "gold_ent": ["east", "curry_prince"], "id": 3550 },
    { "pre_ent": ["the_cambridge_belfry"], "gold_ent": ["the_cambridge_belfry"], "id": 5856 },
    { "pre_ent": ["acorn_guest_house"], "gold_ent": [], "id": 4649 },
    { "pre_ent": ["cheap", "restaurant"], "gold_ent": ["cheap"], "id": 4630 },
    { "pre_ent": ["a51b0mgu"], "gold_ent": ["a51b0mgu"], "id": 1541 },
    { "pre_ent": ["centre", "restaurant"], "gold_ent": ["centre"], "id": 5783 },
    { "pre_ent": ["moderate", "finches_bed_and_breakfast"], "gold_ent": ["cheap"], "id": 2823 },
    { "pre_ent": ["centre", "expensive", "restaurant", "don_pasquale_pizzeria"], "gold_ent": ["don_pasquale_pizzeria"], "id": 5003 },
    { "pre_ent": [], "gold_ent": [], "id": 5209 },
    { "pre_ent": ["hotel", "two"], "gold_ent": ["expensive", "huntingdon_marriott_hotel", "west"], "id": 8035 },
    { "pre_ent": [], "gold_ent": ["centre"], "id": 5240 },
    { "pre_ent": [], "gold_ent": [], "id": 4369 },
    { "pre_ent": [], "gold_ent": [], "id": 2999 },
    { "pre_ent": [], "gold_ent": [], "id": 6375 },
    { "pre_ent": ["restaurant", "two"], "gold_ent": ["two", "restaurant_two_two", "cote", "north"], "id": 3717 },
    { "pre_ent": [], "gold_ent": [], "id": 8108 },
    { "pre_ent": ["4", "4_star"], "gold_ent": ["hotel"], "id": 6766 },
    { "pre_ent": [], "gold_ent": ["expensive"], "id": 5112 },
    { "pre_ent": ["jakci7jo"], "gold_ent": ["jakci7jo"], "id": 5803 },
    { "pre_ent": [], "gold_ent": [], "id": 333 },
    { "pre_ent": ["moderate", "restaurant", "italian", "3", "modern_european"], "gold_ent": ["east", "moderate", "3", "curry_prince"], "id": 2810 },
    { "pre_ent": ["chinese", "restaurant", "a_great_number", "north"], "gold_ent": ["a_great_number", "chinese"], "id": 1909 },
    { "pre_ent": ["169_high_street_chesterton_chesterton", "01223356555"], "gold_ent": ["01223356555", "169_high_street_chesterton_chesterton"], "id": 5493 },
    { "pre_ent": [], "gold_ent": [], "id": 339 },
    { "pre_ent": [], "gold_ent": ["south"], "id": 2478 },
    { "pre_ent": ["north", "moderate", "guesthouse", "alpha-milton_guest_house"], "gold_ent": ["63_milton_road", "north", "alpha-milton_guest_house"], "id": 1224 },
    { "pre_ent": ["restaurant"], "gold_ent": [], "id": 1879 },
    { "pre_ent": ["cheap", "guesthouse", "one"], "gold_ent": ["west", "one"], "id": 6367 },
    { "pre_ent": ["restaurant", "expensive", "cote", "french"], "gold_ent": ["french", "restaurant", "expensive", "centre", "cote"], "id": 6461 },
    { "pre_ent": [], "gold_ent": ["restaurant"], "id": 1948 },
    { "pre_ent": ["thanh_binh", "west"], "gold_ent": [], "id": 6859 },
    { "pre_ent": [], "gold_ent": [], "id": 7224 },
    { "pre_ent": [], "gold_ent": [], "id": 834 },
    { "pre_ent": ["hamilton_lodge", "north", "moderate"], "gold_ent": ["hamilton_lodge", "guesthouse", "north"], "id": 580 },
    { "pre_ent": [], "gold_ent": [], "id": 3623 },
    { "pre_ent": [], "gold_ent": ["restaurant"], "id": 5671 },
    { "pre_ent": ["many"], "gold_ent": ["many"], "id": 4051 },
    { "pre_ent": [], "gold_ent": [], "id": 7080 },
    { "pre_ent": ["centre"], "gold_ent": ["centre"], "id": 6116 },
    { "pre_ent": ["restaurant", "centre"], "gold_ent": ["centre"], "id": 2677 },
    { "pre_ent": ["21_-_24_northampton_road", "01799521260"], "gold_ent": ["21_-_24_northampton_road", "01799521260"], "id": 6554 },
    { "pre_ent": ["restaurant", "a_variety"], "gold_ent": ["a_variety", "expensive", "centre"], "id": 2441 },
    { "pre_ent": [], "gold_ent": [], "id": 8258 },
    { "pre_ent": [], "gold_ent": [], "id": 4581 },
    { "pre_ent": [], "gold_ent": [], "id": 5586 },
    { "pre_ent": ["guesthouse"], "gold_ent": ["vzcxfu9v"], "id": 2141 },
    { "pre_ent": ["indian", "north", "royal_spice"], "gold_ent": ["royal_spice", "indian", "north", "cheap"], "id": 155 },
    { "pre_ent": [], "gold_ent": [], "id": 4080 },
    { "pre_ent": [], "gold_ent": [], "id": 3067 },
    { "pre_ent": ["north", "da_vinci_pizzeria"], "gold_ent": [], "id": 5918 },
    { "pre_ent": ["centre", "little_seoul"], "gold_ent": ["centre", "little_seoul"], "id": 4882 },
    { "pre_ent": ["many"], "gold_ent": ["many"], "id": 988 },
    { "pre_ent": [], "gold_ent": [], "id": 8458 },
    { "pre_ent": ["restaurant"], "gold_ent": [], "id": 6939 },
    { "pre_ent": [], "gold_ent": [], "id": 5411 },
    { "pre_ent": ["restaurant", "bloomsbury_restaurant", "international", "moderate"], "gold_ent": ["international", "bloomsbury_restaurant"], "id": 6232 },
    { "pre_ent": ["restaurant", "moderate"], "gold_ent": [], "id": 7738 },
    { "pre_ent": ["expensive", "restaurant"], "gold_ent": [], "id": 4444 },
    { "pre_ent": ["moderate", "restaurant", "golden_wok", "north"], "gold_ent": ["golden_wok", "north", "restaurant", "chinese"], "id": 4933 },
    { "pre_ent": ["restaurant", "east", "grafton_hotel_restaurant", "british"], "gold_ent": ["expensive", "east", "grafton_hotel_restaurant"], "id": 619 },
    { "pre_ent": ["restaurant", "two", "south", "italian"], "gold_ent": ["two", "south", "italian", "modern_european"], "id": 5879 },
    { "pre_ent": ["restaurant", "riverside_brasserie", "centre", "modern_european"], "gold_ent": ["riverside_brasserie"], "id": 8445 },
    { "pre_ent": ["fitzbillies_restaurant", "centre", "expensive", "restaurant"], "gold_ent": ["british", "fitzbillies_restaurant", "expensive", "centre", "51_trumpington_street_city_centre"], "id": 6902 },
    { "pre_ent": ["x651if9f"], "gold_ent": ["x651if9f"], "id": 2445 },
    { "pre_ent": ["west", "restaurant", "several"], "gold_ent": ["several"], "id": 4180 },
    { "pre_ent": ["moderate", "home_from_home"], "gold_ent": ["home_from_home", "4_star"], "id": 1812 },
    { "pre_ent": ["centre", "restaurant", "one", "fitzbillies_restaurant", "51_trumpington_street_city_centre", "01223352500"], "gold_ent": ["fitzbillies_restaurant", "01223352500", "51_trumpington_street_city_centre"], "id": 3316 },
    { "pre_ent": ["7q9m2vyf", "the_gandhi"], "gold_ent": ["7q9m2vyf", "kohinoor"], "id": 8007 },
    { "pre_ent": ["moderate", "restaurant"], "gold_ent": [], "id": 4813 },
    { "pre_ent": [], "gold_ent": [], "id": 2954 },
    { "pre_ent": ["81e1itxc"], "gold_ent": ["81e1itxc"], "id": 1763 },
    { "pre_ent": ["north", "guesthouse", "2_star", "acorn_guest_house"], "gold_ent": ["4_star", "moderate", "acorn_guest_house"], "id": 7536 },
    { "pre_ent": ["hotel"], "gold_ent": [], "id": 3083 },
    { "pre_ent": ["centre", "museum"], "gold_ent": ["centre", "castle_galleries", "free"], "id": 4797 },
    { "pre_ent": ["guesthouse"], "gold_ent": ["finches_bed_and_breakfast", "expensive", "4_star", "the_cambridge_belfry", "cheap"], "id": 4840 },
    { "pre_ent": ["la_raza", "4_-_6_rose_crescent", "cb23ll"], "gold_ent": ["la_raza", "4_-_6_rose_crescent", "01223464550", "cb23ll"], "id": 244 },
    { "pre_ent": [], "gold_ent": [], "id": 6713 },
    { "pre_ent": ["golden_wok", "north", "chinese", "restaurant"], "gold_ent": ["golden_wok", "north", "restaurant"], "id": 4621 },
    { "pre_ent": ["sala_thong", "35_newnham_road_newnham", "west", "01223323178"], "gold_ent": ["35_newnham_road_newnham", "sala_thong", "thai", "01223323178", "expensive", "west"], "id": 3292 },
    { "pre_ent": [], "gold_ent": [], "id": 558 },
    { "pre_ent": ["west", "restaurant"], "gold_ent": [], "id": 4098 },
    { "pre_ent": ["centre", "museum"], "gold_ent": [], "id": 1010 },
    { "pre_ent": ["guesthouse", "acorn_guest_house", "west"], "gold_ent": ["moderate", "guesthouse", "west"], "id": 1528 },
    { "pre_ent": ["expensive", "restaurant", "33"], "gold_ent": ["33"], "id": 3744 },
    { "pre_ent": ["centre", "cambridge_lodge_hotel_139_huntingdon_road_city_centre", "01223355166"], "gold_ent": ["cambridge_lodge_restaurant", "01223355166", "cambridge_lodge_hotel_139_huntingdon_road_city_centre"], "id": 1638 },
    { "pre_ent": ["bridge_street_city_centre", "centre"], "gold_ent": [], "id": 5248 },
    { "pre_ent": ["restaurant", "south", "chinese", "the_lucky_star"], "gold_ent": ["south", "restaurant", "chinese", "the_lucky_star", "cheap"], "id": 1409 },
    { "pre_ent": ["graffiti", "west", "expensive"], "gold_ent": ["british", "restaurant", "expensive", "west", "graffiti"], "id": 1893 },
    { "pre_ent": ["cb43ax"], "gold_ent": ["cb43ax"], "id": 2634 },
    { "pre_ent": [], "gold_ent": [], "id": 467 },
    { "pre_ent": ["the_gardenia", "0slqnhxa"], "gold_ent": [], "id": 5121 },
    { "pre_ent": ["pkeihxcw"], "gold_ent": ["the_lensfield_hotel"], "id": 6225 },
    { "pre_ent": [], "gold_ent": ["dojo_noodle_bar"], "id": 7493 },
    { "pre_ent": ["centre", "asian_oriental", "cheap", "restaurant", "2"], "gold_ent": ["2", "asian_oriental", "centre", "cheap"], "id": 5193 },
    { "pre_ent": [], "gold_ent": [], "id": 4134 },
    { "pre_ent": ["restaurant", "3", "msv3ups2", "shiraz_restaurant"], "gold_ent": ["shiraz_restaurant"], "id": 1026 },
    { "pre_ent": [], "gold_ent": ["restaurant"], "id": 4702 },
    { "pre_ent": ["moderate"], "gold_ent": ["moderate"], "id": 5496 },
    { "pre_ent": ["newmarket_road_fen_ditton", "451_newmarket_road_fen_ditton", "01223566388"], "gold_ent": ["01223566388", "curry_prince", "451_newmarket_road_fen_ditton"], "id": 5132 },
    { "pre_ent": [], "gold_ent": [], "id": 2043 },
    { "pre_ent": ["centre", "all_saints_church", "01223452587"], "gold_ent": ["free", "centre", "01223452587", "jesus_lane", "all_saints_church"], "id": 4727 },
    { "pre_ent": ["igqb0hc7", "worth_house", "warkworth_house"], "gold_ent": [], "id": 4466 },
    { "pre_ent": ["restaurant"], "gold_ent": ["east", "restaurant"], "id": 7563 },
    { "pre_ent": ["acorn_guest_house", "uuf3948j"], "gold_ent": ["uuf3948j"], "id": 36 },
    { "pre_ent": ["centre", "cheap", "restaurant", "dojo_noodle_bar", "01223363471", "cb21rq"], "gold_ent": ["cb21rq", "01223363471", "dojo_noodle_bar"], "id": 7222 },
    { "pre_ent": ["dkec3gvh", "worth_house"], "gold_ent": ["worth_house", "dkec3gvh"], "id": 3202 },
    { "pre_ent": ["hotel"], "gold_ent": [], "id": 8263 },
    { "pre_ent": ["south", "restaurant", "five"], "gold_ent": ["five", "mexican", "chinese", "expensive", "italian", "indian"], "id": 6170 },
    { "pre_ent": ["p04ka65h", "hk_fusion"], "gold_ent": ["tang_chinese", "p04ka65h"], "id": 6905 },
    { "pre_ent": [], "gold_ent": [], "id": 6524 },
    { "pre_ent": ["all", "hotel"], "gold_ent": ["4_star", "west", "the_cambridge_belfry", "hotel", "cheap"], "id": 1643 },
    { "pre_ent": ["centre", "restaurant", "15"], "gold_ent": [], "id": 7225 },
    { "pre_ent": ["chinese", "restaurant", "17", "north"], "gold_ent": ["17", "chinese"], "id": 4443 },
    { "pre_ent": ["frgw4oo2", "india_house"], "gold_ent": ["frgw4oo2"], "id": 1461 },
    { "pre_ent": [], "gold_ent": [], "id": 3617 },
    { "pre_ent": ["restaurant", "2", "south"], "gold_ent": ["expensive", "2", "moderate", "italian"], "id": 4299 },
    { "pre_ent": ["n8mjx1yx"], "gold_ent": ["hotel"], "id": 4823 },
    { "pre_ent": ["restaurant"], "gold_ent": [], "id": 785 },
    { "pre_ent": ["la_tasca", "spanish", "moderate"], "gold_ent": ["spanish", "la_tasca", "moderate"], "id": 2949 },
    { "pre_ent": [], "gold_ent": [], "id": 4591 },
    { "pre_ent": ["5up22ra", "hk_fusion"], "gold_ent": ["5up22ra", "hk_fusion"], "id": 4709 },
    { "pre_ent": ["m15zt8qm"], "gold_ent": ["m15zt8qm"], "id": 341 },
    { "pre_ent": ["east", "guesthouse"], "gold_ent": ["warkworth_house"], "id": 7968 },
    { "pre_ent": ["ne9y6864", "yippee_noodle_bar"], "gold_ent": ["yippee_noodle_bar", "ne9y6864"], "id": 7620 },
    { "pre_ent": ["centre", "restaurant"], "gold_ent": ["restaurant"], "id": 3912 },
    { "pre_ent": ["modern_european", "restaurant"], "gold_ent": ["restaurant_alimentum", "152_-_154_hills_road"], "id": 5992 },
    { "pre_ent": ["bridge_guest_house"], "gold_ent": ["moderate"], "id": 2130 },
    { "pre_ent": ["centre", "chinese", "restaurant", "south", "expensive", "peking_restaurant", "10_homerton_street_city_centre"], "gold_ent": ["south", "restaurant", "peking_restaurant", "chinese", "10_homerton_street_city_centre", "expensive"], "id": 5669 },
    { "pre_ent": ["carolina_bed_and_breakfast", "u6e0dezr"], "gold_ent": ["u6e0dezr"], "id": 2485 },
    { "pre_ent": [], "gold_ent": [], "id": 4050 },
    { "pre_ent": ["8", "expensive", "hotel"], "gold_ent": [], "id": 3761 },
    { "pre_ent": ["west", "restaurant", "two", "indian"], "gold_ent": ["british", "italian", "indian"], "id": 120 },
    { "pre_ent": [], "gold_ent": [], "id": 6055 },
    { "pre_ent": ["centre", "restaurant", "several"], "gold_ent": ["centre", "several"], "id": 7272 },
    { "pre_ent": ["centre", "guesthouse", "two"], "gold_ent": ["two", "4_star", "alexander_bed_and_breakfast", "el_shaddai"], "id": 76 },
    { "pre_ent": [], "gold_ent": [], "id": 1188 },
    { "pre_ent": ["restaurant", "5"], "gold_ent": ["5", "asian_oriental", "chinese"], "id": 2902 },
    { "pre_ent": ["hotel"], "gold_ent": ["the_lensfield_hotel", "gonville_hotel"], "id": 3094 },
    { "pre_ent": ["north", "restaurant"], "gold_ent": [], "id": 742 },
    { "pre_ent": ["arwfxldl", "hk_fusion"], "gold_ent": ["hk_fusion", "arwfxldl"], "id": 3008 },
    { "pre_ent": [], "gold_ent": [], "id": 3096 },
    { "pre_ent": [], "gold_ent": [], "id": 7542 },
    { "pre_ent": ["restaurant"], "gold_ent": ["64oefcho", "bangkok_city"], "id": 5712 },
    { "pre_ent": ["moderate", "restaurant", "golden_wok", "191_histon_road_chesterton", "north", "01223350688"], "gold_ent": ["191_histon_road_chesterton", "golden_wok", "01223350688"], "id": 3247 },
    { "pre_ent": ["2", "hotel"], "gold_ent": ["hotel", "guesthouse"], "id": 2554 },
    { "pre_ent": [], "gold_ent": [], "id": 4512 },
    { "pre_ent": [], "gold_ent": [], "id": 4492 },
    { "pre_ent": ["oyesls03"], "gold_ent": ["oyesls03", "don_pasquale_pizzeria"], "id": 2339 },
    { "pre_ent": ["centre", "restaurant", "restaurant_one_seven"], "gold_ent": [], "id": 5093 },
    { "pre_ent": ["east", "restaurant", "four"], "gold_ent": ["four"], "id": 7920 },
    { "pre_ent": [], "gold_ent": [], "id": 5063 },
    { "pre_ent": [], "gold_ent": [], "id": 6114 },
    { "pre_ent": ["the_cambridge_belfry", "hotel"], "gold_ent": ["the_cambridge_belfry"], "id": 3807 },
    { "pre_ent": ["moderate", "4_star", "guesthouse", "alexander_bed_and_breakfast", "centre"], "gold_ent": ["alexander_bed_and_breakfast"], "id": 3986 },
    { "pre_ent": [], "gold_ent": [], "id": 4838 },
    { "pre_ent": [], "gold_ent": [], "id": 623 },
    { "pre_ent": ["west", "moderate", "restaurant", "meghna"], "gold_ent": ["restaurant", "meghna", "moderate", "west", "indian"], "id": 7710 },
    { "pre_ent": ["south", "restaurant", "five"], "gold_ent": ["five"], "id": 6714 },
    { "pre_ent": [], "gold_ent": [], "id": 566 },
    { "pre_ent": ["se28hknk"], "gold_ent": ["se28hknk"], "id": 4557 },
    { "pre_ent": [], "gold_ent": [], "id": 4503 },
    { "pre_ent": ["centre"], "gold_ent": ["south", "centre"], "id": 7147 },
    { "pre_ent": ["east", "expensive", "restaurant", "yu_garden"], "gold_ent": ["restaurant", "chinese", "expensive", "yu_garden", "east"], "id": 4286 },
    { "pre_ent": [], "gold_ent": [], "id": 4062 },
    { "pre_ent": ["centre", "restaurant", "5"], "gold_ent": ["5", "cotto"], "id": 7170 },
    { "pre_ent": ["pizza_hut_cherry_hinton"], "gold_ent": ["pizza_hut_cherry_hinton"], "id": 8215 },
    { "pre_ent": ["backstreet_bistro"], "gold_ent": ["backstreet_bistro", "the_slug_and_lettuce"], "id": 2933 },
    { "pre_ent": ["centre", "cambridge_contemporary_art", "cb21su"], "gold_ent": ["free", "cb21su"], "id": 3774 },
    { "pre_ent": [], "gold_ent": ["both"], "id": 2249 },
    { "pre_ent": [], "gold_ent": [], "id": 2991 },
    { "pre_ent": ["moderate", "the_cow_pizza_kitchen_and_bar", "gastropub"], "gold_ent": ["expensive", "gastropub"], "id": 129 },
    { "pre_ent": ["regent_street"], "gold_ent": ["regent_street"], "id": 2666 },
    { "pre_ent": ["cb13js"], "gold_ent": ["4_star", "allenbell", "cb13js"], "id": 4659 },
    { "pre_ent": ["bedouin", "african", "01223367660"], "gold_ent": [], "id": 5749 },
    { "pre_ent": ["5", "01223511511"], "gold_ent": ["01223511511"], "id": 1781 },
    { "pre_ent": ["expensive", "restaurant", "north", "the_hotpot"], "gold_ent": ["expensive", "the_hotpot", "restaurant", "chinese"], "id": 5603 },
    { "pre_ent": ["guesthouse"], "gold_ent": ["aylesbray_lodge_guest_house"], "id": 74 },
    { "pre_ent": ["curry_prince", "h2voxsp6"], "gold_ent": [], "id": 8337 },
    { "pre_ent": ["hotel"], "gold_ent": ["a_few", "2_star"], "id": 8259 },
    { "pre_ent": ["express_by_holiday_inn_cambridge", "east"], "gold_ent": ["express_by_holiday_inn_cambridge"], "id": 2537 },
    { "pre_ent": ["guesthouse"], "gold_ent": [], "id": 513 },
    { "pre_ent": ["restaurant", "4"], "gold_ent": ["4"], "id": 6437 },
    { "pre_ent": [], "gold_ent": [], "id": 5026 },
    { "pre_ent": [], "gold_ent": [], "id": 3929 },
    { "pre_ent": ["centre", "restaurant", "fifteen"], "gold_ent": ["fifteen"], "id": 3532 },
    { "pre_ent": [], "gold_ent": [], "id": 7287 },
    { "pre_ent": ["152_-_154_hills_road", "restaurant", "two", "pizza_hut_cherry_hinton"], "gold_ent": ["two", "modern_european", "restaurant_alimentum", "g4_cambridge_leisure_park_clifton_way_cherry_hinton", "152_-_154_hills_road", "italian", "pizza_hut_cherry_hinton"], "id": 2468 },
    { "pre_ent": [], "gold_ent": [], "id": 7923 },
    { "pre_ent": ["8"], "gold_ent": ["8"], "id": 2826 },
    { "pre_ent": [], "gold_ent": [], "id": 7203 },
    { "pre_ent": ["chinese", "restaurant", "two"], "gold_ent": ["two", "the_good_luck_chinese_food_takeaway", "peking_restaurant", "chinese", "expensive"], "id": 1233 },
    { "pre_ent": ["cheap"], "gold_ent": ["cheap"], "id": 597 },
    { "pre_ent": ["restaurant"], "gold_ent": [], "id": 3635 },
    { "pre_ent": ["aylesbray_lodge_guest_house", "guesthouse"], "gold_ent": ["guesthouse"], "id": 7450 },
    { "pre_ent": [], "gold_ent": [], "id": 6880 },
    { "pre_ent": ["centre", "many"], "gold_ent": ["centre", "many"], "id": 6166 },
    { "pre_ent": ["10_homerton_street_city_centre", "01223354755", "centre"], "gold_ent": ["peking_restaurant", "10_homerton_street_city_centre"], "id": 1307 },
    { "pre_ent": [], "gold_ent": [], "id": 353 },
    { "pre_ent": [], "gold_ent": [], "id": 5933 },
    { "pre_ent": ["centre", "few"], "gold_ent": ["el_shaddai", "centre", "north"], "id": 2302 },
    { "pre_ent": ["caffe_uno", "centre"], "gold_ent": ["32_bridge_street_city_centre", "caffe_uno"], "id": 2032 },
    { "pre_ent": ["moderate", "restaurant"], "gold_ent": [], "id": 3845 },
    { "pre_ent": ["restaurant", "33"], "gold_ent": ["33"], "id": 2696 },
    { "pre_ent": ["moderate", "south", "pizza_hut_cherry_hinton"], "gold_ent": ["pizza_hut_cherry_hinton", "south", "italian", "restaurant"], "id": 1827 },
    { "pre_ent": ["7plmhrex", "acorn_guest_house"], "gold_ent": ["7plmhrex", "arbury_lodge_guesthouse"], "id": 5596 },
    { "pre_ent": ["hotel"], "gold_ent": [], "id": 6735 },
    { "pre_ent": [], "gold_ent": [], "id": 5155 },
    { "pre_ent": ["two", "hotel", "centre"], "gold_ent": ["two", "expensive"], "id": 2940 },
    { "pre_ent": [], "gold_ent": [], "id": 6571 },
    { "pre_ent": ["restaurant", "graffiti", "west", "british"], "gold_ent": ["british", "restaurant", "expensive", "west", "graffiti"], "id": 2069 },
    { "pre_ent": [], "gold_ent": [], "id": 6222 },
    { "pre_ent": ["a_few"], "gold_ent": ["a_few"], "id": 6391 },
    { "pre_ent": ["bedouin"], "gold_ent": ["loch_fyne", "african", "seafood", "bedouin"], "id": 6638 },
    { "pre_ent": ["centre", "4_star", "hotel", "moderate", "gonville_hotel"], "gold_ent": ["centre", "gonville_hotel"], "id": 2839 },
    { "pre_ent": [], "gold_ent": [], "id": 8091 },
    { "pre_ent": ["european", "restaurant", "8"], "gold_ent": ["8"], "id": 4694 },
    { "pre_ent": ["centre"], "gold_ent": ["centre"], "id": 6031 },
    { "pre_ent": ["several", "hotel"], "gold_ent": ["several"], "id": 4058 },
    { "pre_ent": [], "gold_ent": [], "id": 5345 },
    { "pre_ent": ["hotel"], "gold_ent": [], "id": 2202 },
    { "pre_ent": ["47n2k0rg"], "gold_ent": ["47n2k0rg"], "id": 5478 },
    { "pre_ent": [], "gold_ent": [], "id": 4790 },
    { "pre_ent": ["2", "hotel"], "gold_ent": ["expensive", "3_star", "centre", "south"], "id": 5229 },
    { "pre_ent": ["restaurant"], "gold_ent": ["lan_hong_house"], "id": 7464 },
    { "pre_ent": ["cheap"], "gold_ent": ["university_arms_hotel"], "id": 5725 },
    { "pre_ent": ["restaurant", "at_least_two", "east"], "gold_ent": ["yippee_noodle_bar", "moderate", "asian_oriental", "restaurant"], "id": 7021 },
    { "pre_ent": ["centre", "british", "restaurant", "5"], "gold_ent": ["british", "5", "centre"], "id": 336 },
    { "pre_ent": [], "gold_ent": [], "id": 8028 },
    { "pre_ent": [], "gold_ent": [], "id": 3895 },
    { "pre_ent": ["royal_spice", "north", "cb41eh"], "gold_ent": ["royal_spice", "north", "cb41eh"], "id": 7883 },
    { "pre_ent": ["cambridge_lodge_hotel_139_huntingdon_road_city_centre", "01223355166", "centre"], "gold_ent": ["centre", "01223355166"], "id": 6347 },
    { "pre_ent": [], "gold_ent": [], "id": 2221 },
    { "pre_ent": ["downing_college", "centre", "college"], "gold_ent": ["free", "downing_college"], "id": 2665 },
    { "pre_ent": ["guesthouse"], "gold_ent": [], "id": 2119 },
    { "pre_ent": [], "gold_ent": [], "id": 1984 },
    { "pre_ent": [], "gold_ent": [], "id": 6390 },
    { "pre_ent": ["east", "moderate", "restaurant", "curry_prince", "01223566388"], "gold_ent": ["italian", "indian"], "id": 4916 },
    { "pre_ent": ["8bcynw35", "autumn_house"], "gold_ent": ["autumn_house", "8bcynw35"], "id": 2630 },
    { "pre_ent": [], "gold_ent": [], "id": 7207 },
    { "pre_ent": ["guesthouse"], "gold_ent": ["archway_house"], "id": 3692 },
    { "pre_ent": [], "gold_ent": [], "id": 7729 },
    { "pre_ent": [], "gold_ent": [], "id": 1552 },
    { "pre_ent": ["mlzzdyt5", "la_mimosa"], "gold_ent": ["mlzzdyt5"], "id": 8257 },
    { "pre_ent": ["hjjd56xe"], "gold_ent": ["hjjd56xe"], "id": 7443 },
    { "pre_ent": ["restaurant_one_seven", "centre", "british", "restaurant"], "gold_ent": ["british", "centre", "restaurant_one_seven"], "id": 493 },
    { "pre_ent": ["indian", "restaurant", "taj_tandoori", "south"], "gold_ent": ["south", "taj_tandoori", "indian"], "id": 2738 },
    { "pre_ent": ["shiraz_restaurant", "centre", "restaurant"], "gold_ent": ["shiraz_restaurant"], "id": 5646 },
    { "pre_ent": ["restaurant", "moderate"], "gold_ent": [], "id": 3698 },
    { "pre_ent": ["chinese", "moderate", "restaurant", "golden_wok"], "gold_ent": ["centre", "north"], "id": 2355 },
    { "pre_ent": ["corc123e"], "gold_ent": ["corc123e"], "id": 5004 },
    { "pre_ent": [], "gold_ent": ["centre"], "id": 443 },
    { "pre_ent": [], "gold_ent": [], "id": 5573 },
    { "pre_ent": ["centre", "king_street_city_centre"], "gold_ent": ["king_street_city_centre", "moderate"], "id": 6002 },
    { "pre_ent": ["restaurant", "east"], "gold_ent": ["east", "cheap"], "id": 7336 },
    { "pre_ent": [], "gold_ent": [], "id": 5 },
    { "pre_ent": ["british", "restaurant", "11"], "gold_ent": ["british", "11"], "id": 6682 },
    { "pre_ent": ["centre", "restaurant", "21"], "gold_ent": ["centre"], "id": 1681 },
    { "pre_ent": ["centre"], "gold_ent": [], "id": 4993 },
    { "pre_ent": [], "gold_ent": [], "id": 6478 },
    { "pre_ent": [], "gold_ent": [], "id": 1443 },
    { "pre_ent": [], "gold_ent": [], "id": 5951 },
    { "pre_ent": [], "gold_ent": [], "id": 5628 },
    { "pre_ent": ["cb21ad", "4_star", "hotel", "gonville_hotel", "gonville_place"], "gold_ent": ["gonville_hotel", "3_star", "expensive", "4_star", "university_arms_hotel"], "id": 5962 },
    { "pre_ent": [], "gold_ent": [], "id": 6919 },
    { "pre_ent": ["pizza_hut_fen_ditton"], "gold_ent": ["pizza_hut_fen_ditton", "cambridge_retail_park_newmarket_road_fen_ditton"], "id": 5148 },
    { "pre_ent": ["cb30ah", "cocum", "71_castle_street_city_centre", "01223366668", "centre"], "gold_ent": ["cb30ah", "01223366668", "71_castle_street_city_centre"], "id": 5342 },
    { "pre_ent": ["la_raza", "centre", "spanish", "restaurant"], "gold_ent": ["la_raza"], "id": 8004 },
    { "pre_ent": ["north", "5"], "gold_ent": ["hotel", "expensive", "guesthouse", "north"], "id": 2741 },
    { "pre_ent": ["centre", "cb23nz"], "gold_ent": ["old_schools", "little_saint_mary_'_s_church", "centre", "architecture", "all_saints_church", "holy_trinity_church", "great_saint_mary_'_s_church"], "id": 7402 },
    { "pre_ent": ["guesthouse"], "gold_ent": [], "id": 5755 },
    { "pre_ent": ["hotel"], "gold_ent": ["guesthouse"], "id": 3857 },
    { "pre_ent": ["moderate", "indian", "meghna"], "gold_ent": [], "id": 6867 },
    { "pre_ent": [], "gold_ent": ["centre"], "id": 2012 },
    { "pre_ent": ["centre"], "gold_ent": [], "id": 1465 },
    { "pre_ent": ["restaurant", "expensive", "restaurant_two_two", "north", "french"], "gold_ent": ["french", "restaurant", "restaurant_two_two", "expensive", "north"], "id": 413 },
    { "pre_ent": ["many", "hotel"], "gold_ent": ["hotel", "guesthouse"], "id": 7578 },
    { "pre_ent": [], "gold_ent": [], "id": 6152 },
    { "pre_ent": ["expensive", "restaurant"], "gold_ent": ["expensive", "restaurant"], "id": 6706 },
    { "pre_ent": ["ws8r5j04", "cocum"], "gold_ent": ["restaurant"], "id": 4277 },
    { "pre_ent": [], "gold_ent": [], "id": 8402 },
    { "pre_ent": ["centre", "european", "restaurant", "cambridge_lodge_restaurant", "cambridge_lodge_hotel_139_huntingdon_road_city_centre", "west", "01223355166"], "gold_ent": ["cambridge_lodge_restaurant", "01223355166", "expensive", "european", "cambridge_lodge_hotel_139_huntingdon_road_city_centre"], "id": 4330 },
    { "pre_ent": ["centre", "restaurant", "four"], "gold_ent": ["expensive", "moderate", "restaurant", "cheap"], "id": 2852 },
    { "pre_ent": [], "gold_ent": [], "id": 5198 },
    { "pre_ent": [], "gold_ent": [], "id": 6160 },
    { "pre_ent": ["nuyr7oqg", "archway_house"], "gold_ent": ["acorn_guest_house"], "id": 7891 },
    { "pre_ent": ["centre", "turkish", "restaurant", "anatolia"], "gold_ent": ["01223362372", "turkish", "30_bridge_street_city_centre", "centre", "anatolia"], "id": 2003 },
    { "pre_ent": ["centre"], "gold_ent": ["expensive", "moderate", "gonville_hotel"], "id": 3028 },
    { "pre_ent": ["moderate", "restaurant", "north", "golden_wok"], "gold_ent": ["indian", "chinese"], "id": 3171 },
    { "pre_ent": [], "gold_ent": [], "id": 5979 },
    { "pre_ent": ["two", "hotel"], "gold_ent": ["two", "worth_house", "city_centre_north_b_and_b"], "id": 4819 },
    { "pre_ent": ["finders_corner_newmarket_road", "01223812660"], "gold_ent": ["finders_corner_newmarket_road", "01223812660"], "id": 783 },
    { "pre_ent": ["expensive", "restaurant", "one", "korean"], "gold_ent": ["one", "restaurant", "little_seoul", "expensive", "centre", "korean"], "id": 5548 },
    { "pre_ent": ["restaurant", "west"], "gold_ent": [], "id": 1555 },
    { "pre_ent": ["italian", "cheap", "restaurant", "la_margherita"], "gold_ent": ["italian", "da_vinci_pizzeria", "cheap"], "id": 4361 },
    { "pre_ent": [], "gold_ent": [], "id": 4394 },
    { "pre_ent": ["quayside_off_bridge_street", "cb58aq"], "gold_ent": ["quayside_off_bridge_street", "cb58aq"], "id": 7673 },
    { "pre_ent": ["3hvuqftt", "curry_garden"], "gold_ent": [], "id": 3862 },
    { "pre_ent": [], "gold_ent": [], "id": 4284 },
    { "pre_ent": [], "gold_ent": [], "id": 4224 },
    { "pre_ent": [], "gold_ent": [], "id": 4515 },
    { "pre_ent": [], "gold_ent": ["hotel", "gonville_hotel"], "id": 4722 },
    { "pre_ent": ["expensive", "saigon_city"], "gold_ent": ["expensive", "asian_oriental", "north", "saigon_city"], "id": 1616 },
    { "pre_ent": ["oshzupsd"], "gold_ent": ["oshzupsd"], "id": 3401 },
    { "pre_ent": ["restaurant", "two", "centre", "french", "cote"], "gold_ent": ["two", "french", "restaurant_two_two", "expensive", "cote", "north"], "id": 2700 },
    { "pre_ent": ["8_mercers_row_,_mercers_row_industrial_estate", "01223304705"], "gold_ent": ["8_mercers_row_,_mercers_row_industrial_estate", "01223304705"], "id": 2921 },
    { "pre_ent": ["hotel"], "gold_ent": [], "id": 3131 },
    { "pre_ent": [], "gold_ent": ["moderate", "guesthouse"], "id": 5798 },
    { "pre_ent": ["moderate", "restaurant"], "gold_ent": [], "id": 1830 },
    { "pre_ent": ["vb3ghynl"], "gold_ent": ["vb3ghynl"], "id": 1570 },
    { "pre_ent": [], "gold_ent": [], "id": 8352 },
    { "pre_ent": ["the_copper_kettle", "4_kings_parade_city_centre", "centre"], "gold_ent": ["the_copper_kettle"], "id": 639 },
    { "pre_ent": ["restaurant"], "gold_ent": ["cote", "zwi39rv9"], "id": 113 },
    { "pre_ent": [], "gold_ent": [], "id": 7788 },
    { "pre_ent": ["north", "restaurant"], "gold_ent": [], "id": 5491 },
    { "pre_ent": ["restaurant", "expensive", "centre", "regent_street_city_centre", "little_seoul", "108_regent_street_city_centre", "korean"], "gold_ent": ["restaurant", "little_seoul", "expensive", "centre", "korean"], "id": 2723 },
    { "pre_ent": [], "gold_ent": [], "id": 6760 },
    { "pre_ent": ["chinese", "restaurant", "centre", "golden_wok"], "gold_ent": ["jinling_noodle_bar"], "id": 1910 },
    { "pre_ent": ["a_and_b_guest_house"], "gold_ent": ["a_and_b_guest_house"], "id": 3920 },
    { "pre_ent": [], "gold_ent": ["centre"], "id": 3620 },
    { "pre_ent": ["hotel", "kweqk0k1", "gonville_hotel"], "gold_ent": ["kweqk0k1", "gonville_hotel"], "id": 2410 },
    { "pre_ent": ["expensive", "restaurant"], "gold_ent": ["expensive"], "id": 7434 },
    { "pre_ent": ["centre", "italian", "01223364917", "cb21uf"], "gold_ent": ["cb21uf", "01223364917", "italian", "cheap"], "id": 4705 },
    { "pre_ent": ["cheap", "restaurant", "the_missing_sock", "east"], "gold_ent": ["the_missing_sock", "east", "cheap"], "id": 1391 },
    { "pre_ent": ["152_-_154_hills_road", "south", "01223413000", "restaurant", "only_other_option"], "gold_ent": ["only_other_option", "restaurant_alimentum", "152_-_154_hills_road", "01223413000", "cb28pb"], "id": 438 },
    { "pre_ent": ["1", "finches_bed_and_breakfast", "01223276653"], "gold_ent": ["01223276653"], "id": 7664 },
    { "pre_ent": ["151_hills_road", "cb28rj"], "gold_ent": ["151_hills_road", "guesthouse", "cb28rj"], "id": 7306 },
    { "pre_ent": ["moderate", "worth_house", "warkworth_house"], "gold_ent": ["worth_house"], "id": 3612 },
    { "pre_ent": ["moderate", "3_star", "hamilton_lodge"], "gold_ent": ["moderate"], "id": 8400 },
    { "pre_ent": [], "gold_ent": [], "id": 8249 },
    { "pre_ent": ["cambridge_lodge_restaurant", "cambridge_lodge_hotel_139_huntingdon_road_city_centre", "west", "restaurant", "centre"], "gold_ent": ["cambridge_lodge_restaurant", "west", "cambridge_lodge_hotel_139_huntingdon_road_city_centre"], "id": 2567 },
    { "pre_ent": ["gonville_hotel", "centre", "hotel", "moderate"], "gold_ent": ["centre", "gonville_hotel"], "id": 2009 },
    { "pre_ent": ["centre", "bangkok_city", "thai"], "gold_ent": ["bangkok_city", "thai", "centre"], "id": 1302 },
    { "pre_ent": ["centre", "college"], "gold_ent": ["regent_street", "free", "downing_college"], "id": 4559 },
    { "pre_ent": ["gonville_hotel", "centre", "3_star", "hotel"], "gold_ent": ["gonville_hotel"], "id": 8324 },
    { "pre_ent": [], "gold_ent": [], "id": 6124 },
    { "pre_ent": ["hotel"], "gold_ent": ["hotel", "guesthouse", "one"], "id": 5972 },
    { "pre_ent": ["restaurant", "three", "west"], "gold_ent": ["british", "three", "west"], "id": 4767 },
    { "pre_ent": ["restaurant", "little_seoul", "centre", "korean"], "gold_ent": ["expensive", "centre", "little_seoul", "korean"], "id": 1048 },
    { "pre_ent": [], "gold_ent": [], "id": 8292 },
    { "pre_ent": [], "gold_ent": [], "id": 4818 },
    { "pre_ent": ["north", "moderate", "several", "hotel"], "gold_ent": ["north", "several"], "id": 4383 },
    { "pre_ent": ["indian", "restaurant", "2", "curry_prince", "east"], "gold_ent": ["rajmahal", "2", "curry_prince"], "id": 8208 },
    { "pre_ent": ["80r46awl"], "gold_ent": ["80r46awl", "alexander_bed_and_breakfast"], "id": 2029 },
    { "pre_ent": ["allenbell", "517a_coldham_lane"], "gold_ent": ["517a_coldham_lane", "allenbell"], "id": 1583 },
    { "pre_ent": ["ocgzrnu0"], "gold_ent": ["ocgzrnu0", "restaurant"], "id": 4302 },
    { "pre_ent": [], "gold_ent": [], "id": 2765 },
    { "pre_ent": ["4_star", "guesthouse", "north", "moderate", "arbury_lodge_guesthouse"], "gold_ent": ["moderate", "north", "arbury_lodge_guesthouse"], "id": 6871 },
    { "pre_ent": ["centre"], "gold_ent": [], "id": 239 },
    { "pre_ent": [], "gold_ent": [], "id": 2959 },
    { "pre_ent": ["centre", "chinese", "restaurant", "many"], "gold_ent": ["many", "chinese"], "id": 2354 },
    { "pre_ent": [], "gold_ent": ["guesthouse"], "id": 5554 },
    { "pre_ent": ["allenbell", "jccyu8zs"], "gold_ent": ["4_star", "alexander_bed_and_breakfast", "centre", "cheap"], "id": 6752 },
    { "pre_ent": [], "gold_ent": ["restaurant"], "id": 3945 },
    { "pre_ent": [], "gold_ent": [], "id": 1168 },
    { "pre_ent": [], "gold_ent": [], "id": 2384 },
    { "pre_ent": ["acorn_guest_house"], "gold_ent": ["north", "lovell_lodge", "ashley_hotel"], "id": 1112 },
    { "pre_ent": ["restaurant", "east", "italian", "rajmahal"], "gold_ent": ["pizza_hut_fen_ditton", "rajmahal", "italian", "indian"], "id": 5683 },
    { "pre_ent": ["centre", "restaurant", "two"], "gold_ent": ["two", "international", "centre"], "id": 5378 },
    { "pre_ent": ["kymmoy", "centre", "expensive"], "gold_ent": ["01223311911", "centre", "52_mill_road_city_centre", "kymmoy"], "id": 3938 },
    { "pre_ent": [], "gold_ent": [], "id": 7301 },
    { "pre_ent": [], "gold_ent": ["hotel"], "id": 3478 },
    { "pre_ent": ["kanpywac"], "gold_ent": ["kanpywac"], "id": 954 },
    { "pre_ent": ["broughton_house_gallery", "98_king_street", "01223464646"], "gold_ent": ["98_king_street", "free", "centre", "01223314960", "broughton_house_gallery"], "id": 6704 },
    { "pre_ent": [], "gold_ent": [], "id": 2430 },
    { "pre_ent": [], "gold_ent": [], "id": 5901 },
    { "pre_ent": ["restaurant", "3", "modern_european", "moderate"], "gold_ent": ["south", "modern_european", "3", "moderate", "centre"], "id": 1822 },
    { "pre_ent": ["ukmnfd3q", "acorn_guest_house"], "gold_ent": ["ukmnfd3q"], "id": 6026 },
    { "pre_ent": ["nnft47mw"], "gold_ent": [], "id": 4788 },
    { "pre_ent": ["restaurant"], "gold_ent": ["centre", "dojo_noodle_bar"], "id": 6916 },
    { "pre_ent": ["hotel"], "gold_ent": ["hotel"], "id": 8103 },
    { "pre_ent": [], "gold_ent": [], "id": 6896 },
    { "pre_ent": [], "gold_ent": [], "id": 6820 },
    { "pre_ent": ["restaurant", "3", "mediterranean"], "gold_ent": ["expensive", "3", "cheap"], "id": 1025 },
    { "pre_ent": [], "gold_ent": [], "id": 7480 },
    { "pre_ent": ["vru8vsg0"], "gold_ent": ["vru8vsg0"], "id": 5459 },
    { "pre_ent": ["restaurant"], "gold_ent": ["restaurant"], "id": 5091 },
    { "pre_ent": ["4_star", "cb42je"], "gold_ent": ["4_star", "cb42je"], "id": 6872 },
    { "pre_ent": ["6y6kp7a2"], "gold_ent": ["6y6kp7a2"], "id": 5443 },
    { "pre_ent": [], "gold_ent": ["centre"], "id": 5287 },
    { "pre_ent": ["restaurant", "south"], "gold_ent": ["south"], "id": 5742 },
    { "pre_ent": ["restaurant"], "gold_ent": [], "id": 6774 },
    { "pre_ent": ["guesthouse"], "gold_ent": ["4_star", "alexander_bed_and_breakfast", "cheap"], "id": 2710 },
    { "pre_ent": ["museum", "23", "west"], "gold_ent": ["23"], "id": 3228 },
    { "pre_ent": ["north", "4_star", "guesthouse", "arbury_lodge_guesthouse"], "gold_ent": ["82_arbury_road", "4_star", "north"], "id": 7691 },
    { "pre_ent": ["01223566388"], "gold_ent": [], "id": 7565 },
    { "pre_ent": [], "gold_ent": ["144_thornton_road"], "id": 7732 },
    { "pre_ent": ["33", "33zfxq8p"], "gold_ent": ["33zfxq8p"], "id": 1795 },
    { "pre_ent": ["the_missing_sock", "finders_corner_newmarket_road"], "gold_ent": ["the_missing_sock", "east", "cheap"], "id": 3443 },
    { "pre_ent": ["restaurant", "three", "international"], "gold_ent": ["three", "international"], "id": 303 },
    { "pre_ent": [], "gold_ent": [], "id": 2951 },
    { "pre_ent": ["hotel"], "gold_ent": [], "id": 6768 },
    { "pre_ent": ["acorn_guest_house", "hv8fjqju"], "gold_ent": ["guesthouse", "hv8fjqju"], "id": 3530 },
    { "pre_ent": ["indian", "restaurant", "west", "cocum"], "gold_ent": [], "id": 3184 },
    { "pre_ent": ["restaurant", "restaurant_two_two", "french"], "gold_ent": ["french"], "id": 688 },
    { "pre_ent": ["centre", "vue_cinema", "cinema"], "gold_ent": ["vue_cinema"], "id": 2690 },
    { "pre_ent": ["restaurant", "many"], "gold_ent": ["backstreet_bistro", "the_slug_and_lettuce", "gastropub", "centre"], "id": 2752 },
    { "pre_ent": ["rez4br01", "autumn_house"], "gold_ent": ["autumn_house", "east", "cheap"], "id": 3786 },
    { "pre_ent": [], "gold_ent": [], "id": 1346 },
    { "pre_ent": ["restaurant"], "gold_ent": ["wyzgxovq"], "id": 2591 },
    { "pre_ent": [], "gold_ent": [], "id": 3135 },
    { "pre_ent": ["restaurant", "centre", "mediterranean"], "gold_ent": ["expensive"], "id": 4653 },
    { "pre_ent": ["east", "allenbell", "cb13js"], "gold_ent": ["01223210353", "517a_coldham_lane", "allenbell", "cb13js"], "id": 5394 },
    { "pre_ent": ["guesthouse", "4"], "gold_ent": ["expensive", "4"], "id": 4338 },
    { "pre_ent": ["centre", "hotel", "huntingdon_marriott_hotel"], "gold_ent": ["huntingdon_marriott_hotel", "university_arms_hotel", "centre", "west"], "id": 5739 },
    { "pre_ent": ["cheap", "rosa_'_s_bed_and_breakfast"], "gold_ent": ["rosa_'_s_bed_and_breakfast", "cheap"], "id": 5527 },
    { "pre_ent": ["restaurant"], "gold_ent": ["restaurant"], "id": 6146 },
    { "pre_ent": [], "gold_ent": [], "id": 1523 },
    { "pre_ent": ["pmz9sezp", "little_seoul"], "gold_ent": ["pmz9sezp"], "id": 8235 },
    { "pre_ent": ["restaurant", "centre"], "gold_ent": [], "id": 1957 },
    { "pre_ent": ["restaurant", "west", "la_margherita", "cheap"], "gold_ent": ["la_margherita", "italian", "15_magdalene_street_city_centre", "restaurant"], "id": 1455 },
    { "pre_ent": [], "gold_ent": ["restaurant"], "id": 7758 },
    { "pre_ent": ["jm5g0862", "archway_house"], "gold_ent": ["archway_house", "jm5g0862"], "id": 5546 },
    { "pre_ent": ["4_star", "guesthouse", "east", "allenbell"], "gold_ent": ["517a_coldham_lane", "allenbell", "cheap"], "id": 7247 },
    { "pre_ent": [], "gold_ent": [], "id": 52 },
    { "pre_ent": ["restaurant", "many"], "gold_ent": ["many"], "id": 7619 },
    { "pre_ent": ["centre", "restaurant", "international", "bloomsbury_restaurant"], "gold_ent": ["international", "bloomsbury_restaurant", "centre", "restaurant"], "id": 4407 },
    { "pre_ent": ["restaurant"], "gold_ent": [], "id": 6530 },
    { "pre_ent": ["expensive", "restaurant", "east", "grafton_hotel_restaurant"], "gold_ent": ["british", "expensive", "east", "grafton_hotel_restaurant"], "id": 8154 },
    { "pre_ent": ["eight"], "gold_ent": ["eight"], "id": 288 },
    { "pre_ent": ["hotel"], "gold_ent": ["tdutd8dv", "acorn_guest_house"], "id": 7580 },
    { "pre_ent": [], "gold_ent": [], "id": 6720 },
    { "pre_ent": ["hotel", "huntingdon_marriott_hotel", "kingfisher_way,_hinchinbrook_business_park,_huntingdon", "west", "pe296fl"], "gold_ent": ["expensive", "4_star", "huntingdon_marriott_hotel", "west", "hotel"], "id": 1369 },
    { "pre_ent": ["centre", "restaurant"], "gold_ent": ["restaurant"], "id": 5276 },
    { "pre_ent": ["restaurant"], "gold_ent": ["0c4kyz3k"], "id": 3164 },
    { "pre_ent": ["4_star", "allenbell"], "gold_ent": ["4_star", "allenbell"], "id": 3800 },
    { "pre_ent": ["hotel"], "gold_ent": [], "id": 7658 },
    { "pre_ent": [], "gold_ent": [], "id": 6039 },
    { "pre_ent": ["acorn_guest_house", "wspnwzi0"], "gold_ent": ["wspnwzi0", "avalon"], "id": 8192 },
    { "pre_ent": [], "gold_ent": ["south"], "id": 6971 },
    { "pre_ent": ["acorn_guest_house"], "gold_ent": [], "id": 6023 },
    { "pre_ent": ["centre", "chinese", "restaurant", "4"], "gold_ent": ["4"], "id": 3913 },
    { "pre_ent": ["centre", "restaurant"], "gold_ent": [], "id": 8093 },
    { "pre_ent": [], "gold_ent": [], "id": 6087 },
    { "pre_ent": ["indian", "restaurant", "west", "meghna"], "gold_ent": ["expensive", "moderate"], "id": 6699 },
    { "pre_ent": ["restaurant", "golden_wok", "north"], "gold_ent": ["restaurant", "chinese"], "id": 1466 },
    { "pre_ent": ["east", "royal_standard"], "gold_ent": ["royal_standard", "centre"], "id": 5537 },
    { "pre_ent": ["centre", "backstreet_bistro", "2_sturton_street_city_centre", "cb12qa"], "gold_ent": ["2_sturton_street_city_centre"], "id": 1383 },
    { "pre_ent": ["several"], "gold_ent": ["several"], "id": 1843 },
    { "pre_ent": [], "gold_ent": [], "id": 5039 },
    { "pre_ent": ["centre", "restaurant", "the_only"], "gold_ent": ["north_american", "the_only", "restaurant"], "id": 6381 },
    { "pre_ent": ["guesthouse", "9"], "gold_ent": ["4_star", "east", "moderate"], "id": 4067 },
    { "pre_ent": [], "gold_ent": ["ivgzlytz"], "id": 7024 },
    { "pre_ent": ["the_missing_sock", "finders_corner_newmarket_road", "international", "01223812660"], "gold_ent": ["finders_corner_newmarket_road", "the_missing_sock", "international", "01223812660"], "id": 2976 },
    { "pre_ent": ["centre", "the_copper_kettle", "british"], "gold_ent": ["the_copper_kettle", "british", "restaurant", "moderate", "centre"], "id": 8111 },
    { "pre_ent": ["restaurant", "centre", "the_river_bar_steakhouse_and_grill", "modern_european"], "gold_ent": ["modern_european", "the_river_bar_steakhouse_and_grill"], "id": 7950 },
    { "pre_ent": ["zxiry17r"], "gold_ent": ["zxiry17r"], "id": 1954 },
    { "pre_ent": [], "gold_ent": [], "id": 5821 },
    { "pre_ent": ["british", "moderate", "restaurant", "saint_johns_chop_house", "west"], "gold_ent": ["british", "saint_johns_chop_house", "moderate", "west"], "id": 7232 },
    { "pre_ent": [], "gold_ent": [], "id": 7110 },
    { "pre_ent": ["cb41da", "moderate", "hamilton_lodge"], "gold_ent": ["cb41da"], "id": 5590 },
    { "pre_ent": [], "gold_ent": ["castle_galleries"], "id": 5874 },
    { "pre_ent": [], "gold_ent": ["hotel"], "id": 8375 },
    { "pre_ent": [], "gold_ent": [], "id": 3341 },
    { "pre_ent": ["british", "moderate", "restaurant", "saint_johns_chop_house", "west"], "gold_ent": ["saint_johns_chop_house", "moderate", "restaurant"], "id": 4346 },
    { "pre_ent": [], "gold_ent": [], "id": 2446 },
    { "pre_ent": ["2", "shewp52t", "hotel", "gonville_hotel", "centre"], "gold_ent": [], "id": 2558 },
    { "pre_ent": ["restaurant", "two", "west"], "gold_ent": ["two", "west"], "id": 2391 },
    { "pre_ent": ["zuc5szap"], "gold_ent": [], "id": 292 },
    { "pre_ent": [], "gold_ent": [], "id": 6266 },
    { "pre_ent": ["frankie_and_bennys", "cambridge_leisure_park_clifton_way_cherry_hinton", "01223412430"], "gold_ent": ["01223412430", "frankie_and_bennys", "cambridge_leisure_park_clifton_way_cherry_hinton"], "id": 23 },
    { "pre_ent": ["east", "restaurant", "grafton_hotel_restaurant", "british"], "gold_ent": ["sitar_tandoori", "expensive", "yu_garden", "grafton_hotel_restaurant", "pipasha_restaurant", "royal_standard"], "id": 3189 },
    { "pre_ent": [], "gold_ent": ["restaurant"], "id": 4854 },
    { "pre_ent": ["dojo_noodle_bar"], "gold_ent": ["dojo_noodle_bar"], "id": 1854 },
    { "pre_ent": [], "gold_ent": [], "id": 4929 },
    { "pre_ent": ["centre", "restaurant", "33"], "gold_ent": ["expensive", "centre", "33"], "id": 7818 },
    { "pre_ent": [], "gold_ent": [], "id": 6897 },
    { "pre_ent": [], "gold_ent": [], "id": 4809 },
    { "pre_ent": ["restaurant", "ten", "european", "centre"], "gold_ent": ["ten"], "id": 3570 },
    { "pre_ent": [], "gold_ent": [], "id": 4327 },
    { "pre_ent": ["42vfs0sm", "backstreet_bistro"], "gold_ent": ["42vfs0sm", "backstreet_bistro"], "id": 7546 },
    { "pre_ent": [], "gold_ent": [], "id": 6323 },
    { "pre_ent": [], "gold_ent": [], "id": 745 },
    { "pre_ent": ["cityroomz", "centre", "hotel"], "gold_ent": ["hotel", "0_star", "cityroomz"], "id": 6542 },
    { "pre_ent": ["centre", "british", "restaurant", "restaurant_one_seven"], "gold_ent": ["british", "moderate", "centre", "restaurant_one_seven"], "id": 27 },
    { "pre_ent": ["centre", "turkish", "restaurant", "three"], "gold_ent": ["three", "expensive", "king_street_city_centre", "centre"], "id": 83 },
    { "pre_ent": [], "gold_ent": [], "id": 7708 },
    { "pre_ent": ["restaurant", "two", "south"], "gold_ent": ["two", "pizza_hut_cherry_hinton", "restaurant_alimentum"], "id": 589 },
    { "pre_ent": ["east", "restaurant", "two"], "gold_ent": ["two", "italian", "indian", "restaurant"], "id": 7423 },
    { "pre_ent": ["east", "gastropub", "restaurant", "four"], "gold_ent": ["four", "the_cow_pizza_kitchen_and_bar", "the_slug_and_lettuce", "backstreet_bistro", "royal_standard"], "id": 7014 },
    { "pre_ent": [], "gold_ent": ["centre"], "id": 7029 },
    { "pre_ent": ["centre", "european", "eraina"], "gold_ent": ["eraina"], "id": 6539 },
    { "pre_ent": [], "gold_ent": [], "id": 4688 },
    { "pre_ent": ["mtbhnb92"], "gold_ent": ["restaurant"], "id": 813 },
    { "pre_ent": ["chinese", "restaurant", "many", "north"], "gold_ent": ["many"], "id": 8100 },
    { "pre_ent": ["restaurant", "centre"], "gold_ent": [], "id": 3568 },
    { "pre_ent": ["expensive", "centre", "regent_street_city_centre", "little_seoul", "108_regent_street_city_centre"], "gold_ent": ["expensive", "108_regent_street_city_centre", "little_seoul", "restaurant"], "id": 7006 },
    { "pre_ent": [], "gold_ent": ["east", "a_and_b_guest_house"], "id": 328 },
    { "pre_ent": ["museum", "kettle_'_s_yard", "01223748100"], "gold_ent": ["castle_street", "kettle_'_s_yard", "01223748100"], "id": 5467 },
    { "pre_ent": ["few"], "gold_ent": ["guesthouse", "few"], "id": 2301 },
    { "pre_ent": ["uqmlog0i"], "gold_ent": [], "id": 6995 },
    { "pre_ent": ["loch_fyne", "expensive"], "gold_ent": ["expensive", "restaurant", "the_little_rose_37_trumpington_street"], "id": 5418 },
    { "pre_ent": ["lgtar2r"], "gold_ent": ["lgtar2r"], "id": 1586 },
    { "pre_ent": [], "gold_ent": [], "id": 1553 },
    { "pre_ent": ["6grfmvdj", "panahar"], "gold_ent": ["curry_king", "panahar", "saffron_brasserie"], "id": 5762 },
    { "pre_ent": [], "gold_ent": [], "id": 7884 },
    { "pre_ent": ["restaurant"], "gold_ent": [], "id": 1494 },
    { "pre_ent": [], "gold_ent": [], "id": 7161 },
    { "pre_ent": [], "gold_ent": ["the_nirala"], "id": 8146 },
    { "pre_ent": [], "gold_ent": [], "id": 79 },
    { "pre_ent": ["italian", "restaurant", "da_vinci_pizzeria", "moderate"], "gold_ent": ["12_bridge_street_city_centre", "restaurant", "italian", "centre", "01223364917", "cheap"], "id": 7252 },
    { "pre_ent": ["mexican"], "gold_ent": ["mexican"], "id": 7487 },
    { "pre_ent": ["chinese"], "gold_ent": [], "id": 1282 },
    { "pre_ent": [], "gold_ent": [], "id": 7468 },
    { "pre_ent": ["pizza_hut_cherry_hinton", "g4_cambridge_leisure_park_clifton_way_cherry_hinton", "01223323737"], "gold_ent": ["pizza_hut_cherry_hinton", "01223323737", "g4_cambridge_leisure_park_clifton_way_cherry_hinton"], "id": 3494 },
    { "pre_ent": ["west", "british", "restaurant"], "gold_ent": ["west", "restaurant"], "id": 1565 },
    { "pre_ent": ["restaurant", "five", "european"], "gold_ent": ["european", "centre", "five", "south"], "id": 8391 },
    { "pre_ent": ["west", "4_star", "guesthouse", "hobsons_house", "moderate"], "gold_ent": ["4_star"], "id": 1267 },
    { "pre_ent": ["hotel", "many"], "gold_ent": ["hotel", "many"], "id": 7452 },
    { "pre_ent": ["restaurant"], "gold_ent": ["restaurant"], "id": 8 },
    { "pre_ent": [], "gold_ent": [], "id": 7250 },
    { "pre_ent": ["hotel", "the_cambridge_belfry", "cheap"], "gold_ent": ["4_star", "west", "the_cambridge_belfry", "hotel", "cheap"], "id": 7053 },
    { "pre_ent": [], "gold_ent": [], "id": 7444 },
    { "pre_ent": ["graffiti", "west", "cb30df"], "gold_ent": ["travellers_rest", "cb30df"], "id": 6985 },
    { "pre_ent": ["cheap", "restaurant"], "gold_ent": ["cheap"], "id": 3465 },
    { "pre_ent": ["840zvk1r", "centre", "the_copper_kettle"], "gold_ent": ["spanish"], "id": 8110 },
    { "pre_ent": [], "gold_ent": [], "id": 7116 },
    { "pre_ent": ["several"], "gold_ent": [], "id": 3781 },
    { "pre_ent": ["centre", "chinese", "restaurant", "charlie_chan"], "gold_ent": ["charlie_chan"], "id": 1869 },
    { "pre_ent": ["restaurant"], "gold_ent": [], "id": 4977 },
    { "pre_ent": ["museum", "centre"], "gold_ent": ["broughton_house_gallery"], "id": 7595 },
    { "pre_ent": [], "gold_ent": [], "id": 2193 },
    { "pre_ent": [], "gold_ent": ["restaurant"], "id": 3716 },
    { "pre_ent": [], "gold_ent": [], "id": 6604 },
    { "pre_ent": [], "gold_ent": [], "id": 700 },
    { "pre_ent": [], "gold_ent": [], "id": 6811 },
    { "pre_ent": ["worth_house"], "gold_ent": ["guesthouse", "4_star", "worth_house", "north", "cheap"], "id": 3791 },
    { "pre_ent": ["guesthouse"], "gold_ent": [], "id": 3691 },
    { "pre_ent": ["chinese", "restaurant", "4"], "gold_ent": ["centre", "4", "north"], "id": 4317 },
    { "pre_ent": [], "gold_ent": ["restaurant"], "id": 5889 },
    { "pre_ent": [], "gold_ent": [], "id": 4078 },
    { "pre_ent": ["saigon_city", "01223356555"], "gold_ent": ["01223356555"], "id": 1365 },
    { "pre_ent": ["restaurant"], "gold_ent": ["restaurant"], "id": 1164 },
    { "pre_ent": ["south", "nusha", "unit_g6_,_cambridge_leisure_park_,_clifton_road"], "gold_ent": ["nusha", "south", "entertainment", "unit_g6_,_cambridge_leisure_park_,_clifton_road"], "id": 457 },
    { "pre_ent": ["north", "moderate", "guesthouse"], "gold_ent": ["4_star", "guesthouse", "north", "acorn_guest_house"], "id": 1742 },
    { "pre_ent": [], "gold_ent": [], "id": 4915 },
    { "pre_ent": ["138_perne_road"], "gold_ent": ["138_perne_road"], "id": 224 },
    { "pre_ent": ["4_star", "guesthouse", "alexander_bed_and_breakfast", "01223525725", "cheap"], "gold_ent": ["4_star", "guesthouse", "01223525725", "cheap"], "id": 6798 },
    { "pre_ent": ["north", "bridge_guest_house"], "gold_ent": ["bridge_guest_house"], "id": 1128 },
    { "pre_ent": [], "gold_ent": [], "id": 844 },
    { "pre_ent": ["moderate", "restaurant", "south", "pizza_hut_cherry_hinton"], "gold_ent": ["pizza_hut_cherry_hinton", "south"], "id": 910 },
    { "pre_ent": ["indian", "restaurant", "many", "east"], "gold_ent": ["restaurant", "many"], "id": 8132 },
    { "pre_ent": ["newmarket_road_fen_ditton", "restaurant", "grafton_hotel_restaurant", "grafton_hotel_619_newmarket_road_fen_ditton", "01223241387"], "gold_ent": ["newmarket_road_fen_ditton", "01223241387", "grafton_hotel_restaurant"], "id": 7922 },
    { "pre_ent": ["museum", "museum_of_classical_archaeology", "sidgwick_avenue", "cb39da"], "gold_ent": ["sidgwick_avenue", "museum_of_classical_archaeology", "free", "01223335153"], "id": 5150 },
    { "pre_ent": ["7", "517a_coldham_lane", "01223210353"], "gold_ent": ["517a_coldham_lane", "01223210353"], "id": 3514 },
    { "pre_ent": [], "gold_ent": [], "id": 3665 },
    { "pre_ent": ["british", "moderate", "restaurant", "5"], "gold_ent": ["the_copper_kettle", "british", "saint_johns_chop_house", "restaurant_one_seven", "5", "west", "the_oak_bistro", "cotto", "centre"], "id": 7925 },
    { "pre_ent": [], "gold_ent": [], "id": 5615 },
    { "pre_ent": [], "gold_ent": [], "id": 5639 },
    { "pre_ent": [], "gold_ent": [], "id": 7307 },
    { "pre_ent": [], "gold_ent": [], "id": 3690 },
    { "pre_ent": ["10"], "gold_ent": ["10"], "id": 7397 },
    { "pre_ent": ["01223566388", "cb58jj"], "gold_ent": ["restaurant"], "id": 2819 },
    { "pre_ent": ["dojo_noodle_bar", "centre", "asian_oriental", "cheap"], "gold_ent": [], "id": 1851 },
    { "pre_ent": ["restaurant"], "gold_ent": [], "id": 7674 },
    { "pre_ent": ["hotel"], "gold_ent": ["hotel"], "id": 4087 },
    { "pre_ent": [], "gold_ent": [], "id": 1046 },
    { "pre_ent": ["north", "restaurant", "chinese", "saigon_city"], "gold_ent": ["expensive", "north", "saigon_city"], "id": 3186 },
    { "pre_ent": [], "gold_ent": [], "id": 135 },
    { "pre_ent": [], "gold_ent": [], "id": 5837 },
    { "pre_ent": ["iah92t2m", "acorn_guest_house"], "gold_ent": ["archway_house"], "id": 6981 },
    { "pre_ent": ["umrjouwz", "bridge_guest_house"], "gold_ent": ["umrjouwz"], "id": 429 },
    { "pre_ent": ["many"], "gold_ent": ["many"], "id": 2121 },
    { "pre_ent": ["riverboat_georgina", "boat"], "gold_ent": ["riverboat_georgina"], "id": 6341 },
    { "pre_ent": ["italian", "restaurant", "da_vinci_pizzeria", "north", "cheap"], "gold_ent": ["only_option", "da_vinci_pizzeria", "north"], "id": 4578 },
    { "pre_ent": ["centre", "01223361763", "12_st_._johns_street_city_centre"], "gold_ent": ["12_st_._johns_street_city_centre", "ugly_duckling"], "id": 1871 },
    { "pre_ent": ["east", "moderate", "restaurant", "curry_prince"], "gold_ent": ["east", "moderate", "indian", "restaurant"], "id": 3098 },
    { "pre_ent": ["hotel"], "gold_ent": ["42jfppk8"], "id": 6615 },
    { "pre_ent": [], "gold_ent": ["cheap"], "id": 6015 },
    { "pre_ent": ["01223353110", "cb30ad"], "gold_ent": ["01223353110", "cb30ad"], "id": 8519 },
    { "pre_ent": [], "gold_ent": [], "id": 4812 },
    { "pre_ent": [], "gold_ent": [], "id": 3952 },
    { "pre_ent": [], "gold_ent": ["italian", "indian", "chinese"], "id": 6826 },
    { "pre_ent": ["01223503333", "cb23pj"], "gold_ent": ["01223503333"], "id": 5258 },
    { "pre_ent": ["33"], "gold_ent": [], "id": 5552 },
    { "pre_ent": ["centre", "backstreet_bistro", "2_sturton_street_city_centre", "cb12qa"], "gold_ent": ["backstreet_bistro", "2_sturton_street_city_centre", "cb12qa"], "id": 3018 },
    { "pre_ent": ["moderate", "anatolia", "turkish"], "gold_ent": ["anatolia", "turkish", "efes_restaurant"], "id": 117 },
    { "pre_ent": ["restaurant"], "gold_ent": [], "id": 7924 },
    { "pre_ent": ["01223452587"], "gold_ent": ["01223452587"], "id": 4486 },
    { "pre_ent": [], "gold_ent": [], "id": 1690 },
    { "pre_ent": [], "gold_ent": [], "id": 330 },
    { "pre_ent": [], "gold_ent": [], "id": 4138 },
    { "pre_ent": [], "gold_ent": [], "id": 1398 },
    { "pre_ent": ["205_victoria_road_chesterton", "cb43lf"], "gold_ent": ["meghna", "205_victoria_road_chesterton", "01223727410", "cb43lf"], "id": 5614 },
    { "pre_ent": ["european", "restaurant", "moderate", "galleria", "33_bridge_street", "01223362054"], "gold_ent": ["galleria", "restaurant", "33_bridge_street", "moderate", "centre", "european"], "id": 8528 },
    { "pre_ent": ["centre", "bedouin", "100_mill_road_city_centre", "cb12bd"], "gold_ent": ["100_mill_road_city_centre", "01223367660", "cb12bd", "bedouin"], "id": 1475 },
    { "pre_ent": ["rajmahal", "smamrcq9"], "gold_ent": ["smamrcq9"], "id": 539 },
    { "pre_ent": [], "gold_ent": [], "id": 6906 },
    { "pre_ent": ["01223351707"], "gold_ent": ["royal_spice", "da_vinci_pizzeria"], "id": 6191 },
    { "pre_ent": [], "gold_ent": ["4_star"], "id": 5393 },
    { "pre_ent": [], "gold_ent": [], "id": 7265 },
    { "pre_ent": [], "gold_ent": [], "id": 4564 },
    { "pre_ent": ["centre", "anatolia", "30_bridge_street_city_centre", "cb21uj"], "gold_ent": ["restaurant", "turkish", "30_bridge_street_city_centre", "anatolia", "cb21uj"], "id": 5607 },
    { "pre_ent": ["centre", "cityroomz", "hotel"], "gold_ent": ["hotel", "guesthouse", "centre"], "id": 4084 },
    { "pre_ent": ["jesus_green_outdoor_pool", "01223302579"], "gold_ent": ["01223302579", "01223353248"], "id": 6678 },
    { "pre_ent": ["hotel"], "gold_ent": ["hotel", "guesthouse"], "id": 7043 },
    { "pre_ent": ["restaurant"], "gold_ent": ["7u1bwj5q"], "id": 448 },
    { "pre_ent": ["restaurant", "expensive", "bangkok_city", "centre"], "gold_ent": ["restaurant", "sala_thong", "thai", "expensive", "west"], "id": 7131 },
    { "pre_ent": ["little_seoul", "kahfbhyi"], "gold_ent": ["little_seoul", "kahfbhyi"], "id": 603 },
    { "pre_ent": ["ie3wwfdn"], "gold_ent": ["ie3wwfdn"], "id": 442 },
    { "pre_ent": [], "gold_ent": [], "id": 8024 },
    { "pre_ent": ["italian", "moderate", "restaurant", "west", "prezzo"], "gold_ent": ["british", "prezzo", "restaurant", "italian", "west", "indian"], "id": 4510 },
    { "pre_ent": ["yippee_noodle_bar", "asian_oriental", "moderate"], "gold_ent": ["yippee_noodle_bar", "asian_oriental", "restaurant"], "id": 3390 },
    { "pre_ent": ["centre", "restaurant", "33"], "gold_ent": ["33"], "id": 7938 },
    { "pre_ent": [], "gold_ent": [], "id": 2963 },
    { "pre_ent": ["guesthouse", "several"], "gold_ent": ["moderate", "several"], "id": 1707 },
    { "pre_ent": [], "gold_ent": [], "id": 6081 },
    { "pre_ent": [], "gold_ent": [], "id": 4273 },
    { "pre_ent": ["centre", "the_gardenia"], "gold_ent": ["the_gardenia", "restaurant", "cheap"], "id": 3232 },
    { "pre_ent": ["21"], "gold_ent": ["21"], "id": 3908 },
    { "pre_ent": ["w8m1hz59", "kymmoy"], "gold_ent": ["w8m1hz59", "asian_oriental", "kymmoy"], "id": 3382 },
    { "pre_ent": ["west", "the_cambridge_belfry", "hotel"], "gold_ent": ["4_star", "west", "the_cambridge_belfry", "hotel", "cheap"], "id": 546 },
    { "pre_ent": ["graffiti", "favaelu5"], "gold_ent": ["graffiti", "favaelu5"], "id": 7977 },
    { "pre_ent": ["chinese"], "gold_ent": ["chinese"], "id": 5489 },
    { "pre_ent": ["hotel"], "gold_ent": [], "id": 4264 },
    { "pre_ent": ["indian"], "gold_ent": ["indian"], "id": 8164 },
    { "pre_ent": ["restaurant"], "gold_ent": [], "id": 2452 },
    { "pre_ent": ["east", "restaurant", "several"], "gold_ent": ["british", "gastropub", "several", "chinese", "indian"], "id": 4144 },
    { "pre_ent": [], "gold_ent": [], "id": 4226 },
    { "pre_ent": [], "gold_ent": [], "id": 4551 },
    { "pre_ent": ["north", "restaurant", "both"], "gold_ent": ["royal_spice", "both", "north", "da_vinci_pizzeria", "cheap"], "id": 5673 },
    { "pre_ent": [], "gold_ent": [], "id": 722 },
    { "pre_ent": ["west", "restaurant"], "gold_ent": ["british", "cambridge_lodge_restaurant"], "id": 5261 },
    { "pre_ent": [], "gold_ent": [], "id": 6612 },
    { "pre_ent": [], "gold_ent": [], "id": 4618 },
    { "pre_ent": ["3auurszj", "alexander_bed_and_breakfast"], "gold_ent": ["alexander_bed_and_breakfast", "3auurszj"], "id": 682 },
    { "pre_ent": [], "gold_ent": [], "id": 200 },
    { "pre_ent": ["moderate", "restaurant", "cambridge_retail_park_newmarket_road_fen_ditton", "east", "curry_prince"], "gold_ent": [], "id": 5682 },
    { "pre_ent": ["restaurant"], "gold_ent": ["restaurant"], "id": 1630 },
    { "pre_ent": ["centre", "museum", "the_fitzwilliam_museum"], "gold_ent": ["centre", "trumpington_street", "the_fitzwilliam_museum"], "id": 275 },
    { "pre_ent": [], "gold_ent": [], "id": 2773 },
    { "pre_ent": ["guesthouse", "24"], "gold_ent": ["24"], "id": 1413 },
    { "pre_ent": ["centre", "restaurant", "15"], "gold_ent": ["15", "cheap"], "id": 6914 },
    { "pre_ent": ["kirkwood_house", "north", "guesthouse"], "gold_ent": ["north", "kirkwood_house"], "id": 4534 },
    { "pre_ent": [], "gold_ent": [], "id": 3501 },
    { "pre_ent": [], "gold_ent": [], "id": 7903 },
    { "pre_ent": [], "gold_ent": ["hrplz9aq"], "id": 265 },
    { "pre_ent": [], "gold_ent": [], "id": 7989 },
    { "pre_ent": [], "gold_ent": [], "id": 6808 },
    { "pre_ent": ["prezzo", "21_-_24_northampton_road", "01799521260"], "gold_ent": ["21_-_24_northampton_road", "01799521260"], "id": 6644 },
    { "pre_ent": ["leverton_house", "east", "4_star", "moderate"], "gold_ent": ["leverton_house", "east"], "id": 1094 },
    { "pre_ent": ["cheap", "4_star", "alexander_bed_and_breakfast"], "gold_ent": ["4_star", "east", "allenbell", "cheap"], "id": 560 },
    { "pre_ent": [], "gold_ent": [], "id": 6833 },
    { "pre_ent": ["chinese", "restaurant", "centre", "01223301761", "jinling_noodle_bar"], "gold_ent": ["01223301761", "shanghai_family_restaurant"], "id": 3153 },
    { "pre_ent": ["16"], "gold_ent": ["16"], "id": 6280 },
    { "pre_ent": ["63gdbabk", "hamilton_lodge"], "gold_ent": ["hamilton_lodge", "63gdbabk"], "id": 4947 },
    { "pre_ent": ["bridge_guest_house"], "gold_ent": ["bridge_guest_house", "3_star"], "id": 4179 },
    { "pre_ent": ["centre", "regent_street_city_centre", "01223361763"], "gold_ent": ["01223361763"], "id": 6891 },
    { "pre_ent": [], "gold_ent": [], "id": 4623 },
    { "pre_ent": ["north", "moderate", "4_star", "acorn_guest_house"], "gold_ent": [], "id": 5181 },
    { "pre_ent": [], "gold_ent": [], "id": 5620 },
    { "pre_ent": ["centre"], "gold_ent": [], "id": 3239 },
    { "pre_ent": ["restaurant", "centre"], "gold_ent": [], "id": 4184 },
    { "pre_ent": ["guesthouse"], "gold_ent": ["worth_house", "igqb0hc7"], "id": 4467 },
    { "pre_ent": [], "gold_ent": [], "id": 3964 },
    { "pre_ent": ["indian", "restaurant", "6"], "gold_ent": [], "id": 6717 },
    { "pre_ent": ["6df5q5qj"], "gold_ent": ["worth_house", "6df5q5qj"], "id": 8230 },
    { "pre_ent": ["centre", "expensive", "bedouin"], "gold_ent": ["expensive"], "id": 5406 },
    { "pre_ent": ["restaurant", "two", "cheap"], "gold_ent": ["two", "cheap"], "id": 2987 },
    { "pre_ent": [], "gold_ent": [], "id": 251 },
    { "pre_ent": ["indian", "moderate", "curry_prince"], "gold_ent": ["rajmahal", "indian"], "id": 324 },
    { "pre_ent": [], "gold_ent": [], "id": 258 },
    { "pre_ent": ["oy06anhy"], "gold_ent": ["oy06anhy"], "id": 269 },
    { "pre_ent": [], "gold_ent": [], "id": 8499 },
    { "pre_ent": ["east", "restaurant", "three"], "gold_ent": ["three", "east"], "id": 323 },
    { "pre_ent": [], "gold_ent": ["3kw6v911"], "id": 4761 },
    { "pre_ent": ["many"], "gold_ent": ["moderate", "north", "many"], "id": 3052 },
    { "pre_ent": [], "gold_ent": [], "id": 3109 },
    { "pre_ent": [], "gold_ent": [], "id": 4212 },
    { "pre_ent": ["bedouin", "african"], "gold_ent": ["african", "bedouin"], "id": 5002 },
    { "pre_ent": [], "gold_ent": [], "id": 7037 },
    { "pre_ent": [], "gold_ent": [], "id": 1356 },
    { "pre_ent": ["restaurant", "21"], "gold_ent": ["21"], "id": 6497 },
    { "pre_ent": ["west", "restaurant", "three"], "gold_ent": ["british", "three", "italian", "west", "indian"], "id": 3633 },
    { "pre_ent": [], "gold_ent": [], "id": 1520 },
    { "pre_ent": ["restaurant"], "gold_ent": ["restaurant"], "id": 7911 },
    { "pre_ent": [], "gold_ent": [], "id": 3201 },
    { "pre_ent": [], "gold_ent": [], "id": 1778 },
    { "pre_ent": [], "gold_ent": [], "id": 967 },
    { "pre_ent": [], "gold_ent": [], "id": 517 },
    { "pre_ent": ["hotel", "970je5zn", "ashley_hotel"], "gold_ent": ["970je5zn", "north", "ashley_hotel"], "id": 3580 },
    { "pre_ent": ["vhyo8ic0"], "gold_ent": ["vhyo8ic0"], "id": 4535 },
    { "pre_ent": ["centre", "cheap", "restaurant", "j_restaurant"], "gold_ent": ["j_restaurant", "asian_oriental", "15"], "id": 6206 },
    { "pre_ent": ["centre", "restaurant", "turkish", "anatolia"], "gold_ent": ["anatolia", "moderate", "turkish"], "id": 6000 },
    { "pre_ent": ["boat", "several"], "gold_ent": ["several"], "id": 2632 },
    { "pre_ent": ["169_high_street_chesterton_chesterton", "01223356555"], "gold_ent": ["01223356555", "169_high_street_chesterton_chesterton"], "id": 744 },
    { "pre_ent": ["restaurant", "newmarket_road_fen_ditton", "grafton_hotel_restaurant", "grafton_hotel_619_newmarket_road_fen_ditton"], "gold_ent": ["grafton_hotel_restaurant"], "id": 6129 },
    { "pre_ent": ["ahyotiab"], "gold_ent": ["el_shaddai", "ahyotiab"], "id": 78 },
    { "pre_ent": ["lx2xaaf4"], "gold_ent": ["restaurant"], "id": 1747 },
    { "pre_ent": [], "gold_ent": [], "id": 7772 },
    { "pre_ent": ["64_cherry_hinton_road_cherry_hinton", "01223412299"], "gold_ent": ["64_cherry_hinton_road_cherry_hinton", "01223412299"], "id": 5572 },
    { "pre_ent": ["restaurant"], "gold_ent": [], "id": 2849 },
    { "pre_ent": ["east", "restaurant", "grafton_hotel_restaurant"], "gold_ent": ["290_mill_road_city_centre", "royal_standard"], "id": 7047 },
    { "pre_ent": ["golden_house", "01842753771"], "gold_ent": ["01842753771"], "id": 6470 },
    { "pre_ent": [], "gold_ent": [], "id": 2967 },
    { "pre_ent": ["several"], "gold_ent": [], "id": 4381 },
    { "pre_ent": ["restaurant", "east", "curry_prince"], "gold_ent": ["east", "01223566388", "restaurant", "curry_prince"], "id": 2760 },
    { "pre_ent": ["centre", "restaurant", "portuguese", "cheap", "nandos"], "gold_ent": ["south", "portuguese", "nandos", "cheap"], "id": 2714 },
    { "pre_ent": ["guesthouse"], "gold_ent": [], "id": 4236 },
    { "pre_ent": ["restaurant"], "gold_ent": [], "id": 6657 },
    { "pre_ent": ["moderate", "restaurant", "british", "restaurant_one_seven"], "gold_ent": ["british", "moderate", "restaurant", "cotto"], "id": 1684 },
    { "pre_ent": ["da_vinci_pizzeria", "20_milton_road_chesterton", "01223351707"], "gold_ent": ["20_milton_road_chesterton", "01223351707", "da_vinci_pizzeria"], "id": 3347 },
    { "pre_ent": ["restaurant", "4"], "gold_ent": ["hk_fusion", "4"], "id": 6835 },
    { "pre_ent": ["a5lk844g"], "gold_ent": ["a5lk844g", "travellers_rest"], "id": 851 },
    { "pre_ent": ["aeqlol33", "dojo_noodle_bar"], "gold_ent": ["aeqlol33", "dojo_noodle_bar"], "id": 5932 },
    { "pre_ent": [], "gold_ent": [], "id": 3402 },
    { "pre_ent": ["guesthouse"], "gold_ent": ["4_star"], "id": 6597 },
    { "pre_ent": ["el_shaddai"], "gold_ent": [], "id": 1974 },
    { "pre_ent": ["restaurant", "a_few"], "gold_ent": ["the_copper_kettle", "4_kings_parade_city_centre", "a_few"], "id": 2500 },
    { "pre_ent": ["01223247877"], "gold_ent": ["01223247877"], "id": 8267 },
    { "pre_ent": [], "gold_ent": [], "id": 7988 },
    { "pre_ent": ["north", "3_star", "guesthouse", "bridge_guest_house"], "gold_ent": ["bridge_guest_house", "south", "3_star"], "id": 3384 },
    { "pre_ent": ["3_star", "hotel", "hamilton_lodge", "north"], "gold_ent": ["hamilton_lodge", "guesthouse", "north"], "id": 2405 },
    { "pre_ent": ["restaurant"], "gold_ent": [], "id": 4504 },
    { "pre_ent": [], "gold_ent": [], "id": 5349 },
    { "pre_ent": ["hotel"], "gold_ent": ["hotel", "expensive"], "id": 1434 },
    { "pre_ent": ["west", "indian", "restaurant", "6"], "gold_ent": ["rice_boat", "6"], "id": 7076 },
    { "pre_ent": ["centre", "loads"], "gold_ent": ["loads", "centre"], "id": 4241 },
    { "pre_ent": ["all_saints_church", "01223452587"], "gold_ent": ["all_saints_church", "01223452587"], "id": 4243 },
    { "pre_ent": [], "gold_ent": [], "id": 5475 },
    { "pre_ent": ["gonville_hotel", "centre", "3_star", "hotel"], "gold_ent": ["gonville_hotel"], "id": 7625 },
    { "pre_ent": ["cheap", "restaurant", "the_missing_sock", "east"], "gold_ent": ["the_missing_sock", "east", "cheap"], "id": 5983 },
    { "pre_ent": ["prezzo", "01799521260"], "gold_ent": ["01799521260", "prezzo"], "id": 5055 },
    { "pre_ent": ["centre", "4_star", "hotel", "huntingdon_marriott_hotel"], "gold_ent": ["huntingdon_marriott_hotel"], "id": 4216 },
    { "pre_ent": ["restaurant"], "gold_ent": ["chinese"], "id": 8522 },
    { "pre_ent": ["6", "156_chesterton_road"], "gold_ent": ["hamilton_lodge", "156_chesterton_road"], "id": 20 },
    { "pre_ent": [], "gold_ent": [], "id": 2510 },
    { "pre_ent": ["guesthouse"], "gold_ent": [], "id": 7246 },
    { "pre_ent": ["moderate"], "gold_ent": ["moderate"], "id": 7870 },
    { "pre_ent": [], "gold_ent": [], "id": 3918 },
    { "pre_ent": ["01223413000", "g4_cambridge_leisure_park_clifton_way_cherry_hinton"], "gold_ent": ["pizza_hut_cherry_hinton", "01223413000", "g4_cambridge_leisure_park_clifton_way_cherry_hinton"], "id": 6086 },
    { "pre_ent": ["west", "italian", "restaurant", "two"], "gold_ent": ["two", "thanh_binh", "la_margherita", "restaurant", "vietnamese", "italian", "west", "cheap"], "id": 5250 },
    { "pre_ent": ["cheap", "4_star", "the_cambridge_belfry", "hotel"], "gold_ent": ["the_cambridge_belfry"], "id": 3166 },
    { "pre_ent": ["hotel"], "gold_ent": ["hotel"], "id": 4217 },
    { "pre_ent": ["guesthouse"], "gold_ent": [], "id": 1096 },
    { "pre_ent": ["gvokli1a"], "gold_ent": ["gvokli1a"], "id": 122 },
    { "pre_ent": ["royal_standard", "east", "gastropub", "restaurant"], "gold_ent": ["royal_standard"], "id": 8266 },
    { "pre_ent": ["restaurant", "many", "centre", "cheap"], "gold_ent": ["many", "chinese"], "id": 2254 },
    { "pre_ent": ["z3fwsa48", "charlie_chan"], "gold_ent": ["z3fwsa48", "charlie_chan", "restaurant", "chinese"], "id": 104 },
    { "pre_ent": ["archway_house", "mhah7nwt"], "gold_ent": [], "id": 2650 },
    { "pre_ent": [], "gold_ent": [], "id": 4007 },
    { "pre_ent": ["cb58hy"], "gold_ent": ["cb58hy"], "id": 3971 },
    { "pre_ent": ["centre", "museum"], "gold_ent": ["centre"], "id": 3771 },
    { "pre_ent": [], "gold_ent": [], "id": 6994 },
    { "pre_ent": ["centre", "restaurant", "69"], "gold_ent": ["69", "centre"], "id": 3036 },
    { "pre_ent": ["restaurant", "north", "city_stop_restaurant"], "gold_ent": ["french", "european", "asian_oriental", "chinese"], "id": 5602 },
    { "pre_ent": ["restaurant", "centre", "indian", "panahar"], "gold_ent": ["panahar"], "id": 3378 },
    { "pre_ent": ["restaurant", "21"], "gold_ent": ["british", "21"], "id": 59 },
    { "pre_ent": [], "gold_ent": [], "id": 3003 },
    { "pre_ent": ["bridge_guest_house", "cheap", "expensive", "hotel"], "gold_ent": ["bridge_guest_house", "moderate"], "id": 3680 },
    { "pre_ent": ["bl1dl1zo"], "gold_ent": ["bl1dl1zo"], "id": 6795 },
    { "pre_ent": ["3", "west"], "gold_ent": ["south", "3"], "id": 4210 },
    { "pre_ent": [], "gold_ent": [], "id": 1593 },
    { "pre_ent": [], "gold_ent": [], "id": 4349 },
    { "pre_ent": [], "gold_ent": [], "id": 6754 },
    { "pre_ent": ["university_arms_hotel", "hotel"], "gold_ent": [], "id": 197 },
    { "pre_ent": ["expensive", "african", "backstreet_bistro"], "gold_ent": ["british", "asian_oriental", "african"], "id": 5173 },
    { "pre_ent": [], "gold_ent": [], "id": 3989 },
    { "pre_ent": ["restaurant", "centre", "la_tasca", "spanish"], "gold_ent": ["spanish", "la_tasca", "restaurant"], "id": 2669 },
    { "pre_ent": ["chinese", "restaurant", "several", "north"], "gold_ent": [], "id": 5943 },
    { "pre_ent": [], "gold_ent": [], "id": 7813 },
    { "pre_ent": ["north", "guesthouse", "acorn_guest_house"], "gold_ent": ["acorn_guest_house"], "id": 3778 },
    { "pre_ent": ["restaurant", "several", "north"], "gold_ent": ["north", "several"], "id": 3636 },
    { "pre_ent": [], "gold_ent": [], "id": 3939 },
    { "pre_ent": ["many"], "gold_ent": ["many"], "id": 2240 },
    { "pre_ent": ["fitzbillies_restaurant", "british", "restaurant", "moderate"], "gold_ent": ["british", "fitzbillies_restaurant"], "id": 5559 },
    { "pre_ent": ["expensive", "restaurant"], "gold_ent": ["expensive", "restaurant"], "id": 5074 },
    { "pre_ent": ["expensive", "restaurant", "centre", "gourmet_burger_kitchen"], "gold_ent": ["gourmet_burger_kitchen", "expensive", "north_american", "restaurant"], "id": 1924 },
    { "pre_ent": ["north", "cheap", "restaurant", "royal_spice"], "gold_ent": ["city_stop_restaurant", "north", "cheap"], "id": 2574 },
    { "pre_ent": [], "gold_ent": [], "id": 6529 },
    { "pre_ent": [], "gold_ent": [], "id": 1768 },
    { "pre_ent": ["jccyu8zs", "alexander_bed_and_breakfast"], "gold_ent": ["autumn_house"], "id": 6750 },
    { "pre_ent": ["jp761rjs"], "gold_ent": ["jp761rjs"], "id": 7801 },
    { "pre_ent": [], "gold_ent": [], "id": 8117 },
    { "pre_ent": ["cheap", "several"], "gold_ent": [], "id": 5118 },
    { "pre_ent": ["italian", "restaurant", "moderate", "south", "frankie_and_bennys", "01223412430"], "gold_ent": ["south", "restaurant", "italian", "moderate", "pizza_hut_cherry_hinton"], "id": 4431 },
    { "pre_ent": [], "gold_ent": [], "id": 6951 },
    { "pre_ent": ["cheap", "nandos", "south"], "gold_ent": ["south", "nandos_city_centre", "nandos", "portuguese"], "id": 4900 },
    { "pre_ent": ["2ba346ma", "hamilton_lodge"], "gold_ent": ["hamilton_lodge"], "id": 465 },
    { "pre_ent": ["restaurant", "e7d8f4sm", "restaurant_two_two"], "gold_ent": ["e7d8f4sm"], "id": 414 },
    { "pre_ent": [], "gold_ent": [], "id": 2058 },
    { "pre_ent": [], "gold_ent": [], "id": 184 },
    { "pre_ent": [], "gold_ent": ["34_-_35_green_street"], "id": 2937 },
    { "pre_ent": [], "gold_ent": [], "id": 6538 },
    { "pre_ent": ["thanh_binh", "01223362456", "cb30af"], "gold_ent": ["cb30af", "01223362456", "thanh_binh"], "id": 5080 },
    { "pre_ent": ["centre", "cambridge_lodge_hotel_139_huntingdon_road_city_centre", "01223355166"], "gold_ent": ["cambridge_lodge_restaurant", "01223355166", "cambridge_lodge_hotel_139_huntingdon_road_city_centre"], "id": 1676 },
    { "pre_ent": ["5"], "gold_ent": ["5"], "id": 4114 },
    { "pre_ent": ["lcfymn3f"], "gold_ent": ["lcfymn3f"], "id": 8183 },
    { "pre_ent": ["bridge_guest_house", "bb07ctao"], "gold_ent": ["bb07ctao"], "id": 4614 },
    { "pre_ent": ["expensive", "restaurant", "quite_a_few"], "gold_ent": ["quite_a_few"], "id": 5405 },
    { "pre_ent": [], "gold_ent": [], "id": 1680 },
    { "pre_ent": ["centre", "anatolia", "30_bridge_street_city_centre", "01223362372"], "gold_ent": ["01223362372", "30_bridge_street_city_centre", "anatolia"], "id": 6674 },
    { "pre_ent": ["expensive", "restaurant", "south", "chiquito_restaurant_bar"], "gold_ent": ["chiquito_restaurant_bar"], "id": 1039 },
    { "pre_ent": ["west", "the_cambridge_belfry"], "gold_ent": ["finches_bed_and_breakfast"], "id": 1990 },
    { "pre_ent": ["restaurant", "restaurant_two_two", "01223351880"], "gold_ent": ["restaurant_two_two", "01223351880"], "id": 2552 },
    { "pre_ent": ["da_vinci_pizzeria", "north", "italian", "restaurant"], "gold_ent": ["royal_spice", "italian", "indian", "da_vinci_pizzeria"], "id": 6018 },
    { "pre_ent": ["city_stop_restaurant", "north", "european", "restaurant"], "gold_ent": ["restaurant"], "id": 676 },
    { "pre_ent": [], "gold_ent": [], "id": 3997 },
    { "pre_ent": ["restaurant", "31"], "gold_ent": ["31"], "id": 4602 },
    { "pre_ent": ["east", "leverton_house"], "gold_ent": ["leverton_house", "autumn_house", "allenbell", "4_star", "east", "cheap"], "id": 5159 },
    { "pre_ent": ["finders_corner_newmarket_road"], "gold_ent": ["finders_corner_newmarket_road"], "id": 5985 },
    { "pre_ent": ["cb58ld"], "gold_ent": ["cb58ld"], "id": 3905 },
    { "pre_ent": [], "gold_ent": [], "id": 2230 },
    { "pre_ent": ["4", "3a23gv4h", "hamilton_lodge"], "gold_ent": ["3a23gv4h"], "id": 7368 },
    { "pre_ent": ["centre", "79"], "gold_ent": ["centre", "79"], "id": 3360 },
    { "pre_ent": [], "gold_ent": [], "id": 8283 },
    { "pre_ent": ["restaurant", "w2a8ghg8", "chiquito_restaurant_bar"], "gold_ent": ["restaurant"], "id": 7602 },
    { "pre_ent": [], "gold_ent": [], "id": 4673 },
    { "pre_ent": ["restaurant", "5f3kbh78", "j_restaurant"], "gold_ent": ["5f3kbh78"], "id": 2311 },
    { "pre_ent": ["15", "v0pvdpbc"], "gold_ent": ["15"], "id": 4452 },
    { "pre_ent": ["darrys_cookhouse_and_wine_shop", "centre", "modern_european", "expensive", "restaurant"], "gold_ent": ["expensive", "darrys_cookhouse_and_wine_shop", "restaurant"], "id": 5914 },
    { "pre_ent": ["hotel", "both_of"], "gold_ent": [], "id": 2416 },
    { "pre_ent": ["14_king_'_s_parade", "cb21sj"], "gold_ent": ["cb21sj", "14_king_'_s_parade", "byard_art", "south"], "id": 2511 },
    { "pre_ent": ["acorn_guest_house"], "gold_ent": ["4_star", "guesthouse", "acorn_guest_house"], "id": 5184 },
    { "pre_ent": ["33", "33zfxq8p", "acorn_guest_house"], "gold_ent": [], "id": 1793 },
    { "pre_ent": ["north"], "gold_ent": ["worth_house", "guesthouse", "city_centre_north_b_and_b"], "id": 7398 },
    { "pre_ent": ["saint_johns_chop_house", "west"], "gold_ent": ["saint_johns_chop_house", "01223353110", "cb30ad"], "id": 4476 },
    { "pre_ent": [], "gold_ent": ["museum", "east"], "id": 3241 },
    { "pre_ent": ["la_raza", "centre"], "gold_ent": ["la_raza", "centre"], "id": 2094 },
    { "pre_ent": [], "gold_ent": [], "id": 157 },
    { "pre_ent": ["moderate", "two", "north", "hotel"], "gold_ent": ["two", "365_milton_road", "lovell_lodge", "hotel", "74_chesterton_road"], "id": 1448 },
    { "pre_ent": [], "gold_ent": [], "id": 2372 },
    { "pre_ent": ["moderate"], "gold_ent": ["moderate"], "id": 7586 },
    { "pre_ent": ["avalon", "63_milton_road"], "gold_ent": ["avalon"], "id": 5037 },
    { "pre_ent": ["west", "indian", "restaurant", "tandoori_palace"], "gold_ent": ["restaurant", "meghna", "moderate", "205_victoria_road_chesterton", "indian"], "id": 4172 },
    { "pre_ent": ["1", "west", "hotel"], "gold_ent": ["hotel", "guesthouse", "1", "cheap"], "id": 5855 },
    { "pre_ent": ["theatre", "free", "mumford_theatre"], "gold_ent": [], "id": 1310 },
    { "pre_ent": [], "gold_ent": ["restaurant"], "id": 5510 },
    { "pre_ent": ["east", "museum", "cambridge_museum_of_technology"], "gold_ent": ["cambridge_museum_of_technology", "funky_fun_house"], "id": 3970 },
    { "pre_ent": ["entertainment", "west"], "gold_ent": ["east", "west", "south"], "id": 1425 },
    { "pre_ent": ["north"], "gold_ent": ["hamilton_lodge"], "id": 4092 },
    { "pre_ent": ["restaurant", "centre"], "gold_ent": [], "id": 6349 },
    { "pre_ent": [], "gold_ent": [], "id": 4208 },
    { "pre_ent": ["nvyyu4ml", "bridge_guest_house"], "gold_ent": ["bridge_guest_house", "nvyyu4ml"], "id": 1130 },
    { "pre_ent": [], "gold_ent": [], "id": 541 },
    { "pre_ent": ["thompsons_lane_fen_ditton", "01223362525", "cb58aq"], "gold_ent": ["01223362525", "cb58aq", "la_mimosa", "thompsons_lane_fen_ditton"], "id": 608 },
    { "pre_ent": ["restaurant"], "gold_ent": [], "id": 7392 },
    { "pre_ent": ["south"], "gold_ent": ["south"], "id": 25 },
    { "pre_ent": ["restaurant", "east", "indian"], "gold_ent": [], "id": 7185 },
    { "pre_ent": ["thanh_binh", "vietnamese"], "gold_ent": ["vietnamese", "thanh_binh"], "id": 6143 },
    { "pre_ent": [], "gold_ent": ["east", "the_only", "centre"], "id": 4796 },
    { "pre_ent": ["centre", "british", "restaurant", "expensive", "cotto", "183_east_road_city_centre", "01223302010"], "gold_ent": ["british", "183_east_road_city_centre", "restaurant", "01223302010", "moderate", "centre", "cotto"], "id": 1464 },
    { "pre_ent": ["indian", "expensive", "restaurant", "14"], "gold_ent": ["14"], "id": 7429 },
    { "pre_ent": [], "gold_ent": [], "id": 7410 },
    { "pre_ent": ["restaurant"], "gold_ent": [], "id": 6845 },
    { "pre_ent": ["archway_house", "wt39vb7l"], "gold_ent": [], "id": 1546 },
    { "pre_ent": [], "gold_ent": [], "id": 7785 },
    { "pre_ent": ["cocum", "o9k319cu", "rice_boat"], "gold_ent": [], "id": 3877 },
    { "pre_ent": ["moderate", "restaurant", "indian", "two"], "gold_ent": ["two", "golden_wok", "the_nirala", "moderate", "north"], "id": 3575 },
    { "pre_ent": ["cb17dy"], "gold_ent": ["cb17dy"], "id": 458 },
    { "pre_ent": ["saigon_city", "2obvxf1o"], "gold_ent": ["2obvxf1o", "52_mill_road_city_centre", "north", "saigon_city"], "id": 206 },
    { "pre_ent": ["8ifkqgd8"], "gold_ent": ["8ifkqgd8"], "id": 1805 },
    { "pre_ent": ["centre", "restaurant", "ali_baba", "portuguese"], "gold_ent": ["59_hills_road_city_centre", "01462432565", "ali_baba"], "id": 7739 },
    { "pre_ent": ["centre", "restaurant", "33"], "gold_ent": ["33"], "id": 1072 },
    { "pre_ent": ["gi0fzmkl", "zizzi_cambridge"], "gold_ent": ["gi0fzmkl", "zizzi_cambridge"], "id": 3656 },
    { "pre_ent": ["4atmiysc", "bedouin"], "gold_ent": ["4atmiysc", "bedouin"], "id": 5708 },
    { "pre_ent": ["west", "restaurant", "italian", "la_margherita"], "gold_ent": [], "id": 4522 },
    { "pre_ent": [], "gold_ent": [], "id": 6353 },
    { "pre_ent": [], "gold_ent": [], "id": 6630 },
    { "pre_ent": ["centre", "restaurant", "la_raza", "spanish"], "gold_ent": ["spanish", "la_raza", "restaurant", "cheap"], "id": 3621 },
    { "pre_ent": ["peking_restaurant", "01223354755", "restaurant"], "gold_ent": ["peking_restaurant"], "id": 1063 },
    { "pre_ent": ["guesthouse"], "gold_ent": ["hamilton_lodge"], "id": 6925 },
    { "pre_ent": [], "gold_ent": [], "id": 1221 },
    { "pre_ent": ["darrys_cookhouse_and_wine_shop", "40270_king_street_city_centre", "centre"], "gold_ent": ["40270_king_street_city_centre", "darrys_cookhouse_and_wine_shop"], "id": 7237 },
    { "pre_ent": ["plenty_of", "south"], "gold_ent": ["plenty_of"], "id": 2333 },
    { "pre_ent": ["2"], "gold_ent": ["city_centre_north_b_and_b", "2", "centre", "el_shaddai", "north"], "id": 5082 },
    { "pre_ent": ["ptwg73v3", "little_seoul"], "gold_ent": [], "id": 2909 },
    { "pre_ent": [], "gold_ent": ["lovell_lodge", "ashley_hotel"], "id": 3053 },
    { "pre_ent": [], "gold_ent": [], "id": 1877 },
    { "pre_ent": [], "gold_ent": [], "id": 6202 },
    { "pre_ent": ["north", "guesthouse", "4", "west", "3_star"], "gold_ent": ["3_star", "4"], "id": 6651 },
    { "pre_ent": ["1wrsig9u"], "gold_ent": ["1wrsig9u"], "id": 1175 },
    { "pre_ent": [], "gold_ent": [], "id": 1800 },
    { "pre_ent": [], "gold_ent": [], "id": 6058 },
    { "pre_ent": ["restaurant"], "gold_ent": ["restaurant"], "id": 3545 },
    { "pre_ent": ["restaurant"], "gold_ent": ["expensive"], "id": 8061 },
    { "pre_ent": ["cu50dw9y", "bridge_guest_house"], "gold_ent": [], "id": 8089 },
    { "pre_ent": ["centre", "restaurant"], "gold_ent": ["centre"], "id": 2002 },
    { "pre_ent": [], "gold_ent": [], "id": 6686 },
    { "pre_ent": ["both", "guesthouse"], "gold_ent": [], "id": 2247 },
    { "pre_ent": ["north", "moderate", "guesthouse", "hamilton_lodge", "3_star"], "gold_ent": ["hamilton_lodge", "3_star", "moderate", "01223365664"], "id": 7442 },
    { "pre_ent": ["pe296fl"], "gold_ent": ["pe296fl"], "id": 8243 },
    { "pre_ent": [], "gold_ent": [], "id": 2138 },
    { "pre_ent": ["the_missing_sock", "01223812660"], "gold_ent": ["01223812660"], "id": 6435 },
    { "pre_ent": ["stazione_restaurant_and_coffee_bar", "italian", "expensive", "restaurant"], "gold_ent": ["stazione_restaurant_and_coffee_bar"], "id": 8062 },
    { "pre_ent": ["centre", "restaurant", "moderate", "bloomsbury_restaurant"], "gold_ent": ["bloomsbury_restaurant"], "id": 5380 },
    { "pre_ent": [], "gold_ent": [], "id": 7851 },
    { "pre_ent": [], "gold_ent": [], "id": 2085 },
    { "pre_ent": ["6u8pg73h"], "gold_ent": ["6u8pg73h"], "id": 8525 },
    { "pre_ent": ["hotel"], "gold_ent": ["hotel"], "id": 2639 },
    { "pre_ent": [], "gold_ent": [], "id": 2818 },
    { "pre_ent": [], "gold_ent": [], "id": 4402 },
    { "pre_ent": [], "gold_ent": [], "id": 7567 },
    { "pre_ent": ["restaurant", "sala_thong", "35_newnham_road_newnham", "west", "01223323178", "expensive"], "gold_ent": ["35_newnham_road_newnham", "restaurant", "sala_thong", "01223323178", "expensive"], "id": 2164 },
    { "pre_ent": [], "gold_ent": [], "id": 65 },
    { "pre_ent": [], "gold_ent": ["4_star", "moderate"], "id": 375 },
    { "pre_ent": [], "gold_ent": [], "id": 7993 },
    { "pre_ent": ["restaurant"], "gold_ent": [], "id": 3765 },
    { "pre_ent": [], "gold_ent": [], "id": 4770 },
    { "pre_ent": ["kymmoy", "asian_oriental", "north"], "gold_ent": ["centre", "north", "saigon_city", "kymmoy"], "id": 1363 },
    { "pre_ent": [], "gold_ent": [], "id": 7422 },
    { "pre_ent": ["restaurant", "many", "centre"], "gold_ent": ["restaurant", "many"], "id": 7773 },
    { "pre_ent": ["many"], "gold_ent": ["acorn_guest_house", "north", "many"], "id": 1083 },
    { "pre_ent": [], "gold_ent": [], "id": 1001 },
    { "pre_ent": [], "gold_ent": [], "id": 2016 },
    { "pre_ent": ["bty06386", "bedouin"], "gold_ent": ["african", "bedouin"], "id": 2943 },
    { "pre_ent": ["eraina", "centre", "european", "restaurant"], "gold_ent": ["restaurant", "eraina", "expensive", "centre", "european"], "id": 161 },
    { "pre_ent": [], "gold_ent": [], "id": 6118 },
    { "pre_ent": [], "gold_ent": [], "id": 4766 },
    { "pre_ent": ["university_arms_hotel", "hotel", "8", "8ofbiii9"], "gold_ent": ["university_arms_hotel", "8ofbiii9"], "id": 5317 },
    { "pre_ent": ["dojo_noodle_bar", "centre", "restaurant", "15"], "gold_ent": ["restaurant", "portuguese", "spanish", "italian", "centre"], "id": 3966 },
    { "pre_ent": ["acorn_guest_house"], "gold_ent": ["4_star", "guesthouse", "north", "kirkwood_house"], "id": 7889 },
    { "pre_ent": ["restaurant", "north"], "gold_ent": ["north", "restaurant"], "id": 8459 },
    { "pre_ent": ["63gdbabk", "hamilton_lodge"], "gold_ent": ["hamilton_lodge", "north"], "id": 4946 },
    { "pre_ent": ["italian", "restaurant", "prezzo", "west"], "gold_ent": ["prezzo", "restaurant", "01799521260", "italian", "west"], "id": 2590 },
    { "pre_ent": ["moderate", "guesthouse", "west"], "gold_ent": ["guesthouse"], "id": 6041 },
    { "pre_ent": ["guesthouse"], "gold_ent": ["4_star", "3_star", "avalon", "alpha-milton_guest_house"], "id": 2 },
    { "pre_ent": ["east", "one", "hotel"], "gold_ent": ["expensive", "east", "centre"], "id": 4494 },
    { "pre_ent": ["rice_boat", "west"], "gold_ent": ["rice_boat", "indian", "west", "restaurant"], "id": 6793 },
    { "pre_ent": ["quayside_off_bridge_street", "01223307030"], "gold_ent": ["quayside_off_bridge_street", "01223307030"], "id": 4033 },
    { "pre_ent": ["centre", "restaurant", "a_lot_of"], "gold_ent": ["restaurant", "chinese", "charlie_chan", "centre", "cheap"], "id": 1162 },
    { "pre_ent": ["hotel"], "gold_ent": ["tfpbtyhn"], "id": 6544 },
    { "pre_ent": ["golden_wok", "north", "moderate", "restaurant"], "gold_ent": ["golden_wok", "the_nirala", "indian", "chinese"], "id": 3224 },
    { "pre_ent": [], "gold_ent": [], "id": 6786 },
    { "pre_ent": ["university_arms_hotel", "hotel"], "gold_ent": ["university_arms_hotel"], "id": 2841 },
    { "pre_ent": ["restaurant", "quite_a_few"], "gold_ent": ["quite_a_few"], "id": 7251 },
    { "pre_ent": [], "gold_ent": [], "id": 1623 },
    { "pre_ent": ["16"], "gold_ent": ["allenbell", "16"], "id": 368 },
    { "pre_ent": [], "gold_ent": [], "id": 5365 },
    { "pre_ent": ["expensive", "restaurant", "33"], "gold_ent": ["expensive", "33"], "id": 4924 },
    { "pre_ent": [], "gold_ent": [], "id": 3182 },
    { "pre_ent": ["cheap", "restaurant", "north", "royal_spice"], "gold_ent": [], "id": 153 },
    { "pre_ent": ["cb17dy", "nandos", "cambridge_leisure_park_clifton_way"], "gold_ent": ["cambridge_leisure_park_clifton_way", "cb17dy", "nandos"], "id": 5220 },
    { "pre_ent": ["guesthouse"], "gold_ent": ["moderate", "several"], "id": 3060 },
    { "pre_ent": ["golden_wok", "north", "chinese", "restaurant"], "gold_ent": ["golden_wok", "north"], "id": 2876 },
    { "pre_ent": [], "gold_ent": [], "id": 886 },
    { "pre_ent": ["moderate", "restaurant", "golden_wok", "north"], "gold_ent": ["the_nirala", "north", "moderate"], "id": 7150 },
    { "pre_ent": [], "gold_ent": [], "id": 4115 },
    { "pre_ent": ["9", "hotel"], "gold_ent": ["9"], "id": 186 },
    { "pre_ent": [], "gold_ent": [], "id": 5727 },
    { "pre_ent": ["international", "restaurant", "three"], "gold_ent": ["three"], "id": 524 },
    { "pre_ent": [], "gold_ent": ["restaurant"], "id": 5947 },
    { "pre_ent": ["restaurant"], "gold_ent": ["restaurant"], "id": 2380 },
    { "pre_ent": ["restaurant"], "gold_ent": ["restaurant"], "id": 5419 },
    { "pre_ent": ["da_vinci_pizzeria"], "gold_ent": [], "id": 6193 },
    { "pre_ent": ["restaurant"], "gold_ent": ["restaurant"], "id": 3370 },
    { "pre_ent": [], "gold_ent": [], "id": 1037 },
    { "pre_ent": ["restaurant", "east", "indian", "curry_prince"], "gold_ent": ["rajmahal", "east", "indian"], "id": 4764 },
    { "pre_ent": [], "gold_ent": ["centre"], "id": 2572 },
    { "pre_ent": ["moux96ze"], "gold_ent": ["moux96ze"], "id": 4001 },
    { "pre_ent": ["restaurant", "one", "north", "cheap"], "gold_ent": ["royal_spice", "one", "restaurant", "indian", "north", "cheap"], "id": 1316 },
    { "pre_ent": ["north", "11"], "gold_ent": ["11", "north"], "id": 1811 },
    { "pre_ent": ["museum", "01223335153"], "gold_ent": ["museum", "01223335153"], "id": 6010 },
    { "pre_ent": ["restaurant"], "gold_ent": [], "id": 6357 },
    { "pre_ent": ["g4_cambridge_leisure_park_clifton_way_cherry_hinton", "cb17dy"], "gold_ent": ["cb17dy", "g4_cambridge_leisure_park_clifton_way_cherry_hinton"], "id": 6477 },
    { "pre_ent": ["moderate", "anatolia"], "gold_ent": ["anatolia", "moderate"], "id": 7179 },
    { "pre_ent": ["centre", "gonville_hotel", "hotel"], "gold_ent": ["4_star", "3_star", "gonville_hotel"], "id": 1080 },
    { "pre_ent": ["restaurant", "5"], "gold_ent": ["5"], "id": 6622 },
    { "pre_ent": [], "gold_ent": [], "id": 1335 },
    { "pre_ent": [], "gold_ent": [], "id": 5542 },
    { "pre_ent": ["centre", "little_seoul", "108_regent_street_city_centre", "regent_street_city_centre"], "gold_ent": ["restaurant", "cb21dp", "108_regent_street_city_centre", "little_seoul", "korean"], "id": 2900 },
    { "pre_ent": ["centre", "restaurant"], "gold_ent": ["21", "centre"], "id": 1683 },
    { "pre_ent": ["xxnq81ie"], "gold_ent": ["xxnq81ie"], "id": 4687 },
    { "pre_ent": ["restaurant", "centre", "cheap", "the_gardenia"], "gold_ent": ["mediterranean", "the_gardenia"], "id": 1053 },
    { "pre_ent": ["b5cpu2x5"], "gold_ent": [], "id": 2681 },
    { "pre_ent": [], "gold_ent": [], "id": 7144 },
    { "pre_ent": ["restaurant"], "gold_ent": ["restaurant"], "id": 6304 },
    { "pre_ent": ["centre", "restaurant"], "gold_ent": [], "id": 4704 },
    { "pre_ent": ["centre", "5"], "gold_ent": ["5", "south", "centre"], "id": 1779 },
    { "pre_ent": ["museum", "byard_art", "south"], "gold_ent": ["museum", "south", "free", "byard_art"], "id": 419 },
    { "pre_ent": ["a_few"], "gold_ent": ["a_few"], "id": 876 },
    { "pre_ent": [], "gold_ent": [], "id": 7551 },
    { "pre_ent": ["01223902088"], "gold_ent": ["01223902088"], "id": 2790 },
    { "pre_ent": ["01223360966"], "gold_ent": ["01223360966"], "id": 6579 },
    { "pre_ent": [], "gold_ent": [], "id": 5849 },
    { "pre_ent": ["hotel", "the_lensfield_hotel", "3", "r36ngmc9"], "gold_ent": ["the_lensfield_hotel"], "id": 2010 },
    { "pre_ent": ["restaurant"], "gold_ent": [], "id": 7961 },
    { "pre_ent": ["cb259aq"], "gold_ent": ["cb259aq"], "id": 3739 },
    { "pre_ent": ["expensive", "restaurant", "5"], "gold_ent": ["expensive"], "id": 2059 },
    { "pre_ent": ["east", "chinese", "restaurant", "three"], "gold_ent": ["three", "chinese"], "id": 8426 },
    { "pre_ent": ["la_tasca", "14_-16_bridge_street", "01223464630", "cb21uf"], "gold_ent": ["cb21uf", "01223464630", "14_-16_bridge_street"], "id": 2670 },
    { "pre_ent": ["expensive", "rice_boat"], "gold_ent": ["expensive", "rice_boat"], "id": 1329 },
    { "pre_ent": [], "gold_ent": [], "id": 4980 },
    { "pre_ent": ["hotel"], "gold_ent": ["guesthouse"], "id": 5216 },
    { "pre_ent": ["chinese", "restaurant", "peking_restaurant", "south"], "gold_ent": ["the_good_luck_chinese_food_takeaway", "peking_restaurant", "expensive", "the_lucky_star", "cheap"], "id": 2342 },
    { "pre_ent": ["6", "uqony6cj"], "gold_ent": ["uqony6cj"], "id": 6719 },
    { "pre_ent": ["20_milton_road_chesterton", "01223351707"], "gold_ent": ["20_milton_road_chesterton", "01223351707"], "id": 8406 },
    { "pre_ent": ["restaurant", "two", "cheap"], "gold_ent": ["moderate", "cheap"], "id": 7568 },
    { "pre_ent": ["cheap", "indian", "the_gandhi"], "gold_ent": ["the_gandhi"], "id": 1515 },
    { "pre_ent": ["guesthouse", "centre", "alexander_bed_and_breakfast"], "gold_ent": ["alexander_bed_and_breakfast", "guesthouse", "centre", "cheap"], "id": 1033 },
    { "pre_ent": ["east", "rajmahal", "7_barnwell_road_fen_ditton"], "gold_ent": ["rajmahal", "east", "7_barnwell_road_fen_ditton"], "id": 7208 },
    { "pre_ent": ["moderate", "restaurant", "restaurant_alimentum", "south"], "gold_ent": ["modern_european", "italian"], "id": 4035 },
    { "pre_ent": ["centre", "restaurant", "j_restaurant", "asian_oriental", "cheap"], "gold_ent": ["j_restaurant", "01223307581", "centre", "86_regent_street_city_centre", "asian_oriental", "cheap"], "id": 2310 },
    { "pre_ent": [], "gold_ent": [], "id": 4473 },
    { "pre_ent": [], "gold_ent": [], "id": 5322 },
    { "pre_ent": ["prezzo", "west", "restaurant"], "gold_ent": [], "id": 2460 },
    { "pre_ent": ["restaurant"], "gold_ent": ["moderate"], "id": 1198 },
    { "pre_ent": ["restaurant", "one"], "gold_ent": ["the_cow_pizza_kitchen_and_bar", "one"], "id": 6364 },
    { "pre_ent": [], "gold_ent": [], "id": 3817 },
    { "pre_ent": ["restaurant_two_two", "22_chesterton_road_chesterton", "cb43ax", "restaurant", "two"], "gold_ent": ["restaurant_two_two", "cb43ax", "22_chesterton_road_chesterton"], "id": 3407 },
    { "pre_ent": [], "gold_ent": [], "id": 8150 },
    { "pre_ent": [], "gold_ent": [], "id": 6133 },
    { "pre_ent": ["restaurant"], "gold_ent": ["restaurant"], "id": 3577 },
    { "pre_ent": ["restaurant", "north"], "gold_ent": [], "id": 1336 },
    { "pre_ent": ["c3nr2dw2", "rice_house"], "gold_ent": ["restaurant"], "id": 2891 },
    { "pre_ent": ["klofpfum", "saigon_city"], "gold_ent": ["klofpfum"], "id": 1617 },
    { "pre_ent": [], "gold_ent": [], "id": 4077 },
    { "pre_ent": ["east", "indian", "curry_prince", "01223566388"], "gold_ent": ["east", "indian", "restaurant", "curry_prince"], "id": 4917 },
    { "pre_ent": ["moderate", "restaurant", "west"], "gold_ent": ["restaurant"], "id": 7504 },
    { "pre_ent": ["yippee_noodle_bar", "centre", "moderate"], "gold_ent": ["yippee_noodle_bar", "moderate", "01223518111"], "id": 6457 },
    { "pre_ent": ["ibnbrcmh", "carolina_bed_and_breakfast"], "gold_ent": ["ibnbrcmh", "carolina_bed_and_breakfast"], "id": 2317 },
    { "pre_ent": ["cmj6wm0z", "the_oak_bistro"], "gold_ent": ["cmj6wm0z", "the_oak_bistro"], "id": 5096 },
    { "pre_ent": ["restaurant", "ns7mcm5b", "shiraz_restaurant"], "gold_ent": ["ns7mcm5b", "shiraz_restaurant"], "id": 7822 },
    { "pre_ent": ["west", "restaurant"], "gold_ent": [], "id": 8137 },
    { "pre_ent": [], "gold_ent": [], "id": 7654 },
    { "pre_ent": ["20_milton_road_chesterton", "01223351707", "2"], "gold_ent": ["20_milton_road_chesterton"], "id": 5051 },
    { "pre_ent": [], "gold_ent": [], "id": 4616 },
    { "pre_ent": ["pizza_hut_cherry_hinton", "south", "moderate", "restaurant"], "gold_ent": ["pizza_hut_cherry_hinton", "south", "moderate"], "id": 6476 },
    { "pre_ent": ["centre", "restaurant", "cambridge_lodge_restaurant", "cambridge_lodge_hotel_139_huntingdon_road_city_centre", "01223355166"], "gold_ent": ["01223355166", "cambridge_lodge_hotel_139_huntingdon_road_city_centre"], "id": 1719 },
    { "pre_ent": [], "gold_ent": ["centre"], "id": 1732 },
    { "pre_ent": [], "gold_ent": [], "id": 2540 },
    { "pre_ent": [], "gold_ent": [], "id": 7184 },
    { "pre_ent": [], "gold_ent": [], "id": 8342 },
    { "pre_ent": ["chinese", "restaurant", "dour"], "gold_ent": ["chinese", "jinling_noodle_bar", "dour", "centre", "north"], "id": 5366 },
    { "pre_ent": ["hakka", "01223568988"], "gold_ent": ["01223568988", "hakka"], "id": 5946 },
    { "pre_ent": [], "gold_ent": [], "id": 736 },
    { "pre_ent": ["restaurant", "city_stop_restaurant", "north", "european"], "gold_ent": ["european", "north"], "id": 5503 },
    { "pre_ent": [], "gold_ent": [], "id": 2018 },
    { "pre_ent": ["cheap", "restaurant", "north", "01223351707", "royal_spice"], "gold_ent": ["royal_spice", "restaurant", "01223351707", "indian", "north", "cheap"], "id": 7688 },
    { "pre_ent": ["restaurant"], "gold_ent": ["restaurant"], "id": 5262 },
    { "pre_ent": ["cheap"], "gold_ent": ["cheap"], "id": 386 },
    { "pre_ent": ["710_newmarket_road"], "gold_ent": ["710_newmarket_road"], "id": 3169 },
    { "pre_ent": ["acorn_guest_house", "4_star"], "gold_ent": ["guesthouse", "north", "acorn_guest_house"], "id": 1651 },
    { "pre_ent": [], "gold_ent": [], "id": 3452 },
    { "pre_ent": ["6_saint_edward_'_s_passage", "cb23pj"], "gold_ent": ["cb23pj", "6_saint_edward_'_s_passage"], "id": 5720 },
    { "pre_ent": ["prezzo", "west", "italian", "01799521260", "moderate", "restaurant"], "gold_ent": ["01799521260", "prezzo"], "id": 3634 },
    { "pre_ent": [], "gold_ent": [], "id": 4499 },
    { "pre_ent": ["north", "limehouse"], "gold_ent": ["78-80_milton_road", "guesthouse", "limehouse", "north"], "id": 7703 },
    { "pre_ent": ["south", "moderate", "restaurant"], "gold_ent": ["south"], "id": 6937 },
    { "pre_ent": ["dojo_noodle_bar", "40210_millers_yard_city_centre", "centre", "01223363471"], "gold_ent": ["40210_millers_yard_city_centre", "01223363471", "dojo_noodle_bar"], "id": 1853 },
    { "pre_ent": ["centre", "cityroomz", "sleeperz_hotel,_station_road", "hotel"], "gold_ent": ["centre", "cityroomz"], "id": 2222 },
    { "pre_ent": ["centre", "anatolia", "30_bridge_street_city_centre"], "gold_ent": ["30_bridge_street_city_centre", "anatolia"], "id": 7178 },
    { "pre_ent": [], "gold_ent": [], "id": 409 },
    { "pre_ent": [], "gold_ent": [], "id": 5612 },
    { "pre_ent": [], "gold_ent": [], "id": 3051 },
    { "pre_ent": ["la_raza", "4_-_6_rose_crescent"], "gold_ent": ["la_raza", "4_-_6_rose_crescent"], "id": 7570 },
    { "pre_ent": ["cheap", "el_shaddai", "centre"], "gold_ent": ["el_shaddai"], "id": 7193 },
    { "pre_ent": ["lw5ydjub", "hotel", "gonville_hotel"], "gold_ent": ["lw5ydjub", "gonville_hotel"], "id": 2509 },
    { "pre_ent": ["hotel", "4", "south"], "gold_ent": ["4"], "id": 1029 },
    { "pre_ent": ["centre", "expensive", "restaurant", "shiraz_restaurant"], "gold_ent": ["restaurant", "mediterranean", "shiraz_restaurant", "expensive", "centre"], "id": 6033 },
    { "pre_ent": [], "gold_ent": [], "id": 5097 },
    { "pre_ent": [], "gold_ent": [], "id": 3497 },
    { "pre_ent": ["restaurant", "several", "west"], "gold_ent": ["several", "expensive", "moderate", "west", "cheap"], "id": 8300 },
    { "pre_ent": [], "gold_ent": ["the_cambridge_punter", "boat"], "id": 3757 },
    { "pre_ent": [], "gold_ent": [], "id": 2813 },
    { "pre_ent": ["restaurant"], "gold_ent": ["expensive"], "id": 5429 },
    { "pre_ent": ["cb23ll"], "gold_ent": ["la_raza", "01223464550", "cb23ll"], "id": 3503 },
    { "pre_ent": ["hotel", "centre"], "gold_ent": ["east", "north", "2_star"], "id": 3129 },
    { "pre_ent": ["restaurant", "la_margherita", "west", "vietnamese"], "gold_ent": ["restaurant", "la_margherita", "italian", "west", "cheap"], "id": 1404 },
    { "pre_ent": [], "gold_ent": ["golden_house", "rice_house", "charlie_chan"], "id": 2327 },
    { "pre_ent": ["8", "hotel"], "gold_ent": ["hotel"], "id": 6442 },
    { "pre_ent": [], "gold_ent": [], "id": 5860 },
    { "pre_ent": ["guesthouse", "el_shaddai", "centre"], "gold_ent": ["el_shaddai", "guesthouse"], "id": 5361 },
    { "pre_ent": ["italian", "expensive", "restaurant"], "gold_ent": ["restaurant", "cambridge_leisure_park_clifton_way_cherry_hinton", "expensive", "italian", "frankie_and_bennys"], "id": 7957 },
    { "pre_ent": [], "gold_ent": [], "id": 7070 },
    { "pre_ent": ["south", "cheap", "restaurant", "nandos"], "gold_ent": ["south", "restaurant", "portuguese", "nandos", "cheap"], "id": 1574 },
    { "pre_ent": ["f11wa5cb", "archway_house"], "gold_ent": ["f11wa5cb", "52_gilbert_road", "archway_house"], "id": 3397 },
    { "pre_ent": ["5vna5fpp", "hotel", "university_arms_hotel"], "gold_ent": ["east"], "id": 1658 },
    { "pre_ent": [], "gold_ent": ["restaurant"], "id": 5272 },
    { "pre_ent": [], "gold_ent": [], "id": 2968 },
    { "pre_ent": ["restaurant"], "gold_ent": [], "id": 2874 },
    { "pre_ent": [], "gold_ent": [], "id": 7094 },
    { "pre_ent": ["restaurant", "cheap", "da_vinci_pizzeria", "north"], "gold_ent": ["restaurant"], "id": 1286 },
    { "pre_ent": [], "gold_ent": [], "id": 4660 },
    { "pre_ent": ["restaurant"], "gold_ent": ["restaurant"], "id": 8076 },
    { "pre_ent": ["5ybverxa", "golden_wok"], "gold_ent": ["restaurant"], "id": 1468 },
    { "pre_ent": ["city_centre_north_b_and_b", "north", "cheap"], "gold_ent": [], "id": 3932 },
    { "pre_ent": [], "gold_ent": [], "id": 5404 },
    { "pre_ent": ["restaurant", "3", "centre"], "gold_ent": ["east", "3", "centre"], "id": 4470 },
    { "pre_ent": ["centre", "restaurant", "21"], "gold_ent": ["21"], "id": 4075 },
    { "pre_ent": ["east", "autumn_house"], "gold_ent": ["autumn_house"], "id": 2870 },
    { "pre_ent": ["the_cambridge_belfry", "west", "hotel"], "gold_ent": ["west", "cheap", "the_cambridge_belfry"], "id": 4262 },
    { "pre_ent": [], "gold_ent": [], "id": 4717 },
    { "pre_ent": [], "gold_ent": [], "id": 1639 },
    { "pre_ent": ["k8n0llbp", "royal_spice"], "gold_ent": ["royal_spice", "indian", "k8n0llbp"], "id": 1274 },
    { "pre_ent": ["restaurant", "centre"], "gold_ent": [], "id": 6933 },
    { "pre_ent": ["hotel", "huntingdon_marriott_hotel"], "gold_ent": ["huntingdon_marriott_hotel"], "id": 6527 },
    { "pre_ent": [], "gold_ent": [], "id": 2787 },
    { "pre_ent": ["portuguese", "restaurant", "two"], "gold_ent": [], "id": 6688 },
    { "pre_ent": ["italian", "restaurant", "one", "north"], "gold_ent": ["da_vinci_pizzeria", "one"], "id": 6147 },
    { "pre_ent": [], "gold_ent": [], "id": 3246 },
    { "pre_ent": ["dojo_noodle_bar", "centre", "88_mill_road_city_centre", "01223367755"], "gold_ent": ["88_mill_road_city_centre", "rice_house", "01223367755"], "id": 4448 },
    { "pre_ent": ["west", "italian", "restaurant", "two"], "gold_ent": ["two", "prezzo", "la_margherita", "italian", "moderate", "west", "cheap"], "id": 4978 },
    { "pre_ent": ["pizza_hut_cherry_hinton", "south", "moderate", "restaurant"], "gold_ent": ["pizza_hut_cherry_hinton", "south", "moderate"], "id": 2037 },
    { "pre_ent": ["curry_garden"], "gold_ent": ["curry_garden"], "id": 8095 },
    { "pre_ent": [], "gold_ent": [], "id": 1955 },
    { "pre_ent": [], "gold_ent": [], "id": 7491 },
    { "pre_ent": ["ev6udnpj"], "gold_ent": [], "id": 5304 },
    { "pre_ent": ["ffaib546"], "gold_ent": ["ffaib546"], "id": 6787 },
    { "pre_ent": [], "gold_ent": [], "id": 379 },
    { "pre_ent": ["east"], "gold_ent": ["east"], "id": 2788 },
    { "pre_ent": [], "gold_ent": [], "id": 6780 },
    { "pre_ent": ["mediterranean", "restaurant", "several"], "gold_ent": ["italian", "mediterranean", "the_gardenia", "several"], "id": 5120 },
    { "pre_ent": [], "gold_ent": [], "id": 1566 },
    { "pre_ent": ["free", "castle_galleries"], "gold_ent": ["free"], "id": 2998 },
    { "pre_ent": ["kjhyrdca"], "gold_ent": [], "id": 1451 },
    { "pre_ent": [], "gold_ent": ["restaurant"], "id": 4849 },
    { "pre_ent": ["north", "moderate", "hotel", "2"], "gold_ent": ["2", "north"], "id": 5902 },
    { "pre_ent": ["01223506055", "cb43le"], "gold_ent": ["cb43le", "01223506055"], "id": 402 },
    { "pre_ent": ["south", "expensive", "restaurant", "chiquito_restaurant_bar"], "gold_ent": ["south", "restaurant", "expensive", "italian", "frankie_and_bennys"], "id": 6715 },
    { "pre_ent": ["restaurant", "5", "south"], "gold_ent": ["5"], "id": 7630 },
    { "pre_ent": ["08712240240", "cb11ps"], "gold_ent": ["cb11ps", "08712240240"], "id": 176 },
    { "pre_ent": [], "gold_ent": [], "id": 6445 },
    { "pre_ent": ["3_star"], "gold_ent": [], "id": 7305 },
    { "pre_ent": ["alpha-milton_guest_house", "north", "moderate", "3_star", "guesthouse"], "gold_ent": ["3_star", "guesthouse"], "id": 5162 },
    { "pre_ent": ["eraina", "free_school_lane_city_centre", "centre", "01223368786"], "gold_ent": ["eraina", "01223368786", "centre", "free_school_lane_city_centre"], "id": 933 },
    { "pre_ent": ["lan_hong_house"], "gold_ent": ["lan_hong_house"], "id": 1866 },
    { "pre_ent": [], "gold_ent": ["restaurant"], "id": 4992 },
    { "pre_ent": [], "gold_ent": [], "id": 5081 },
    { "pre_ent": [], "gold_ent": ["nandos"], "id": 656 },
    { "pre_ent": ["alexander_bed_and_breakfast"], "gold_ent": [], "id": 7876 },
    { "pre_ent": [], "gold_ent": [], "id": 7174 },
    { "pre_ent": [], "gold_ent": [], "id": 2736 },
    { "pre_ent": ["cu50dw9y", "hamilton_lodge"], "gold_ent": ["cu50dw9y", "hamilton_lodge"], "id": 8090 },
    { "pre_ent": ["01223360966"], "gold_ent": ["01223360966"], "id": 2434 },
    { "pre_ent": [], "gold_ent": [], "id": 2595 },
    { "pre_ent": ["t1x3a0do", "centre", "north", "city_centre_north_b_and_b"], "gold_ent": ["guesthouse", "north", "city_centre_north_b_and_b"], "id": 6549 },
    { "pre_ent": ["south", "restaurant", "two"], "gold_ent": ["two", "south", "restaurant_alimentum", "modern_european", "italian", "moderate", "pizza_hut_cherry_hinton"], "id": 5199 },
    { "pre_ent": ["restaurant", "west", "italian", "la_margherita"], "gold_ent": [], "id": 3974 },
    { "pre_ent": ["4_star", "guesthouse"], "gold_ent": ["4_star"], "id": 290 },
    { "pre_ent": ["restaurant", "ask_restaurant", "01223364917"], "gold_ent": ["01223364917", "12_bridge_street_city_centre"], "id": 1279 },
    { "pre_ent": ["restaurant", "bloomsbury_restaurant", "crowne_plaza_hotel_20_downing_street"], "gold_ent": ["bloomsbury_restaurant", "crowne_plaza_hotel_20_downing_street"], "id": 6233 },
    { "pre_ent": [], "gold_ent": [], "id": 1105 },
    { "pre_ent": [], "gold_ent": [], "id": 1312 },
    { "pre_ent": [], "gold_ent": ["restaurant"], "id": 1562 },
    { "pre_ent": ["italian", "cheap", "restaurant", "zizzi_cambridge", "01223364917"], "gold_ent": ["italian", "centre", "restaurant", "cheap"], "id": 1278 },
    { "pre_ent": ["152_-_154_hills_road"], "gold_ent": ["152_-_154_hills_road"], "id": 3412 },
    { "pre_ent": ["restaurant", "newmarket_road_fen_ditton", "grafton_hotel_restaurant", "grafton_hotel_619_newmarket_road_fen_ditton"], "gold_ent": ["grafton_hotel_619_newmarket_road_fen_ditton"], "id": 7019 },
    { "pre_ent": [], "gold_ent": [], "id": 7841 },
    { "pre_ent": ["cb41jy"], "gold_ent": ["cb41jy"], "id": 3122 },
    { "pre_ent": ["college", "west", "churchill_college"], "gold_ent": ["churchill_college", "west"], "id": 3721 },
    { "pre_ent": [], "gold_ent": [], "id": 1420 },
    { "pre_ent": [], "gold_ent": [], "id": 7010 },
    { "pre_ent": ["restaurant", "several", "north"], "gold_ent": [], "id": 5942 },
    { "pre_ent": [], "gold_ent": [], "id": 1153 },
    { "pre_ent": ["guesthouse"], "gold_ent": ["acorn_guest_house"], "id": 378 },
    { "pre_ent": ["carolina_bed_and_breakfast"], "gold_ent": [], "id": 222 },
    { "pre_ent": [], "gold_ent": [], "id": 4833 },
    { "pre_ent": ["centre", "the_gardenia", "2_rose_crescent_city_centre", "01223356354"], "gold_ent": ["2_rose_crescent_city_centre", "the_gardenia", "01223356354"], "id": 3233 },
    { "pre_ent": [], "gold_ent": [], "id": 8388 },
    { "pre_ent": ["169n4vtv"], "gold_ent": ["169n4vtv"], "id": 7055 },
    { "pre_ent": ["expensive", "european", "restaurant", "cambridge_lodge_restaurant"], "gold_ent": ["expensive", "european", "west", "eraina"], "id": 2693 },
    { "pre_ent": ["chinese", "restaurant", "jinling_noodle_bar"], "gold_ent": [], "id": 4204 },
    { "pre_ent": ["191_histon_road_chesterton"], "gold_ent": ["191_histon_road_chesterton"], "id": 6855 },
    { "pre_ent": ["01223327908", "nandos", "cambridge_leisure_park_clifton_way"], "gold_ent": ["01223327908", "cambridge_leisure_park_clifton_way"], "id": 2715 },
    { "pre_ent": ["restaurant", "33"], "gold_ent": [], "id": 4105 },
    { "pre_ent": [], "gold_ent": [], "id": 1470 },
    { "pre_ent": ["guesthouse", "over_33"], "gold_ent": ["hotel", "guesthouse"], "id": 2113 },
    { "pre_ent": [], "gold_ent": [], "id": 149 },
    { "pre_ent": [], "gold_ent": [], "id": 7271 },
    { "pre_ent": ["restaurant", "eraina", "european"], "gold_ent": ["darrys_cookhouse_and_wine_shop"], "id": 7027 },
    { "pre_ent": ["centre", "moderate", "anatolia"], "gold_ent": ["anatolia", "meze_bar", "efes_restaurant"], "id": 2495 },
    { "pre_ent": ["centre", "restaurant", "many"], "gold_ent": ["centre", "many"], "id": 2001 },
    { "pre_ent": [], "gold_ent": [], "id": 1330 },
    { "pre_ent": [], "gold_ent": ["museum_of_classical_archaeology", "cb39da"], "id": 5151 },
    { "pre_ent": [], "gold_ent": [], "id": 6595 },
    { "pre_ent": ["centre", "italian", "restaurant", "9"], "gold_ent": ["9"], "id": 3652 },
    { "pre_ent": ["rajmahal"], "gold_ent": ["pizza_hut_fen_ditton", "curry_prince", "rajmahal", "italian", "indian"], "id": 1771 },
    { "pre_ent": ["cheap", "restaurant"], "gold_ent": ["expensive", "only", "restaurant"], "id": 5921 },
    { "pre_ent": ["the_lensfield_hotel", "expensive", "hotel", "north"], "gold_ent": ["expensive", "south", "the_lensfield_hotel", "gonville_hotel"], "id": 2406 },
    { "pre_ent": [], "gold_ent": [], "id": 6852 },
    { "pre_ent": ["guesthouse"], "gold_ent": ["4_star"], "id": 3199 },
    { "pre_ent": ["restaurant", "the_missing_sock", "east", "international"], "gold_ent": ["international", "the_missing_sock", "east"], "id": 6434 },
    { "pre_ent": ["w92c2z47"], "gold_ent": ["w92c2z47"], "id": 4991 },
    { "pre_ent": [], "gold_ent": [], "id": 6797 },
    { "pre_ent": ["indian", "moderate", "restaurant", "curry_prince"], "gold_ent": ["restaurant", "curry_prince", "moderate", "east", "indian"], "id": 5041 },
    { "pre_ent": ["24"], "gold_ent": ["24"], "id": 358 },
    { "pre_ent": ["centre", "chinese", "restaurant"], "gold_ent": ["golden_house", "cheap", "chinese"], "id": 6468 },
    { "pre_ent": ["curry_prince", "01223566388"], "gold_ent": ["01223566388", "curry_prince"], "id": 4918 },
    { "pre_ent": [], "gold_ent": [], "id": 8098 },
    { "pre_ent": [], "gold_ent": [], "id": 4697 },
    { "pre_ent": ["two", "hotel"], "gold_ent": ["two"], "id": 2282 },
    { "pre_ent": [], "gold_ent": [], "id": 7473 },
    { "pre_ent": [], "gold_ent": [], "id": 5188 },
    { "pre_ent": [], "gold_ent": [], "id": 837 },
    { "pre_ent": ["caffe_uno", "moderate"], "gold_ent": ["prezzo", "moderate", "italian", "restaurant"], "id": 1726 },
    { "pre_ent": ["01223308871"], "gold_ent": ["01223308871"], "id": 5900 },
    { "pre_ent": ["8", "hotel"], "gold_ent": ["8"], "id": 8397 },
    { "pre_ent": ["restaurant"], "gold_ent": ["east", "restaurant"], "id": 8425 },
    { "pre_ent": ["restaurant"], "gold_ent": [], "id": 5485 },
    { "pre_ent": [], "gold_ent": [], "id": 3747 },
    { "pre_ent": [], "gold_ent": [], "id": 8242 },
    { "pre_ent": [], "gold_ent": [], "id": 4729 },
    { "pre_ent": ["4d968p9b"], "gold_ent": ["4d968p9b"], "id": 4238 },
    { "pre_ent": ["10_homerton_street_city_centre", "centre"], "gold_ent": ["10_homerton_street_city_centre"], "id": 645 },
    { "pre_ent": ["pizza_hut_fen_ditton", "east"], "gold_ent": ["pizza_hut_fen_ditton", "east", "italian", "cambridge_retail_park_newmarket_road_fen_ditton"], "id": 7585 },
    { "pre_ent": ["corn_exchange_street", "01223308871", "one"], "gold_ent": ["corn_exchange_street", "01223308871"], "id": 810 },
    { "pre_ent": [], "gold_ent": [], "id": 415 },
    { "pre_ent": [], "gold_ent": [], "id": 4227 },
    { "pre_ent": ["one", "64_cherry_hinton_road_cherry_hinton", "01223412299"], "gold_ent": ["expensive", "64_cherry_hinton_road_cherry_hinton"], "id": 7379 },
    { "pre_ent": [], "gold_ent": [], "id": 2956 },
    { "pre_ent": ["cheap", "restaurant", "the_missing_sock", "east"], "gold_ent": ["international", "restaurant", "the_missing_sock", "east", "cheap"], "id": 782 },
    { "pre_ent": ["ch13iby4"], "gold_ent": ["ch13iby4"], "id": 2323 },
    { "pre_ent": ["restaurant", "north", "french", "cote"], "gold_ent": ["french", "restaurant", "expensive", "centre", "cote"], "id": 689 },
    { "pre_ent": ["centre", "30_bridge_street_city_centre"], "gold_ent": ["30_bridge_street_city_centre", "anatolia"], "id": 7550 },
    { "pre_ent": [], "gold_ent": ["centre"], "id": 1940 },
    { "pre_ent": [], "gold_ent": ["worth_house"], "id": 6374 },
    { "pre_ent": [], "gold_ent": ["hotel"], "id": 2345 },
    { "pre_ent": ["east", "2", "hotel"], "gold_ent": ["hotel", "east"], "id": 2555 },
    { "pre_ent": ["328a_histon_road", "01223312843"], "gold_ent": ["01223312843", "cb43ht", "328a_histon_road"], "id": 6551 },
    { "pre_ent": [], "gold_ent": [], "id": 924 },
    { "pre_ent": [], "gold_ent": [], "id": 3775 },
    { "pre_ent": ["centre", "expensive", "cote", "01223311053"], "gold_ent": ["01223311053", "bridge_street_city_centre", "cote"], "id": 5956 },
    { "pre_ent": ["hotel", "29"], "gold_ent": [], "id": 671 },
    { "pre_ent": ["vmybags7", "acorn_guest_house"], "gold_ent": ["vmybags7", "acorn_guest_house"], "id": 3061 },
    { "pre_ent": ["restaurant"], "gold_ent": [], "id": 4703 },
    { "pre_ent": [], "gold_ent": [], "id": 6694 },
    { "pre_ent": ["oxkpjh2r", "the_golden_curry"], "gold_ent": ["oxkpjh2r", "the_golden_curry"], "id": 5416 },
    { "pre_ent": ["centre", "museum"], "gold_ent": ["architecture"], "id": 1471 },
    { "pre_ent": ["3lwl9xaa"], "gold_ent": ["3lwl9xaa"], "id": 2489 },
    { "pre_ent": ["curry_garden"], "gold_ent": ["expensive", "centre", "restaurant"], "id": 4247 },
    { "pre_ent": ["19"], "gold_ent": ["4_star", "19"], "id": 3020 },
    { "pre_ent": ["guesthouse"], "gold_ent": [], "id": 5291 },
    { "pre_ent": ["80s3hgan"], "gold_ent": ["80s3hgan"], "id": 3832 },
    { "pre_ent": [], "gold_ent": [], "id": 213 },
    { "pre_ent": ["a3slp7hg"], "gold_ent": ["hotel"], "id": 4844 },
    { "pre_ent": ["cheap", "4_star", "alexander_bed_and_breakfast"], "gold_ent": ["autumn_house", "east", "guesthouse"], "id": 3168 },
    { "pre_ent": ["acorn_guest_house", "3zyk9lo1"], "gold_ent": ["3zyk9lo1"], "id": 95 },
    { "pre_ent": ["17"], "gold_ent": ["17"], "id": 6151 },
    { "pre_ent": [], "gold_ent": [], "id": 7357 },
    { "pre_ent": ["dojo_noodle_bar", "40210_millers_yard_city_centre", "centre", "cb21rq"], "gold_ent": ["40210_millers_yard_city_centre", "cb21rq", "dojo_noodle_bar"], "id": 210 },
    { "pre_ent": ["pizza_hut_cherry_hinton", "g4_cambridge_leisure_park_clifton_way_cherry_hinton", "cb17dy", "cambridge_leisure_park_clifton_way_cherry_hinton"], "gold_ent": ["pizza_hut_cherry_hinton", "cb17dy", "g4_cambridge_leisure_park_clifton_way_cherry_hinton"], "id": 6253 },
    { "pre_ent": ["guesthouse"], "gold_ent": ["m95xhcdt"], "id": 7638 },
    { "pre_ent": ["j6j0aacj"], "gold_ent": ["j6j0aacj"], "id": 6414 },
    { "pre_ent": ["centre", "anatolia", "30_bridge_street_city_centre"], "gold_ent": ["anatolia", "cb21uj", "turkish", "restaurant"], "id": 4076 },
    { "pre_ent": ["9"], "gold_ent": [], "id": 6667 },
    { "pre_ent": ["01223356060", "restaurant", "bloomsbury_restaurant", "crowne_plaza_hotel_20_downing_street"], "gold_ent": ["bloomsbury_restaurant", "crowne_plaza_hotel_20_downing_street"], "id": 8279 },
    { "pre_ent": ["cote", "bridge_street_city_centre", "centre"], "gold_ent": ["22_chesterton_road_chesterton", "restaurant_two_two", "bridge_street_city_centre", "cote"], "id": 8466 },
    { "pre_ent": ["italian", "restaurant", "five"], "gold_ent": ["italian", "five", "cheap"], "id": 1775 },
    { "pre_ent": ["meghna", "205_victoria_road_chesterton", "01223727410"], "gold_ent": ["meghna", "205_victoria_road_chesterton", "01223727410"], "id": 6642 },
    { "pre_ent": ["expensive", "restaurant"], "gold_ent": [], "id": 261 },
    { "pre_ent": [], "gold_ent": [], "id": 7090 },
    { "pre_ent": [], "gold_ent": [], "id": 7932 },
    { "pre_ent": ["pizza_hut_cherry_hinton", "g4_cambridge_leisure_park_clifton_way_cherry_hinton", "01223323737"], "gold_ent": ["pizza_hut_cherry_hinton", "01223323737", "g4_cambridge_leisure_park_clifton_way_cherry_hinton"], "id": 5795 },
    { "pre_ent": [], "gold_ent": [], "id": 2955 },
    { "pre_ent": [], "gold_ent": [], "id": 7038 },
    { "pre_ent": ["zuc5szap"], "gold_ent": [], "id": 293 },
    { "pre_ent": ["bateman_street", "01223336265"], "gold_ent": ["01223336265", "bateman_street"], "id": 7787 },
    { "pre_ent": ["darrys_cookhouse_and_wine_shop", "40270_king_street_city_centre", "centre"], "gold_ent": ["expensive", "40270_king_street_city_centre", "modern_european", "restaurant"], "id": 7242 },
    { "pre_ent": ["hotel"], "gold_ent": [], "id": 3263 },
    { "pre_ent": ["centre", "gastropub", "restaurant", "two"], "gold_ent": ["expensive", "gastropub", "two", "centre"], "id": 3374 },
    { "pre_ent": ["expensive", "the_cambridge_belfry"], "gold_ent": ["both_of"], "id": 2421 },
    { "pre_ent": [], "gold_ent": [], "id": 164 },
    { "pre_ent": [], "gold_ent": [], "id": 7476 },
    { "pre_ent": [], "gold_ent": [], "id": 6377 },
    { "pre_ent": [], "gold_ent": [], "id": 225 },
    { "pre_ent": ["moderate", "restaurant"], "gold_ent": [], "id": 998 },
    { "pre_ent": ["expensive", "restaurant", "chiquito_restaurant_bar"], "gold_ent": ["expensive", "south", "mexican", "chiquito_restaurant_bar"], "id": 1445 },
    { "pre_ent": ["01223302579"], "gold_ent": ["01223302579"], "id": 1091 },
    { "pre_ent": [], "gold_ent": [], "id": 3780 },
    { "pre_ent": ["8qujmpp7"], "gold_ent": ["8qujmpp7"], "id": 8313 },
    { "pre_ent": [], "gold_ent": [], "id": 5252 },
    { "pre_ent": ["restaurant"], "gold_ent": [], "id": 3491 },
    { "pre_ent": ["restaurant"], "gold_ent": [], "id": 3379 },
    { "pre_ent": ["restaurant"], "gold_ent": [], "id": 4955 },
    { "pre_ent": [], "gold_ent": [], "id": 26 },
    { "pre_ent": ["newmarket_road_fen_ditton", "restaurant", "grafton_hotel_restaurant"], "gold_ent": ["british", "expensive", "east", "grafton_hotel_restaurant"], "id": 7921 },
    { "pre_ent": ["west", "restaurant", "a_couple_of"], "gold_ent": ["a_couple_of", "west"], "id": 8138 },
    { "pre_ent": ["hotel", "huntingdon_marriott_hotel"], "gold_ent": [], "id": 6800 },
    { "pre_ent": [], "gold_ent": [], "id": 5898 },
    { "pre_ent": [], "gold_ent": [], "id": 3632 },
    { "pre_ent": [], "gold_ent": [], "id": 3322 },
    { "pre_ent": ["north", "hotel"], "gold_ent": ["hotel"], "id": 1708 },
    { "pre_ent": ["funky_fun_house", "8_mercers_row_,_mercers_row_industrial_estate", "east", "cb58hy"], "gold_ent": ["entertainment", "8_mercers_row_,_mercers_row_industrial_estate", "funky_fun_house"], "id": 2361 },
    { "pre_ent": ["a_few"], "gold_ent": ["a_few"], "id": 3777 },
    { "pre_ent": ["bridge_guest_house", "lbeov690"], "gold_ent": [], "id": 2131 },
    { "pre_ent": ["centre", "backstreet_bistro", "2_sturton_street_city_centre", "01223306306"], "gold_ent": ["backstreet_bistro", "2_sturton_street_city_centre", "01223306306"], "id": 3661 },
    { "pre_ent": [], "gold_ent": [], "id": 6311 },
    { "pre_ent": [], "gold_ent": [], "id": 1559 },
    { "pre_ent": ["centre"], "gold_ent": [], "id": 687 },
    { "pre_ent": ["11sd75me", "alexander_bed_and_breakfast"], "gold_ent": [], "id": 3125 },
    { "pre_ent": ["restaurant"], "gold_ent": ["restaurant", "chinese", "expensive", "ugly_duckling", "cheap"], "id": 1870 },
    { "pre_ent": ["alpha-milton_guest_house"], "gold_ent": ["alpha-milton_guest_house", "3_star", "north"], "id": 5806 },
    { "pre_ent": ["restaurant"], "gold_ent": [], "id": 8221 },
    { "pre_ent": [], "gold_ent": [], "id": 4656 },
    { "pre_ent": ["west", "indian", "restaurant"], "gold_ent": ["expensive", "indian", "west"], "id": 1422 },
    { "pre_ent": ["cheap", "restaurant", "centre", "nandos"], "gold_ent": ["nandos_city_centre"], "id": 1255 },
    { "pre_ent": [], "gold_ent": [], "id": 3476 },
    { "pre_ent": ["restaurant", "a_few"], "gold_ent": ["a_few", "tang_chinese"], "id": 6903 },
    { "pre_ent": [], "gold_ent": [], "id": 1259 },
    { "pre_ent": ["hotel"], "gold_ent": [], "id": 297 },
    { "pre_ent": ["the_lucky_star", "south", "chinese", "cheap", "restaurant"], "gold_ent": ["the_lucky_star", "chinese"], "id": 8354 },
    { "pre_ent": ["cambridge_leisure_park_clifton_way_cherry_hinton", "01223412430"], "gold_ent": ["01223412430", "cambridge_leisure_park_clifton_way_cherry_hinton", "cb17dy"], "id": 3599 },
    { "pre_ent": ["guesthouse"], "gold_ent": ["east", "north"], "id": 4465 },
    { "pre_ent": [], "gold_ent": [], "id": 7085 },
    { "pre_ent": ["chinese", "restaurant", "4", "north"], "gold_ent": ["4", "chinese"], "id": 6029 },
    { "pre_ent": ["restaurant", "cheap"], "gold_ent": ["zizzi_cambridge", "restaurant", "cheap"], "id": 1715 },
    { "pre_ent": ["worth_house", "152_chesterton_road"], "gold_ent": ["worth_house", "152_chesterton_road"], "id": 2229 },
    { "pre_ent": [], "gold_ent": [], "id": 7678 },
    { "pre_ent": ["east", "restaurant"], "gold_ent": [], "id": 6486 },
    { "pre_ent": ["centre", "restaurant"], "gold_ent": [], "id": 2325 },
    { "pre_ent": ["darrys_cookhouse_and_wine_shop"], "gold_ent": ["centre"], "id": 2451 },
    { "pre_ent": ["centre", "bangkok_city", "24_green_street_city_centre", "01223354382"], "gold_ent": ["01223354382", "bangkok_city"], "id": 6949 },
    { "pre_ent": [], "gold_ent": [], "id": 2716 },
    { "pre_ent": ["205_victoria_road_chesterton"], "gold_ent": ["205_victoria_road_chesterton"], "id": 7375 },
    { "pre_ent": ["h8omgip5"], "gold_ent": ["h8omgip5"], "id": 6113 },
    { "pre_ent": [], "gold_ent": [], "id": 3306 },
    { "pre_ent": ["restaurant", "caffe_uno"], "gold_ent": [], "id": 4246 },
    { "pre_ent": ["2", "9hcudtjk", "la_margherita"], "gold_ent": ["la_margherita", "9hcudtjk", "restaurant"], "id": 5897 },
    { "pre_ent": ["centre", "restaurant"], "gold_ent": [], "id": 3159 },
    { "pre_ent": [], "gold_ent": [], "id": 7441 },
    { "pre_ent": ["d7hjjcu8", "autumn_house"], "gold_ent": ["autumn_house", "d7hjjcu8"], "id": 7136 },
    { "pre_ent": ["gvnn1k5v"], "gold_ent": ["yippee_noodle_bar"], "id": 7761 },
    { "pre_ent": [], "gold_ent": [], "id": 8193 },
    { "pre_ent": ["centre", "restaurant", "15"], "gold_ent": [], "id": 101 },
    { "pre_ent": ["south", "portuguese", "restaurant", "two"], "gold_ent": ["two", "south", "nandos_city_centre", "nandos"], "id": 4531 },
    { "pre_ent": ["east", "warkworth_house", "worth_house"], "gold_ent": ["autumn_house", "moderate", "warkworth_house", "cheap"], "id": 7059 },
    { "pre_ent": [], "gold_ent": [], "id": 3794 },
    { "pre_ent": [], "gold_ent": [], "id": 3764 },
    { "pre_ent": [], "gold_ent": [], "id": 4376 },
    { "pre_ent": ["rosa_'_s_bed_and_breakfast"], "gold_ent": ["rosa_'_s_bed_and_breakfast"], "id": 1540 },
    { "pre_ent": ["centre", "thanh_binh", "17_magdalene_street_city_centre", "01223315232"], "gold_ent": ["01223315232", "thanh_binh", "17_magdalene_street_city_centre"], "id": 3978 },
    { "pre_ent": [], "gold_ent": [], "id": 7405 },
    { "pre_ent": [], "gold_ent": [], "id": 1395 },
    { "pre_ent": ["the_lensfield_hotel", "expensive", "hotel"], "gold_ent": ["expensive", "3_star", "the_lensfield_hotel", "gonville_hotel"], "id": 4196 },
    { "pre_ent": [], "gold_ent": [], "id": 5068 },
    { "pre_ent": ["centre", "restaurant", "spanish", "la_tasca"], "gold_ent": ["spanish", "la_tasca", "la_raza", "centre"], "id": 5780 },
    { "pre_ent": ["ka34quwb"], "gold_ent": ["ka34quwb"], "id": 7065 },
    { "pre_ent": [], "gold_ent": [], "id": 8106 },
    { "pre_ent": [], "gold_ent": [], "id": 4898 },
    { "pre_ent": ["36nikcyf"], "gold_ent": ["36nikcyf"], "id": 227 },
    { "pre_ent": [], "gold_ent": [], "id": 4410 },
    { "pre_ent": [], "gold_ent": [], "id": 5822 },
    { "pre_ent": ["bloomsbury_restaurant", "centre", "international", "restaurant", "35_saint_andrews_street_city_centre"], "gold_ent": ["01223356060", "centre", "restaurant"], "id": 6286 },
    { "pre_ent": ["restaurant"], "gold_ent": [], "id": 6354 },
    { "pre_ent": ["chinese", "restaurant", "south", "peking_restaurant"], "gold_ent": ["south", "restaurant", "peking_restaurant", "chinese", "expensive"], "id": 5487 },
    { "pre_ent": [], "gold_ent": [], "id": 5960 },
    { "pre_ent": [], "gold_ent": [], "id": 8476 },
    { "pre_ent": ["hotel", "east"], "gold_ent": ["express_by_holiday_inn_cambridge"], "id": 2454 },
    { "pre_ent": ["o00ttios", "hk_fusion"], "gold_ent": ["hk_fusion", "o00ttios"], "id": 4314 },
    { "pre_ent": ["british", "cotto"], "gold_ent": ["the_oak_bistro", "6_lensfield_road"], "id": 6632 },
    { "pre_ent": ["restaurant", "w2a8ghg8", "chiquito_restaurant_bar"], "gold_ent": ["italian", "indian", "mexican"], "id": 7600 },
    { "pre_ent": [], "gold_ent": ["4_star", "avalon"], "id": 8010 },
    { "pre_ent": [], "gold_ent": [], "id": 8516 },
    { "pre_ent": ["154_chesterton_road", "01223353888"], "gold_ent": ["01223353888", "154_chesterton_road"], "id": 2157 },
    { "pre_ent": [], "gold_ent": [], "id": 3138 },
    { "pre_ent": ["restaurant"], "gold_ent": [], "id": 2619 },
    { "pre_ent": ["centre", "nandos", "nandos_city_centre", "33-34_saint_andrews_street"], "gold_ent": ["33-34_saint_andrews_street", "nandos", "centre", "portuguese"], "id": 7256 },
    { "pre_ent": ["prezzo", "west"], "gold_ent": ["prezzo", "italian", "west"], "id": 946 },
    { "pre_ent": ["restaurant", "5"], "gold_ent": ["expensive", "italian", "5"], "id": 6308 },
    { "pre_ent": [], "gold_ent": [], "id": 1564 },
    { "pre_ent": ["indian", "restaurant", "four", "east"], "gold_ent": ["expensive", "four"], "id": 7804 },
    { "pre_ent": ["restaurant"], "gold_ent": [], "id": 1460 },
    { "pre_ent": ["wumuz0jx", "acorn_guest_house"], "gold_ent": ["archway_house", "wumuz0jx"], "id": 3074 },
    { "pre_ent": ["east", "hotel", "7", "moderate"], "gold_ent": ["east", "7"], "id": 3510 },
    { "pre_ent": ["ys8h6aoe", "hotel"], "gold_ent": ["ys8h6aoe"], "id": 4878 },
    { "pre_ent": ["yu_garden", "529_newmarket_road_fen_ditton", "01223248882", "cb58pa"], "gold_ent": ["01223248882", "529_newmarket_road_fen_ditton", "cb58pa"], "id": 2990 },
    { "pre_ent": [], "gold_ent": [], "id": 2689 },
    { "pre_ent": ["hotel"], "gold_ent": ["hotel"], "id": 3839 },
    { "pre_ent": ["indian", "taj_tandoori", "01223412299"], "gold_ent": ["south", "taj_tandoori", "indian", "01223412299"], "id": 8501 },
    { "pre_ent": [], "gold_ent": ["restaurant"], "id": 2081 },
    { "pre_ent": [], "gold_ent": ["hotel", "guesthouse"], "id": 7511 },
    { "pre_ent": [], "gold_ent": ["restaurant"], "id": 5565 },
    { "pre_ent": [], "gold_ent": [], "id": 5403 },
    { "pre_ent": ["hotel_felix_whitehouse_lane_huntingdon_road", "01223277977", "9"], "gold_ent": ["hotel_felix_whitehouse_lane_huntingdon_road"], "id": 4023 },
    { "pre_ent": ["5u8l4dtq"], "gold_ent": ["5u8l4dtq"], "id": 6815 },
    { "pre_ent": ["2ba346ma", "hamilton_lodge"], "gold_ent": ["2ba346ma"], "id": 466 },
    { "pre_ent": [], "gold_ent": [], "id": 1411 },
    { "pre_ent": ["h7lu2ipf", "galleria"], "gold_ent": ["galleria"], "id": 4596 },
    { "pre_ent": ["restaurant", "the_cow_pizza_kitchen_and_bar", "centre", "gastropub"], "gold_ent": ["international", "chinese"], "id": 1550 },
    { "pre_ent": ["guesthouse", "north"], "gold_ent": ["lovell_lodge", "ashley_hotel"], "id": 8398 },
    { "pre_ent": [], "gold_ent": [], "id": 695 },
    { "pre_ent": ["wy1lh16e", "rice_house"], "gold_ent": ["rice_house", "wy1lh16e"], "id": 5501 },
    { "pre_ent": [], "gold_ent": [], "id": 3383 },
    { "pre_ent": ["12"], "gold_ent": ["12", "moderate", "guesthouse"], "id": 5800 },
    { "pre_ent": ["hotel", "acorn_guest_house"], "gold_ent": ["ashley_hotel"], "id": 1710 },
    { "pre_ent": [], "gold_ent": [], "id": 3433 },
    { "pre_ent": ["hotel"], "gold_ent": ["expensive", "3_star"], "id": 8158 },
    { "pre_ent": ["centre", "restaurant", "two", "thai"], "gold_ent": ["two", "bangkok_city", "sala_thong", "thai", "centre", "west"], "id": 6408 },
    { "pre_ent": ["restaurant", "eo5vq6ej", "restaurant_one_seven"], "gold_ent": [], "id": 28 },
    { "pre_ent": ["indian", "the_nirala", "cheap"], "gold_ent": ["cheap"], "id": 2273 },
    { "pre_ent": ["efm3tdr4"], "gold_ent": ["efm3tdr4"], "id": 3805 },
    { "pre_ent": ["moderate", "golden_wok", "chinese"], "gold_ent": ["golden_wok", "chinese"], "id": 6854 },
    { "pre_ent": ["italian", "restaurant", "two", "south"], "gold_ent": ["two", "expensive", "south", "italian"], "id": 4430 },
    { "pre_ent": ["italian", "restaurant", "frankie_and_bennys", "south"], "gold_ent": ["south", "frankie_and_bennys"], "id": 2728 },
    { "pre_ent": [], "gold_ent": [], "id": 796 },
    { "pre_ent": ["north", "restaurant", "5"], "gold_ent": ["5"], "id": 2784 },
    { "pre_ent": ["chinese", "restaurant", "three", "south"], "gold_ent": ["three", "south", "chinese"], "id": 3283 },
    { "pre_ent": ["centre", "anatolia", "30_bridge_street_city_centre"], "gold_ent": ["30_bridge_street_city_centre"], "id": 118 },
    { "pre_ent": ["hotel", "huntingdon_marriott_hotel", "01480446000"], "gold_ent": ["hotel", "01480446000"], "id": 3821 },
    { "pre_ent": [], "gold_ent": [], "id": 2253 },
    { "pre_ent": ["chinese", "south", "the_lucky_star"], "gold_ent": ["south", "the_lucky_star", "restaurant", "cheap"], "id": 2098 },
    { "pre_ent": [], "gold_ent": [], "id": 5766 },
    { "pre_ent": ["royal_spice", "9pvipw1y"], "gold_ent": [], "id": 6019 },
    { "pre_ent": [], "gold_ent": [], "id": 2646 },
    { "pre_ent": ["restaurant", "ali_baba", "lebanese"], "gold_ent": ["ali_baba", "lebanese"], "id": 2680 },
    { "pre_ent": ["restaurant"], "gold_ent": [], "id": 2617 },
    { "pre_ent": ["18"], "gold_ent": ["18"], "id": 5592 },
    { "pre_ent": [], "gold_ent": [], "id": 5311 },
    { "pre_ent": ["nr6vpa82"], "gold_ent": ["nr6vpa82"], "id": 6570 },
    { "pre_ent": ["1yyk3kqs"], "gold_ent": [], "id": 1234 },
    { "pre_ent": ["hotel", "21"], "gold_ent": ["21"], "id": 327 },
    { "pre_ent": ["north", "ashley_hotel", "hotel"], "gold_ent": ["moderate", "centre"], "id": 4772 },
    { "pre_ent": ["23"], "gold_ent": ["23"], "id": 8009 },
    { "pre_ent": [], "gold_ent": [], "id": 2063 },
    { "pre_ent": ["centre", "european", "galleria"], "gold_ent": ["centre"], "id": 6185 },
    { "pre_ent": ["several", "centre"], "gold_ent": ["university_arms_hotel", "centre", "gonville_hotel"], "id": 6111 },
    { "pre_ent": ["north", "moderate", "4_star", "guesthouse", "alpha-milton_guest_house"], "gold_ent": ["alpha-milton_guest_house", "3_star"], "id": 3253 },
    { "pre_ent": [], "gold_ent": [], "id": 6132 },
    { "pre_ent": [], "gold_ent": [], "id": 342 },
    { "pre_ent": ["hotel"], "gold_ent": [], "id": 2370 },
    { "pre_ent": [], "gold_ent": [], "id": 7391 },
    { "pre_ent": ["restaurant", "several", "centre"], "gold_ent": ["several"], "id": 1331 },
    { "pre_ent": [], "gold_ent": [], "id": 8359 },
    { "pre_ent": ["centre"], "gold_ent": ["cb11eg", "41_warkworth_street"], "id": 1978 },
    { "pre_ent": ["bloomsbury_restaurant", "centre", "restaurant"], "gold_ent": ["the_missing_sock", "restaurant"], "id": 526 },
    { "pre_ent": [], "gold_ent": ["warkworth_house"], "id": 907 },
    { "pre_ent": [], "gold_ent": [], "id": 2039 },
    { "pre_ent": ["saffron_brasserie"], "gold_ent": ["9vcxtczz", "saffron_brasserie", "centre"], "id": 1563 },
    { "pre_ent": ["restaurant", "thanh_binh", "vietnamese", "cheap"], "gold_ent": ["vietnamese", "thanh_binh", "restaurant", "cheap"], "id": 1116 },
    { "pre_ent": ["guesthouse", "01223315702"], "gold_ent": ["01223315702", "guesthouse"], "id": 981 },
    { "pre_ent": ["restaurant", "cheap"], "gold_ent": [], "id": 1052 },
    { "pre_ent": [], "gold_ent": ["restaurant"], "id": 4525 },
    { "pre_ent": ["restaurant", "2", "south"], "gold_ent": ["expensive", "restaurant", "cheap"], "id": 666 },
    { "pre_ent": [], "gold_ent": [], "id": 6873 },
    { "pre_ent": ["moderate", "restaurant", "two"], "gold_ent": ["two", "riverside_brasserie", "de_luca_cucina_and_bar"], "id": 7279 },
    { "pre_ent": ["centre", "restaurant", "ali_baba", "lebanese", "01462432565", "cb21nt"], "gold_ent": ["restaurant", "lebanese", "01462432565", "ali_baba", "centre", "cb21nt"], "id": 7291 },
    { "pre_ent": [], "gold_ent": [], "id": 140 },
    { "pre_ent": [], "gold_ent": [], "id": 8433 },
    { "pre_ent": ["east", "5", "hotel"], "gold_ent": [], "id": 3010 },
    { "pre_ent": [], "gold_ent": [], "id": 6844 },
    { "pre_ent": ["restaurant", "yippee_noodle_bar", "40428_king_street_city_centre", "centre", "asian_oriental", "01223518111"], "gold_ent": ["yippee_noodle_bar", "asian_oriental", "centre", "restaurant"], "id": 7759 },
    { "pre_ent": ["east", "restaurant", "nine"], "gold_ent": ["east", "nine"], "id": 431 },
    { "pre_ent": ["guesthouse", "12"], "gold_ent": ["guesthouse", "north"], "id": 5797 },
    { "pre_ent": ["west", "expensive", "restaurant", "5"], "gold_ent": ["5", "west", "cocum"], "id": 5341 },
    { "pre_ent": ["cotto", "01223302010"], "gold_ent": ["01223302010", "cotto"], "id": 894 },
    { "pre_ent": [], "gold_ent": [], "id": 5100 },
    { "pre_ent": ["centre", "thai", "bangkok_city"], "gold_ent": ["centre", "west"], "id": 5641 },
    { "pre_ent": ["guesthouse", "6nuu0t68", "arbury_lodge_guesthouse"], "gold_ent": ["6nuu0t68"], "id": 574 },
    { "pre_ent": [], "gold_ent": [], "id": 2856 },
    { "pre_ent": ["turkish", "anatolia", "moderate"], "gold_ent": ["restaurant", "turkish", "moderate", "centre", "anatolia"], "id": 5518 },
    { "pre_ent": ["tgsva9oc"], "gold_ent": ["hotel"], "id": 3032 },
    { "pre_ent": ["east", "three"], "gold_ent": ["three", "allenbell"], "id": 1582 },
    { "pre_ent": ["restaurant", "9"], "gold_ent": ["9"], "id": 5260 },
    { "pre_ent": ["east", "4_star", "guesthouse"], "gold_ent": ["4_star", "guesthouse"], "id": 56 },
    { "pre_ent": ["moderate", "hotel"], "gold_ent": [], "id": 3047 },
    { "pre_ent": ["bloomsbury_restaurant", "restaurant", "pjyz9vq9"], "gold_ent": ["pjyz9vq9"], "id": 313 },
    { "pre_ent": [], "gold_ent": [], "id": 6218 },
    { "pre_ent": ["asian_oriental", "restaurant", "several"], "gold_ent": ["asian_oriental", "several"], "id": 1850 },
    { "pre_ent": ["restaurant", "cambridge_lodge_restaurant", "west", "european"], "gold_ent": ["eraina"], "id": 2465 },
    { "pre_ent": ["cb41da"], "gold_ent": ["cb41da"], "id": 2231 },
    { "pre_ent": ["rez4br01"], "gold_ent": [], "id": 3784 },
    { "pre_ent": ["backstreet_bistro", "2_sturton_street_city_centre", "centre", "01223306306", "cb12qa"], "gold_ent": ["backstreet_bistro", "cb12qa", "01223306306", "2_sturton_street_city_centre"], "id": 6930 },
    { "pre_ent": ["ld696ib9", "la_raza"], "gold_ent": ["la_raza", "ld696ib9"], "id": 5781 },
    { "pre_ent": [], "gold_ent": [], "id": 575 },
    { "pre_ent": [], "gold_ent": ["centre", "restaurant"], "id": 7312 },
    { "pre_ent": ["expensive", "restaurant"], "gold_ent": ["expensive"], "id": 252 },
    { "pre_ent": ["fyfxwh1z"], "gold_ent": ["fyfxwh1z"], "id": 7188 },
    { "pre_ent": ["east", "7u6turws", "avalon"], "gold_ent": ["7u6turws", "avalon"], "id": 195 },
    { "pre_ent": [], "gold_ent": ["restaurant"], "id": 7587 },
    { "pre_ent": [], "gold_ent": ["saint_johns_chop_house"], "id": 6645 },
    { "pre_ent": ["many"], "gold_ent": [], "id": 2027 },
    { "pre_ent": [], "gold_ent": [], "id": 6227 },
    { "pre_ent": ["alexander_bed_and_breakfast", "centre", "4_star"], "gold_ent": ["alexander_bed_and_breakfast"], "id": 1377 },
    { "pre_ent": [], "gold_ent": [], "id": 7943 },
    { "pre_ent": [], "gold_ent": [], "id": 6792 },
    { "pre_ent": ["the_lucky_star", "cambridge_leisure_park_clifton_way_cherry_hinton", "01223244277", "cambridge_leisure_park_clifton_way"], "gold_ent": ["the_lucky_star", "01223244277", "cambridge_leisure_park_clifton_way_cherry_hinton", "restaurant"], "id": 3626 },
    { "pre_ent": ["lxz3erl8"], "gold_ent": ["lxz3erl8"], "id": 6528 },
    { "pre_ent": ["west", "moderate", "restaurant", "meghna"], "gold_ent": [], "id": 404 },
    { "pre_ent": ["expensive", "restaurant", "cambridge_lodge_restaurant"], "gold_ent": ["european", "cambridge_lodge_restaurant", "west", "restaurant"], "id": 1675 },
    { "pre_ent": [], "gold_ent": ["restaurant"], "id": 6006 },
    { "pre_ent": [], "gold_ent": [], "id": 6635 },
    { "pre_ent": [], "gold_ent": ["both"], "id": 2374 },
    { "pre_ent": [], "gold_ent": [], "id": 7522 },
    { "pre_ent": ["east", "indian", "restaurant"], "gold_ent": [], "id": 6490 },
    { "pre_ent": ["indian", "restaurant", "east", "4"], "gold_ent": ["sitar_tandoori", "curry_prince", "rajmahal", "indian", "east", "4"], "id": 6849 },
    { "pre_ent": ["7"], "gold_ent": ["worth_house", "7", "cheap"], "id": 3790 },
    { "pre_ent": ["east", "allenbell"], "gold_ent": ["guesthouse", "4_star", "moderate", "a_and_b_guest_house", "east"], "id": 1662 },
    { "pre_ent": ["museum", "many"], "gold_ent": ["many"], "id": 2806 },
    { "pre_ent": [], "gold_ent": [], "id": 2158 },
    { "pre_ent": [], "gold_ent": [], "id": 3193 },
    { "pre_ent": ["ofj58gx8"], "gold_ent": ["ofj58gx8"], "id": 7970 },
    { "pre_ent": ["cheap", "guesthouse", "a_few"], "gold_ent": ["a_few", "guesthouse"], "id": 5934 },
    { "pre_ent": [], "gold_ent": [], "id": 8312 },
[truncated: 394,573 more chars]
