# Supplementary material for: PluDG: enhancing task-oriented dialogue system with knowledge graph plug-in module
Source: PeerJ Comput Sci. 2023 Nov 24;9:e1707. doi: 10.7717/peerj-cs.1707 (PMC10703105; doi:10.7717/peerj-cs.1707)
Supplement: Supplemental Information 1 [file peerj-cs-09-1707-s001.zip › decoder/data/woz2.1/gcn_woz2.1_val.json]

[
  {
    "pre_ent": [
      "expensive",
      "restaurant"
    ],
    "gold_ent": [
      "gourmet_burger_kitchen",
      "restaurant",
      "north_american",
      "expensive"
    ]
  },
  {
    "pre_ent": [
      "centre"
    ],
    "gold_ent": [
      "gourmet_burger_kitchen",
      "centre"
    ]
  },
  {
    "pre_ent": [],
    "gold_ent": []
  },
  {
    "pre_ent": [],
    "gold_ent": []
  },
  {
    "pre_ent": [
      "ikxbxweo"
    ],
    "gold_ent": []
  },
  {
    "pre_ent": [
      "restaurant"
    ],
    "gold_ent": []
  },
  {
    "pre_ent": [
      "chinese",
      "ikxbxweo",
      "tang_chinese"
    ],
    "gold_ent": []
  },
  {
    "pre_ent": [
      "ikxbxweo"
    ],
    "gold_ent": [
      "ikxbxweo",
      "ugly_duckling"
    ]
  },
  {
    "pre_ent": [],
    "gold_ent": []
  },
  {
    "pre_ent": [
      "centre",
      "chinese",
      "restaurant",
      "jinling_noodle_bar"
    ],
    "gold_ent": [
      "restaurant_one_seven"
    ]
  },
  {
    "pre_ent": [
      "jinling_noodle_bar"
    ],
    "gold_ent": []
  },
  {
    "pre_ent": [
      "chinese",
      "restaurant",
      "jinling_noodle_bar"
    ],
    "gold_ent": [
      "chinese",
      "lan_hong_house",
      "restaurant",
      "jinling_noodle_bar"
    ]
  },
  {
    "pre_ent": [
      "v0kcn2ri",
      "jinling_noodle_bar"
    ],
    "gold_ent": []
  },
  {
    "pre_ent": [
      "v0kcn2ri"
    ],
    "gold_ent": [
      "v0kcn2ri"
    ]
  },
  {
    "pre_ent": [],
    "gold_ent": []
  },
  {
    "pre_ent": [
      "several"
    ],
    "gold_ent": [
      "several"
    ]
  },
  {
    "pre_ent": [],
    "gold_ent": []
  },
  {
    "pre_ent": [
      "4_star",
      "guesthouse",
      "alexander_bed_and_breakfast",
      "centre"
    ],
    "gold_ent": [
      "several"
    ]
  },
  {
    "pre_ent": [
      "4_star",
      "acorn_guest_house",
      "north"
    ],
    "gold_ent": [
      "4_star",
      "acorn_guest_house"
    ]
  },
  {
    "pre_ent": [
      "ua3n0q3r"
    ],
    "gold_ent": []
  },
  {
    "pre_ent": [
      "ua3n0q3r"
    ],
    "gold_ent": [
      "ua3n0q3r"
    ]
  },
  {
    "pre_ent": [],
    "gold_ent": []
  },
  {
    "pre_ent": [
      "restaurant",
      "several"
    ],
    "gold_ent": [
      "restaurant"
    ]
  },
  {
    "pre_ent": [
      "modern_european",
      "restaurant",
      "several"
    ],
    "gold_ent": [
      "several"
    ]
  },
  {
    "pre_ent": [
      "moderate",
      "restaurant"
    ],
    "gold_ent": [
      "de_luca_cucina_and_bar"
    ]
  },
  {
    "pre_ent": [
      "modern_european",
      "moderate",
      "restaurant",
      "restaurant_alimentum"
    ],
    "gold_ent": [
      "modern_european",
      "de_luca_cucina_and_bar"
    ]
  },
  {
    "pre_ent": [
      "modern_european",
      "restaurant",
      "01223413000"
    ],
    "gold_ent": [
      "01223356666",
      "cb21aw"
    ]
  },
  {
    "pre_ent": [],
    "gold_ent": []
  },
  {
    "pre_ent": [
      "3",
      "east"
    ],
    "gold_ent": [
      "cheap",
      "3",
      "east"
    ]
  },
  {
    "pre_ent": [],
    "gold_ent": []
  },
  {
    "pre_ent": [
      "dqol6qe5"
    ],
    "gold_ent": [
      "allenbell",
      "dqol6qe5"
    ]
  },
  {
    "pre_ent": [],
    "gold_ent": []
  },
  {
    "pre_ent": [
      "centre",
      "5"
    ],
    "gold_ent": [
      "centre",
      "old_schools",
      "5",
      "architecture"
    ]
  },
  {
    "pre_ent": [
      "5",
      "cb58bs"
    ],
    "gold_ent": [
      "free",
      "cb21tt",
      "architecture",
      "old_schools",
      "trinity_lane"
    ]
  },
  {
    "pre_ent": [],
    "gold_ent": []
  },
  {
    "pre_ent": [],
    "gold_ent": []
  },
  {
    "pre_ent": [],
    "gold_ent": []
  },
  {
    "pre_ent": [
      "guesthouse",
      "two"
    ],
    "gold_ent": [
      "west",
      "cheap",
      "two"
    ]
  },
  {
    "pre_ent": [],
    "gold_ent": [
      "hobsons_house"
    ]
  },
  {
    "pre_ent": [
      "e7r5knp0"
    ],
    "gold_ent": []
  },
  {
    "pre_ent": [],
    "gold_ent": [
      "e7r5knp0"
    ]
  },
  {
    "pre_ent": [],
    "gold_ent": [
      "centre"
    ]
  },
  {
    "pre_ent": [
      "north",
      "guesthouse"
    ],
    "gold_ent": [
      "acorn_guest_house"
    ]
  },
  {
    "pre_ent": [
      "acorn_guest_house"
    ],
    "gold_ent": [
      "centre",
      "alexander_bed_and_breakfast",
      "acorn_guest_house"
    ]
  },
  {
    "pre_ent": [
      "north",
      "warkworth_house"
    ],
    "gold_ent": [
      "acorn_guest_house"
    ]
  },
  {
    "pre_ent": [
      "moderate",
      "acorn_guest_house"
    ],
    "gold_ent": [
      "north",
      "4_star",
      "acorn_guest_house"
    ]
  },
  {
    "pre_ent": [],
    "gold_ent": []
  },
  {
    "pre_ent": [],
    "gold_ent": []
  },
  {
    "pre_ent": [
      "restaurant",
      "centre",
      "efes_restaurant"
    ],
    "gold_ent": [
      "turkish",
      "restaurant",
      "efes_restaurant",
      "centre",
      "moderate"
    ]
  },
  {
    "pre_ent": [
      "restaurant"
    ],
    "gold_ent": [
      "restaurant"
    ]
  },
  {
    "pre_ent": [
      "6lzypifz"
    ],
    "gold_ent": [
      "6lzypifz"
    ]
  },
  {
    "pre_ent": [],
    "gold_ent": []
  },
  {
    "pre_ent": [
      "chinese",
      "restaurant",
      "several"
    ],
    "gold_ent": [
      "several"
    ]
  },
  {
    "pre_ent": [
      "restaurant",
      "hakka"
    ],
    "gold_ent": [
      "yu_garden",
      "east"
    ]
  },
  {
    "pre_ent": [
      "restaurant"
    ],
    "gold_ent": []
  },
  {
    "pre_ent": [
      "hk_fusion",
      "47eljdk0"
    ],
    "gold_ent": [
      "47eljdk0"
    ]
  },
  {
    "pre_ent": [],
    "gold_ent": []
  },
  {
    "pre_ent": [
      "hotel",
      "variety"
    ],
    "gold_ent": [
      "variety"
    ]
  },
  {
    "pre_ent": [
      "centre",
      "the_cambridge_belfry"
    ],
    "gold_ent": []
  },
  {
    "pre_ent": [
      "cb41er"
    ],
    "gold_ent": [
      "pe296fl",
      "huntingdon_marriott_hotel"
    ]
  },
  {
    "pre_ent": [],
    "gold_ent": []
  },
  {
    "pre_ent": [
      "few"
    ],
    "gold_ent": []
  },
  {
    "pre_ent": [
      "few"
    ],
    "gold_ent": [
      "few"
    ]
  },
  {
    "pre_ent": [
      "cheap"
    ],
    "gold_ent": []
  },
  {
    "pre_ent": [
      "guesthouse",
      "few"
    ],
    "gold_ent": []
  },
  {
    "pre_ent": [
      "144_thornton_road",
      "01223276653"
    ],
    "gold_ent": [
      "autumn_house",
      "710_newmarket_road",
      "01223575122"
    ]
  },
  {
    "pre_ent": [],
    "gold_ent": []
  },
  {
    "pre_ent": [
      "hotel",
      "10"
    ],
    "gold_ent": [
      "10"
    ]
  },
  {
    "pre_ent": [],
    "gold_ent": [
      "2_star"
    ]
  },
  {
    "pre_ent": [
      "guesthouse"
    ],
    "gold_ent": [
      "lovell_lodge",
      "moderate"
    ]
  },
  {
    "pre_ent": [
      "hotel",
      "5na21jwo",
      "ashley_hotel"
    ],
    "gold_ent": []
  },
  {
    "pre_ent": [
      "5na21jwo"
    ],
    "gold_ent": [
      "5na21jwo"
    ]
  },
  {
    "pre_ent": [],
    "gold_ent": []
  },
  {
    "pre_ent": [
      "44"
    ],
    "gold_ent": [
      "centre",
      "44"
    ]
  },
  {
    "pre_ent": [
      "centre",
      "museum"
    ],
    "gold_ent": [
      "centre",
      "free"
    ]
  },
  {
    "pre_ent": [
      "free",
      "college",
      "christ_'_s_college"
    ],
    "gold_ent": [
      "christ_'_s_college"
    ]
  },
  {
    "pre_ent": [],
    "gold_ent": []
  },
  {
    "pre_ent": [
      "north",
      "moderate",
      "limehouse"
    ],
    "gold_ent": [
      "north",
      "guesthouse",
      "limehouse"
    ]
  },
  {
    "pre_ent": [],
    "gold_ent": []
  },
  {
    "pre_ent": [
      "guesthouse",
      "2"
    ],
    "gold_ent": [
      "2",
      "cheap",
      "guesthouse"
    ]
  },
  {
    "pre_ent": [],
    "gold_ent": [
      "rosa_'_s_bed_and_breakfast",
      "4_star"
    ]
  },
  {
    "pre_ent": [
      "guesthouse"
    ],
    "gold_ent": []
  },
  {
    "pre_ent": [],
    "gold_ent": [
      "y113fev7"
    ]
  },
  {
    "pre_ent": [],
    "gold_ent": []
  },
  {
    "pre_ent": [
      "the_lensfield_hotel",
      "south",
      "hotel"
    ],
    "gold_ent": [
      "the_lensfield_hotel"
    ]
  },
  {
    "pre_ent": [
      "south"
    ],
    "gold_ent": [
      "3_star",
      "bridge_guest_house"
    ]
  },
  {
    "pre_ent": [
      "hotel"
    ],
    "gold_ent": []
  },
  {
    "pre_ent": [
      "cheap",
      "the_lensfield_hotel",
      "expensive",
      "hotel"
    ],
    "gold_ent": [
      "the_lensfield_hotel",
      "expensive"
    ]
  },
  {
    "pre_ent": [
      "expensive",
      "bridge_guest_house"
    ],
    "gold_ent": [
      "3_star",
      "hotel"
    ]
  },
  {
    "pre_ent": [
      "hotel"
    ],
    "gold_ent": []
  },
  {
    "pre_ent": [
      "hotel",
      "bridge_guest_house"
    ],
    "gold_ent": [
      "the_lensfield_hotel"
    ]
  },
  {
    "pre_ent": [],
    "gold_ent": []
  },
  {
    "pre_ent": [],
    "gold_ent": []
  },
  {
    "pre_ent": [
      "centre",
      "4"
    ],
    "gold_ent": [
      "centre"
    ]
  },
  {
    "pre_ent": [
      "centre",
      "theatre",
      "4",
      "cambridge_arts_theatre"
    ],
    "gold_ent": [
      "4",
      "centre",
      "cambridge_arts_theatre"
    ]
  },
  {
    "pre_ent": [
      "01223503333"
    ],
    "gold_ent": [
      "cambridge_arts_theatre",
      "01223503333"
    ]
  },
  {
    "pre_ent": [],
    "gold_ent": []
  },
  {
    "pre_ent": [
      "4_star",
      "guesthouse",
      "north",
      "moderate"
    ],
    "gold_ent": []
  },
  {
    "pre_ent": [
      "n3cvyhhj"
    ],
    "gold_ent": [
      "arbury_lodge_guesthouse"
    ]
  },
  {
    "pre_ent": [],
    "gold_ent": [
      "centre"
    ]
  },
  {
    "pre_ent": [
      "centre",
      "college",
      "several"
    ],
    "gold_ent": [
      "free",
      "several"
    ]
  },
  {
    "pre_ent": [
      "centre",
      "college",
      "christ_'_s_college"
    ],
    "gold_ent": [
      "christ_'_s_college",
      "free"
    ]
  },
  {
    "pre_ent": [
      "saint_andrew_'_s_street",
      "cb23bu"
    ],
    "gold_ent": [
      "cb23bu",
      "saint_andrew_'_s_street"
    ]
  },
  {
    "pre_ent": [],
    "gold_ent": []
  },
  {
    "pre_ent": [
      "centre",
      "restaurant",
      "many"
    ],
    "gold_ent": [
      "many"
    ]
  },
  {
    "pre_ent": [
      "centre",
      "restaurant"
    ],
    "gold_ent": [
      "expensive"
    ]
  },
  {
    "pre_ent": [
      "centre",
      "indian",
      "restaurant"
    ],
    "gold_ent": [
      "indian",
      "8_norfolk_street_city_centre",
      "panahar"
    ]
  },
  {
    "pre_ent": [
      "restaurant"
    ],
    "gold_ent": []
  },
  {
    "pre_ent": [
      "xlwrecbf"
    ],
    "gold_ent": [
      "xlwrecbf"
    ]
  },
  {
    "pre_ent": [],
    "gold_ent": []
  },
  {
    "pre_ent": [
      "international",
      "restaurant",
      "two"
    ],
    "gold_ent": [
      "two",
      "centre",
      "the_varsity_restaurant",
      "bloomsbury_restaurant"
    ]
  },
  {
    "pre_ent": [
      "bloomsbury_restaurant",
      "crowne_plaza_hotel_20_downing_street",
      "restaurant"
    ],
    "gold_ent": [
      "crowne_plaza_hotel_20_downing_street"
    ]
  },
  {
    "pre_ent": [
      "bloomsbury_restaurant",
      "restaurant",
      "01223356060"
    ],
    "gold_ent": [
      "08719429180",
      "bloomsbury_restaurant"
    ]
  },
  {
    "pre_ent": [
      "crowne_plaza_hotel_20_downing_street",
      "cb23dt"
    ],
    "gold_ent": [
      "crowne_plaza_hotel_20_downing_street",
      "cb23dt",
      "bloomsbury_restaurant"
    ]
  },
  {
    "pre_ent": [],
    "gold_ent": []
  },
  {
    "pre_ent": [],
    "gold_ent": []
  },
  {
    "pre_ent": [
      "restaurant",
      "five"
    ],
    "gold_ent": [
      "five"
    ]
  },
  {
    "pre_ent": [
      "north",
      "restaurant",
      "restaurant_two_two",
      "french"
    ],
    "gold_ent": [
      "five"
    ]
  },
  {
    "pre_ent": [
      "city_stop_restaurant",
      "restaurant",
      "j8igns09"
    ],
    "gold_ent": [
      "saigon_city",
      "j8igns09"
    ]
  },
  {
    "pre_ent": [
      "centre"
    ],
    "gold_ent": [
      "restaurant"
    ]
  },
  {
    "pre_ent": [],
    "gold_ent": []
  },
  {
    "pre_ent": [
      "moderate"
    ],
    "gold_ent": [
      "hotel",
      "2_star",
      "north",
      "moderate"
    ]
  },
  {
    "pre_ent": [
      "lovell_lodge",
      "365_milton_road",
      "01223425478"
    ],
    "gold_ent": [
      "lovell_lodge",
      "365_milton_road",
      "01223425478"
    ]
  },
  {
    "pre_ent": [],
    "gold_ent": [
      "centre"
    ]
  },
  {
    "pre_ent": [
      "restaurant",
      "centre"
    ],
    "gold_ent": [
      "restaurant"
    ]
  },
  {
    "pre_ent": [
      "restaurant"
    ],
    "gold_ent": [
      "british",
      "expensive",
      "the_cambridge_chop_house"
    ]
  },
  {
    "pre_ent": [
      "little_seoul",
      "korean"
    ],
    "gold_ent": [
      "little_seoul",
      "restaurant"
    ]
  },
  {
    "pre_ent": [],
    "gold_ent": []
  },
  {
    "pre_ent": [],
    "gold_ent": [
      "gg3dcufd"
    ]
  },
  {
    "pre_ent": [],
    "gold_ent": []
  },
  {
    "pre_ent": [
      "hotel",
      "alexander_bed_and_breakfast"
    ],
    "gold_ent": [
      "west",
      "the_cambridge_belfry",
      "cheap"
    ]
  },
  {
    "pre_ent": [],
    "gold_ent": []
  },
  {
    "pre_ent": [
      "hotel"
    ],
    "gold_ent": []
  },
  {
    "pre_ent": [
      "rhwj0f1y"
    ],
    "gold_ent": [
      "rhwj0f1y"
    ]
  },
  {
    "pre_ent": [],
    "gold_ent": []
  },
  {
    "pre_ent": [
      "hotel",
      "17"
    ],
    "gold_ent": [
      "17"
    ]
  },
  {
    "pre_ent": [
      "2_star"
    ],
    "gold_ent": [
      "lovell_lodge",
      "ashley_hotel",
      "north",
      "2_star",
      "moderate"
    ]
  },
  {
    "pre_ent": [
      "vfgg7dod"
    ],
    "gold_ent": [
      "vfgg7dod",
      "ashley_hotel"
    ]
  },
  {
    "pre_ent": [],
    "gold_ent": []
  },
  {
    "pre_ent": [
      "many"
    ],
    "gold_ent": [
      "many",
      "4_star"
    ]
  },
  {
    "pre_ent": [],
    "gold_ent": []
  },
  {
    "pre_ent": [
      "guesthouse",
      "avalon"
    ],
    "gold_ent": [
      "62_gilbert_road",
      "01223353071",
      "avalon",
      "cb43pd"
    ]
  },
  {
    "pre_ent": [
      "dr0zgf0p"
    ],
    "gold_ent": [
      "dr0zgf0p"
    ]
  },
  {
    "pre_ent": [],
    "gold_ent": []
  },
  {
    "pre_ent": [
      "restaurant",
      "2"
    ],
    "gold_ent": []
  },
  {
    "pre_ent": [
      "restaurant",
      "2",
      "centre"
    ],
    "gold_ent": []
  },
  {
    "pre_ent": [
      "restaurant",
      "2",
      "centre"
    ],
    "gold_ent": [
      "centre"
    ]
  },
  {
    "pre_ent": [
      "restaurant",
      "2"
    ],
    "gold_ent": [
      "centre"
    ]
  },
  {
    "pre_ent": [
      "restaurant",
      "2",
      "centre",
      "turkish"
    ],
    "gold_ent": [
      "turkish",
      "centre",
      "anatolia",
      "restaurant"
    ]
  },
  {
    "pre_ent": [
      "2",
      "qxz05j29",
      "anatolia"
    ],
    "gold_ent": []
  },
  {
    "pre_ent": [
      "2",
      "qxz05j29",
      "anatolia"
    ],
    "gold_ent": [
      "efes_restaurant",
      "qxz05j29"
    ]
  },
  {
    "pre_ent": [],
    "gold_ent": []
  },
  {
    "pre_ent": [],
    "gold_ent": []
  },
  {
    "pre_ent": [
      "north",
      "ashley_hotel",
      "2_star",
      "hotel"
    ],
    "gold_ent": [
      "north"
    ]
  },
  {
    "pre_ent": [
      "north",
      "ashley_hotel",
      "2_star",
      "hotel"
    ],
    "gold_ent": [
      "ashley_hotel"
    ]
  },
  {
    "pre_ent": [],
    "gold_ent": [
      "ashley_hotel"
    ]
  },
  {
    "pre_ent": [
      "74_chesterton_road"
    ],
    "gold_ent": [
      "74_chesterton_road",
      "cb41er"
    ]
  },
  {
    "pre_ent": [],
    "gold_ent": []
  },
  {
    "pre_ent": [
      "one",
      "hotel"
    ],
    "gold_ent": [
      "the_lensfield_hotel",
      "one",
      "3_star",
      "hotel"
    ]
  },
  {
    "pre_ent": [],
    "gold_ent": []
  },
  {
    "pre_ent": [
      "hotel"
    ],
    "gold_ent": [
      "jcvmjbrz"
    ]
  },
  {
    "pre_ent": [],
    "gold_ent": []
  },
  {
    "pre_ent": [
      "north",
      "moderate",
      "4_star",
      "guesthouse"
    ],
    "gold_ent": [
      "guesthouse",
      "home_from_home",
      "north",
      "4_star"
    ]
  },
  {
    "pre_ent": [
      "mcs16ksp"
    ],
    "gold_ent": []
  },
  {
    "pre_ent": [
      "mcs16ksp"
    ],
    "gold_ent": [
      "mcs16ksp"
    ]
  },
  {
    "pre_ent": [],
    "gold_ent": []
  },
  {
    "pre_ent": [
      "west",
      "restaurant",
      "5"
    ],
    "gold_ent": [
      "5"
    ]
  },
  {
    "pre_ent": [
      "prezzo",
      "01223323737",
      "cambridge_retail_park_newmarket_road_fen_ditton"
    ],
    "gold_ent": [
      "prezzo",
      "21_-_24_northampton_road"
    ]
  },
  {
    "pre_ent": [],
    "gold_ent": []
  },
  {
    "pre_ent": [
      "7",
      "south"
    ],
    "gold_ent": []
  },
  {
    "pre_ent": [
      "cheap",
      "7"
    ],
    "gold_ent": [
      "7",
      "guesthouse"
    ]
  },
  {
    "pre_ent": [],
    "gold_ent": []
  },
  {
    "pre_ent": [],
    "gold_ent": [
      "bft509gx",
      "autumn_house",
      "710_newmarket_road"
    ]
  },
  {
    "pre_ent": [],
    "gold_ent": []
  },
  {
    "pre_ent": [
      "express_by_holiday_inn_cambridge",
      "expensive",
      "hotel",
      "moderate"
    ],
    "gold_ent": [
      "2_star",
      "hotel",
      "east"
    ]
  },
  {
    "pre_ent": [],
    "gold_ent": []
  },
  {
    "pre_ent": [
      "guesthouse",
      "two"
    ],
    "gold_ent": [
      "two",
      "el_shaddai",
      "centre",
      "north"
    ]
  },
  {
    "pre_ent": [],
    "gold_ent": []
  },
  {
    "pre_ent": [],
    "gold_ent": []
  },
  {
    "pre_ent": [],
    "gold_ent": [
      "542j9wog"
    ]
  },
  {
    "pre_ent": [],
    "gold_ent": []
  },
  {
    "pre_ent": [
      "a_number_of"
    ],
    "gold_ent": [
      "a_number_of"
    ]
  },
  {
    "pre_ent": [
      "guesthouse",
      "a_number_of"
    ],
    "gold_ent": []
  },
  {
    "pre_ent": [
      "a_number_of"
    ],
    "gold_ent": [
      "archway_house",
      "guesthouse",
      "4_star"
    ]
  },
  {
    "pre_ent": [
      "o6f5s5xy"
    ],
    "gold_ent": []
  },
  {
    "pre_ent": [
      "o6f5s5xy",
      "acorn_guest_house"
    ],
    "gold_ent": []
  },
  {
    "pre_ent": [
      "o6f5s5xy"
    ],
    "gold_ent": [
      "o6f5s5xy"
    ]
  },
  {
    "pre_ent": [],
    "gold_ent": []
  },
  {
    "pre_ent": [
      "many"
    ],
    "gold_ent": [
      "many",
      "guesthouse"
    ]
  },
  {
    "pre_ent": [],
    "gold_ent": [
      "guesthouse"
    ]
  },
  {
    "pre_ent": [
      "4_star",
      "guesthouse",
      "north",
      "many"
    ],
    "gold_ent": [
      "a_and_b_guest_house"
    ]
  },
  {
    "pre_ent": [
      "8bpfxm28",
      "avalon"
    ],
    "gold_ent": [
      "many"
    ]
  },
  {
    "pre_ent": [
      "8bpfxm28"
    ],
    "gold_ent": [
      "8bpfxm28"
    ]
  },
  {
    "pre_ent": [],
    "gold_ent": []
  },
  {
    "pre_ent": [
      "restaurant",
      "city_stop_restaurant",
      "north",
      "european"
    ],
    "gold_ent": [
      "european",
      "restaurant",
      "north",
      "expensive"
    ]
  },
  {
    "pre_ent": [
      "vlg5u01z"
    ],
    "gold_ent": [
      "vlg5u01z"
    ]
  },
  {
    "pre_ent": [],
    "gold_ent": []
  },
  {
    "pre_ent": [
      "charlie_chan"
    ],
    "gold_ent": [
      "chinese"
    ]
  },
  {
    "pre_ent": [
      "chinese",
      "restaurant"
    ],
    "gold_ent": [
      "golden_house",
      "charlie_chan",
      "rice_house"
    ]
  },
  {
    "pre_ent": [
      "centre",
      "iyq8fy20",
      "regent_street_city_centre"
    ],
    "gold_ent": []
  },
  {
    "pre_ent": [
      "restaurant"
    ],
    "gold_ent": [
      "iyq8fy20"
    ]
  },
  {
    "pre_ent": [],
    "gold_ent": []
  },
  {
    "pre_ent": [
      "centre",
      "restaurant",
      "21"
    ],
    "gold_ent": [
      "21"
    ]
  },
  {
    "pre_ent": [
      "cotto",
      "british"
    ],
    "gold_ent": [
      "british",
      "centre",
      "cotto",
      "restaurant"
    ]
  },
  {
    "pre_ent": [
      "centre",
      "cotto",
      "183_east_road_city_centre",
      "cb11bg"
    ],
    "gold_ent": [
      "183_east_road_city_centre",
      "cotto",
      "cb11bg"
    ]
  },
  {
    "pre_ent": [],
    "gold_ent": [
      "centre"
    ]
  },
  {
    "pre_ent": [
      "north",
      "4"
    ],
    "gold_ent": [
      "4"
    ]
  },
  {
    "pre_ent": [
      "moderate",
      "4_star",
      "guesthouse",
      "4"
    ],
    "gold_ent": [
      "4_star"
    ]
  },
  {
    "pre_ent": [],
    "gold_ent": [
      "north",
      "4_star",
      "acorn_guest_house"
    ]
  },
  {
    "pre_ent": [],
    "gold_ent": []
  },
  {
    "pre_ent": [
      "acorn_guest_house",
      "154_chesterton_road",
      "cb41da",
      "4"
    ],
    "gold_ent": []
  },
  {
    "pre_ent": [
      "restaurant",
      "centre",
      "moderate"
    ],
    "gold_ent": []
  },
  {
    "pre_ent": [
      "centre",
      "la_tasca"
    ],
    "gold_ent": [
      "centre"
    ]
  },
  {
    "pre_ent": [
      "restaurant",
      "centre",
      "la_tasca",
      "spanish"
    ],
    "gold_ent": [
      "la_tasca",
      "restaurant"
    ]
  },
  {
    "pre_ent": [
      "01223464630"
    ],
    "gold_ent": [
      "la_tasca",
      "01223464630"
    ]
  },
  {
    "pre_ent": [],
    "gold_ent": []
  },
  {
    "pre_ent": [
      "restaurant"
    ],
    "gold_ent": [
      "centre"
    ]
  },
  {
    "pre_ent": [
      "asian_oriental",
      "restaurant"
    ],
    "gold_ent": [
      "asian_oriental",
      "yippee_noodle_bar"
    ]
  },
  {
    "pre_ent": [
      "cb11lh"
    ],
    "gold_ent": [
      "cb11lh",
      "yippee_noodle_bar"
    ]
  },
  {
    "pre_ent": [],
    "gold_ent": []
  },
  {
    "pre_ent": [
      "restaurant"
    ],
    "gold_ent": []
  },
  {
    "pre_ent": [
      "european",
      "restaurant",
      "several"
    ],
    "gold_ent": [
      "european",
      "several"
    ]
  },
  {
    "pre_ent": [
      "centre",
      "restaurant",
      "0it4qd59",
      "city_stop_restaurant"
    ],
    "gold_ent": [
      "0it4qd59",
      "eraina"
    ]
  },
  {
    "pre_ent": [],
    "gold_ent": []
  },
  {
    "pre_ent": [
      "9"
    ],
    "gold_ent": [
      "9"
    ]
  },
  {
    "pre_ent": [
      "hotel",
      "south"
    ],
    "gold_ent": [
      "the_lensfield_hotel"
    ]
  },
  {
    "pre_ent": [
      "hotel",
      "53-57_lensfield_road",
      "01223355017",
      "3_star"
    ],
    "gold_ent": [
      "53-57_lensfield_road",
      "3_star",
      "hotel",
      "01223355017"
    ]
  },
  {
    "pre_ent": [],
    "gold_ent": []
  },
  {
    "pre_ent": [
      "3_star"
    ],
    "gold_ent": []
  },
  {
    "pre_ent": [
      "alpha-milton_guest_house"
    ],
    "gold_ent": []
  },
  {
    "pre_ent": [
      "moderate",
      "acorn_guest_house"
    ],
    "gold_ent": [
      "alpha-milton_guest_house",
      "north"
    ]
  },
  {
    "pre_ent": [
      "01223311625"
    ],
    "gold_ent": [
      "01223311625"
    ]
  },
  {
    "pre_ent": [],
    "gold_ent": []
  },
  {
    "pre_ent": [
      "5"
    ],
    "gold_ent": [
      "5"
    ]
  },
  {
    "pre_ent": [
      "east",
      "5"
    ],
    "gold_ent": []
  },
  {
    "pre_ent": [
      "4_star",
      "carolina_bed_and_breakfast"
    ],
    "gold_ent": [
      "warkworth_house",
      "east"
    ]
  },
  {
    "pre_ent": [],
    "gold_ent": [
      "carolina_bed_and_breakfast",
      "bohpjife"
    ]
  },
  {
    "pre_ent": [],
    "gold_ent": []
  },
  {
    "pre_ent": [
      "east",
      "restaurant",
      "five"
    ],
    "gold_ent": [
      "five"
    ]
  },
  {
    "pre_ent": [
      "restaurant",
      "swdeohlf",
      "grafton_hotel_restaurant"
    ],
    "gold_ent": [
      "grafton_hotel_restaurant",
      "swdeohlf"
    ]
  },
  {
    "pre_ent": [],
    "gold_ent": []
  },
  {
    "pre_ent": [
      "south",
      "nandos"
    ],
    "gold_ent": []
  },
  {
    "pre_ent": [
      "cheap",
      "nandos"
    ],
    "gold_ent": [
      "cheap",
      "nandos"
    ]
  },
  {
    "pre_ent": [
      "south",
      "nandos"
    ],
    "gold_ent": [
      "nandos",
      "portuguese",
      "south"
    ]
  },
  {
    "pre_ent": [],
    "gold_ent": []
  },
  {
    "pre_ent": [
      "otn7hhgy"
    ],
    "gold_ent": [
      "otn7hhgy"
    ]
  },
  {
    "pre_ent": [],
    "gold_ent": []
  },
  {
    "pre_ent": [
      "6",
      "east"
    ],
    "gold_ent": [
      "6",
      "east"
    ]
  },
  {
    "pre_ent": [
      "east"
    ],
    "gold_ent": [
      "cheap",
      "autumn_house",
      "guesthouse",
      "east"
    ]
  },
  {
    "pre_ent": [],
    "gold_ent": [
      "autumn_house",
      "hwvz52nk"
    ]
  },
  {
    "pre_ent": [],
    "gold_ent": []
  },
  {
    "pre_ent": [
      "hotel",
      "2"
    ],
    "gold_ent": []
  },
  {
    "pre_ent": [
      "hotel",
      "2"
    ],
    "gold_ent": [
      "2",
      "west"
    ]
  },
  {
    "pre_ent": [
      "hotel",
      "west",
      "the_cambridge_belfry"
    ],
    "gold_ent": [
      "the_cambridge_belfry",
      "huntingdon_marriott_hotel"
    ]
  },
  {
    "pre_ent": [
      "kingfisher_way,_hinchinbrook_business_park,_huntingdon",
      "01480446000"
    ],
    "gold_ent": [
      "01480446000"
    ]
  },
  {
    "pre_ent": [],
    "gold_ent": []
  },
  {
    "pre_ent": [
      "8",
      "hotel"
    ],
    "gold_ent": [
      "8"
    ]
  },
  {
    "pre_ent": [
      "moderate",
      "hotel"
    ],
    "gold_ent": [
      "lovell_lodge",
      "north",
      "ashley_hotel"
    ]
  },
  {
    "pre_ent": [
      "archway_house",
      "4_star"
    ],
    "gold_ent": [
      "2_star"
    ]
  },
  {
    "pre_ent": [
      "archway_house"
    ],
    "gold_ent": [
      "4_star"
    ]
  },
  {
    "pre_ent": [
      "a40vc3l5",
      "warkworth_house"
    ],
    "gold_ent": [
      "north",
      "east"
    ]
  },
  {
    "pre_ent": [
      "a40vc3l5"
    ],
    "gold_ent": [
      "kirkwood_house",
      "a40vc3l5"
    ]
  },
  {
    "pre_ent": [],
    "gold_ent": []
  },
  {
    "pre_ent": [
      "moderate",
      "guesthouse",
      "alpha-milton_guest_house",
      "north"
    ],
    "gold_ent": [
      "3_star",
      "north",
      "alpha-milton_guest_house",
      "moderate"
    ]
  },
  {
    "pre_ent": [
      "mxws56bv"
    ],
    "gold_ent": [
      "mxws56bv"
    ]
  },
  {
    "pre_ent": [],
    "gold_ent": [
      "centre"
    ]
  },
  {
    "pre_ent": [],
    "gold_ent": []
  },
  {
    "pre_ent": [
      "arbury_lodge_guesthouse",
      "north",
      "moderate",
      "4_star",
      "guesthouse"
    ],
    "gold_ent": [
      "arbury_lodge_guesthouse",
      "north",
      "4_star",
      "moderate"
    ]
  },
  {
    "pre_ent": [],
    "gold_ent": [
      "4hwmo5pz"
    ]
  },
  {
    "pre_ent": [],
    "gold_ent": []
  },
  {
    "pre_ent": [
      "centre",
      "restaurant",
      "several"
    ],
    "gold_ent": [
      "restaurant",
      "several"
    ]
  },
  {
    "pre_ent": [
      "centre",
      "expensive",
      "restaurant",
      "loch_fyne"
    ],
    "gold_ent": [
      "turkish",
      "expensive",
      "several"
    ]
  },
  {
    "pre_ent": [
      "centre",
      "cb21ug",
      "meze_bar",
      "196_mill_road_city_centre"
    ],
    "gold_ent": [
      "cb13nf",
      "196_mill_road_city_centre"
    ]
  },
  {
    "pre_ent": [],
    "gold_ent": [
      "restaurant",
      "meze_bar"
    ]
  },
  {
    "pre_ent": [
      "7"
    ],
    "gold_ent": [
      "7",
      "north",
      "4_star"
    ]
  },
  {
    "pre_ent": [],
    "gold_ent": []
  },
  {
    "pre_ent": [
      "acorn_guest_house"
    ],
    "gold_ent": [
      "7"
    ]
  },
  {
    "pre_ent": [
      "acorn_guest_house"
    ],
    "gold_ent": [
      "avalon"
    ]
  },
  {
    "pre_ent": [
      "guesthouse"
    ],
    "gold_ent": [
      "hwzz651r"
    ]
  },
  {
    "pre_ent": [],
    "gold_ent": []
  },
  {
    "pre_ent": [
      "6"
    ],
    "gold_ent": [
      "6"
    ]
  },
  {
    "pre_ent": [
      "autumn_house",
      "6"
    ],
    "gold_ent": []
  },
  {
    "pre_ent": [],
    "gold_ent": [
      "autumn_house"
    ]
  },
  {
    "pre_ent": [
      "710_newmarket_road"
    ],
    "gold_ent": [
      "710_newmarket_road"
    ]
  },
  {
    "pre_ent": [
      "4_star"
    ],
    "gold_ent": [
      "autumn_house",
      "4_star"
    ]
  },
  {
    "pre_ent": [],
    "gold_ent": []
  },
  {
    "pre_ent": [
      "restaurant"
    ],
    "gold_ent": []
  },
  {
    "pre_ent": [
      "centre",
      "chinese",
      "restaurant",
      "10"
    ],
    "gold_ent": [
      "chinese",
      "10",
      "centre"
    ]
  },
  {
    "pre_ent": [
      "centre",
      "moderate",
      "charlie_chan"
    ],
    "gold_ent": [
      "cheap",
      "charlie_chan"
    ]
  },
  {
    "pre_ent": [],
    "gold_ent": [
      "u4uc246k"
    ]
  },
  {
    "pre_ent": [],
    "gold_ent": [
      "centre"
    ]
  },
  {
    "pre_ent": [],
    "gold_ent": [
      "restaurant"
    ]
  },
  {
    "pre_ent": [
      "centre",
      "restaurant",
      "4_different"
    ],
    "gold_ent": [
      "restaurant",
      "expensive"
    ]
  },
  {
    "pre_ent": [
      "chinese",
      "restaurant",
      "4_different"
    ],
    "gold_ent": [
      "chinese",
      "hk_fusion",
      "expensive",
      "4_different"
    ]
  },
  {
    "pre_ent": [
      "7hqz1td6"
    ],
    "gold_ent": [
      "restaurant"
    ]
  },
  {
    "pre_ent": [
      "tang_chinese",
      "chinese",
      "7hqz1td6"
    ],
    "gold_ent": [
      "7hqz1td6"
    ]
  },
  {
    "pre_ent": [],
    "gold_ent": []
  },
  {
    "pre_ent": [],
    "gold_ent": []
  },
  {
    "pre_ent": [
      "many"
    ],
    "gold_ent": [
      "many"
    ]
  },
  {
    "pre_ent": [
      "hotel"
    ],
    "gold_ent": [
      "lovell_lodge",
      "2_star",
      "ashley_hotel"
    ]
  },
  {
    "pre_ent": [
      "6hzb65qh"
    ],
    "gold_ent": [
      "6hzb65qh",
      "ashley_hotel"
    ]
  },
  {
    "pre_ent": [],
    "gold_ent": []
  },
  {
    "pre_ent": [
      "two",
      "hotel"
    ],
    "gold_ent": []
  },
  {
    "pre_ent": [
      "two",
      "hotel"
    ],
    "gold_ent": [
      "lovell_lodge",
      "ashley_hotel",
      "north",
      "2_star",
      "two",
      "moderate"
    ]
  },
  {
    "pre_ent": [
      "hotel",
      "ashley_hotel"
    ],
    "gold_ent": []
  },
  {
    "pre_ent": [
      "74_chesterton_road",
      "01223350059"
    ],
    "gold_ent": [
      "74_chesterton_road",
      "01223350059"
    ]
  },
  {
    "pre_ent": [],
    "gold_ent": []
  },
  {
    "pre_ent": [
      "restaurant",
      "two",
      "west"
    ],
    "gold_ent": [
      "cheap",
      "two",
      "west",
      "italian"
    ]
  },
  {
    "pre_ent": [
      "two",
      "west"
    ],
    "gold_ent": [
      "cheap",
      "west"
    ]
  },
  {
    "pre_ent": [
      "cheap",
      "la_margherita",
      "west"
    ],
    "gold_ent": [
      "la_margherita"
    ]
  },
  {
    "pre_ent": [
      "centre",
      "15_magdalene_street_city_centre",
      "01223315232"
    ],
    "gold_ent": [
      "la_margherita",
      "15_magdalene_street_city_centre",
      "01223315232"
    ]
  },
  {
    "pre_ent": [],
    "gold_ent": []
  },
  {
    "pre_ent": [
      "moderate",
      "hotel",
      "3"
    ],
    "gold_ent": [
      "ashley_hotel"
    ]
  },
  {
    "pre_ent": [],
    "gold_ent": []
  },
  {
    "pre_ent": [
      "hotel"
    ],
    "gold_ent": []
  },
  {
    "pre_ent": [
      "hotel",
      "3"
    ],
    "gold_ent": [
      "lovell_lodge"
    ]
  },
  {
    "pre_ent": [
      "3",
      "o1t3grkq"
    ],
    "gold_ent": []
  },
  {
    "pre_ent": [
      "hotel",
      "3",
      "o1t3grkq",
      "ashley_hotel"
    ],
    "gold_ent": []
  },
  {
    "pre_ent": [
      "hotel",
      "3",
      "o1t3grkq",
      "ashley_hotel"
    ],
    "gold_ent": [
      "o1t3grkq",
      "ashley_hotel"
    ]
  },
  {
    "pre_ent": [],
    "gold_ent": []
  },
  {
    "pre_ent": [
      "huntingdon_marriott_hotel",
      "kingfisher_way,_hinchinbrook_business_park,_huntingdon",
      "west",
      "hotel",
      "moderate"
    ],
    "gold_ent": [
      "west",
      "4_star",
      "hotel",
      "expensive"
    ]
  },
  {
    "pre_ent": [
      "hotel"
    ],
    "gold_ent": []
  },
  {
    "pre_ent": [
      "oo8qda62"
    ],
    "gold_ent": [
      "oo8qda62"
    ]
  },
  {
    "pre_ent": [],
    "gold_ent": []
  },
  {
    "pre_ent": [
      "alexander_bed_and_breakfast",
      "north"
    ],
    "gold_ent": [
      "cb43ht",
      "328a_histon_road",
      "01223312843"
    ]
  },
  {
    "pre_ent": [
      "0fvdqun1"
    ],
    "gold_ent": []
  },
  {
    "pre_ent": [],
    "gold_ent": []
  },
  {
    "pre_ent": [
      "centre",
      "0fvdqun1",
      "north",
      "city_centre_north_b_and_b"
    ],
    "gold_ent": [
      "0fvdqun1",
      "north",
      "centre"
    ]
  },
  {
    "pre_ent": [],
    "gold_ent": []
  },
  {
    "pre_ent": [
      "italian",
      "restaurant",
      "a_couple_of",
      "expensive"
    ],
    "gold_ent": [
      "a_couple_of"
    ]
  },
  {
    "pre_ent": [
      "centre",
      "don_pasquale_pizzeria"
    ],
    "gold_ent": [
      "stazione_restaurant_and_coffee_bar"
    ]
  },
  {
    "pre_ent": [
      "restaurant"
    ],
    "gold_ent": []
  },
  {
    "pre_ent": [
      "4h1drif8"
    ],
    "gold_ent": [
      "4h1drif8"
    ]
  },
  {
    "pre_ent": [],
    "gold_ent": []
  },
  {
    "pre_ent": [
      "expensive",
      "restaurant",
      "57"
    ],
    "gold_ent": [
      "57"
    ]
  },
  {
    "pre_ent": [
      "expensive",
      "bedouin"
    ],
    "gold_ent": [
      "expensive"
    ]
  },
  {
    "pre_ent": [
      "wagamama",
      "36_saint_andrews_street",
      "cb23ar"
    ],
    "gold_ent": [
      "centre"
    ]
  },
  {
    "pre_ent": [],
    "gold_ent": []
  },
  {
    "pre_ent": [
      "east",
      "restaurant",
      "grafton_hotel_restaurant",
      "british"
    ],
    "gold_ent": [
      "royal_standard",
      "gastropub",
      "expensive",
      "east"
    ]
  },
  {
    "pre_ent": [
      "290_mill_road_city_centre",
      "01223247877",
      "centre"
    ],
    "gold_ent": [
      "01223247877",
      "290_mill_road_city_centre"
    ]
  },
  {
    "pre_ent": [],
    "gold_ent": []
  },
  {
    "pre_ent": [
      "pizza_hut_cherry_hinton",
      "g4_cambridge_leisure_park_clifton_way_cherry_hinton"
    ],
    "gold_ent": []
  },
  {
    "pre_ent": [],
    "gold_ent": []
  },
  {
    "pre_ent": [
      "cko62hoh"
    ],
    "gold_ent": [
      "cko62hoh"
    ]
  },
  {
    "pre_ent": [],
    "gold_ent": []
  },
  {
    "pre_ent": [
      "sala_thong",
      "west",
      "thai",
      "restaurant"
    ],
    "gold_ent": [
      "sala_thong",
      "expensive"
    ]
  },
  {
    "pre_ent": [
      "01223323178"
    ],
    "gold_ent": []
  },
  {
    "pre_ent": [
      "restaurant"
    ],
    "gold_ent": [
      "07ci497h"
    ]
  },
  {
    "pre_ent": [],
    "gold_ent": []
  },
  {
    "pre_ent": [],
    "gold_ent": []
  },
  {
    "pre_ent": [
      "4_star",
      "21"
    ],
    "gold_ent": [
      "21",
      "4_star"
    ]
  },
  {
    "pre_ent": [
      "east"
    ],
    "gold_ent": []
  },
  {
    "pre_ent": [
      "carolina_bed_and_breakfast",
      "east"
    ],
    "gold_ent": [
      "carolina_bed_and_breakfast"
    ]
  },
  {
    "pre_ent": [
      "4kjwhsti"
    ],
    "gold_ent": []
  },
  {
    "pre_ent": [
      "guesthouse"
    ],
    "gold_ent": [
      "carolina_bed_and_breakfast"
    ]
  },
  {
    "pre_ent": [
      "4kjwhsti"
    ],
    "gold_ent": [
      "4kjwhsti"
    ]
  },
  {
    "pre_ent": [],
    "gold_ent": []
  },
  {
    "pre_ent": [
      "3"
    ],
    "gold_ent": []
  },
  {
    "pre_ent": [
      "3"
    ],
    "gold_ent": [
      "guesthouse"
    ]
  },
  {
    "pre_ent": [
      "guesthouse",
      "3"
    ],
    "gold_ent": [
      "cheap",
      "guesthouse",
      "alexander_bed_and_breakfast",
      "4_star"
    ]
  },
  {
    "pre_ent": [
      "1kwo2daq",
      "alexander_bed_and_breakfast"
    ],
    "gold_ent": []
  },
  {
    "pre_ent": [
      "1kwo2daq",
      "el_shaddai"
    ],
    "gold_ent": [
      "1kwo2daq"
    ]
  },
  {
    "pre_ent": [],
    "gold_ent": []
  },
  {
    "pre_ent": [
      "restaurant",
      "sala_thong",
      "west",
      "thai"
    ],
    "gold_ent": [
      "sala_thong",
      "thai",
      "expensive"
    ]
  },
  {
    "pre_ent": [],
    "gold_ent": []
  },
  {
    "pre_ent": [
      "01223323178",
      "cb39ey"
    ],
    "gold_ent": [
      "01223323178",
      "cb39ey",
      "35_newnham_road_newnham"
    ]
  },
  {
    "pre_ent": [],
    "gold_ent": []
  },
  {
    "pre_ent": [],
    "gold_ent": []
  },
  {
    "pre_ent": [
      "north",
      "chinese",
      "restaurant",
      "three"
    ],
    "gold_ent": [
      "hakka",
      "golden_wok",
      "three",
      "the_hotpot"
    ]
  },
  {
    "pre_ent": [
      "north",
      "hakka"
    ],
    "gold_ent": [
      "golden_wok",
      "three",
      "north",
      "expensive"
    ]
  },
  {
    "pre_ent": [
      "01223350688"
    ],
    "gold_ent": [
      "01223350688",
      "golden_wok",
      "191_histon_road_chesterton"
    ]
  },
  {
    "pre_ent": [],
    "gold_ent": []
  },
  {
    "pre_ent": [
      "centre",
      "the_cambridge_corn_exchange"
    ],
    "gold_ent": [
      "centre",
      "theatre",
      "the_cambridge_corn_exchange"
    ]
  },
  {
    "pre_ent": [
      "01223357851"
    ],
    "gold_ent": [
      "the_cambridge_corn_exchange",
      "01223357851"
    ]
  },
  {
    "pre_ent": [],
    "gold_ent": []
  },
  {
    "pre_ent": [
      "west",
      "restaurant"
    ],
    "gold_ent": []
  },
  {
    "pre_ent": [],
    "gold_ent": []
  },
  {
    "pre_ent": [
      "sala_thong"
    ],
    "gold_ent": [
      "sala_thong"
    ]
  },
  {
    "pre_ent": [
      "sala_thong",
      "swz8s95v"
    ],
    "gold_ent": []
  },
  {
    "pre_ent": [
      "restaurant"
    ],
    "gold_ent": []
  },
  {
    "pre_ent": [
      "swz8s95v"
    ],
    "gold_ent": [
      "swz8s95v"
    ]
  },
  {
    "pre_ent": [],
    "gold_ent": []
  },
  {
    "pre_ent": [],
    "gold_ent": []
  },
  {
    "pre_ent": [
      "guesthouse",
      "5"
    ],
    "gold_ent": [
      "university_arms_hotel",
      "5"
    ]
  },
  {
    "pre_ent": [
      "university_arms_hotel",
      "centre",
      "hotel"
    ],
    "gold_ent": [
      "hotel",
      "expensive"
    ]
  },
  {
    "pre_ent": [
      "guesthouse",
      "hotel"
    ],
    "gold_ent": [
      "moderate"
    ]
  },
  {
    "pre_ent": [
      "east"
    ],
    "gold_ent": [
      "carolina_bed_and_breakfast",
      "guesthouse"
    ]
  },
  {
    "pre_ent": [],
    "gold_ent": []
  },
  {
    "pre_ent": [
      "hotel"
    ],
    "gold_ent": [
      "guesthouse",
      "5",
      "east",
      "moderate"
    ]
  },
  {
    "pre_ent": [
      "centre"
    ],
    "gold_ent": [
      "east"
    ]
  },
  {
    "pre_ent": [],
    "gold_ent": []
  },
  {
    "pre_ent": [
      "chinese",
      "cheap",
      "restaurant",
      "charlie_chan"
    ],
    "gold_ent": [
      "charlie_chan"
    ]
  },
  {
    "pre_ent": [
      "centre"
    ],
    "gold_ent": [
      "centre"
    ]
  },
  {
    "pre_ent": [],
    "gold_ent": []
  },
  {
    "pre_ent": [
      "college",
      "west"
    ],
    "gold_ent": [
      "churchill_college",
      "clare_hall",
      "college",
      "free"
    ]
  },
  {
    "pre_ent": [
      "west"
    ],
    "gold_ent": [
      "churchill_college",
      "magdalene_college",
      "01223332138",
      "01223336233"
    ]
  },
  {
    "pre_ent": [
      "centre"
    ],
    "gold_ent": []
  },
  {
    "pre_ent": [
      "hotel",
      "about_5"
    ],
    "gold_ent": [
      "about_5",
      "expensive"
    ]
  },
  {
    "pre_ent": [
      "hotel",
      "gonville_hotel"
    ],
    "gold_ent": [
      "expensive"
    ]
  },
  {
    "pre_ent": [
      "huntingdon_marriott_hotel",
      "hotel",
      "centre",
      "3_star"
    ],
    "gold_ent": [
      "huntingdon_marriott_hotel"
    ]
  },
  {
    "pre_ent": [
      "hotel"
    ],
    "gold_ent": []
  },
  {
    "pre_ent": [
      "1h7f4gbj"
    ],
    "gold_ent": [
      "gonville_hotel"
    ]
  },
  {
    "pre_ent": [
      "hotel",
      "1h7f4gbj",
      "the_lensfield_hotel"
    ],
    "gold_ent": [
      "the_lensfield_hotel"
    ]
  },
  {
    "pre_ent": [
      "1h7f4gbj"
    ],
    "gold_ent": []
  },
  {
    "pre_ent": [
      "hotel"
    ],
    "gold_ent": [
      "1h7f4gbj"
    ]
  },
  {
    "pre_ent": [],
    "gold_ent": []
  },
  {
    "pre_ent": [
      "british",
      "restaurant",
      "several"
    ],
    "gold_ent": []
  },
  {
    "pre_ent": [
      "restaurant"
    ],
    "gold_ent": [
      "the_oak_bistro",
      "several"
    ]
  },
  {
    "pre_ent": [
      "restaurant"
    ],
    "gold_ent": []
  },
  {
    "pre_ent": [
      "x4u272ec",
      "the_oak_bistro"
    ],
    "gold_ent": []
  },
  {
    "pre_ent": [
      "x4u272ec"
    ],
    "gold_ent": [
      "x4u272ec"
    ]
  },
  {
    "pre_ent": [],
    "gold_ent": []
  },
  {
    "pre_ent": [
      "centre",
      "restaurant",
      "4"
    ],
    "gold_ent": [
      "4"
    ]
  },
  {
    "pre_ent": [
      "centre"
    ],
    "gold_ent": [
      "riverside_brasserie",
      "de_luca_cucina_and_bar"
    ]
  },
  {
    "pre_ent": [
      "mjeoq3r5"
    ],
    "gold_ent": []
  },
  {
    "pre_ent": [
      "mjeoq3r5",
      "riverside_brasserie"
    ],
    "gold_ent": [
      "mjeoq3r5"
    ]
  },
  {
    "pre_ent": [],
    "gold_ent": []
  },
  {
    "pre_ent": [
      "north",
      "la_margherita"
    ],
    "gold_ent": [
      "cheap",
      "centre",
      "zizzi_cambridge",
      "italian"
    ]
  },
  {
    "pre_ent": [
      "01223365599"
    ],
    "gold_ent": [
      "01223365599",
      "zizzi_cambridge"
    ]
  },
  {
    "pre_ent": [],
    "gold_ent": []
  },
  {
    "pre_ent": [
      "restaurant"
    ],
    "gold_ent": [
      "expensive"
    ]
  },
  {
    "pre_ent": [
      "expensive",
      "restaurant",
      "14"
    ],
    "gold_ent": [
      "indian",
      "14",
      "expensive"
    ]
  },
  {
    "pre_ent": [
      "expensive",
      "restaurant",
      "east",
      "maharajah_tandoori_restaurant"
    ],
    "gold_ent": []
  },
  {
    "pre_ent": [
      "centre",
      "restaurant",
      "pipasha_restaurant",
      "cb58pa",
      "5_jordans_yard_bridge_street_city_centre",
      "cb21ug"
    ],
    "gold_ent": [
      "west",
      "41518_castle_street_city_centre",
      "cb30ah",
      "maharajah_tandoori_restaurant"
    ]
  },
  {
    "pre_ent": [],
    "gold_ent": []
  },
  {
    "pre_ent": [
      "south",
      "centre",
      "museum"
    ],
    "gold_ent": [
      "centre",
      "south"
    ]
  },
  {
    "pre_ent": [
      "cineworld_cinema",
      "cambridge_leisure_park_,_clifton_way",
      "cinema"
    ],
    "gold_ent": [
      "cambridge_leisure_park_,_clifton_way",
      "cineworld_cinema",
      "south"
    ]
  },
  {
    "pre_ent": [],
    "gold_ent": [
      "cineworld_cinema"
    ]
  },
  {
    "pre_ent": [
      "cambridge_leisure_park_,_clifton_way"
    ],
    "gold_ent": [
      "cineworld_cinema",
      "cb17dy",
      "cambridge_leisure_park_,_clifton_way"
    ]
  },
  {
    "pre_ent": [],
    "gold_ent": []
  },
  {
    "pre_ent": [
      "centre",
      "restaurant",
      "69"
    ],
    "gold_ent": [
      "69"
    ]
  },
  {
    "pre_ent": [
      "restaurant"
    ],
    "gold_ent": [
      "british",
      "ba2mq3eb",
      "the_oak_bistro"
    ]
  },
  {
    "pre_ent": [],
    "gold_ent": []
  },
  {
    "pre_ent": [
      "centre",
      "11"
    ],
    "gold_ent": [
      "11",
      "centre"
    ]
  },
  {
    "pre_ent": [
      "castle_galleries",
      "6_trinity_street",
      "cb21su"
    ],
    "gold_ent": [
      "williams_art_and_antiques",
      "cb12lj",
      "free"
    ]
  },
  {
    "pre_ent": [],
    "gold_ent": []
  },
  {
    "pre_ent": [],
    "gold_ent": []
  },
  {
    "pre_ent": [
      "cityroomz",
      "centre",
      "hotel"
    ],
    "gold_ent": []
  },
  {
    "pre_ent": [
      "hotel"
    ],
    "gold_ent": [
      "uxvwqel9"
    ]
  },
  {
    "pre_ent": [],
    "gold_ent": [
      "centre"
    ]
  },
  {
    "pre_ent": [
      "restaurant"
    ],
    "gold_ent": [
      "expensive"
    ]
  },
  {
    "pre_ent": [
      "restaurant"
    ],
    "gold_ent": []
  },
  {
    "pre_ent": [
      "centre",
      "italian",
      "restaurant",
      "don_pasquale_pizzeria"
    ],
    "gold_ent": [
      "expensive",
      "italian"
    ]
  },
  {
    "pre_ent": [
      "centre",
      "italian",
      "restaurant",
      "stazione_restaurant_and_coffee_bar",
      "01223352607",
      "32_bridge_street_city_centre"
    ],
    "gold_ent": [
      "caffe_uno",
      "italian",
      "restaurant",
      "01223448620",
      "32_bridge_street_city_centre",
      "centre",
      "expensive"
    ]
  },
  {
    "pre_ent": [],
    "gold_ent": []
  },
  {
    "pre_ent": [
      "cb21uj"
    ],
    "gold_ent": [
      "cb21uj"
    ]
  },
  {
    "pre_ent": [],
    "gold_ent": []
  },
  {
    "pre_ent": [
      "south",
      "restaurant"
    ],
    "gold_ent": [
      "restaurant",
      "south"
    ]
  },
  {
    "pre_ent": [
      "restaurant"
    ],
    "gold_ent": [
      "centre",
      "south"
    ]
  },
  {
    "pre_ent": [
      "taj_tandoori",
      "south",
      "expensive"
    ],
    "gold_ent": [
      "indian",
      "taj_tandoori",
      "south",
      "01223412299"
    ]
  },
  {
    "pre_ent": [
      "xqa73lql"
    ],
    "gold_ent": []
  },
  {
    "pre_ent": [
      "xqa73lql"
    ],
    "gold_ent": [
      "xqa73lql"
    ]
  },
  {
    "pre_ent": [],
    "gold_ent": []
  },
  {
    "pre_ent": [
      "east",
      "6"
    ],
    "gold_ent": [
      "4_star",
      "6"
    ]
  },
  {
    "pre_ent": [
      "east",
      "cheap",
      "6"
    ],
    "gold_ent": [
      "east"
    ]
  },
  {
    "pre_ent": [
      "autumn_house",
      "guesthouse"
    ],
    "gold_ent": [
      "east",
      "4_star",
      "allenbell",
      "autumn_house",
      "leverton_house"
    ]
  },
  {
    "pre_ent": [
      "east",
      "cheap",
      "allenbell"
    ],
    "gold_ent": [
      "east"
    ]
  },
  {
    "pre_ent": [
      "710_newmarket_road",
      "alexander_bed_and_breakfast"
    ],
    "gold_ent": [
      "01223575122"
    ]
  },
  {
    "pre_ent": [
      "710_newmarket_road"
    ],
    "gold_ent": [
      "autumn_house",
      "cb58rs",
      "710_newmarket_road"
    ]
  },
  {
    "pre_ent": [
      "centre"
    ],
    "gold_ent": []
  },
  {
    "pre_ent": [
      "guesthouse",
      "6"
    ],
    "gold_ent": [
      "guesthouse"
    ]
  },
  {
    "pre_ent": [
      "6"
    ],
    "gold_ent": [
      "acorn_guest_house"
    ]
  },
  {
    "pre_ent": [
      "east",
      "6"
    ],
    "gold_ent": [
      "cheap",
      "6"
    ]
  },
  {
    "pre_ent": [
      "6",
      "kt4ug66c"
    ],
    "gold_ent": []
  },
  {
    "pre_ent": [
      "6",
      "kt4ug66c",
      "autumn_house"
    ],
    "gold_ent": [
      "allenbell"
    ]
  },
  {
    "pre_ent": [
      "6",
      "kt4ug66c"
    ],
    "gold_ent": [
      "kt4ug66c"
    ]
  },
  {
    "pre_ent": [],
    "gold_ent": []
  },
  {
    "pre_ent": [
      "centre",
      "restaurant",
      "expensive",
      "fitzbillies_restaurant"
    ],
    "gold_ent": []
  },
  {
    "pre_ent": [
      "british",
      "moderate",
      "restaurant",
      "graffiti",
      "west",
      "cb30df"
    ],
    "gold_ent": [
      "british",
      "restaurant",
      "grafton_hotel_restaurant",
      "expensive",
      "cb58pa"
    ]
  },
  {
    "pre_ent": [],
    "gold_ent": []
  },
  {
    "pre_ent": [],
    "gold_ent": []
  },
  {
    "pre_ent": [
      "centre",
      "13"
    ],
    "gold_ent": []
  },
  {
    "pre_ent": [
      "centre",
      "free",
      "college",
      "13"
    ],
    "gold_ent": [
      "downing_college",
      "13",
      "saint_andrew_'_s_street",
      "free"
    ]
  },
  {
    "pre_ent": [
      "regent_street",
      "cb21dq"
    ],
    "gold_ent": [
      "cb21dq",
      "regent_street"
    ]
  },
  {
    "pre_ent": [],
    "gold_ent": []
  },
  {
    "pre_ent": [],
    "gold_ent": []
  },
  {
    "pre_ent": [
      "pizza_express",
      "centre",
      "italian",
      "restaurant",
      "pizza_express_fen_ditton"
    ],
    "gold_ent": [
      "pizza_express_fen_ditton"
    ]
  },
  {
    "pre_ent": [
      "italian"
    ],
    "gold_ent": [
      "italian",
      "01223324033",
      "cb58ba",
      "jesus_lane_fen_ditton"
    ]
  },
  {
    "pre_ent": [],
    "gold_ent": []
  },
  {
    "pre_ent": [
      "several",
      "north"
    ],
    "gold_ent": [
      "east",
      "several"
    ]
  },
  {
    "pre_ent": [
      "east",
      "guesthouse"
    ],
    "gold_ent": [
      "east"
    ]
  },
  {
    "pre_ent": [
      "guesthouse",
      "allenbell",
      "north"
    ],
    "gold_ent": [
      "allenbell",
      "autumn_house"
    ]
  },
  {
    "pre_ent": [
      "4_star",
      "allenbell"
    ],
    "gold_ent": [
      "allenbell"
    ]
  },
  {
    "pre_ent": [],
    "gold_ent": []
  },
  {
    "pre_ent": [
      "cb13js"
    ],
    "gold_ent": [
      "cb13js"
    ]
  },
  {
    "pre_ent": [],
    "gold_ent": []
  },
  {
    "pre_ent": [
      "north",
      "restaurant"
    ],
    "gold_ent": []
  },
  {
    "pre_ent": [
      "city_stop_restaurant",
      "north",
      "european",
      "restaurant"
    ],
    "gold_ent": [
      "city_stop_restaurant"
    ]
  },
  {
    "pre_ent": [
      "cambridge_city_football_club_milton_road_chesterton",
      "01223363270"
    ],
    "gold_ent": [
      "cambridge_city_football_club_milton_road_chesterton",
      "01223363270",
      "expensive"
    ]
  },
  {
    "pre_ent": [],
    "gold_ent": []
  },
  {
    "pre_ent": [
      "chinese",
      "expensive",
      "restaurant",
      "quite_a_few"
    ],
    "gold_ent": [
      "quite_a_few"
    ]
  },
  {
    "pre_ent": [
      "chinese",
      "restaurant",
      "north"
    ],
    "gold_ent": [
      "ugly_duckling",
      "centre"
    ]
  },
  {
    "pre_ent": [
      "cb21tw"
    ],
    "gold_ent": [
      "ugly_duckling",
      "cb21tw"
    ]
  },
  {
    "pre_ent": [],
    "gold_ent": []
  },
  {
    "pre_ent": [
      "guesthouse",
      "5"
    ],
    "gold_ent": [
      "5"
    ]
  },
  {
    "pre_ent": [],
    "gold_ent": [
      "cheap",
      "allenbell",
      "4_star"
    ]
  },
  {
    "pre_ent": [],
    "gold_ent": [
      "allenbell",
      "ix0qvrb4"
    ]
  },
  {
    "pre_ent": [],
    "gold_ent": []
  },
  {
    "pre_ent": [
      "one",
      "hotel"
    ],
    "gold_ent": [
      "the_lensfield_hotel",
      "one",
      "3_star",
      "hotel"
    ]
  },
  {
    "pre_ent": [
      "the_lensfield_hotel",
      "expensive",
      "hotel"
    ],
    "gold_ent": [
      "the_lensfield_hotel",
      "expensive"
    ]
  },
  {
    "pre_ent": [
      "south",
      "aylesbray_lodge_guest_house"
    ],
    "gold_ent": []
  },
  {
    "pre_ent": [],
    "gold_ent": [
      "one",
      "south"
    ]
  },
  {
    "pre_ent": [
      "151_hills_road"
    ],
    "gold_ent": [
      "5_mowbray_road",
      "aylesbray_lodge_guest_house"
    ]
  },
  {
    "pre_ent": [],
    "gold_ent": []
  },
  {
    "pre_ent": [
      "moderate",
      "centre",
      "university_arms_hotel",
      "hotel"
    ],
    "gold_ent": [
      "university_arms_hotel",
      "4_star",
      "hotel",
      "centre",
      "expensive"
    ]
  },
  {
    "pre_ent": [
      "hotel"
    ],
    "gold_ent": []
  },
  {
    "pre_ent": [
      "yk9z9ake"
    ],
    "gold_ent": [
      "yk9z9ake"
    ]
  },
  {
    "pre_ent": [],
    "gold_ent": []
  },
  {
    "pre_ent": [],
    "gold_ent": []
  },
  {
    "pre_ent": [
      "portuguese",
      "restaurant",
      "nandos",
      "south"
    ],
    "gold_ent": [
      "nandos",
      "south",
      "centre"
    ]
  },
  {
    "pre_ent": [
      "hb047xsi"
    ],
    "gold_ent": []
  },
  {
    "pre_ent": [
      "restaurant"
    ],
    "gold_ent": [
      "hb047xsi",
      "south"
    ]
  },
  {
    "pre_ent": [],
    "gold_ent": []
  },
  {
    "pre_ent": [
      "british",
      "expensive",
      "restaurant",
      "fitzbillies_restaurant"
    ],
    "gold_ent": [
      "graffiti"
    ]
  },
  {
    "pre_ent": [
      "west",
      "graffiti"
    ],
    "gold_ent": [
      "west"
    ]
  },
  {
    "pre_ent": [
      "hotel_felix_whitehouse_lane_huntingdon_road",
      "cb30lx"
    ],
    "gold_ent": [
      "graffiti",
      "hotel_felix_whitehouse_lane_huntingdon_road",
      "cb30lx",
      "west"
    ]
  },
  {
    "pre_ent": [],
    "gold_ent": []
  },
  {
    "pre_ent": [
      "hotel",
      "5"
    ],
    "gold_ent": [
      "5"
    ]
  },
  {
    "pre_ent": [
      "5",
      "centre"
    ],
    "gold_ent": [
      "centre",
      "south"
    ]
  },
  {
    "pre_ent": [
      "hotel",
      "5",
      "g6fao56j",
      "the_lensfield_hotel"
    ],
    "gold_ent": [
      "gonville_place",
      "gonville_hotel",
      "g6fao56j"
    ]
  },
  {
    "pre_ent": [],
    "gold_ent": []
  },
  {
    "pre_ent": [
      "moderate",
      "guesthouse",
      "north"
    ],
    "gold_ent": [
      "north",
      "acorn_guest_house"
    ]
  },
  {
    "pre_ent": [],
    "gold_ent": []
  },
  {
    "pre_ent": [
      "01223353888"
    ],
    "gold_ent": [
      "01223353888"
    ]
  },
  {
    "pre_ent": [
      "moderate"
    ],
    "gold_ent": [
      "guesthouse",
      "moderate"
    ]
  },
  {
    "pre_ent": [],
    "gold_ent": []
  },
  {
    "pre_ent": [
      "centre",
      "cotto",
      "183_east_road_city_centre",
      "east"
    ],
    "gold_ent": [
      "183_east_road_city_centre",
      "cb11bg"
    ]
  },
  {
    "pre_ent": [
      "centre",
      "cotto",
      "british"
    ],
    "gold_ent": [
      "moderate"
    ]
  },
  {
    "pre_ent": [],
    "gold_ent": []
  },
  {
    "pre_ent": [
      "east",
      "4_star",
      "guesthouse"
    ],
    "gold_ent": [
      "a_and_b_guest_house",
      "4_star",
      "east"
    ]
  },
  {
    "pre_ent": [],
    "gold_ent": [
      "fbdr5bnr"
    ]
  },
  {
    "pre_ent": [
      "east",
      "alexander_bed_and_breakfast"
    ],
    "gold_ent": []
  },
  {
    "pre_ent": [],
    "gold_ent": []
  },
  {
    "pre_ent": [
      "98_king_street",
      "castle_galleries"
    ],
    "gold_ent": [
      "museum",
      "castle_galleries",
      "free"
    ]
  },
  {
    "pre_ent": [
      "01223307402",
      "cb23bj"
    ],
    "gold_ent": [
      "01223307402",
      "cb23bj"
    ]
  },
  {
    "pre_ent": [],
    "gold_ent": []
  },
  {
    "pre_ent": [
      "east",
      "cherry_hinton_water_play"
    ],
    "gold_ent": [
      "cherry_hinton_water_play"
    ]
  },
  {
    "pre_ent": [
      "01223446100"
    ],
    "gold_ent": [
      "cherry_hinton_water_play",
      "01223446100"
    ]
  },
  {
    "pre_ent": [],
    "gold_ent": []
  },
  {
    "pre_ent": [
      "east",
      "6"
    ],
    "gold_ent": [
      "6",
      "east"
    ]
  },
  {
    "pre_ent": [],
    "gold_ent": [
      "allenbell",
      "guesthouse",
      "east"
    ]
  },
  {
    "pre_ent": [],
    "gold_ent": [
      "7nwczep1"
    ]
  },
  {
    "pre_ent": [],
    "gold_ent": []
  },
  {
    "pre_ent": [
      "centre",
      "restaurant",
      "indian",
      "panahar",
      "01223355012"
    ],
    "gold_ent": [
      "8_norfolk_street_city_centre",
      "cb12lf",
      "restaurant",
      "expensive",
      "indian",
      "01223355012",
      "panahar"
    ]
  },
  {
    "pre_ent": [
      "12rtygz7"
    ],
    "gold_ent": []
  },
  {
    "pre_ent": [
      "12rtygz7",
      "curry_garden"
    ],
    "gold_ent": []
  },
  {
    "pre_ent": [
      "12rtygz7"
    ],
    "gold_ent": [
      "12rtygz7",
      "panahar"
    ]
  },
  {
    "pre_ent": [],
    "gold_ent": []
  },
  {
    "pre_ent": [
      "restaurant"
    ],
    "gold_ent": []
  },
  {
    "pre_ent": [
      "west",
      "restaurant",
      "quite_a_few"
    ],
    "gold_ent": [
      "quite_a_few",
      "expensive"
    ]
  },
  {
    "pre_ent": [
      "west",
      "indian",
      "restaurant",
      "quite_a_few"
    ],
    "gold_ent": [
      "west",
      "indian",
      "tandoori_palace"
    ]
  },
  {
    "pre_ent": [
      "68_histon_road_chesterton"
    ],
    "gold_ent": [
      "68_histon_road_chesterton"
    ]
  },
  {
    "pre_ent": [],
    "gold_ent": []
  },
  {
    "pre_ent": [],
    "gold_ent": []
  },
  {
    "pre_ent": [
      "north",
      "hotel",
      "2"
    ],
    "gold_ent": [
      "2",
      "north"
    ]
  },
  {
    "pre_ent": [],
    "gold_ent": [
      "2"
    ]
  },
  {
    "pre_ent": [
      "moderate",
      "hotel",
      "ashley_hotel"
    ],
    "gold_ent": [
      "ashley_hotel"
    ]
  },
  {
    "pre_ent": [
      "hotel",
      "ashley_hotel"
    ],
    "gold_ent": [
      "ashley_hotel"
    ]
  },
  {
    "pre_ent": [
      "hotel"
    ],
    "gold_ent": [
      "bof076g4"
    ]
  },
  {
    "pre_ent": [],
    "gold_ent": []
  },
  {
    "pre_ent": [
      "centre",
      "restaurant",
      "two"
    ],
    "gold_ent": []
  },
  {
    "pre_ent": [
      "centre",
      "restaurant",
      "two",
      "french"
    ],
    "gold_ent": [
      "cote",
      "restaurant_two_two",
      "bridge_street_city_centre",
      "north",
      "22_chesterton_road_chesterton",
      "centre",
      "cb43ax",
      "cb21uf"
    ]
  },
  {
    "pre_ent": [],
    "gold_ent": []
  },
  {
    "pre_ent": [
      "48aqq83y"
    ],
    "gold_ent": [
      "48aqq83y"
    ]
  },
  {
    "pre_ent": [],
    "gold_ent": []
  },
  {
    "pre_ent": [],
    "gold_ent": []
  },
  {
    "pre_ent": [
      "expensive",
      "restaurant",
      "several"
    ],
    "gold_ent": [
      "graffiti",
      "west",
      "several"
    ]
  },
  {
    "pre_ent": [
      "s3q9j1kj",
      "graffiti"
    ],
    "gold_ent": [
      "s3q9j1kj"
    ]
  },
  {
    "pre_ent": [
      "centre"
    ],
    "gold_ent": []
  },
  {
    "pre_ent": [
      "several"
    ],
    "gold_ent": [
      "several"
    ]
  },
  {
    "pre_ent": [
      "guesthouse"
    ],
    "gold_ent": [
      "guesthouse"
    ]
  },
  {
    "pre_ent": [
      "guesthouse"
    ],
    "gold_ent": [
      "moderate"
    ]
  },
  {
    "pre_ent": [
      "acorn_guest_house",
      "moderate",
      "several"
    ],
    "gold_ent": [
      "guesthouse",
      "avalon",
      "north",
      "4_star"
    ]
  },
  {
    "pre_ent": [
      "9zw11uhm"
    ],
    "gold_ent": [
      "9zw11uhm"
    ]
  },
  {
    "pre_ent": [],
    "gold_ent": []
  },
  {
    "pre_ent": [],
    "gold_ent": []
  }
]
