# Supplementary material for: PluDG: enhancing task-oriented dialogue system with knowledge graph plug-in module
Source: PeerJ Comput Sci. 2023 Nov 24;9:e1707. doi: 10.7717/peerj-cs.1707 (PMC10703105; doi:10.7717/peerj-cs.1707)
Supplement: Supplemental Information 1 [file peerj-cs-09-1707-s001.zip › decoder/data/woz2.1/GIN_woz_test.json]

[{"pre_ent": ["west", "cheap", "the_cambridge_belfry"], "gold_ent": ["cheap", "hotel", "west", "the_cambridge_belfry"], "id": 1, "template": "@name is a @type in the @area of town .", "response": "the_cambridge_belfry is a cheap in the west of town ."}, {"pre_ent": ["finches_bed_and_breakfast", "west"], "gold_ent": ["cheap", "the_cambridge_belfry"], "id": 2, "template": "i have the @name in the @area of town .", "response": "i have the finches_bed_and_breakfast in the west of town ."}, {"pre_ent": ["finches_bed_and_breakfast", "west", "4_star", "hotel"], "gold_ent": ["cheap", "hotel", "the_cambridge_belfry", "4_star"], "id": 3, "template": "@name is a @stars @type in the @area . would you like me to book you a room ?", "response": "finches_bed_and_breakfast is a 4_star hotel in the west . would you like me to book you a room ?"}, {"pre_ent": [], "gold_ent": [], "id": 4, "template": "yes , they both have free wifi .", "response": "yes , they both have free wifi ."}, {"pre_ent": [], "gold_ent": [], "id": 5, "template": "okay . when would you like to book ?", "response": "okay . when would you like to book ?"}, {"pre_ent": ["centre"], "gold_ent": [], "id": 6, "template": "you ' re welcome . thanks for contacting the cambridge towninfo centre .", "response": "you ' re welcome . thanks for contacting the cambridge towninfo centre ."}, {"pre_ent": ["21"], "gold_ent": ["4_star", "21"], "id": 7, "template": "i have @choice guesthouses that meet your criteria . do you have a preference for area ?", "response": "i have 21 guesthouses that meet your criteria . do you have a preference for area ?"}, {"pre_ent": ["21", "east"], "gold_ent": ["east"], "id": 8, "template": "i have @name in the @area and one in the @area . would you like me to book you a room ?", "response": "i have 21 in the east and one in the east . would you like me to book you a room ?"}, {"pre_ent": ["moderate", "express_by_holiday_inn_cambridge", "east"], "gold_ent": ["hotel", "centre", "4_star", "expensive", "university_arms_hotel"], "id": 9, "template": "i have the @name in the @area of town and is in the @pricerange price range .", "response": "i have the express_by_holiday_inn_cambridge in the east of town and is in the moderate price range ."}, {"pre_ent": ["hotel", "pr0abubi", "university_arms_hotel"], "gold_ent": [], "id": 10, "template": "i was able to book you into the @name with reference number @ref . is there anything else i can help you with ?", "response": "i was able to book you into the university_arms_hotel with reference number pr0abubi . is there anything else i can help you with ?"}, {"pre_ent": ["hotel", "pr0abubi", "university_arms_hotel"], "gold_ent": [], "id": 11, "template": "i was able to book you into the @name for 4 nights starting monday for 6 nights starting monday for 6 nights . your reference number is @ref .", "response": "i was able to book you into the university_arms_hotel for 4 nights starting monday for 6 nights starting monday for 6 nights . your reference number is pr0abubi ."}, {"pre_ent": ["hotel", "pr0abubi", "university_arms_hotel"], "gold_ent": [], "id": 12, "template": "i was able to book you into the @name for 4 nights starting monday for 4 nights starting monday for 6 people . your reference number is @ref .", "response": "i was able to book you into the university_arms_hotel for 4 nights starting monday for 4 nights starting monday for 6 people . your reference number is pr0abubi ."}, {"pre_ent": ["hotel", "pr0abubi", "university_arms_hotel", "centre"], "gold_ent": ["hotel", "centre", "4_star"], "id": 13, "template": "i was able to book you into the @name in the @area . your reference number is @ref .", "response": "i was able to book you into the university_arms_hotel in the centre . your reference number is pr0abubi ."}, {"pre_ent": ["hotel", "pr0abubi", "university_arms_hotel"], "gold_ent": [], "id": 14, "template": "i was able to book you into the @name for 4 nights starting monday for 4 nights starting monday for 4 nights . your reference number is @ref .", "response": "i was able to book you into the university_arms_hotel for 4 nights starting monday for 4 nights starting monday for 4 nights . your reference number is pr0abubi ."}, {"pre_ent": ["hotel", "pr0abubi"], "gold_ent": [], "id": 15, "template": "i was able to book you into the @name for you . your reference number is @ref .", "response": "i was able to book you into the hotel for you . your reference number is pr0abubi ."}, {"pre_ent": ["hotel", "pr0abubi", "university_arms_hotel"], "gold_ent": ["pr0abubi"], "id": 16, "template": "i was able to book you into the @name for 4 nights starting monday at the @name . your reference number is @ref .", "response": "i was able to book you into the university_arms_hotel for 4 nights starting monday at the university_arms_hotel . your reference number is pr0abubi ."}, {"pre_ent": [], "gold_ent": [], "id": 17, "template": "you ' re welcome . enjoy your stay .", "response": "you ' re welcome . enjoy your stay ."}, {"pre_ent": ["guesthouse", "a_great_number"], "gold_ent": [], "id": 18, "template": "i have @choice guesthouses available . do you have a preference for area ?", "response": "i have a_great_number guesthouses available . do you have a preference for area ?"}, {"pre_ent": ["guesthouse", "a_great_number"], "gold_ent": ["a_great_number"], "id": 19, "template": "i have @choice guesthouses that meet your criteria . do you have a preference for area ?", "response": "i have a_great_number guesthouses that meet your criteria . do you have a preference for area ?"}, {"pre_ent": ["acorn_guest_house", "west"], "gold_ent": ["acorn_guest_house"], "id": 20, "template": "i have the @name in the @area and one in the @area . would you like me to book you a room ?", "response": "i have the acorn_guest_house in the west and one in the west . would you like me to book you a room ?"}, {"pre_ent": ["acorn_guest_house", "lulj5n6x"], "gold_ent": ["lulj5n6x"], "id": 21, "template": "i was able to book you into the @name . your reference number is @ref . is there anything else i can help you", "response": "i was able to book you into the acorn_guest_house . your reference number is lulj5n6x . is there anything else i can help you"}, {"pre_ent": [], "gold_ent": [], "id": 22, "template": "you ' re welcome . enjoy your stay .", "response": "you ' re welcome . enjoy your stay ."}, {"pre_ent": ["expensive", "restaurant", "many"], "gold_ent": ["many"], "id": 23, "template": "there are @choice @pricerange restaurants in the @area part of town . what type of food are you looking for ?", "response": "there are many expensive restaurants in the expensive part of town . what type of food are you looking for ?"}, {"pre_ent": ["north", "expensive", "restaurant", "many"], "gold_ent": ["saigon_city"], "id": 24, "template": "there are @choice @pricerange restaurants in the @area part of town . do you have a preference on area ?", "response": "there are many expensive restaurants in the north part of town . do you have a preference on area ?"}, {"pre_ent": ["restaurant"], "gold_ent": [], "id": 25, "template": "i ' m sorry , i was unable to book that @type . would you like me to try another time or time slot ?", "response": "i ' m sorry , i was unable to book that restaurant . would you like me to try another time or time slot ?"}, {"pre_ent": ["north", "restaurant", "saigon_city", "asian_oriental"], "gold_ent": ["saigon_city", "asian_oriental"], "id": 26, "template": "@name is an @food @type in the @area part of town .", "response": "saigon_city is an asian_oriental restaurant in the north part of town ."}, {"pre_ent": ["saigon_city", "01223356555", "cb41nl"], "gold_ent": ["01223356555", "cb41nl"], "id": 27, "template": "the phone number for @name is @phone and the postcode is @postcode", "response": "the phone number for saigon_city is 01223356555 and the postcode is cb41nl"}, {"pre_ent": [], "gold_ent": ["centre"], "id": 28, "template": "you ' re welcome . goodbye .", "response": "you ' re welcome . goodbye ."}, {"pre_ent": ["restaurant", "saigon_city", "north", "asian_oriental"], "gold_ent": ["saigon_city", "restaurant", "expensive", "01223356555", "north", "asian_oriental"], "id": 29, "template": "@name is a @food @type in the @area of town . would you like me to make a reservation ?", "response": "saigon_city is a asian_oriental restaurant in the north of town . would you like me to make a reservation ?"}, {"pre_ent": [], "gold_ent": [], "id": 30, "template": "you ' re welcome . thank you for calling .", "response": "you ' re welcome . thank you for calling ."}, {"pre_ent": ["3"], "gold_ent": ["3", "centre", "moderate", "expensive"], "id": 31, "template": "there are @choice guesthouses available . do you have a preference for area ?", "response": "there are 3 guesthouses available . do you have a preference for area ?"}, {"pre_ent": ["centre", "hotel", "university_arms_hotel"], "gold_ent": ["3_star", "gonville_hotel", "university_arms_hotel"], "id": 32, "template": "i have the @name in the @area . would you like to book a room ?", "response": "i have the university_arms_hotel in the centre . would you like to book a room ?"}, {"pre_ent": ["hotel", "swvv72fs", "gonville_hotel"], "gold_ent": [], "id": 33, "template": "i was able to book you into the @name and your reference number is @ref .", "response": "i was able to book you into the gonville_hotel and your reference number is swvv72fs ."}, {"pre_ent": ["hotel", "swvv72fs", "university_arms_hotel"], "gold_ent": [], "id": 34, "template": "i was able to book you into the @name for you . your reference number is @ref .", "response": "i was able to book you into the university_arms_hotel for you . your reference number is swvv72fs ."}, {"pre_ent": ["hotel", "swvv72fs", "university_arms_hotel"], "gold_ent": ["swvv72fs"], "id": 35, "template": "i was able to book you into the @name and your reference number is @ref .", "response": "i was able to book you into the university_arms_hotel and your reference number is swvv72fs ."}, {"pre_ent": [], "gold_ent": [], "id": 36, "template": "you ' re welcome . enjoy your stay .", "response": "you ' re welcome . enjoy your stay ."}, {"pre_ent": ["south", "restaurant", "five"], "gold_ent": ["italian", "five", "indian", "expensive", "mexican", "south", "chinese"], "id": 37, "template": "there are @choice restaurants in the @area part of town . what type of food are you looking for ?", "response": "there are five restaurants in the south part of town . what type of food are you looking for ?"}, {"pre_ent": ["south", "restaurant", "chiquito_restaurant_bar", "mexican", "01223400170"], "gold_ent": ["01223400170", "mexican", "cb17dy", "chiquito_restaurant_bar"], "id": 38, "template": "@name is a @food @type in the @area of town . the phone number is @phone .", "response": "chiquito_restaurant_bar is a mexican restaurant in the south of town . the phone number is 01223400170 ."}, {"pre_ent": [], "gold_ent": [], "id": 39, "template": "you ' re welcome . goodbye .", "response": "you ' re welcome . goodbye ."}, {"pre_ent": ["restaurant", "saigon_city", "north", "asian_oriental"], "gold_ent": [], "id": 40, "template": "@name is a @food @type in the @area . would you like me to make a reservation for you ?", "response": "saigon_city is a asian_oriental restaurant in the north . would you like me to make a reservation for you ?"}, {"pre_ent": ["p9d58c0o", "saigon_city"], "gold_ent": ["p9d58c0o"], "id": 41, "template": "i was able to book you at @name . your reference number is @ref .", "response": "i was able to book you at saigon_city . your reference number is p9d58c0o ."}, {"pre_ent": [], "gold_ent": [], "id": 42, "template": "you ' re welcome . enjoy your meal .", "response": "you ' re welcome . enjoy your meal ."}, {"pre_ent": ["centre", "restaurant", "a_lot"], "gold_ent": ["4_-_6_rose_crescent", "spanish", "restaurant", "cheap", "la_raza"], "id": 43, "template": "there are @choice restaurants in the @area . do you have a preference for area ?", "response": "there are a_lot restaurants in the centre . do you have a preference for area ?"}, {"pre_ent": ["centre", "restaurant", "a_lot"], "gold_ent": ["4_-_6_rose_crescent", "spanish", "restaurant", "centre", "cheap", "la_raza"], "id": 44, "template": "there are @choice restaurants in the @area . do you have a preference for area ?", "response": "there are a_lot restaurants in the centre . do you have a preference for area ?"}, {"pre_ent": ["oog9kq5v", "la_raza"], "gold_ent": ["oog9kq5v"], "id": 45, "template": "i was able to book you at @name . your reference number is @ref .", "response": "i was able to book you at la_raza . your reference number is oog9kq5v ."}, {"pre_ent": ["a_lot"], "gold_ent": ["a_lot"], "id": 46, "template": "yes , i have @choice available . do you have a preference on area ?", "response": "yes , i have a_lot available . do you have a preference on area ?"}, {"pre_ent": [], "gold_ent": [], "id": 47, "template": "you ' re welcome . enjoy your meal .", "response": "you ' re welcome . enjoy your meal ."}, {"pre_ent": ["east", "guesthouse", "5"], "gold_ent": [], "id": 48, "template": "there are @choice guesthouses in the @area . do you have a preference for area ?", "response": "there are 5 guesthouses in the east . do you have a preference for area ?"}, {"pre_ent": ["guesthouse", "5"], "gold_ent": ["5"], "id": 49, "template": "there are @choice guesthouses that meet your criteria . do you have a preference for area ?", "response": "there are 5 guesthouses that meet your criteria . do you have a preference for area ?"}, {"pre_ent": ["s0jdzbtq", "warkworth_house"], "gold_ent": ["s0jdzbtq", "710_newmarket_road", "allenbell"], "id": 50, "template": "i was able to book you at @name . your reference number is @ref . is there anything else i can help you with ?", "response": "i was able to book you at warkworth_house . your reference number is s0jdzbtq . is there anything else i can help you with ?"}, {"pre_ent": [], "gold_ent": [], "id": 51, "template": "you ' re welcome . enjoy your stay .", "response": "you ' re welcome . enjoy your stay ."}, {"pre_ent": ["guesthouse", "north", "arbury_lodge_guesthouse"], "gold_ent": ["arbury_lodge_guesthouse", "guesthouse", "4_star", "north"], "id": 52, "template": "i have the @name in the @area . would you like me to book you a room ?", "response": "i have the arbury_lodge_guesthouse in the north . would you like me to book you a room ?"}, {"pre_ent": ["guesthouse", "pwyhrhpr", "arbury_lodge_guesthouse"], "gold_ent": ["pwyhrhpr"], "id": 53, "template": "i was able to book you at the @name . your reference number is @ref .", "response": "i was able to book you at the arbury_lodge_guesthouse . your reference number is pwyhrhpr ."}, {"pre_ent": [], "gold_ent": ["centre"], "id": 54, "template": "you ' re welcome . enjoy your stay .", "response": "you ' re welcome . enjoy your stay ."}, {"pre_ent": ["guesthouse", "many"], "gold_ent": ["many"], "id": 55, "template": "i have @choice guesthouses that meet your criteria . do you have a preference for area ?", "response": "i have many guesthouses that meet your criteria . do you have a preference for area ?"}, {"pre_ent": ["north", "guesthouse"], "gold_ent": [], "id": 56, "template": "there are several guesthouses in the @area that are both guesthouses in the @area . do you have a preference for area ?", "response": "there are several guesthouses in the north that are both guesthouses in the north . do you have a preference for area ?"}, {"pre_ent": ["k9zns97g", "acorn_guest_house"], "gold_ent": [], "id": 57, "template": "i was able to book you at @name . your reference number is @ref .", "response": "i was able to book you at acorn_guest_house . your reference number is k9zns97g ."}, {"pre_ent": ["k9zns97g", "acorn_guest_house"], "gold_ent": ["acorn_guest_house"], "id": 58, "template": "i have booked you at the @name . your reference number is @ref .", "response": "i have booked you at the acorn_guest_house . your reference number is k9zns97g ."}, {"pre_ent": ["k9zns97g", "acorn_guest_house"], "gold_ent": [], "id": 59, "template": "i was able to book you into the @name and your reference number is @ref .", "response": "i was able to book you into the acorn_guest_house and your reference number is k9zns97g ."}, {"pre_ent": ["k9zns97g", "acorn_guest_house"], "gold_ent": ["arbury_lodge_guesthouse"], "id": 60, "template": "i was able to book you into the @name . your reference number is @ref .", "response": "i was able to book you into the acorn_guest_house . your reference number is k9zns97g ."}, {"pre_ent": ["k9zns97g", "acorn_guest_house"], "gold_ent": ["arbury_lodge_guesthouse", "k9zns97g"], "id": 61, "template": "i was able to book you into the @name and your reference number is @ref .", "response": "i was able to book you into the acorn_guest_house and your reference number is k9zns97g ."}, {"pre_ent": [], "gold_ent": [], "id": 62, "template": "you ' re welcome . good-bye .", "response": "you ' re welcome . good-bye ."}, {"pre_ent": ["centre", "frankie_and_bennys"], "gold_ent": ["centre"], "id": 63, "template": "i have @name in the @area area . would you like me to book you a table ?", "response": "i have frankie_and_bennys in the centre area . would you like me to book you a table ?"}, {"pre_ent": ["frankie_and_bennys", "south"], "gold_ent": ["frankie_and_bennys", "south"], "id": 64, "template": "i have the @name in the @area . would you like me to book you a table ?", "response": "i have the frankie_and_bennys in the south . would you like me to book you a table ?"}, {"pre_ent": ["zyqx1tyk", "frankie_and_bennys"], "gold_ent": ["zyqx1tyk"], "id": 65, "template": "i was able to book you at @name . your reference number is @ref .", "response": "i was able to book you at frankie_and_bennys . your reference number is zyqx1tyk ."}, {"pre_ent": [], "gold_ent": [], "id": 66, "template": "you ' re welcome . enjoy your meal .", "response": "you ' re welcome . enjoy your meal ."}, {"pre_ent": ["centre", "ugly_duckling"], "gold_ent": ["restaurant"], "id": 67, "template": "i have @name in the @area area . would you like me to book you a table ?", "response": "i have ugly_duckling in the centre area . would you like me to book you a table ?"}, {"pre_ent": ["chinese", "p3vzvzgy", "tang_chinese"], "gold_ent": [], "id": 68, "template": "i was able to book you at @name . your reference number is @ref .", "response": "i was able to book you at tang_chinese . your reference number is p3vzvzgy ."}, {"pre_ent": ["chinese", "p3vzvzgy", "tang_chinese"], "gold_ent": ["yu_garden"], "id": 69, "template": "i was able to get you into the @name . your reference number is @ref .", "response": "i was able to get you into the tang_chinese . your reference number is p3vzvzgy ."}, {"pre_ent": ["p3vzvzgy"], "gold_ent": ["p3vzvzgy"], "id": 70, "template": "your reference number is @ref .", "response": "your reference number is p3vzvzgy ."}, {"pre_ent": [], "gold_ent": [], "id": 71, "template": "you ' re welcome . enjoy your meal .", "response": "you ' re welcome . enjoy your meal ."}, {"pre_ent": ["centre", "restaurant", "many"], "gold_ent": ["modern_european", "the_river_bar_steakhouse_and_grill", "golden_house", "many", "chinese"], "id": 72, "template": "there are @choice restaurants in the @area . do you have a preference for type of food ?", "response": "there are many restaurants in the centre . do you have a preference for type of food ?"}, {"pre_ent": ["12_lensfield_road_city_centre", "centre", "01842753771"], "gold_ent": ["cb21eg", "12_lensfield_road_city_centre", "01842753771"], "id": 73, "template": "the address is @address and the phone number is @phone . is there anything else i can help you with ?", "response": "the address is 12_lensfield_road_city_centre and the phone number is 01842753771 . is there anything else i can help you with ?"}, {"pre_ent": [], "gold_ent": [], "id": 74, "template": "you ' re welcome . have a great day .", "response": "you ' re welcome . have a great day ."}, {"pre_ent": ["indian", "restaurant", "2", "north"], "gold_ent": ["cheap", "moderate", "2"], "id": 75, "template": "there are @choice @food restaurants in the @area . do you have a preference for area ?", "response": "there are 2 indian restaurants in the north . do you have a preference for area ?"}, {"pre_ent": ["the_nirala", "7_milton_road_chesterton"], "gold_ent": ["cb41uy", "the_nirala", "7_milton_road_chesterton"], "id": 76, "template": "@name is located at @address .", "response": "the_nirala is located at 7_milton_road_chesterton ."}, {"pre_ent": [], "gold_ent": ["centre"], "id": 77, "template": "you ' re welcome . goodbye .", "response": "you ' re welcome . goodbye ."}, {"pre_ent": ["osp4trb9", "the_lensfield_hotel", "hotel"], "gold_ent": ["the_lensfield_hotel", "53-57_lensfield_road", "south"], "id": 78, "template": "i ' ve booked you at the @name . your reference number is @ref .", "response": "i ' ve booked you at the the_lensfield_hotel . your reference number is osp4trb9 ."}, {"pre_ent": ["osp4trb9"], "gold_ent": ["osp4trb9"], "id": 79, "template": "booking was successful . reference number is : @ref .", "response": "booking was successful . reference number is : osp4trb9 ."}, {"pre_ent": [], "gold_ent": [], "id": 80, "template": "you ' re welcome . enjoy your stay .", "response": "you ' re welcome . enjoy your stay ."}, {"pre_ent": ["centre", "5"], "gold_ent": ["ballare", "centre", "5"], "id": 81, "template": "there are @choice museums in the @area . do you have a preference for area ?", "response": "there are 5 museums in the centre . do you have a preference for area ?"}, {"pre_ent": ["ballare", "heidelberg_gardens_,_lion_yard", "01223364222"], "gold_ent": ["5"], "id": 82, "template": "the @name is located at @address . the phone number is @phone .", "response": "the ballare is located at heidelberg_gardens_,_lion_yard . the phone number is 01223364222 ."}, {"pre_ent": [], "gold_ent": [], "id": 83, "template": "you ' re welcome . have a great day !", "response": "you ' re welcome . have a great day !"}, {"pre_ent": ["museum", "kettle_'_s_yard", "west"], "gold_ent": ["free", "west", "castle_street"], "id": 84, "template": "@name is a @type in the @area of town .", "response": "kettle_'_s_yard is a museum in the west of town ."}, {"pre_ent": [], "gold_ent": ["centre"], "id": 85, "template": "you ' re welcome . thank you for calling .", "response": "you ' re welcome . thank you for calling ."}, {"pre_ent": ["guesthouse", "lots_of_them"], "gold_ent": ["lots_of_them"], "id": 86, "template": "i have @choice guesthouses that meet your criteria . do you have a preference for area ?", "response": "i have lots_of_them guesthouses that meet your criteria . do you have a preference for area ?"}, {"pre_ent": ["guesthouse"], "gold_ent": ["4_star"], "id": 87, "template": "i have several guesthouses that meet your criteria . would you like to try a different area or price range ?", "response": "i have several guesthouses that meet your criteria . would you like to try a different area or price range ?"}, {"pre_ent": ["x7vu6y8y", "acorn_guest_house"], "gold_ent": [], "id": 88, "template": "i was able to book you into the @name . your reference number is @ref .", "response": "i was able to book you into the acorn_guest_house . your reference number is x7vu6y8y ."}, {"pre_ent": ["x7vu6y8y", "north"], "gold_ent": ["x7vu6y8y"], "id": 89, "template": "i was able to book you into the @name in the @area with reference number @ref .", "response": "i was able to book you into the x7vu6y8y in the north with reference number x7vu6y8y ."}, {"pre_ent": [], "gold_ent": [], "id": 90, "template": "you ' re welcome . enjoy your stay .", "response": "you ' re welcome . enjoy your stay ."}, {"pre_ent": ["guesthouse", "four"], "gold_ent": ["four"], "id": 91, "template": "there are @choice guesthouses that meet your criteria . do you have a preference for area ?", "response": "there are four guesthouses that meet your criteria . do you have a preference for area ?"}, {"pre_ent": ["hamilton_lodge", "north"], "gold_ent": ["hamilton_lodge", "hobsons_house"], "id": 92, "template": "i have the @name in the @area . would you like me to book you a room ?", "response": "i have the hamilton_lodge in the north . would you like me to book you a room ?"}, {"pre_ent": ["4wngilmf", "hamilton_lodge"], "gold_ent": [], "id": 93, "template": "i was able to book you at the @name . your reference number is @ref .", "response": "i was able to book you at the hamilton_lodge . your reference number is 4wngilmf ."}, {"pre_ent": ["4wngilmf"], "gold_ent": [], "id": 94, "template": "booking was successful . reference number is : @ref .", "response": "booking was successful . reference number is : 4wngilmf ."}, {"pre_ent": ["4wngilmf", "hamilton_lodge"], "gold_ent": [], "id": 95, "template": "i was able to book you into the @name . your reference number is @ref .", "response": "i was able to book you into the hamilton_lodge . your reference number is 4wngilmf ."}, {"pre_ent": ["4wngilmf", "bridge_guest_house"], "gold_ent": ["4wngilmf"], "id": 96, "template": "i was able to book you into the @name . your reference number is @ref .", "response": "i was able to book you into the bridge_guest_house . your reference number is 4wngilmf ."}, {"pre_ent": [], "gold_ent": [], "id": 97, "template": "you ' re welcome . enjoy your stay .", "response": "you ' re welcome . enjoy your stay ."}, {"pre_ent": ["italian", "restaurant", "da_vinci_pizzeria", "north"], "gold_ent": ["da_vinci_pizzeria", "20_milton_road_chesterton"], "id": 98, "template": "@name is a @food @type in the @area part of town .", "response": "da_vinci_pizzeria is a italian restaurant in the north part of town ."}, {"pre_ent": ["cheap"], "gold_ent": ["cheap", "restaurant"], "id": 99, "template": "yes , it is in the @area part of town .", "response": "yes , it is in the cheap part of town ."}, {"pre_ent": ["centre", "12_bridge_street_city_centre", "da_vinci_pizzeria", "01223351707"], "gold_ent": ["20_milton_road_chesterton", "01223351707"], "id": 100, "template": "the phone number for @name is @phone and the address is @address .", "response": "the phone number for da_vinci_pizzeria is 01223351707 and the address is 12_bridge_street_city_centre ."}, {"pre_ent": [], "gold_ent": [], "id": 101, "template": "you ' re welcome . goodbye .", "response": "you ' re welcome . goodbye ."}, {"pre_ent": [], "gold_ent": [], "id": 102, "template": "thank you for using our system . good bye", "response": "thank you for using our system . good bye"}, {"pre_ent": ["meze_bar", "centre"], "gold_ent": [], "id": 103, "template": "i have @name in the @area of town .", "response": "i have meze_bar in the centre of town ."}, {"pre_ent": ["meze_bar", "centre"], "gold_ent": ["centre"], "id": 104, "template": "i have @name in the @area . would you like me to book you a table ?", "response": "i have meze_bar in the centre . would you like me to book you a table ?"}, {"pre_ent": ["meze_bar", "centre"], "gold_ent": ["meze_bar", "restaurant"], "id": 105, "template": "i have @name in the @area of town . would you like me to book you a table ?", "response": "i have meze_bar in the centre of town . would you like me to book you a table ?"}, {"pre_ent": ["meze_bar", "uywxp4gd"], "gold_ent": [], "id": 106, "template": "i was able to book you at @name . your reference number is @ref .", "response": "i was able to book you at meze_bar . your reference number is uywxp4gd ."}, {"pre_ent": ["meze_bar", "uywxp4gd"], "gold_ent": [], "id": 107, "template": "i was able to book you into @name . your reference number is @ref .", "response": "i was able to book you into meze_bar . your reference number is uywxp4gd ."}, {"pre_ent": ["meze_bar", "uywxp4gd"], "gold_ent": ["meze_bar", "restaurant", "expensive", "turkish"], "id": 108, "template": "i was able to book you into @name . your reference number is @ref .", "response": "i was able to book you into meze_bar . your reference number is uywxp4gd ."}, {"pre_ent": ["meze_bar", "uywxp4gd"], "gold_ent": [], "id": 109, "template": "i was able to book you at @name . your reference number is @ref .", "response": "i was able to book you at meze_bar . your reference number is uywxp4gd ."}, {"pre_ent": ["uywxp4gd"], "gold_ent": ["uywxp4gd"], "id": 110, "template": "your reference number is @ref .", "response": "your reference number is uywxp4gd ."}, {"pre_ent": [], "gold_ent": [], "id": 111, "template": "you ' re welcome . enjoy your meal .", "response": "you ' re welcome . enjoy your meal ."}, {"pre_ent": ["north", "guesthouse", "many"], "gold_ent": ["many", "guesthouse", "north"], "id": 112, "template": "there are @choice guesthouses in the @area . do you have a preference for area ?", "response": "there are many guesthouses in the north . do you have a preference for area ?"}, {"pre_ent": ["guesthouse", "many"], "gold_ent": ["guesthouse"], "id": 113, "template": "there are @choice guesthouses that meet your criteria . do you have a preference for area ?", "response": "there are many guesthouses that meet your criteria . do you have a preference for area ?"}, {"pre_ent": ["guesthouse", "many"], "gold_ent": ["acorn_guest_house"], "id": 114, "template": "there are @choice guesthouses that meet your criteria . do you have a preference for area ?", "response": "there are many guesthouses that meet your criteria . do you have a preference for area ?"}, {"pre_ent": ["4_star"], "gold_ent": [], "id": 115, "template": "yes , it is a @pricerange price range .", "response": "yes , it is a 4_star price range ."}, {"pre_ent": [], "gold_ent": [], "id": 116, "template": "you ' re welcome . have a great day !", "response": "you ' re welcome . have a great day !"}, {"pre_ent": ["meghna", "west"], "gold_ent": ["curry_prince"], "id": 117, "template": "i have @name in the @area area . would you like to try a different area of town ?", "response": "i have meghna in the west area . would you like to try a different area of town ?"}, {"pre_ent": ["rpwowdoo", "curry_prince"], "gold_ent": ["rpwowdoo"], "id": 118, "template": "i was able to book you at @name . your reference number is @ref .", "response": "i was able to book you at curry_prince . your reference number is rpwowdoo ."}, {"pre_ent": [], "gold_ent": [], "id": 119, "template": "you ' re welcome . enjoy your meal .", "response": "you ' re welcome . enjoy your meal ."}, {"pre_ent": ["guesthouse", "4"], "gold_ent": ["cheap", "4"], "id": 120, "template": "i have @choice guesthouses available . do you have a preference for area ?", "response": "i have 4 guesthouses available . do you have a preference for area ?"}, {"pre_ent": ["centre", "el_shaddai"], "gold_ent": ["alexander_bed_and_breakfast"], "id": 121, "template": "i have the @name in the @area . would you like me to book you a room ?", "response": "i have the el_shaddai in the centre . would you like me to book you a room ?"}, {"pre_ent": ["alexander_bed_and_breakfast", "ey36gh17"], "gold_ent": ["ey36gh17"], "id": 122, "template": "i was able to book you into the @name and your reference number is @ref .", "response": "i was able to book you into the alexander_bed_and_breakfast and your reference number is ey36gh17 ."}, {"pre_ent": [], "gold_ent": [], "id": 123, "template": "you ' re welcome . enjoy your stay .", "response": "you ' re welcome . enjoy your stay ."}, {"pre_ent": ["guesthouse", "10"], "gold_ent": ["cheap", "10"], "id": 124, "template": "there are @choice guesthouses that meet your criteria . do you have a preference for area ?", "response": "there are 10 guesthouses that meet your criteria . do you have a preference for area ?"}, {"pre_ent": ["alexander_bed_and_breakfast", "centre"], "gold_ent": ["0_star", "4_star"], "id": 125, "template": "i have the @name in the @area and one in the @area .", "response": "i have the alexander_bed_and_breakfast in the centre and one in the centre ."}, {"pre_ent": ["4_star", "guesthouse", "centre", "el_shaddai"], "gold_ent": ["guesthouse", "4_star"], "id": 126, "template": "@name is a @stars @type in the @area .", "response": "el_shaddai is a 4_star guesthouse in the centre ."}, {"pre_ent": [], "gold_ent": [], "id": 127, "template": "okay . when would you like to book ?", "response": "okay . when would you like to book ?"}, {"pre_ent": [], "gold_ent": [], "id": 128, "template": "you ' re welcome . have a great day .", "response": "you ' re welcome . have a great day ."}, {"pre_ent": ["restaurant", "east"], "gold_ent": ["east"], "id": 129, "template": "i ' m sorry , there are no restaurants in the @area . would you like to try a different area ?", "response": "i ' m sorry , there are no restaurants in the east . would you like to try a different area ?"}, {"pre_ent": ["qw8jzwzk", "pizza_hut_fen_ditton"], "gold_ent": [], "id": 130, "template": "i was able to book you into the @name . your reference number is @ref .", "response": "i was able to book you into the pizza_hut_fen_ditton . your reference number is qw8jzwzk ."}, {"pre_ent": ["pizza_hut_fen_ditton", "east"], "gold_ent": ["italian", "east", "pizza_hut_fen_ditton"], "id": 131, "template": "i have @name in the @area of town . would you like me to book you a table ?", "response": "i have pizza_hut_fen_ditton in the east of town . would you like me to book you a table ?"}, {"pre_ent": ["qw8jzwzk", "pizza_hut_fen_ditton"], "gold_ent": [], "id": 132, "template": "i was able to book you at @name . your reference number is @ref .", "response": "i was able to book you at pizza_hut_fen_ditton . your reference number is qw8jzwzk ."}, {"pre_ent": ["qw8jzwzk", "pizza_hut_fen_ditton"], "gold_ent": ["qw8jzwzk"], "id": 133, "template": "i was able to book you into @name . your reference number is @ref .", "response": "i was able to book you into pizza_hut_fen_ditton . your reference number is qw8jzwzk ."}, {"pre_ent": [], "gold_ent": ["centre"], "id": 134, "template": "you ' re welcome . enjoy your meal .", "response": "you ' re welcome . enjoy your meal ."}, {"pre_ent": ["centre", "museum", "11"], "gold_ent": ["centre"], "id": 135, "template": "there are @choice museums in the @area of town . do you have a preference for area ?", "response": "there are 11 museums in the centre of town . do you have a preference for area ?"}, {"pre_ent": ["centre", "museum", "11"], "gold_ent": ["broughton_house_gallery", "98_king_street", "cb11ln", "free", "11"], "id": 136, "template": "there are @choice museums in the @area of town . do you have a preference on area ?", "response": "there are 11 museums in the centre of town . do you have a preference on area ?"}, {"pre_ent": ["01223314960"], "gold_ent": ["broughton_house_gallery", "01223314960"], "id": 137, "template": "the phone number is @phone . is there anything else i can help you with ?", "response": "the phone number is 01223314960 . is there anything else i can help you with ?"}, {"pre_ent": [], "gold_ent": [], "id": 138, "template": "you ' re welcome . have a great day .", "response": "you ' re welcome . have a great day ."}, {"pre_ent": ["guesthouse", "29"], "gold_ent": ["29"], "id": 139, "template": "i have @choice guesthouses that meet your criteria . do you have a preference for area ?", "response": "i have 29 guesthouses that meet your criteria . do you have a preference for area ?"}, {"pre_ent": ["alexander_bed_and_breakfast", "centre"], "gold_ent": [], "id": 140, "template": "i have @name in the @area . would you like me to book you a room ?", "response": "i have alexander_bed_and_breakfast in the centre . would you like me to book you a room ?"}, {"pre_ent": ["alexander_bed_and_breakfast", "yflkm9uu"], "gold_ent": [], "id": 141, "template": "i was able to book you into the @name and your reference number is @ref .", "response": "i was able to book you into the alexander_bed_and_breakfast and your reference number is yflkm9uu ."}, {"pre_ent": ["alexander_bed_and_breakfast", "yflkm9uu"], "gold_ent": [], "id": 142, "template": "i was able to book you into the @name . your reference number is @ref .", "response": "i was able to book you into the alexander_bed_and_breakfast . your reference number is yflkm9uu ."}, {"pre_ent": ["alexander_bed_and_breakfast", "yflkm9uu"], "gold_ent": ["alexander_bed_and_breakfast"], "id": 143, "template": "i was able to book you into the @name . your reference number is @ref .", "response": "i was able to book you into the alexander_bed_and_breakfast . your reference number is yflkm9uu ."}, {"pre_ent": ["alexander_bed_and_breakfast", "yflkm9uu"], "gold_ent": ["yflkm9uu", "alexander_bed_and_breakfast"], "id": 144, "template": "i was able to book you into the @name . your reference number is @ref .", "response": "i was able to book you into the alexander_bed_and_breakfast . your reference number is yflkm9uu ."}, {"pre_ent": [], "gold_ent": [], "id": 145, "template": "you ' re welcome . enjoy your stay .", "response": "you ' re welcome . enjoy your stay ."}, {"pre_ent": ["guesthouse", "5"], "gold_ent": ["5"], "id": 146, "template": "i have @choice guesthouses that meet your criteria . do you have a preference for area ?", "response": "i have 5 guesthouses that meet your criteria . do you have a preference for area ?"}, {"pre_ent": ["4_star", "5"], "gold_ent": ["guesthouse"], "id": 147, "template": "i have @name . it has a @stars rating .", "response": "i have 5 . it has a 4_star rating ."}, {"pre_ent": ["5", "el_shaddai", "centre"], "gold_ent": ["guesthouse", "allenbell", "4_star"], "id": 148, "template": "i have @name in the @area and @name in the @area . would you like me to book you a room ?", "response": "i have 5 in the centre and el_shaddai in the centre . would you like me to book you a room ?"}, {"pre_ent": ["e8npwa4b", "allenbell"], "gold_ent": ["e8npwa4b"], "id": 149, "template": "i was able to book you at the @name . your reference number is @ref .", "response": "i was able to book you at the allenbell . your reference number is e8npwa4b ."}, {"pre_ent": [], "gold_ent": [], "id": 150, "template": "you ' re welcome . have a great day !", "response": "you ' re welcome . have a great day !"}, {"pre_ent": ["restaurant", "south", "expensive", "frankie_and_bennys"], "gold_ent": ["pizza_hut_cherry_hinton", "frankie_and_bennys"], "id": 151, "template": "@name is an @food @type in the @area of town . would you like me to book you a table ?", "response": "frankie_and_bennys is an expensive restaurant in the south of town . would you like me to book you a table ?"}, {"pre_ent": ["rq2l5tkr", "frankie_and_bennys"], "gold_ent": [], "id": 152, "template": "i was able to book you at @name . your reference number is @ref . is there anything else i can help you with ?", "response": "i was able to book you at frankie_and_bennys . your reference number is rq2l5tkr . is there anything else i can help you with ?"}, {"pre_ent": ["rq2l5tkr", "frankie_and_bennys"], "gold_ent": ["rq2l5tkr"], "id": 153, "template": "i was able to book you into the @name on thursday at 11:15 . your reference number is @ref .", "response": "i was able to book you into the frankie_and_bennys on thursday at 11:15 . your reference number is rq2l5tkr ."}, {"pre_ent": [], "gold_ent": [], "id": 154, "template": "you ' re welcome . enjoy your meal .", "response": "you ' re welcome . enjoy your meal ."}, {"pre_ent": ["guesthouse", "ten"], "gold_ent": ["ten"], "id": 155, "template": "i have @choice guesthouses available . do you have a preference for area ?", "response": "i have ten guesthouses available . do you have a preference for area ?"}, {"pre_ent": ["bridge_guest_house", "south"], "gold_ent": ["3_star"], "id": 156, "template": "i have the @name in the @area . would you like me to book you a room ?", "response": "i have the bridge_guest_house in the south . would you like me to book you a room ?"}, {"pre_ent": ["bridge_guest_house", "south"], "gold_ent": ["3_star"], "id": 157, "template": "i have the @name in the @area . would you like me to book you a room ?", "response": "i have the bridge_guest_house in the south . would you like me to book you a room ?"}, {"pre_ent": ["bridge_guest_house", "south"], "gold_ent": [], "id": 158, "template": "i have the @name in the @area . would you like me to book you a room ?", "response": "i have the bridge_guest_house in the south . would you like me to book you a room ?"}, {"pre_ent": ["ize1wk61", "bridge_guest_house"], "gold_ent": ["bridge_guest_house"], "id": 159, "template": "i was able to book you into the @name . your reference number is @ref .", "response": "i was able to book you into the bridge_guest_house . your reference number is ize1wk61 ."}, {"pre_ent": ["ize1wk61", "bridge_guest_house"], "gold_ent": ["ize1wk61"], "id": 160, "template": "i was able to book you into the @name for 4 nights starting monday for 6 people . your reference number is @ref .", "response": "i was able to book you into the bridge_guest_house for 4 nights starting monday for 6 people . your reference number is ize1wk61 ."}, {"pre_ent": [], "gold_ent": [], "id": 161, "template": "you ' re welcome . have a great day .", "response": "you ' re welcome . have a great day ."}, {"pre_ent": [], "gold_ent": [], "id": 162, "template": "you ' re welcome . enjoy your stay .", "response": "you ' re welcome . enjoy your stay ."}, {"pre_ent": ["centre", "indian", "restaurant", "a_number"], "gold_ent": ["a_number", "indian", "centre"], "id": 163, "template": "there are @choice @food restaurants in the @area of town . what price range are you looking for ?", "response": "there are a_number indian restaurants in the centre of town . what price range are you looking for ?"}, {"pre_ent": ["centre", "the_gandhi"], "gold_ent": ["the_gandhi"], "id": 164, "template": "i have @name in the @area of town . would you like me to book you a table ?", "response": "i have the_gandhi in the centre of town . would you like me to book you a table ?"}, {"pre_ent": ["6eq61sd9", "the_gandhi"], "gold_ent": ["6eq61sd9"], "id": 165, "template": "i was able to book you at @name . your reference number is @ref .", "response": "i was able to book you at the_gandhi . your reference number is 6eq61sd9 ."}, {"pre_ent": [], "gold_ent": [], "id": 166, "template": "you ' re welcome . enjoy your meal .", "response": "you ' re welcome . enjoy your meal ."}, {"pre_ent": ["restaurant", "india_house", "west", "indian"], "gold_ent": ["west", "india_house", "indian", "restaurant", "expensive"], "id": 167, "template": "@name is a @food @type in the @area of town . would you like me to book you a table ?", "response": "india_house is a indian restaurant in the west of town . would you like me to book you a table ?"}, {"pre_ent": ["hd53udco", "india_house"], "gold_ent": ["hd53udco"], "id": 168, "template": "i was able to book you at @name . your reference number is @ref .", "response": "i was able to book you at india_house . your reference number is hd53udco ."}, {"pre_ent": ["centre"], "gold_ent": [], "id": 169, "template": "you ' re welcome . thanks for contacting the cambridge towninfo @area .", "response": "you ' re welcome . thanks for contacting the cambridge towninfo centre ."}, {"pre_ent": [], "gold_ent": [], "id": 170, "template": "you ' re welcome . enjoy your meal .", "response": "you ' re welcome . enjoy your meal ."}, {"pre_ent": ["chiquito_restaurant_bar", "south", "restaurant"], "gold_ent": ["restaurant", "chiquito_restaurant_bar", "expensive", "south"], "id": 171, "template": "i have @name in the @area area . would you like me to book you a table ?", "response": "i have chiquito_restaurant_bar in the south area . would you like me to book you a table ?"}, {"pre_ent": ["chiquito_restaurant_bar", "restaurant", "c3hmwgus"], "gold_ent": [], "id": 172, "template": "i was able to book you at @name . your reference number is @ref .", "response": "i was able to book you at chiquito_restaurant_bar . your reference number is c3hmwgus ."}, {"pre_ent": ["chiquito_restaurant_bar", "restaurant", "c3hmwgus"], "gold_ent": ["c3hmwgus"], "id": 173, "template": "i was able to book you at @name . your reference number is @ref .", "response": "i was able to book you at chiquito_restaurant_bar . your reference number is c3hmwgus ."}, {"pre_ent": [], "gold_ent": [], "id": 174, "template": "you ' re welcome . enjoy your meal .", "response": "you ' re welcome . enjoy your meal ."}, {"pre_ent": [], "gold_ent": ["centre"], "id": 175, "template": "you ' re welcome . enjoy your meal .", "response": "you ' re welcome . enjoy your meal ."}, {"pre_ent": ["moderate", "restaurant", "east", "curry_prince"], "gold_ent": ["curry_prince", "pizza_hut_fen_ditton"], "id": 176, "template": "@name is a @food @type in the @area of town .", "response": "curry_prince is a moderate restaurant in the east of town ."}, {"pre_ent": ["af2gj7g6", "pizza_hut_fen_ditton"], "gold_ent": ["italian", "east", "pizza_hut_fen_ditton"], "id": 177, "template": "i was able to book you into @name . your reference number is @ref .", "response": "i was able to book you into pizza_hut_fen_ditton . your reference number is af2gj7g6 ."}, {"pre_ent": ["af2gj7g6", "pizza_hut_fen_ditton"], "gold_ent": ["moderate", "italian", "restaurant", "pizza_hut_fen_ditton", "east"], "id": 178, "template": "i was able to book you into @name . your reference number is @ref .", "response": "i was able to book you into pizza_hut_fen_ditton . your reference number is af2gj7g6 ."}, {"pre_ent": ["af2gj7g6", "pizza_hut_fen_ditton"], "gold_ent": [], "id": 179, "template": "i was able to book you at @name . your reference number is @ref .", "response": "i was able to book you at pizza_hut_fen_ditton . your reference number is af2gj7g6 ."}, {"pre_ent": ["af2gj7g6", "pizza_hut_fen_ditton"], "gold_ent": ["af2gj7g6"], "id": 180, "template": "i was able to book you at @name . your reference number is @ref .", "response": "i was able to book you at pizza_hut_fen_ditton . your reference number is af2gj7g6 ."}, {"pre_ent": [], "gold_ent": ["centre"], "id": 181, "template": "you ' re welcome . enjoy your meal .", "response": "you ' re welcome . enjoy your meal ."}, {"pre_ent": ["2"], "gold_ent": [], "id": 182, "template": "i have @choice guesthouses available . do you have a preference for price range ?", "response": "i have 2 guesthouses available . do you have a preference for price range ?"}, {"pre_ent": ["2"], "gold_ent": ["expensive"], "id": 183, "template": "i have @choice guesthouses that meet your criteria . do you have a preference for area ?", "response": "i have 2 guesthouses that meet your criteria . do you have a preference for area ?"}, {"pre_ent": ["the_lensfield_hotel", "hotel", "11xdm9cc"], "gold_ent": ["the_lensfield_hotel", "11xdm9cc"], "id": 184, "template": "i was able to book you into the @name with reference number @ref . is there anything else i can help you with ?", "response": "i was able to book you into the the_lensfield_hotel with reference number 11xdm9cc . is there anything else i can help you with ?"}, {"pre_ent": ["53-57_lensfield_road", "01223355017", "2"], "gold_ent": ["01223355017", "53-57_lensfield_road"], "id": 185, "template": "the address is @address and the phone number is @phone .", "response": "the address is 53-57_lensfield_road and the phone number is 01223355017 ."}, {"pre_ent": [], "gold_ent": [], "id": 186, "template": "you ' re welcome . thank you for calling .", "response": "you ' re welcome . thank you for calling ."}, {"pre_ent": ["moderate", "guesthouse", "east", "a_and_b_guest_house"], "gold_ent": ["east"], "id": 187, "template": "@name is a moderately priced @type in the @area of town .", "response": "a_and_b_guest_house is a moderately priced guesthouse in the east of town ."}, {"pre_ent": ["124_tenison_road", "01223315702"], "gold_ent": ["cb12dp", "124_tenison_road", "01223315702"], "id": 188, "template": "the address is @address and the phone number is @phone .", "response": "the address is 124_tenison_road and the phone number is 01223315702 ."}, {"pre_ent": [], "gold_ent": [], "id": 189, "template": "you ' re welcome . have a great day .", "response": "you ' re welcome . have a great day ."}, {"pre_ent": ["british", "restaurant", "quite_a_few"], "gold_ent": ["quite_a_few"], "id": 190, "template": "there are @choice restaurants that serve @food food . do you have a preference for area ?", "response": "there are quite_a_few restaurants that serve british food . do you have a preference for area ?"}, {"pre_ent": ["graffiti", "west", "restaurant"], "gold_ent": ["graffiti"], "id": 191, "template": "@name is a nice @type in the @area part of town .", "response": "graffiti is a nice restaurant in the west part of town ."}, {"pre_ent": ["hotel_felix_whitehouse_lane_huntingdon_road", "cb30lx"], "gold_ent": ["01223277977", "cb30lx", "hotel_felix_whitehouse_lane_huntingdon_road"], "id": 192, "template": "the address is @address and the postcode is @postcode .", "response": "the address is hotel_felix_whitehouse_lane_huntingdon_road and the postcode is cb30lx ."}, {"pre_ent": [], "gold_ent": [], "id": 193, "template": "you ' re welcome . goodbye .", "response": "you ' re welcome . goodbye ."}, {"pre_ent": ["riverboat_georgina", "north", "boat"], "gold_ent": ["riverboat_georgina", "cambridge_passenger_cruisers_,_jubilee_house"], "id": 194, "template": "@name is a @type in the @area of town .", "response": "riverboat_georgina is a boat in the north of town ."}, {"pre_ent": ["01223902091"], "gold_ent": ["01223902091"], "id": 195, "template": "the phone number is @phone and the phone number is @phone . is there anything else i can help you with ?", "response": "the phone number is 01223902091 and the phone number is 01223902091 . is there anything else i can help you with ?"}, {"pre_ent": [], "gold_ent": ["centre"], "id": 196, "template": "you ' re welcome . have a great day .", "response": "you ' re welcome . have a great day ."}, {"pre_ent": ["restaurant", "quite_a_few", "centre"], "gold_ent": ["italian", "centre", "quite_a_few", "chinese"], "id": 197, "template": "there are @choice restaurants in the @area . do you have a preference for area ?", "response": "there are quite_a_few restaurants in the centre . do you have a preference for area ?"}, {"pre_ent": ["restaurant", "centre", "ali_baba", "lebanese"], "gold_ent": ["restaurant", "59_hills_road_city_centre", "lebanese", "ali_baba"], "id": 198, "template": "@name is a @food @type in the @area of town . would you like the phone number ?", "response": "ali_baba is a lebanese restaurant in the centre of town . would you like the phone number ?"}, {"pre_ent": [], "gold_ent": [], "id": 199, "template": "i ' m sorry , i was unable to book that for you . would you like me to try a different time or time ?", "response": "i ' m sorry , i was unable to book that for you . would you like me to try a different time or time ?"}, {"pre_ent": ["centre", "59_hills_road_city_centre"], "gold_ent": ["59_hills_road_city_centre", "ali_baba"], "id": 200, "template": "the address is @address .", "response": "the address is 59_hills_road_city_centre ."}, {"pre_ent": [], "gold_ent": [], "id": 201, "template": "you ' re welcome . have a great day !", "response": "you ' re welcome . have a great day !"}, {"pre_ent": [], "gold_ent": [], "id": 202, "template": "what area of town would you like to visit ?", "response": "what area of town would you like to visit ?"}, {"pre_ent": ["restaurant"], "gold_ent": ["centre"], "id": 203, "template": "i have no restaurants that meet your criteria . would you like to try a different cuisine ?", "response": "i have no restaurants that meet your criteria . would you like to try a different cuisine ?"}, {"pre_ent": ["restaurant", "ali_baba"], "gold_ent": ["restaurant", "ali_baba"], "id": 204, "template": "there are @choice restaurants that meet your criteria . would you like me to book you a table ?", "response": "there are ali_baba restaurants that meet your criteria . would you like me to book you a table ?"}, {"pre_ent": ["q1xudh9y", "ali_baba"], "gold_ent": [], "id": 205, "template": "i was able to book you at @name . your reference number is @ref .", "response": "i was able to book you at ali_baba . your reference number is q1xudh9y ."}, {"pre_ent": ["q1xudh9y", "ali_baba"], "gold_ent": ["q1xudh9y"], "id": 206, "template": "i was able to book you at @name on sunday at 12:15 for 6 people . your reference number is @ref .", "response": "i was able to book you at ali_baba on sunday at 12:15 for 6 people . your reference number is q1xudh9y ."}, {"pre_ent": [], "gold_ent": [], "id": 207, "template": "you ' re welcome . enjoy your meal .", "response": "you ' re welcome . enjoy your meal ."}, {"pre_ent": ["centre", "6"], "gold_ent": ["6"], "id": 208, "template": "there are @choice colleges in the @area . do you have a preference for area ?", "response": "there are 6 colleges in the centre . do you have a preference for area ?"}, {"pre_ent": ["club_salsa"], "gold_ent": ["soul_tree_nightclub"], "id": 209, "template": "the @name is a entrance fee of the city . do you need any other information ?", "response": "the club_salsa is a entrance fee of the city . do you need any other information ?"}, {"pre_ent": ["nightclub", "soul_tree_nightclub", "01223477900"], "gold_ent": ["01223477900"], "id": 210, "template": "the phone number for @name is @phone . is there anything else i can help you with ?", "response": "the phone number for soul_tree_nightclub is 01223477900 . is there anything else i can help you with ?"}, {"pre_ent": ["cb23qf"], "gold_ent": ["cb23qf"], "id": 211, "template": "the postcode is @postcode .", "response": "the postcode is cb23qf ."}, {"pre_ent": [], "gold_ent": [], "id": 212, "template": "you ' re welcome . have a great day .", "response": "you ' re welcome . have a great day ."}, {"pre_ent": ["guesthouse", "5"], "gold_ent": ["guesthouse", "5", "centre", "hotel"], "id": 213, "template": "i have @choice guesthouses available . do you have a preference for area ?", "response": "i have 5 guesthouses available . do you have a preference for area ?"}, {"pre_ent": ["centre", "5"], "gold_ent": ["centre", "4_star", "expensive", "university_arms_hotel"], "id": 214, "template": "i have @name in the @area of town . would you like to book a room ?", "response": "i have 5 in the centre of town . would you like to book a room ?"}, {"pre_ent": ["8l6lvyyt", "university_arms_hotel", "hotel"], "gold_ent": [], "id": 215, "template": "i was able to book you at @name . your reference number is @ref . is there anything else i can help you with ?", "response": "i was able to book you at university_arms_hotel . your reference number is 8l6lvyyt . is there anything else i can help you with ?"}, {"pre_ent": ["8l6lvyyt"], "gold_ent": ["hotel"], "id": 216, "template": "your reference number is @ref . is there anything else i can help you with ?", "response": "your reference number is 8l6lvyyt . is there anything else i can help you with ?"}, {"pre_ent": ["8l6lvyyt", "hotel"], "gold_ent": ["8l6lvyyt"], "id": 217, "template": "i was able to book you into the @name . your reference number is @ref .", "response": "i was able to book you into the hotel . your reference number is 8l6lvyyt ."}, {"pre_ent": [], "gold_ent": [], "id": 218, "template": "you ' re welcome . enjoy your stay .", "response": "you ' re welcome . enjoy your stay ."}, {"pre_ent": ["centre", "guesthouse", "north", "city_centre_north_b_and_b"], "gold_ent": ["0_star", "4_star"], "id": 219, "template": "@name is a moderately priced @type in the @area .", "response": "city_centre_north_b_and_b is a moderately priced guesthouse in the north ."}, {"pre_ent": ["centre", "cheap", "guesthouse", "north", "city_centre_north_b_and_b"], "gold_ent": ["worth_house"], "id": 220, "template": "@name is a @stars @type in the @area of town .", "response": "city_centre_north_b_and_b is a cheap guesthouse in the north of town ."}, {"pre_ent": ["01223316074"], "gold_ent": [], "id": 221, "template": "yes , the booking was successful . your reference number is @phone .", "response": "yes , the booking was successful . your reference number is 01223316074 ."}, {"pre_ent": ["worth_house", "01223316074"], "gold_ent": [], "id": 222, "template": "i was able to book you at the @name . your reference number is @phone .", "response": "i was able to book you at the worth_house . your reference number is 01223316074 ."}, {"pre_ent": ["centre", "north", "city_centre_north_b_and_b"], "gold_ent": ["city_centre_north_b_and_b", "worth_house"], "id": 223, "template": "yes , i have the @name in the @area .", "response": "yes , i have the city_centre_north_b_and_b in the north ."}, {"pre_ent": ["cb41da"], "gold_ent": ["cb41da", "4_star", "worth_house"], "id": 224, "template": "yes , the postcode is @postcode .", "response": "yes , the postcode is cb41da ."}, {"pre_ent": [], "gold_ent": [], "id": 225, "template": "you ' re welcome . enjoy your stay .", "response": "you ' re welcome . enjoy your stay ."}, {"pre_ent": ["guesthouse", "11"], "gold_ent": ["11"], "id": 226, "template": "there are @choice guesthouses available . do you have a preference for area ?", "response": "there are 11 guesthouses available . do you have a preference for area ?"}, {"pre_ent": ["guesthouse", "11"], "gold_ent": ["acorn_guest_house"], "id": 227, "template": "i have @choice guesthouses that meet your criteria . do you have a preference for area ?", "response": "i have 11 guesthouses that meet your criteria . do you have a preference for area ?"}, {"pre_ent": ["acorn_guest_house", "e45fqb5o"], "gold_ent": [], "id": 228, "template": "i was able to book you at the @name . your reference number is @ref .", "response": "i was able to book you at the acorn_guest_house . your reference number is e45fqb5o ."}, {"pre_ent": [], "gold_ent": [], "id": 229, "template": "booking was unsuccessful . would you like to try another hotel ?", "response": "booking was unsuccessful . would you like to try another hotel ?"}, {"pre_ent": ["acorn_guest_house", "e45fqb5o"], "gold_ent": ["e45fqb5o"], "id": 230, "template": "i was able to book you into the @name and your reference number is @ref .", "response": "i was able to book you into the acorn_guest_house and your reference number is e45fqb5o ."}, {"pre_ent": [], "gold_ent": [], "id": 231, "template": "you ' re welcome . enjoy your stay .", "response": "you ' re welcome . enjoy your stay ."}, {"pre_ent": ["restaurant"], "gold_ent": ["restaurant"], "id": 232, "template": "i ' m sorry , there are no restaurants that meet your criteria . would you like to try a different area ?", "response": "i ' m sorry , there are no restaurants that meet your criteria . would you like to try a different area ?"}, {"pre_ent": ["centre", "yippee_noodle_bar"], "gold_ent": ["moderate", "yippee_noodle_bar"], "id": 233, "template": "i have @name in the @area area . would you like to try a different area ?", "response": "i have yippee_noodle_bar in the centre area . would you like to try a different area ?"}, {"pre_ent": ["3gllhsnn", "yippee_noodle_bar"], "gold_ent": ["3gllhsnn"], "id": 234, "template": "i was able to book you at @name . your reference number is @ref .", "response": "i was able to book you at yippee_noodle_bar . your reference number is 3gllhsnn ."}, {"pre_ent": [], "gold_ent": [], "id": 235, "template": "you ' re welcome . enjoy your meal !", "response": "you ' re welcome . enjoy your meal !"}, {"pre_ent": [], "gold_ent": [], "id": 236, "template": "you ' re welcome . enjoy your meal .", "response": "you ' re welcome . enjoy your meal ."}, {"pre_ent": ["centre", "a_lot"], "gold_ent": [], "id": 237, "template": "there are @choice nightclubs in the @area . do you have a preference for area ?", "response": "there are a_lot nightclubs in the centre . do you have a preference for area ?"}, {"pre_ent": ["centre", "a_lot"], "gold_ent": ["a_lot", "architecture"], "id": 238, "template": "there are @choice museums in the @area of town . do you have a preference on area ?", "response": "there are a_lot museums in the centre of town . do you have a preference on area ?"}, {"pre_ent": ["centre", "architecture", "free", "all_saints_church"], "gold_ent": ["free", "holy_trinity_church"], "id": 239, "template": "@name is a @pricerange @type in the @area .", "response": "all_saints_church is a free architecture in the centre ."}, {"pre_ent": ["cb23nz"], "gold_ent": ["cb23nz"], "id": 240, "template": "the postcode is @postcode . is there anything else i can help you with ?", "response": "the postcode is cb23nz . is there anything else i can help you with ?"}, {"pre_ent": [], "gold_ent": ["centre"], "id": 241, "template": "you ' re welcome . have a great day .", "response": "you ' re welcome . have a great day ."}, {"pre_ent": ["5"], "gold_ent": ["5", "expensive"], "id": 242, "template": "there are @choice guesthouses that meet your criteria . do you have a preference for area ?", "response": "there are 5 guesthouses that meet your criteria . do you have a preference for area ?"}, {"pre_ent": ["south"], "gold_ent": ["4_star", "university_arms_hotel"], "id": 243, "template": "there are several guesthouses in the @area . do you have a preference for price range ?", "response": "there are several guesthouses in the south . do you have a preference for price range ?"}, {"pre_ent": ["01223351241", "5"], "gold_ent": ["01480446000"], "id": 244, "template": "the phone number is @phone . is there anything else i can help you with ?", "response": "the phone number is 01223351241 . is there anything else i can help you with ?"}, {"pre_ent": [], "gold_ent": [], "id": 245, "template": "you ' re welcome . enjoy your stay .", "response": "you ' re welcome . enjoy your stay ."}, {"pre_ent": ["centre", "guesthouse", "plenty"], "gold_ent": ["plenty"], "id": 246, "template": "there are @choice guesthouses in the @area . do you have a preference for area ?", "response": "there are plenty guesthouses in the centre . do you have a preference for area ?"}, {"pre_ent": ["centre", "el_shaddai"], "gold_ent": ["4_star", "alexander_bed_and_breakfast"], "id": 247, "template": "i have the @name in the @area . would you like me to book you a room ?", "response": "i have the el_shaddai in the centre . would you like me to book you a room ?"}, {"pre_ent": ["alexander_bed_and_breakfast", "qhr6uo6i"], "gold_ent": [], "id": 248, "template": "i was able to book you at the @name . your reference number is @ref .", "response": "i was able to book you at the alexander_bed_and_breakfast . your reference number is qhr6uo6i ."}, {"pre_ent": ["alexander_bed_and_breakfast", "qhr6uo6i"], "gold_ent": ["qhr6uo6i"], "id": 249, "template": "i was able to book you into the @name and your reference number is @ref .", "response": "i was able to book you into the alexander_bed_and_breakfast and your reference number is qhr6uo6i ."}, {"pre_ent": [], "gold_ent": [], "id": 250, "template": "you ' re welcome . enjoy your stay .", "response": "you ' re welcome . enjoy your stay ."}, {"pre_ent": ["guesthouse", "29"], "gold_ent": ["29"], "id": 251, "template": "there are @choice guesthouses available . do you have a preference for area ?", "response": "there are 29 guesthouses available . do you have a preference for area ?"}, {"pre_ent": ["acorn_guest_house", "north"], "gold_ent": ["acorn_guest_house", "4_star", "north"], "id": 252, "template": "i have the @name in the @area . would you like me to book you a room ?", "response": "i have the acorn_guest_house in the north . would you like me to book you a room ?"}, {"pre_ent": [], "gold_ent": ["acorn_guest_house"], "id": 253, "template": "yes , they have free wifi . would you like me to book you a room ?", "response": "yes , they have free wifi . would you like me to book you a room ?"}, {"pre_ent": ["acorn_guest_house", "01223353888"], "gold_ent": ["01223353888"], "id": 254, "template": "the phone number for the @name is @phone . is there anything else i can help you with ?", "response": "the phone number for the acorn_guest_house is 01223353888 . is there anything else i can help you with ?"}, {"pre_ent": [], "gold_ent": [], "id": 255, "template": "you ' re welcome . have a great day !", "response": "you ' re welcome . have a great day !"}, {"pre_ent": ["east", "moderate", "guesthouse", "worth_house", "warkworth_house"], "gold_ent": ["01223363682"], "id": 256, "template": "@name is a moderately priced @type in the @area . would you like me to book you a room ?", "response": "warkworth_house is a moderately priced guesthouse in the east . would you like me to book you a room ?"}, {"pre_ent": [], "gold_ent": [], "id": 257, "template": "booking was unsuccessful . would you like to try another hotel ?", "response": "booking was unsuccessful . would you like to try another hotel ?"}, {"pre_ent": ["0dw45iks"], "gold_ent": ["0dw45iks"], "id": 258, "template": "booking was successful . reference number is : @ref .", "response": "booking was successful . reference number is : 0dw45iks ."}, {"pre_ent": [], "gold_ent": [], "id": 259, "template": "you ' re welcome . enjoy your stay .", "response": "you ' re welcome . enjoy your stay ."}, {"pre_ent": ["restaurant", "moderate", "restaurant_alimentum", "modern_european"], "gold_ent": ["moderate", "modern_european", "152_-_154_hills_road", "restaurant_alimentum", "south"], "id": 260, "template": "@name is a @food @type in the @area part of town . would you like their phone number ?", "response": "restaurant_alimentum is a modern_european restaurant in the moderate part of town . would you like their phone number ?"}, {"pre_ent": [], "gold_ent": [], "id": 261, "template": "you ' re welcome . goodbye .", "response": "you ' re welcome . goodbye ."}, {"pre_ent": ["charlie_chan", "centre", "cheap", "restaurant"], "gold_ent": ["cheap", "charlie_chan", "centre"], "id": 262, "template": "@name is a @food @type in the @area part of town .", "response": "charlie_chan is a cheap restaurant in the centre part of town ."}, {"pre_ent": ["regent_street_city_centre", "centre"], "gold_ent": ["regent_street_city_centre"], "id": 263, "template": "the address is @address .", "response": "the address is regent_street_city_centre ."}, {"pre_ent": ["cb21db"], "gold_ent": ["cb21db"], "id": 264, "template": "the postcode is @postcode .", "response": "the postcode is cb21db ."}, {"pre_ent": [], "gold_ent": [], "id": 265, "template": "you ' re welcome . thank you for calling .", "response": "you ' re welcome . thank you for calling ."}, {"pre_ent": ["two"], "gold_ent": ["3_star", "4_star"], "id": 266, "template": "i have @choice guesthouses available . would you like to try a different area ?", "response": "i have two guesthouses available . would you like to try a different area ?"}, {"pre_ent": ["two"], "gold_ent": ["4_star"], "id": 267, "template": "i have @choice guesthouses available . do you have a preference for area ?", "response": "i have two guesthouses available . do you have a preference for area ?"}, {"pre_ent": ["two"], "gold_ent": [], "id": 268, "template": "i have @choice guesthouses available . would you like to try a different area ?", "response": "i have two guesthouses available . would you like to try a different area ?"}, {"pre_ent": ["hotel", "pu74excq", "gonville_hotel"], "gold_ent": [], "id": 269, "template": "i was able to book you into the @name and your reference number is @ref .", "response": "i was able to book you into the gonville_hotel and your reference number is pu74excq ."}, {"pre_ent": ["hotel", "pu74excq", "gonville_hotel"], "gold_ent": ["centre", "expensive", "3_star", "south", "two"], "id": 270, "template": "i was able to book you into the @name and your reference number is @ref .", "response": "i was able to book you into the gonville_hotel and your reference number is pu74excq ."}, {"pre_ent": ["hotel", "pu74excq", "gonville_hotel"], "gold_ent": ["gonville_hotel", "gonville_place"], "id": 271, "template": "i was able to book you into the @name and your reference number is @ref .", "response": "i was able to book you into the gonville_hotel and your reference number is pu74excq ."}, {"pre_ent": ["hotel", "pu74excq", "gonville_hotel"], "gold_ent": [], "id": 272, "template": "i was able to book you into the @name for you . your reference number is @ref .", "response": "i was able to book you into the gonville_hotel for you . your reference number is pu74excq ."}, {"pre_ent": ["hotel", "pu74excq", "gonville_hotel"], "gold_ent": ["pu74excq"], "id": 273, "template": "i was able to book you into the @name for you . your reference number is @ref .", "response": "i was able to book you into the gonville_hotel for you . your reference number is pu74excq ."}, {"pre_ent": [], "gold_ent": [], "id": 274, "template": "you ' re welcome . enjoy your stay .", "response": "you ' re welcome . enjoy your stay ."}, {"pre_ent": ["centre", "restaurant", "69"], "gold_ent": ["69", "centre"], "id": 275, "template": "there are @choice restaurants in the @area . do you have a preference for area ?", "response": "there are 69 restaurants in the centre . do you have a preference for area ?"}, {"pre_ent": ["i40q0gzm", "caffe_uno"], "gold_ent": ["stazione_restaurant_and_coffee_bar"], "id": 276, "template": "i have you at @name . your reference number is @ref .", "response": "i have you at caffe_uno . your reference number is i40q0gzm ."}, {"pre_ent": ["restaurant", "i40q0gzm", "stazione_restaurant_and_coffee_bar"], "gold_ent": ["i40q0gzm"], "id": 277, "template": "i was able to book you at @name . your reference number is @ref .", "response": "i was able to book you at stazione_restaurant_and_coffee_bar . your reference number is i40q0gzm ."}, {"pre_ent": ["centre"], "gold_ent": [], "id": 278, "template": "you ' re welcome . thanks for contacting the cambridge towninfo @area .", "response": "you ' re welcome . thanks for contacting the cambridge towninfo centre ."}, {"pre_ent": [], "gold_ent": [], "id": 279, "template": "you ' re welcome . have a great day .", "response": "you ' re welcome . have a great day ."}, {"pre_ent": [], "gold_ent": ["centre"], "id": 280, "template": "you ' re welcome . have a great day .", "response": "you ' re welcome . have a great day ."}, {"pre_ent": ["west", "many"], "gold_ent": ["many", "west", "entertainment"], "id": 281, "template": "there are @choice nightclubs in the @area . do you have a preference for area ?", "response": "there are many nightclubs in the west . do you have a preference for area ?"}, {"pre_ent": ["unit_8_,_viking_way_,_bar_hill", "clare_hall"], "gold_ent": ["free", "cb3ojg", "people_'_s_portraits_exhibition_at_girton_college"], "id": 282, "template": "@name is at @address .", "response": "clare_hall is at unit_8_,_viking_way_,_bar_hill ."}, {"pre_ent": [], "gold_ent": [], "id": 283, "template": "you ' re welcome . have a great day .", "response": "you ' re welcome . have a great day ."}, {"pre_ent": ["guesthouse", "16"], "gold_ent": [], "id": 284, "template": "i have @choice guesthouses available . do you have a preference for area ?", "response": "i have 16 guesthouses available . do you have a preference for area ?"}, {"pre_ent": ["guesthouse", "16"], "gold_ent": [], "id": 285, "template": "i have @choice guesthouses that meet your criteria . do you have a preference for area ?", "response": "i have 16 guesthouses that meet your criteria . do you have a preference for area ?"}, {"pre_ent": ["guesthouse", "16", "centre"], "gold_ent": ["guesthouse"], "id": 286, "template": "there are @choice guesthouses in the @area . do you have a preference for price range ?", "response": "there are 16 guesthouses in the centre . do you have a preference for price range ?"}, {"pre_ent": ["guesthouse", "16"], "gold_ent": [], "id": 287, "template": "there are @choice guesthouses that meet your criteria . do you have a preference on area ?", "response": "there are 16 guesthouses that meet your criteria . do you have a preference on area ?"}, {"pre_ent": ["sid7a0h4", "alexander_bed_and_breakfast"], "gold_ent": [], "id": 288, "template": "i was able to book you at the @name . your reference number is @ref .", "response": "i was able to book you at the alexander_bed_and_breakfast . your reference number is sid7a0h4 ."}, {"pre_ent": ["sid7a0h4", "alexander_bed_and_breakfast"], "gold_ent": ["16", "4_star"], "id": 289, "template": "i was able to book you into the @name . your reference number is @ref .", "response": "i was able to book you into the alexander_bed_and_breakfast . your reference number is sid7a0h4 ."}, {"pre_ent": ["sid7a0h4", "alexander_bed_and_breakfast"], "gold_ent": ["cheap", "guesthouse", "centre", "alexander_bed_and_breakfast"], "id": 290, "template": "i was able to book you into the @name . your reference number is @ref .", "response": "i was able to book you into the alexander_bed_and_breakfast . your reference number is sid7a0h4 ."}, {"pre_ent": ["sid7a0h4", "alexander_bed_and_breakfast"], "gold_ent": [], "id": 291, "template": "i was able to book you at the @name . your reference number is @ref .", "response": "i was able to book you at the alexander_bed_and_breakfast . your reference number is sid7a0h4 ."}, {"pre_ent": ["sid7a0h4", "alexander_bed_and_breakfast"], "gold_ent": ["sid7a0h4"], "id": 292, "template": "i was able to book you into the @name . your reference number is @ref .", "response": "i was able to book you into the alexander_bed_and_breakfast . your reference number is sid7a0h4 ."}, {"pre_ent": [], "gold_ent": ["centre"], "id": 293, "template": "you ' re welcome . enjoy your stay .", "response": "you ' re welcome . enjoy your stay ."}, {"pre_ent": ["guesthouse", "32"], "gold_ent": ["32"], "id": 294, "template": "i have @choice guesthouses that meet your criteria . do you have a preference for area ?", "response": "i have 32 guesthouses that meet your criteria . do you have a preference for area ?"}, {"pre_ent": ["32", "north"], "gold_ent": ["east", "north", "south"], "id": 295, "template": "i have @name in the @area that meets your criteria . would you like to book a room ?", "response": "i have 32 in the north that meets your criteria . would you like to book a room ?"}, {"pre_ent": ["east", "a_and_b_guest_house"], "gold_ent": ["a_and_b_guest_house"], "id": 296, "template": "i have @name in the @area of town and one in the @area . would you like me to book you a room ?", "response": "i have a_and_b_guest_house in the east of town and one in the east . would you like me to book you a room ?"}, {"pre_ent": ["3cry3ddp", "a_and_b_guest_house"], "gold_ent": [], "id": 297, "template": "i was able to book you into the @name and your reference number is @ref .", "response": "i was able to book you into the a_and_b_guest_house and your reference number is 3cry3ddp ."}, {"pre_ent": ["3cry3ddp", "a_and_b_guest_house"], "gold_ent": [], "id": 298, "template": "i was able to book you at the @name . your reference number is @ref .", "response": "i was able to book you at the a_and_b_guest_house . your reference number is 3cry3ddp ."}, {"pre_ent": ["3cry3ddp", "a_and_b_guest_house"], "gold_ent": ["acorn_guest_house"], "id": 299, "template": "i was able to book you into the @name . your reference number is @ref .", "response": "i was able to book you into the a_and_b_guest_house . your reference number is 3cry3ddp ."}, {"pre_ent": ["3cry3ddp", "a_and_b_guest_house"], "gold_ent": ["acorn_guest_house", "4_star"], "id": 300, "template": "i was able to book you into the @name . your reference number is @ref .", "response": "i was able to book you into the a_and_b_guest_house . your reference number is 3cry3ddp ."}, {"pre_ent": ["3cry3ddp", "a_and_b_guest_house"], "gold_ent": ["3cry3ddp"], "id": 301, "template": "i was able to book you into the @name for you . your reference number is @ref .", "response": "i was able to book you into the a_and_b_guest_house for you . your reference number is 3cry3ddp ."}, {"pre_ent": [], "gold_ent": [], "id": 302, "template": "you ' re welcome . enjoy your stay .", "response": "you ' re welcome . enjoy your stay ."}, {"pre_ent": ["centre", "restaurant", "4"], "gold_ent": ["4"], "id": 303, "template": "there are @choice restaurants in the @area . do you have a preference for area ?", "response": "there are 4 restaurants in the centre . do you have a preference for area ?"}, {"pre_ent": ["centre", "4"], "gold_ent": ["centre", "moderate", "asian_oriental", "yippee_noodle_bar"], "id": 304, "template": "i have @name in the @area of town . would you like me to book you a table ?", "response": "i have 4 in the centre of town . would you like me to book you a table ?"}, {"pre_ent": ["lsay2yox", "yippee_noodle_bar"], "gold_ent": [], "id": 305, "template": "i was able to book you at @name . your reference number is @ref .", "response": "i was able to book you at yippee_noodle_bar . your reference number is lsay2yox ."}, {"pre_ent": ["lsay2yox"], "gold_ent": ["lsay2yox"], "id": 306, "template": "i was able to book you a table for you . your reference number is @ref .", "response": "i was able to book you a table for you . your reference number is lsay2yox ."}, {"pre_ent": [], "gold_ent": [], "id": 307, "template": "you ' re welcome . enjoy your meal .", "response": "you ' re welcome . enjoy your meal ."}, {"pre_ent": ["west", "museum", "13"], "gold_ent": ["college", "west", "13"], "id": 308, "template": "there are @choice museums in the @area . do you have a preference for area ?", "response": "there are 13 museums in the west . do you have a preference for area ?"}, {"pre_ent": ["west", "college"], "gold_ent": ["entertainment", "whale_of_a_time"], "id": 309, "template": "there are several colleges in the @area of town . do you have a preference for price range ?", "response": "there are several colleges in the west of town . do you have a preference for price range ?"}, {"pre_ent": ["whale_of_a_time", "01954781018", "cb238el"], "gold_ent": ["unit_8_,_viking_way_,_bar_hill", "01954781018", "cb238el"], "id": 310, "template": "sure , the phone number for @name is @phone and the postcode is @postcode .", "response": "sure , the phone number for whale_of_a_time is 01954781018 and the postcode is cb238el ."}, {"pre_ent": [], "gold_ent": [], "id": 311, "template": "you ' re welcome . have a great day .", "response": "you ' re welcome . have a great day ."}, {"pre_ent": ["centre", "free", "williams_art_and_antiques"], "gold_ent": ["williams_art_and_antiques"], "id": 312, "template": "@name is a @type in the @area of town . would you like to make a reservation ?", "response": "williams_art_and_antiques is a free in the centre of town . would you like to make a reservation ?"}, {"pre_ent": ["williams_art_and_antiques", "gwydir_street_,_no._5_dale_'_s_brewery", "cb12lj"], "gold_ent": ["cb12lj", "centre"], "id": 313, "template": "@name is located at @address . the postcode is @postcode .", "response": "williams_art_and_antiques is located at gwydir_street_,_no._5_dale_'_s_brewery . the postcode is cb12lj ."}, {"pre_ent": [], "gold_ent": ["williams_art_and_antiques"], "id": 314, "template": "you ' re welcome . have a great day !", "response": "you ' re welcome . have a great day !"}, {"pre_ent": ["east", "entertainment", "funky_fun_house"], "gold_ent": ["cherry_hinton_hall_and_grounds", "east"], "id": 315, "template": "@name is a @type in the @area of town .", "response": "funky_fun_house is a entertainment in the east of town ."}, {"pre_ent": ["cherry_hinton_road", "cb18dw"], "gold_ent": ["cb18dw", "cherry_hinton_road"], "id": 316, "template": "the address is @address and the postcode is @postcode", "response": "the address is cherry_hinton_road and the postcode is cb18dw"}, {"pre_ent": ["01223446104"], "gold_ent": [], "id": 317, "template": "the phone number is @phone . is there anything else i can help you with ?", "response": "the phone number is 01223446104 . is there anything else i can help you with ?"}, {"pre_ent": [], "gold_ent": [], "id": 318, "template": "you ' re welcome . have a great day !", "response": "you ' re welcome . have a great day !"}, {"pre_ent": ["worth_house", "guesthouse", "east", "warkworth_house"], "gold_ent": [], "id": 319, "template": "@name is a @type in the @area of town . would you like me to book you a room ?", "response": "warkworth_house is a guesthouse in the east of town . would you like me to book you a room ?"}, {"pre_ent": ["worth_house", "tucgj6dx", "warkworth_house"], "gold_ent": [], "id": 320, "template": "i was able to book you into the @name and your reference number is @ref .", "response": "i was able to book you into the warkworth_house and your reference number is tucgj6dx ."}, {"pre_ent": ["tucgj6dx"], "gold_ent": [], "id": 321, "template": "booking was successful . reference number is : @ref .", "response": "booking was successful . reference number is : tucgj6dx ."}, {"pre_ent": ["tucgj6dx", "alexander_bed_and_breakfast"], "gold_ent": ["tucgj6dx"], "id": 322, "template": "i was able to book you into the @name . your reference number is @ref .", "response": "i was able to book you into the alexander_bed_and_breakfast . your reference number is tucgj6dx ."}, {"pre_ent": [], "gold_ent": [], "id": 323, "template": "you ' re welcome . enjoy your stay .", "response": "you ' re welcome . enjoy your stay ."}, {"pre_ent": ["west", "restaurant"], "gold_ent": ["restaurant", "west"], "id": 324, "template": "i ' m sorry , there are no restaurants in the @area part of town . would you like to try a different area ?", "response": "i ' m sorry , there are no restaurants in the west part of town . would you like to try a different area ?"}, {"pre_ent": ["west", "expensive", "restaurant", "cocum"], "gold_ent": ["indian"], "id": 325, "template": "@name is an @food @type in the @area part of town .", "response": "cocum is an expensive restaurant in the west part of town ."}, {"pre_ent": ["west", "expensive", "restaurant", "cocum"], "gold_ent": ["indian", "west", "maharajah_tandoori_restaurant"], "id": 326, "template": "@name is an @food @type in the @area part of town .", "response": "cocum is an expensive restaurant in the west part of town ."}, {"pre_ent": ["cb30ah"], "gold_ent": ["cb30ah"], "id": 327, "template": "the postcode is @postcode .", "response": "the postcode is cb30ah ."}, {"pre_ent": [], "gold_ent": [], "id": 328, "template": "you ' re welcome . have a great day .", "response": "you ' re welcome . have a great day ."}, {"pre_ent": ["guesthouse", "19"], "gold_ent": ["19"], "id": 329, "template": "there are @choice guesthouses that meet your criteria . do you have a preference for area ?", "response": "there are 19 guesthouses that meet your criteria . do you have a preference for area ?"}, {"pre_ent": ["guesthouse"], "gold_ent": [], "id": 330, "template": "there are several guesthouses that meet your criteria . do you have a preference for price range ?", "response": "there are several guesthouses that meet your criteria . do you have a preference for price range ?"}, {"pre_ent": ["north", "acorn_guest_house"], "gold_ent": ["north"], "id": 331, "template": "i have the @name in the @area . would you like me to book you a room ?", "response": "i have the acorn_guest_house in the north . would you like me to book you a room ?"}, {"pre_ent": ["north", "cb41da", "moderate", "4_star", "guesthouse", "19"], "gold_ent": [], "id": 332, "template": "the @name is a moderately priced @stars @type in the @area . the postcode is @postcode .", "response": "the 19 is a moderately priced 4_star guesthouse in the north . the postcode is cb41da ."}, {"pre_ent": ["north", "acorn_guest_house"], "gold_ent": ["kirkwood_house"], "id": 333, "template": "yes , i have the @name in the @area . would you like me to book you a room ?", "response": "yes , i have the acorn_guest_house in the north . would you like me to book you a room ?"}, {"pre_ent": ["cb41da"], "gold_ent": ["cb41da", "kirkwood_house"], "id": 334, "template": "the postcode is @postcode . is there anything else i can help you with ?", "response": "the postcode is cb41da . is there anything else i can help you with ?"}, {"pre_ent": [], "gold_ent": [], "id": 335, "template": "you ' re welcome . have a great day .", "response": "you ' re welcome . have a great day ."}, {"pre_ent": ["guesthouse", "5"], "gold_ent": ["5"], "id": 336, "template": "i have @choice guesthouses that meet your criteria . do you have a preference for area ?", "response": "i have 5 guesthouses that meet your criteria . do you have a preference for area ?"}, {"pre_ent": ["centre", "el_shaddai"], "gold_ent": [], "id": 337, "template": "i have the @name in the @area and one in the @area . would you like me to book you a room ?", "response": "i have the el_shaddai in the centre and one in the centre . would you like me to book you a room ?"}, {"pre_ent": ["centre", "el_shaddai"], "gold_ent": [], "id": 338, "template": "i have the @name in the @area . would you like to book a room ?", "response": "i have the el_shaddai in the centre . would you like to book a room ?"}, {"pre_ent": ["centre", "el_shaddai"], "gold_ent": ["centre", "el_shaddai"], "id": 339, "template": "i have @name in the @area . would you like me to book you a room ?", "response": "i have el_shaddai in the centre . would you like me to book you a room ?"}, {"pre_ent": ["el_shaddai", "01223327978"], "gold_ent": ["01223327978"], "id": 340, "template": "the phone number for the @name is @phone . is there anything else i can help you with ?", "response": "the phone number for the el_shaddai is 01223327978 . is there anything else i can help you with ?"}, {"pre_ent": [], "gold_ent": [], "id": 341, "template": "you ' re welcome . have a great day !", "response": "you ' re welcome . have a great day !"}, {"pre_ent": [], "gold_ent": [], "id": 342, "template": "you ' re welcome . good bye .", "response": "you ' re welcome . good bye ."}, {"pre_ent": ["expensive", "restaurant", "centre", "bedouin"], "gold_ent": ["bedouin", "restaurant", "centre", "expensive"], "id": 343, "template": "@name is an @food @type in the @area part of town .", "response": "bedouin is an expensive restaurant in the centre part of town ."}, {"pre_ent": ["centre", "bedouin", "100_mill_road_city_centre", "01223367660"], "gold_ent": ["01223367660", "100_mill_road_city_centre"], "id": 344, "template": "@name is located at @address and the phone number is @phone .", "response": "bedouin is located at 100_mill_road_city_centre and the phone number is 01223367660 ."}, {"pre_ent": [], "gold_ent": [], "id": 345, "template": "you ' re welcome . goodbye .", "response": "you ' re welcome . goodbye ."}, {"pre_ent": ["guesthouse", "5"], "gold_ent": ["5"], "id": 346, "template": "there are @choice guesthouses available . do you have a preference for area ?", "response": "there are 5 guesthouses available . do you have a preference for area ?"}, {"pre_ent": ["5"], "gold_ent": [], "id": 347, "template": "i have @name . would you like to book a room ?", "response": "i have 5 . would you like to book a room ?"}, {"pre_ent": ["centre", "alexander_bed_and_breakfast"], "gold_ent": ["cheap", "guesthouse"], "id": 348, "template": "i have @name in the @area and @name in the @area . would you like me to book you a room ?", "response": "i have alexander_bed_and_breakfast in the centre and alexander_bed_and_breakfast in the centre . would you like me to book you a room ?"}, {"pre_ent": ["el_shaddai", "centre", "guesthouse", "4_star"], "gold_ent": ["el_shaddai"], "id": 349, "template": "@name is a @stars @type in the @area . would you like me to book you a room ?", "response": "el_shaddai is a 4_star guesthouse in the centre . would you like me to book you a room ?"}, {"pre_ent": ["4_star"], "gold_ent": ["guesthouse", "el_shaddai"], "id": 350, "template": "yes , they are quite a @stars rating .", "response": "yes , they are quite a 4_star rating ."}, {"pre_ent": [], "gold_ent": [], "id": 351, "template": "i ' m sorry , the booking was unsuccessful . would you like to try another hotel ?", "response": "i ' m sorry , the booking was unsuccessful . would you like to try another hotel ?"}, {"pre_ent": ["01223327978", "alexander_bed_and_breakfast"], "gold_ent": [], "id": 352, "template": "i was able to book you into the @name . your reference number is @ref .", "response": "i was able to book you into the alexander_bed_and_breakfast . your reference number is 01223327978 ."}, {"pre_ent": ["01223327978", "alexander_bed_and_breakfast"], "gold_ent": ["cheap"], "id": 353, "template": "i was able to book you into the @name and your reference number is @phone .", "response": "i was able to book you into the alexander_bed_and_breakfast and your reference number is 01223327978 ."}, {"pre_ent": ["01223327978", "alexander_bed_and_breakfast"], "gold_ent": ["alexander_bed_and_breakfast"], "id": 354, "template": "i was able to book you into the @name . your reference number is @ref .", "response": "i was able to book you into the alexander_bed_and_breakfast . your reference number is 01223327978 ."}, {"pre_ent": [], "gold_ent": [], "id": 355, "template": "you ' re welcome . enjoy your stay .", "response": "you ' re welcome . enjoy your stay ."}, {"pre_ent": ["restaurant", "centre", "expensive", "bangkok_city"], "gold_ent": ["restaurant", "thai", "expensive"], "id": 356, "template": "@name is a @food @type in the @area of town . would you like me to book you a table ?", "response": "bangkok_city is a expensive restaurant in the centre of town . would you like me to book you a table ?"}, {"pre_ent": ["wi602i6m", "bangkok_city"], "gold_ent": [], "id": 357, "template": "i was able to book you at @name . your reference number is @ref .", "response": "i was able to book you at bangkok_city . your reference number is wi602i6m ."}, {"pre_ent": ["wi602i6m", "bangkok_city"], "gold_ent": ["wi602i6m"], "id": 358, "template": "i was able to book you at @name . your reference number is @ref .", "response": "i was able to book you at bangkok_city . your reference number is wi602i6m ."}, {"pre_ent": [], "gold_ent": [], "id": 359, "template": "you ' re welcome . enjoy your meal .", "response": "you ' re welcome . enjoy your meal ."}, {"pre_ent": ["restaurant"], "gold_ent": ["centre"], "id": 360, "template": "i ' m sorry , there are no restaurants matching your request . would you like to try a different area ?", "response": "i ' m sorry , there are no restaurants matching your request . would you like to try a different area ?"}, {"pre_ent": ["restaurant", "10"], "gold_ent": ["centre", "10"], "id": 361, "template": "there are @choice restaurants that meet your criteria . do you have a preference for area ?", "response": "there are 10 restaurants that meet your criteria . do you have a preference for area ?"}, {"pre_ent": ["centre", "10"], "gold_ent": ["tang_chinese", "sesame_restaurant_and_bar", "centre", "hk_fusion", "expensive", "ugly_duckling"], "id": 362, "template": "i have @name in the @area that meets your criteria . would you like me to book you a table ?", "response": "i have 10 in the centre that meets your criteria . would you like me to book you a table ?"}, {"pre_ent": ["ugly_duckling", "48mb42od"], "gold_ent": ["48mb42od"], "id": 363, "template": "i was able to book you at @name . your reference number is @ref . is there anything else i can help you with ?", "response": "i was able to book you at ugly_duckling . your reference number is 48mb42od . is there anything else i can help you with ?"}, {"pre_ent": ["centre"], "gold_ent": [], "id": 364, "template": "you ' re welcome . thanks for contacting the cambridge towninfo @area .", "response": "you ' re welcome . thanks for contacting the cambridge towninfo centre ."}, {"pre_ent": [], "gold_ent": ["centre"], "id": 365, "template": "you ' re welcome . enjoy your meal .", "response": "you ' re welcome . enjoy your meal ."}, {"pre_ent": ["4_star", "the_cambridge_belfry", "west", "hotel"], "gold_ent": [], "id": 366, "template": "@name is a @stars @type in the @area of town .", "response": "the_cambridge_belfry is a 4_star hotel in the west of town ."}, {"pre_ent": ["4_star", "the_cambridge_belfry", "west", "hotel"], "gold_ent": ["hotel", "guesthouse"], "id": 367, "template": "@name is a @stars @type in the @area of town .", "response": "the_cambridge_belfry is a 4_star hotel in the west of town ."}, {"pre_ent": ["the_cambridge_belfry", "west"], "gold_ent": ["archway_house", "52_gilbert_road"], "id": 368, "template": "i have the @name in the @area . would you like me to book you a room ?", "response": "i have the the_cambridge_belfry in the west . would you like me to book you a room ?"}, {"pre_ent": ["acorn_guest_house"], "gold_ent": ["archway_house", "moderate", "north"], "id": 369, "template": "the @name is a nice place .", "response": "the acorn_guest_house is a nice place ."}, {"pre_ent": ["52_gilbert_road"], "gold_ent": ["52_gilbert_road"], "id": 370, "template": "the address is @address .", "response": "the address is 52_gilbert_road ."}, {"pre_ent": [], "gold_ent": [], "id": 371, "template": "you ' re welcome . thank you for calling .", "response": "you ' re welcome . thank you for calling ."}, {"pre_ent": ["centre", "restaurant", "4"], "gold_ent": ["centre", "4", "south"], "id": 372, "template": "there are @choice restaurants in the @area of town . do you have a preference for area ?", "response": "there are 4 restaurants in the centre of town . do you have a preference for area ?"}, {"pre_ent": ["centre"], "gold_ent": [], "id": 373, "template": "you ' re welcome . thanks for contacting the cambridge towninfo @area .", "response": "you ' re welcome . thanks for contacting the cambridge towninfo centre ."}, {"pre_ent": ["centre", "expensive", "restaurant", "caffe_uno"], "gold_ent": ["don_pasquale_pizzeria"], "id": 374, "template": "@name is an @food @type in the @area of town .", "response": "caffe_uno is an expensive restaurant in the centre of town ."}, {"pre_ent": ["cb23nj"], "gold_ent": ["cb23nj", "don_pasquale_pizzeria"], "id": 375, "template": "the postcode is @postcode .", "response": "the postcode is cb23nj ."}, {"pre_ent": [], "gold_ent": [], "id": 376, "template": "you ' re welcome . have a nice day .", "response": "you ' re welcome . have a nice day ."}, {"pre_ent": ["centre", "restaurant", "quite_a_few"], "gold_ent": ["quite_a_few"], "id": 377, "template": "there are @choice restaurants in the @area . do you have a preference for type of food ?", "response": "there are quite_a_few restaurants in the centre . do you have a preference for type of food ?"}, {"pre_ent": ["922yorfc", "bedouin"], "gold_ent": ["bedouin", "african", "restaurant"], "id": 378, "template": "i have you at @name . your reference number is @ref .", "response": "i have you at bedouin . your reference number is 922yorfc ."}, {"pre_ent": ["922yorfc", "bedouin"], "gold_ent": ["bedouin"], "id": 379, "template": "i was able to book you at @name . your reference number is @ref . is there anything else i can help you with ?", "response": "i was able to book you at bedouin . your reference number is 922yorfc . is there anything else i can help you with ?"}, {"pre_ent": ["922yorfc", "bedouin"], "gold_ent": ["922yorfc"], "id": 380, "template": "i was able to book you into the @name . your reference number is @ref .", "response": "i was able to book you into the bedouin . your reference number is 922yorfc ."}, {"pre_ent": [], "gold_ent": [], "id": 381, "template": "you ' re welcome . enjoy your meal .", "response": "you ' re welcome . enjoy your meal ."}, {"pre_ent": [], "gold_ent": [], "id": 382, "template": "you ' re welcome . enjoy your meal .", "response": "you ' re welcome . enjoy your meal ."}, {"pre_ent": ["2", "guesthouse"], "gold_ent": ["ashley_hotel", "lovell_lodge", "north"], "id": 383, "template": "i have @choice guesthouses available . do you have a preference for area ?", "response": "i have 2 guesthouses available . do you have a preference for area ?"}, {"pre_ent": ["north", "lovell_lodge"], "gold_ent": [], "id": 384, "template": "i have the @name in the @area and one in the @area . would you like me to book you a room ?", "response": "i have the lovell_lodge in the north and one in the north . would you like me to book you a room ?"}, {"pre_ent": ["74_chesterton_road"], "gold_ent": ["ashley_hotel", "01223350059"], "id": 385, "template": "the address is @address .", "response": "the address is 74_chesterton_road ."}, {"pre_ent": ["74_chesterton_road"], "gold_ent": ["hotel", "74_chesterton_road"], "id": 386, "template": "the address is @address .", "response": "the address is 74_chesterton_road ."}, {"pre_ent": [], "gold_ent": [], "id": 387, "template": "you ' re welcome . thank you for calling .", "response": "you ' re welcome . thank you for calling ."}, {"pre_ent": ["guesthouse", "6"], "gold_ent": ["3_star", "6"], "id": 388, "template": "there are @choice guesthouses that meet your criteria . do you have a preference for area ?", "response": "there are 6 guesthouses that meet your criteria . do you have a preference for area ?"}, {"pre_ent": ["moderate", "6", "centre"], "gold_ent": ["the_lensfield_hotel", "gonville_hotel", "centre", "south"], "id": 389, "template": "i have @name in the @area of town and is in the @pricerange price range .", "response": "i have 6 in the centre of town and is in the moderate price range ."}, {"pre_ent": ["01223355017"], "gold_ent": [], "id": 390, "template": "the phone number is @phone .", "response": "the phone number is 01223355017 ."}, {"pre_ent": ["hamilton_lodge", "north"], "gold_ent": [], "id": 391, "template": "i have the @name in the @area . would you like me to book you a room ?", "response": "i have the hamilton_lodge in the north . would you like me to book you a room ?"}, {"pre_ent": ["moderate"], "gold_ent": ["3_star", "hamilton_lodge", "guesthouse", "north"], "id": 392, "template": "yes , it is in the @area .", "response": "yes , it is in the moderate ."}, {"pre_ent": ["01223365664", "6"], "gold_ent": ["01223365664"], "id": 393, "template": "the phone number is @phone .", "response": "the phone number is 01223365664 ."}, {"pre_ent": ["156_chesterton_road", "6"], "gold_ent": ["156_chesterton_road"], "id": 394, "template": "the address is @address .", "response": "the address is 156_chesterton_road ."}, {"pre_ent": [], "gold_ent": [], "id": 395, "template": "you ' re welcome . enjoy your stay .", "response": "you ' re welcome . enjoy your stay ."}, {"pre_ent": ["restaurant"], "gold_ent": ["expensive"], "id": 396, "template": "i ' m sorry , there are no restaurants matching your request . would you like to try a different area ?", "response": "i ' m sorry , there are no restaurants matching your request . would you like to try a different area ?"}, {"pre_ent": ["restaurant", "a_couple", "mediterranean"], "gold_ent": ["la_mimosa", "centre", "a_couple", "shiraz_restaurant"], "id": 397, "template": "there are @choice restaurants that serve @food food . do you have a preference for area ?", "response": "there are a_couple restaurants that serve mediterranean food . do you have a preference for area ?"}, {"pre_ent": ["er5dfe50", "la_mimosa"], "gold_ent": ["er5dfe50"], "id": 398, "template": "i was able to book you at @name . your reference number is @ref .", "response": "i was able to book you at la_mimosa . your reference number is er5dfe50 ."}, {"pre_ent": [], "gold_ent": [], "id": 399, "template": "you ' re welcome . enjoy your meal .", "response": "you ' re welcome . enjoy your meal ."}, {"pre_ent": ["guesthouse", "many"], "gold_ent": ["many"], "id": 400, "template": "there are @choice guesthouses that meet your criteria . do you have a preference for area ?", "response": "there are many guesthouses that meet your criteria . do you have a preference for area ?"}, {"pre_ent": ["north", "a_and_b_guest_house"], "gold_ent": ["moderate", "a_and_b_guest_house"], "id": 401, "template": "i have the @name in the @area . would you like me to book you a room ?", "response": "i have the a_and_b_guest_house in the north . would you like me to book you a room ?"}, {"pre_ent": ["north", "archway_house"], "gold_ent": ["archway_house"], "id": 402, "template": "yes , i have the @name in the @area .", "response": "yes , i have the archway_house in the north ."}, {"pre_ent": ["01223315702"], "gold_ent": ["01223575314", "north"], "id": 403, "template": "yes , the phone number is @phone .", "response": "yes , the phone number is 01223315702 ."}, {"pre_ent": [], "gold_ent": [], "id": 404, "template": "you ' re welcome . have a great day !", "response": "you ' re welcome . have a great day !"}, {"pre_ent": ["8"], "gold_ent": [], "id": 405, "template": "i have @choice guesthouses that meet your criteria . do you have a preference for area ?", "response": "i have 8 guesthouses that meet your criteria . do you have a preference for area ?"}, {"pre_ent": ["8"], "gold_ent": ["gonville_hotel", "8"], "id": 406, "template": "there are @choice guesthouses that meet your criteria . do you have a preference for area ?", "response": "there are 8 guesthouses that meet your criteria . do you have a preference for area ?"}, {"pre_ent": ["hotel", "ajughitg", "gonville_hotel"], "gold_ent": [], "id": 407, "template": "i ' m sorry , i was able to book you into the @name . your reference number is @ref .", "response": "i ' m sorry , i was able to book you into the gonville_hotel . your reference number is ajughitg ."}, {"pre_ent": ["hotel", "ajughitg", "gonville_hotel"], "gold_ent": [], "id": 408, "template": "i was able to book you into the @name and your reference number is @ref .", "response": "i was able to book you into the gonville_hotel and your reference number is ajughitg ."}, {"pre_ent": ["hotel", "ajughitg", "gonville_hotel"], "gold_ent": ["hotel"], "id": 409, "template": "i was able to book you into the @name . your reference number is @ref .", "response": "i was able to book you into the gonville_hotel . your reference number is ajughitg ."}, {"pre_ent": ["hotel", "ajughitg", "gonville_hotel"], "gold_ent": ["ajughitg"], "id": 410, "template": "i was able to book you into the @name for you . your reference number is @ref .", "response": "i was able to book you into the gonville_hotel for you . your reference number is ajughitg ."}, {"pre_ent": [], "gold_ent": ["centre"], "id": 411, "template": "you ' re welcome . enjoy your stay .", "response": "you ' re welcome . enjoy your stay ."}, {"pre_ent": ["centre", "restaurant", "quite_a_few", "cheap"], "gold_ent": ["cheap", "quite_a_few"], "id": 412, "template": "there are @choice @pricerange restaurants in the @area . do you have a preference for area ?", "response": "there are quite_a_few cheap restaurants in the centre . do you have a preference for area ?"}, {"pre_ent": [], "gold_ent": [], "id": 413, "template": "i ' m sorry , there are no records matching your request . would you like to try a different type of food ?", "response": "i ' m sorry , there are no records matching your request . would you like to try a different type of food ?"}, {"pre_ent": ["restaurant", "quite_a_few"], "gold_ent": ["the_gandhi", "centre", "kohinoor", "mahal_of_cambridge"], "id": 414, "template": "there are @choice restaurants that meet your criteria . do you have a preference for area ?", "response": "there are quite_a_few restaurants that meet your criteria . do you have a preference for area ?"}, {"pre_ent": ["m3tw6mpa", "kohinoor"], "gold_ent": [], "id": 415, "template": "i was able to book you at @name . your reference number is @ref .", "response": "i was able to book you at kohinoor . your reference number is m3tw6mpa ."}, {"pre_ent": ["m3tw6mpa", "kohinoor"], "gold_ent": ["m3tw6mpa"], "id": 416, "template": "i was able to book you into the @name . your reference number is @ref .", "response": "i was able to book you into the kohinoor . your reference number is m3tw6mpa ."}, {"pre_ent": ["south", "restaurant", "several"], "gold_ent": ["italian", "indian", "several", "mexican", "chinese"], "id": 417, "template": "there are @choice restaurants in the @area part of town . what type of food are you looking for ?", "response": "there are several restaurants in the south part of town . what type of food are you looking for ?"}, {"pre_ent": ["south", "cb17dy", "restaurant", "chiquito_restaurant_bar", "01223400170", "chinese"], "gold_ent": ["cb28nx", "01223354755", "peking_restaurant"], "id": 418, "template": "@name is an @food @type in the @area part of town . their phone number is @phone and the postcode is @postcode", "response": "chiquito_restaurant_bar is an chinese restaurant in the south part of town . their phone number is 01223400170 and the postcode is cb17dy"}, {"pre_ent": [], "gold_ent": [], "id": 419, "template": "you ' re welcome . good bye .", "response": "you ' re welcome . good bye ."}, {"pre_ent": ["2", "guesthouse"], "gold_ent": ["3_star", "centre", "hotel", "south"], "id": 420, "template": "there are @choice guesthouses that meet your criteria . do you have a preference for area ?", "response": "there are 2 guesthouses that meet your criteria . do you have a preference for area ?"}, {"pre_ent": ["2", "guesthouse"], "gold_ent": ["gonville_hotel"], "id": 421, "template": "i have @choice guesthouses that meet your criteria . do you have a preference for area ?", "response": "i have 2 guesthouses that meet your criteria . do you have a preference for area ?"}, {"pre_ent": ["gonville_hotel", "hotel", "o8vh7vl6"], "gold_ent": ["hotel"], "id": 422, "template": "i was able to book you into the @name . your reference number is @ref . is there anything else i can help you with ?", "response": "i was able to book you into the gonville_hotel . your reference number is o8vh7vl6 . is there anything else i can help you with ?"}, {"pre_ent": ["gonville_hotel", "hotel", "o8vh7vl6"], "gold_ent": ["o8vh7vl6"], "id": 423, "template": "i was able to book you into the @name for 4 nights starting monday for 6 nights starting monday for 6 nights . your reference number is @ref .", "response": "i was able to book you into the gonville_hotel for 4 nights starting monday for 6 nights starting monday for 6 nights . your reference number is o8vh7vl6 ."}, {"pre_ent": [], "gold_ent": [], "id": 424, "template": "you ' re welcome . enjoy your stay .", "response": "you ' re welcome . enjoy your stay ."}, {"pre_ent": ["south", "guesthouse", "a_number_of"], "gold_ent": ["a_number_of"], "id": 425, "template": "there are @choice guesthouses in the @area . do you have a preference for area ?", "response": "there are a_number_of guesthouses in the south . do you have a preference for area ?"}, {"pre_ent": ["south", "guesthouse", "a_number_of"], "gold_ent": ["bridge_guest_house"], "id": 426, "template": "there are @choice guesthouses in the @area . do you have a preference for price range ?", "response": "there are a_number_of guesthouses in the south . do you have a preference for price range ?"}, {"pre_ent": ["bridge_guest_house", "7ckepro5"], "gold_ent": [], "id": 427, "template": "i was able to book you at @name . your reference number is @ref .", "response": "i was able to book you at bridge_guest_house . your reference number is 7ckepro5 ."}, {"pre_ent": ["a_number_of", "7ckepro5"], "gold_ent": [], "id": 428, "template": "i was able to book you into the @name . your reference number is @ref .", "response": "i was able to book you into the a_number_of . your reference number is 7ckepro5 ."}, {"pre_ent": ["a_number_of", "7ckepro5"], "gold_ent": ["7ckepro5", "bridge_guest_house"], "id": 429, "template": "i was able to book you into the @name . your reference number is @ref .", "response": "i was able to book you into the a_number_of . your reference number is 7ckepro5 ."}, {"pre_ent": [], "gold_ent": [], "id": 430, "template": "you ' re welcome . enjoy your stay .", "response": "you ' re welcome . enjoy your stay ."}, {"pre_ent": ["centre", "hotel", "gonville_hotel"], "gold_ent": ["hotel", "gonville_hotel"], "id": 431, "template": "i have the @name in the @area . would you like me to book you a room ?", "response": "i have the gonville_hotel in the centre . would you like me to book you a room ?"}, {"pre_ent": [], "gold_ent": [], "id": 432, "template": "yes , it has free wifi . would you like me to book you a room ?", "response": "yes , it has free wifi . would you like me to book you a room ?"}, {"pre_ent": ["hotel"], "gold_ent": ["p16vjzdh"], "id": 433, "template": "booking was unsuccessful . would you like to try another hotel ?", "response": "booking was unsuccessful . would you like to try another hotel ?"}, {"pre_ent": [], "gold_ent": [], "id": 434, "template": "you ' re welcome . enjoy your stay .", "response": "you ' re welcome . enjoy your stay ."}, {"pre_ent": [], "gold_ent": ["bridge_guest_house"], "id": 435, "template": "i ' m sorry , i don ' t have anything . would you like to try a different area ?", "response": "i ' m sorry , i don ' t have anything . would you like to try a different area ?"}, {"pre_ent": ["epwuawm5", "bridge_guest_house"], "gold_ent": [], "id": 436, "template": "i was able to book you into the @name . your reference number is @ref .", "response": "i was able to book you into the bridge_guest_house . your reference number is epwuawm5 ."}, {"pre_ent": [], "gold_ent": ["epwuawm5"], "id": 437, "template": "booking was unsuccessful . would you like to try another hotel ?", "response": "booking was unsuccessful . would you like to try another hotel ?"}, {"pre_ent": [], "gold_ent": [], "id": 438, "template": "you ' re welcome . enjoy your stay .", "response": "you ' re welcome . enjoy your stay ."}, {"pre_ent": ["guesthouse", "a_few"], "gold_ent": ["a_few"], "id": 439, "template": "i have @choice guesthouses that meet your criteria . do you have a preference for area ?", "response": "i have a_few guesthouses that meet your criteria . do you have a preference for area ?"}, {"pre_ent": ["centre", "the_cambridge_belfry"], "gold_ent": [], "id": 440, "template": "i have @name in the @area and @name in the @area . would you like to book a room ?", "response": "i have the_cambridge_belfry in the centre and the_cambridge_belfry in the centre . would you like to book a room ?"}, {"pre_ent": ["centre", "the_cambridge_belfry"], "gold_ent": ["cheap", "hotel", "west", "the_cambridge_belfry"], "id": 441, "template": "i have the @name in the @area . would you like me to book you a room ?", "response": "i have the the_cambridge_belfry in the centre . would you like me to book you a room ?"}, {"pre_ent": ["ztrmokwm", "the_cambridge_belfry"], "gold_ent": [], "id": 442, "template": "i was able to book you into the @name and your reference number is @ref . is there anything else i can help you with ?", "response": "i was able to book you into the the_cambridge_belfry and your reference number is ztrmokwm . is there anything else i can help you with ?"}, {"pre_ent": ["ztrmokwm", "the_cambridge_belfry"], "gold_ent": ["hotel"], "id": 443, "template": "i was able to book you into the @name . your reference number is @ref .", "response": "i was able to book you into the the_cambridge_belfry . your reference number is ztrmokwm ."}, {"pre_ent": ["ztrmokwm", "the_cambridge_belfry"], "gold_ent": [], "id": 444, "template": "i was able to book you into the @name and your reference number is @ref .", "response": "i was able to book you into the the_cambridge_belfry and your reference number is ztrmokwm ."}, {"pre_ent": ["ztrmokwm", "the_cambridge_belfry"], "gold_ent": [], "id": 445, "template": "i was able to book you into the @name and your reference number is @ref .", "response": "i was able to book you into the the_cambridge_belfry and your reference number is ztrmokwm ."}, {"pre_ent": ["ztrmokwm", "the_cambridge_belfry"], "gold_ent": ["cheap", "ztrmokwm"], "id": 446, "template": "i was able to book you into the @name and your reference number is @ref .", "response": "i was able to book you into the the_cambridge_belfry and your reference number is ztrmokwm ."}, {"pre_ent": [], "gold_ent": [], "id": 447, "template": "you ' re welcome . enjoy your stay .", "response": "you ' re welcome . enjoy your stay ."}, {"pre_ent": [], "gold_ent": [], "id": 448, "template": "you ' re welcome . good-bye .", "response": "you ' re welcome . good-bye ."}, {"pre_ent": ["restaurant", "7"], "gold_ent": ["7", "moderate", "expensive"], "id": 449, "template": "there are @choice restaurants that meet your criteria . do you have a preference for area ?", "response": "there are 7 restaurants that meet your criteria . do you have a preference for area ?"}, {"pre_ent": ["u6gv5zzv", "the_cambridge_chop_house"], "gold_ent": ["restaurant"], "id": 450, "template": "i was able to book you at @name . your reference number is @ref .", "response": "i was able to book you at the_cambridge_chop_house . your reference number is u6gv5zzv ."}, {"pre_ent": ["caffe_uno", "u6gv5zzv"], "gold_ent": ["restaurant", "caffe_uno", "expensive", "italian"], "id": 451, "template": "i was able to book you at @name . your reference number is @ref .", "response": "i was able to book you at caffe_uno . your reference number is u6gv5zzv ."}, {"pre_ent": ["u6gv5zzv", "the_cambridge_chop_house"], "gold_ent": ["british", "the_cambridge_chop_house", "expensive", "fitzbillies_restaurant"], "id": 452, "template": "i was able to book you into @name . your reference number is @ref .", "response": "i was able to book you into the_cambridge_chop_house . your reference number is u6gv5zzv ."}, {"pre_ent": ["u6gv5zzv", "the_cambridge_chop_house"], "gold_ent": ["u6gv5zzv", "the_cambridge_chop_house"], "id": 453, "template": "i was able to book you at the @name . your reference number is @ref .", "response": "i was able to book you at the the_cambridge_chop_house . your reference number is u6gv5zzv ."}, {"pre_ent": [], "gold_ent": [], "id": 454, "template": "you ' re welcome . enjoy your meal .", "response": "you ' re welcome . enjoy your meal ."}, {"pre_ent": [], "gold_ent": [], "id": 455, "template": "you ' re welcome . enjoy your meal !", "response": "you ' re welcome . enjoy your meal !"}, {"pre_ent": [], "gold_ent": [], "id": 456, "template": "i have no matching records . would you like to try a different area ?", "response": "i have no matching records . would you like to try a different area ?"}, {"pre_ent": ["lan_hong_house", "charlie_chan"], "gold_ent": [], "id": 457, "template": "i have @name , @name , @name , @name , @name , @name , @name , @name , @name , @name , @name , @name , @name , @name , @name", "response": "i have charlie_chan , lan_hong_house , lan_hong_house , lan_hong_house , lan_hong_house , lan_hong_house , lan_hong_house , lan_hong_house , lan_hong_house , lan_hong_house , lan_hong_house , lan_hong_house , lan_hong_house , lan_hong_house , lan_hong_house"}, {"pre_ent": ["f1ntkwzo", "lan_hong_house"], "gold_ent": [], "id": 458, "template": "i was able to book you at @name . your reference number is @ref .", "response": "i was able to book you at lan_hong_house . your reference number is f1ntkwzo ."}, {"pre_ent": ["f1ntkwzo", "lan_hong_house"], "gold_ent": ["centre", "moderate", "lan_hong_house", "chinese"], "id": 459, "template": "i was able to book you at @name . your reference number is @ref .", "response": "i was able to book you at lan_hong_house . your reference number is f1ntkwzo ."}, {"pre_ent": ["f1ntkwzo", "lan_hong_house"], "gold_ent": ["restaurant"], "id": 460, "template": "i was able to book you into @name . your reference number is @ref .", "response": "i was able to book you into lan_hong_house . your reference number is f1ntkwzo ."}, {"pre_ent": ["f1ntkwzo", "lan_hong_house"], "gold_ent": ["f1ntkwzo"], "id": 461, "template": "i was able to book you at @name on sunday at 11:15 . your reference number is @ref .", "response": "i was able to book you at lan_hong_house on sunday at 11:15 . your reference number is f1ntkwzo ."}, {"pre_ent": [], "gold_ent": [], "id": 462, "template": "you ' re welcome . enjoy your meal .", "response": "you ' re welcome . enjoy your meal ."}, {"pre_ent": ["guesthouse", "33"], "gold_ent": ["33"], "id": 463, "template": "there are @choice guesthouses that meet your criteria . do you have a preference for area ?", "response": "there are 33 guesthouses that meet your criteria . do you have a preference for area ?"}, {"pre_ent": ["east", "guesthouse"], "gold_ent": ["cheap", "moderate"], "id": 464, "template": "there are several guesthouses in the @area . do you have a preference for price range ?", "response": "there are several guesthouses in the east . do you have a preference for price range ?"}, {"pre_ent": ["east", "autumn_house"], "gold_ent": ["allenbell"], "id": 465, "template": "i have the @name in the @area . would you like me to book you a room ?", "response": "i have the autumn_house in the east . would you like me to book you a room ?"}, {"pre_ent": ["east"], "gold_ent": ["01223210353", "cb13js", "allenbell", "517a_coldham_lane"], "id": 466, "template": "you ' re welcome . thanks for contacting the cambridge towninfo @area and have a great day .", "response": "you ' re welcome . thanks for contacting the cambridge towninfo east and have a great day ."}, {"pre_ent": [], "gold_ent": ["guesthouse"], "id": 467, "template": "you ' re welcome . have a great day .", "response": "you ' re welcome . have a great day ."}, {"pre_ent": [], "gold_ent": [], "id": 468, "template": "you ' re welcome . have a great day .", "response": "you ' re welcome . have a great day ."}, {"pre_ent": ["centre", "british", "restaurant", "21"], "gold_ent": ["21"], "id": 469, "template": "there are @choice restaurants in the @area that serve @food food . do you have a preference for area ?", "response": "there are 21 restaurants in the centre that serve british food . do you have a preference for area ?"}, {"pre_ent": ["7j4exp7m", "yippee_noodle_bar"], "gold_ent": ["7j4exp7m", "yippee_noodle_bar"], "id": 470, "template": "i was able to book you at @name . your reference number is @ref .", "response": "i was able to book you at yippee_noodle_bar . your reference number is 7j4exp7m ."}, {"pre_ent": [], "gold_ent": [], "id": 471, "template": "you ' re welcome . is there anything else i can help you with ?", "response": "you ' re welcome . is there anything else i can help you with ?"}, {"pre_ent": [], "gold_ent": [], "id": 472, "template": "you ' re welcome . enjoy your meal .", "response": "you ' re welcome . enjoy your meal ."}, {"pre_ent": ["guesthouse", "two", "north"], "gold_ent": [], "id": 473, "template": "there are @choice guesthouses in the @area . do you have a preference for area ?", "response": "there are two guesthouses in the north . do you have a preference for area ?"}, {"pre_ent": ["moderate", "guesthouse", "two"], "gold_ent": [], "id": 474, "template": "there are @choice guesthouses in the @area that meet your criteria . do you have a preference for area ?", "response": "there are two guesthouses in the moderate that meet your criteria . do you have a preference for area ?"}, {"pre_ent": ["guesthouse", "two", "north"], "gold_ent": [], "id": 475, "template": "there are @choice guesthouses in the @area . do you have a preference for area ?", "response": "there are two guesthouses in the north . do you have a preference for area ?"}, {"pre_ent": ["guesthouse", "two", "north"], "gold_ent": ["two", "avalon"], "id": 476, "template": "there are @choice guesthouses in the @area . do you have a preference for area ?", "response": "there are two guesthouses in the north . do you have a preference for area ?"}, {"pre_ent": ["89s3zags", "avalon"], "gold_ent": [], "id": 477, "template": "i was able to book you into the @name . your reference number is @ref .", "response": "i was able to book you into the avalon . your reference number is 89s3zags ."}, {"pre_ent": ["89s3zags", "avalon"], "gold_ent": ["89s3zags"], "id": 478, "template": "i was able to book you into the @name for you . your reference number is @ref .", "response": "i was able to book you into the avalon for you . your reference number is 89s3zags ."}, {"pre_ent": [], "gold_ent": [], "id": 479, "template": "you ' re welcome . enjoy your stay .", "response": "you ' re welcome . enjoy your stay ."}, {"pre_ent": ["guesthouse", "north", "moderate", "alpha-milton_guest_house", "3_star"], "gold_ent": ["guesthouse", "alpha-milton_guest_house", "cb41xa", "3_star", "north", "01223311625", "63_milton_road"], "id": 480, "template": "yes , the @name is a moderately priced @stars @type in the @area . would you like me to book you a room ?", "response": "yes , the alpha-milton_guest_house is a moderately priced 3_star guesthouse in the north . would you like me to book you a room ?"}, {"pre_ent": [], "gold_ent": [], "id": 481, "template": "you ' re welcome . thank you for calling . goodbye .", "response": "you ' re welcome . thank you for calling . goodbye ."}, {"pre_ent": ["east", "guesthouse", "3"], "gold_ent": ["3"], "id": 482, "template": "there are @choice guesthouses in the @area . do you have a preference for area ?", "response": "there are 3 guesthouses in the east . do you have a preference for area ?"}, {"pre_ent": ["east", "autumn_house"], "gold_ent": ["allenbell"], "id": 483, "template": "i have the @name in the @area . would you like me to book you a room ?", "response": "i have the autumn_house in the east . would you like me to book you a room ?"}, {"pre_ent": ["vrx491js", "allenbell"], "gold_ent": [], "id": 484, "template": "i was able to book you at the @name . your reference number is @ref .", "response": "i was able to book you at the allenbell . your reference number is vrx491js ."}, {"pre_ent": ["vrx491js", "allenbell"], "gold_ent": ["vrx491js"], "id": 485, "template": "i was able to book you at the @name . your reference number is @ref . is there anything else i can help you with ?", "response": "i was able to book you at the allenbell . your reference number is vrx491js . is there anything else i can help you with ?"}, {"pre_ent": [], "gold_ent": [], "id": 486, "template": "you ' re welcome . enjoy your stay .", "response": "you ' re welcome . enjoy your stay ."}, {"pre_ent": ["guesthouse", "21"], "gold_ent": ["21"], "id": 487, "template": "i have @choice guesthouses that meet your criteria . do you have a preference for area ?", "response": "i have 21 guesthouses that meet your criteria . do you have a preference for area ?"}, {"pre_ent": ["4_star"], "gold_ent": [], "id": 488, "template": "i have @name . would you like to book a room ?", "response": "i have 4_star . would you like to book a room ?"}, {"pre_ent": ["centre", "el_shaddai"], "gold_ent": ["cheap", "guesthouse"], "id": 489, "template": "i have the @name in the @area . would you like me to book you a room", "response": "i have the el_shaddai in the centre . would you like me to book you a room"}, {"pre_ent": ["centre", "el_shaddai"], "gold_ent": ["alexander_bed_and_breakfast"], "id": 490, "template": "i have the @name in the @area . would you like to book a room ?", "response": "i have the el_shaddai in the centre . would you like to book a room ?"}, {"pre_ent": ["2v7ejva7", "alexander_bed_and_breakfast"], "gold_ent": ["2v7ejva7"], "id": 491, "template": "i was able to book you at the @name . your reference number is @ref .", "response": "i was able to book you at the alexander_bed_and_breakfast . your reference number is 2v7ejva7 ."}, {"pre_ent": [], "gold_ent": [], "id": 492, "template": "you ' re welcome . have a great day !", "response": "you ' re welcome . have a great day !"}, {"pre_ent": ["centre", "expensive", "restaurant", "curry_garden"], "gold_ent": ["106_regent_street_city_centre", "restaurant", "curry_garden"], "id": 493, "template": "@name is an @food @type in the @area part of town .", "response": "curry_garden is an expensive restaurant in the centre part of town ."}, {"pre_ent": ["centre", "curry_garden", "106_regent_street_city_centre", "01223302330"], "gold_ent": ["cb21dp", "centre", "curry_garden"], "id": 494, "template": "@name is located at @address and the phone number is @phone .", "response": "curry_garden is located at 106_regent_street_city_centre and the phone number is 01223302330 ."}, {"pre_ent": ["curry_garden", "01223302330"], "gold_ent": ["01223302330"], "id": 495, "template": "the phone number for @name is @phone .", "response": "the phone number for curry_garden is 01223302330 ."}, {"pre_ent": [], "gold_ent": [], "id": 496, "template": "you ' re welcome . goodbye .", "response": "you ' re welcome . goodbye ."}, {"pre_ent": ["guesthouse", "nine", "centre"], "gold_ent": ["hotel", "guesthouse", "huntingdon_marriott_hotel"], "id": 497, "template": "there are @choice guesthouses in the @area . do you have a preference for area ?", "response": "there are nine guesthouses in the centre . do you have a preference for area ?"}, {"pre_ent": ["guesthouse", "nine"], "gold_ent": [], "id": 498, "template": "yes , i have @choice guesthouses that meet your criteria . do you have a preference for area ?", "response": "yes , i have nine guesthouses that meet your criteria . do you have a preference for area ?"}, {"pre_ent": ["guesthouse", "nine", "expensive"], "gold_ent": ["cheap", "nine"], "id": 499, "template": "there are @choice guesthouses in the @pricerange price range . do you have a preference for area ?", "response": "there are nine guesthouses in the expensive price range . do you have a preference for area ?"}, {"pre_ent": ["allenbell", "centre"], "gold_ent": ["allenbell"], "id": 500, "template": "i have the @name in the @area . would you like me to book you a room ?", "response": "i have the allenbell in the centre . would you like me to book you a room ?"}, {"pre_ent": ["allenbell", "expensive"], "gold_ent": ["cheap", "allenbell"], "id": 501, "template": "the @name is a @pricerange price .", "response": "the allenbell is a expensive price ."}, {"pre_ent": [], "gold_ent": [], "id": 502, "template": "you ' re welcome . have a great day .", "response": "you ' re welcome . have a great day ."}, {"pre_ent": ["east", "guesthouse", "33"], "gold_ent": ["33"], "id": 503, "template": "there are @choice guesthouses in the @area . do you have a preference for area ?", "response": "there are 33 guesthouses in the east . do you have a preference for area ?"}, {"pre_ent": ["guesthouse"], "gold_ent": ["4_star"], "id": 504, "template": "there are several guesthouses that meet your criteria . do you have a preference for area ?", "response": "there are several guesthouses that meet your criteria . do you have a preference for area ?"}, {"pre_ent": ["5cb11jq8", "alexander_bed_and_breakfast"], "gold_ent": ["5cb11jq8"], "id": 505, "template": "i was able to book you into the @name . your reference number is @ref .", "response": "i was able to book you into the alexander_bed_and_breakfast . your reference number is 5cb11jq8 ."}, {"pre_ent": [], "gold_ent": [], "id": 506, "template": "you ' re welcome . have a great day .", "response": "you ' re welcome . have a great day ."}, {"pre_ent": [], "gold_ent": [], "id": 507, "template": "you ' re welcome . have a great day .", "response": "you ' re welcome . have a great day ."}, {"pre_ent": ["restaurant", "many"], "gold_ent": ["many"], "id": 508, "template": "there are @choice restaurants that meet your criteria . do you have a preference for area ?", "response": "there are many restaurants that meet your criteria . do you have a preference for area ?"}, {"pre_ent": ["centre", "cotto", "expensive"], "gold_ent": ["moderate", "expensive"], "id": 509, "template": "i have @name in the @area that is @pricerange . would you like me to book you a table ?", "response": "i have cotto in the centre that is expensive . would you like me to book you a table ?"}, {"pre_ent": ["centre", "many"], "gold_ent": ["british", "centre", "restaurant_one_seven"], "id": 510, "template": "i have @name in the @area of town . would you like me to book you a table ?", "response": "i have many in the centre of town . would you like me to book you a table ?"}, {"pre_ent": ["restaurant_one_seven", "restaurant", "59jrjr4e"], "gold_ent": ["59jrjr4e"], "id": 511, "template": "i was able to book you at @name . your reference number is @ref .", "response": "i was able to book you at restaurant_one_seven . your reference number is 59jrjr4e ."}, {"pre_ent": ["centre"], "gold_ent": [], "id": 512, "template": "you ' re welcome . thanks for contacting the cambridge towninfo @area and have a great day !", "response": "you ' re welcome . thanks for contacting the cambridge towninfo centre and have a great day !"}, {"pre_ent": [], "gold_ent": [], "id": 513, "template": "you ' re welcome . enjoy your meal .", "response": "you ' re welcome . enjoy your meal ."}, {"pre_ent": ["cheap", "restaurant", "la_margherita", "west"], "gold_ent": ["cheap", "west", "italian"], "id": 514, "template": "@name is a @food @type in the @area part of town . would you like me to book you a table ?", "response": "la_margherita is a cheap restaurant in the west part of town . would you like me to book you a table ?"}, {"pre_ent": [], "gold_ent": [], "id": 515, "template": "you ' re welcome . thank you for calling .", "response": "you ' re welcome . thank you for calling ."}, {"pre_ent": ["east", "two"], "gold_ent": ["east"], "id": 516, "template": "there are @choice restaurants in the @area . would you like to try a different area ?", "response": "there are two restaurants in the east . would you like to try a different area ?"}, {"pre_ent": ["east", "two"], "gold_ent": ["two", "entertainment", "east"], "id": 517, "template": "there are @choice museums in the @area . do you have a preference on area ?", "response": "there are two museums in the east . do you have a preference on area ?"}, {"pre_ent": ["two", "8_mercers_row_,_mercers_row_industrial_estate", "01223452587"], "gold_ent": ["01223446104", "cherry_hinton_hall_and_grounds", "cb18dw", "cherry_hinton_road"], "id": 518, "template": "@name is located at @address and the phone number is @phone . is there anything else i can help you with ?", "response": "two is located at 8_mercers_row_,_mercers_row_industrial_estate and the phone number is 01223452587 . is there anything else i can help you with ?"}, {"pre_ent": [], "gold_ent": [], "id": 519, "template": "you ' re welcome . have a great day .", "response": "you ' re welcome . have a great day ."}, {"pre_ent": ["the_cambridge_belfry", "west", "hotel", "moderate"], "gold_ent": ["hotel"], "id": 520, "template": "@name is a moderately priced @type in the @area . would you like me to book you a room ?", "response": "the_cambridge_belfry is a moderately priced hotel in the west . would you like me to book you a room ?"}, {"pre_ent": ["the_cambridge_belfry", "4_star"], "gold_ent": ["cheap", "hotel", "west", "the_cambridge_belfry"], "id": 521, "template": "@name is a @type . would you like me to book you a room ?", "response": "the_cambridge_belfry is a 4_star . would you like me to book you a room ?"}, {"pre_ent": [], "gold_ent": [], "id": 522, "template": "yes , they have free wifi . would you like me to book you a room ?", "response": "yes , they have free wifi . would you like me to book you a room ?"}, {"pre_ent": ["01954714600"], "gold_ent": ["cb236bw", "01954714600"], "id": 523, "template": "the address is @address and the phone number is @phone . is there anything else i can help you with ?", "response": "the address is 01954714600 and the phone number is 01954714600 . is there anything else i can help you with ?"}, {"pre_ent": ["guesthouse", "29"], "gold_ent": ["29"], "id": 524, "template": "there are @choice guesthouses available . do you have a preference for area ?", "response": "there are 29 guesthouses available . do you have a preference for area ?"}, {"pre_ent": ["north", "4_star", "guesthouse", "29"], "gold_ent": [], "id": 525, "template": "i have @name . it is a @pricerange @type in the @area . would you like to book a room ?", "response": "i have 29 . it is a 4_star guesthouse in the north . would you like to book a room ?"}, {"pre_ent": ["moderate", "guesthouse"], "gold_ent": [], "id": 526, "template": "there are several guesthouses in the @area . do you have a preference for price range ?", "response": "there are several guesthouses in the moderate . do you have a preference for price range ?"}, {"pre_ent": ["north", "acorn_guest_house", "01223353888"], "gold_ent": ["01223353888", "acorn_guest_house", "4_star"], "id": 527, "template": "i have the @name in the @area area . the phone number is @phone .", "response": "i have the acorn_guest_house in the north area . the phone number is 01223353888 ."}, {"pre_ent": [], "gold_ent": [], "id": 528, "template": "you ' re welcome . good bye .", "response": "you ' re welcome . good bye ."}, {"pre_ent": ["yippee_noodle_bar"], "gold_ent": ["centre", "moderate", "yippee_noodle_bar"], "id": 529, "template": "i have @name , @name , @name , @name , and @name .", "response": "i have yippee_noodle_bar , yippee_noodle_bar , yippee_noodle_bar , yippee_noodle_bar , and yippee_noodle_bar ."}, {"pre_ent": ["yippee_noodle_bar", "54gi6ai7"], "gold_ent": [], "id": 530, "template": "i was able to book you at @name . your reference number is @ref .", "response": "i was able to book you at yippee_noodle_bar . your reference number is 54gi6ai7 ."}, {"pre_ent": ["yippee_noodle_bar", "54gi6ai7"], "gold_ent": ["54gi6ai7"], "id": 531, "template": "i was able to book you at @name . your reference number is @ref .", "response": "i was able to book you at yippee_noodle_bar . your reference number is 54gi6ai7 ."}, {"pre_ent": [], "gold_ent": [], "id": 532, "template": "you ' re welcome . enjoy your meal .", "response": "you ' re welcome . enjoy your meal ."}, {"pre_ent": [], "gold_ent": [], "id": 533, "template": "you ' re welcome . enjoy your meal .", "response": "you ' re welcome . enjoy your meal ."}, {"pre_ent": ["centre", "cotto"], "gold_ent": ["centre", "the_oak_bistro"], "id": 534, "template": "i have @name in the @area area . would you like to try a different area ?", "response": "i have cotto in the centre area . would you like to try a different area ?"}, {"pre_ent": ["hmwk23p8", "the_oak_bistro"], "gold_ent": ["hmwk23p8"], "id": 535, "template": "i was able to book you at @name . your reference number is @ref .", "response": "i was able to book you at the_oak_bistro . your reference number is hmwk23p8 ."}, {"pre_ent": [], "gold_ent": [], "id": 536, "template": "you ' re welcome . enjoy your meal .", "response": "you ' re welcome . enjoy your meal ."}, {"pre_ent": ["centre", "restaurant", "quite_a_few"], "gold_ent": ["quite_a_few"], "id": 537, "template": "there are @choice restaurants in the @area . do you have a preference for area ?", "response": "there are quite_a_few restaurants in the centre . do you have a preference for area ?"}, {"pre_ent": ["centre", "restaurant", "fitzbillies_restaurant"], "gold_ent": ["fitzbillies_restaurant", "the_cambridge_chop_house", "midsummer_house_restaurant"], "id": 538, "template": "i have @name in the @area of town . would you like me to book you a table ?", "response": "i have fitzbillies_restaurant in the centre of town . would you like me to book you a table ?"}, {"pre_ent": ["restaurant", "thsw3fkf", "fitzbillies_restaurant"], "gold_ent": [], "id": 539, "template": "i was able to book you at @name . your reference number is @ref . is there anything else i can help you with ?", "response": "i was able to book you at fitzbillies_restaurant . your reference number is thsw3fkf . is there anything else i can help you with ?"}, {"pre_ent": ["restaurant", "thsw3fkf", "fitzbillies_restaurant"], "gold_ent": ["thsw3fkf"], "id": 540, "template": "i was able to book you at @name . your reference number is @ref .", "response": "i was able to book you at fitzbillies_restaurant . your reference number is thsw3fkf ."}, {"pre_ent": [], "gold_ent": [], "id": 541, "template": "you ' re welcome . enjoy your meal .", "response": "you ' re welcome . enjoy your meal ."}, {"pre_ent": ["guesthouse", "four"], "gold_ent": ["four"], "id": 542, "template": "there are @choice guesthouses available . do you have a preference for area ?", "response": "there are four guesthouses available . do you have a preference for area ?"}, {"pre_ent": ["guesthouse"], "gold_ent": ["west", "four", "north", "south"], "id": 543, "template": "there are several guesthouses that meet your criteria . do you have a preference for price range ?", "response": "there are several guesthouses that meet your criteria . do you have a preference for price range ?"}, {"pre_ent": ["north", "hamilton_lodge"], "gold_ent": ["hamilton_lodge"], "id": 544, "template": "i have the @name in the @area .", "response": "i have the hamilton_lodge in the north ."}, {"pre_ent": [], "gold_ent": [], "id": 545, "template": "would you like me to book you a room ?", "response": "would you like me to book you a room ?"}, {"pre_ent": ["alpha-milton_guest_house", "north", "moderate", "guesthouse"], "gold_ent": ["63_milton_road"], "id": 546, "template": "@name is a moderately priced @stars @type in the @area . would you like me to book you a room ?", "response": "alpha-milton_guest_house is a moderately priced guesthouse guesthouse in the north . would you like me to book you a room ?"}, {"pre_ent": ["alpha-milton_guest_house", "4r3bmwnk"], "gold_ent": ["4r3bmwnk"], "id": 547, "template": "i was able to book you at the @name . your reference number is @ref .", "response": "i was able to book you at the alpha-milton_guest_house . your reference number is 4r3bmwnk ."}, {"pre_ent": [], "gold_ent": [], "id": 548, "template": "you ' re welcome . enjoy your stay .", "response": "you ' re welcome . enjoy your stay ."}, {"pre_ent": ["west", "expensive", "restaurant", "quite_a_few"], "gold_ent": ["quite_a_few"], "id": 549, "template": "there are @choice @food restaurants in the @area . do you have a preference for area ?", "response": "there are quite_a_few expensive restaurants in the west . do you have a preference for area ?"}, {"pre_ent": ["west", "restaurant", "quite_a_few"], "gold_ent": ["west", "tandoori_palace"], "id": 550, "template": "there are @choice restaurants in the @area of town . would you like me to book you a table ?", "response": "there are quite_a_few restaurants in the west of town . would you like me to book you a table ?"}, {"pre_ent": ["tandoori_palace", "01223506055"], "gold_ent": ["cb43le", "tandoori_palace", "68_histon_road_chesterton", "01223506055"], "id": 551, "template": "the phone number for @name is @phone .", "response": "the phone number for tandoori_palace is 01223506055 ."}, {"pre_ent": [], "gold_ent": [], "id": 552, "template": "you ' re welcome . goodbye .", "response": "you ' re welcome . goodbye ."}, {"pre_ent": ["restaurant", "several"], "gold_ent": ["several", "centre", "chinese"], "id": 553, "template": "there are @choice restaurants that meet your criteria . do you have a preference for area ?", "response": "there are several restaurants that meet your criteria . do you have a preference for area ?"}, {"pre_ent": ["several", "centre"], "gold_ent": ["hk_fusion", "21_burleigh_street_city_centre"], "id": 554, "template": "i have @name in the @area of town . would you like me to book you a table ?", "response": "i have several in the centre of town . would you like me to book you a table ?"}, {"pre_ent": ["cdbqymui", "hk_fusion"], "gold_ent": ["cdbqymui"], "id": 555, "template": "i was able to book you at @name . your reference number is @ref .", "response": "i was able to book you at hk_fusion . your reference number is cdbqymui ."}, {"pre_ent": [], "gold_ent": [], "id": 556, "template": "you ' re welcome . enjoy your meal .", "response": "you ' re welcome . enjoy your meal ."}, {"pre_ent": [], "gold_ent": ["guesthouse"], "id": 557, "template": "i ' m sorry , i was unable to book that . would you like to try a different area ?", "response": "i ' m sorry , i was unable to book that . would you like to try a different area ?"}, {"pre_ent": ["centre", "be1vd9eh", "north", "city_centre_north_b_and_b"], "gold_ent": ["be1vd9eh"], "id": 558, "template": "i was able to book you at the @name . your reference number is @ref .", "response": "i was able to book you at the city_centre_north_b_and_b . your reference number is be1vd9eh ."}, {"pre_ent": ["centre"], "gold_ent": [], "id": 559, "template": "you ' re welcome . thanks for contacting the cambridge towninfo @area and have a great day !", "response": "you ' re welcome . thanks for contacting the cambridge towninfo centre and have a great day !"}, {"pre_ent": ["restaurant", "2"], "gold_ent": [], "id": 560, "template": "there are @choice restaurants that meet your criteria . do you have a preference for area ?", "response": "there are 2 restaurants that meet your criteria . do you have a preference for area ?"}, {"pre_ent": ["restaurant", "2"], "gold_ent": ["riverside_brasserie", "de_luca_cucina_and_bar"], "id": 561, "template": "there are @choice restaurants that meet your criteria . would you like me to book you a table ?", "response": "there are 2 restaurants that meet your criteria . would you like me to book you a table ?"}, {"pre_ent": ["2", "9eb2im2s"], "gold_ent": ["9eb2im2s"], "id": 562, "template": "i was successful . reference number is : @ref .", "response": "i was successful . reference number is : 9eb2im2s ."}, {"pre_ent": [], "gold_ent": [], "id": 563, "template": "you ' re welcome . enjoy your meal .", "response": "you ' re welcome . enjoy your meal ."}, {"pre_ent": ["north", "acorn_guest_house"], "gold_ent": ["guesthouse"], "id": 564, "template": "i have the @name in the @area .", "response": "i have the acorn_guest_house in the north ."}, {"pre_ent": ["west", "hamilton_lodge"], "gold_ent": ["3_star", "guesthouse", "bridge_guest_house", "south"], "id": 565, "template": "i have the @name in the @area . would you like me to book you a room ?", "response": "i have the hamilton_lodge in the west . would you like me to book you a room ?"}, {"pre_ent": ["85bgkwo4", "bridge_guest_house"], "gold_ent": [], "id": 566, "template": "i was able to book you at the @name . your reference number is @ref .", "response": "i was able to book you at the bridge_guest_house . your reference number is 85bgkwo4 ."}, {"pre_ent": [], "gold_ent": [], "id": 567, "template": "booking was unsuccessful . would you like to try another hotel ?", "response": "booking was unsuccessful . would you like to try another hotel ?"}, {"pre_ent": ["85bgkwo4", "bridge_guest_house"], "gold_ent": ["85bgkwo4"], "id": 568, "template": "i was able to book you into the @name for 4 nights starting monday for 6 nights . your reference number is @ref .", "response": "i was able to book you into the bridge_guest_house for 4 nights starting monday for 6 nights . your reference number is 85bgkwo4 ."}, {"pre_ent": [], "gold_ent": [], "id": 569, "template": "you ' re welcome . enjoy your stay .", "response": "you ' re welcome . enjoy your stay ."}, {"pre_ent": ["centre", "restaurant"], "gold_ent": ["centre"], "id": 570, "template": "i ' m sorry , there are no restaurants in the @area . would you like to try a different area or price range ?", "response": "i ' m sorry , there are no restaurants in the centre . would you like to try a different area or price range ?"}, {"pre_ent": ["centre", "restaurant", "cheap", "kohinoor"], "gold_ent": ["indian", "centre", "curry_garden"], "id": 571, "template": "@name is an @food @type in the @area part of town .", "response": "kohinoor is an cheap restaurant in the centre part of town ."}, {"pre_ent": ["curry_garden", "01223302330"], "gold_ent": ["cb21dp", "106_regent_street_city_centre", "curry_garden", "01223302330"], "id": 572, "template": "the phone number for @name is @phone .", "response": "the phone number for curry_garden is 01223302330 ."}, {"pre_ent": [], "gold_ent": [], "id": 573, "template": "you ' re welcome . is there anything else i can help you with ?", "response": "you ' re welcome . is there anything else i can help you with ?"}, {"pre_ent": [], "gold_ent": [], "id": 574, "template": "you ' re welcome . have a great day .", "response": "you ' re welcome . have a great day ."}, {"pre_ent": ["el_shaddai", "centre", "guesthouse", "moderate"], "gold_ent": ["guesthouse", "41_warkworth_street", "el_shaddai", "0_star", "01223327978", "centre", "cheap"], "id": 575, "template": "@name is a moderately priced @stars @type in the @area of town . would you like me to book you a room ?", "response": "el_shaddai is a moderately priced guesthouse guesthouse in the centre of town . would you like me to book you a room ?"}, {"pre_ent": ["el_shaddai", "820wcjzq"], "gold_ent": [], "id": 576, "template": "i was able to book you into the @name . your reference number is @ref .", "response": "i was able to book you into the el_shaddai . your reference number is 820wcjzq ."}, {"pre_ent": ["el_shaddai", "centre", "820wcjzq"], "gold_ent": ["820wcjzq"], "id": 577, "template": "i was able to book you into the @name in the @area with the reference number is @ref .", "response": "i was able to book you into the el_shaddai in the centre with the reference number is 820wcjzq ."}, {"pre_ent": [], "gold_ent": [], "id": 578, "template": "you ' re welcome . have a great day .", "response": "you ' re welcome . have a great day ."}, {"pre_ent": ["guesthouse", "three"], "gold_ent": ["three", "north"], "id": 579, "template": "i have @choice guesthouses that meet your criteria . do you have a preference for area ?", "response": "i have three guesthouses that meet your criteria . do you have a preference for area ?"}, {"pre_ent": ["north", "lovell_lodge"], "gold_ent": ["lovell_lodge"], "id": 580, "template": "i have the @name in the @area . would you like me to book you a room ?", "response": "i have the lovell_lodge in the north . would you like me to book you a room ?"}, {"pre_ent": ["j4q4w07k", "lovell_lodge"], "gold_ent": [], "id": 581, "template": "i was able to book you at the @name . your reference number is @ref . is there anything else i can help you with ?", "response": "i was able to book you at the lovell_lodge . your reference number is j4q4w07k . is there anything else i can help you with ?"}, {"pre_ent": ["j4q4w07k", "lovell_lodge"], "gold_ent": ["j4q4w07k"], "id": 582, "template": "i was able to book you into the @name for you . your reference number is @ref .", "response": "i was able to book you into the lovell_lodge for you . your reference number is j4q4w07k ."}, {"pre_ent": [], "gold_ent": [], "id": 583, "template": "you ' re welcome . enjoy your stay .", "response": "you ' re welcome . enjoy your stay ."}, {"pre_ent": [], "gold_ent": [], "id": 584, "template": "you ' re welcome . good-bye .", "response": "you ' re welcome . good-bye ."}, {"pre_ent": ["guesthouse", "21"], "gold_ent": ["21"], "id": 585, "template": "there are @choice guesthouses that meet your criteria . do you have a preference for area ?", "response": "there are 21 guesthouses that meet your criteria . do you have a preference for area ?"}, {"pre_ent": ["21", "centre"], "gold_ent": [], "id": 586, "template": "i have @name in the @area . would you like to book a room ?", "response": "i have 21 in the centre . would you like to book a room ?"}, {"pre_ent": ["1gfitcau", "alexander_bed_and_breakfast"], "gold_ent": ["autumn_house"], "id": 587, "template": "i was able to book you at @name . your reference number is @ref .", "response": "i was able to book you at alexander_bed_and_breakfast . your reference number is 1gfitcau ."}, {"pre_ent": ["autumn_house", "1gfitcau"], "gold_ent": ["1gfitcau"], "id": 588, "template": "i was able to book you at the @name . your reference number is @ref .", "response": "i was able to book you at the autumn_house . your reference number is 1gfitcau ."}, {"pre_ent": [], "gold_ent": [], "id": 589, "template": "you ' re welcome . enjoy your stay .", "response": "you ' re welcome . enjoy your stay ."}, {"pre_ent": [], "gold_ent": ["centre"], "id": 590, "template": "you ' re welcome . enjoy your stay .", "response": "you ' re welcome . enjoy your stay ."}, {"pre_ent": ["restaurant", "14"], "gold_ent": ["indian", "14", "expensive"], "id": 591, "template": "there are @choice restaurants that meet your criteria . do you have a preference for area ?", "response": "there are 14 restaurants that meet your criteria . do you have a preference for area ?"}, {"pre_ent": ["west", "cocum"], "gold_ent": ["tandoori_palace"], "id": 592, "template": "i have @name in the @area of town . would you like me to book you a table ?", "response": "i have cocum in the west of town . would you like me to book you a table ?"}, {"pre_ent": ["ngoq9j96", "tandoori_palace"], "gold_ent": ["ngoq9j96"], "id": 593, "template": "i was able to book you at @name . your reference number is @ref .", "response": "i was able to book you at tandoori_palace . your reference number is ngoq9j96 ."}, {"pre_ent": [], "gold_ent": [], "id": 594, "template": "you ' re welcome . have a great day !", "response": "you ' re welcome . have a great day !"}, {"pre_ent": ["cityroomz", "centre"], "gold_ent": ["hotel", "0_star", "cityroomz"], "id": 595, "template": "i have the @name in the @area and one in the @area .", "response": "i have the cityroomz in the centre and one in the centre ."}, {"pre_ent": ["4_star", "hotel"], "gold_ent": ["centre"], "id": 596, "template": "yes , i have you booked for you . the huntingdon marriott is a @stars @type .", "response": "yes , i have you booked for you . the huntingdon marriott is a 4_star hotel ."}, {"pre_ent": ["dfhz0zl8", "cityroomz"], "gold_ent": [], "id": 597, "template": "i was able to book you at the @name . your reference number is @ref .", "response": "i was able to book you at the cityroomz . your reference number is dfhz0zl8 ."}, {"pre_ent": ["dfhz0zl8", "hotel"], "gold_ent": [], "id": 598, "template": "i was able to book you into the @name . your reference number is @ref .", "response": "i was able to book you into the hotel . your reference number is dfhz0zl8 ."}, {"pre_ent": ["hotel"], "gold_ent": ["hotel"], "id": 599, "template": "booking was unsuccessful . would you like to try another hotel ?", "response": "booking was unsuccessful . would you like to try another hotel ?"}, {"pre_ent": ["dfhz0zl8"], "gold_ent": ["dfhz0zl8"], "id": 600, "template": "booking was successful . reference number is : @ref .", "response": "booking was successful . reference number is : dfhz0zl8 ."}, {"pre_ent": [], "gold_ent": [], "id": 601, "template": "you ' re welcome . enjoy your stay .", "response": "you ' re welcome . enjoy your stay ."}, {"pre_ent": [], "gold_ent": [], "id": 602, "template": "you ' re welcome . enjoy your stay .", "response": "you ' re welcome . enjoy your stay ."}, {"pre_ent": ["restaurant", "two", "centre"], "gold_ent": ["two"], "id": 603, "template": "there are @choice restaurants in the @area . do you have a preference for area ?", "response": "there are two restaurants in the centre . do you have a preference for area ?"}, {"pre_ent": ["centre", "dojo_noodle_bar", "40210_millers_yard_city_centre"], "gold_ent": ["dojo_noodle_bar", "01223363471", "40210_millers_yard_city_centre"], "id": 604, "template": "@name is located at @address .", "response": "dojo_noodle_bar is located at 40210_millers_yard_city_centre ."}, {"pre_ent": ["centre"], "gold_ent": [], "id": 605, "template": "you ' re welcome . thanks for contacting the cambridge towninfo @area .", "response": "you ' re welcome . thanks for contacting the cambridge towninfo centre ."}, {"pre_ent": ["guesthouse", "3"], "gold_ent": [], "id": 606, "template": "i have @choice guesthouses available . do you have a preference for area ?", "response": "i have 3 guesthouses available . do you have a preference for area ?"}, {"pre_ent": ["guesthouse", "3"], "gold_ent": ["hotel", "3", "guesthouse"], "id": 607, "template": "i have @choice guesthouses available . do you have a preference for area ?", "response": "i have 3 guesthouses available . do you have a preference for area ?"}, {"pre_ent": ["the_lensfield_hotel", "hotel", "ytmc5ll4"], "gold_ent": ["ytmc5ll4", "the_lensfield_hotel"], "id": 608, "template": "i was able to book you at the @name . your reference number is @ref .", "response": "i was able to book you at the the_lensfield_hotel . your reference number is ytmc5ll4 ."}, {"pre_ent": [], "gold_ent": [], "id": 609, "template": "you ' re welcome . enjoy your stay .", "response": "you ' re welcome . enjoy your stay ."}, {"pre_ent": ["restaurant"], "gold_ent": [], "id": 610, "template": "i ' m sorry , there are no restaurants matching your request . would you like to try a different cuisine ?", "response": "i ' m sorry , there are no restaurants matching your request . would you like to try a different cuisine ?"}, {"pre_ent": ["restaurant", "centre", "international", "the_cow_pizza_kitchen_and_bar"], "gold_ent": ["moderate", "the_cow_pizza_kitchen_and_bar"], "id": 611, "template": "@name is a @food @type in the @area part of town .", "response": "the_cow_pizza_kitchen_and_bar is a international restaurant in the centre part of town ."}, {"pre_ent": ["restaurant", "centre", "the_cow_pizza_kitchen_and_bar", "gastropub"], "gold_ent": [], "id": 612, "template": "yes , @name is an @food @type in the @area of town .", "response": "yes , the_cow_pizza_kitchen_and_bar is an gastropub restaurant in the centre of town ."}, {"pre_ent": ["corn_exchange_street"], "gold_ent": ["corn_exchange_street", "cb23qf"], "id": 613, "template": "the address is @address .", "response": "the address is corn_exchange_street ."}, {"pre_ent": [], "gold_ent": [], "id": 614, "template": "you ' re welcome . have a great day !", "response": "you ' re welcome . have a great day !"}, {"pre_ent": ["guesthouse", "2"], "gold_ent": [], "id": 615, "template": "i have @choice guesthouses that meet your criteria . do you have a preference for area ?", "response": "i have 2 guesthouses that meet your criteria . do you have a preference for area ?"}, {"pre_ent": ["guesthouse", "2"], "gold_ent": ["west", "2"], "id": 616, "template": "there are @choice guesthouses that meet your criteria . do you have a preference for area ?", "response": "there are 2 guesthouses that meet your criteria . do you have a preference for area ?"}, {"pre_ent": ["guesthouse"], "gold_ent": ["4_star"], "id": 617, "template": "i have 5 guesthouses available . would you like to try a different area ?", "response": "i have 5 guesthouses available . would you like to try a different area ?"}, {"pre_ent": ["ihgctxh9", "university_arms_hotel", "hotel"], "gold_ent": [], "id": 618, "template": "i was able to book you at the @name . your reference number is @ref . is there anything else i can help you with ?", "response": "i was able to book you at the university_arms_hotel . your reference number is ihgctxh9 . is there anything else i can help you with ?"}, {"pre_ent": ["ihgctxh9", "university_arms_hotel", "hotel"], "gold_ent": ["hotel"], "id": 619, "template": "i was able to book you into the @name . your reference number is @ref .", "response": "i was able to book you into the university_arms_hotel . your reference number is ihgctxh9 ."}, {"pre_ent": ["ihgctxh9", "university_arms_hotel", "hotel"], "gold_ent": [], "id": 620, "template": "i was able to book you into the @name . your reference number is @ref .", "response": "i was able to book you into the university_arms_hotel . your reference number is ihgctxh9 ."}, {"pre_ent": ["2", "ihgctxh9"], "gold_ent": ["hotel"], "id": 621, "template": "i was able to book you into the @name . your reference number is @ref .", "response": "i was able to book you into the 2 . your reference number is ihgctxh9 ."}, {"pre_ent": ["ihgctxh9", "university_arms_hotel", "hotel"], "gold_ent": ["huntingdon_marriott_hotel"], "id": 622, "template": "i was able to book you into the @name . your reference number is @ref .", "response": "i was able to book you into the university_arms_hotel . your reference number is ihgctxh9 ."}, {"pre_ent": ["ihgctxh9", "hotel"], "gold_ent": ["centre"], "id": 623, "template": "i was able to book you into the @name . your reference number is @ref .", "response": "i was able to book you into the hotel . your reference number is ihgctxh9 ."}, {"pre_ent": ["restaurant", "two", "south"], "gold_ent": ["south"], "id": 624, "template": "there are @choice restaurants in the @area . do you have a preference for price range ?", "response": "there are two restaurants in the south . do you have a preference for price range ?"}, {"pre_ent": ["restaurant", "two", "south"], "gold_ent": ["restaurant"], "id": 625, "template": "there are @choice restaurants in the @area . do you have a preference for area ?", "response": "there are two restaurants in the south . do you have a preference for area ?"}, {"pre_ent": ["chinese", "restaurant", "two", "south"], "gold_ent": ["peking_restaurant", "expensive", "the_good_luck_chinese_food_takeaway", "two", "chinese"], "id": 626, "template": "there are @choice @food restaurants in the @area . do you have a preference for area ?", "response": "there are two chinese restaurants in the south . do you have a preference for area ?"}, {"pre_ent": ["restaurant", "knl2j63q", "peking_restaurant"], "gold_ent": [], "id": 627, "template": "i was able to book you at @name . your reference number is @ref .", "response": "i was able to book you at peking_restaurant . your reference number is knl2j63q ."}, {"pre_ent": ["restaurant", "knl2j63q", "peking_restaurant"], "gold_ent": [], "id": 628, "template": "i was able to book you at @name . your reference number is @ref .", "response": "i was able to book you at peking_restaurant . your reference number is knl2j63q ."}, {"pre_ent": ["restaurant", "knl2j63q", "peking_restaurant"], "gold_ent": ["knl2j63q"], "id": 629, "template": "i was able to book you at @name . your reference number is @ref .", "response": "i was able to book you at peking_restaurant . your reference number is knl2j63q ."}, {"pre_ent": [], "gold_ent": [], "id": 630, "template": "you ' re welcome . enjoy your meal .", "response": "you ' re welcome . enjoy your meal ."}, {"pre_ent": ["east", "expensive", "restaurant", "grafton_hotel_restaurant"], "gold_ent": ["british", "indian", "chinese"], "id": 631, "template": "@name is a @food @type in the @area of town .", "response": "grafton_hotel_restaurant is a expensive restaurant in the east of town ."}, {"pre_ent": ["restaurant", "96ih1qyg", "grafton_hotel_restaurant"], "gold_ent": ["grafton_hotel_restaurant"], "id": 632, "template": "i was able to book you at @name . your reference number is @ref .", "response": "i was able to book you at grafton_hotel_restaurant . your reference number is 96ih1qyg ."}, {"pre_ent": ["restaurant", "96ih1qyg", "grafton_hotel_restaurant"], "gold_ent": [], "id": 633, "template": "i was able to book you at @name . your reference number is @ref .", "response": "i was able to book you at grafton_hotel_restaurant . your reference number is 96ih1qyg ."}, {"pre_ent": ["restaurant", "96ih1qyg", "grafton_hotel_restaurant"], "gold_ent": ["96ih1qyg"], "id": 634, "template": "i was able to book you at @name . your reference number is @ref .", "response": "i was able to book you at grafton_hotel_restaurant . your reference number is 96ih1qyg ."}, {"pre_ent": [], "gold_ent": [], "id": 635, "template": "you ' re welcome . enjoy your meal .", "response": "you ' re welcome . enjoy your meal ."}, {"pre_ent": ["restaurant", "both", "international"], "gold_ent": ["the_varsity_restaurant", "bloomsbury_restaurant", "international", "centre"], "id": 636, "template": "there are @choice restaurants that serve @food food . do you have a preference for area ?", "response": "there are both restaurants that serve international food . do you have a preference for area ?"}, {"pre_ent": ["restaurant", "both", "moderate"], "gold_ent": ["moderate", "both"], "id": 637, "template": "there are @choice restaurants in the @pricerange price range . would you like to try a different area ?", "response": "there are both restaurants in the moderate price range . would you like to try a different area ?"}, {"pre_ent": ["restaurant", "wc1zy82v", "the_varsity_restaurant"], "gold_ent": [], "id": 638, "template": "i was able to book you at @name . your reference number is @ref .", "response": "i was able to book you at the_varsity_restaurant . your reference number is wc1zy82v ."}, {"pre_ent": [], "gold_ent": ["wc1zy82v"], "id": 639, "template": "you ' re welcome . is there anything else i can help you with ?", "response": "you ' re welcome . is there anything else i can help you with ?"}, {"pre_ent": [], "gold_ent": [], "id": 640, "template": "you ' re welcome . enjoy your meal .", "response": "you ' re welcome . enjoy your meal ."}, {"pre_ent": ["east", "guesthouse", "worth_house", "warkworth_house", "moderate"], "gold_ent": ["guesthouse", "east", "warkworth_terrace", "worth_house"], "id": 641, "template": "@name is a moderately priced @stars @type in the @area . would you like me to book you a room ?", "response": "warkworth_house is a moderately priced guesthouse guesthouse in the east . would you like me to book you a room ?"}, {"pre_ent": ["4_star", "moderate"], "gold_ent": ["moderate", "worth_house"], "id": 642, "template": "yes , it is a @pricerange price range in the @pricerange price range .", "response": "yes , it is a 4_star price range in the moderate price range ."}, {"pre_ent": [], "gold_ent": [], "id": 643, "template": "you ' re welcome . have a great day !", "response": "you ' re welcome . have a great day !"}, {"pre_ent": [], "gold_ent": ["centre"], "id": 644, "template": "you ' re welcome . have a great day .", "response": "you ' re welcome . have a great day ."}, {"pre_ent": ["guesthouse", "18", "cheap"], "gold_ent": ["18"], "id": 645, "template": "there are @choice guesthouses in the @area . do you have a preference for area ?", "response": "there are 18 guesthouses in the cheap . do you have a preference for area ?"}, {"pre_ent": ["south", "guesthouse"], "gold_ent": ["moderate", "53_roseford_road", "cb17sr", "rosa_'_s_bed_and_breakfast", "cb22ha", "5_mowbray_road", "cheap", "aylesbray_lodge_guest_house"], "id": 646, "template": "there are several guesthouses in the @area that meet your criteria . do you have a preference for area ?", "response": "there are several guesthouses in the south that meet your criteria . do you have a preference for area ?"}, {"pre_ent": ["aylesbray_lodge_guest_house", "32gmtm5v"], "gold_ent": ["32gmtm5v"], "id": 647, "template": "i was able to book you at the @name . your reference number is @ref .", "response": "i was able to book you at the aylesbray_lodge_guest_house . your reference number is 32gmtm5v ."}, {"pre_ent": [], "gold_ent": [], "id": 648, "template": "you ' re welcome . enjoy your stay .", "response": "you ' re welcome . enjoy your stay ."}, {"pre_ent": ["guesthouse", "13"], "gold_ent": ["north", "13"], "id": 649, "template": "there are @choice guesthouses available . do you have a preference for area ?", "response": "there are 13 guesthouses available . do you have a preference for area ?"}, {"pre_ent": ["centre", "north", "city_centre_north_b_and_b"], "gold_ent": ["cb43ht", "city_centre_north_b_and_b", "guesthouse", "328a_histon_road"], "id": 650, "template": "i have the @name in the @area and one in the @area . would you like me to book you a room ?", "response": "i have the city_centre_north_b_and_b in the north and one in the north . would you like me to book you a room ?"}, {"pre_ent": ["cheap", "guesthouse", "acorn_guest_house", "north"], "gold_ent": ["cheap"], "id": 651, "template": "the @name is a @pricerange @stars @type in the @area . would you like me to book you a room ?", "response": "the acorn_guest_house is a cheap guesthouse guesthouse in the north . would you like me to book you a room ?"}, {"pre_ent": [], "gold_ent": [], "id": 652, "template": "you ' re welcome . have a great day .", "response": "you ' re welcome . have a great day ."}, {"pre_ent": ["restaurant", "one", "north", "french"], "gold_ent": ["north", "restaurant", "one", "expensive"], "id": 653, "template": "there are @choice @food restaurants in the @area part of town . would you like me to look for a different area of town ?", "response": "there are one french restaurants in the north part of town . would you like me to look for a different area of town ?"}, {"pre_ent": ["restaurant", "restaurant_two_two", "22_chesterton_road_chesterton", "north", "french"], "gold_ent": ["cb43ax", "22_chesterton_road_chesterton", "restaurant_two_two"], "id": 654, "template": "@name is a @food @type in the @area part of town . the address is @address .", "response": "restaurant_two_two is a french restaurant in the north part of town . the address is 22_chesterton_road_chesterton ."}, {"pre_ent": [], "gold_ent": ["centre"], "id": 655, "template": "you ' re welcome . good bye .", "response": "you ' re welcome . good bye ."}, {"pre_ent": ["centre", "restaurant", "two"], "gold_ent": ["two", "restaurant"], "id": 656, "template": "there are @choice restaurants in the @area . do you have a preference for area ?", "response": "there are two restaurants in the centre . do you have a preference for area ?"}, {"pre_ent": ["anatolia", "centre", "turkish", "restaurant", "efes_restaurant"], "gold_ent": ["centre", "expensive", "anatolia", "turkish", "two"], "id": 657, "template": "i have @name , @name is a @food @type in the @area of town . would you like me to book you a table ?", "response": "i have anatolia , efes_restaurant is a turkish restaurant in the centre of town . would you like me to book you a table ?"}, {"pre_ent": ["anatolia", "96zyhln1"], "gold_ent": ["anatolia", "moderate"], "id": 658, "template": "i have you at @name . your reference number is @ref .", "response": "i have you at anatolia . your reference number is 96zyhln1 ."}, {"pre_ent": ["anatolia", "96zyhln1"], "gold_ent": ["96zyhln1"], "id": 659, "template": "i was able to book you at @name . your reference number is @ref .", "response": "i was able to book you at anatolia . your reference number is 96zyhln1 ."}, {"pre_ent": [], "gold_ent": [], "id": 660, "template": "you ' re welcome . enjoy your meal .", "response": "you ' re welcome . enjoy your meal ."}, {"pre_ent": ["restaurant", "one", "east"], "gold_ent": ["yu_garden"], "id": 661, "template": "there are @choice restaurants in the @area . do you have a preference for area ?", "response": "there are one restaurants in the east . do you have a preference for area ?"}, {"pre_ent": ["5mr8ko1d", "yu_garden"], "gold_ent": ["5mr8ko1d"], "id": 662, "template": "i was able to book you at @name . your reference number is @ref .", "response": "i was able to book you at yu_garden . your reference number is 5mr8ko1d ."}, {"pre_ent": [], "gold_ent": [], "id": 663, "template": "you ' re welcome . enjoy your meal .", "response": "you ' re welcome . enjoy your meal ."}, {"pre_ent": ["centre", "restaurant", "15"], "gold_ent": ["15"], "id": 664, "template": "there are @choice restaurants in the @area . do you have a preference for area ?", "response": "there are 15 restaurants in the centre . do you have a preference for area ?"}, {"pre_ent": ["centre", "cheap", "15"], "gold_ent": ["chinese"], "id": 665, "template": "i have @name in the @area of town and is in the @pricerange price range . would you like me to book you a table ?", "response": "i have 15 in the centre of town and is in the cheap price range . would you like me to book you a table ?"}, {"pre_ent": ["12_lensfield_road_city_centre", "centre", "01842753771"], "gold_ent": ["cb21eg", "12_lensfield_road_city_centre", "golden_house", "01842753771"], "id": 666, "template": "sure , the address is @address and the phone number is @phone . is there anything else i can help you with ?", "response": "sure , the address is 12_lensfield_road_city_centre and the phone number is 01842753771 . is there anything else i can help you with ?"}, {"pre_ent": ["golden_house", "01842753771"], "gold_ent": [], "id": 667, "template": "i ' ve booked you at @name . your reference number is @phone .", "response": "i ' ve booked you at golden_house . your reference number is 01842753771 ."}, {"pre_ent": [], "gold_ent": [], "id": 668, "template": "you ' re welcome . enjoy your meal .", "response": "you ' re welcome . enjoy your meal ."}, {"pre_ent": ["restaurant", "a_variety"], "gold_ent": ["a_variety", "chinese"], "id": 669, "template": "there are @choice restaurants that meet your criteria . do you have a preference for area ?", "response": "there are a_variety restaurants that meet your criteria . do you have a preference for area ?"}, {"pre_ent": ["centre", "chinese", "restaurant", "golden_house", "12_lensfield_road_city_centre", "cb21eg"], "gold_ent": ["cb12lf", "restaurant", "centre", "01223350420", "12_norfolk_street_city_centre", "lan_hong_house", "chinese"], "id": 670, "template": "@name is a @food @type in the @area part of town . the address is @address and the postcode is @postcode .", "response": "golden_house is a chinese restaurant in the centre part of town . the address is 12_lensfield_road_city_centre and the postcode is cb21eg ."}, {"pre_ent": [], "gold_ent": [], "id": 671, "template": "you ' re welcome . have a great day !", "response": "you ' re welcome . have a great day !"}, {"pre_ent": ["north", "guesthouse", "two"], "gold_ent": ["two", "moderate", "north"], "id": 672, "template": "there are @choice guesthouses in the @area . do you have a preference for area ?", "response": "there are two guesthouses in the north . do you have a preference for area ?"}, {"pre_ent": ["north", "4_star", "guesthouse"], "gold_ent": [], "id": 673, "template": "there are several @stars guesthouses in the @area of town . do you have a preference for price range ?", "response": "there are several 4_star guesthouses in the north of town . do you have a preference for price range ?"}, {"pre_ent": ["guesthouse"], "gold_ent": ["cheap", "moderate"], "id": 674, "template": "there are several guesthouses that meet your criteria . do you have a preference for area ?", "response": "there are several guesthouses that meet your criteria . do you have a preference for area ?"}, {"pre_ent": ["worth_house", "north"], "gold_ent": ["cheap", "worth_house"], "id": 675, "template": "i have the @name in the @area of town . would you like me to book you a room ?", "response": "i have the worth_house in the north of town . would you like me to book you a room ?"}, {"pre_ent": ["worth_house", "7puke6ms"], "gold_ent": [], "id": 676, "template": "i was able to book you at the @name . your reference number is @ref .", "response": "i was able to book you at the worth_house . your reference number is 7puke6ms ."}, {"pre_ent": ["worth_house", "7puke6ms"], "gold_ent": ["7puke6ms"], "id": 677, "template": "i was able to book you into the @name and your reference number is @ref .", "response": "i was able to book you into the worth_house and your reference number is 7puke6ms ."}, {"pre_ent": [], "gold_ent": [], "id": 678, "template": "you ' re welcome . have a great day .", "response": "you ' re welcome . have a great day ."}, {"pre_ent": ["holy_trinity_church", "centre", "free"], "gold_ent": ["holy_trinity_church", "centre", "market_street", "free", "cb23nz"], "id": 679, "template": "@name is a @type in the @area . would you like me to book you a reservation ?", "response": "holy_trinity_church is a free in the centre . would you like me to book you a reservation ?"}, {"pre_ent": ["holy_trinity_church", "architecture"], "gold_ent": ["architecture"], "id": 680, "template": "@name is a @type .", "response": "holy_trinity_church is a architecture ."}, {"pre_ent": [], "gold_ent": [], "id": 681, "template": "you ' re welcome . have a great day !", "response": "you ' re welcome . have a great day !"}, {"pre_ent": ["west", "expensive", "restaurant", "many"], "gold_ent": ["many", "west", "expensive"], "id": 682, "template": "there are @choice @pricerange restaurants in the @area . do you have a preference for area ?", "response": "there are many expensive restaurants in the west . do you have a preference for area ?"}, {"pre_ent": ["west", "cocum"], "gold_ent": ["indian", "west", "rice_boat", "expensive"], "id": 683, "template": "i have @name in the @area area . would you like me to book you a table ?", "response": "i have cocum in the west area . would you like me to book you a table ?"}, {"pre_ent": ["rice_boat", "s224qq91"], "gold_ent": ["s224qq91", "rice_boat"], "id": 684, "template": "i was able to book you at @name . your reference number is @ref .", "response": "i was able to book you at rice_boat . your reference number is s224qq91 ."}, {"pre_ent": [], "gold_ent": ["centre"], "id": 685, "template": "you ' re welcome . enjoy your meal !", "response": "you ' re welcome . enjoy your meal !"}, {"pre_ent": ["guesthouse", "two", "centre"], "gold_ent": ["two", "el_shaddai", "4_star", "alexander_bed_and_breakfast"], "id": 686, "template": "there are @choice guesthouses in the @area . do you have a preference for area ?", "response": "there are two guesthouses in the centre . do you have a preference for area ?"}, {"pre_ent": ["centre", "el_shaddai"], "gold_ent": ["el_shaddai"], "id": 687, "template": "i have the @name in the @area . would you like me to book you a room ?", "response": "i have the el_shaddai in the centre . would you like me to book you a room ?"}, {"pre_ent": ["cb11eg"], "gold_ent": ["cb11eg"], "id": 688, "template": "sure , the postcode is @postcode . is there anything else i can help you with ?", "response": "sure , the postcode is cb11eg . is there anything else i can help you with ?"}, {"pre_ent": [], "gold_ent": ["guesthouse", "el_shaddai"], "id": 689, "template": "yes , it is a nice place .", "response": "yes , it is a nice place ."}, {"pre_ent": ["guesthouse", "two"], "gold_ent": ["guesthouse", "el_shaddai"], "id": 690, "template": "yes , i have @choice guesthouses available . would you like to try a different area ?", "response": "yes , i have two guesthouses available . would you like to try a different area ?"}, {"pre_ent": [], "gold_ent": [], "id": 691, "template": "you ' re welcome . have a great day .", "response": "you ' re welcome . have a great day ."}, {"pre_ent": [], "gold_ent": [], "id": 692, "template": "you ' re welcome . have a great day .", "response": "you ' re welcome . have a great day ."}, {"pre_ent": ["moderate", "guesthouse", "north", "acorn_guest_house"], "gold_ent": ["acorn_guest_house"], "id": 693, "template": "@name is a moderately priced @type in the @area area .", "response": "acorn_guest_house is a moderately priced guesthouse in the north area ."}, {"pre_ent": ["2_star"], "gold_ent": ["ashley_hotel", "moderate", "2_star"], "id": 694, "template": "yes , it has a @stars rating .", "response": "yes , it has a 2_star rating ."}, {"pre_ent": [], "gold_ent": ["ashley_hotel"], "id": 695, "template": "yes , they have free wifi . would you like me to book you a room ?", "response": "yes , they have free wifi . would you like me to book you a room ?"}, {"pre_ent": ["74_chesterton_road"], "gold_ent": ["ashley_hotel", "74_chesterton_road"], "id": 696, "template": "the address is @address .", "response": "the address is 74_chesterton_road ."}, {"pre_ent": ["cb41er"], "gold_ent": ["cb41er"], "id": 697, "template": "the postcode is @postcode .", "response": "the postcode is cb41er ."}, {"pre_ent": ["74_chesterton_road"], "gold_ent": ["north"], "id": 698, "template": "they are located at @address .", "response": "they are located at 74_chesterton_road ."}, {"pre_ent": [], "gold_ent": [], "id": 699, "template": "you ' re welcome . have a nice day .", "response": "you ' re welcome . have a nice day ."}, {"pre_ent": ["centre", "restaurant", "many"], "gold_ent": ["many", "centre"], "id": 700, "template": "there are @choice restaurants in the @area . do you have a preference for area ?", "response": "there are many restaurants in the centre . do you have a preference for area ?"}, {"pre_ent": ["restaurant"], "gold_ent": [], "id": 701, "template": "there are no restaurants matching your request . would you like to try a different area ?", "response": "there are no restaurants matching your request . would you like to try a different area ?"}, {"pre_ent": ["restaurant", "many"], "gold_ent": [], "id": 702, "template": "there are @choice restaurants that meet your criteria . would you like to try a different area ?", "response": "there are many restaurants that meet your criteria . would you like to try a different area ?"}, {"pre_ent": ["centre", "expensive", "restaurant", "la_mimosa"], "gold_ent": ["la_mimosa", "centre", "mediterranean", "expensive"], "id": 703, "template": "@name is a @food @type in the @area part of town .", "response": "la_mimosa is a expensive restaurant in the centre part of town ."}, {"pre_ent": ["centre", "la_mimosa"], "gold_ent": ["la_mimosa", "many"], "id": 704, "template": "i have the @name in the @area of town .", "response": "i have the la_mimosa in the centre of town ."}, {"pre_ent": ["restaurant"], "gold_ent": ["many"], "id": 705, "template": "i ' m sorry , i was unable to book that @type . would you like me to try another @type ?", "response": "i ' m sorry , i was unable to book that restaurant . would you like me to try another restaurant ?"}, {"pre_ent": ["thompsons_lane_fen_ditton", "cb58aq"], "gold_ent": ["la_mimosa", "cb58aq", "01223362525", "thompsons_lane_fen_ditton"], "id": 706, "template": "the address is @address and the postcode is @postcode .", "response": "the address is thompsons_lane_fen_ditton and the postcode is cb58aq ."}, {"pre_ent": [], "gold_ent": [], "id": 707, "template": "you ' re welcome . have a great day .", "response": "you ' re welcome . have a great day ."}, {"pre_ent": ["centre", "restaurant", "quite_a_few"], "gold_ent": ["quite_a_few"], "id": 708, "template": "there are @choice restaurants in the @area . do you have a preference for type of food ?", "response": "there are quite_a_few restaurants in the centre . do you have a preference for type of food ?"}, {"pre_ent": ["centre", "restaurant", "bedouin", "african", "cb12bd"], "gold_ent": ["kymmoy", "asian_oriental", "cb12as"], "id": 709, "template": "@name is a @food @type in the @area of town . the postcode is @postcode .", "response": "bedouin is a african restaurant in the centre of town . the postcode is cb12bd ."}, {"pre_ent": [], "gold_ent": [], "id": 710, "template": "you ' re welcome .", "response": "you ' re welcome ."}, {"pre_ent": [], "gold_ent": [], "id": 711, "template": "you ' re welcome . enjoy your meal .", "response": "you ' re welcome . enjoy your meal ."}]
