# Supplementary material for: PluDG: enhancing task-oriented dialogue system with knowledge graph plug-in module
Source: PeerJ Comput Sci. 2023 Nov 24;9:e1707. doi: 10.7717/peerj-cs.1707 (PMC10703105; doi:10.7717/peerj-cs.1707)
Supplement: Supplemental Information 1 [file peerj-cs-09-1707-s001.zip › decoder/data/woz2.1/GSE_woz_test.json]

[
  {
    "pre_ent": [
      "cheap",
      "the_cambridge_belfry",
      "hotel"
    ],
    "gold_ent": [
      "hotel",
      "west",
      "cheap",
      "the_cambridge_belfry"
    ],
    "id": 1,
    "template": "i have the @name . it is a @type in the @area of town . would you like to book a room ?",
    "response": "i have the the_cambridge_belfry . it is a hotel in the cheap of town . would you like to book a room ?"
  },
  {
    "pre_ent": [
      "west",
      "4_star",
      "the_cambridge_belfry",
      "hotel"
    ],
    "gold_ent": [
      "cheap",
      "the_cambridge_belfry"
    ],
    "id": 2,
    "template": "yes , @name is a @stars @type in the @area of town . would you like me to book it for you ?",
    "response": "yes , the_cambridge_belfry is a 4_star hotel in the west of town . would you like me to book it for you ?"
  },
  {
    "pre_ent": [
      "west",
      "4_star",
      "the_cambridge_belfry",
      "hotel"
    ],
    "gold_ent": [
      "hotel",
      "4_star",
      "cheap",
      "the_cambridge_belfry"
    ],
    "id": 3,
    "template": "yes , @name is a @stars @type in the @area area . would you like me to book it for you ?",
    "response": "yes , the_cambridge_belfry is a 4_star hotel in the west area . would you like me to book it for you ?"
  },
  {
    "pre_ent": [
      "the_cambridge_belfry"
    ],
    "gold_ent": [],
    "id": 4,
    "template": "yes , @name has free internet and parking . would you like me to book it for you ?",
    "response": "yes , the_cambridge_belfry has free internet and parking . would you like me to book it for you ?"
  },
  {
    "pre_ent": [],
    "gold_ent": [],
    "id": 5,
    "template": "you ' re welcome . have a good day !",
    "response": "you ' re welcome . have a good day !"
  },
  {
    "pre_ent": [],
    "gold_ent": [],
    "id": 6,
    "template": "you ' re welcome . have a nice day !",
    "response": "you ' re welcome . have a nice day !"
  },
  {
    "pre_ent": [
      "hotel",
      "21"
    ],
    "gold_ent": [
      "4_star",
      "21"
    ],
    "id": 7,
    "template": "there are @choice hotels with free wifi . do you have a price range in mind ?",
    "response": "there are 21 hotels with free wifi . do you have a price range in mind ?"
  },
  {
    "pre_ent": [
      "21",
      "east"
    ],
    "gold_ent": [
      "east"
    ],
    "id": 8,
    "template": "i have @name in the @area of town . would you like me to book it for you ?",
    "response": "i have 21 in the east of town . would you like me to book it for you ?"
  },
  {
    "pre_ent": [
      "hotel",
      "university_arms_hotel",
      "east"
    ],
    "gold_ent": [
      "hotel",
      "4_star",
      "university_arms_hotel",
      "expensive",
      "centre"
    ],
    "id": 9,
    "template": "i have the @name in the @area of town . would you like me to book it for you ?",
    "response": "i have the university_arms_hotel in the east of town . would you like me to book it for you ?"
  },
  {
    "pre_ent": [
      "hotel",
      "pr0abubi",
      "university_arms_hotel"
    ],
    "gold_ent": [],
    "id": 10,
    "template": "i have you booked at the @name . your reference number is @ref .",
    "response": "i have you booked at the university_arms_hotel . your reference number is pr0abubi ."
  },
  {
    "pre_ent": [
      "hotel",
      "pr0abubi",
      "university_arms_hotel"
    ],
    "gold_ent": [],
    "id": 11,
    "template": "i have booked you at @name . your reference number is @ref .",
    "response": "i have booked you at university_arms_hotel . your reference number is pr0abubi ."
  },
  {
    "pre_ent": [
      "hotel",
      "pr0abubi",
      "university_arms_hotel"
    ],
    "gold_ent": [],
    "id": 12,
    "template": "i have you booked at the @name . your reference number is @ref .",
    "response": "i have you booked at the university_arms_hotel . your reference number is pr0abubi ."
  },
  {
    "pre_ent": [
      "hotel",
      "pr0abubi",
      "university_arms_hotel"
    ],
    "gold_ent": [
      "hotel",
      "4_star",
      "centre"
    ],
    "id": 13,
    "template": "i have you booked at the @name . your reference number is @ref .",
    "response": "i have you booked at the university_arms_hotel . your reference number is pr0abubi ."
  },
  {
    "pre_ent": [
      "hotel",
      "pr0abubi",
      "university_arms_hotel"
    ],
    "gold_ent": [],
    "id": 14,
    "template": "i have you booked at the @name for 5 nights starting on wednesday . your reference number is @ref .",
    "response": "i have you booked at the university_arms_hotel for 5 nights starting on wednesday . your reference number is pr0abubi ."
  },
  {
    "pre_ent": [
      "hotel",
      "pr0abubi",
      "huntingdon_marriott_hotel"
    ],
    "gold_ent": [],
    "id": 15,
    "template": "i have you booked at the @name . your reference number is @ref .",
    "response": "i have you booked at the huntingdon_marriott_hotel . your reference number is pr0abubi ."
  },
  {
    "pre_ent": [
      "hotel",
      "pr0abubi",
      "huntingdon_marriott_hotel"
    ],
    "gold_ent": [
      "pr0abubi"
    ],
    "id": 16,
    "template": "i have you booked at the @name . your reference number is @ref .",
    "response": "i have you booked at the huntingdon_marriott_hotel . your reference number is pr0abubi ."
  },
  {
    "pre_ent": [],
    "gold_ent": [],
    "id": 17,
    "template": "you ' re welcome . have a great day !",
    "response": "you ' re welcome . have a great day !"
  },
  {
    "pre_ent": [
      "a_great_number"
    ],
    "gold_ent": [],
    "id": 18,
    "template": "i have @choice hotels that offer internet . do you have a preference for a particular area of town ?",
    "response": "i have a_great_number hotels that offer internet . do you have a preference for a particular area of town ?"
  },
  {
    "pre_ent": [
      "a_great_number"
    ],
    "gold_ent": [
      "a_great_number"
    ],
    "id": 19,
    "template": "there are @choice hotels that meet your criteria . do you have a price range in mind ?",
    "response": "there are a_great_number hotels that meet your criteria . do you have a price range in mind ?"
  },
  {
    "pre_ent": [
      "acorn_guest_house",
      "north"
    ],
    "gold_ent": [
      "acorn_guest_house"
    ],
    "id": 20,
    "template": "i have @name in the @area of town . would you like me to book it for you ?",
    "response": "i have acorn_guest_house in the north of town . would you like me to book it for you ?"
  },
  {
    "pre_ent": [
      "acorn_guest_house",
      "lulj5n6x"
    ],
    "gold_ent": [
      "lulj5n6x"
    ],
    "id": 21,
    "template": "i have you booked at the @name . your reference number is @ref .",
    "response": "i have you booked at the acorn_guest_house . your reference number is lulj5n6x ."
  },
  {
    "pre_ent": [],
    "gold_ent": [],
    "id": 22,
    "template": "you are welcome . goodbye .",
    "response": "you are welcome . goodbye ."
  },
  {
    "pre_ent": [
      "expensive",
      "restaurant",
      "many"
    ],
    "gold_ent": [
      "many"
    ],
    "id": 23,
    "template": "there are @choice restaurants in the @area part of town . do you have a preference as to type of food ?",
    "response": "there are many restaurants in the expensive part of town . do you have a preference as to type of food ?"
  },
  {
    "pre_ent": [
      "north",
      "french",
      "restaurant",
      "city_stop_restaurant"
    ],
    "gold_ent": [
      "saigon_city"
    ],
    "id": 24,
    "template": "@name is a @food @type in the @area part of town . would you like their address ?",
    "response": "city_stop_restaurant is a french restaurant in the north part of town . would you like their address ?"
  },
  {
    "pre_ent": [
      "restaurant"
    ],
    "gold_ent": [],
    "id": 25,
    "template": "i ' m sorry , there are no availability for that time . would you like me to try another @type ?",
    "response": "i ' m sorry , there are no availability for that time . would you like me to try another restaurant ?"
  },
  {
    "pre_ent": [
      "169_high_street_chesterton_chesterton"
    ],
    "gold_ent": [
      "saigon_city",
      "asian_oriental"
    ],
    "id": 26,
    "template": "yes , it is located at @address .",
    "response": "yes , it is located at 169_high_street_chesterton_chesterton ."
  },
  {
    "pre_ent": [
      "saigon_city",
      "01223356555",
      "cb41nl"
    ],
    "gold_ent": [
      "cb41nl",
      "01223356555"
    ],
    "id": 27,
    "template": "the phone number for @name is @phone and the postcode is @postcode .",
    "response": "the phone number for saigon_city is 01223356555 and the postcode is cb41nl ."
  },
  {
    "pre_ent": [],
    "gold_ent": [
      "centre"
    ],
    "id": 28,
    "template": "you ' re welcome . have a great day !",
    "response": "you ' re welcome . have a great day !"
  },
  {
    "pre_ent": [
      "saigon_city",
      "169_high_street_chesterton_chesterton",
      "01223356555"
    ],
    "gold_ent": [
      "expensive",
      "saigon_city",
      "01223356555",
      "north",
      "asian_oriental",
      "restaurant"
    ],
    "id": 29,
    "template": "@name is located at @address and their phone number is @phone .",
    "response": "saigon_city is located at 169_high_street_chesterton_chesterton and their phone number is 01223356555 ."
  },
  {
    "pre_ent": [],
    "gold_ent": [],
    "id": 30,
    "template": "thank you for using our system .",
    "response": "thank you for using our system ."
  },
  {
    "pre_ent": [
      "centre",
      "hotel",
      "3"
    ],
    "gold_ent": [
      "expensive",
      "moderate",
      "3",
      "centre"
    ],
    "id": 31,
    "template": "i have @choice hotels in the @area . do you have a price range in mind ?",
    "response": "i have 3 hotels in the centre . do you have a price range in mind ?"
  },
  {
    "pre_ent": [
      "centre",
      "hotel",
      "gonville_hotel"
    ],
    "gold_ent": [
      "3_star",
      "gonville_hotel",
      "university_arms_hotel"
    ],
    "id": 32,
    "template": "i have @name in the @area . would you like me to book it for you ?",
    "response": "i have gonville_hotel in the centre . would you like me to book it for you ?"
  },
  {
    "pre_ent": [
      "hotel",
      "swvv72fs",
      "gonville_hotel"
    ],
    "gold_ent": [],
    "id": 33,
    "template": "i have you booked at the @name . your reference number is @ref .",
    "response": "i have you booked at the gonville_hotel . your reference number is swvv72fs ."
  },
  {
    "pre_ent": [
      "hotel",
      "swvv72fs",
      "gonville_hotel"
    ],
    "gold_ent": [],
    "id": 34,
    "template": "i have you booked at the @name . your reference number is @ref .",
    "response": "i have you booked at the gonville_hotel . your reference number is swvv72fs ."
  },
  {
    "pre_ent": [
      "hotel",
      "swvv72fs",
      "gonville_hotel"
    ],
    "gold_ent": [
      "swvv72fs"
    ],
    "id": 35,
    "template": "i have you booked at the @name . your reference number is @ref .",
    "response": "i have you booked at the gonville_hotel . your reference number is swvv72fs ."
  },
  {
    "pre_ent": [],
    "gold_ent": [],
    "id": 36,
    "template": "you ' re welcome . have a great day !",
    "response": "you ' re welcome . have a great day !"
  },
  {
    "pre_ent": [
      "south",
      "restaurant",
      "five"
    ],
    "gold_ent": [
      "indian",
      "expensive",
      "italian",
      "south",
      "five",
      "mexican",
      "chinese"
    ],
    "id": 37,
    "template": "there are @choice restaurants in the @area part of town . do you have a preference as to narrow your search ?",
    "response": "there are five restaurants in the south part of town . do you have a preference as to narrow your search ?"
  },
  {
    "pre_ent": [
      "south",
      "restaurant",
      "chiquito_restaurant_bar",
      "mexican",
      "cb17dy"
    ],
    "gold_ent": [
      "cb17dy",
      "mexican",
      "01223400170",
      "chiquito_restaurant_bar"
    ],
    "id": 38,
    "template": "@name is a @food @type in the @area part of town . their postcode is @postcode .",
    "response": "chiquito_restaurant_bar is a mexican restaurant in the south part of town . their postcode is cb17dy ."
  },
  {
    "pre_ent": [],
    "gold_ent": [],
    "id": 39,
    "template": "you ' re welcome . have a nice day !",
    "response": "you ' re welcome . have a nice day !"
  },
  {
    "pre_ent": [
      "saigon_city",
      "169_high_street_chesterton_chesterton"
    ],
    "gold_ent": [],
    "id": 40,
    "template": "@name is located at @address .",
    "response": "saigon_city is located at 169_high_street_chesterton_chesterton ."
  },
  {
    "pre_ent": [
      "restaurant"
    ],
    "gold_ent": [
      "p9d58c0o"
    ],
    "id": 41,
    "template": "i ' m sorry , i wasn ' t able to book that for you . would you like me to try another @type ?",
    "response": "i ' m sorry , i wasn ' t able to book that for you . would you like me to try another restaurant ?"
  },
  {
    "pre_ent": [],
    "gold_ent": [],
    "id": 42,
    "template": "you ' re welcome . thank you for calling .",
    "response": "you ' re welcome . thank you for calling ."
  },
  {
    "pre_ent": [
      "cheap",
      "restaurant",
      "a_lot"
    ],
    "gold_ent": [
      "4_-_6_rose_crescent",
      "cheap",
      "spanish",
      "la_raza",
      "restaurant"
    ],
    "id": 43,
    "template": "there are @choice restaurants in the @area part of town . do you have a preference ?",
    "response": "there are a_lot restaurants in the cheap part of town . do you have a preference ?"
  },
  {
    "pre_ent": [
      "centre",
      "restaurant",
      "a_lot"
    ],
    "gold_ent": [
      "4_-_6_rose_crescent",
      "cheap",
      "spanish",
      "la_raza",
      "centre",
      "restaurant"
    ],
    "id": 44,
    "template": "i have @choice restaurants in the @area area . would you like me to book it for you ?",
    "response": "i have a_lot restaurants in the centre area . would you like me to book it for you ?"
  },
  {
    "pre_ent": [
      "restaurant"
    ],
    "gold_ent": [
      "oog9kq5v"
    ],
    "id": 45,
    "template": "i ' m sorry , i wasn ' t able to book that for you . would you like to try another @type ?",
    "response": "i ' m sorry , i wasn ' t able to book that for you . would you like to try another restaurant ?"
  },
  {
    "pre_ent": [
      "centre",
      "restaurant",
      "a_lot"
    ],
    "gold_ent": [
      "a_lot"
    ],
    "id": 46,
    "template": "i have @choice restaurants in the @area . would you like me to make a reservation for you ?",
    "response": "i have a_lot restaurants in the centre . would you like me to make a reservation for you ?"
  },
  {
    "pre_ent": [],
    "gold_ent": [],
    "id": 47,
    "template": "thank you for using our system .",
    "response": "thank you for using our system ."
  },
  {
    "pre_ent": [
      "5"
    ],
    "gold_ent": [],
    "id": 48,
    "template": "there are @choice hotels that meet your criteria . do you have a price range in mind ?",
    "response": "there are 5 hotels that meet your criteria . do you have a price range in mind ?"
  },
  {
    "pre_ent": [
      "east",
      "5"
    ],
    "gold_ent": [
      "5"
    ],
    "id": 49,
    "template": "there are @choice hotels in the @area area . do you have a price range preference ?",
    "response": "there are 5 hotels in the east area . do you have a price range preference ?"
  },
  {
    "pre_ent": [
      "s0jdzbtq",
      "allenbell"
    ],
    "gold_ent": [
      "s0jdzbtq",
      "710_newmarket_road",
      "allenbell"
    ],
    "id": 50,
    "template": "i have booked you a room at the @name . your reference number is @ref .",
    "response": "i have booked you a room at the allenbell . your reference number is s0jdzbtq ."
  },
  {
    "pre_ent": [],
    "gold_ent": [],
    "id": 51,
    "template": "you ' re welcome . have a great day !",
    "response": "you ' re welcome . have a great day !"
  },
  {
    "pre_ent": [
      "guesthouse",
      "north",
      "arbury_lodge_guesthouse"
    ],
    "gold_ent": [
      "4_star",
      "north",
      "arbury_lodge_guesthouse",
      "guesthouse"
    ],
    "id": 52,
    "template": "@name is a @stars @type in the @area of town . would you like me to book it for you ?",
    "response": "arbury_lodge_guesthouse is a guesthouse guesthouse in the north of town . would you like me to book it for you ?"
  },
  {
    "pre_ent": [
      "guesthouse",
      "pwyhrhpr",
      "arbury_lodge_guesthouse"
    ],
    "gold_ent": [
      "pwyhrhpr"
    ],
    "id": 53,
    "template": "i have you booked at the @name for 5 nights starting on saturday . your reference number is @ref .",
    "response": "i have you booked at the arbury_lodge_guesthouse for 5 nights starting on saturday . your reference number is pwyhrhpr ."
  },
  {
    "pre_ent": [],
    "gold_ent": [
      "centre"
    ],
    "id": 54,
    "template": "you are welcome . have a great day !",
    "response": "you are welcome . have a great day !"
  },
  {
    "pre_ent": [
      "many"
    ],
    "gold_ent": [
      "many"
    ],
    "id": 55,
    "template": "there are @choice hotels that meet your criteria . do you have a price range you would like to stay in ?",
    "response": "there are many hotels that meet your criteria . do you have a price range you would like to stay in ?"
  },
  {
    "pre_ent": [
      "north",
      "acorn_guest_house"
    ],
    "gold_ent": [],
    "id": 56,
    "template": "i have @name in the @area of town . would you like me to book it for you ?",
    "response": "i have acorn_guest_house in the north of town . would you like me to book it for you ?"
  },
  {
    "pre_ent": [
      "k9zns97g",
      "acorn_guest_house"
    ],
    "gold_ent": [],
    "id": 57,
    "template": "i have booked you a room at the @name . your reference number is @ref .",
    "response": "i have booked you a room at the acorn_guest_house . your reference number is k9zns97g ."
  },
  {
    "pre_ent": [
      "north",
      "acorn_guest_house"
    ],
    "gold_ent": [
      "acorn_guest_house"
    ],
    "id": 58,
    "template": "i have @name in the @area of town . would you like me to book it for you ?",
    "response": "i have acorn_guest_house in the north of town . would you like me to book it for you ?"
  },
  {
    "pre_ent": [
      "k9zns97g",
      "acorn_guest_house"
    ],
    "gold_ent": [],
    "id": 59,
    "template": "i have you booked at the @name . your reference number is @ref .",
    "response": "i have you booked at the acorn_guest_house . your reference number is k9zns97g ."
  },
  {
    "pre_ent": [
      "k9zns97g",
      "acorn_guest_house"
    ],
    "gold_ent": [
      "arbury_lodge_guesthouse"
    ],
    "id": 60,
    "template": "i have you booked at the @name . your reference number is @ref .",
    "response": "i have you booked at the acorn_guest_house . your reference number is k9zns97g ."
  },
  {
    "pre_ent": [
      "k9zns97g",
      "acorn_guest_house"
    ],
    "gold_ent": [
      "k9zns97g",
      "arbury_lodge_guesthouse"
    ],
    "id": 61,
    "template": "i have you booked at the @name . your reference number is @ref .",
    "response": "i have you booked at the acorn_guest_house . your reference number is k9zns97g ."
  },
  {
    "pre_ent": [],
    "gold_ent": [],
    "id": 62,
    "template": "you are welcome . have a great day !",
    "response": "you are welcome . have a great day !"
  },
  {
    "pre_ent": [
      "expensive",
      "frankie_and_bennys"
    ],
    "gold_ent": [
      "centre"
    ],
    "id": 63,
    "template": "@name is a nice place in the @area area of town . would you like me to book it for you ?",
    "response": "frankie_and_bennys is a nice place in the expensive area of town . would you like me to book it for you ?"
  },
  {
    "pre_ent": [
      "frankie_and_bennys",
      "south"
    ],
    "gold_ent": [
      "south",
      "frankie_and_bennys"
    ],
    "id": 64,
    "template": "@name is in the @area part of town . would you like me to book it for you ?",
    "response": "frankie_and_bennys is in the south part of town . would you like me to book it for you ?"
  },
  {
    "pre_ent": [
      "zyqx1tyk",
      "frankie_and_bennys"
    ],
    "gold_ent": [
      "zyqx1tyk"
    ],
    "id": 65,
    "template": "i have booked you at @name on tuesday at @name . your reference number is @ref .",
    "response": "i have booked you at frankie_and_bennys on tuesday at frankie_and_bennys . your reference number is zyqx1tyk ."
  },
  {
    "pre_ent": [],
    "gold_ent": [],
    "id": 66,
    "template": "you are welcome . have a great day !",
    "response": "you are welcome . have a great day !"
  },
  {
    "pre_ent": [
      "chinese",
      "tang_chinese",
      "centre"
    ],
    "gold_ent": [
      "restaurant"
    ],
    "id": 67,
    "template": "@name is a nice place in the @area of town . would you like me to book it for you ?",
    "response": "tang_chinese is a nice place in the centre of town . would you like me to book it for you ?"
  },
  {
    "pre_ent": [
      "chinese",
      "tang_chinese"
    ],
    "gold_ent": [],
    "id": 68,
    "template": "i have booked you at @name , @name , @name , @name , and @name . would you like me to make a reservation for you ?",
    "response": "i have booked you at tang_chinese , tang_chinese , tang_chinese , tang_chinese , and tang_chinese . would you like me to make a reservation for you ?"
  },
  {
    "pre_ent": [
      "chinese",
      "p3vzvzgy",
      "tang_chinese"
    ],
    "gold_ent": [
      "yu_garden"
    ],
    "id": 69,
    "template": "i have booked you at @name , reference number is @ref .",
    "response": "i have booked you at tang_chinese , reference number is p3vzvzgy ."
  },
  {
    "pre_ent": [
      "p3vzvzgy"
    ],
    "gold_ent": [
      "p3vzvzgy"
    ],
    "id": 70,
    "template": "the reference number is @ref .",
    "response": "the reference number is p3vzvzgy ."
  },
  {
    "pre_ent": [],
    "gold_ent": [],
    "id": 71,
    "template": "you ' re welcome . have a great day !",
    "response": "you ' re welcome . have a great day !"
  },
  {
    "pre_ent": [
      "centre",
      "restaurant",
      "many"
    ],
    "gold_ent": [
      "golden_house",
      "many",
      "the_river_bar_steakhouse_and_grill",
      "modern_european",
      "chinese"
    ],
    "id": 72,
    "template": "there are @choice restaurants in the @area area . do you have a preference ?",
    "response": "there are many restaurants in the centre area . do you have a preference ?"
  },
  {
    "pre_ent": [
      "golden_house",
      "01842753771",
      "quayside_off_bridge_street"
    ],
    "gold_ent": [
      "12_lensfield_road_city_centre",
      "cb21eg",
      "01842753771"
    ],
    "id": 73,
    "template": "@name is located at @address , and the phone number is @phone .",
    "response": "golden_house is located at quayside_off_bridge_street , and the phone number is 01842753771 ."
  },
  {
    "pre_ent": [],
    "gold_ent": [],
    "id": 74,
    "template": "you ' re welcome . have a great day !",
    "response": "you ' re welcome . have a great day !"
  },
  {
    "pre_ent": [
      "restaurant",
      "2",
      "north"
    ],
    "gold_ent": [
      "2",
      "cheap",
      "moderate"
    ],
    "id": 75,
    "template": "there are @choice restaurants in the @area part of town . do you have a price range preference ?",
    "response": "there are 2 restaurants in the north part of town . do you have a price range preference ?"
  },
  {
    "pre_ent": [
      "the_nirala",
      "7_milton_road_chesterton"
    ],
    "gold_ent": [
      "the_nirala",
      "7_milton_road_chesterton",
      "cb41uy"
    ],
    "id": 76,
    "template": "@name is located at @address .",
    "response": "the_nirala is located at 7_milton_road_chesterton ."
  },
  {
    "pre_ent": [],
    "gold_ent": [
      "centre"
    ],
    "id": 77,
    "template": "thank you for using our system !",
    "response": "thank you for using our system !"
  },
  {
    "pre_ent": [
      "the_lensfield_hotel",
      "south",
      "hotel"
    ],
    "gold_ent": [
      "53-57_lensfield_road",
      "south",
      "the_lensfield_hotel"
    ],
    "id": 78,
    "template": "i have the @name @type in the @area of town . would you like me to make a reservation for you ?",
    "response": "i have the the_lensfield_hotel hotel in the south of town . would you like me to make a reservation for you ?"
  },
  {
    "pre_ent": [
      "hotel"
    ],
    "gold_ent": [
      "osp4trb9"
    ],
    "id": 79,
    "template": "i ' m sorry , but i wasn ' t able to book that for you . would you like me to try another @type ?",
    "response": "i ' m sorry , but i wasn ' t able to book that for you . would you like me to try another hotel ?"
  },
  {
    "pre_ent": [],
    "gold_ent": [],
    "id": 80,
    "template": "you are welcome . have a great day !",
    "response": "you are welcome . have a great day !"
  },
  {
    "pre_ent": [
      "centre",
      "5"
    ],
    "gold_ent": [
      "ballare",
      "5",
      "centre"
    ],
    "id": 81,
    "template": "there are @choice museums in the @area of town . do you have a price range in mind ?",
    "response": "there are 5 museums in the centre of town . do you have a price range in mind ?"
  },
  {
    "pre_ent": [
      "ballare",
      "heidelberg_gardens_,_lion_yard"
    ],
    "gold_ent": [
      "5"
    ],
    "id": 82,
    "template": "@name is located at @address .",
    "response": "ballare is located at heidelberg_gardens_,_lion_yard ."
  },
  {
    "pre_ent": [],
    "gold_ent": [],
    "id": 83,
    "template": "you ' re welcome . have a great day !",
    "response": "you ' re welcome . have a great day !"
  },
  {
    "pre_ent": [
      "kettle_'_s_yard",
      "castle_street"
    ],
    "gold_ent": [
      "free",
      "west",
      "castle_street"
    ],
    "id": 84,
    "template": "@name is located at @address . would you like their phone number ?",
    "response": "kettle_'_s_yard is located at castle_street . would you like their phone number ?"
  },
  {
    "pre_ent": [],
    "gold_ent": [
      "centre"
    ],
    "id": 85,
    "template": "you ' re welcome . have a great day !",
    "response": "you ' re welcome . have a great day !"
  },
  {
    "pre_ent": [
      "lots_of_them"
    ],
    "gold_ent": [
      "lots_of_them"
    ],
    "id": 86,
    "template": "there are @choice hotels that meet your criteria . do you have a price range in mind ?",
    "response": "there are lots_of_them hotels that meet your criteria . do you have a price range in mind ?"
  },
  {
    "pre_ent": [
      "lots_of_them"
    ],
    "gold_ent": [
      "4_star"
    ],
    "id": 87,
    "template": "i have @name that meets your criteria . would you like me to book it for you ?",
    "response": "i have lots_of_them that meets your criteria . would you like me to book it for you ?"
  },
  {
    "pre_ent": [
      "x7vu6y8y",
      "acorn_guest_house"
    ],
    "gold_ent": [],
    "id": 88,
    "template": "i have booked you a room at the @name . your reference number is @ref .",
    "response": "i have booked you a room at the acorn_guest_house . your reference number is x7vu6y8y ."
  },
  {
    "pre_ent": [
      "x7vu6y8y",
      "acorn_guest_house"
    ],
    "gold_ent": [
      "x7vu6y8y"
    ],
    "id": 89,
    "template": "i have you booked at the @name . your reference number is @ref .",
    "response": "i have you booked at the acorn_guest_house . your reference number is x7vu6y8y ."
  },
  {
    "pre_ent": [],
    "gold_ent": [],
    "id": 90,
    "template": "you ' re welcome . have a great day !",
    "response": "you ' re welcome . have a great day !"
  },
  {
    "pre_ent": [
      "four"
    ],
    "gold_ent": [
      "four"
    ],
    "id": 91,
    "template": "there are @choice hotels that meet your criteria . do you have a price range in mind ?",
    "response": "there are four hotels that meet your criteria . do you have a price range in mind ?"
  },
  {
    "pre_ent": [
      "bridge_guest_house",
      "north"
    ],
    "gold_ent": [
      "hobsons_house",
      "hamilton_lodge"
    ],
    "id": 92,
    "template": "i have @name in the @area of town . would you like me to book it for you ?",
    "response": "i have bridge_guest_house in the north of town . would you like me to book it for you ?"
  },
  {
    "pre_ent": [
      "4wngilmf",
      "hamilton_lodge"
    ],
    "gold_ent": [],
    "id": 93,
    "template": "i have you booked at the @name . your reference number is @ref .",
    "response": "i have you booked at the hamilton_lodge . your reference number is 4wngilmf ."
  },
  {
    "pre_ent": [
      "4wngilmf",
      "hamilton_lodge"
    ],
    "gold_ent": [],
    "id": 94,
    "template": "i have you booked at the @name . your reference number is @ref .",
    "response": "i have you booked at the hamilton_lodge . your reference number is 4wngilmf ."
  },
  {
    "pre_ent": [
      "4wngilmf",
      "bridge_guest_house"
    ],
    "gold_ent": [],
    "id": 95,
    "template": "i have you booked at the @name . your reference number is @ref .",
    "response": "i have you booked at the bridge_guest_house . your reference number is 4wngilmf ."
  },
  {
    "pre_ent": [
      "4wngilmf",
      "bridge_guest_house"
    ],
    "gold_ent": [
      "4wngilmf"
    ],
    "id": 96,
    "template": "i have you booked at @name . your reference number is @ref .",
    "response": "i have you booked at bridge_guest_house . your reference number is 4wngilmf ."
  },
  {
    "pre_ent": [],
    "gold_ent": [],
    "id": 97,
    "template": "you ' re welcome . have a great day !",
    "response": "you ' re welcome . have a great day !"
  },
  {
    "pre_ent": [
      "italian",
      "restaurant",
      "da_vinci_pizzeria",
      "north"
    ],
    "gold_ent": [
      "20_milton_road_chesterton",
      "da_vinci_pizzeria"
    ],
    "id": 98,
    "template": "@name is a @food @type in the @area part of town . would you like their phone number ?",
    "response": "da_vinci_pizzeria is a italian restaurant in the north part of town . would you like their phone number ?"
  },
  {
    "pre_ent": [
      "cheap",
      "da_vinci_pizzeria"
    ],
    "gold_ent": [
      "cheap",
      "restaurant"
    ],
    "id": 99,
    "template": "@name is in the @pricerange price range .",
    "response": "da_vinci_pizzeria is in the cheap price range ."
  },
  {
    "pre_ent": [
      "da_vinci_pizzeria",
      "20_milton_road_chesterton",
      "01223351707"
    ],
    "gold_ent": [
      "20_milton_road_chesterton",
      "01223351707"
    ],
    "id": 100,
    "template": "@name is located at @address and their phone number is @phone .",
    "response": "da_vinci_pizzeria is located at 20_milton_road_chesterton and their phone number is 01223351707 ."
  },
  {
    "pre_ent": [],
    "gold_ent": [],
    "id": 101,
    "template": "thank you for using our system .",
    "response": "thank you for using our system ."
  },
  {
    "pre_ent": [],
    "gold_ent": [],
    "id": 102,
    "template": "thank you for using our system !",
    "response": "thank you for using our system !"
  },
  {
    "pre_ent": [
      "meze_bar",
      "centre",
      "expensive",
      "restaurant"
    ],
    "gold_ent": [],
    "id": 103,
    "template": "@name is a @food @type in the @area area of town . would you like me to book it for you ?",
    "response": "meze_bar is a expensive restaurant in the centre area of town . would you like me to book it for you ?"
  },
  {
    "pre_ent": [
      "centre",
      "restaurant"
    ],
    "gold_ent": [
      "centre"
    ],
    "id": 104,
    "template": "i ' m sorry , there are no restaurants serving australian food in the @pricerange price range . would you like me to book it for you ?",
    "response": "i ' m sorry , there are no restaurants serving australian food in the centre price range . would you like me to book it for you ?"
  },
  {
    "pre_ent": [
      "meze_bar",
      "centre",
      "turkish",
      "restaurant"
    ],
    "gold_ent": [
      "meze_bar",
      "restaurant"
    ],
    "id": 105,
    "template": "@name is a @food @type in the @area of town . would you like me to book it for you ?",
    "response": "meze_bar is a turkish restaurant in the centre of town . would you like me to book it for you ?"
  },
  {
    "pre_ent": [],
    "gold_ent": [],
    "id": 106,
    "template": "i ' m sorry , i wasn ' t able to book that for you . would you like me to try another",
    "response": "i ' m sorry , i wasn ' t able to book that for you . would you like me to try another"
  },
  {
    "pre_ent": [
      "meze_bar",
      "uywxp4gd"
    ],
    "gold_ent": [],
    "id": 107,
    "template": "i have booked you at @name on tuesday at @name . your reference number is @ref .",
    "response": "i have booked you at meze_bar on tuesday at meze_bar . your reference number is uywxp4gd ."
  },
  {
    "pre_ent": [
      "meze_bar",
      "uywxp4gd"
    ],
    "gold_ent": [
      "turkish",
      "expensive",
      "meze_bar",
      "restaurant"
    ],
    "id": 108,
    "template": "i have booked you at @name , reference number is @ref .",
    "response": "i have booked you at meze_bar , reference number is uywxp4gd ."
  },
  {
    "pre_ent": [
      "meze_bar",
      "uywxp4gd"
    ],
    "gold_ent": [],
    "id": 109,
    "template": "i have you booked at @name for 1 on tuesday at @name . your reference number is @ref .",
    "response": "i have you booked at meze_bar for 1 on tuesday at meze_bar . your reference number is uywxp4gd ."
  },
  {
    "pre_ent": [
      "meze_bar",
      "uywxp4gd"
    ],
    "gold_ent": [
      "uywxp4gd"
    ],
    "id": 110,
    "template": "i have you booked at @name for 1 at @address . the reference number is @ref .",
    "response": "i have you booked at meze_bar for 1 at meze_bar . the reference number is uywxp4gd ."
  },
  {
    "pre_ent": [],
    "gold_ent": [],
    "id": 111,
    "template": "you ' re welcome . have a great day !",
    "response": "you ' re welcome . have a great day !"
  },
  {
    "pre_ent": [
      "north",
      "many"
    ],
    "gold_ent": [
      "many",
      "north",
      "guesthouse"
    ],
    "id": 112,
    "template": "there are @choice hotels in the @area area . do you have a price range preference ?",
    "response": "there are many hotels in the north area . do you have a price range preference ?"
  },
  {
    "pre_ent": [
      "north",
      "acorn_guest_house"
    ],
    "gold_ent": [
      "guesthouse"
    ],
    "id": 113,
    "template": "i have @name in the @area of town . would you like me to book it for you ?",
    "response": "i have acorn_guest_house in the north of town . would you like me to book it for you ?"
  },
  {
    "pre_ent": [
      "north",
      "acorn_guest_house"
    ],
    "gold_ent": [
      "acorn_guest_house"
    ],
    "id": 114,
    "template": "i have @name in the @area area . would you like me to book it for you ?",
    "response": "i have acorn_guest_house in the north area . would you like me to book it for you ?"
  },
  {
    "pre_ent": [
      "north",
      "4_star",
      "guesthouse",
      "acorn_guest_house"
    ],
    "gold_ent": [],
    "id": 115,
    "template": "yes , @name is a @stars @type in the @area .",
    "response": "yes , acorn_guest_house is a 4_star guesthouse in the north ."
  },
  {
    "pre_ent": [],
    "gold_ent": [],
    "id": 116,
    "template": "you ' re welcome . have a great day !",
    "response": "you ' re welcome . have a great day !"
  },
  {
    "pre_ent": [
      "indian",
      "moderate",
      "meghna"
    ],
    "gold_ent": [
      "curry_prince"
    ],
    "id": 117,
    "template": "@name is a @pricerange @type in the @area area of town .",
    "response": "meghna is a indian indian in the moderate area of town ."
  },
  {
    "pre_ent": [
      "rpwowdoo",
      "curry_prince"
    ],
    "gold_ent": [
      "rpwowdoo"
    ],
    "id": 118,
    "template": "i have booked you at @name , reference number is @ref .",
    "response": "i have booked you at curry_prince , reference number is rpwowdoo ."
  },
  {
    "pre_ent": [],
    "gold_ent": [],
    "id": 119,
    "template": "you ' re welcome . have a great day !",
    "response": "you ' re welcome . have a great day !"
  },
  {
    "pre_ent": [
      "centre",
      "4"
    ],
    "gold_ent": [
      "cheap",
      "4"
    ],
    "id": 120,
    "template": "i have @choice hotels in the @area area . do you have a price range preference ?",
    "response": "i have 4 hotels in the centre area . do you have a price range preference ?"
  },
  {
    "pre_ent": [
      "centre",
      "el_shaddai"
    ],
    "gold_ent": [
      "alexander_bed_and_breakfast"
    ],
    "id": 121,
    "template": "i have @name in the @area . would you like me to book it for you ?",
    "response": "i have el_shaddai in the centre . would you like me to book it for you ?"
  },
  {
    "pre_ent": [
      "alexander_bed_and_breakfast",
      "ey36gh17"
    ],
    "gold_ent": [
      "ey36gh17"
    ],
    "id": 122,
    "template": "i have you booked at the @name . your reference number is @ref .",
    "response": "i have you booked at the alexander_bed_and_breakfast . your reference number is ey36gh17 ."
  },
  {
    "pre_ent": [],
    "gold_ent": [],
    "id": 123,
    "template": "you ' re welcome . have a great day !",
    "response": "you ' re welcome . have a great day !"
  },
  {
    "pre_ent": [
      "10"
    ],
    "gold_ent": [
      "10",
      "cheap"
    ],
    "id": 124,
    "template": "there are @choice hotels that meet your criteria . do you have a price range preference ?",
    "response": "there are 10 hotels that meet your criteria . do you have a price range preference ?"
  },
  {
    "pre_ent": [
      "east",
      "10"
    ],
    "gold_ent": [
      "4_star",
      "0_star"
    ],
    "id": 125,
    "template": "i have @name in the @area of town . would you like me to book it for you ?",
    "response": "i have 10 in the east of town . would you like me to book it for you ?"
  },
  {
    "pre_ent": [
      "east",
      "el_shaddai"
    ],
    "gold_ent": [
      "4_star",
      "guesthouse"
    ],
    "id": 126,
    "template": "i have @name in the @area of town . would you like me to book it for you ?",
    "response": "i have el_shaddai in the east of town . would you like me to book it for you ?"
  },
  {
    "pre_ent": [
      "01223210353",
      "10",
      "el_shaddai"
    ],
    "gold_ent": [],
    "id": 127,
    "template": "i ' m sorry , i was able to book you at the @name . your reference number is @phone .",
    "response": "i ' m sorry , i was able to book you at the el_shaddai . your reference number is 01223210353 ."
  },
  {
    "pre_ent": [],
    "gold_ent": [],
    "id": 128,
    "template": "you ' re welcome . have a nice day !",
    "response": "you ' re welcome . have a nice day !"
  },
  {
    "pre_ent": [
      "restaurant",
      "east"
    ],
    "gold_ent": [
      "east"
    ],
    "id": 129,
    "template": "i ' m sorry , there are no restaurants in the @area area . would you like me to look for another area ?",
    "response": "i ' m sorry , there are no restaurants in the east area . would you like me to look for another area ?"
  },
  {
    "pre_ent": [
      "restaurant",
      "east"
    ],
    "gold_ent": [],
    "id": 130,
    "template": "i ' m sorry , i ' m sorry , i ' m not finding any restaurants in the @area .",
    "response": "i ' m sorry , i ' m sorry , i ' m not finding any restaurants in the east ."
  },
  {
    "pre_ent": [
      "italian",
      "restaurant",
      "pizza_hut_fen_ditton",
      "east"
    ],
    "gold_ent": [
      "east",
      "pizza_hut_fen_ditton",
      "italian"
    ],
    "id": 131,
    "template": "@name is a @food @type in the @area part of town . would you like me to book it for you ?",
    "response": "pizza_hut_fen_ditton is a italian restaurant in the east part of town . would you like me to book it for you ?"
  },
  {
    "pre_ent": [
      "qw8jzwzk",
      "pizza_hut_fen_ditton"
    ],
    "gold_ent": [],
    "id": 132,
    "template": "i have you booked at @name . your reference number is @ref .",
    "response": "i have you booked at pizza_hut_fen_ditton . your reference number is qw8jzwzk ."
  },
  {
    "pre_ent": [
      "qw8jzwzk",
      "pizza_hut_fen_ditton"
    ],
    "gold_ent": [
      "qw8jzwzk"
    ],
    "id": 133,
    "template": "i have you booked at @name for 1 at @name . your reference number is @ref .",
    "response": "i have you booked at pizza_hut_fen_ditton for 1 at pizza_hut_fen_ditton . your reference number is qw8jzwzk ."
  },
  {
    "pre_ent": [],
    "gold_ent": [
      "centre"
    ],
    "id": 134,
    "template": "you are welcome . have a great day !",
    "response": "you are welcome . have a great day !"
  },
  {
    "pre_ent": [
      "centre",
      "museum",
      "11"
    ],
    "gold_ent": [
      "centre"
    ],
    "id": 135,
    "template": "there are @choice museums in the @area of town . do you have a price range in mind ?",
    "response": "there are 11 museums in the centre of town . do you have a price range in mind ?"
  },
  {
    "pre_ent": [
      "centre",
      "museum",
      "11"
    ],
    "gold_ent": [
      "free",
      "11",
      "broughton_house_gallery",
      "cb11ln",
      "98_king_street"
    ],
    "id": 136,
    "template": "there are @choice museums in the @area area of town . do you have a price range in mind ?",
    "response": "there are 11 museums in the centre area of town . do you have a price range in mind ?"
  },
  {
    "pre_ent": [
      "01223314960"
    ],
    "gold_ent": [
      "01223314960",
      "broughton_house_gallery"
    ],
    "id": 137,
    "template": "the phone number is @phone .",
    "response": "the phone number is 01223314960 ."
  },
  {
    "pre_ent": [],
    "gold_ent": [],
    "id": 138,
    "template": "you ' re welcome . have a great day !",
    "response": "you ' re welcome . have a great day !"
  },
  {
    "pre_ent": [
      "29"
    ],
    "gold_ent": [
      "29"
    ],
    "id": 139,
    "template": "i have @choice hotels with free wifi . do you have a price range preference ?",
    "response": "i have 29 hotels with free wifi . do you have a price range preference ?"
  },
  {
    "pre_ent": [
      "29",
      "east"
    ],
    "gold_ent": [],
    "id": 140,
    "template": "i have @name in the @area of town . would you like me to book it for you ?",
    "response": "i have 29 in the east of town . would you like me to book it for you ?"
  },
  {
    "pre_ent": [
      "yflkm9uu",
      "allenbell"
    ],
    "gold_ent": [],
    "id": 141,
    "template": "i have booked you a room at the @name . your reference number is @ref .",
    "response": "i have booked you a room at the allenbell . your reference number is yflkm9uu ."
  },
  {
    "pre_ent": [
      "yflkm9uu",
      "allenbell"
    ],
    "gold_ent": [],
    "id": 142,
    "template": "i have you booked at the @name . your reference number is @ref .",
    "response": "i have you booked at the allenbell . your reference number is yflkm9uu ."
  },
  {
    "pre_ent": [
      "yflkm9uu"
    ],
    "gold_ent": [
      "alexander_bed_and_breakfast"
    ],
    "id": 143,
    "template": "i have you booked for 5 nights for 5 nights for 5 nights . your reference number is @ref .",
    "response": "i have you booked for 5 nights for 5 nights for 5 nights . your reference number is yflkm9uu ."
  },
  {
    "pre_ent": [
      "alexander_bed_and_breakfast",
      "yflkm9uu"
    ],
    "gold_ent": [
      "yflkm9uu",
      "alexander_bed_and_breakfast"
    ],
    "id": 144,
    "template": "i have booked you at @name . your reference number is @ref .",
    "response": "i have booked you at alexander_bed_and_breakfast . your reference number is yflkm9uu ."
  },
  {
    "pre_ent": [],
    "gold_ent": [],
    "id": 145,
    "template": "you ' re welcome . have a great day !",
    "response": "you ' re welcome . have a great day !"
  },
  {
    "pre_ent": [
      "5"
    ],
    "gold_ent": [
      "5"
    ],
    "id": 146,
    "template": "i have @choice hotels that meet your criteria . do you have a price range in mind ?",
    "response": "i have 5 hotels that meet your criteria . do you have a price range in mind ?"
  },
  {
    "pre_ent": [
      "east",
      "el_shaddai"
    ],
    "gold_ent": [
      "guesthouse"
    ],
    "id": 147,
    "template": "i have found the @name in the @area of town . would you like me to book it for you ?",
    "response": "i have found the el_shaddai in the east of town . would you like me to book it for you ?"
  },
  {
    "pre_ent": [
      "5",
      "centre"
    ],
    "gold_ent": [
      "4_star",
      "guesthouse",
      "allenbell"
    ],
    "id": 148,
    "template": "i have @name in the @area area of town . would you like me to book it for you ?",
    "response": "i have 5 in the centre area of town . would you like me to book it for you ?"
  },
  {
    "pre_ent": [
      "e8npwa4b",
      "allenbell"
    ],
    "gold_ent": [
      "e8npwa4b"
    ],
    "id": 149,
    "template": "i have booked you a room at the @name . your reference number is @ref .",
    "response": "i have booked you a room at the allenbell . your reference number is e8npwa4b ."
  },
  {
    "pre_ent": [],
    "gold_ent": [],
    "id": 150,
    "template": "you are welcome . have a great day !",
    "response": "you are welcome . have a great day !"
  },
  {
    "pre_ent": [
      "italian",
      "restaurant",
      "south",
      "frankie_and_bennys"
    ],
    "gold_ent": [
      "pizza_hut_cherry_hinton",
      "frankie_and_bennys"
    ],
    "id": 151,
    "template": "@name is a @food @type in the @area part of town . would you like me to book it for you ?",
    "response": "frankie_and_bennys is a italian restaurant in the south part of town . would you like me to book it for you ?"
  },
  {
    "pre_ent": [
      "rq2l5tkr",
      "frankie_and_bennys"
    ],
    "gold_ent": [],
    "id": 152,
    "template": "i have you booked at @name on tuesday at @name . your reference number is @ref .",
    "response": "i have you booked at frankie_and_bennys on tuesday at frankie_and_bennys . your reference number is rq2l5tkr ."
  },
  {
    "pre_ent": [
      "rq2l5tkr",
      "frankie_and_bennys"
    ],
    "gold_ent": [
      "rq2l5tkr"
    ],
    "id": 153,
    "template": "i have booked you at @name on tuesday at @name . your reference number is @ref .",
    "response": "i have booked you at frankie_and_bennys on tuesday at frankie_and_bennys . your reference number is rq2l5tkr ."
  },
  {
    "pre_ent": [],
    "gold_ent": [],
    "id": 154,
    "template": "you ' re welcome . have a great day !",
    "response": "you ' re welcome . have a great day !"
  },
  {
    "pre_ent": [
      "ten"
    ],
    "gold_ent": [
      "ten"
    ],
    "id": 155,
    "template": "there are @choice hotels with free wifi . do you have a price range preference ?",
    "response": "there are ten hotels with free wifi . do you have a price range preference ?"
  },
  {
    "pre_ent": [
      "ten",
      "north"
    ],
    "gold_ent": [
      "3_star"
    ],
    "id": 156,
    "template": "i have @name in the @area area of town . would you like me to book it for you ?",
    "response": "i have ten in the north area of town . would you like me to book it for you ?"
  },
  {
    "pre_ent": [
      "moderate",
      "ten"
    ],
    "gold_ent": [
      "3_star"
    ],
    "id": 157,
    "template": "i have @name in the @area . would you like me to book it for you ?",
    "response": "i have ten in the moderate . would you like me to book it for you ?"
  },
  {
    "pre_ent": [
      "moderate",
      "bridge_guest_house"
    ],
    "gold_ent": [],
    "id": 158,
    "template": "i have the @name . it is in the @pricerange price range . would you like me to book it for you ?",
    "response": "i have the bridge_guest_house . it is in the moderate price range . would you like me to book it for you ?"
  },
  {
    "pre_ent": [
      "ize1wk61",
      "bridge_guest_house"
    ],
    "gold_ent": [
      "bridge_guest_house"
    ],
    "id": 159,
    "template": "i have you booked at the @name . your reference number is @ref .",
    "response": "i have you booked at the bridge_guest_house . your reference number is ize1wk61 ."
  },
  {
    "pre_ent": [
      "ize1wk61",
      "bridge_guest_house"
    ],
    "gold_ent": [
      "ize1wk61"
    ],
    "id": 160,
    "template": "i have you booked at the @name . your reference number is @ref .",
    "response": "i have you booked at the bridge_guest_house . your reference number is ize1wk61 ."
  },
  {
    "pre_ent": [],
    "gold_ent": [],
    "id": 161,
    "template": "you ' re welcome . have a great day !",
    "response": "you ' re welcome . have a great day !"
  },
  {
    "pre_ent": [],
    "gold_ent": [],
    "id": 162,
    "template": "thank you for using our service .",
    "response": "thank you for using our service ."
  },
  {
    "pre_ent": [
      "centre",
      "restaurant",
      "a_number"
    ],
    "gold_ent": [
      "indian",
      "centre",
      "a_number"
    ],
    "id": 163,
    "template": "there are @choice restaurants in the @area of town . would you like me to book it for you ?",
    "response": "there are a_number restaurants in the centre of town . would you like me to book it for you ?"
  },
  {
    "pre_ent": [
      "the_gandhi",
      "cheap"
    ],
    "gold_ent": [
      "the_gandhi"
    ],
    "id": 164,
    "template": "i have @name in the @area . would you like me to book it for you ?",
    "response": "i have the_gandhi in the cheap . would you like me to book it for you ?"
  },
  {
    "pre_ent": [
      "6eq61sd9",
      "the_gandhi"
    ],
    "gold_ent": [
      "6eq61sd9"
    ],
    "id": 165,
    "template": "i have you booked at @name . your reference number is @ref .",
    "response": "i have you booked at the_gandhi . your reference number is 6eq61sd9 ."
  },
  {
    "pre_ent": [],
    "gold_ent": [],
    "id": 166,
    "template": "you ' re welcome . have a great day !",
    "response": "you ' re welcome . have a great day !"
  },
  {
    "pre_ent": [
      "restaurant",
      "india_house",
      "west",
      "indian"
    ],
    "gold_ent": [
      "indian",
      "west",
      "expensive",
      "india_house",
      "restaurant"
    ],
    "id": 167,
    "template": "@name is a @food @type in the @area part of town . would you like me to book it for you ?",
    "response": "india_house is a indian restaurant in the west part of town . would you like me to book it for you ?"
  },
  {
    "pre_ent": [
      "restaurant"
    ],
    "gold_ent": [
      "hd53udco"
    ],
    "id": 168,
    "template": "i ' m sorry , i wasn ' t able to book that for you . would you like me to try another @type ?",
    "response": "i ' m sorry , i wasn ' t able to book that for you . would you like me to try another restaurant ?"
  },
  {
    "pre_ent": [],
    "gold_ent": [],
    "id": 169,
    "template": "you ' re welcome . have a great day !",
    "response": "you ' re welcome . have a great day !"
  },
  {
    "pre_ent": [],
    "gold_ent": [],
    "id": 170,
    "template": "you are welcome . have a great day !",
    "response": "you are welcome . have a great day !"
  },
  {
    "pre_ent": [
      "chiquito_restaurant_bar",
      "expensive",
      "restaurant"
    ],
    "gold_ent": [
      "expensive",
      "south",
      "chiquito_restaurant_bar",
      "restaurant"
    ],
    "id": 171,
    "template": "@name is a @food @type in the @area part of town . would you like to try a",
    "response": "chiquito_restaurant_bar is a expensive restaurant in the expensive part of town . would you like to try a"
  },
  {
    "pre_ent": [],
    "gold_ent": [],
    "id": 172,
    "template": "i ' m sorry , i can ' t find a table for you . would you like",
    "response": "i ' m sorry , i can ' t find a table for you . would you like"
  },
  {
    "pre_ent": [],
    "gold_ent": [
      "c3hmwgus"
    ],
    "id": 173,
    "template": "i ' m sorry , i wasn ' t able to book that for you . would you",
    "response": "i ' m sorry , i wasn ' t able to book that for you . would you"
  },
  {
    "pre_ent": [],
    "gold_ent": [],
    "id": 174,
    "template": "you are welcome . have a great day !",
    "response": "you are welcome . have a great day !"
  },
  {
    "pre_ent": [],
    "gold_ent": [
      "centre"
    ],
    "id": 175,
    "template": "you ' re welcome . have a great day !",
    "response": "you ' re welcome . have a great day !"
  },
  {
    "pre_ent": [
      "italian",
      "restaurant",
      "east",
      "curry_prince"
    ],
    "gold_ent": [
      "curry_prince",
      "pizza_hut_fen_ditton"
    ],
    "id": 176,
    "template": "@name is a @food @type in the @area part of town . would you like me to book",
    "response": "curry_prince is a italian restaurant in the east part of town . would you like me to book"
  },
  {
    "pre_ent": [
      "moderate",
      "curry_prince"
    ],
    "gold_ent": [
      "east",
      "pizza_hut_fen_ditton",
      "italian"
    ],
    "id": 177,
    "template": "i have @name . it is in the @pricerange price range . would you like me to book it for you ?",
    "response": "i have curry_prince . it is in the moderate price range . would you like me to book it for you ?"
  },
  {
    "pre_ent": [
      "pizza_hut_fen_ditton",
      "curry_prince"
    ],
    "gold_ent": [
      "east",
      "pizza_hut_fen_ditton",
      "italian",
      "moderate",
      "restaurant"
    ],
    "id": 178,
    "template": "i have @name , @name , @name , @name , and @name .",
    "response": "i have pizza_hut_fen_ditton , curry_prince , curry_prince , curry_prince , and pizza_hut_fen_ditton ."
  },
  {
    "pre_ent": [
      "restaurant"
    ],
    "gold_ent": [],
    "id": 179,
    "template": "i ' m sorry , i wasn ' t able to book that for you . would you like me to try another @type ?",
    "response": "i ' m sorry , i wasn ' t able to book that for you . would you like me to try another restaurant ?"
  },
  {
    "pre_ent": [
      "af2gj7g6",
      "curry_prince"
    ],
    "gold_ent": [
      "af2gj7g6"
    ],
    "id": 180,
    "template": "i have you booked at @name for 1 at @name . your reference number is @ref .",
    "response": "i have you booked at curry_prince for 1 at curry_prince . your reference number is af2gj7g6 ."
  },
  {
    "pre_ent": [],
    "gold_ent": [
      "centre"
    ],
    "id": 181,
    "template": "thank you for using our system .",
    "response": "thank you for using our system ."
  },
  {
    "pre_ent": [
      "hotel",
      "2"
    ],
    "gold_ent": [],
    "id": 182,
    "template": "i have @choice hotels with free wifi . would you like me to book it for you ?",
    "response": "i have 2 hotels with free wifi . would you like me to book it for you ?"
  },
  {
    "pre_ent": [
      "hotel",
      "2"
    ],
    "gold_ent": [
      "expensive"
    ],
    "id": 183,
    "template": "i have @choice hotels that meet your criteria . would you like me to book it for you ?",
    "response": "i have 2 hotels that meet your criteria . would you like me to book it for you ?"
  },
  {
    "pre_ent": [
      "the_lensfield_hotel",
      "south",
      "hotel"
    ],
    "gold_ent": [
      "11xdm9cc",
      "the_lensfield_hotel"
    ],
    "id": 184,
    "template": "i have the @name @type in the @area of town . would you like me to book it for you ?",
    "response": "i have the the_lensfield_hotel hotel in the south of town . would you like me to book it for you ?"
  },
  {
    "pre_ent": [
      "53-57_lensfield_road",
      "01223355017",
      "2"
    ],
    "gold_ent": [
      "53-57_lensfield_road",
      "01223355017"
    ],
    "id": 185,
    "template": "the address is @address and the phone number is @phone .",
    "response": "the address is 53-57_lensfield_road and the phone number is 01223355017 ."
  },
  {
    "pre_ent": [],
    "gold_ent": [],
    "id": 186,
    "template": "you are welcome . have a great day !",
    "response": "you are welcome . have a great day !"
  },
  {
    "pre_ent": [
      "guesthouse",
      "east",
      "a_and_b_guest_house"
    ],
    "gold_ent": [
      "east"
    ],
    "id": 187,
    "template": "@name is a @type in the @area of town . would you like me to book it for you ?",
    "response": "a_and_b_guest_house is a guesthouse in the east of town . would you like me to book it for you ?"
  },
  {
    "pre_ent": [
      "124_tenison_road",
      "01223315702"
    ],
    "gold_ent": [
      "01223315702",
      "124_tenison_road",
      "cb12dp"
    ],
    "id": 188,
    "template": "the address is @address and the phone number is @phone .",
    "response": "the address is 124_tenison_road and the phone number is 01223315702 ."
  },
  {
    "pre_ent": [],
    "gold_ent": [],
    "id": 189,
    "template": "thank you for using our system .",
    "response": "thank you for using our system ."
  },
  {
    "pre_ent": [
      "west",
      "restaurant",
      "quite_a_few"
    ],
    "gold_ent": [
      "quite_a_few"
    ],
    "id": 190,
    "template": "there are @choice restaurants in the @area of town . do you have a price range preference ?",
    "response": "there are quite_a_few restaurants in the west of town . do you have a price range preference ?"
  },
  {
    "pre_ent": [
      "graffiti",
      "west",
      "british",
      "restaurant"
    ],
    "gold_ent": [
      "graffiti"
    ],
    "id": 191,
    "template": "@name is a @food @type in the @area part of town . would you like their address ?",
    "response": "graffiti is a british restaurant in the west part of town . would you like their address ?"
  },
  {
    "pre_ent": [
      "graffiti",
      "hotel_felix_whitehouse_lane_huntingdon_road",
      "cb30lx"
    ],
    "gold_ent": [
      "cb30lx",
      "01223277977",
      "hotel_felix_whitehouse_lane_huntingdon_road"
    ],
    "id": 192,
    "template": "@name is located at @address , @postcode . can i help you with anything else ?",
    "response": "graffiti is located at hotel_felix_whitehouse_lane_huntingdon_road , cb30lx . can i help you with anything else ?"
  },
  {
    "pre_ent": [],
    "gold_ent": [],
    "id": 193,
    "template": "thank you for using our system !",
    "response": "thank you for using our system !"
  },
  {
    "pre_ent": [
      "riverboat_georgina",
      "north",
      "boat"
    ],
    "gold_ent": [
      "riverboat_georgina",
      "cambridge_passenger_cruisers_,_jubilee_house"
    ],
    "id": 194,
    "template": "@name is located in the @area of town . would you like me to make a reservation for you ?",
    "response": "riverboat_georgina is located in the north of town . would you like me to make a reservation for you ?"
  },
  {
    "pre_ent": [
      "01223902091"
    ],
    "gold_ent": [
      "01223902091"
    ],
    "id": 195,
    "template": "the phone number is @phone . is there anything else i can help you with ?",
    "response": "the phone number is 01223902091 . is there anything else i can help you with ?"
  },
  {
    "pre_ent": [],
    "gold_ent": [
      "centre"
    ],
    "id": 196,
    "template": "you ' re welcome . have a great day !",
    "response": "you ' re welcome . have a great day !"
  },
  {
    "pre_ent": [
      "restaurant",
      "quite_a_few",
      "centre"
    ],
    "gold_ent": [
      "centre",
      "italian",
      "quite_a_few",
      "chinese"
    ],
    "id": 197,
    "template": "there are @choice restaurants in the @area area . do you have a preference for a particular area you would like ?",
    "response": "there are quite_a_few restaurants in the centre area . do you have a preference for a particular area you would like ?"
  },
  {
    "pre_ent": [
      "restaurant",
      "centre",
      "ali_baba",
      "lebanese"
    ],
    "gold_ent": [
      "ali_baba",
      "lebanese",
      "59_hills_road_city_centre",
      "restaurant"
    ],
    "id": 198,
    "template": "@name is a @food @type in the @area of town . would you like their address ?",
    "response": "ali_baba is a lebanese restaurant in the centre of town . would you like their address ?"
  },
  {
    "pre_ent": [
      "01462432565"
    ],
    "gold_ent": [],
    "id": 199,
    "template": "the phone number is @phone .",
    "response": "the phone number is 01462432565 ."
  },
  {
    "pre_ent": [
      "centre",
      "ali_baba",
      "59_hills_road_city_centre"
    ],
    "gold_ent": [
      "ali_baba",
      "59_hills_road_city_centre"
    ],
    "id": 200,
    "template": "@name is located at @address .",
    "response": "ali_baba is located at 59_hills_road_city_centre ."
  },
  {
    "pre_ent": [],
    "gold_ent": [],
    "id": 201,
    "template": "you ' re welcome . have a great day !",
    "response": "you ' re welcome . have a great day !"
  },
  {
    "pre_ent": [
      "centre",
      "restaurant"
    ],
    "gold_ent": [],
    "id": 202,
    "template": "i ' m sorry , but i ' d find any cuban restaurants in the @area of town . would you like me to make a",
    "response": "i ' m sorry , but i ' d find any cuban restaurants in the centre of town . would you like me to make a"
  },
  {
    "pre_ent": [
      "centre",
      "restaurant"
    ],
    "gold_ent": [
      "centre"
    ],
    "id": 203,
    "template": "i ' m sorry , there are no restaurants serving christmas food in the @area part of town . would you like me to make a",
    "response": "i ' m sorry , there are no restaurants serving christmas food in the centre part of town . would you like me to make a"
  },
  {
    "pre_ent": [
      "centre",
      "restaurant",
      "ali_baba",
      "lebanese"
    ],
    "gold_ent": [
      "ali_baba",
      "restaurant"
    ],
    "id": 204,
    "template": "@name is a @food @type in the @area part of town . would you like me to make a reservation for you ?",
    "response": "ali_baba is a lebanese restaurant in the centre part of town . would you like me to make a reservation for you ?"
  },
  {
    "pre_ent": [
      "q1xudh9y",
      "ali_baba"
    ],
    "gold_ent": [],
    "id": 205,
    "template": "i have booked you at @name , reference number is @ref .",
    "response": "i have booked you at ali_baba , reference number is q1xudh9y ."
  },
  {
    "pre_ent": [
      "q1xudh9y",
      "ali_baba"
    ],
    "gold_ent": [
      "q1xudh9y"
    ],
    "id": 206,
    "template": "i have you booked at @name on tuesday at @name . your reference number is @ref .",
    "response": "i have you booked at ali_baba on tuesday at ali_baba . your reference number is q1xudh9y ."
  },
  {
    "pre_ent": [],
    "gold_ent": [],
    "id": 207,
    "template": "you are welcome . goodbye .",
    "response": "you are welcome . goodbye ."
  },
  {
    "pre_ent": [
      "centre",
      "6"
    ],
    "gold_ent": [
      "6"
    ],
    "id": 208,
    "template": "there are @choice museums in the @area of town . do you have a price range preference ?",
    "response": "there are 6 museums in the centre of town . do you have a price range preference ?"
  },
  {
    "pre_ent": [
      "centre",
      "club_salsa"
    ],
    "gold_ent": [
      "soul_tree_nightclub"
    ],
    "id": 209,
    "template": "@name is in the @pricerange price range .",
    "response": "club_salsa is in the centre price range ."
  },
  {
    "pre_ent": [
      "01223477900"
    ],
    "gold_ent": [
      "01223477900"
    ],
    "id": 210,
    "template": "the phone number is @phone . is there anything else i can help you with ?",
    "response": "the phone number is 01223477900 . is there anything else i can help you with ?"
  },
  {
    "pre_ent": [
      "cb23qf"
    ],
    "gold_ent": [
      "cb23qf"
    ],
    "id": 211,
    "template": "the postcode is @postcode . is there anything else i can help you with ?",
    "response": "the postcode is cb23qf . is there anything else i can help you with ?"
  },
  {
    "pre_ent": [],
    "gold_ent": [],
    "id": 212,
    "template": "you ' re welcome . have a great day !",
    "response": "you ' re welcome . have a great day !"
  },
  {
    "pre_ent": [
      "centre",
      "5",
      "hotel"
    ],
    "gold_ent": [
      "hotel",
      "5",
      "centre",
      "guesthouse"
    ],
    "id": 213,
    "template": "i have @choice hotels in the @area area . do you have a price range in mind ?",
    "response": "i have 5 hotels in the centre area . do you have a price range in mind ?"
  },
  {
    "pre_ent": [
      "centre",
      "university_arms_hotel",
      "hotel"
    ],
    "gold_ent": [
      "expensive",
      "4_star",
      "centre",
      "university_arms_hotel"
    ],
    "id": 214,
    "template": "i have @name in the @area . would you like me to book it for you ?",
    "response": "i have university_arms_hotel in the centre . would you like me to book it for you ?"
  },
  {
    "pre_ent": [
      "hotel"
    ],
    "gold_ent": [],
    "id": 215,
    "template": "i ' m sorry , but i wasn ' t able to book that for you . would you like me to try another @type ?",
    "response": "i ' m sorry , but i wasn ' t able to book that for you . would you like me to try another hotel ?"
  },
  {
    "pre_ent": [
      "hotel"
    ],
    "gold_ent": [
      "hotel"
    ],
    "id": 216,
    "template": "i ' m sorry , i wasn ' t able to book that for you . would you like me to try another hotel ?",
    "response": "i ' m sorry , i wasn ' t able to book that for you . would you like me to try another hotel ?"
  },
  {
    "pre_ent": [
      "8l6lvyyt",
      "university_arms_hotel",
      "hotel"
    ],
    "gold_ent": [
      "8l6lvyyt"
    ],
    "id": 217,
    "template": "i have you booked at the @name . your reference number is @ref .",
    "response": "i have you booked at the university_arms_hotel . your reference number is 8l6lvyyt ."
  },
  {
    "pre_ent": [],
    "gold_ent": [],
    "id": 218,
    "template": "you are welcome . have a great day !",
    "response": "you are welcome . have a great day !"
  },
  {
    "pre_ent": [
      "guesthouse",
      "worth_house",
      "north"
    ],
    "gold_ent": [
      "4_star",
      "0_star"
    ],
    "id": 219,
    "template": "how about @name ? it is a @type in the @area area of town .",
    "response": "how about worth_house ? it is a guesthouse in the north area of town ."
  },
  {
    "pre_ent": [
      "centre",
      "cheap",
      "north",
      "city_centre_north_b_and_b"
    ],
    "gold_ent": [
      "worth_house"
    ],
    "id": 220,
    "template": "@name is a @type in the @area of town . would you like me to book it for you ?",
    "response": "city_centre_north_b_and_b is a cheap in the north of town . would you like me to book it for you ?"
  },
  {
    "pre_ent": [],
    "gold_ent": [],
    "id": 221,
    "template": "i ' m sorry , i wasn ' t able to book that for you . would you like me to book that for you ?",
    "response": "i ' m sorry , i wasn ' t able to book that for you . would you like me to book that for you ?"
  },
  {
    "pre_ent": [
      "worth_house"
    ],
    "gold_ent": [],
    "id": 222,
    "template": "i have the @name for you . your reference number is @ref .",
    "response": "i have the worth_house for you . your reference number is worth_house ."
  },
  {
    "pre_ent": [
      "guesthouse",
      "north",
      "4_star"
    ],
    "gold_ent": [
      "city_centre_north_b_and_b",
      "worth_house"
    ],
    "id": 223,
    "template": "yes , it is a @stars @type in the @area .",
    "response": "yes , it is a 4_star guesthouse in the north ."
  },
  {
    "pre_ent": [
      "north",
      "cb41da"
    ],
    "gold_ent": [
      "cb41da",
      "4_star",
      "worth_house"
    ],
    "id": 224,
    "template": "yes , it is in the @area . the postcode is @postcode .",
    "response": "yes , it is in the north . the postcode is cb41da ."
  },
  {
    "pre_ent": [],
    "gold_ent": [],
    "id": 225,
    "template": "you ' re welcome . have a great day !",
    "response": "you ' re welcome . have a great day !"
  },
  {
    "pre_ent": [
      "11"
    ],
    "gold_ent": [
      "11"
    ],
    "id": 226,
    "template": "there are @choice hotels that meet your criteria . do you have a price range preference ?",
    "response": "there are 11 hotels that meet your criteria . do you have a price range preference ?"
  },
  {
    "pre_ent": [
      "acorn_guest_house",
      "north"
    ],
    "gold_ent": [
      "acorn_guest_house"
    ],
    "id": 227,
    "template": "i have @name in the @area of town . would you like me to book it for you ?",
    "response": "i have acorn_guest_house in the north of town . would you like me to book it for you ?"
  },
  {
    "pre_ent": [],
    "gold_ent": [],
    "id": 228,
    "template": "i ' m sorry , but the booking was unsuccessful . would you like me to try another hotel ?",
    "response": "i ' m sorry , but the booking was unsuccessful . would you like me to try another hotel ?"
  },
  {
    "pre_ent": [
      "acorn_guest_house",
      "e45fqb5o"
    ],
    "gold_ent": [],
    "id": 229,
    "template": "i have you booked at the @name . your reference number is @ref .",
    "response": "i have you booked at the acorn_guest_house . your reference number is e45fqb5o ."
  },
  {
    "pre_ent": [
      "acorn_guest_house",
      "e45fqb5o"
    ],
    "gold_ent": [
      "e45fqb5o"
    ],
    "id": 230,
    "template": "i have you booked at the @name . your reference number is @ref .",
    "response": "i have you booked at the acorn_guest_house . your reference number is e45fqb5o ."
  },
  {
    "pre_ent": [],
    "gold_ent": [],
    "id": 231,
    "template": "you are welcome . have a great day !",
    "response": "you are welcome . have a great day !"
  },
  {
    "pre_ent": [
      "restaurant",
      "yippee_noodle_bar",
      "moderate"
    ],
    "gold_ent": [
      "restaurant"
    ],
    "id": 232,
    "template": "@name is a @pricerange @type in the @area part of town .",
    "response": "yippee_noodle_bar is a restaurant restaurant in the moderate part of town ."
  },
  {
    "pre_ent": [
      "restaurant",
      "yippee_noodle_bar",
      "asian_oriental",
      "moderate"
    ],
    "gold_ent": [
      "moderate",
      "yippee_noodle_bar"
    ],
    "id": 233,
    "template": "@name is a @food @type in the @area part of town .",
    "response": "yippee_noodle_bar is a asian_oriental restaurant in the moderate part of town ."
  },
  {
    "pre_ent": [
      "restaurant"
    ],
    "gold_ent": [
      "3gllhsnn"
    ],
    "id": 234,
    "template": "i ' m sorry , i wasn ' t able to book that for you . would you like me to try another @type ?",
    "response": "i ' m sorry , i wasn ' t able to book that for you . would you like me to try another restaurant ?"
  },
  {
    "pre_ent": [],
    "gold_ent": [],
    "id": 235,
    "template": "you ' re welcome . have a great day !",
    "response": "you ' re welcome . have a great day !"
  },
  {
    "pre_ent": [],
    "gold_ent": [],
    "id": 236,
    "template": "thank you for using our system .",
    "response": "thank you for using our system ."
  },
  {
    "pre_ent": [
      "centre",
      "a_lot"
    ],
    "gold_ent": [],
    "id": 237,
    "template": "there are @choice museums in the @area area . do you have a preference for area ?",
    "response": "there are a_lot museums in the centre area . do you have a preference for area ?"
  },
  {
    "pre_ent": [
      "centre",
      "a_lot"
    ],
    "gold_ent": [
      "a_lot",
      "architecture"
    ],
    "id": 238,
    "template": "i have @choice museums in the @area of town . would you like me to book it for you ?",
    "response": "i have a_lot museums in the centre of town . would you like me to book it for you ?"
  },
  {
    "pre_ent": [
      "great_saint_mary_'_s_church"
    ],
    "gold_ent": [
      "free",
      "holy_trinity_church"
    ],
    "id": 239,
    "template": "@name is a nice place .",
    "response": "great_saint_mary_'_s_church is a nice place ."
  },
  {
    "pre_ent": [
      "cb23nz"
    ],
    "gold_ent": [
      "cb23nz"
    ],
    "id": 240,
    "template": "the postcode is @postcode . is there anything else i can assist you with ?",
    "response": "the postcode is cb23nz . is there anything else i can assist you with ?"
  },
  {
    "pre_ent": [],
    "gold_ent": [
      "centre"
    ],
    "id": 241,
    "template": "you ' re welcome . goodbye .",
    "response": "you ' re welcome . goodbye ."
  },
  {
    "pre_ent": [
      "hotel",
      "5"
    ],
    "gold_ent": [
      "expensive",
      "5"
    ],
    "id": 242,
    "template": "there are @choice hotels that meet your criteria . do you have a price range in mind ?",
    "response": "there are 5 hotels that meet your criteria . do you have a price range in mind ?"
  },
  {
    "pre_ent": [
      "expensive",
      "hotel",
      "the_lensfield_hotel"
    ],
    "gold_ent": [
      "4_star",
      "university_arms_hotel"
    ],
    "id": 243,
    "template": "how about @name ? it is in the @pricerange price range .",
    "response": "how about the_lensfield_hotel ? it is in the expensive price range ."
  },
  {
    "pre_ent": [
      "01223351241",
      "5"
    ],
    "gold_ent": [
      "01480446000"
    ],
    "id": 244,
    "template": "the phone number is @phone .",
    "response": "the phone number is 01223351241 ."
  },
  {
    "pre_ent": [],
    "gold_ent": [],
    "id": 245,
    "template": "you are welcome . have a great day !",
    "response": "you are welcome . have a great day !"
  },
  {
    "pre_ent": [
      "plenty"
    ],
    "gold_ent": [
      "plenty"
    ],
    "id": 246,
    "template": "there are @choice hotels that meet your criteria . do you have a price range preference ?",
    "response": "there are plenty hotels that meet your criteria . do you have a price range preference ?"
  },
  {
    "pre_ent": [
      "centre",
      "plenty"
    ],
    "gold_ent": [
      "alexander_bed_and_breakfast",
      "4_star"
    ],
    "id": 247,
    "template": "i have @name in the @area area of town . would you like me to book it for you ?",
    "response": "i have plenty in the centre area of town . would you like me to book it for you ?"
  },
  {
    "pre_ent": [
      "alexander_bed_and_breakfast",
      "qhr6uo6i"
    ],
    "gold_ent": [],
    "id": 248,
    "template": "i have booked you at @name . your reference number is @ref .",
    "response": "i have booked you at alexander_bed_and_breakfast . your reference number is qhr6uo6i ."
  },
  {
    "pre_ent": [
      "alexander_bed_and_breakfast",
      "qhr6uo6i"
    ],
    "gold_ent": [
      "qhr6uo6i"
    ],
    "id": 249,
    "template": "i have you booked at the @name . your reference number is @ref .",
    "response": "i have you booked at the alexander_bed_and_breakfast . your reference number is qhr6uo6i ."
  },
  {
    "pre_ent": [],
    "gold_ent": [],
    "id": 250,
    "template": "you are welcome . have a great day !",
    "response": "you are welcome . have a great day !"
  },
  {
    "pre_ent": [
      "29"
    ],
    "gold_ent": [
      "29"
    ],
    "id": 251,
    "template": "there are @choice hotels that meet your criteria . do you have a price range you ' d like to stay in ?",
    "response": "there are 29 hotels that meet your criteria . do you have a price range you ' d like to stay in ?"
  },
  {
    "pre_ent": [
      "acorn_guest_house",
      "moderate"
    ],
    "gold_ent": [
      "acorn_guest_house",
      "4_star",
      "north"
    ],
    "id": 252,
    "template": "i have found the @name . it ' s moderately priced and has free internet and parking . would you like me to book it for you ?",
    "response": "i have found the acorn_guest_house . it ' s moderately priced and has free internet and parking . would you like me to book it for you ?"
  },
  {
    "pre_ent": [],
    "gold_ent": [
      "acorn_guest_house"
    ],
    "id": 253,
    "template": "yes , it has free internet and parking . would you like me to book it for you ?",
    "response": "yes , it has free internet and parking . would you like me to book it for you ?"
  },
  {
    "pre_ent": [
      "01223353888"
    ],
    "gold_ent": [
      "01223353888"
    ],
    "id": 254,
    "template": "the phone number is @phone . is there anything else i can help you with ?",
    "response": "the phone number is 01223353888 . is there anything else i can help you with ?"
  },
  {
    "pre_ent": [],
    "gold_ent": [],
    "id": 255,
    "template": "you are welcome . have a great day !",
    "response": "you are welcome . have a great day !"
  },
  {
    "pre_ent": [
      "east",
      "guesthouse",
      "worth_house",
      "warkworth_house"
    ],
    "gold_ent": [
      "01223363682"
    ],
    "id": 256,
    "template": "@name is a @type in the @area of town . would you like me to book it for you ?",
    "response": "warkworth_house is a guesthouse in the east of town . would you like me to book it for you ?"
  },
  {
    "pre_ent": [
      "0dw45iks",
      "worth_house",
      "warkworth_house"
    ],
    "gold_ent": [],
    "id": 257,
    "template": "i have you booked at the @name . your reference number is @ref .",
    "response": "i have you booked at the warkworth_house . your reference number is 0dw45iks ."
  },
  {
    "pre_ent": [
      "0dw45iks",
      "worth_house",
      "warkworth_house"
    ],
    "gold_ent": [
      "0dw45iks"
    ],
    "id": 258,
    "template": "i have you booked at @name for 5 nights starting on tuesday for 5 nights . your reference number is @ref .",
    "response": "i have you booked at warkworth_house for 5 nights starting on tuesday for 5 nights . your reference number is 0dw45iks ."
  },
  {
    "pre_ent": [],
    "gold_ent": [],
    "id": 259,
    "template": "you are welcome . goodbye .",
    "response": "you are welcome . goodbye ."
  },
  {
    "pre_ent": [
      "restaurant",
      "moderate",
      "restaurant_alimentum",
      "modern_european"
    ],
    "gold_ent": [
      "152_-_154_hills_road",
      "moderate",
      "south",
      "restaurant_alimentum",
      "modern_european"
    ],
    "id": 260,
    "template": "@name is a @food @type in the @area part of town . would you like their phone number ?",
    "response": "restaurant_alimentum is a modern_european restaurant in the moderate part of town . would you like their phone number ?"
  },
  {
    "pre_ent": [],
    "gold_ent": [],
    "id": 261,
    "template": "thank you for using our system . goodbye .",
    "response": "thank you for using our system . goodbye ."
  },
  {
    "pre_ent": [
      "charlie_chan",
      "chinese",
      "cheap",
      "restaurant"
    ],
    "gold_ent": [
      "centre",
      "charlie_chan",
      "cheap"
    ],
    "id": 262,
    "template": "@name is a @food @type in the @area part of town .",
    "response": "charlie_chan is a chinese restaurant in the cheap part of town ."
  },
  {
    "pre_ent": [
      "charlie_chan",
      "regent_street_city_centre",
      "centre"
    ],
    "gold_ent": [
      "regent_street_city_centre"
    ],
    "id": 263,
    "template": "@name is located at @address .",
    "response": "charlie_chan is located at regent_street_city_centre ."
  },
  {
    "pre_ent": [
      "cb21db"
    ],
    "gold_ent": [
      "cb21db"
    ],
    "id": 264,
    "template": "the postcode is @postcode . is there anything else i can help you with ?",
    "response": "the postcode is cb21db . is there anything else i can help you with ?"
  },
  {
    "pre_ent": [],
    "gold_ent": [],
    "id": 265,
    "template": "you are welcome . have a great day !",
    "response": "you are welcome . have a great day !"
  },
  {
    "pre_ent": [
      "hotel"
    ],
    "gold_ent": [
      "3_star",
      "4_star"
    ],
    "id": 266,
    "template": "i ' m sorry , there are no hotels that meet your criteria . would you like me to try a different area ?",
    "response": "i ' m sorry , there are no hotels that meet your criteria . would you like me to try a different area ?"
  },
  {
    "pre_ent": [
      "hotel",
      "two"
    ],
    "gold_ent": [
      "4_star"
    ],
    "id": 267,
    "template": "i have @choice hotels that meet your criteria . do you have a price range in mind ?",
    "response": "i have two hotels that meet your criteria . do you have a price range in mind ?"
  },
  {
    "pre_ent": [
      "hotel",
      "two"
    ],
    "gold_ent": [],
    "id": 268,
    "template": "i have @choice hotels that meet your criteria . would you like to try a different area ?",
    "response": "i have two hotels that meet your criteria . would you like to try a different area ?"
  },
  {
    "pre_ent": [
      "hotel",
      "pu74excq",
      "the_lensfield_hotel"
    ],
    "gold_ent": [],
    "id": 269,
    "template": "i have you booked at the @name . your reference number is @ref .",
    "response": "i have you booked at the the_lensfield_hotel . your reference number is pu74excq ."
  },
  {
    "pre_ent": [
      "hotel",
      "two"
    ],
    "gold_ent": [
      "expensive",
      "south",
      "two",
      "3_star",
      "centre"
    ],
    "id": 270,
    "template": "i have @choice hotels that meet your criteria . would you like me to book it for you ?",
    "response": "i have two hotels that meet your criteria . would you like me to book it for you ?"
  },
  {
    "pre_ent": [
      "hotel",
      "pu74excq",
      "the_lensfield_hotel"
    ],
    "gold_ent": [
      "gonville_hotel",
      "gonville_place"
    ],
    "id": 271,
    "template": "i have you booked at the @name . your reference number is @ref .",
    "response": "i have you booked at the the_lensfield_hotel . your reference number is pu74excq ."
  },
  {
    "pre_ent": [
      "hotel",
      "pu74excq",
      "gonville_hotel"
    ],
    "gold_ent": [],
    "id": 272,
    "template": "i have you booked at the @name . your reference number is @ref .",
    "response": "i have you booked at the gonville_hotel . your reference number is pu74excq ."
  },
  {
    "pre_ent": [
      "hotel",
      "pu74excq",
      "gonville_hotel"
    ],
    "gold_ent": [
      "pu74excq"
    ],
    "id": 273,
    "template": "i have you booked at the @name . your reference number is @ref .",
    "response": "i have you booked at the gonville_hotel . your reference number is pu74excq ."
  },
  {
    "pre_ent": [],
    "gold_ent": [],
    "id": 274,
    "template": "you ' re welcome . have a great day !",
    "response": "you ' re welcome . have a great day !"
  },
  {
    "pre_ent": [
      "centre",
      "restaurant",
      "69"
    ],
    "gold_ent": [
      "centre",
      "69"
    ],
    "id": 275,
    "template": "there are @choice restaurants in the @area part of town . do you have a preference as to narrow it down ?",
    "response": "there are 69 restaurants in the centre part of town . do you have a preference as to narrow it down ?"
  },
  {
    "pre_ent": [
      "centre",
      "caffe_uno"
    ],
    "gold_ent": [
      "stazione_restaurant_and_coffee_bar"
    ],
    "id": 276,
    "template": "i have @name in the @area area . would you like me to book it for you ?",
    "response": "i have caffe_uno in the centre area . would you like me to book it for you ?"
  },
  {
    "pre_ent": [
      "i40q0gzm",
      "caffe_uno"
    ],
    "gold_ent": [
      "i40q0gzm"
    ],
    "id": 277,
    "template": "i have booked you at @name on tuesday at @name . your reference number is @ref .",
    "response": "i have booked you at caffe_uno on tuesday at caffe_uno . your reference number is i40q0gzm ."
  },
  {
    "pre_ent": [],
    "gold_ent": [],
    "id": 278,
    "template": "you are welcome . have a great day !",
    "response": "you are welcome . have a great day !"
  },
  {
    "pre_ent": [],
    "gold_ent": [],
    "id": 279,
    "template": "you ' re welcome . have a great day !",
    "response": "you ' re welcome . have a great day !"
  },
  {
    "pre_ent": [],
    "gold_ent": [
      "centre"
    ],
    "id": 280,
    "template": "you ' re welcome . have a great day !",
    "response": "you ' re welcome . have a great day !"
  },
  {
    "pre_ent": [
      "west",
      "many",
      "museum"
    ],
    "gold_ent": [
      "many",
      "west",
      "entertainment"
    ],
    "id": 281,
    "template": "there are @choice museums in the @area part of town . do you have a price range preference ?",
    "response": "there are many museums in the west part of town . do you have a price range preference ?"
  },
  {
    "pre_ent": [
      "whale_of_a_time",
      "cb238el"
    ],
    "gold_ent": [
      "free",
      "people_'_s_portraits_exhibition_at_girton_college",
      "cb3ojg"
    ],
    "id": 282,
    "template": "the postcode for @name is @postcode . is there anything else i can help you with ?",
    "response": "the postcode for whale_of_a_time is cb238el . is there anything else i can help you with ?"
  },
  {
    "pre_ent": [],
    "gold_ent": [],
    "id": 283,
    "template": "you ' re welcome . goodbye .",
    "response": "you ' re welcome . goodbye ."
  },
  {
    "pre_ent": [
      "16"
    ],
    "gold_ent": [],
    "id": 284,
    "template": "there are @choice hotels that meet your criteria . do you have a price range preference ?",
    "response": "there are 16 hotels that meet your criteria . do you have a price range preference ?"
  },
  {
    "pre_ent": [
      "16"
    ],
    "gold_ent": [],
    "id": 285,
    "template": "i have @choice hotels that meet your criteria . would you like me to book it for you ?",
    "response": "i have 16 hotels that meet your criteria . would you like me to book it for you ?"
  },
  {
    "pre_ent": [
      "16",
      "moderate"
    ],
    "gold_ent": [
      "guesthouse"
    ],
    "id": 286,
    "template": "there are @choice hotels in the @area area . do you have a price range in mind ?",
    "response": "there are 16 hotels in the moderate area . do you have a price range in mind ?"
  },
  {
    "pre_ent": [
      "16",
      "moderate"
    ],
    "gold_ent": [],
    "id": 287,
    "template": "there are @choice hotels in the @pricerange price range . do you have a preference on area ?",
    "response": "there are 16 hotels in the moderate price range . do you have a preference on area ?"
  },
  {
    "pre_ent": [
      "sid7a0h4",
      "alexander_bed_and_breakfast"
    ],
    "gold_ent": [],
    "id": 288,
    "template": "i have you booked at the @name . the reference number is @ref . is there anything else i can help you with ?",
    "response": "i have you booked at the alexander_bed_and_breakfast . the reference number is sid7a0h4 . is there anything else i can help you with ?"
  },
  {
    "pre_ent": [
      "16"
    ],
    "gold_ent": [
      "4_star",
      "16"
    ],
    "id": 289,
    "template": "i have @choice hotels that meet your criteria . would you like me to book it for you ?",
    "response": "i have 16 hotels that meet your criteria . would you like me to book it for you ?"
  },
  {
    "pre_ent": [
      "moderate",
      "alexander_bed_and_breakfast"
    ],
    "gold_ent": [
      "cheap",
      "alexander_bed_and_breakfast",
      "centre",
      "guesthouse"
    ],
    "id": 290,
    "template": "i have the @name . it is in the @pricerange price range . would you like me to book it for you ?",
    "response": "i have the alexander_bed_and_breakfast . it is in the moderate price range . would you like me to book it for you ?"
  },
  {
    "pre_ent": [
      "sid7a0h4",
      "alexander_bed_and_breakfast"
    ],
    "gold_ent": [],
    "id": 291,
    "template": "i have booked you at @name on tuesday at the @name . your reference number is @ref .",
    "response": "i have booked you at alexander_bed_and_breakfast on tuesday at the alexander_bed_and_breakfast . your reference number is sid7a0h4 ."
  },
  {
    "pre_ent": [
      "sid7a0h4",
      "alexander_bed_and_breakfast"
    ],
    "gold_ent": [
      "sid7a0h4"
    ],
    "id": 292,
    "template": "i have booked you at @name . your reference number is @ref .",
    "response": "i have booked you at alexander_bed_and_breakfast . your reference number is sid7a0h4 ."
  },
  {
    "pre_ent": [],
    "gold_ent": [
      "centre"
    ],
    "id": 293,
    "template": "you are welcome . have a great day !",
    "response": "you are welcome . have a great day !"
  },
  {
    "pre_ent": [
      "32"
    ],
    "gold_ent": [
      "32"
    ],
    "id": 294,
    "template": "i have @choice hotels with free wifi . do you have a price range preference ?",
    "response": "i have 32 hotels with free wifi . do you have a price range preference ?"
  },
  {
    "pre_ent": [
      "moderate",
      "a_and_b_guest_house"
    ],
    "gold_ent": [
      "south",
      "east",
      "north"
    ],
    "id": 295,
    "template": "i have @name in the @area area . would you like me to book it for you ?",
    "response": "i have a_and_b_guest_house in the moderate area . would you like me to book it for you ?"
  },
  {
    "pre_ent": [
      "a_and_b_guest_house",
      "north"
    ],
    "gold_ent": [
      "a_and_b_guest_house"
    ],
    "id": 296,
    "template": "i have @name in the @area of town . would you like me to book it for you ?",
    "response": "i have a_and_b_guest_house in the north of town . would you like me to book it for you ?"
  },
  {
    "pre_ent": [],
    "gold_ent": [],
    "id": 297,
    "template": "i ' m sorry , i wasn ' t able to book that for you . would you like me to book it for you ?",
    "response": "i ' m sorry , i wasn ' t able to book that for you . would you like me to book it for you ?"
  },
  {
    "pre_ent": [
      "3cry3ddp",
      "a_and_b_guest_house"
    ],
    "gold_ent": [],
    "id": 298,
    "template": "i have you booked at the @name . your reference number is @ref .",
    "response": "i have you booked at the a_and_b_guest_house . your reference number is 3cry3ddp ."
  },
  {
    "pre_ent": [
      "3cry3ddp",
      "a_and_b_guest_house"
    ],
    "gold_ent": [
      "acorn_guest_house"
    ],
    "id": 299,
    "template": "i have you booked at the @name . your reference number is @ref .",
    "response": "i have you booked at the a_and_b_guest_house . your reference number is 3cry3ddp ."
  },
  {
    "pre_ent": [
      "3cry3ddp",
      "a_and_b_guest_house"
    ],
    "gold_ent": [
      "acorn_guest_house",
      "4_star"
    ],
    "id": 300,
    "template": "i have you booked for the @name . your reference number is @ref .",
    "response": "i have you booked for the a_and_b_guest_house . your reference number is 3cry3ddp ."
  },
  {
    "pre_ent": [
      "3cry3ddp",
      "a_and_b_guest_house"
    ],
    "gold_ent": [
      "3cry3ddp"
    ],
    "id": 301,
    "template": "i have you booked at the @name . your reference number is @ref .",
    "response": "i have you booked at the a_and_b_guest_house . your reference number is 3cry3ddp ."
  },
  {
    "pre_ent": [],
    "gold_ent": [],
    "id": 302,
    "template": "you are welcome . have a great day !",
    "response": "you are welcome . have a great day !"
  },
  {
    "pre_ent": [
      "centre",
      "restaurant",
      "4"
    ],
    "gold_ent": [
      "4"
    ],
    "id": 303,
    "template": "there are @choice restaurants in the @area of town . do you have a preference for price range ?",
    "response": "there are 4 restaurants in the centre of town . do you have a preference for price range ?"
  },
  {
    "pre_ent": [
      "centre",
      "restaurant",
      "yippee_noodle_bar",
      "asian_oriental"
    ],
    "gold_ent": [
      "centre",
      "moderate",
      "yippee_noodle_bar",
      "asian_oriental"
    ],
    "id": 304,
    "template": "@name is a @food @type in the @area part of town . would you like me to book it for you ?",
    "response": "yippee_noodle_bar is a asian_oriental restaurant in the centre part of town . would you like me to book it for you ?"
  },
  {
    "pre_ent": [
      "lsay2yox",
      "yippee_noodle_bar"
    ],
    "gold_ent": [],
    "id": 305,
    "template": "i have booked you at @name on tuesday at @name . your reference number is @ref .",
    "response": "i have booked you at yippee_noodle_bar on tuesday at yippee_noodle_bar . your reference number is lsay2yox ."
  },
  {
    "pre_ent": [
      "lsay2yox",
      "yippee_noodle_bar"
    ],
    "gold_ent": [
      "lsay2yox"
    ],
    "id": 306,
    "template": "i have you booked at @name . your reference number is @ref .",
    "response": "i have you booked at yippee_noodle_bar . your reference number is lsay2yox ."
  },
  {
    "pre_ent": [],
    "gold_ent": [],
    "id": 307,
    "template": "you ' re welcome . have a great day !",
    "response": "you ' re welcome . have a great day !"
  },
  {
    "pre_ent": [
      "west",
      "museum",
      "13"
    ],
    "gold_ent": [
      "college",
      "west",
      "13"
    ],
    "id": 308,
    "template": "there are @choice museums in the @area part of town . do you have a price range in mind ?",
    "response": "there are 13 museums in the west part of town . do you have a price range in mind ?"
  },
  {
    "pre_ent": [
      "west",
      "churchill_college",
      "college"
    ],
    "gold_ent": [
      "whale_of_a_time",
      "entertainment"
    ],
    "id": 309,
    "template": "i have @name in the @area of town . would you like me to book it for you ?",
    "response": "i have churchill_college in the west of town . would you like me to book it for you ?"
  },
  {
    "pre_ent": [
      "unit_8_,_viking_way_,_bar_hill",
      "01954781018"
    ],
    "gold_ent": [
      "cb238el",
      "unit_8_,_viking_way_,_bar_hill",
      "01954781018"
    ],
    "id": 310,
    "template": "the phone number is @phone and they are located at @address .",
    "response": "the phone number is 01954781018 and they are located at unit_8_,_viking_way_,_bar_hill ."
  },
  {
    "pre_ent": [],
    "gold_ent": [],
    "id": 311,
    "template": "you ' re welcome . have a great day !",
    "response": "you ' re welcome . have a great day !"
  },
  {
    "pre_ent": [
      "centre",
      "williams_art_and_antiques"
    ],
    "gold_ent": [
      "williams_art_and_antiques"
    ],
    "id": 312,
    "template": "@name is located in the @area of town . would you like their phone number ?",
    "response": "williams_art_and_antiques is located in the centre of town . would you like their phone number ?"
  },
  {
    "pre_ent": [
      "cb12lj"
    ],
    "gold_ent": [
      "centre",
      "cb12lj"
    ],
    "id": 313,
    "template": "the postcode is @postcode . is there anything else i can help you with ?",
    "response": "the postcode is cb12lj . is there anything else i can help you with ?"
  },
  {
    "pre_ent": [],
    "gold_ent": [
      "williams_art_and_antiques"
    ],
    "id": 314,
    "template": "you ' re welcome . have a great day !",
    "response": "you ' re welcome . have a great day !"
  },
  {
    "pre_ent": [
      "cherry_hinton_hall_and_grounds",
      "east",
      "museum"
    ],
    "gold_ent": [
      "cherry_hinton_hall_and_grounds",
      "east"
    ],
    "id": 315,
    "template": "@name is a @type in the @area of town . would you like me to book it for you ?",
    "response": "cherry_hinton_hall_and_grounds is a museum in the east of town . would you like me to book it for you ?"
  },
  {
    "pre_ent": [
      "cherry_hinton_road",
      "cb18dw"
    ],
    "gold_ent": [
      "cherry_hinton_road",
      "cb18dw"
    ],
    "id": 316,
    "template": "the address is @address , postcode @postcode . is there anything else i can help you with ?",
    "response": "the address is cherry_hinton_road , postcode cb18dw . is there anything else i can help you with ?"
  },
  {
    "pre_ent": [
      "8_mercers_row_,_mercers_row_industrial_estate"
    ],
    "gold_ent": [],
    "id": 317,
    "template": "the address is @address .",
    "response": "the address is 8_mercers_row_,_mercers_row_industrial_estate ."
  },
  {
    "pre_ent": [],
    "gold_ent": [],
    "id": 318,
    "template": "you ' re welcome . have a great day !",
    "response": "you ' re welcome . have a great day !"
  },
  {
    "pre_ent": [
      "worth_house",
      "guesthouse",
      "east",
      "warkworth_house"
    ],
    "gold_ent": [],
    "id": 319,
    "template": "@name is a @type in the @area of town . would you like me to book it for you ?",
    "response": "warkworth_house is a guesthouse in the east of town . would you like me to book it for you ?"
  },
  {
    "pre_ent": [
      "worth_house",
      "tucgj6dx",
      "warkworth_house"
    ],
    "gold_ent": [],
    "id": 320,
    "template": "i have you booked at the @name . your reference number is @ref .",
    "response": "i have you booked at the warkworth_house . your reference number is tucgj6dx ."
  },
  {
    "pre_ent": [
      "worth_house",
      "tucgj6dx",
      "warkworth_house"
    ],
    "gold_ent": [],
    "id": 321,
    "template": "i have booked you at @name for 5 nights starting on tuesday for 5 nights . your reference number is @ref .",
    "response": "i have booked you at warkworth_house for 5 nights starting on tuesday for 5 nights . your reference number is tucgj6dx ."
  },
  {
    "pre_ent": [
      "worth_house",
      "tucgj6dx",
      "warkworth_house"
    ],
    "gold_ent": [
      "tucgj6dx"
    ],
    "id": 322,
    "template": "i have booked you at @name . your reference number is @ref .",
    "response": "i have booked you at warkworth_house . your reference number is tucgj6dx ."
  },
  {
    "pre_ent": [],
    "gold_ent": [],
    "id": 323,
    "template": "you ' re welcome . have a great day !",
    "response": "you ' re welcome . have a great day !"
  },
  {
    "pre_ent": [
      "west",
      "restaurant"
    ],
    "gold_ent": [
      "west",
      "restaurant"
    ],
    "id": 324,
    "template": "i ' m sorry , there are no restaurants serving singaporean food in the @area part of town . would you like to try another",
    "response": "i ' m sorry , there are no restaurants serving singaporean food in the west part of town . would you like to try another"
  },
  {
    "pre_ent": [
      "west",
      "cocum"
    ],
    "gold_ent": [
      "indian"
    ],
    "id": 325,
    "template": "@name is a nice place in the @area part of town . would you like their address ?",
    "response": "cocum is a nice place in the west part of town . would you like their address ?"
  },
  {
    "pre_ent": [
      "west",
      "expensive",
      "restaurant",
      "cocum"
    ],
    "gold_ent": [
      "indian",
      "west",
      "maharajah_tandoori_restaurant"
    ],
    "id": 326,
    "template": "@name is a @food @type in the @area part of town .",
    "response": "cocum is a expensive restaurant in the west part of town ."
  },
  {
    "pre_ent": [
      "restaurant",
      "cb30ah",
      "maharajah_tandoori_restaurant"
    ],
    "gold_ent": [
      "cb30ah"
    ],
    "id": 327,
    "template": "the postcode for @name is @postcode . is there anything else i can help you with ?",
    "response": "the postcode for maharajah_tandoori_restaurant is cb30ah . is there anything else i can help you with ?"
  },
  {
    "pre_ent": [],
    "gold_ent": [],
    "id": 328,
    "template": "you ' re welcome . have a nice day !",
    "response": "you ' re welcome . have a nice day !"
  },
  {
    "pre_ent": [
      "19"
    ],
    "gold_ent": [
      "19"
    ],
    "id": 329,
    "template": "there are @choice hotels that meet your criteria . do you have a price range preference ?",
    "response": "there are 19 hotels that meet your criteria . do you have a price range preference ?"
  },
  {
    "pre_ent": [
      "north",
      "19"
    ],
    "gold_ent": [],
    "id": 330,
    "template": "i have @name in the @area of town . would you like me to book it for you ?",
    "response": "i have 19 in the north of town . would you like me to book it for you ?"
  },
  {
    "pre_ent": [
      "north",
      "acorn_guest_house"
    ],
    "gold_ent": [
      "north"
    ],
    "id": 331,
    "template": "i have @name in the @area . would you like me to book it for you ?",
    "response": "i have acorn_guest_house in the north . would you like me to book it for you ?"
  },
  {
    "pre_ent": [
      "north"
    ],
    "gold_ent": [],
    "id": 332,
    "template": "i ' m sorry , but i can ' t find any hotels in the @area of town . would you like me to book it for you ?",
    "response": "i ' m sorry , but i can ' t find any hotels in the north of town . would you like me to book it for you ?"
  },
  {
    "pre_ent": [
      "north",
      "acorn_guest_house"
    ],
    "gold_ent": [
      "kirkwood_house"
    ],
    "id": 333,
    "template": "i have the @name in the @area area of town . would you like me to book it for you ?",
    "response": "i have the acorn_guest_house in the north area of town . would you like me to book it for you ?"
  },
  {
    "pre_ent": [
      "cb41da"
    ],
    "gold_ent": [
      "cb41da",
      "kirkwood_house"
    ],
    "id": 334,
    "template": "the postcode is @postcode . is there anything else i can help you with ?",
    "response": "the postcode is cb41da . is there anything else i can help you with ?"
  },
  {
    "pre_ent": [],
    "gold_ent": [],
    "id": 335,
    "template": "you ' re welcome . have a great day !",
    "response": "you ' re welcome . have a great day !"
  },
  {
    "pre_ent": [],
    "gold_ent": [
      "5"
    ],
    "id": 336,
    "template": "i ' m sorry , but there are no hotels that meet your criteria . do you have a price range preference ?",
    "response": "i ' m sorry , but there are no hotels that meet your criteria . do you have a price range preference ?"
  },
  {
    "pre_ent": [
      "centre",
      "el_shaddai"
    ],
    "gold_ent": [],
    "id": 337,
    "template": "i have found the @name in the @area area of town . would you like me to book it for you ?",
    "response": "i have found the el_shaddai in the centre area of town . would you like me to book it for you ?"
  },
  {
    "pre_ent": [
      "cheap",
      "el_shaddai"
    ],
    "gold_ent": [],
    "id": 338,
    "template": "i have @name in the @area area . would you like me to book it for you ?",
    "response": "i have el_shaddai in the cheap area . would you like me to book it for you ?"
  },
  {
    "pre_ent": [
      "centre",
      "el_shaddai"
    ],
    "gold_ent": [
      "el_shaddai",
      "centre"
    ],
    "id": 339,
    "template": "i have @name in the @area . would you like me to book it for you ?",
    "response": "i have el_shaddai in the centre . would you like me to book it for you ?"
  },
  {
    "pre_ent": [
      "el_shaddai",
      "01223327978"
    ],
    "gold_ent": [
      "01223327978"
    ],
    "id": 340,
    "template": "the phone number for @name is @phone . is there anything else i can help you with ?",
    "response": "the phone number for el_shaddai is 01223327978 . is there anything else i can help you with ?"
  },
  {
    "pre_ent": [],
    "gold_ent": [],
    "id": 341,
    "template": "you ' re welcome . have a great day !",
    "response": "you ' re welcome . have a great day !"
  },
  {
    "pre_ent": [],
    "gold_ent": [],
    "id": 342,
    "template": "thank you for using our system !",
    "response": "thank you for using our system !"
  },
  {
    "pre_ent": [
      "expensive",
      "restaurant",
      "bedouin",
      "african"
    ],
    "gold_ent": [
      "expensive",
      "bedouin",
      "centre",
      "restaurant"
    ],
    "id": 343,
    "template": "@name is a @food @type in the @area part of town .",
    "response": "bedouin is a african restaurant in the expensive part of town ."
  },
  {
    "pre_ent": [
      "centre",
      "bedouin",
      "100_mill_road_city_centre",
      "01223367660"
    ],
    "gold_ent": [
      "01223367660",
      "100_mill_road_city_centre"
    ],
    "id": 344,
    "template": "@name is located at @address and their phone number is @phone .",
    "response": "bedouin is located at 100_mill_road_city_centre and their phone number is 01223367660 ."
  },
  {
    "pre_ent": [],
    "gold_ent": [],
    "id": 345,
    "template": "thank you for using our system !",
    "response": "thank you for using our system !"
  },
  {
    "pre_ent": [
      "5"
    ],
    "gold_ent": [
      "5"
    ],
    "id": 346,
    "template": "i have @choice hotels with free wifi . do you have a price range you ' d like to stay in ?",
    "response": "i have 5 hotels with free wifi . do you have a price range you ' d like to stay in ?"
  },
  {
    "pre_ent": [
      "el_shaddai",
      "centre"
    ],
    "gold_ent": [],
    "id": 347,
    "template": "i have @name in the @area area . would you like me to book it for you ?",
    "response": "i have el_shaddai in the centre area . would you like me to book it for you ?"
  },
  {
    "pre_ent": [
      "el_shaddai",
      "cheap"
    ],
    "gold_ent": [
      "cheap",
      "guesthouse"
    ],
    "id": 348,
    "template": "i have @name in the @area area of town . would you like me to book it for you ?",
    "response": "i have el_shaddai in the cheap area of town . would you like me to book it for you ?"
  },
  {
    "pre_ent": [
      "el_shaddai",
      "centre"
    ],
    "gold_ent": [
      "el_shaddai"
    ],
    "id": 349,
    "template": "i have @name in the @area . would you like me to book it for you ?",
    "response": "i have el_shaddai in the centre . would you like me to book it for you ?"
  },
  {
    "pre_ent": [
      "el_shaddai",
      "centre"
    ],
    "gold_ent": [
      "el_shaddai",
      "guesthouse"
    ],
    "id": 350,
    "template": "the @name is in the @area of town . would you like me to book it for you ?",
    "response": "the el_shaddai is in the centre of town . would you like me to book it for you ?"
  },
  {
    "pre_ent": [
      "el_shaddai"
    ],
    "gold_ent": [],
    "id": 351,
    "template": "i have the @name for you . your reference number is @ref .",
    "response": "i have the el_shaddai for you . your reference number is el_shaddai ."
  },
  {
    "pre_ent": [
      "el_shaddai"
    ],
    "gold_ent": [],
    "id": 352,
    "template": "i have the @name for you . your reference number is @ref .",
    "response": "i have the el_shaddai for you . your reference number is el_shaddai ."
  },
  {
    "pre_ent": [
      "el_shaddai",
      "centre"
    ],
    "gold_ent": [
      "cheap"
    ],
    "id": 353,
    "template": "i have the @name in the @area area .",
    "response": "i have the el_shaddai in the centre area ."
  },
  {
    "pre_ent": [
      "el_shaddai",
      "cheap"
    ],
    "gold_ent": [
      "alexander_bed_and_breakfast"
    ],
    "id": 354,
    "template": "i have the @name . it is in the @pricerange price range . would you like me to book it for you ?",
    "response": "i have the el_shaddai . it is in the cheap price range . would you like me to book it for you ?"
  },
  {
    "pre_ent": [],
    "gold_ent": [],
    "id": 355,
    "template": "you ' re welcome . have a great day !",
    "response": "you ' re welcome . have a great day !"
  },
  {
    "pre_ent": [
      "centre",
      "bangkok_city",
      "24_green_street_city_centre",
      "01223354382"
    ],
    "gold_ent": [
      "expensive",
      "thai",
      "restaurant"
    ],
    "id": 356,
    "template": "@name is located at @address and their phone number is @phone .",
    "response": "bangkok_city is located at 24_green_street_city_centre and their phone number is 01223354382 ."
  },
  {
    "pre_ent": [
      "restaurant"
    ],
    "gold_ent": [],
    "id": 357,
    "template": "i ' m sorry , i wasn ' t able to book that for you . would you like me to try another @type ?",
    "response": "i ' m sorry , i wasn ' t able to book that for you . would you like me to try another restaurant ?"
  },
  {
    "pre_ent": [
      "wi602i6m",
      "bangkok_city"
    ],
    "gold_ent": [
      "wi602i6m"
    ],
    "id": 358,
    "template": "i ' m sorry , i was able to book you at @name . your reference number is @ref .",
    "response": "i ' m sorry , i was able to book you at bangkok_city . your reference number is wi602i6m ."
  },
  {
    "pre_ent": [],
    "gold_ent": [],
    "id": 359,
    "template": "you ' re welcome . goodbye .",
    "response": "you ' re welcome . goodbye ."
  },
  {
    "pre_ent": [
      "centre",
      "restaurant"
    ],
    "gold_ent": [
      "centre"
    ],
    "id": 360,
    "template": "i ' m sorry , there are no restaurants serving singaporean food in the @area . would you like me to look for another area ?",
    "response": "i ' m sorry , there are no restaurants serving singaporean food in the centre . would you like me to look for another area ?"
  },
  {
    "pre_ent": [
      "centre",
      "restaurant",
      "10"
    ],
    "gold_ent": [
      "10",
      "centre"
    ],
    "id": 361,
    "template": "there are @choice restaurants in the @area part of town . do you have a price range you would like to stay in ?",
    "response": "there are 10 restaurants in the centre part of town . do you have a price range you would like to stay in ?"
  },
  {
    "pre_ent": [
      "chinese",
      "tang_chinese"
    ],
    "gold_ent": [
      "expensive",
      "sesame_restaurant_and_bar",
      "hk_fusion",
      "tang_chinese",
      "centre",
      "ugly_duckling"
    ],
    "id": 362,
    "template": "i have @name , @name , @name , @name , @name , @name , @name , @name , @name , @name , @name , and @name .",
    "response": "i have tang_chinese , tang_chinese , tang_chinese , tang_chinese , tang_chinese , tang_chinese , tang_chinese , tang_chinese , tang_chinese , tang_chinese , tang_chinese , and tang_chinese ."
  },
  {
    "pre_ent": [
      "restaurant",
      "48mb42od",
      "sesame_restaurant_and_bar"
    ],
    "gold_ent": [
      "48mb42od"
    ],
    "id": 363,
    "template": "i have you booked at @name . your reference number is @ref .",
    "response": "i have you booked at sesame_restaurant_and_bar . your reference number is 48mb42od ."
  },
  {
    "pre_ent": [],
    "gold_ent": [],
    "id": 364,
    "template": "you ' re welcome . have a great day !",
    "response": "you ' re welcome . have a great day !"
  },
  {
    "pre_ent": [],
    "gold_ent": [
      "centre"
    ],
    "id": 365,
    "template": "you ' re welcome . have a great day !",
    "response": "you ' re welcome . have a great day !"
  },
  {
    "pre_ent": [
      "the_cambridge_belfry",
      "west",
      "hotel"
    ],
    "gold_ent": [],
    "id": 366,
    "template": "@name is a @type in the @area of town . would you like me to book it for you ?",
    "response": "the_cambridge_belfry is a hotel in the west of town . would you like me to book it for you ?"
  },
  {
    "pre_ent": [
      "4_star",
      "the_cambridge_belfry",
      "west"
    ],
    "gold_ent": [
      "hotel",
      "guesthouse"
    ],
    "id": 367,
    "template": "@name is a @type in the @area area of town . would you like me to book it for you ?",
    "response": "the_cambridge_belfry is a 4_star in the west area of town . would you like me to book it for you ?"
  },
  {
    "pre_ent": [
      "east",
      "the_cambridge_belfry"
    ],
    "gold_ent": [
      "archway_house",
      "52_gilbert_road"
    ],
    "id": 368,
    "template": "i have the @name in the @area area of town . would you like me to book it for you ?",
    "response": "i have the the_cambridge_belfry in the east area of town . would you like me to book it for you ?"
  },
  {
    "pre_ent": [
      "moderate",
      "archway_house"
    ],
    "gold_ent": [
      "archway_house",
      "north",
      "moderate"
    ],
    "id": 369,
    "template": "yes , @name is in the @pricerange price range .",
    "response": "yes , archway_house is in the moderate price range ."
  },
  {
    "pre_ent": [
      "52_gilbert_road"
    ],
    "gold_ent": [
      "52_gilbert_road"
    ],
    "id": 370,
    "template": "the address is @address .",
    "response": "the address is 52_gilbert_road ."
  },
  {
    "pre_ent": [],
    "gold_ent": [],
    "id": 371,
    "template": "you are welcome . have a great day !",
    "response": "you are welcome . have a great day !"
  },
  {
    "pre_ent": [
      "expensive",
      "restaurant",
      "4"
    ],
    "gold_ent": [
      "south",
      "centre",
      "4"
    ],
    "id": 372,
    "template": "there are @choice restaurants in the @area of town . do you have a preference ?",
    "response": "there are 4 restaurants in the expensive of town . do you have a preference ?"
  },
  {
    "pre_ent": [],
    "gold_ent": [],
    "id": 373,
    "template": "you ' re welcome . have a nice day !",
    "response": "you ' re welcome . have a nice day !"
  },
  {
    "pre_ent": [
      "south",
      "caffe_uno"
    ],
    "gold_ent": [
      "don_pasquale_pizzeria"
    ],
    "id": 374,
    "template": "@name is in the @area part of town .",
    "response": "caffe_uno is in the south part of town ."
  },
  {
    "pre_ent": [
      "don_pasquale_pizzeria",
      "cb23nj"
    ],
    "gold_ent": [
      "cb23nj",
      "don_pasquale_pizzeria"
    ],
    "id": 375,
    "template": "the postcode for @name is @postcode . is there anything else i can assist you with ?",
    "response": "the postcode for don_pasquale_pizzeria is cb23nj . is there anything else i can assist you with ?"
  },
  {
    "pre_ent": [],
    "gold_ent": [],
    "id": 376,
    "template": "you ' re welcome . have a great day !",
    "response": "you ' re welcome . have a great day !"
  },
  {
    "pre_ent": [
      "centre",
      "restaurant",
      "quite_a_few"
    ],
    "gold_ent": [
      "quite_a_few"
    ],
    "id": 377,
    "template": "there are @choice restaurants in the @area part of town . do you have a preference as to eat ?",
    "response": "there are quite_a_few restaurants in the centre part of town . do you have a preference as to eat ?"
  },
  {
    "pre_ent": [
      "centre",
      "bedouin"
    ],
    "gold_ent": [
      "bedouin",
      "african",
      "restaurant"
    ],
    "id": 378,
    "template": "i have @name in the @area part of town . would you like me to book it for you ?",
    "response": "i have bedouin in the centre part of town . would you like me to book it for you ?"
  },
  {
    "pre_ent": [
      "922yorfc",
      "bedouin"
    ],
    "gold_ent": [
      "bedouin"
    ],
    "id": 379,
    "template": "i have booked you at @name on tuesday at @name . your reference number is @ref .",
    "response": "i have booked you at bedouin on tuesday at bedouin . your reference number is 922yorfc ."
  },
  {
    "pre_ent": [
      "922yorfc"
    ],
    "gold_ent": [
      "922yorfc"
    ],
    "id": 380,
    "template": "i ' m sorry , but i wasn ' t able to book that for you . your reference number is @ref .",
    "response": "i ' m sorry , but i wasn ' t able to book that for you . your reference number is 922yorfc ."
  },
  {
    "pre_ent": [],
    "gold_ent": [],
    "id": 381,
    "template": "you are welcome . have a great day !",
    "response": "you are welcome . have a great day !"
  },
  {
    "pre_ent": [],
    "gold_ent": [],
    "id": 382,
    "template": "you ' re welcome . have a great day !",
    "response": "you ' re welcome . have a great day !"
  },
  {
    "pre_ent": [
      "hotel",
      "2"
    ],
    "gold_ent": [
      "north",
      "lovell_lodge",
      "ashley_hotel"
    ],
    "id": 383,
    "template": "i have @choice hotels that meet your criteria . do you have a price range in mind ?",
    "response": "i have 2 hotels that meet your criteria . do you have a price range in mind ?"
  },
  {
    "pre_ent": [
      "north",
      "hotel",
      "lovell_lodge"
    ],
    "gold_ent": [],
    "id": 384,
    "template": "@name is a @type in the @area of town . would you like me to book it for you ?",
    "response": "lovell_lodge is a hotel in the north of town . would you like me to book it for you ?"
  },
  {
    "pre_ent": [
      "74_chesterton_road"
    ],
    "gold_ent": [
      "01223350059",
      "ashley_hotel"
    ],
    "id": 385,
    "template": "the address is @address .",
    "response": "the address is 74_chesterton_road ."
  },
  {
    "pre_ent": [
      "74_chesterton_road"
    ],
    "gold_ent": [
      "hotel",
      "74_chesterton_road"
    ],
    "id": 386,
    "template": "the address is @address .",
    "response": "the address is 74_chesterton_road ."
  },
  {
    "pre_ent": [],
    "gold_ent": [],
    "id": 387,
    "template": "you ' re welcome . goodbye .",
    "response": "you ' re welcome . goodbye ."
  },
  {
    "pre_ent": [
      "6",
      "hotel"
    ],
    "gold_ent": [
      "3_star",
      "6"
    ],
    "id": 388,
    "template": "i have @choice hotels that meet your criteria . would you like me to book it for you ?",
    "response": "i have 6 hotels that meet your criteria . would you like me to book it for you ?"
  },
  {
    "pre_ent": [
      "north",
      "gonville_hotel",
      "hotel"
    ],
    "gold_ent": [
      "centre",
      "south",
      "gonville_hotel",
      "the_lensfield_hotel"
    ],
    "id": 389,
    "template": "i have @name in the @area of town . would you like me to book it for you ?",
    "response": "i have gonville_hotel in the north of town . would you like me to book it for you ?"
  },
  {
    "pre_ent": [
      "hotel",
      "the_lensfield_hotel",
      "53-57_lensfield_road"
    ],
    "gold_ent": [],
    "id": 390,
    "template": "the @name is located at @address .",
    "response": "the the_lensfield_hotel is located at 53-57_lensfield_road ."
  },
  {
    "pre_ent": [
      "moderate",
      "gonville_hotel",
      "hotel"
    ],
    "gold_ent": [],
    "id": 391,
    "template": "i have @name in the @area area . would you like me to book it for you ?",
    "response": "i have gonville_hotel in the moderate area . would you like me to book it for you ?"
  },
  {
    "pre_ent": [
      "3_star",
      "hotel",
      "the_lensfield_hotel",
      "south"
    ],
    "gold_ent": [
      "3_star",
      "north",
      "guesthouse",
      "hamilton_lodge"
    ],
    "id": 392,
    "template": "yes , @name is a @type in the @area of town .",
    "response": "yes , the_lensfield_hotel is a 3_star in the south of town ."
  },
  {
    "pre_ent": [
      "hamilton_lodge",
      "01223365664",
      "6"
    ],
    "gold_ent": [
      "01223365664"
    ],
    "id": 393,
    "template": "the phone number for @name is @phone .",
    "response": "the phone number for hamilton_lodge is 01223365664 ."
  },
  {
    "pre_ent": [
      "156_chesterton_road",
      "6"
    ],
    "gold_ent": [
      "156_chesterton_road"
    ],
    "id": 394,
    "template": "the address is @address .",
    "response": "the address is 156_chesterton_road ."
  },
  {
    "pre_ent": [],
    "gold_ent": [],
    "id": 395,
    "template": "you ' re welcome . have a great day !",
    "response": "you ' re welcome . have a great day !"
  },
  {
    "pre_ent": [
      "restaurant"
    ],
    "gold_ent": [
      "expensive"
    ],
    "id": 396,
    "template": "i ' m sorry , there are no restaurants serving christmas food . would you like to try another @type ?",
    "response": "i ' m sorry , there are no restaurants serving christmas food . would you like to try another restaurant ?"
  },
  {
    "pre_ent": [
      "restaurant",
      "a_couple",
      "mediterranean"
    ],
    "gold_ent": [
      "la_mimosa",
      "a_couple",
      "centre",
      "shiraz_restaurant"
    ],
    "id": 397,
    "template": "there are @choice restaurants that serve @food food . would you like to try a different area or price range ?",
    "response": "there are a_couple restaurants that serve mediterranean food . would you like to try a different area or price range ?"
  },
  {
    "pre_ent": [
      "er5dfe50"
    ],
    "gold_ent": [
      "er5dfe50"
    ],
    "id": 398,
    "template": "i ' m sorry , i was unable to book that for you . your reference number is @ref .",
    "response": "i ' m sorry , i was unable to book that for you . your reference number is er5dfe50 ."
  },
  {
    "pre_ent": [],
    "gold_ent": [],
    "id": 399,
    "template": "you ' re welcome . goodbye .",
    "response": "you ' re welcome . goodbye ."
  },
  {
    "pre_ent": [
      "many"
    ],
    "gold_ent": [
      "many"
    ],
    "id": 400,
    "template": "there are @choice hotels that meet your criteria . do you have a price range preference ?",
    "response": "there are many hotels that meet your criteria . do you have a price range preference ?"
  },
  {
    "pre_ent": [
      "north",
      "a_and_b_guest_house"
    ],
    "gold_ent": [
      "moderate",
      "a_and_b_guest_house"
    ],
    "id": 401,
    "template": "i have found the @name in the @area area of town . would you like me to book it for you ?",
    "response": "i have found the a_and_b_guest_house in the north area of town . would you like me to book it for you ?"
  },
  {
    "pre_ent": [
      "east",
      "guesthouse",
      "a_and_b_guest_house"
    ],
    "gold_ent": [
      "archway_house"
    ],
    "id": 402,
    "template": "how about @name ? it ' s a @stars @type in the @area area . would you like me to book it",
    "response": "how about a_and_b_guest_house ? it ' s a guesthouse guesthouse in the east area . would you like me to book it"
  },
  {
    "pre_ent": [
      "moderate",
      "archway_house",
      "01223575314"
    ],
    "gold_ent": [
      "north",
      "01223575314"
    ],
    "id": 403,
    "template": "yes , @name is in the @pricerange price range . the phone number is @phone .",
    "response": "yes , archway_house is in the moderate price range . the phone number is 01223575314 ."
  },
  {
    "pre_ent": [],
    "gold_ent": [],
    "id": 404,
    "template": "you ' re welcome . goodbye .",
    "response": "you ' re welcome . goodbye ."
  },
  {
    "pre_ent": [
      "hotel",
      "8"
    ],
    "gold_ent": [],
    "id": 405,
    "template": "i have @choice hotels with free wifi and parking . do you have a price range preference ?",
    "response": "i have 8 hotels with free wifi and parking . do you have a price range preference ?"
  },
  {
    "pre_ent": [
      "centre",
      "hotel",
      "8"
    ],
    "gold_ent": [
      "8",
      "gonville_hotel"
    ],
    "id": 406,
    "template": "there are @choice hotels in the @pricerange price range . do you have a price range in mind ?",
    "response": "there are 8 hotels in the centre price range . do you have a price range in mind ?"
  },
  {
    "pre_ent": [
      "centre",
      "hotel"
    ],
    "gold_ent": [],
    "id": 407,
    "template": "i ' m sorry , i can ' t find any hotels in the @area . would you like me to book",
    "response": "i ' m sorry , i can ' t find any hotels in the centre . would you like me to book"
  },
  {
    "pre_ent": [
      "hotel",
      "ajughitg",
      "gonville_hotel"
    ],
    "gold_ent": [],
    "id": 408,
    "template": "i have booked you at @name . your reference number is @ref .",
    "response": "i have booked you at gonville_hotel . your reference number is ajughitg ."
  },
  {
    "pre_ent": [
      "hotel",
      "ajughitg",
      "gonville_hotel"
    ],
    "gold_ent": [
      "hotel"
    ],
    "id": 409,
    "template": "i have you booked at the @name . your reference number is @ref .",
    "response": "i have you booked at the gonville_hotel . your reference number is ajughitg ."
  },
  {
    "pre_ent": [
      "hotel",
      "ajughitg",
      "gonville_hotel"
    ],
    "gold_ent": [
      "ajughitg"
    ],
    "id": 410,
    "template": "i have you booked at the @name . your reference number is @ref .",
    "response": "i have you booked at the gonville_hotel . your reference number is ajughitg ."
  },
  {
    "pre_ent": [],
    "gold_ent": [
      "centre"
    ],
    "id": 411,
    "template": "you are welcome . goodbye .",
    "response": "you are welcome . goodbye ."
  },
  {
    "pre_ent": [
      "centre",
      "restaurant",
      "quite_a_few"
    ],
    "gold_ent": [
      "cheap",
      "quite_a_few"
    ],
    "id": 412,
    "template": "there are @choice restaurants in the @area area . do you have a preference for price range ?",
    "response": "there are quite_a_few restaurants in the centre area . do you have a preference for price range ?"
  },
  {
    "pre_ent": [
      "centre",
      "restaurant"
    ],
    "gold_ent": [],
    "id": 413,
    "template": "i ' m sorry , there are no restaurants in the @area . would you like me to book you a table ?",
    "response": "i ' m sorry , there are no restaurants in the centre . would you like me to book you a table ?"
  },
  {
    "pre_ent": [
      "kohinoor"
    ],
    "gold_ent": [
      "centre",
      "kohinoor",
      "the_gandhi",
      "mahal_of_cambridge"
    ],
    "id": 414,
    "template": "i have @name , @name , @name , @name , @name , and @name . would you like me to book it for you ?",
    "response": "i have kohinoor , kohinoor , kohinoor , kohinoor , kohinoor , and kohinoor . would you like me to book it for you ?"
  },
  {
    "pre_ent": [
      "m3tw6mpa",
      "kohinoor"
    ],
    "gold_ent": [],
    "id": 415,
    "template": "i have you booked at @name . your reference number is @ref .",
    "response": "i have you booked at kohinoor . your reference number is m3tw6mpa ."
  },
  {
    "pre_ent": [
      "m3tw6mpa",
      "kohinoor"
    ],
    "gold_ent": [
      "m3tw6mpa"
    ],
    "id": 416,
    "template": "i have you booked at @name . your reference number is @ref .",
    "response": "i have you booked at kohinoor . your reference number is m3tw6mpa ."
  },
  {
    "pre_ent": [
      "south",
      "restaurant",
      "several"
    ],
    "gold_ent": [
      "indian",
      "italian",
      "several",
      "mexican",
      "chinese"
    ],
    "id": 417,
    "template": "there are @choice restaurants in the @area area . do you have a preference on the type of food ?",
    "response": "there are several restaurants in the south area . do you have a preference on the type of food ?"
  },
  {
    "pre_ent": [
      "south",
      "restaurant",
      "peking_restaurant",
      "chinese",
      "01223354755"
    ],
    "gold_ent": [
      "cb28nx",
      "01223354755",
      "peking_restaurant"
    ],
    "id": 418,
    "template": "@name is an @food @type in the @area part of town . their phone number is @phone .",
    "response": "peking_restaurant is an chinese restaurant in the south part of town . their phone number is 01223354755 ."
  },
  {
    "pre_ent": [],
    "gold_ent": [],
    "id": 419,
    "template": "thank you for using our system !",
    "response": "thank you for using our system !"
  },
  {
    "pre_ent": [
      "hotel",
      "2"
    ],
    "gold_ent": [
      "hotel",
      "south",
      "centre",
      "3_star"
    ],
    "id": 420,
    "template": "i have @choice hotels that meet your criteria . would you like me to book it for you ?",
    "response": "i have 2 hotels that meet your criteria . would you like me to book it for you ?"
  },
  {
    "pre_ent": [
      "hotel",
      "2"
    ],
    "gold_ent": [
      "gonville_hotel"
    ],
    "id": 421,
    "template": "i have @choice hotels that meet your criteria . would you like me to book it for you ?",
    "response": "i have 2 hotels that meet your criteria . would you like me to book it for you ?"
  },
  {
    "pre_ent": [
      "gonville_hotel",
      "hotel",
      "o8vh7vl6"
    ],
    "gold_ent": [
      "hotel"
    ],
    "id": 422,
    "template": "i have booked you a room at the @name . your reference number is @ref .",
    "response": "i have booked you a room at the gonville_hotel . your reference number is o8vh7vl6 ."
  },
  {
    "pre_ent": [
      "gonville_hotel",
      "hotel",
      "o8vh7vl6",
      "the_lensfield_hotel"
    ],
    "gold_ent": [
      "o8vh7vl6"
    ],
    "id": 423,
    "template": "i have you booked at @name on tuesday at the @name . your reference number is @ref .",
    "response": "i have you booked at the_lensfield_hotel on tuesday at the gonville_hotel . your reference number is o8vh7vl6 ."
  },
  {
    "pre_ent": [],
    "gold_ent": [],
    "id": 424,
    "template": "you are welcome . have a great day !",
    "response": "you are welcome . have a great day !"
  },
  {
    "pre_ent": [
      "a_number_of"
    ],
    "gold_ent": [
      "a_number_of"
    ],
    "id": 425,
    "template": "there are @choice hotels that meet your criteria . do you have a price range preference ?",
    "response": "there are a_number_of hotels that meet your criteria . do you have a price range preference ?"
  },
  {
    "pre_ent": [
      "bridge_guest_house",
      "south"
    ],
    "gold_ent": [
      "bridge_guest_house"
    ],
    "id": 426,
    "template": "i have @name in the @area . would you like me to book it for you ?",
    "response": "i have bridge_guest_house in the south . would you like me to book it for you ?"
  },
  {
    "pre_ent": [
      "bridge_guest_house",
      "7ckepro5"
    ],
    "gold_ent": [],
    "id": 427,
    "template": "i have made a reservation for you at the @name . your reference number is @ref .",
    "response": "i have made a reservation for you at the bridge_guest_house . your reference number is 7ckepro5 ."
  },
  {
    "pre_ent": [
      "bridge_guest_house",
      "7ckepro5"
    ],
    "gold_ent": [],
    "id": 428,
    "template": "i have you booked at the @name . your reference number is @ref .",
    "response": "i have you booked at the bridge_guest_house . your reference number is 7ckepro5 ."
  },
  {
    "pre_ent": [
      "bridge_guest_house",
      "7ckepro5"
    ],
    "gold_ent": [
      "7ckepro5",
      "bridge_guest_house"
    ],
    "id": 429,
    "template": "i have booked you at @name . your reference number is @ref .",
    "response": "i have booked you at bridge_guest_house . your reference number is 7ckepro5 ."
  },
  {
    "pre_ent": [],
    "gold_ent": [],
    "id": 430,
    "template": "you ' re welcome . goodbye .",
    "response": "you ' re welcome . goodbye ."
  },
  {
    "pre_ent": [
      "the_lensfield_hotel",
      "expensive",
      "hotel"
    ],
    "gold_ent": [
      "hotel",
      "gonville_hotel"
    ],
    "id": 431,
    "template": "i have @name in the @area area of town . would you like me to book it for you ?",
    "response": "i have the_lensfield_hotel in the expensive area of town . would you like me to book it for you ?"
  },
  {
    "pre_ent": [
      "hotel",
      "gonville_hotel"
    ],
    "gold_ent": [],
    "id": 432,
    "template": "yes , @name has free wifi . would you like me to book it for you ?",
    "response": "yes , gonville_hotel has free wifi . would you like me to book it for you ?"
  },
  {
    "pre_ent": [
      "p16vjzdh",
      "hotel",
      "gonville_hotel"
    ],
    "gold_ent": [
      "p16vjzdh"
    ],
    "id": 433,
    "template": "i have you booked at the @name . your reference number is @ref .",
    "response": "i have you booked at the gonville_hotel . your reference number is p16vjzdh ."
  },
  {
    "pre_ent": [],
    "gold_ent": [],
    "id": 434,
    "template": "you ' re welcome . goodbye .",
    "response": "you ' re welcome . goodbye ."
  },
  {
    "pre_ent": [
      "bridge_guest_house",
      "south"
    ],
    "gold_ent": [
      "bridge_guest_house"
    ],
    "id": 435,
    "template": "i have the @name in the @area of town . would you like me to book it for you ?",
    "response": "i have the bridge_guest_house in the south of town . would you like me to book it for you ?"
  },
  {
    "pre_ent": [
      "epwuawm5",
      "bridge_guest_house"
    ],
    "gold_ent": [],
    "id": 436,
    "template": "i have booked you a room at the @name . your reference number is @ref .",
    "response": "i have booked you a room at the bridge_guest_house . your reference number is epwuawm5 ."
  },
  {
    "pre_ent": [
      "bridge_guest_house"
    ],
    "gold_ent": [
      "epwuawm5"
    ],
    "id": 437,
    "template": "i have booked you at @name for 5 nights starting on saturday for 5 nights starting on saturday . your reference number",
    "response": "i have booked you at bridge_guest_house for 5 nights starting on saturday for 5 nights starting on saturday . your reference number"
  },
  {
    "pre_ent": [],
    "gold_ent": [],
    "id": 438,
    "template": "you ' re welcome . goodbye .",
    "response": "you ' re welcome . goodbye ."
  },
  {
    "pre_ent": [
      "a_few",
      "hotel"
    ],
    "gold_ent": [
      "a_few"
    ],
    "id": 439,
    "template": "i have @choice hotels with free wifi . would you like me to book it for you ?",
    "response": "i have a_few hotels with free wifi . would you like me to book it for you ?"
  },
  {
    "pre_ent": [
      "centre",
      "the_cambridge_belfry"
    ],
    "gold_ent": [],
    "id": 440,
    "template": "i have @name in the @area area . would you like me to book it for you ?",
    "response": "i have the_cambridge_belfry in the centre area . would you like me to book it for you ?"
  },
  {
    "pre_ent": [
      "east",
      "the_cambridge_belfry"
    ],
    "gold_ent": [
      "hotel",
      "west",
      "cheap",
      "the_cambridge_belfry"
    ],
    "id": 441,
    "template": "i have @name in the @area area with free wifi and parking . would you like me to book it for you ?",
    "response": "i have the_cambridge_belfry in the east area with free wifi and parking . would you like me to book it for you ?"
  },
  {
    "pre_ent": [
      "ztrmokwm",
      "the_cambridge_belfry"
    ],
    "gold_ent": [],
    "id": 442,
    "template": "i have booked you at @name . your reference number is @ref .",
    "response": "i have booked you at the_cambridge_belfry . your reference number is ztrmokwm ."
  },
  {
    "pre_ent": [
      "the_cambridge_belfry",
      "west"
    ],
    "gold_ent": [
      "hotel"
    ],
    "id": 443,
    "template": "i have the @name in the @area area . would you like me to book it for you ?",
    "response": "i have the the_cambridge_belfry in the west area . would you like me to book it for you ?"
  },
  {
    "pre_ent": [
      "ztrmokwm",
      "the_cambridge_belfry"
    ],
    "gold_ent": [],
    "id": 444,
    "template": "i have booked you at @name , reference number is @ref .",
    "response": "i have booked you at the_cambridge_belfry , reference number is ztrmokwm ."
  },
  {
    "pre_ent": [
      "ztrmokwm",
      "the_cambridge_belfry"
    ],
    "gold_ent": [],
    "id": 445,
    "template": "i have you booked at @name , the reference number is @ref .",
    "response": "i have you booked at the_cambridge_belfry , the reference number is ztrmokwm ."
  },
  {
    "pre_ent": [
      "ztrmokwm",
      "the_cambridge_belfry"
    ],
    "gold_ent": [
      "ztrmokwm",
      "cheap"
    ],
    "id": 446,
    "template": "i have you booked at @name . your reference number is @ref .",
    "response": "i have you booked at the_cambridge_belfry . your reference number is ztrmokwm ."
  },
  {
    "pre_ent": [],
    "gold_ent": [],
    "id": 447,
    "template": "you are welcome . have a great day !",
    "response": "you are welcome . have a great day !"
  },
  {
    "pre_ent": [],
    "gold_ent": [],
    "id": 448,
    "template": "you ' re welcome . have a great day !",
    "response": "you ' re welcome . have a great day !"
  },
  {
    "pre_ent": [
      "centre",
      "restaurant",
      "7"
    ],
    "gold_ent": [
      "expensive",
      "moderate",
      "7"
    ],
    "id": 449,
    "template": "there are @choice restaurants in the @area area . do you have a price range preference ?",
    "response": "there are 7 restaurants in the centre area . do you have a price range preference ?"
  },
  {
    "pre_ent": [
      "u6gv5zzv",
      "the_cambridge_chop_house"
    ],
    "gold_ent": [
      "restaurant"
    ],
    "id": 450,
    "template": "i have booked you at @name , reference number is @ref .",
    "response": "i have booked you at the_cambridge_chop_house , reference number is u6gv5zzv ."
  },
  {
    "pre_ent": [
      "caffe_uno",
      "u6gv5zzv"
    ],
    "gold_ent": [
      "expensive",
      "caffe_uno",
      "italian",
      "restaurant"
    ],
    "id": 451,
    "template": "i have booked you at @name , reference number is @ref .",
    "response": "i have booked you at caffe_uno , reference number is u6gv5zzv ."
  },
  {
    "pre_ent": [
      "the_cambridge_chop_house"
    ],
    "gold_ent": [
      "the_cambridge_chop_house",
      "fitzbillies_restaurant",
      "expensive",
      "british"
    ],
    "id": 452,
    "template": "i have @name , @name , @name , @name , @name , and @name , @name , and @name .",
    "response": "i have the_cambridge_chop_house , the_cambridge_chop_house , the_cambridge_chop_house , the_cambridge_chop_house , the_cambridge_chop_house , and the_cambridge_chop_house , the_cambridge_chop_house , and the_cambridge_chop_house ."
  },
  {
    "pre_ent": [
      "u6gv5zzv",
      "the_cambridge_chop_house"
    ],
    "gold_ent": [
      "u6gv5zzv",
      "the_cambridge_chop_house"
    ],
    "id": 453,
    "template": "i was able to book you at @name . your reference number is @ref .",
    "response": "i was able to book you at the_cambridge_chop_house . your reference number is u6gv5zzv ."
  },
  {
    "pre_ent": [],
    "gold_ent": [],
    "id": 454,
    "template": "you ' re welcome . have a great day !",
    "response": "you ' re welcome . have a great day !"
  },
  {
    "pre_ent": [],
    "gold_ent": [],
    "id": 455,
    "template": "you ' re welcome . have a great day !",
    "response": "you ' re welcome . have a great day !"
  },
  {
    "pre_ent": [
      "centre",
      "restaurant"
    ],
    "gold_ent": [],
    "id": 456,
    "template": "i ' m sorry , there are no restaurants serving singaporean food in the @area part of town . would you like me to book it for you ?",
    "response": "i ' m sorry , there are no restaurants serving singaporean food in the centre part of town . would you like me to book it for you ?"
  },
  {
    "pre_ent": [
      "centre",
      "chinese",
      "restaurant",
      "charlie_chan"
    ],
    "gold_ent": [],
    "id": 457,
    "template": "@name is a @food @type in the @area part of town . would you like me to book it for you ?",
    "response": "charlie_chan is a chinese restaurant in the centre part of town . would you like me to book it for you ?"
  },
  {
    "pre_ent": [
      "f1ntkwzo",
      "lan_hong_house"
    ],
    "gold_ent": [],
    "id": 458,
    "template": "i have booked you at @name , reference number is @ref .",
    "response": "i have booked you at lan_hong_house , reference number is f1ntkwzo ."
  },
  {
    "pre_ent": [
      "centre",
      "lan_hong_house"
    ],
    "gold_ent": [
      "centre",
      "moderate",
      "lan_hong_house",
      "chinese"
    ],
    "id": 459,
    "template": "i have @name in the @area area . would you like me to book it for you ?",
    "response": "i have lan_hong_house in the centre area . would you like me to book it for you ?"
  },
  {
    "pre_ent": [
      "f1ntkwzo",
      "lan_hong_house"
    ],
    "gold_ent": [
      "restaurant"
    ],
    "id": 460,
    "template": "i have you booked at @name . your reference number is @ref .",
    "response": "i have you booked at lan_hong_house . your reference number is f1ntkwzo ."
  },
  {
    "pre_ent": [
      "f1ntkwzo",
      "lan_hong_house"
    ],
    "gold_ent": [
      "f1ntkwzo"
    ],
    "id": 461,
    "template": "i have you booked at @name for 1 at @name . your reference number is @ref .",
    "response": "i have you booked at lan_hong_house for 1 at lan_hong_house . your reference number is f1ntkwzo ."
  },
  {
    "pre_ent": [],
    "gold_ent": [],
    "id": 462,
    "template": "you are welcome . goodbye .",
    "response": "you are welcome . goodbye ."
  },
  {
    "pre_ent": [
      "33"
    ],
    "gold_ent": [
      "33"
    ],
    "id": 463,
    "template": "there are @choice hotels that meet your criteria . do you have a price range in mind ?",
    "response": "there are 33 hotels that meet your criteria . do you have a price range in mind ?"
  },
  {
    "pre_ent": [
      "east",
      "allenbell"
    ],
    "gold_ent": [
      "moderate",
      "cheap"
    ],
    "id": 464,
    "template": "i have @name in the @area . would you like me to book it for you ?",
    "response": "i have allenbell in the east . would you like me to book it for you ?"
  },
  {
    "pre_ent": [
      "east",
      "allenbell"
    ],
    "gold_ent": [
      "allenbell"
    ],
    "id": 465,
    "template": "i have @name in the @area . would you like me to book it for you ?",
    "response": "i have allenbell in the east . would you like me to book it for you ?"
  },
  {
    "pre_ent": [],
    "gold_ent": [
      "allenbell",
      "cb13js",
      "517a_coldham_lane",
      "01223210353"
    ],
    "id": 466,
    "template": "you ' re welcome . have a great day !",
    "response": "you ' re welcome . have a great day !"
  },
  {
    "pre_ent": [],
    "gold_ent": [
      "guesthouse"
    ],
    "id": 467,
    "template": "you ' re welcome . have a great day !",
    "response": "you ' re welcome . have a great day !"
  },
  {
    "pre_ent": [],
    "gold_ent": [],
    "id": 468,
    "template": "thank you , goodbye !",
    "response": "thank you , goodbye !"
  },
  {
    "pre_ent": [
      "centre",
      "restaurant",
      "21"
    ],
    "gold_ent": [
      "21"
    ],
    "id": 469,
    "template": "there are @choice restaurants in the @area area . do you have a preference on the type of food ?",
    "response": "there are 21 restaurants in the centre area . do you have a preference on the type of food ?"
  },
  {
    "pre_ent": [
      "yippee_noodle_bar"
    ],
    "gold_ent": [
      "yippee_noodle_bar",
      "7j4exp7m"
    ],
    "id": 470,
    "template": "i have booked you at @name , @name , @name , @name , @name , and @name .",
    "response": "i have booked you at yippee_noodle_bar , yippee_noodle_bar , yippee_noodle_bar , yippee_noodle_bar , yippee_noodle_bar , and yippee_noodle_bar ."
  },
  {
    "pre_ent": [],
    "gold_ent": [],
    "id": 471,
    "template": "you are welcome . have a great day !",
    "response": "you are welcome . have a great day !"
  },
  {
    "pre_ent": [],
    "gold_ent": [],
    "id": 472,
    "template": "you ' re welcome . have a great day !",
    "response": "you ' re welcome . have a great day !"
  },
  {
    "pre_ent": [
      "two",
      "north"
    ],
    "gold_ent": [],
    "id": 473,
    "template": "there are @choice hotels in the @area area . do you have a price range in mind ?",
    "response": "there are two hotels in the north area . do you have a price range in mind ?"
  },
  {
    "pre_ent": [
      "two"
    ],
    "gold_ent": [],
    "id": 474,
    "template": "there are @choice hotels that meet your criteria . do you have a price range in mind ?",
    "response": "there are two hotels that meet your criteria . do you have a price range in mind ?"
  },
  {
    "pre_ent": [
      "moderate",
      "two"
    ],
    "gold_ent": [],
    "id": 475,
    "template": "there are @choice hotels in the @area . do you have a preference on the area of town ?",
    "response": "there are two hotels in the moderate . do you have a preference on the area of town ?"
  },
  {
    "pre_ent": [
      "two",
      "north"
    ],
    "gold_ent": [
      "two",
      "avalon"
    ],
    "id": 476,
    "template": "there are @choice hotels in the @area . do you have a price range in mind ?",
    "response": "there are two hotels in the north . do you have a price range in mind ?"
  },
  {
    "pre_ent": [
      "89s3zags",
      "avalon"
    ],
    "gold_ent": [],
    "id": 477,
    "template": "i have you booked at the @name . your reference number is @ref .",
    "response": "i have you booked at the avalon . your reference number is 89s3zags ."
  },
  {
    "pre_ent": [
      "89s3zags",
      "avalon"
    ],
    "gold_ent": [
      "89s3zags"
    ],
    "id": 478,
    "template": "i have you booked at the @name . your reference number is @ref .",
    "response": "i have you booked at the avalon . your reference number is 89s3zags ."
  },
  {
    "pre_ent": [],
    "gold_ent": [],
    "id": 479,
    "template": "you ' re welcome . have a great day !",
    "response": "you ' re welcome . have a great day !"
  },
  {
    "pre_ent": [
      "alpha-milton_guest_house",
      "63_milton_road"
    ],
    "gold_ent": [
      "guesthouse",
      "alpha-milton_guest_house",
      "01223311625",
      "3_star",
      "north",
      "63_milton_road",
      "cb41xa"
    ],
    "id": 480,
    "template": "the @name is located at @address .",
    "response": "the alpha-milton_guest_house is located at 63_milton_road ."
  },
  {
    "pre_ent": [],
    "gold_ent": [],
    "id": 481,
    "template": "you ' re welcome . goodbye .",
    "response": "you ' re welcome . goodbye ."
  },
  {
    "pre_ent": [
      "east",
      "3"
    ],
    "gold_ent": [
      "3"
    ],
    "id": 482,
    "template": "there are @choice hotels in the @area area . do you have a price range in mind ?",
    "response": "there are 3 hotels in the east area . do you have a price range in mind ?"
  },
  {
    "pre_ent": [
      "east",
      "allenbell"
    ],
    "gold_ent": [
      "allenbell"
    ],
    "id": 483,
    "template": "i have @name in the @area area of town . would you like me to book it for you ?",
    "response": "i have allenbell in the east area of town . would you like me to book it for you ?"
  },
  {
    "pre_ent": [
      "vrx491js",
      "allenbell"
    ],
    "gold_ent": [],
    "id": 484,
    "template": "i have you booked at the @name . your reference number is @ref .",
    "response": "i have you booked at the allenbell . your reference number is vrx491js ."
  },
  {
    "pre_ent": [
      "vrx491js",
      "allenbell"
    ],
    "gold_ent": [
      "vrx491js"
    ],
    "id": 485,
    "template": "i have you booked at the @name . your reference number is @ref .",
    "response": "i have you booked at the allenbell . your reference number is vrx491js ."
  },
  {
    "pre_ent": [],
    "gold_ent": [],
    "id": 486,
    "template": "you are welcome . have a great day !",
    "response": "you are welcome . have a great day !"
  },
  {
    "pre_ent": [
      "21",
      "centre"
    ],
    "gold_ent": [
      "21"
    ],
    "id": 487,
    "template": "there are @choice hotels in the @area of town . do you have a price range in mind ?",
    "response": "there are 21 hotels in the centre of town . do you have a price range in mind ?"
  },
  {
    "pre_ent": [
      "east",
      "el_shaddai"
    ],
    "gold_ent": [],
    "id": 488,
    "template": "i have found the @name in the @area . would you like me to book it for you ?",
    "response": "i have found the el_shaddai in the east . would you like me to book it for you ?"
  },
  {
    "pre_ent": [
      "cheap",
      "el_shaddai"
    ],
    "gold_ent": [
      "cheap",
      "guesthouse"
    ],
    "id": 489,
    "template": "i have @name in the @area . would you like me to book it for you ?",
    "response": "i have el_shaddai in the cheap . would you like me to book it for you ?"
  },
  {
    "pre_ent": [
      "cheap",
      "el_shaddai"
    ],
    "gold_ent": [
      "alexander_bed_and_breakfast"
    ],
    "id": 490,
    "template": "i have @name in the @area area . would you like me to book it for you",
    "response": "i have el_shaddai in the cheap area . would you like me to book it for you"
  },
  {
    "pre_ent": [
      "2v7ejva7",
      "alexander_bed_and_breakfast"
    ],
    "gold_ent": [
      "2v7ejva7"
    ],
    "id": 491,
    "template": "i have you booked at @name . your reference number is @ref .",
    "response": "i have you booked at alexander_bed_and_breakfast . your reference number is 2v7ejva7 ."
  },
  {
    "pre_ent": [],
    "gold_ent": [],
    "id": 492,
    "template": "you are welcome . have a great day !",
    "response": "you are welcome . have a great day !"
  },
  {
    "pre_ent": [
      "expensive",
      "restaurant",
      "curry_garden"
    ],
    "gold_ent": [
      "106_regent_street_city_centre",
      "curry_garden",
      "restaurant"
    ],
    "id": 493,
    "template": "@name is a @food @type in the @area part of town .",
    "response": "curry_garden is a expensive restaurant in the expensive part of town ."
  },
  {
    "pre_ent": [
      "curry_garden",
      "01223302330",
      "cb21dp"
    ],
    "gold_ent": [
      "cb21dp",
      "curry_garden",
      "centre"
    ],
    "id": 494,
    "template": "the phone number for @name is @phone and the postcode is @postcode .",
    "response": "the phone number for curry_garden is 01223302330 and the postcode is cb21dp ."
  },
  {
    "pre_ent": [
      "curry_garden",
      "01223302330"
    ],
    "gold_ent": [
      "01223302330"
    ],
    "id": 495,
    "template": "the phone number for @name is @phone .",
    "response": "the phone number for curry_garden is 01223302330 ."
  },
  {
    "pre_ent": [],
    "gold_ent": [],
    "id": 496,
    "template": "thank you for using our system !",
    "response": "thank you for using our system !"
  },
  {
    "pre_ent": [
      "nine",
      "expensive",
      "hotel"
    ],
    "gold_ent": [
      "hotel",
      "guesthouse",
      "huntingdon_marriott_hotel"
    ],
    "id": 497,
    "template": "there are @choice hotels in the @area area . do you have a price range in mind ?",
    "response": "there are nine hotels in the expensive area . do you have a price range in mind ?"
  },
  {
    "pre_ent": [
      "nine",
      "hotel"
    ],
    "gold_ent": [],
    "id": 498,
    "template": "there are @choice hotels that meet your criteria . do you prefer a @pricerange price range ?",
    "response": "there are nine hotels that meet your criteria . do you prefer a hotel price range ?"
  },
  {
    "pre_ent": [
      "cheap",
      "nine",
      "hotel"
    ],
    "gold_ent": [
      "cheap",
      "nine"
    ],
    "id": 499,
    "template": "there are @choice hotels in the @pricerange price range . do you have a price range in mind ?",
    "response": "there are nine hotels in the cheap price range . do you have a price range in mind ?"
  },
  {
    "pre_ent": [
      "allenbell",
      "cheap"
    ],
    "gold_ent": [
      "allenbell"
    ],
    "id": 500,
    "template": "i have @name in the @area of town . would you like me to book it for you ?",
    "response": "i have allenbell in the cheap of town . would you like me to book it for you ?"
  },
  {
    "pre_ent": [
      "allenbell",
      "expensive"
    ],
    "gold_ent": [
      "cheap",
      "allenbell"
    ],
    "id": 501,
    "template": "yes , @name is in the @pricerange price range . would you like me to book it for you ?",
    "response": "yes , allenbell is in the expensive price range . would you like me to book it for you ?"
  },
  {
    "pre_ent": [],
    "gold_ent": [],
    "id": 502,
    "template": "you ' re welcome . goodbye .",
    "response": "you ' re welcome . goodbye ."
  },
  {
    "pre_ent": [
      "33"
    ],
    "gold_ent": [
      "33"
    ],
    "id": 503,
    "template": "there are @choice hotels that meet your criteria . do you have a price range in mind ?",
    "response": "there are 33 hotels that meet your criteria . do you have a price range in mind ?"
  },
  {
    "pre_ent": [
      "east",
      "acorn_guest_house"
    ],
    "gold_ent": [
      "4_star"
    ],
    "id": 504,
    "template": "i have @name in the @area area . would you like me to book it for you ?",
    "response": "i have acorn_guest_house in the east area . would you like me to book it for you ?"
  },
  {
    "pre_ent": [
      "allenbell",
      "5cb11jq8"
    ],
    "gold_ent": [
      "5cb11jq8"
    ],
    "id": 505,
    "template": "i have booked you a room at the @name . your reference number is @ref .",
    "response": "i have booked you a room at the allenbell . your reference number is 5cb11jq8 ."
  },
  {
    "pre_ent": [],
    "gold_ent": [],
    "id": 506,
    "template": "you ' re welcome . have a great day !",
    "response": "you ' re welcome . have a great day !"
  },
  {
    "pre_ent": [],
    "gold_ent": [],
    "id": 507,
    "template": "you are welcome . have a great day !",
    "response": "you are welcome . have a great day !"
  },
  {
    "pre_ent": [
      "centre",
      "restaurant",
      "many"
    ],
    "gold_ent": [
      "many"
    ],
    "id": 508,
    "template": "there are @choice restaurants in the @area of town . do you have a price range preference ?",
    "response": "there are many restaurants in the centre of town . do you have a price range preference ?"
  },
  {
    "pre_ent": [
      "british",
      "moderate",
      "restaurant",
      "fitzbillies_restaurant"
    ],
    "gold_ent": [
      "expensive",
      "moderate"
    ],
    "id": 509,
    "template": "@name is a @food @type in the @area part of town . would you like me to book it for you ?",
    "response": "fitzbillies_restaurant is a british restaurant in the moderate part of town . would you like me to book it for you ?"
  },
  {
    "pre_ent": [
      "centre",
      "restaurant",
      "fitzbillies_restaurant"
    ],
    "gold_ent": [
      "restaurant_one_seven",
      "centre",
      "british"
    ],
    "id": 510,
    "template": "i have @name in the @area area . would you like me to book it for you ?",
    "response": "i have fitzbillies_restaurant in the centre area . would you like me to book it for you ?"
  },
  {
    "pre_ent": [
      "restaurant_one_seven",
      "restaurant",
      "59jrjr4e"
    ],
    "gold_ent": [
      "59jrjr4e"
    ],
    "id": 511,
    "template": "i have booked you at @name , reference number is @ref .",
    "response": "i have booked you at restaurant_one_seven , reference number is 59jrjr4e ."
  },
  {
    "pre_ent": [],
    "gold_ent": [],
    "id": 512,
    "template": "you are welcome . have a great day !",
    "response": "you are welcome . have a great day !"
  },
  {
    "pre_ent": [],
    "gold_ent": [],
    "id": 513,
    "template": "you ' re welcome . have a great day !",
    "response": "you ' re welcome . have a great day !"
  },
  {
    "pre_ent": [
      "centre",
      "la_margherita",
      "15_magdalene_street_city_centre",
      "01223315232"
    ],
    "gold_ent": [
      "west",
      "cheap",
      "italian"
    ],
    "id": 514,
    "template": "@name is located at @address and their phone number is @phone .",
    "response": "la_margherita is located at 15_magdalene_street_city_centre and their phone number is 01223315232 ."
  },
  {
    "pre_ent": [],
    "gold_ent": [],
    "id": 515,
    "template": "thank you for using our system .",
    "response": "thank you for using our system ."
  },
  {
    "pre_ent": [
      "east",
      "two"
    ],
    "gold_ent": [
      "east"
    ],
    "id": 516,
    "template": "there are @choice museums in the @area of town . would you like me to make a reservation ?",
    "response": "there are two museums in the east of town . would you like me to make a reservation ?"
  },
  {
    "pre_ent": [
      "east",
      "two"
    ],
    "gold_ent": [
      "two",
      "east",
      "entertainment"
    ],
    "id": 517,
    "template": "there are @choice museums in the @area of town . would you like me to book it for you ?",
    "response": "there are two museums in the east of town . would you like me to book it for you ?"
  },
  {
    "pre_ent": [
      "funky_fun_house",
      "8_mercers_row_,_mercers_row_industrial_estate",
      "01223304705"
    ],
    "gold_ent": [
      "cherry_hinton_hall_and_grounds",
      "cb18dw",
      "cherry_hinton_road",
      "01223446104"
    ],
    "id": 518,
    "template": "the phone number for @name is @phone and they are located at @address .",
    "response": "the phone number for funky_fun_house is 01223304705 and they are located at 8_mercers_row_,_mercers_row_industrial_estate ."
  },
  {
    "pre_ent": [],
    "gold_ent": [],
    "id": 519,
    "template": "you ' re welcome . have a great day !",
    "response": "you ' re welcome . have a great day !"
  },
  {
    "pre_ent": [
      "the_cambridge_belfry",
      "west",
      "hotel"
    ],
    "gold_ent": [
      "hotel"
    ],
    "id": 520,
    "template": "@name is a @type in the @area of town . would you like to book a room ?",
    "response": "the_cambridge_belfry is a hotel in the west of town . would you like to book a room ?"
  },
  {
    "pre_ent": [
      "the_cambridge_belfry",
      "west",
      "hotel"
    ],
    "gold_ent": [
      "hotel",
      "west",
      "cheap",
      "the_cambridge_belfry"
    ],
    "id": 521,
    "template": "yes , @name is a @type in the @area of town . would you like me to book it for you ?",
    "response": "yes , the_cambridge_belfry is a hotel in the west of town . would you like me to book it for you ?"
  },
  {
    "pre_ent": [],
    "gold_ent": [],
    "id": 522,
    "template": "yes , it has free internet and parking . would you like me to book it for you ?",
    "response": "yes , it has free internet and parking . would you like me to book it for you ?"
  },
  {
    "pre_ent": [
      "back_lane,_cambourne",
      "01954714600"
    ],
    "gold_ent": [
      "cb236bw",
      "01954714600"
    ],
    "id": 523,
    "template": "the address is @address and the phone number is @phone .",
    "response": "the address is back_lane,_cambourne and the phone number is 01954714600 ."
  },
  {
    "pre_ent": [
      "29"
    ],
    "gold_ent": [
      "29"
    ],
    "id": 524,
    "template": "there are @choice hotels with free wifi . do you have a price range preference ?",
    "response": "there are 29 hotels with free wifi . do you have a price range preference ?"
  },
  {
    "pre_ent": [
      "north",
      "29"
    ],
    "gold_ent": [],
    "id": 525,
    "template": "i have @name in the @area of town . would you like me to book it for you ?",
    "response": "i have 29 in the north of town . would you like me to book it for you ?"
  },
  {
    "pre_ent": [
      "moderate",
      "29"
    ],
    "gold_ent": [],
    "id": 526,
    "template": "i have @name in the @area area of town . would you like me to book it for you ?",
    "response": "i have 29 in the moderate area of town . would you like me to book it for you ?"
  },
  {
    "pre_ent": [
      "moderate",
      "guesthouse",
      "acorn_guest_house",
      "01223353888"
    ],
    "gold_ent": [
      "01223353888",
      "4_star",
      "acorn_guest_house"
    ],
    "id": 527,
    "template": "@name is a @type in the @area area of town . the phone number is @phone .",
    "response": "acorn_guest_house is a guesthouse in the moderate area of town . the phone number is 01223353888 ."
  },
  {
    "pre_ent": [],
    "gold_ent": [],
    "id": 528,
    "template": "you ' re welcome . goodbye .",
    "response": "you ' re welcome . goodbye ."
  },
  {
    "pre_ent": [
      "yippee_noodle_bar",
      "centre",
      "asian_oriental",
      "restaurant"
    ],
    "gold_ent": [
      "centre",
      "moderate",
      "yippee_noodle_bar"
    ],
    "id": 529,
    "template": "@name is a @food @type in the @area of town . would you like me to book it for you ?",
    "response": "yippee_noodle_bar is a asian_oriental restaurant in the centre of town . would you like me to book it for you ?"
  },
  {
    "pre_ent": [
      "yippee_noodle_bar",
      "54gi6ai7"
    ],
    "gold_ent": [],
    "id": 530,
    "template": "i have booked you at @name on tuesday at @name . your reference number is @ref .",
    "response": "i have booked you at yippee_noodle_bar on tuesday at yippee_noodle_bar . your reference number is 54gi6ai7 ."
  },
  {
    "pre_ent": [
      "yippee_noodle_bar",
      "54gi6ai7"
    ],
    "gold_ent": [
      "54gi6ai7"
    ],
    "id": 531,
    "template": "i have booked you at @name on tuesday at @name . your reference number is @ref .",
    "response": "i have booked you at yippee_noodle_bar on tuesday at yippee_noodle_bar . your reference number is 54gi6ai7 ."
  },
  {
    "pre_ent": [],
    "gold_ent": [],
    "id": 532,
    "template": "you are welcome . have a great day !",
    "response": "you are welcome . have a great day !"
  },
  {
    "pre_ent": [],
    "gold_ent": [],
    "id": 533,
    "template": "you ' re welcome . goodbye .",
    "response": "you ' re welcome . goodbye ."
  },
  {
    "pre_ent": [
      "moderate",
      "restaurant",
      "cotto"
    ],
    "gold_ent": [
      "the_oak_bistro",
      "centre"
    ],
    "id": 534,
    "template": "@name is a nice @type in the @area area of town .",
    "response": "cotto is a nice restaurant in the moderate area of town ."
  },
  {
    "pre_ent": [
      "restaurant"
    ],
    "gold_ent": [
      "hmwk23p8"
    ],
    "id": 535,
    "template": "i ' m sorry , but i wasn ' t able to book that for you . would you like me to try another @type ?",
    "response": "i ' m sorry , but i wasn ' t able to book that for you . would you like me to try another restaurant ?"
  },
  {
    "pre_ent": [],
    "gold_ent": [],
    "id": 536,
    "template": "you ' re welcome . have a great day !",
    "response": "you ' re welcome . have a great day !"
  },
  {
    "pre_ent": [
      "centre",
      "restaurant",
      "quite_a_few"
    ],
    "gold_ent": [
      "quite_a_few"
    ],
    "id": 537,
    "template": "there are @choice restaurants in the @area of town . do you have a price range preference ?",
    "response": "there are quite_a_few restaurants in the centre of town . do you have a price range preference ?"
  },
  {
    "pre_ent": [
      "centre",
      "restaurant",
      "fitzbillies_restaurant"
    ],
    "gold_ent": [
      "the_cambridge_chop_house",
      "fitzbillies_restaurant",
      "midsummer_house_restaurant"
    ],
    "id": 538,
    "template": "i have @name in the @area area . would you like me to book it for you ?",
    "response": "i have fitzbillies_restaurant in the centre area . would you like me to book it for you ?"
  },
  {
    "pre_ent": [
      "restaurant",
      "thsw3fkf",
      "fitzbillies_restaurant"
    ],
    "gold_ent": [],
    "id": 539,
    "template": "i was able to book you at @name . your reference number is @ref .",
    "response": "i was able to book you at fitzbillies_restaurant . your reference number is thsw3fkf ."
  },
  {
    "pre_ent": [
      "restaurant",
      "thsw3fkf",
      "fitzbillies_restaurant"
    ],
    "gold_ent": [
      "thsw3fkf"
    ],
    "id": 540,
    "template": "i have your reservation made for @name . your reference number is @ref .",
    "response": "i have your reservation made for fitzbillies_restaurant . your reference number is thsw3fkf ."
  },
  {
    "pre_ent": [],
    "gold_ent": [],
    "id": 541,
    "template": "you ' re welcome . goodbye .",
    "response": "you ' re welcome . goodbye ."
  },
  {
    "pre_ent": [
      "four"
    ],
    "gold_ent": [
      "four"
    ],
    "id": 542,
    "template": "there are @choice hotels with free wifi . do you have a price range in mind ?",
    "response": "there are four hotels with free wifi . do you have a price range in mind ?"
  },
  {
    "pre_ent": [
      "moderate",
      "bridge_guest_house"
    ],
    "gold_ent": [
      "south",
      "north",
      "four",
      "west"
    ],
    "id": 543,
    "template": "i have the @name in the @area of town . would you like me to book it for you ?",
    "response": "i have the bridge_guest_house in the moderate of town . would you like me to book it for you ?"
  },
  {
    "pre_ent": [
      "guesthouse",
      "3_star",
      "bridge_guest_house",
      "south"
    ],
    "gold_ent": [
      "hamilton_lodge"
    ],
    "id": 544,
    "template": "@name is a @stars @type in the @area of town . would you like me to book it for you ?",
    "response": "bridge_guest_house is a 3_star guesthouse in the south of town . would you like me to book it for you ?"
  },
  {
    "pre_ent": [],
    "gold_ent": [],
    "id": 545,
    "template": "you ' re welcome . have a great day !",
    "response": "you ' re welcome . have a great day !"
  },
  {
    "pre_ent": [
      "alpha-milton_guest_house",
      "north",
      "guesthouse"
    ],
    "gold_ent": [
      "63_milton_road"
    ],
    "id": 546,
    "template": "@name is a @type in the @area of town . would you like me to book it for you ?",
    "response": "alpha-milton_guest_house is a guesthouse in the north of town . would you like me to book it for you ?"
  },
  {
    "pre_ent": [],
    "gold_ent": [
      "4r3bmwnk"
    ],
    "id": 547,
    "template": "i ' m sorry , but i wasn ' t able to book that for you . would you like me to try another hotel ?",
    "response": "i ' m sorry , but i wasn ' t able to book that for you . would you like me to try another hotel ?"
  },
  {
    "pre_ent": [],
    "gold_ent": [],
    "id": 548,
    "template": "you are welcome . have a great day !",
    "response": "you are welcome . have a great day !"
  },
  {
    "pre_ent": [
      "expensive",
      "restaurant",
      "quite_a_few"
    ],
    "gold_ent": [
      "quite_a_few"
    ],
    "id": 549,
    "template": "there are @choice restaurants in the @area of town . do you have a preference for a particular area you would like to stay in ?",
    "response": "there are quite_a_few restaurants in the expensive of town . do you have a preference for a particular area you would like to stay in ?"
  },
  {
    "pre_ent": [
      "cocum",
      "west"
    ],
    "gold_ent": [
      "west",
      "tandoori_palace"
    ],
    "id": 550,
    "template": "@name is in the @area part of town . would you like their address ?",
    "response": "cocum is in the west part of town . would you like their address ?"
  },
  {
    "pre_ent": [
      "tandoori_palace",
      "68_histon_road_chesterton",
      "01223506055"
    ],
    "gold_ent": [
      "68_histon_road_chesterton",
      "tandoori_palace",
      "01223506055",
      "cb43le"
    ],
    "id": 551,
    "template": "@name is located at @address . their phone number is @phone .",
    "response": "tandoori_palace is located at 68_histon_road_chesterton . their phone number is 01223506055 ."
  },
  {
    "pre_ent": [],
    "gold_ent": [],
    "id": 552,
    "template": "you ' re welcome . goodbye !",
    "response": "you ' re welcome . goodbye !"
  },
  {
    "pre_ent": [
      "restaurant",
      "several",
      "centre"
    ],
    "gold_ent": [
      "centre",
      "several",
      "chinese"
    ],
    "id": 553,
    "template": "there are @choice restaurants in the @area part of town . do you have a price range preference ?",
    "response": "there are several restaurants in the centre part of town . do you have a price range preference ?"
  },
  {
    "pre_ent": [
      "chinese",
      "tang_chinese",
      "centre"
    ],
    "gold_ent": [
      "21_burleigh_street_city_centre",
      "hk_fusion"
    ],
    "id": 554,
    "template": "i have @name in the @area part of town . would you like me to book it for you ?",
    "response": "i have tang_chinese in the centre part of town . would you like me to book it for you ?"
  },
  {
    "pre_ent": [
      "cdbqymui",
      "hk_fusion"
    ],
    "gold_ent": [
      "cdbqymui"
    ],
    "id": 555,
    "template": "i have booked you at @name , reference number is @ref .",
    "response": "i have booked you at hk_fusion , reference number is cdbqymui ."
  },
  {
    "pre_ent": [],
    "gold_ent": [],
    "id": 556,
    "template": "you ' re welcome . have a great day !",
    "response": "you ' re welcome . have a great day !"
  },
  {
    "pre_ent": [
      "centre",
      "guesthouse",
      "north",
      "city_centre_north_b_and_b"
    ],
    "gold_ent": [
      "guesthouse"
    ],
    "id": 557,
    "template": "@name is a @type in the @area of town . would you like me to book it for you ?",
    "response": "city_centre_north_b_and_b is a guesthouse in the north of town . would you like me to book it for you ?"
  },
  {
    "pre_ent": [
      "centre",
      "be1vd9eh",
      "north",
      "city_centre_north_b_and_b"
    ],
    "gold_ent": [
      "be1vd9eh"
    ],
    "id": 558,
    "template": "i have booked you a room at the @name . your reference number is @ref .",
    "response": "i have booked you a room at the city_centre_north_b_and_b . your reference number is be1vd9eh ."
  },
  {
    "pre_ent": [],
    "gold_ent": [],
    "id": 559,
    "template": "you are welcome . have a great day !",
    "response": "you are welcome . have a great day !"
  },
  {
    "pre_ent": [
      "moderate",
      "restaurant",
      "2"
    ],
    "gold_ent": [],
    "id": 560,
    "template": "there are @choice restaurants in the @area area . do you have a price range preference ?",
    "response": "there are 2 restaurants in the moderate area . do you have a price range preference ?"
  },
  {
    "pre_ent": [
      "centre",
      "restaurant",
      "2"
    ],
    "gold_ent": [
      "riverside_brasserie",
      "de_luca_cucina_and_bar"
    ],
    "id": 561,
    "template": "there are @choice restaurants in the @area part of town . do you have a preference on the area ?",
    "response": "there are 2 restaurants in the centre part of town . do you have a preference on the area ?"
  },
  {
    "pre_ent": [
      "de_luca_cucina_and_bar",
      "2",
      "9eb2im2s"
    ],
    "gold_ent": [
      "9eb2im2s"
    ],
    "id": 562,
    "template": "i have you booked at @name . your reference number is @ref .",
    "response": "i have you booked at de_luca_cucina_and_bar . your reference number is 9eb2im2s ."
  },
  {
    "pre_ent": [],
    "gold_ent": [],
    "id": 563,
    "template": "you are welcome . have a great day !",
    "response": "you are welcome . have a great day !"
  },
  {
    "pre_ent": [
      "moderate",
      "guesthouse",
      "acorn_guest_house"
    ],
    "gold_ent": [
      "guesthouse"
    ],
    "id": 564,
    "template": "how about @name ? it is a @type in the @area area of town .",
    "response": "how about acorn_guest_house ? it is a guesthouse in the moderate area of town ."
  },
  {
    "pre_ent": [
      "hamilton_lodge",
      "north"
    ],
    "gold_ent": [
      "south",
      "guesthouse",
      "bridge_guest_house",
      "3_star"
    ],
    "id": 565,
    "template": "i have @name in the @area of town . would you like me to book it for you ?",
    "response": "i have hamilton_lodge in the north of town . would you like me to book it for you ?"
  },
  {
    "pre_ent": [
      "85bgkwo4",
      "bridge_guest_house"
    ],
    "gold_ent": [],
    "id": 566,
    "template": "i have you booked at @name . your reference number is @ref .",
    "response": "i have you booked at bridge_guest_house . your reference number is 85bgkwo4 ."
  },
  {
    "pre_ent": [
      "85bgkwo4",
      "bridge_guest_house"
    ],
    "gold_ent": [],
    "id": 567,
    "template": "i have you booked at the @name for 5 nights starting on wednesday . your reference number is @ref .",
    "response": "i have you booked at the bridge_guest_house for 5 nights starting on wednesday . your reference number is 85bgkwo4 ."
  },
  {
    "pre_ent": [
      "85bgkwo4",
      "bridge_guest_house"
    ],
    "gold_ent": [
      "85bgkwo4"
    ],
    "id": 568,
    "template": "i have you booked at the @name . your reference number is @ref .",
    "response": "i have you booked at the bridge_guest_house . your reference number is 85bgkwo4 ."
  },
  {
    "pre_ent": [],
    "gold_ent": [],
    "id": 569,
    "template": "you ' re welcome . have a great day !",
    "response": "you ' re welcome . have a great day !"
  },
  {
    "pre_ent": [
      "centre",
      "restaurant"
    ],
    "gold_ent": [
      "centre"
    ],
    "id": 570,
    "template": "i ' m sorry , there are no restaurants in the @area area . would you like me to look for another area ?",
    "response": "i ' m sorry , there are no restaurants in the centre area . would you like me to look for another area ?"
  },
  {
    "pre_ent": [
      "centre",
      "indian",
      "restaurant",
      "kohinoor"
    ],
    "gold_ent": [
      "indian",
      "curry_garden",
      "centre"
    ],
    "id": 571,
    "template": "@name is a @food @type in the @area part of town .",
    "response": "kohinoor is a indian restaurant in the centre part of town ."
  },
  {
    "pre_ent": [
      "centre",
      "curry_garden",
      "106_regent_street_city_centre",
      "01223302330"
    ],
    "gold_ent": [
      "cb21dp",
      "106_regent_street_city_centre",
      "curry_garden",
      "01223302330"
    ],
    "id": 572,
    "template": "@name is located at @address and their phone number is @phone .",
    "response": "curry_garden is located at 106_regent_street_city_centre and their phone number is 01223302330 ."
  },
  {
    "pre_ent": [
      "centre",
      "curry_garden",
      "106_regent_street_city_centre"
    ],
    "gold_ent": [],
    "id": 573,
    "template": "the @name is located at @address .",
    "response": "the curry_garden is located at 106_regent_street_city_centre ."
  },
  {
    "pre_ent": [],
    "gold_ent": [],
    "id": 574,
    "template": "you ' re welcome . have a great day !",
    "response": "you ' re welcome . have a great day !"
  },
  {
    "pre_ent": [
      "el_shaddai",
      "41_warkworth_street",
      "cb11eg"
    ],
    "gold_ent": [
      "01223327978",
      "guesthouse",
      "cheap",
      "el_shaddai",
      "0_star",
      "centre",
      "41_warkworth_street"
    ],
    "id": 575,
    "template": "the @name is located at @address . the postcode is @postcode . is there anything else i can help you with ?",
    "response": "the el_shaddai is located at 41_warkworth_street . the postcode is cb11eg . is there anything else i can help you with ?"
  },
  {
    "pre_ent": [
      "guesthouse"
    ],
    "gold_ent": [],
    "id": 576,
    "template": "i ' m sorry , i wasn ' t able to book that for you . would you like me to try another @type ?",
    "response": "i ' m sorry , i wasn ' t able to book that for you . would you like me to try another guesthouse ?"
  },
  {
    "pre_ent": [
      "el_shaddai",
      "820wcjzq"
    ],
    "gold_ent": [
      "820wcjzq"
    ],
    "id": 577,
    "template": "i have you booked at the @name . your reference number is @ref .",
    "response": "i have you booked at the el_shaddai . your reference number is 820wcjzq ."
  },
  {
    "pre_ent": [],
    "gold_ent": [],
    "id": 578,
    "template": "you ' re welcome . have a great day !",
    "response": "you ' re welcome . have a great day !"
  },
  {
    "pre_ent": [
      "three",
      "hotel"
    ],
    "gold_ent": [
      "three",
      "north"
    ],
    "id": 579,
    "template": "i have @choice hotels that meet your criteria . do you have a price range in mind ?",
    "response": "i have three hotels that meet your criteria . do you have a price range in mind ?"
  },
  {
    "pre_ent": [
      "north",
      "lovell_lodge"
    ],
    "gold_ent": [
      "lovell_lodge"
    ],
    "id": 580,
    "template": "i have @name in the @area of town . would you like me to book it for you ?",
    "response": "i have lovell_lodge in the north of town . would you like me to book it for you ?"
  },
  {
    "pre_ent": [
      "j4q4w07k",
      "lovell_lodge"
    ],
    "gold_ent": [],
    "id": 581,
    "template": "i have booked you a room at the @name . your reference number is @ref .",
    "response": "i have booked you a room at the lovell_lodge . your reference number is j4q4w07k ."
  },
  {
    "pre_ent": [
      "j4q4w07k",
      "lovell_lodge"
    ],
    "gold_ent": [
      "j4q4w07k"
    ],
    "id": 582,
    "template": "i have you booked at the @name . your reference number is @ref .",
    "response": "i have you booked at the lovell_lodge . your reference number is j4q4w07k ."
  },
  {
    "pre_ent": [],
    "gold_ent": [],
    "id": 583,
    "template": "you ' re welcome . have a great day !",
    "response": "you ' re welcome . have a great day !"
  },
  {
    "pre_ent": [],
    "gold_ent": [],
    "id": 584,
    "template": "thank you for using our service .",
    "response": "thank you for using our service ."
  },
  {
    "pre_ent": [
      "21"
    ],
    "gold_ent": [
      "21"
    ],
    "id": 585,
    "template": "there are @choice hotels that meet your criteria . do you have a price range preference ?",
    "response": "there are 21 hotels that meet your criteria . do you have a price range preference ?"
  },
  {
    "pre_ent": [
      "cheap",
      "allenbell"
    ],
    "gold_ent": [],
    "id": 586,
    "template": "i have @name in the @area of town . would you like me to book it for you ?",
    "response": "i have allenbell in the cheap of town . would you like me to book it for you ?"
  },
  {
    "pre_ent": [
      "allenbell"
    ],
    "gold_ent": [
      "autumn_house"
    ],
    "id": 587,
    "template": "i have @name @name , @name , and @name . would you like me to book it for you ?",
    "response": "i have allenbell allenbell , allenbell , and allenbell . would you like me to book it for you ?"
  },
  {
    "pre_ent": [
      "1gfitcau"
    ],
    "gold_ent": [
      "1gfitcau"
    ],
    "id": 588,
    "template": "the booking was successful . your reference number is @ref .",
    "response": "the booking was successful . your reference number is 1gfitcau ."
  },
  {
    "pre_ent": [],
    "gold_ent": [],
    "id": 589,
    "template": "you ' re welcome . have a great day !",
    "response": "you ' re welcome . have a great day !"
  },
  {
    "pre_ent": [],
    "gold_ent": [
      "centre"
    ],
    "id": 590,
    "template": "you ' re welcome . have a great day !",
    "response": "you ' re welcome . have a great day !"
  },
  {
    "pre_ent": [
      "expensive",
      "restaurant",
      "14"
    ],
    "gold_ent": [
      "indian",
      "expensive",
      "14"
    ],
    "id": 591,
    "template": "there are @choice restaurants in the @area of town . do you have a price range preference ?",
    "response": "there are 14 restaurants in the expensive of town . do you have a price range preference ?"
  },
  {
    "pre_ent": [
      "cocum"
    ],
    "gold_ent": [
      "tandoori_palace"
    ],
    "id": 592,
    "template": "i have @name , @name , @name , @name , and @name . would you like me to book it",
    "response": "i have cocum , cocum , cocum , cocum , and cocum . would you like me to book it"
  },
  {
    "pre_ent": [
      "ngoq9j96",
      "tandoori_palace"
    ],
    "gold_ent": [
      "ngoq9j96"
    ],
    "id": 593,
    "template": "i have your reservation for @name at @name on tuesday at 13:00 . your reference number is @ref .",
    "response": "i have your reservation for tandoori_palace at tandoori_palace on tuesday at 13:00 . your reference number is ngoq9j96 ."
  },
  {
    "pre_ent": [],
    "gold_ent": [],
    "id": 594,
    "template": "you are welcome . have a great day !",
    "response": "you are welcome . have a great day !"
  },
  {
    "pre_ent": [
      "cityroomz",
      "centre",
      "hotel"
    ],
    "gold_ent": [
      "hotel",
      "0_star",
      "cityroomz"
    ],
    "id": 595,
    "template": "@name is a @stars @type in the @area area of town . would you like me to book it for you ?",
    "response": "cityroomz is a hotel hotel in the centre area of town . would you like me to book it for you ?"
  },
  {
    "pre_ent": [
      "moderate"
    ],
    "gold_ent": [
      "centre"
    ],
    "id": 596,
    "template": "yes , it is in the @pricerange price range . would you like me to book it for you ?",
    "response": "yes , it is in the moderate price range . would you like me to book it for you ?"
  },
  {
    "pre_ent": [
      "dfhz0zl8",
      "cityroomz"
    ],
    "gold_ent": [],
    "id": 597,
    "template": "i have you booked at the @name . your reference number is @ref .",
    "response": "i have you booked at the cityroomz . your reference number is dfhz0zl8 ."
  },
  {
    "pre_ent": [
      "dfhz0zl8",
      "cityroomz"
    ],
    "gold_ent": [],
    "id": 598,
    "template": "i have you booked at the @name . your reference number is @ref .",
    "response": "i have you booked at the cityroomz . your reference number is dfhz0zl8 ."
  },
  {
    "pre_ent": [
      "dfhz0zl8",
      "cityroomz"
    ],
    "gold_ent": [
      "hotel"
    ],
    "id": 599,
    "template": "i have you booked at the @name . your reference number is @ref .",
    "response": "i have you booked at the cityroomz . your reference number is dfhz0zl8 ."
  },
  {
    "pre_ent": [
      "dfhz0zl8",
      "cityroomz"
    ],
    "gold_ent": [
      "dfhz0zl8"
    ],
    "id": 600,
    "template": "i have booked you at @name . your reference number is @ref .",
    "response": "i have booked you at cityroomz . your reference number is dfhz0zl8 ."
  },
  {
    "pre_ent": [],
    "gold_ent": [],
    "id": 601,
    "template": "you are welcome . have a great day !",
    "response": "you are welcome . have a great day !"
  },
  {
    "pre_ent": [],
    "gold_ent": [],
    "id": 602,
    "template": "you ' re welcome . goodbye .",
    "response": "you ' re welcome . goodbye ."
  },
  {
    "pre_ent": [
      "restaurant",
      "two",
      "cheap"
    ],
    "gold_ent": [
      "two"
    ],
    "id": 603,
    "template": "there are @choice restaurants in the @area part of town . do you have a preference as to type of food ?",
    "response": "there are two restaurants in the cheap part of town . do you have a preference as to type of food ?"
  },
  {
    "pre_ent": [
      "restaurant",
      "centre",
      "dojo_noodle_bar",
      "40210_millers_yard_city_centre",
      "cheap"
    ],
    "gold_ent": [
      "40210_millers_yard_city_centre",
      "dojo_noodle_bar",
      "01223363471"
    ],
    "id": 604,
    "template": "@name is a @food @type in the @area part of town . their address is @address .",
    "response": "dojo_noodle_bar is a cheap restaurant in the centre part of town . their address is 40210_millers_yard_city_centre ."
  },
  {
    "pre_ent": [],
    "gold_ent": [],
    "id": 605,
    "template": "you ' re welcome . have a great day !",
    "response": "you ' re welcome . have a great day !"
  },
  {
    "pre_ent": [
      "hotel",
      "3"
    ],
    "gold_ent": [],
    "id": 606,
    "template": "i have @choice hotels that meet your criteria . do you have a price range in mind ?",
    "response": "i have 3 hotels that meet your criteria . do you have a price range in mind ?"
  },
  {
    "pre_ent": [
      "hotel",
      "3"
    ],
    "gold_ent": [
      "hotel",
      "3",
      "guesthouse"
    ],
    "id": 607,
    "template": "i have @choice hotels that meet your criteria . do you have a price range in mind ?",
    "response": "i have 3 hotels that meet your criteria . do you have a price range in mind ?"
  },
  {
    "pre_ent": [
      "ytmc5ll4",
      "bridge_guest_house"
    ],
    "gold_ent": [
      "ytmc5ll4",
      "the_lensfield_hotel"
    ],
    "id": 608,
    "template": "i have booked you a room at the @name . your reference number is @ref .",
    "response": "i have booked you a room at the bridge_guest_house . your reference number is ytmc5ll4 ."
  },
  {
    "pre_ent": [],
    "gold_ent": [],
    "id": 609,
    "template": "you ' re welcome . goodbye .",
    "response": "you ' re welcome . goodbye ."
  },
  {
    "pre_ent": [
      "restaurant",
      "centre"
    ],
    "gold_ent": [],
    "id": 610,
    "template": "i ' m sorry , there are no restaurants serving christmas food in the @area part of town . would you like me to look for another @type ?",
    "response": "i ' m sorry , there are no restaurants serving christmas food in the centre part of town . would you like me to look for another restaurant ?"
  },
  {
    "pre_ent": [
      "restaurant",
      "centre",
      "the_cow_pizza_kitchen_and_bar",
      "gastropub"
    ],
    "gold_ent": [
      "the_cow_pizza_kitchen_and_bar",
      "moderate"
    ],
    "id": 611,
    "template": "@name is a @food @type in the @area part of town . would you like their location ?",
    "response": "the_cow_pizza_kitchen_and_bar is a gastropub restaurant in the centre part of town . would you like their location ?"
  },
  {
    "pre_ent": [
      "restaurant",
      "centre",
      "the_cow_pizza_kitchen_and_bar",
      "gastropub"
    ],
    "gold_ent": [],
    "id": 612,
    "template": "@name is a @food @type in the @area part of town .",
    "response": "the_cow_pizza_kitchen_and_bar is a gastropub restaurant in the centre part of town ."
  },
  {
    "pre_ent": [
      "corn_exchange_street"
    ],
    "gold_ent": [
      "corn_exchange_street",
      "cb23qf"
    ],
    "id": 613,
    "template": "the address is @address .",
    "response": "the address is corn_exchange_street ."
  },
  {
    "pre_ent": [],
    "gold_ent": [],
    "id": 614,
    "template": "thank you for using our system !",
    "response": "thank you for using our system !"
  },
  {
    "pre_ent": [
      "2",
      "hotel"
    ],
    "gold_ent": [],
    "id": 615,
    "template": "i have @choice hotels that meet your criteria . do you have a price range in mind ?",
    "response": "i have 2 hotels that meet your criteria . do you have a price range in mind ?"
  },
  {
    "pre_ent": [
      "2",
      "expensive",
      "hotel"
    ],
    "gold_ent": [
      "west",
      "2"
    ],
    "id": 616,
    "template": "there are @choice hotels in the @pricerange price range . would you like me to book it for you ?",
    "response": "there are 2 hotels in the expensive price range . would you like me to book it for you ?"
  },
  {
    "pre_ent": [
      "hotel",
      "huntingdon_marriott_hotel"
    ],
    "gold_ent": [
      "4_star"
    ],
    "id": 617,
    "template": "i have @name that meets your criteria . would you like me to book it for you ?",
    "response": "i have huntingdon_marriott_hotel that meets your criteria . would you like me to book it for you ?"
  },
  {
    "pre_ent": [
      "ihgctxh9",
      "hotel",
      "huntingdon_marriott_hotel"
    ],
    "gold_ent": [],
    "id": 618,
    "template": "i have booked you at @name on tuesday at the @name . your reference number is @ref .",
    "response": "i have booked you at huntingdon_marriott_hotel on tuesday at the huntingdon_marriott_hotel . your reference number is ihgctxh9 ."
  },
  {
    "pre_ent": [
      "ihgctxh9",
      "hotel",
      "huntingdon_marriott_hotel"
    ],
    "gold_ent": [
      "hotel"
    ],
    "id": 619,
    "template": "i have booked you at @name . your reference number is @ref .",
    "response": "i have booked you at huntingdon_marriott_hotel . your reference number is ihgctxh9 ."
  },
  {
    "pre_ent": [
      "ihgctxh9",
      "hotel",
      "huntingdon_marriott_hotel"
    ],
    "gold_ent": [],
    "id": 620,
    "template": "i have booked you at @name on tuesday at the @name . your reference number is @ref .",
    "response": "i have booked you at huntingdon_marriott_hotel on tuesday at the huntingdon_marriott_hotel . your reference number is ihgctxh9 ."
  },
  {
    "pre_ent": [
      "ihgctxh9",
      "hotel",
      "huntingdon_marriott_hotel"
    ],
    "gold_ent": [
      "hotel"
    ],
    "id": 621,
    "template": "i have you booked at the @name . your reference number is @ref .",
    "response": "i have you booked at the huntingdon_marriott_hotel . your reference number is ihgctxh9 ."
  },
  {
    "pre_ent": [
      "ihgctxh9",
      "hotel",
      "huntingdon_marriott_hotel"
    ],
    "gold_ent": [
      "huntingdon_marriott_hotel"
    ],
    "id": 622,
    "template": "i have booked you at @name on tuesday at the @name . your reference number is @ref .",
    "response": "i have booked you at huntingdon_marriott_hotel on tuesday at the huntingdon_marriott_hotel . your reference number is ihgctxh9 ."
  },
  {
    "pre_ent": [],
    "gold_ent": [
      "centre"
    ],
    "id": 623,
    "template": "you are welcome . enjoy your stay .",
    "response": "you are welcome . enjoy your stay ."
  },
  {
    "pre_ent": [
      "restaurant",
      "two",
      "south"
    ],
    "gold_ent": [
      "south"
    ],
    "id": 624,
    "template": "there are @choice restaurants in the @area part of town . would you like me to book it for you ?",
    "response": "there are two restaurants in the south part of town . would you like me to book it for you ?"
  },
  {
    "pre_ent": [
      "restaurant",
      "two",
      "south"
    ],
    "gold_ent": [
      "restaurant"
    ],
    "id": 625,
    "template": "there are @choice restaurants in the @area area . would you like me to book it for you ?",
    "response": "there are two restaurants in the south area . would you like me to book it for you ?"
  },
  {
    "pre_ent": [
      "restaurant",
      "two",
      "south"
    ],
    "gold_ent": [
      "expensive",
      "peking_restaurant",
      "the_good_luck_chinese_food_takeaway",
      "two",
      "chinese"
    ],
    "id": 626,
    "template": "there are @choice restaurants in the @area part of town . do you have a preference ?",
    "response": "there are two restaurants in the south part of town . do you have a preference ?"
  },
  {
    "pre_ent": [
      "restaurant",
      "knl2j63q",
      "peking_restaurant"
    ],
    "gold_ent": [],
    "id": 627,
    "template": "i have you booked at @name . your reference number is @ref .",
    "response": "i have you booked at peking_restaurant . your reference number is knl2j63q ."
  },
  {
    "pre_ent": [
      "restaurant",
      "knl2j63q",
      "peking_restaurant"
    ],
    "gold_ent": [],
    "id": 628,
    "template": "i have you booked at @name for 1 at @name . your reference number is @ref .",
    "response": "i have you booked at peking_restaurant for 1 at peking_restaurant . your reference number is knl2j63q ."
  },
  {
    "pre_ent": [
      "restaurant",
      "knl2j63q",
      "peking_restaurant"
    ],
    "gold_ent": [
      "knl2j63q"
    ],
    "id": 629,
    "template": "i have your reservation at @name . your reference number is @ref .",
    "response": "i have your reservation at peking_restaurant . your reference number is knl2j63q ."
  },
  {
    "pre_ent": [],
    "gold_ent": [],
    "id": 630,
    "template": "you ' re welcome . have a great day !",
    "response": "you ' re welcome . have a great day !"
  },
  {
    "pre_ent": [
      "east",
      "restaurant",
      "grafton_hotel_restaurant",
      "british"
    ],
    "gold_ent": [
      "indian",
      "british",
      "chinese"
    ],
    "id": 631,
    "template": "@name is a @food @type in the @area part of town . would you like to book a table ?",
    "response": "grafton_hotel_restaurant is a british restaurant in the east part of town . would you like to book a table ?"
  },
  {
    "pre_ent": [
      "restaurant",
      "grafton_hotel_restaurant",
      "british"
    ],
    "gold_ent": [
      "grafton_hotel_restaurant"
    ],
    "id": 632,
    "template": "i have @name @name , @name , @name , @name , @name , and @name . would you like me to book it for you ?",
    "response": "i have grafton_hotel_restaurant british , grafton_hotel_restaurant , grafton_hotel_restaurant , grafton_hotel_restaurant , grafton_hotel_restaurant , and grafton_hotel_restaurant . would you like me to book it for you ?"
  },
  {
    "pre_ent": [
      "restaurant",
      "96ih1qyg",
      "grafton_hotel_restaurant"
    ],
    "gold_ent": [],
    "id": 633,
    "template": "i have booked you at @name on tuesday at @name . your reference number is @ref .",
    "response": "i have booked you at grafton_hotel_restaurant on tuesday at grafton_hotel_restaurant . your reference number is 96ih1qyg ."
  },
  {
    "pre_ent": [
      "restaurant",
      "96ih1qyg",
      "grafton_hotel_restaurant"
    ],
    "gold_ent": [
      "96ih1qyg"
    ],
    "id": 634,
    "template": "i have booked you at @name on tuesday at @name . your reference number is @ref .",
    "response": "i have booked you at grafton_hotel_restaurant on tuesday at grafton_hotel_restaurant . your reference number is 96ih1qyg ."
  },
  {
    "pre_ent": [],
    "gold_ent": [],
    "id": 635,
    "template": "you ' re welcome . goodbye .",
    "response": "you ' re welcome . goodbye ."
  },
  {
    "pre_ent": [
      "centre",
      "restaurant",
      "both"
    ],
    "gold_ent": [
      "bloomsbury_restaurant",
      "international",
      "the_varsity_restaurant",
      "centre"
    ],
    "id": 636,
    "template": "there are @choice restaurants in the @area part of town . do you have a preference ?",
    "response": "there are both restaurants in the centre part of town . do you have a preference ?"
  },
  {
    "pre_ent": [
      "restaurant",
      "both",
      "moderate"
    ],
    "gold_ent": [
      "both",
      "moderate"
    ],
    "id": 637,
    "template": "i have @choice restaurants in the @pricerange price range . would you like me to book you a table ?",
    "response": "i have both restaurants in the moderate price range . would you like me to book you a table ?"
  },
  {
    "pre_ent": [
      "restaurant",
      "wc1zy82v",
      "the_varsity_restaurant"
    ],
    "gold_ent": [],
    "id": 638,
    "template": "i have booked you at @name , reference number is @ref .",
    "response": "i have booked you at the_varsity_restaurant , reference number is wc1zy82v ."
  },
  {
    "pre_ent": [
      "restaurant",
      "wc1zy82v",
      "the_varsity_restaurant"
    ],
    "gold_ent": [
      "wc1zy82v"
    ],
    "id": 639,
    "template": "i ' m sorry , i was able to book you at @name . your reference number is @ref .",
    "response": "i ' m sorry , i was able to book you at the_varsity_restaurant . your reference number is wc1zy82v ."
  },
  {
    "pre_ent": [],
    "gold_ent": [],
    "id": 640,
    "template": "you ' re welcome . have a great day !",
    "response": "you ' re welcome . have a great day !"
  },
  {
    "pre_ent": [
      "east",
      "guesthouse",
      "worth_house",
      "warkworth_house"
    ],
    "gold_ent": [
      "east",
      "warkworth_terrace",
      "guesthouse",
      "worth_house"
    ],
    "id": 641,
    "template": "@name is a @type in the @area of town . would you like me to book it for you ?",
    "response": "warkworth_house is a guesthouse in the east of town . would you like me to book it for you ?"
  },
  {
    "pre_ent": [
      "east",
      "4_star",
      "worth_house",
      "warkworth_house"
    ],
    "gold_ent": [
      "moderate",
      "worth_house"
    ],
    "id": 642,
    "template": "yes , @name is a @type in the @area .",
    "response": "yes , warkworth_house is a 4_star in the east ."
  },
  {
    "pre_ent": [],
    "gold_ent": [],
    "id": 643,
    "template": "you ' re welcome . have a great day !",
    "response": "you ' re welcome . have a great day !"
  },
  {
    "pre_ent": [],
    "gold_ent": [
      "centre"
    ],
    "id": 644,
    "template": "you ' re welcome . have a nice day !",
    "response": "you ' re welcome . have a nice day !"
  },
  {
    "pre_ent": [
      "18",
      "cheap"
    ],
    "gold_ent": [
      "18"
    ],
    "id": 645,
    "template": "there are @choice hotels in the @area of town . do you have a price range preference ?",
    "response": "there are 18 hotels in the cheap of town . do you have a price range preference ?"
  },
  {
    "pre_ent": [
      "south",
      "rosa_'_s_bed_and_breakfast"
    ],
    "gold_ent": [
      "53_roseford_road",
      "rosa_'_s_bed_and_breakfast",
      "5_mowbray_road",
      "cb22ha",
      "cheap",
      "moderate",
      "cb17sr",
      "aylesbray_lodge_guest_house"
    ],
    "id": 646,
    "template": "i have @name in the @area part of town . would you like me to book it for you ?",
    "response": "i have rosa_'_s_bed_and_breakfast in the south part of town . would you like me to book it for you ?"
  },
  {
    "pre_ent": [
      "guesthouse"
    ],
    "gold_ent": [
      "32gmtm5v"
    ],
    "id": 647,
    "template": "i ' m sorry , i wasn ' t able to book that for you . would you like me to try another @type ?",
    "response": "i ' m sorry , i wasn ' t able to book that for you . would you like me to try another guesthouse ?"
  },
  {
    "pre_ent": [],
    "gold_ent": [],
    "id": 648,
    "template": "you ' re welcome . have a great day !",
    "response": "you ' re welcome . have a great day !"
  },
  {
    "pre_ent": [
      "13",
      "north"
    ],
    "gold_ent": [
      "north",
      "13"
    ],
    "id": 649,
    "template": "there are @choice hotels in the @area area . do you have a price range preference ?",
    "response": "there are 13 hotels in the north area . do you have a price range preference ?"
  },
  {
    "pre_ent": [
      "centre",
      "north",
      "city_centre_north_b_and_b"
    ],
    "gold_ent": [
      "328a_histon_road",
      "city_centre_north_b_and_b",
      "guesthouse",
      "cb43ht"
    ],
    "id": 650,
    "template": "i have @name in the @area area of town . would you like me to book it for you ?",
    "response": "i have city_centre_north_b_and_b in the north area of town . would you like me to book it for you ?"
  },
  {
    "pre_ent": [
      "centre",
      "cheap",
      "north",
      "city_centre_north_b_and_b"
    ],
    "gold_ent": [
      "cheap"
    ],
    "id": 651,
    "template": "how about @name ? it is a @type in the @area .",
    "response": "how about city_centre_north_b_and_b ? it is a cheap in the north ."
  },
  {
    "pre_ent": [],
    "gold_ent": [],
    "id": 652,
    "template": "you ' re welcome . have a great day !",
    "response": "you ' re welcome . have a great day !"
  },
  {
    "pre_ent": [
      "restaurant",
      "one",
      "north"
    ],
    "gold_ent": [
      "expensive",
      "north",
      "one",
      "restaurant"
    ],
    "id": 653,
    "template": "there are @choice restaurants in the @area part of town . would you like me to book it for you ?",
    "response": "there are one restaurants in the north part of town . would you like me to book it for you ?"
  },
  {
    "pre_ent": [
      "restaurant",
      "one",
      "restaurant_two_two",
      "22_chesterton_road_chesterton",
      "01223351880"
    ],
    "gold_ent": [
      "22_chesterton_road_chesterton",
      "restaurant_two_two",
      "cb43ax"
    ],
    "id": 654,
    "template": "@name is located at @address and their phone number is @phone .",
    "response": "restaurant_two_two is located at 22_chesterton_road_chesterton and their phone number is 01223351880 ."
  },
  {
    "pre_ent": [],
    "gold_ent": [
      "centre"
    ],
    "id": 655,
    "template": "you ' re welcome . goodbye .",
    "response": "you ' re welcome . goodbye ."
  },
  {
    "pre_ent": [
      "centre",
      "restaurant",
      "two"
    ],
    "gold_ent": [
      "two",
      "restaurant"
    ],
    "id": 656,
    "template": "there are @choice restaurants in the @area part of town . do you have a preference for price range ?",
    "response": "there are two restaurants in the centre part of town . do you have a preference for price range ?"
  },
  {
    "pre_ent": [
      "anatolia",
      "turkish",
      "moderate",
      "restaurant"
    ],
    "gold_ent": [
      "expensive",
      "turkish",
      "anatolia",
      "two",
      "centre"
    ],
    "id": 657,
    "template": "@name is a @food @type in the @area part of town . would you like me to book it for you ?",
    "response": "anatolia is a turkish restaurant in the moderate part of town . would you like me to book it for you ?"
  },
  {
    "pre_ent": [
      "anatolia",
      "turkish",
      "moderate",
      "restaurant"
    ],
    "gold_ent": [
      "moderate",
      "anatolia"
    ],
    "id": 658,
    "template": "@name is a @food @type in the @area area of town . would you like me to book it for you ?",
    "response": "anatolia is a turkish restaurant in the moderate area of town . would you like me to book it for you ?"
  },
  {
    "pre_ent": [
      "restaurant"
    ],
    "gold_ent": [
      "96zyhln1"
    ],
    "id": 659,
    "template": "i ' m sorry , i wasn ' t able to book that for you . would you like me to try another @type ?",
    "response": "i ' m sorry , i wasn ' t able to book that for you . would you like me to try another restaurant ?"
  },
  {
    "pre_ent": [],
    "gold_ent": [],
    "id": 660,
    "template": "you ' re welcome . goodbye .",
    "response": "you ' re welcome . goodbye ."
  },
  {
    "pre_ent": [
      "restaurant",
      "one",
      "east"
    ],
    "gold_ent": [
      "yu_garden"
    ],
    "id": 661,
    "template": "there are @choice restaurants in the @area part of town . do you have a price range preference ?",
    "response": "there are one restaurants in the east part of town . do you have a price range preference ?"
  },
  {
    "pre_ent": [
      "restaurant"
    ],
    "gold_ent": [
      "5mr8ko1d"
    ],
    "id": 662,
    "template": "i ' m sorry , i wasn ' t able to book that for you . would you like to try another @type ?",
    "response": "i ' m sorry , i wasn ' t able to book that for you . would you like to try another restaurant ?"
  },
  {
    "pre_ent": [],
    "gold_ent": [],
    "id": 663,
    "template": "you ' re welcome . have a great day !",
    "response": "you ' re welcome . have a great day !"
  },
  {
    "pre_ent": [
      "centre",
      "restaurant",
      "15"
    ],
    "gold_ent": [
      "15"
    ],
    "id": 664,
    "template": "there are @choice restaurants in the @area area . do you have a preference for price range ?",
    "response": "there are 15 restaurants in the centre area . do you have a preference for price range ?"
  },
  {
    "pre_ent": [
      "charlie_chan"
    ],
    "gold_ent": [
      "chinese"
    ],
    "id": 665,
    "template": "@name is a nice place . would you like their address ?",
    "response": "charlie_chan is a nice place . would you like their address ?"
  },
  {
    "pre_ent": [
      "centre",
      "charlie_chan",
      "regent_street_city_centre",
      "01223361763"
    ],
    "gold_ent": [
      "golden_house",
      "12_lensfield_road_city_centre",
      "cb21eg",
      "01842753771"
    ],
    "id": 666,
    "template": "@name is located at @address and their phone number is @phone .",
    "response": "charlie_chan is located at regent_street_city_centre and their phone number is 01223361763 ."
  },
  {
    "pre_ent": [
      "golden_house",
      "01842753771"
    ],
    "gold_ent": [],
    "id": 667,
    "template": "i have the @name for you at @name . your reference number is @ref .",
    "response": "i have the golden_house for you at golden_house . your reference number is 01842753771 ."
  },
  {
    "pre_ent": [],
    "gold_ent": [],
    "id": 668,
    "template": "you are welcome . have a great day !",
    "response": "you are welcome . have a great day !"
  },
  {
    "pre_ent": [
      "centre",
      "restaurant",
      "a_variety"
    ],
    "gold_ent": [
      "a_variety",
      "chinese"
    ],
    "id": 669,
    "template": "there are @choice restaurants in the @area area . do you have a price range preference ?",
    "response": "there are a_variety restaurants in the centre area . do you have a price range preference ?"
  },
  {
    "pre_ent": [
      "lan_hong_house",
      "12_norfolk_street_city_centre",
      "centre",
      "01223350420"
    ],
    "gold_ent": [
      "12_norfolk_street_city_centre",
      "01223350420",
      "cb12lf",
      "centre",
      "lan_hong_house",
      "chinese",
      "restaurant"
    ],
    "id": 670,
    "template": "@name is located at @address and their phone number is @phone .",
    "response": "lan_hong_house is located at 12_norfolk_street_city_centre and their phone number is 01223350420 ."
  },
  {
    "pre_ent": [],
    "gold_ent": [],
    "id": 671,
    "template": "you ' re welcome . have a nice day !",
    "response": "you ' re welcome . have a nice day !"
  },
  {
    "pre_ent": [
      "north",
      "two"
    ],
    "gold_ent": [
      "two",
      "north",
      "moderate"
    ],
    "id": 672,
    "template": "there are @choice hotels in the @area part of town . do you have a price range preference ?",
    "response": "there are two hotels in the north part of town . do you have a price range preference ?"
  },
  {
    "pre_ent": [
      "worth_house",
      "north"
    ],
    "gold_ent": [],
    "id": 673,
    "template": "i have @name in the @area part of town . would you like me to book it for you ?",
    "response": "i have worth_house in the north part of town . would you like me to book it for you ?"
  },
  {
    "pre_ent": [
      "worth_house",
      "north"
    ],
    "gold_ent": [
      "moderate",
      "cheap"
    ],
    "id": 674,
    "template": "i have @name in the @area area . would you like to book one of these ?",
    "response": "i have worth_house in the north area . would you like to book one of these ?"
  },
  {
    "pre_ent": [
      "worth_house",
      "north"
    ],
    "gold_ent": [
      "cheap",
      "worth_house"
    ],
    "id": 675,
    "template": "i have @name in the @area of town . would you like me to book it for you ?",
    "response": "i have worth_house in the north of town . would you like me to book it for you ?"
  },
  {
    "pre_ent": [
      "worth_house",
      "7puke6ms"
    ],
    "gold_ent": [],
    "id": 676,
    "template": "i have you booked at @name for 5 nights starting on saturday for 5 nights . your reference number is @ref .",
    "response": "i have you booked at worth_house for 5 nights starting on saturday for 5 nights . your reference number is 7puke6ms ."
  },
  {
    "pre_ent": [
      "worth_house",
      "7puke6ms"
    ],
    "gold_ent": [
      "7puke6ms"
    ],
    "id": 677,
    "template": "i have your reservation for @name . your reference number is @ref .",
    "response": "i have your reservation for worth_house . your reference number is 7puke6ms ."
  },
  {
    "pre_ent": [],
    "gold_ent": [],
    "id": 678,
    "template": "you ' re welcome . have a great day !",
    "response": "you ' re welcome . have a great day !"
  },
  {
    "pre_ent": [
      "holy_trinity_church",
      "market_street"
    ],
    "gold_ent": [
      "free",
      "cb23nz",
      "holy_trinity_church",
      "market_street",
      "centre"
    ],
    "id": 679,
    "template": "@name is located at @address .",
    "response": "holy_trinity_church is located at market_street ."
  },
  {
    "pre_ent": [
      "holy_trinity_church",
      "centre"
    ],
    "gold_ent": [
      "architecture"
    ],
    "id": 680,
    "template": "yes , @name is in the @area part of town .",
    "response": "yes , holy_trinity_church is in the centre part of town ."
  },
  {
    "pre_ent": [],
    "gold_ent": [],
    "id": 681,
    "template": "you ' re welcome . have a nice day !",
    "response": "you ' re welcome . have a nice day !"
  },
  {
    "pre_ent": [
      "west",
      "restaurant",
      "many"
    ],
    "gold_ent": [
      "many",
      "west",
      "expensive"
    ],
    "id": 682,
    "template": "there are @choice restaurants in the @area area . do you have a preference for a particular type of food ?",
    "response": "there are many restaurants in the west area . do you have a preference for a particular type of food ?"
  },
  {
    "pre_ent": [
      "cocum"
    ],
    "gold_ent": [
      "indian",
      "expensive",
      "west",
      "rice_boat"
    ],
    "id": 683,
    "template": "i have @name , @name , @name , @name , and @name . would you like me to make a reservation for you ?",
    "response": "i have cocum , cocum , cocum , cocum , and cocum . would you like me to make a reservation for you ?"
  },
  {
    "pre_ent": [
      "restaurant"
    ],
    "gold_ent": [
      "s224qq91",
      "rice_boat"
    ],
    "id": 684,
    "template": "i ' m sorry , i wasn ' t able to book that for you . would you like to try another @type ?",
    "response": "i ' m sorry , i wasn ' t able to book that for you . would you like to try another restaurant ?"
  },
  {
    "pre_ent": [],
    "gold_ent": [
      "centre"
    ],
    "id": 685,
    "template": "you ' re welcome . have a great day !",
    "response": "you ' re welcome . have a great day !"
  },
  {
    "pre_ent": [
      "cheap",
      "two"
    ],
    "gold_ent": [
      "alexander_bed_and_breakfast",
      "two",
      "4_star",
      "el_shaddai"
    ],
    "id": 686,
    "template": "there are @choice hotels in the @area area . do you have a preference for price range ?",
    "response": "there are two hotels in the cheap area . do you have a preference for price range ?"
  },
  {
    "pre_ent": [
      "guesthouse",
      "centre",
      "0_star",
      "el_shaddai"
    ],
    "gold_ent": [
      "el_shaddai"
    ],
    "id": 687,
    "template": "yes , @name is a @stars @type in the @area of town . would you like me to book it for you ?",
    "response": "yes , el_shaddai is a 0_star guesthouse in the centre of town . would you like me to book it for you ?"
  },
  {
    "pre_ent": [
      "cb11eg"
    ],
    "gold_ent": [
      "cb11eg"
    ],
    "id": 688,
    "template": "the postcode is @postcode . is there anything else i can assist you with ?",
    "response": "the postcode is cb11eg . is there anything else i can assist you with ?"
  },
  {
    "pre_ent": [
      "centre"
    ],
    "gold_ent": [
      "el_shaddai",
      "guesthouse"
    ],
    "id": 689,
    "template": "yes , it is in the @pricerange price range . would you like me to book it for you ?",
    "response": "yes , it is in the centre price range . would you like me to book it for you ?"
  },
  {
    "pre_ent": [
      "cheap",
      "el_shaddai"
    ],
    "gold_ent": [
      "el_shaddai",
      "guesthouse"
    ],
    "id": 690,
    "template": "yes , @name is in the @pricerange price range . would you like me to book it for you ?",
    "response": "yes , el_shaddai is in the cheap price range . would you like me to book it for you ?"
  },
  {
    "pre_ent": [],
    "gold_ent": [],
    "id": 691,
    "template": "you are welcome . have a great day !",
    "response": "you are welcome . have a great day !"
  },
  {
    "pre_ent": [],
    "gold_ent": [],
    "id": 692,
    "template": "you ' re welcome . goodbye .",
    "response": "you ' re welcome . goodbye ."
  },
  {
    "pre_ent": [
      "moderate",
      "acorn_guest_house"
    ],
    "gold_ent": [
      "acorn_guest_house"
    ],
    "id": 693,
    "template": "i have the @name in the @area area of town . would you like to book a room ?",
    "response": "i have the acorn_guest_house in the moderate area of town . would you like to book a room ?"
  },
  {
    "pre_ent": [
      "acorn_guest_house"
    ],
    "gold_ent": [
      "moderate",
      "ashley_hotel",
      "2_star"
    ],
    "id": 694,
    "template": "yes , @name has free internet and parking . would you like me to book it for you ?",
    "response": "yes , acorn_guest_house has free internet and parking . would you like me to book it for you ?"
  },
  {
    "pre_ent": [
      "hotel",
      "ashley_hotel"
    ],
    "gold_ent": [
      "ashley_hotel"
    ],
    "id": 695,
    "template": "yes , @name has free internet and parking . would you like me to book it for you ?",
    "response": "yes , ashley_hotel has free internet and parking . would you like me to book it for you ?"
  },
  {
    "pre_ent": [
      "74_chesterton_road"
    ],
    "gold_ent": [
      "74_chesterton_road",
      "ashley_hotel"
    ],
    "id": 696,
    "template": "the address is @address .",
    "response": "the address is 74_chesterton_road ."
  },
  {
    "pre_ent": [
      "cb41er"
    ],
    "gold_ent": [
      "cb41er"
    ],
    "id": 697,
    "template": "the postcode is @postcode . is there anything else i can help you with ?",
    "response": "the postcode is cb41er . is there anything else i can help you with ?"
  },
  {
    "pre_ent": [
      "moderate",
      "hotel",
      "ashley_hotel"
    ],
    "gold_ent": [
      "north"
    ],
    "id": 698,
    "template": "the @name is in the @pricerange price range .",
    "response": "the ashley_hotel is in the moderate price range ."
  },
  {
    "pre_ent": [],
    "gold_ent": [],
    "id": 699,
    "template": "you ' re welcome . goodbye .",
    "response": "you ' re welcome . goodbye ."
  },
  {
    "pre_ent": [
      "centre",
      "restaurant",
      "many"
    ],
    "gold_ent": [
      "many",
      "centre"
    ],
    "id": 700,
    "template": "there are @choice restaurants in the @area . do you have a preference for price range ?",
    "response": "there are many restaurants in the centre . do you have a preference for price range ?"
  },
  {
    "pre_ent": [
      "centre",
      "restaurant"
    ],
    "gold_ent": [],
    "id": 701,
    "template": "i ' m sorry , there are no restaurants serving australian food in the @area . would you like to try something else ?",
    "response": "i ' m sorry , there are no restaurants serving australian food in the centre . would you like to try something else ?"
  },
  {
    "pre_ent": [
      "centre",
      "restaurant",
      "la_mimosa",
      "mediterranean"
    ],
    "gold_ent": [],
    "id": 702,
    "template": "@name is a @food @type in the @area part of town .",
    "response": "la_mimosa is a mediterranean restaurant in the centre part of town ."
  },
  {
    "pre_ent": [
      "expensive",
      "restaurant",
      "la_mimosa",
      "mediterranean"
    ],
    "gold_ent": [
      "la_mimosa",
      "expensive",
      "centre",
      "mediterranean"
    ],
    "id": 703,
    "template": "@name is a @food @type in the @area part of town . would you like their address ?",
    "response": "la_mimosa is a mediterranean restaurant in the expensive part of town . would you like their address ?"
  },
  {
    "pre_ent": [
      "expensive",
      "la_mimosa"
    ],
    "gold_ent": [
      "la_mimosa",
      "many"
    ],
    "id": 704,
    "template": "@name is in the @area part of town . would you like their address ?",
    "response": "la_mimosa is in the expensive part of town . would you like their address ?"
  },
  {
    "pre_ent": [
      "la_mimosa"
    ],
    "gold_ent": [
      "many"
    ],
    "id": 705,
    "template": "yes , i have a table for you at @name . your reference number is @ref .",
    "response": "yes , i have a table for you at la_mimosa . your reference number is la_mimosa ."
  },
  {
    "pre_ent": [
      "thompsons_lane_fen_ditton",
      "cb58aq"
    ],
    "gold_ent": [
      "cb58aq",
      "thompsons_lane_fen_ditton",
      "la_mimosa",
      "01223362525"
    ],
    "id": 706,
    "template": "the address is @address , @postcode . can i help you with anything else ?",
    "response": "the address is thompsons_lane_fen_ditton , cb58aq . can i help you with anything else ?"
  },
  {
    "pre_ent": [],
    "gold_ent": [],
    "id": 707,
    "template": "you ' re welcome . have a great day !",
    "response": "you ' re welcome . have a great day !"
  },
  {
    "pre_ent": [
      "centre",
      "restaurant",
      "quite_a_few"
    ],
    "gold_ent": [
      "quite_a_few"
    ],
    "id": 708,
    "template": "there are @choice restaurants in the @area of town . do you have a preference as to narrow it down ?",
    "response": "there are quite_a_few restaurants in the centre of town . do you have a preference as to narrow it down ?"
  },
  {
    "pre_ent": [
      "centre",
      "kymmoy",
      "cb21uj"
    ],
    "gold_ent": [
      "kymmoy",
      "asian_oriental",
      "cb12as"
    ],
    "id": 709,
    "template": "@name is in the @area part of town . the postcode is @postcode .",
    "response": "kymmoy is in the centre part of town . the postcode is cb21uj ."
  },
  {
    "pre_ent": [],
    "gold_ent": [],
    "id": 710,
    "template": "you ' re welcome . have a great day !",
    "response": "you ' re welcome . have a great day !"
  },
  {
    "pre_ent": [],
    "gold_ent": [],
    "id": 711,
    "template": "you ' re welcome . have a great day !",
    "response": "you ' re welcome . have a great day !"
  }
]
