# Supplementary material for: PluDG: enhancing task-oriented dialogue system with knowledge graph plug-in module
Source: PeerJ Comput Sci. 2023 Nov 24;9:e1707. doi: 10.7717/peerj-cs.1707 (PMC10703105; doi:10.7717/peerj-cs.1707)
Supplement: Supplemental Information 1 [file peerj-cs-09-1707-s001.zip › decoder/data/woz2.1/raw/entities.json]

{
 "all_entities": {
  "address": [
   "4_kings_parade_city_centre",
   "12_norfolk_street_city_centre",
   "cherry_hinton_road",
   "52_gilbert_road",
   "37_newnham_road_newnham",
   "39_fitzroy_street",
   "108_regent_street_city_centre",
   "5_jordans_yard_bridge_street_city_centre",
   "88_mill_road_city_centre",
   "40428_king_street_city_centre",
   "milton_road_chesterton",
   "little_saint_mary_'_s_lane",
   "1_kings_parade",
   "251a_chesterton_road",
   "wollaston_road",
   "205_victoria_road_chesterton",
   "hotel_felix_whitehouse_lane_huntingdon_road",
   "bateman_street",
   "52_mill_road_city_centre",
   "market_street",
   "64_cherry_hinton_road_cherry_hinton",
   "30_bridge_street_city_centre",
   "83_regent_street",
   "31_newnham_road_newnham",
   "169_high_street_chesterton_chesterton",
   "cambridge_passenger_cruisers_,_jubilee_house",
   "girton_college_,_huntingdon_road",
   "21_-_24_northampton_road",
   "172_chesterton_road",
   "fulbourn",
   "14_-16_bridge_street",
   "84_regent_street_city_centre",
   "2g_cambridge_leisure_park_cherry_hinton_road_cherry_hinton",
   "78-80_milton_road",
   "138_perne_road",
   "34_-_35_green_street",
   "8_market_passage",
   "82_arbury_road",
   "53_roseford_road",
   "victoria_avenue_chesterton",
   "lensfield_road",
   "market_square",
   "jesus_lane_fen_ditton",
   "de_vere_university_arms_regent_street_city_centre",
   "191_histon_road_chesterton",
   "36_saint_andrews_street",
   "saint_john_'_s_street",
   "12_lensfield_road_city_centre",
   "silver_street",
   "144_thornton_road",
   "63_milton_road",
   "clifton_way",
   "thompsons_lane_fen_ditton",
   "regent_street_city_centre",
   "sidney_street",
   "86_regent_street_city_centre",
   "59_hills_road_city_centre",
   "43_high_street_cherry_hinton_cherry_hinton",
   "park_street",
   "the_old_pumping_station_,_cheddars_lane",
   "68_histon_road_chesterton",
   "39_burleigh_street_city_centre",
   "156_chesterton_road",
   "st_._michael_'_s_church_trinity_street_city_centre",
   "40210_millers_yard_city_centre",
   "12_st_._johns_street_city_centre",
   "king_street_city_centre",
   "100_mill_road_city_centre",
   "732-734_newmarket_road",
   "74_mill_road_city_centre",
   "106_mill_road_city_centre",
   "47-53_regent_street",
   "152_chesterton_road",
   "warkworth_terrace",
   "cherry_hinton_hall_,_cherry_hinton_road",
   "21_burleigh_street_city_centre",
   "kingfisher_way_,_hinchinbrook_business_park_,_huntingdon",
   "49_newnham_road",
   "51_trumpington_street_city_centre",
   "10_homerton_street_city_centre",
   "12_bridge_street_city_centre",
   "71_castle_street_city_centre",
   "22_chesterton_road_chesterton",
   "7_barnwell_road_fen_ditton",
   "the_belfast_yard_,_coldham_'_s_road",
   "anglia_ruskin_university_,_east_road",
   "trumpington_street",
   "183_east_road_city_centre",
   "sleeperz_hotel_,_station_road",
   "106_regent_street_city_centre",
   "free_school_lane",
   "cambridge_lodge_hotel_139_huntingdon_road_city_centre",
   "517a_coldham_lane",
   "24_green_street_city_centre",
   "710_newmarket_road",
   "market_hill_city_centre",
   "university_of_cambridge_,_downing_street",
   "newmarket_road_fen_ditton",
   "2-3_castle_street",
   "8_mercers_row_,_mercers_row_industrial_estate",
   "154_chesterton_road",
   "152_-_154_hills_road",
   "529_newmarket_road_fen_ditton",
   "40270_king_street_city_centre",
   "54_king_street_city_centre",
   "the_plough_,_green_end_,_fen_ditton_,",
   "grafton_hotel_619_newmarket_road_fen_ditton",
   "crowne_plaza_hotel_20_downing_street",
   "pool_way_,_whitehill_road_,_off_newmarket_road",
   "anglia_ruskin_enterprise_,_east_road",
   "82_cherry_hinton_road_cherry_hinton",
   "hills_road_city_centre",
   "17_hills_road_city_centre",
   "74_chesterton_road",
   "trinity_lane",
   "storey_'_s_way",
   "15_magdalene_street_city_centre",
   "2_rose_crescent_city_centre",
   "colville_road_,_cherry_hinton",
   "herschel_road",
   "cambridge_leisure_park_clifton_way",
   "151_hills_road",
   "saint_andrew_'_s_street",
   "41518_castle_street_city_centre",
   "hills_rd_._,_cambridge",
   "jesus_lane",
   "1_station_road",
   "fen_causeway_,_newnham_road_,",
   "5_mowbray_road",
   "3_-_5_millers_yard_mill_lane",
   "5_greens_road",
   "35_newnham_road_newnham",
   "12_market_hill_city_centre",
   "451_newmarket_road_fen_ditton",
   "jedburgh_court_,_kings_hedges",
   "2_sturton_street_city_centre",
   "365_milton_road",
   "unit_g6_,_cambridge_leisure_park_,_clifton_road",
   "6_lensfield_road",
   "33_bridge_street",
   "the_little_rose_37_trumpington_street",
   "quayside_off_bridge_street",
   "66_chesterton_road_chesterton",
   "wheeler_street",
   "124_tenison_road",
   "back_lane_,_cambourne",
   "53-57_lensfield_road",
   "sidgwick_avenue",
   "4_-_6_rose_crescent",
   "unit_8_,_viking_way_,_bar_hill",
   "290_mill_road_city_centre",
   "6_saint_edward_'_s_passage",
   "56_saint_barnabas_road",
   "between_victoria_road_and_the_river",
   "bridge_street_city_centre",
   "98_king_street",
   "finders_corner_newmarket_road",
   "33-34_saint_andrews_street",
   "14_king_'_s_parade",
   "15-17_norman_way_,_coldhams_business_park",
   "king_'_s_parade",
   "regent_street",
   "cambridge_retail_park_newmarket_road_fen_ditton",
   "8_norfolk_street_city_centre",
   "11_peas_hill_city_centre",
   "32_bridge_street_city_centre",
   "mill_road_city_centre",
   "magdalene_street",
   "granta_place_,_mill_lane",
   "22_sidney_street",
   "96_barton_road",
   "corn_exchange_street",
   "196_mill_road_city_centre",
   "41_warkworth_street",
   "cambridge_city_football_club_milton_road_chesterton",
   "huntingdon_road_city_centre",
   "cambridge_leisure_park_,_clifton_way",
   "21_-_24_northampton_street",
   "10_king_s_parade",
   "milton_country_park_,_milton",
   "midsummer_common",
   "gwydir_street_,_no_._5_dale_'_s_brewery",
   "20_milton_road_chesterton",
   "castle_street",
   "cafe_jello_gallery_,_13_magdalene_street",
   "2_norfolk_street",
   "trinity_street",
   "17_magdalene_street_city_centre",
   "6_trinity_street",
   "free_school_lane_city_centre",
   "wandlebury_ring_,_gog_magog_hills_,_babraham",
   "doubletree_by_hilton_cambridge_granta_place_mill_lane",
   "1-6_corn_exchange_street",
   "7_milton_road_chesterton",
   "heidelberg_gardens_,_lion_yard",
   "gonville_place",
   "the_grafton_centre_,_east_road",
   "unit_su43_,_grande_arcade_,_saint_andrews_street",
   "g4_cambridge_leisure_park_clifton_way_cherry_hinton",
   "15_-_19_trumpington_street",
   "328a_histon_road",
   "cambridge_leisure_park_clifton_way_cherry_hinton",
   "72_regent_street_city_centre",
   "napier_street_city_centre",
   "1_wheeler_street",
   "62_gilbert_road",
   "35_saint_andrews_street_city_centre",
   "23_high_street_,_fen_ditton"
  ],
  "area": [
   "east",
   "north",
   "west",
   "south",
   "centre"
  ],
  "food": [
   "chinese",
   "korean",
   "spanish",
   "japanese",
   "international",
   "indian",
   "vietnamese",
   "mediterranean",
   "turkish",
   "north_american",
   "modern_european",
   "european",
   "french",
   "seafood",
   "portuguese",
   "mexican",
   "asian_oriental",
   "african",
   "british",
   "thai",
   "italian",
   "lebanese",
   "gastropub"
  ],
  "name": [
   "allenbell",
   "sesame_restaurant_and_bar",
   "frankie_and_bennys",
   "pizza_express",
   "cambridge_museum_of_technology",
   "the_cambridge_chop_house",
   "kettle_'_s_yard",
   "the_fitzwilliam_museum",
   "cityroomz",
   "thanh_binh",
   "the_copper_kettle",
   "meze_bar",
   "saint_johns_chop_house",
   "holy_trinity_church",
   "cote",
   "cambridge_lodge_restaurant",
   "nandos_city_centre",
   "zizzi_cambridge",
   "little_seoul",
   "cambridge_artworks",
   "kohinoor",
   "darrys_cookhouse_and_wine_shop",
   "mahal_of_cambridge",
   "tenpin",
   "cambridge_book_and_print_gallery",
   "cocum",
   "curry_prince",
   "saint_barnabas_press_gallery",
   "wagamama",
   "regency_gallery",
   "pembroke_college",
   "peking_restaurant",
   "jesus_green_outdoor_pool",
   "hk_fusion",
   "acorn_guest_house",
   "anatolia",
   "city_centre_north_b_and_b",
   "cherry_hinton_water_play",
   "the_missing_sock",
   "royal_standard",
   "prezzo",
   "the_man_on_the_moon",
   "clare_hall",
   "loch_fyne",
   "michaelhouse_cafe",
   "the_cambridge_belfry",
   "ruskin_gallery",
   "express_by_holiday_inn_cambridge",
   "corpus_christi",
   "christ_'_s_college",
   "riverboat_georgina",
   "caffe_uno",
   "bedouin",
   "ali_baba",
   "sheep_'_s_green_and_lammas_land_park_fen_causeway",
   "ballare",
   "gourmet_burger_kitchen",
   "riverside_brasserie",
   "autumn_house",
   "huntingdon_marriott_hotel",
   "gallery_at_twelve_a_high_street",
   "pizza_hut_fen_ditton",
   "whipple_museum_of_the_history_of_science",
   "people_'_s_portraits_exhibition_at_girton_college",
   "saigon_city",
   "lynne_strover_gallery",
   "gonville_hotel",
   "limehouse",
   "avalon",
   "saint_catharine_'_s_college",
   "whale_of_a_time",
   "kymmoy",
   "the_nirala",
   "pizza_hut_city_centre",
   "j_restaurant",
   "pizza_hut_cherry_hinton",
   "magdalene_college",
   "india_house",
   "the_cherry_hinton_village_centre",
   "panahar",
   "abbey_pool_and_astroturf_pitch",
   "cafe_jello_gallery",
   "the_oak_bistro",
   "soul_tree_nightclub",
   "the_junction",
   "travellers_rest",
   "efes_restaurant",
   "hotel_du_vin_and_bistro",
   "gonville_and_caius_college",
   "shiraz_restaurant",
   "hughes_hall",
   "broughton_house_gallery",
   "old_schools",
   "ugly_duckling",
   "bridge_guest_house",
   "primavera",
   "yu_garden",
   "kambar",
   "the_slug_and_lettuce",
   "la_tasca",
   "da_vinci_pizzeria",
   "the_cambridge_punter",
   "the_fez_club",
   "a_and_b_guest_house",
   "saffron_brasserie",
   "wandlebury_country_park",
   "cambridge_arts_theatre",
   "chiquito_restaurant_bar",
   "alpha-milton_guest_house",
   "backstreet_bistro",
   "taj_tandoori",
   "castle_galleries",
   "university_arms_hotel",
   "the_cambridge_corn_exchange",
   "curry_garden",
   "kirkwood_house",
   "cambridge_and_county_folk_museum",
   "maharajah_tandoori_restaurant",
   "restaurant_one_seven",
   "the_good_luck_chinese_food_takeaway",
   "shanghai_family_restaurant",
   "restaurant_two_two",
   "tandoori_palace",
   "rice_boat",
   "vue_cinema",
   "warkworth_house",
   "trinity_college",
   "curry_queen",
   "the_gardenia",
   "lovell_lodge",
   "addenbrookes_hospital",
   "pizza_express_fen_ditton",
   "city_stop_restaurant",
   "de_luca_cucina_and_bar",
   "byard_art",
   "eraina",
   "archway_house",
   "aylesbray_lodge_guest_house",
   "golden_wok",
   "nandos",
   "rajmahal",
   "la_raza",
   "the_place",
   "sidney_sussex_college",
   "scott_polar_museum",
   "leverton_house",
   "fitzbillies_restaurant",
   "graffiti",
   "clare_college",
   "downing_college",
   "queens_'_college",
   "cambridge_contemporary_art",
   "cambridge_university_botanic_gardens",
   "adc_theatre",
   "worth_house",
   "churchill_college",
   "la_mimosa",
   "the_gandhi",
   "tang_chinese",
   "don_pasquale_pizzeria",
   "club_salsa",
   "cineworld_cinema",
   "jesus_college",
   "saint_john_'_s_college",
   "hamilton_lodge",
   "dojo_noodle_bar",
   "el_shaddai",
   "rosa_'_s_bed_and_breakfast",
   "hakka",
   "royal_spice",
   "midsummer_house_restaurant",
   "bloomsbury_restaurant",
   "nusha",
   "the_lensfield_hotel",
   "all_saints_church",
   "clowns_cafe",
   "grafton_hotel_restaurant",
   "museum_of_archaelogy_and_anthropology",
   "meghna",
   "bangkok_city",
   "arbury_lodge_guesthouse",
   "mumford_theatre",
   "great_saint_mary_'_s_church",
   "home_from_home",
   "ask_restaurant",
   "parkside_pools",
   "milton_country_park",
   "little_saint_mary_'_s_church",
   "the_lucky_star",
   "sitar_tandoori",
   "williams_art_and_antiques",
   "carolina_bed_and_breakfast",
   "the_golden_curry",
   "pipasha_restaurant",
   "ashley_hotel",
   "rice_house",
   "la_margherita",
   "funky_fun_house",
   "kings_hedges_learner_pool",
   "galleria",
   "yippee_noodle_bar",
   "stazione_restaurant_and_coffee_bar",
   "king_'_s_college",
   "lan_hong_house",
   "sala_thong",
   "camboats",
   "scudamores_punting_co",
   "emmanuel_college",
   "museum_of_classical_archaeology",
   "curry_king",
   "cherry_hinton_hall_and_grounds",
   "the_hotpot",
   "hobsons_house",
   "the_river_bar_steakhouse_and_grill",
   "finches_bed_and_breakfast",
   "jinling_noodle_bar",
   "charlie_chan",
   "cotto",
   "the_varsity_restaurant",
   "alexander_bed_and_breakfast",
   "restaurant_alimentum",
   "golden_house",
   "the_cow_pizza_kitchen_and_bar"
  ],
  "phone": [
   "01223301761",
   "01223306306",
   "01223315702",
   "01223842725",
   "01223302330",
   "01223277977",
   "01223566188",
   "01223356354",
   "01223304705",
   "01223446100",
   "01223315232",
   "01223366552",
   "01223327978",
   "01223311687",
   "01223323361",
   "01223337766",
   "01223464630",
   "01223332320",
   "01223292094",
   "07782218745",
   "01223364917",
   "01223366202",
   "01223353888",
   "01223362525",
   "01223334200",
   "01223311053",
   "01223332360",
   "01223335153",
   "01223448620",
   "01223243830",
   "01223362456",
   "01223308681",
   "01223276182",
   "01223312112",
   "01223323178",
   "01223356666",
   "01223300552",
   "01223353071",
   "01223355711",
   "01223902116",
   "01733553355",
   "01223365068",
   "01223366668",
   "01223368650",
   "08715501010",
   "01223338901",
   "01223363471",
   "01223350914",
   "01842753771",
   "01223420060",
   "01223566388",
   "01223314960",
   "01223413000",
   "01223353110",
   "01223355017",
   "01223210353",
   "01223477900",
   "01223338600",
   "01223358399",
   "01223339485",
   "01223248882",
   "01223365664",
   "01223694264",
   "01223312598",
   "01223365454",
   "01223334898",
   "01223359506",
   "01223276653",
   "01223336265",
   "01223324600",
   "01223306283",
   "01223332900",
   "01223302579",
   "01223355012",
   "01223334860",
   "01223311911",
   "01223330906",
   "01223452587",
   "01223351880",
   "07807718591",
   "01223356060",
   "01223353942",
   "01223518111",
   "01223295264",
   "01223302800",
   "01223866800",
   "01223244277",
   "01223247877",
   "01223446104",
   "01223323555",
   "01223362433",
   "01223324222",
   "01223333200",
   "01223350106",
   "01223400170",
   "01223244955",
   "01223241387",
   "01223300085",
   "01223336540",
   "01223902088",
   "01223363270",
   "01223503333",
   "01223351027",
   "08719429180",
   "01223355909",
   "01223727410",
   "01223334900",
   "01223359750",
   "01954781018",
   "01223368786",
   "01223307402",
   "01223304906",
   "01223333516",
   "01223362054",
   "01223323639",
   "01223302010",
   "01223259988",
   "01223307030",
   "01223332400",
   "01223354755",
   "01223512596",
   "01223351707",
   "08712240240",
   "01223302580",
   "01223336233",
   "01223902158",
   "01223519224",
   "01223362372",
   "01223360966",
   "01223525725",
   "01223364319",
   "01223331100",
   "01480446000",
   "01223506055",
   "01223366611",
   "01223350688",
   "01223577786",
   "01223355166",
   "01223902091",
   "01223364222",
   "01223365599",
   "01223902112",
   "01223363682",
   "01223247942",
   "01223352607",
   "01223351241",
   "01223353248",
   "01223357187",
   "01223474144",
   "01223748100",
   "01223902168",
   "01223367755",
   "01223352500",
   "01799521260",
   "01223335511",
   "01223332138",
   "01223511511",
   "01223227330",
   "01223338400",
   "01223311625",
   "01223568988",
   "01223358899",
   "01245493131",
   "01223324033",
   "08451962320",
   "01223304050",
   "01223412430",
   "01223462354",
   "01223357851",
   "01223240089",
   "01223350420",
   "01223505015",
   "01223357708",
   "01223338100",
   "01223575314",
   "01223464550",
   "01223575122",
   "01223360409",
   "01223350059",
   "01223576412",
   "01223329432",
   "01223323737",
   "01954714600",
   "01223244149",
   "01223461661",
   "01223309147",
   "01223367660",
   "01223327908",
   "01223308871",
   "01223500005",
   "01223464646",
   "01223338300",
   "01223354679",
   "01223316074",
   "01223361763",
   "01462432565",
   "01223369299",
   "01223812660",
   "01223412299",
   "01223245151",
   "01223338800",
   "01223425478",
   "01223312843",
   "01223307581",
   "01223338000",
   "01223247015",
   "01223249955",
   "00872208000",
   "01223354382",
   "01223355159",
   "01223356555",
   "01223355397"
  ],
  "postcode": [
   "cb21rf",
   "cb11dg",
   "cb21tq",
   "cb18dw",
   "cb41uy",
   "cb11eg",
   "cb23ju",
   "cb23pp",
   "cb259aq",
   "cb12bd",
   "cb30aq",
   "cb39al",
   "cb21tl",
   "cb12de",
   "cb21uf",
   "cb41la",
   "cb12as",
   "cb21la",
   "cb23jx",
   "cb42je",
   "cb13ef",
   "cb20qq",
   "cb21rs",
   "cb39ey",
   "cb58aq",
   "cb23pj",
   "cb46az",
   "cb23qb",
   "cb23qe",
   "cb43ht",
   "cb21rb",
   "cb28nx",
   "cb58nt",
   "cb41ha",
   "cb23pq",
   "cb17dy",
   "cb21nt",
   "cb238el",
   "cb21jf",
   "cb41nl",
   "cb30nd",
   "cb11ps",
   "cb30af",
   "cb12dp",
   "cb21eg",
   "cb21rl",
   "cb23nz",
   "cb12tz",
   "cb43lf",
   "cb17sr",
   "cb23dz",
   "cb23na",
   "cb23ar",
   "cb11hr",
   "cb12qa",
   "cb12jb",
   "cb22ha",
   "cb13lh",
   "cb21qa",
   "cb11pt",
   "cb21rq",
   "cb23rh",
   "cb12ew",
   "cb21uw",
   "cb3ojg",
   "cb43pe",
   "cb58bl",
   "cb21ta",
   "cb13js",
   "cb58rg",
   "cb21aw",
   "cb19hx",
   "cb11lh",
   "cb41eh",
   "cb17gx",
   "cb41er",
   "cb43pd",
   "cb39lh",
   "cb42xh",
   "cb11ly",
   "cb15dh",
   "cb13nx",
   "cb41xa",
   "cb21tt",
   "cb21ad",
   "cb30dq",
   "cb12lf",
   "cb58pa",
   "cb23ap",
   "cb22ad",
   "cb23hu",
   "cb41ep",
   "cb30df",
   "cb30lx",
   "cb21uj",
   "cb58as",
   "cb30ah",
   "cb21st",
   "cb21dq",
   "cb21su",
   "pe296fl",
   "cb21qy",
   "cb21db",
   "cb23bu",
   "cb11er",
   "cb23nj",
   "cb43hl",
   "cb28pb",
   "cb17ag",
   "cb13nf",
   "cb11bg",
   "cb21ab",
   "cb39et",
   "cb21rh",
   "cb41jy",
   "cb21tp",
   "cb236bw",
   "cb11ee",
   "cb43le",
   "cb21rg",
   "cb41sr",
   "cb23qf",
   "cb21rt",
   "cb30ds",
   "cb58bs",
   "cb21dp",
   "cb58sx",
   "cb23hx",
   "cb21en",
   "cb12lj",
   "cb23bj",
   "cb43px",
   "cb223ae",
   "cb11ln",
   "cb23hg",
   "cb58ba",
   "cb58hy",
   "cb41as",
   "cb58ld",
   "cb21ug",
   "cb28rj",
   "cb23ll",
   "cb43ax",
   "cb30ag",
   "cb12az",
   "cb23dt",
   "cb41da",
   "cb17aa",
   "cb21er",
   "cb21tw",
   "cb13ew",
   "cb58rs",
   "cb21nw",
   "cb30ad",
   "cb19ej",
   "cb39da",
   "cb21sj",
   "cb58wr",
   "cb13nl",
   "cb58jj"
  ],
  "pricerange": [
   "expensive",
   "cheap",
   "<dontknow>",
   "free",
   "moderate"
  ],
  "type": [
   "mutliple_sports",
   "theatre",
   "college",
   "guesthouse",
   "park",
   "museum",
   "swimmingpool",
   "restaurant",
   "hotel",
   "entertainment",
   "architecture",
   "nightclub",
   "boat"
  ],
  "ref": [
   "ogrygi2n",
   "p62w5taa",
   "gdefc2re",
   "7u6turws",
   "lw8pbd97",
   "wxn8w3mz",
   "36nikcyf",
   "sag9pai9",
   "v4bvjwhg",
   "hrplz9aq",
   "oy06anhy",
   "143zf1m5",
   "pjyz9vq9",
   "ugfbz3hb",
   "mziurvdv",
   "m15zt8qm",
   "g4t03zz7",
   "ihqk49w4",
   "o1uzcjc9",
   "akh4mcwd",
   "e7d8f4sm",
   "umrjouwz",
   "ie3wwfdn",
   "7u1bwj5q",
   "0ud63qc0",
   "37mp7ucy",
   "2ba346ma",
   "1ms5buu6",
   "98olerpx",
   "zmzlmlr9",
   "vqlmm8nq",
   "smamrcq9",
   "hdtpos34",
   "6nuu0t68",
   "myume8fr",
   "kahfbhyi",
   "v69yhh10",
   "k4quy32n",
   "1eb89a0f",
   "x15ntnnn",
   "p2o7es3d",
   "3auurszj",
   "gk4f8afs",
   "uksvud20",
   "3l2hybcy",
   "5f7ybb5m",
   "v6bziioc",
   "az8epkau",
   "tzptjja5",
   "ewrn88mq",
   "mtbhnb92",
   "a5lk844g",
   "0plz0ise",
   "8nr6paim",
   "msgbhkwk",
   "b4irjdnn",
   "sei1me8k",
   "dpmrytrl",
   "pcmh26uy",
   "1jalpc7v",
   "kanpywac",
   "1j6y65lw",
   "6wkspadc",
   "rx6xp8kp",
   "vx589a4m",
   "ahyotiab",
   "f10eigq3",
   "3zyk9lo1",
   "tllgqvmh",
   "z3fwsa48",
   "zwi39rv9",
   "gvokli1a",
   "anamhnow",
   "pvrv1eej",
   "uuf3948j",
   "eo5vq6ej",
   "mdk9a3pr",
   "2asa82vj",
   "cw6ymt0b",
   "uwvrjc3m",
   "h7lu2ipf",
   "aeqlol33",
   "o9k319cu",
   "wspnwzi0",
   "46al3f0c",
   "hv8fjqju",
   "r36ngmc9",
   "7kw8mvl3",
   "3rfxw8g6",
   "8ofbiii9",
   "wt39vb7l",
   "n08tp996",
   "a2ra63nx",
   "msv3ups2",
   "yu3moahh",
   "ibnbrcmh",
   "az9ll6mu",
   "french",
   "v0pvdpbc",
   "cmj6wm0z",
   "l0enmaag",
   "gjptb7cd",
   "0w15tqoh",
   "ga03mu3u",
   "nuyr7oqg",
   "cft39hl4",
   "v3ga3k4q",
   "3y3ae0u7",
   "4fec5k00",
   "bcvphb3u",
   "0lv52r28",
   "pbstnzcl",
   "ltz2tpia",
   "bmu049l6",
   "dvty60kz",
   "1amm7m53",
   "ybukj2iz",
   "n8mjx1yx",
   "tbhihejt",
   "o00ttios",
   "2obvxf1o",
   "d7hjjcu8",
   "96gt1k88",
   "t1x3a0do",
   "5whdpghw",
   "cbz1wprf",
   "wk5jkohn",
   "e79rsowr",
   "kzburd59",
   "baohhc1z",
   "bq60jngd",
   "bon67cdz",
   "vepgflta",
   "u2oy8b4t",
   "12ooowtr",
   "nvyyu4ml",
   "jqgvoecl",
   "3ayrgabe",
   "iy4gscgl",
   "87g7fwzm",
   "1wrsig9u",
   "hh78sjfp",
   "tmt76mhk",
   "lsqyzi7o",
   "fjfv11ja",
   "1xpv9omk",
   "1yyk3kqs",
   "nchj21bd",
   "txbu904t",
   "nezykv5e",
   "k8n0llbp",
   "exu13zfq",
   "wpa3iy8c",
   "g591zuvt",
   "kejqjlss",
   "5cts8f6c",
   "7gawk763",
   "fo3nh9q6",
   "525a3u0n",
   "qrvy59m0",
   "kjhyrdca",
   "frgw4oo2",
   "5ybverxa",
   "ylpaos85",
   "onc1aejc",
   "xlpm3fvl",
   "z16ztxky",
   "6newyj6y",
   "vtzk341t",
   "a51b0mgu",
   "9vcxtczz",
   "vb3ghynl",
   "vcecu7m4",
   "lgtar2r",
   "c06rjunl",
   "716v6qs6",
   "k0riyu4z",
   "klofpfum",
   "u0jt0yz8",
   "cqe0wwxh",
   "5vna5fpp",
   "pglregj8",
   "xpq6j119",
   "c6eu44qq",
   "wjffgvwd",
   "rc9wctwx",
   "uzd82ifv",
   "lx2xaaf4",
   "81e1itxc",
   "33zfxq8p",
   "0j39ojvt",
   "8ifkqgd8",
   "k73wlz8h",
   "f2x024q6",
   "qmozpfhq",
   "vazcwis6",
   "8y3768bt",
   "p15gvv9v",
   "dvgibpim",
   "jz0q7bt0",
   "e8v1xgoa",
   "ttp6gycj",
   "8090x905",
   "zxiry17r",
   "b2h3yyf4",
   "e69cnu30",
   "xot3l3nr",
   "1pldtxkh",
   "nf64lm1z",
   "80r46awl",
   "k3tpr6ui",
   "t3xzdzfc",
   "2ocxgnup",
   "foejzbzi",
   "2supqqpl",
   "kyh3r6az",
   "codeyi2wguqa",
   "jp9dvktj",
   "lbeov690",
   "vzcxfu9v",
   "6yi7enac",
   "adgsm6si",
   "qrj5mp30",
   "tq7xk6mp",
   "jgte0kgb",
   "vggq2ap9",
   "1ut4dofp",
   "ij54oohx",
   "d3a1xjl7",
   "zup4ypxa",
   "ygwcxmk4",
   "pm69rlxb",
   "x7wha1xl",
   "uo8an5fo",
   "8jgi0f6y",
   "5f3kbh78",
   "ch13iby4",
   "oyesls03",
   "4myondfw",
   "yzmq4jnn",
   "moe0auat",
   "de8soffl",
   "f3k2pqzz",
   "kweqk0k1",
   "mq7amf1m",
   "lk2p76os",
   "x651if9f",
   "x651if9f",
   "zellmaly",
   "8lnx4eqo",
   "u6e0dezr",
   "3lwl9xaa",
   "3ed8cqbu",
   "lw5ydjub",
   "wbb6xxrp",
   "x08rcbwh",
   "gm77dlr6",
   "0cb7cvt7",
   "q1p81y9z",
   "shewp52t",
   "0sajlxk8",
   "xx1tf9gv",
   "j9aw7ghh",
   "wyzgxovq",
   "yux0zqku",
   "qzysomaw",
   "8bcynw35",
   "tsja02xz",
   "6w59cffr",
   "mhah7nwt",
   "pfgjjsbo",
   "6bohrouh",
   "b5cpu2x5",
   "y7x3uyy5",
   "stq9n9uv",
   "u60sc89j",
   "as63wlae",
   "eckx7ysf",
   "pl4jeq9a",
   "ao41sukl",
   "jad762ev",
   "pj7x1nhs",
   "c3nr2dw2",
   "01yib028",
   "ptwg73v3",
   "2cg1xx8q",
   "dz1t0e9n",
   "fsof58oo",
   "bty06386",
   "igat23z5",
   "coimdb7b",
   "arwfxldl",
   "168t25c6",
   "tgsva9oc",
   "9rxqyeio",
   "vmybags7",
   "ksyhrb8i",
   "wumuz0jx",
   "196sqora",
   "ae00vohe",
   "057sx3x0",
   "vysfhvfc",
   "11sd75me",
   "5uh12mnc",
   "idaiis1t",
   "3p2alry0",
   "0c4kyz3k",
   "o35qes09",
   "5b7m73dk",
   "dkec3gvh",
   "cqv6jds3",
   "xqe5glod",
   "ano69rvp",
   "2801gmop",
   "hcqfaej3",
   "3kvit5ar",
   "7h01dzw5",
   "w8m1hz59",
   "24frowco",
   "f11wa5cb",
   "oshzupsd",
   "5k83e181",
   "mll5wth5",
   "6gpzktwv",
   "vls0wvd3",
   "1vqqlh6r",
   "sopap2ox",
   "i82b519f",
   "13hisqu8",
   "4ghah1tc",
   "nefptq46",
   "970je5zn",
   "alcpca3p",
   "xzy6oubq",
   "6ospysh1",
   "3at2d81n",
   "l8gt5j3i",
   "pgv6hf9f",
   "gi0fzmkl",
   "nk86vojy",
   "a5fgtjtz",
   "h6ob1o8j",
   "3yxihqli",
   "11wh7x3k",
   "xdyjmto7",
   "h0k8xfpq",
   "p4k1b3x6",
   "4zrjzivu",
   "nvdlg2qr",
   "rez4br01",
   "v96btdai",
   "ardcxt6o",
   "efm3tdr4",
   "5gtaja8k",
   "80s3hgan",
   "aebkvjv3",
   "aebkvjv3",
   "3hvuqftt",
   "vkrsafbu",
   "o7fj870g",
   "e10z97f4",
   "ytg3eogf",
   "97aaf776",
   "eqfgnmfy",
   "y87q565o",
   "v54fg5x2",
   "moux96ze",
   "csl3v245",
   "8ni5a15m",
   "tqvkvlnh",
   "ic7aaxp6",
   "ginrz444",
   "2uovp3e0",
   "ukj7t0fw",
   "lqivxpcx",
   "nbld7e0v",
   "i0epbdj4",
   "q91f26l3",
   "td8tu8io",
   "j37kc1pb",
   "b0wc4956",
   "rbbhgyrv",
   "oz7qg2ok",
   "bsajgsj8",
   "c0ycw45c",
   "0iymoqtn",
   "bwmdvcv1",
   "yswjoms1",
   "6jgb7u7h",
   "4d968p9b",
   "yw1nyrxc",
   "dae0xr6a",
   "zm5sfsmh",
   "ws8r5j04",
   "wk3e72px",
   "b13ixxhv",
   "ocgzrnu0",
   "uuzvcfbq",
   "84esp6f5",
   "czt3la0m",
   "yb23kvsx",
   "f821xs1g",
   "pc2vluzw",
   "pcffz610",
   "9oe645ny",
   "1azi69i4",
   "igqb0hc7",
   "vwtx9t8t",
   "vhyo8ic0",
   "tg8voavx",
   "se28hknk",
   "roccfcm6",
   "2cajen22",
   "pjmaug2e",
   "bb07ctao",
   "ur49skna",
   "67ii8018",
   "xxnq81ie",
   "mvmt06fy",
   "5up22ra",
   "iygohwcr",
   "3ap8e11k",
   "3kw6v911",
   "nnft47mw",
   "i915uv13",
   "8t4aj6p9",
   "l66tsmya",
   "a3slp7hg",
   "gxv1uifj",
   "gxtsrby0",
   "pcu46v3w",
   "0uaywi5z",
   "ys8h6aoe",
   "7dd4dk3n",
   "54kh70iq",
   "ocnh3cjj",
   "k1t50mhg",
   "vccp7l4m",
   "63gdbabk",
   "768crnly",
   "bsmdjmxh",
   "qlm5yvjd",
   "2s4uxxs3",
   "bvk9xzpj",
   "w92c2z47",
   "t70eay2i",
   "corc123e",
   "7bwsfbyx",
   "ge1nwvtx",
   "3h0whd4z",
   "ii677z30",
   "0slqnhxa",
   "lkdt8r8b",
   "34fphm6m",
   "zc6vcawb",
   "li4hvtbm",
   "fnajhewg",
   "nmjit3av",
   "9za0n2fw",
   "h3mwaydx",
   "1g6a07oi",
   "sfwtqub7",
   "uyw8jk6t",
   "omkmnjem",
   "ev6udnpj",
   "z1827ckb",
   "jldxhek8",
   "1jr8k2op",
   "xxz4d253",
   "2fd2jyn8",
   "ycqwegos",
   "oxkpjh2r",
   "8jkpea74",
   "tn3210rt",
   "6y6kp7a2",
   "0y6k4af7",
   "vru8vsg0",
   "47n2k0rg",
   "wy1lh16e",
   "th1iw110",
   "nsvesb6h",
   "fzp2xk9q",
   "jm5g0862",
   "j39deupu",
   "k6cpblhm",
   "blrxv0b0",
   "1u0tf4xa",
   "clibol1q",
   "7plmhrex",
   "ihw6xagz",
   "zf7xhmyx",
   "34baq2wk",
   "4atmiysc",
   "64oefcho",
   "6grfmvdj",
   "vdl0a0id",
   "ld696ib9",
   "jakci7jo",
   "hkbdrn69",
   "34p1ohbr",
   "lco449vr",
   "49r7aru6",
   "c12wfp62",
   "9hcudtjk",
   "tptbtvj9",
   "jg24dzvf",
   "ru89u6v8",
   "sujvd6r6",
   "ucwkfis4",
   "9pvipw1y",
   "ukmnfd3q",
   "k9jaw7ft",
   "riecnlut",
   "rsneq2jv",
   "gbpijp33",
   "ze1obrft",
   "tfajjnjf",
   "h8omgip5",
   "hno7wymg",
   "crw6r09z",
   "pkeihxcw",
   "q9j4799i",
   "iqa12p3u",
   "0yb5m0ht",
   "d3q7safm",
   "ng7au0y2",
   "t6c83p46",
   "abc08p2a",
   "zo0089us",
   "kebftr7i",
   "2w56mf47",
   "86xvfeuy",
   "e6erfbkg",
   "j6j0aacj",
   "xq9ki92a",
   "q7r6zvre",
   "uk8t46j8",
   "9a4yk0ub",
   "s2ay04jf",
   "miro0qrd",
   "5ly9wsf1",
   "lxz3erl8",
   "kqktcx5y",
   "tfpbtyhn",
   "gxo64lg8",
   "nr6vpa82",
   "nr6vpa82",
   "mcckyp80",
   "42jfppk8",
   "gwqnwqxd",
   "439gp4j5",
   "4oqdti8c",
   "cm5sepyo",
   "ia29xfxa",
   "uqony6cj",
   "u5hxnkxo",
   "jccyu8zs",
   "x5xfgmk0",
   "8dw9yafr",
   "ffaib546",
   "bl1dl1zo",
   "pfyqxylu",
   "5u8l4dtq",
   "xpe4eogj",
   "ebzipgv2",
   "v6teun6t",
   "p04ka65h",
   "va5jadck",
   "1pwmnuik",
   "0is0gu49",
   "8epnpvvm",
   "yj0b5w19",
   "zdg5kj7s",
   "bm3n0suh",
   "iah92t2m",
   "uqmlog0i",
   "e31yxtp1",
   "ivgzlytz",
   "bns85603",
   "s6dqrxz2",
   "169n4vtv",
   "ac1nvw47",
   "ka34quwb",
   "cb8vvf4m",
   "cb8vvf4m",
   "7qvodjmi",
   "ewofbmj3",
   "fdlfktzm",
   "pohit2co",
   "6g15lhzm",
   "1jyrfrt0",
   "dyszrx2b",
   "fyfxwh1z",
   "k8j1t9n4",
   "z0322eq3",
   "w6mfu6xd",
   "w87akiby",
   "dle4z450",
   "fiqy6rr9",
   "fk3areid",
   "vx834ja0",
   "3badcf9i",
   "1xgv4vgp",
   "h9sv1u6g",
   "6vbu1sfi",
   "msf1lno1",
   "a36615hd",
   "sngz3n0d",
   "3a23gv4h",
   "5ma263eb",
   "xluim3sn",
   "hc73qpex",
   "h9zg8n17",
   "xdyjmto7",
   "hjjd56xe",
   "76hg81v6",
   "t03205pr",
   "o4bpeoxq",
   "7mumbmfd",
   "a4ij54q",
   "pl0p458j",
   "sjz9zj8v",
   "42vfs0sm",
   "1mwp83e1",
   "tdutd8dv",
   "ksfskic1",
   "ksfskic1",
   "w2a8ghg8",
   "ne9y6864",
   "m95xhcdt",
   "ssvf0e1r",
   "hk5aycb6",
   "rl3s28t3",
   "fgstotpy",
   "ny842atu",
   "6bci3xf8",
   "dt4envmj",
   "banqduca",
   "2slk6u5l",
   "qw52l6ex",
   "e2kq4g5l",
   "1f6hepgz",
   "gvnn1k5v",
   "txv8rust",
   "cbkxevpz",
   "jp761rjs",
   "ns7mcm5b",
   "ggymviia",
   "1bbum6yn",
   "2j5aemri",
   "3hw0o0hd",
   "565uimxv",
   "7w544x5o",
   "ba8fs8z5",
   "mbc9e6al",
   "ofj58gx8",
   "favaelu5",
   "t5aaepl9",
   "7ilvzwkr",
   "7q9m2vyf",
   "59gza6me",
   "q8edducc",
   "sopggcup",
   "vof0ugng",
   "u0zzrfl7",
   "e3mxbfll",
   "qlmrq3h2",
   "cu50dw9y",
   "dhf9vbts",
   "840zvk1r",
   "k3ebx9qt",
   "pj9d98by",
   "lpmf11yc",
   "pqwl74m2",
   "lcfymn3f",
   "t44kc552",
   "x4tb06r2",
   "6df5q5qj",
   "pmz9sezp",
   "mlzzdyt5",
   "0j08kugq",
   "1jcgp18d",
   "b1ip09iz",
   "8qujmpp7",
   "brtyjsc8",
   "9gbhvfzw",
   "h2voxsp6",
   "kh5f18tn",
   "3o4m8zsu",
   "n332o6jk",
   "pleil8mj",
   "1ulfdv2t",
   "vuh4cst4",
   "eu6j389k",
   "rjumppnc",
   "s6vdpmw3",
   "420x4n75",
   "6u8pg73h",
   "ikxbxweo",
   "v0kcn2ri",
   "ua3n0q3r",
   "dqol6qe5",
   "e7r5knp0",
   "6lzypifz",
   "47eljdk0",
   "5na21jwo",
   "y113fev7",
   "xlwrecbf",
   "j8igns09",
   "gg3dcufd",
   "rhwj0f1y",
   "vfgg7dod",
   "dr0zgf0p",
   "qxz05j29",
   "jcvmjbrz",
   "mcs16ksp",
   "bft509gx",
   "542j9wog",
   "o6f5s5xy",
   "8bpfxm28",
   "vlg5u01z",
   "iyq8fy20",
   "0it4qd59",
   "bohpjife",
   "swdeohlf",
   "otn7hhgy",
   "hwvz52nk",
   "a40vc3l5",
   "mxws56bv",
   "4hwmo5pz",
   "hwzz651r",
   "u4uc246k",
   "7hqz1td6",
   "6hzb65qh",
   "o1t3grkq",
   "oo8qda62",
   "0fvdqun1",
   "4h1drif8",
   "cko62hoh",
   "07ci497h",
   "4kjwhsti",
   "1kwo2daq",
   "swz8s95v",
   "1h7f4gbj",
   "x4u272ec",
   "mjeoq3r5",
   "ba2mq3eb",
   "uxvwqel9",
   "xqa73lql",
   "kt4ug66c",
   "ix0qvrb4",
   "yk9z9ake",
   "hb047xsi",
   "g6fao56j",
   "fbdr5bnr",
   "7nwczep1",
   "12rtygz7",
   "bof076g4",
   "48aqq83y",
   "s3q9j1kj",
   "9zw11uhm",
   "pr0abubi",
   "lulj5n6x",
   "swvv72fs",
   "p9d58c0o",
   "oog9kq5v",
   "s0jdzbtq",
   "pwyhrhpr",
   "k9zns97g",
   "zyqx1tyk",
   "p3vzvzgy",
   "osp4trb9",
   "x7vu6y8y",
   "4wngilmf",
   "uywxp4gd",
   "rpwowdoo",
   "ey36gh17",
   "qw8jzwzk",
   "yflkm9uu",
   "e8npwa4b",
   "rq2l5tkr",
   "ize1wk61",
   "6eq61sd9",
   "hd53udco",
   "c3hmwgus",
   "af2gj7g6",
   "11xdm9cc",
   "q1xudh9y",
   "8l6lvyyt",
   "e45fqb5o",
   "3gllhsnn",
   "qhr6uo6i",
   "0dw45iks",
   "pu74excq",
   "i40q0gzm",
   "sid7a0h4",
   "3cry3ddp",
   "lsay2yox",
   "tucgj6dx",
   "wi602i6m",
   "48mb42od",
   "922yorfc",
   "a_couple",
   "er5dfe50",
   "ajughitg",
   "m3tw6mpa",
   "o8vh7vl6",
   "7ckepro5",
   "p16vjzdh",
   "epwuawm5",
   "ztrmokwm",
   "u6gv5zzv",
   "f1ntkwzo",
   "7j4exp7m",
   "89s3zags",
   "vrx491js",
   "2v7ejva7",
   "5cb11jq8",
   "59jrjr4e",
   "54gi6ai7",
   "hmwk23p8",
   "thsw3fkf",
   "4r3bmwnk",
   "cdbqymui",
   "be1vd9eh",
   "9eb2im2s",
   "85bgkwo4",
   "820wcjzq",
   "j4q4w07k",
   "1gfitcau",
   "ngoq9j96",
   "dfhz0zl8",
   "ytmc5ll4",
   "knl2j63q",
   "96ih1qyg",
   "wc1zy82v",
   "32gmtm5v",
   "96zyhln1",
   "5mr8ko1d",
   "7puke6ms",
   "s224qq91"
  ],
  "choice": [
   "aren_'_t_many",
   "twelve",
   "3_others",
   "100",
   "the_only",
   "only_option",
   "fifteen",
   "110",
   "only_other",
   "the_rest",
   "a_lot_of_tasty_choices",
   "lots_of",
   "lots_of_them",
   "about_5",
   "variety",
   "eight",
   "the_only_two",
   "the_other",
   "only",
   "nandos_city_centre",
   "14",
   "bunch",
   "29",
   "four",
   "aren't_many",
   "12",
   "most",
   "a_bunch",
   "22",
   "five",
   "31",
   "11",
   "multiple",
   "8",
   "about_8",
   "two",
   "few",
   "plenty",
   "a_couple_of",
   "eleven",
   "thirty_thee",
   "over_31",
   "a_number",
   "nine",
   "quite_a_few",
   "lots",
   "all",
   "57",
   "only_other_option",
   "seven",
   "13",
   "4_different",
   "three",
   "two_in_that_price_range",
   "a_multitude",
   "quite_a_lot",
   "19",
   "23",
   "thirty-three",
   "plenty_of",
   "5",
   "to",
   "10",
   "loads",
   "21",
   "ten",
   "at_least_three",
   "fair_number",
   "over_20",
   "15",
   "four_more",
   "quite_a_number_of_them",
   "some",
   "the_only_one",
   "alot",
   "33",
   "2_others",
   "4",
   "69",
   "24",
   "all_three",
   "only_results",
   "only_2",
   "many",
   "only_1",
   "nandos",
   "9_available",
   "a_variety",
   "a_few",
   "over_33",
   "44",
   "over_twenty",
   "18",
   "17",
   "16",
   "a_wide_variety",
   "both_of",
   "9",
   "a_number_of",
   "several",
   "6",
   "a_lot",
   "more_than_20",
   "both",
   "six",
   "2",
   "3",
   "one",
   "32",
   "a_great_number",
   "1",
   "2_hotels_and_2_guesthouses",
   "a_lot_of",
   "quite_a_selection",
   "at_least_two",
   "7",
   "dour",
   "79",
   "a_list_of",
   "only_on"
  ],
  "stars": [
   "2_star",
   "3_star",
   "4_star",
   "0_star"
  ],
  "entrance_fee": [
   "2_._50_pounds",
   "3_._50_pounds",
   "<dontknow>",
   "free",
   "4_pounds",
   "2_pounds",
   "5_pounds",
   "1_pound"
  ]
 },
 "all_entities_list": [
  "mvmt06fy",
  "old_schools",
  "33-34_saint_andrews_street",
  "ws8r5j04",
  "cambridge_arts_theatre",
  "plenty",
  "bwmdvcv1",
  "vccp7l4m",
  "roccfcm6",
  "01223446104",
  "wpa3iy8c",
  "4_star",
  "151_hills_road",
  "cb39ey",
  "108_regent_street_city_centre",
  "5na21jwo",
  "01223331100",
  "cb28pb",
  "a_few",
  "museum",
  "er5dfe50",
  "01223425478",
  "1amm7m53",
  "f10eigq3",
  "wy1lh16e",
  "01223355159",
  "01223902088",
  "several",
  "01223304906",
  "only_1",
  "cb17dy",
  "pu74excq",
  "b5cpu2x5",
  "aeqlol33",
  "pkeihxcw",
  "0_star",
  "cb43ax",
  "ffaib546",
  "doubletree_by_hilton_cambridge_granta_place_mill_lane",
  "01223244955",
  "architecture",
  "xlpm3fvl",
  "the_slug_and_lettuce",
  "gvokli1a",
  "cb21eg",
  "6w59cffr",
  "8y3768bt",
  "01223448620",
  "6y6kp7a2",
  "j_restaurant",
  "cambridge_university_botanic_gardens",
  "fbdr5bnr",
  "japanese",
  "2_._50_pounds",
  "01223812660",
  "anglia_ruskin_enterprise_,_east_road",
  "dqol6qe5",
  "lan_hong_house",
  "96zyhln1",
  "ka34quwb",
  "420x4n75",
  "yflkm9uu",
  "lots_of",
  "a_multitude",
  "49r7aru6",
  "many",
  "a4ij54q",
  "01223353248",
  "a2ra63nx",
  "wyzgxovq",
  "gbpijp33",
  "32",
  "archway_house",
  "o6f5s5xy",
  "c3hmwgus",
  "cb58aq",
  "wk5jkohn",
  "1",
  "01223363471",
  "cineworld_cinema",
  "cb12dp",
  "vwtx9t8t",
  "63_milton_road",
  "variety",
  "86xvfeuy",
  "h9zg8n17",
  "ahyotiab",
  "01223902112",
  "gourmet_burger_kitchen",
  "a_great_number",
  "7ilvzwkr",
  "01223506055",
  "wspnwzi0",
  "01223338800",
  "msv3ups2",
  "kejqjlss",
  "g591zuvt",
  "cb23ap",
  "6ospysh1",
  "tbhihejt",
  "ytmc5ll4",
  "01223350688",
  "f11wa5cb",
  "01223361763",
  "1g6a07oi",
  "01yib028",
  "365_milton_road",
  "xqe5glod",
  "iqa12p3u",
  "cb39al",
  "both",
  "jedburgh_court_,_kings_hedges",
  "01223306283",
  "williams_art_and_antiques",
  "the_old_pumping_station_,_cheddars_lane",
  "quite_a_lot",
  "cb23qb",
  "theatre",
  "jad762ev",
  "curry_king",
  "01223323555",
  "8_mercers_row_,_mercers_row_industrial_estate",
  "jinling_noodle_bar",
  "j8igns09",
  "3hw0o0hd",
  "kjhyrdca",
  "cb23ju",
  "01223350420",
  "7bwsfbyx",
  "k3ebx9qt",
  "s3q9j1kj",
  "ac1nvw47",
  "01223512596",
  "cb39da",
  "pjmaug2e",
  "li4hvtbm",
  "sujvd6r6",
  "3_others",
  "few",
  "trinity_college",
  "01223350106",
  "01223332400",
  "tmt76mhk",
  "park_street",
  "01223338300",
  "az8epkau",
  "81e1itxc",
  "49_newnham_road",
  "82_cherry_hinton_road_cherry_hinton",
  "6yi7enac",
  "rx6xp8kp",
  "x651if9f",
  "xx1tf9gv",
  "w8m1hz59",
  "thirty_thee",
  "5ybverxa",
  "8bcynw35",
  "eqfgnmfy",
  "290_mill_road_city_centre",
  "cb11dg",
  "3l2hybcy",
  "cb15dh",
  "5u8l4dtq",
  "ic7aaxp6",
  "x15ntnnn",
  "01223312112",
  "five",
  "s224qq91",
  "rice_house",
  "7dd4dk3n",
  "01223247942",
  "ua3n0q3r",
  "80r46awl",
  "01223335511",
  "cbz1wprf",
  "2_hotels_and_2_guesthouses",
  "dt4envmj",
  "cb58nt",
  "byard_art",
  "exu13zfq",
  "royal_spice",
  "cb41ep",
  "british",
  "hc73qpex",
  "kohinoor",
  "ogrygi2n",
  "01223566388",
  "01223503333",
  "milton_country_park_,_milton",
  "little_saint_mary_'_s_church",
  "01223355711",
  "cb17gx",
  "regent_street",
  "8",
  "royal_standard",
  "48mb42od",
  "ihw6xagz",
  "thsw3fkf",
  "curry_garden",
  "01223323178",
  "01223333516",
  "uwvrjc3m",
  "cb41nl",
  "pizza_hut_cherry_hinton",
  "saigon_city",
  "2asa82vj",
  "pvrv1eej",
  "l66tsmya",
  "cotto",
  "wjffgvwd",
  "corc123e",
  "trinity_street",
  "pfyqxylu",
  "quite_a_selection",
  "e69cnu30",
  "2ba346ma",
  "cb21tq",
  "23_high_street_,_fen_ditton",
  "0cb7cvt7",
  "01223323361",
  "11xdm9cc",
  "vcecu7m4",
  "knl2j63q",
  "zmzlmlr9",
  "ga03mu3u",
  "cb21tl",
  "vrx491js",
  "01223364222",
  "01223307581",
  "qlm5yvjd",
  "q7r6zvre",
  "cb21qy",
  "onc1aejc",
  "nsvesb6h",
  "e7r5knp0",
  "the_cambridge_belfry",
  "08712240240",
  "b0wc4956",
  "hk_fusion",
  "hobsons_house",
  "01223474144",
  "b4irjdnn",
  "98_king_street",
  "wbb6xxrp",
  "29",
  "88_mill_road_city_centre",
  "whipple_museum_of_the_history_of_science",
  "az9ll6mu",
  "park",
  "cw6ymt0b",
  "three",
  "cb58pa",
  "057sx3x0",
  "xxnq81ie",
  "820wcjzq",
  "igqb0hc7",
  "cqe0wwxh",
  "thirty-three",
  "01223306306",
  "rjumppnc",
  "3yxihqli",
  "4kjwhsti",
  "e2kq4g5l",
  "cb42je",
  "cherry_hinton_road",
  "tfajjnjf",
  "13",
  "cb223ae",
  "swvv72fs",
  "0sajlxk8",
  "01223259988",
  "6g15lhzm",
  "warkworth_terrace",
  "7u1bwj5q",
  "67ii8018",
  "01223356555",
  "m15zt8qm",
  "01223311911",
  "01223464630",
  "01223362372",
  "cambridge_leisure_park_clifton_way_cherry_hinton",
  "5mr8ko1d",
  "cb21ug",
  "uzd82ifv",
  "3a23gv4h",
  "cb21rt",
  "only_other_option",
  "1azi69i4",
  "01223351707",
  "01223311625",
  "2obvxf1o",
  "0fvdqun1",
  "the_place",
  "cb11lh",
  "xpq6j119",
  "sei1me8k",
  "ksyhrb8i",
  "o1uzcjc9",
  "tn3210rt",
  "01223462354",
  "cb41uy",
  "bunch",
  "cb43px",
  "01223210353",
  "quite_a_number_of_them",
  "gwqnwqxd",
  "21_-_24_northampton_street",
  "32_bridge_street_city_centre",
  "cb28rj",
  "24_green_street_city_centre",
  "e45fqb5o",
  "g4t03zz7",
  "hcqfaej3",
  "01223866800",
  "cb43ht",
  "6_lensfield_road",
  "pbstnzcl",
  "cb13ew",
  "pool_way_,_whitehill_road_,_off_newmarket_road",
  "wxn8w3mz",
  "arwfxldl",
  "01223247877",
  "cb12lj",
  "01223364319",
  "23",
  "01223336233",
  "trumpington_street",
  "christ_'_s_college",
  "01842753771",
  "mcckyp80",
  "e3mxbfll",
  "c3nr2dw2",
  "italian",
  "v69yhh10",
  "fo3nh9q6",
  "p4k1b3x6",
  "01223355909",
  "ofj58gx8",
  "4hwmo5pz",
  "the_plough_,_green_end_,_fen_ditton_,",
  "lx2xaaf4",
  "07782218745",
  "curry_prince",
  "gvnn1k5v",
  "clowns_cafe",
  "msgbhkwk",
  "asian_oriental",
  "ba8fs8z5",
  "t03205pr",
  "rosa_'_s_bed_and_breakfast",
  "cb23jx",
  "graffiti",
  "451_newmarket_road_fen_ditton",
  "the_hotpot",
  "922yorfc",
  "king_street_city_centre",
  "leverton_house",
  "silver_street",
  "01223518111",
  "01954781018",
  "cb21su",
  "8epnpvvm",
  "01223505015",
  "01223316074",
  "01223842725",
  "vzcxfu9v",
  "01223575122",
  "gallery_at_twelve_a_high_street",
  "zellmaly",
  "jgte0kgb",
  "uk8t46j8",
  "uxvwqel9",
  "saint_john_'_s_street",
  "cb58as",
  "nvdlg2qr",
  "0ud63qc0",
  "dfhz0zl8",
  "sidgwick_avenue",
  "cb259aq",
  "c06rjunl",
  "hotel_felix_whitehouse_lane_huntingdon_road",
  "lensfield_road",
  "mdk9a3pr",
  "84esp6f5",
  "pqwl74m2",
  "01223248882",
  "cb23rh",
  "baohhc1z",
  "01223334898",
  "01223359506",
  "galleria",
  "smamrcq9",
  "wi602i6m",
  "xdyjmto7",
  "cb23ar",
  "saint_catharine_'_s_college",
  "unit_8_,_viking_way_,_bar_hill",
  "unit_g6_,_cambridge_leisure_park_,_clifton_road",
  "ano69rvp",
  "36_saint_andrews_street",
  "rajmahal",
  "coimdb7b",
  "01223365454",
  "people_'_s_portraits_exhibition_at_girton_college",
  "lxz3erl8",
  "17_hills_road_city_centre",
  "ze1obrft",
  "8bpfxm28",
  "thompsons_lane_fen_ditton",
  "11wh7x3k",
  "zm5sfsmh",
  "cb23bj",
  "o7fj870g",
  "42jfppk8",
  "2_sturton_street_city_centre",
  "cb21nw",
  "01223355012",
  "bft509gx",
  "primavera",
  "otn7hhgy",
  "525a3u0n",
  "cherry_hinton_hall_,_cherry_hinton_road",
  "01223227330",
  "charlie_chan",
  "cb23hu",
  "rc9wctwx",
  "01223244149",
  "3kw6v911",
  "sopap2ox",
  "10",
  "13hisqu8",
  "hdtpos34",
  "castle_galleries",
  "riverside_brasserie",
  "01223338400",
  "nnft47mw",
  "at_least_three",
  "cb21en",
  "7kw8mvl3",
  "t5aaepl9",
  "cb21tt",
  "milton_country_park",
  "01223352607",
  "dhf9vbts",
  "2v7ejva7",
  "01223337766",
  "54gi6ai7",
  "5uh12mnc",
  "umrjouwz",
  "4oqdti8c",
  "kqktcx5y",
  "frgw4oo2",
  "ocgzrnu0",
  "01223566188",
  "07807718591",
  "5f7ybb5m",
  "jesus_lane",
  "c6eu44qq",
  "01223356060",
  "cambridge_contemporary_art",
  "x4u272ec",
  "hb047xsi",
  "hkbdrn69",
  "four",
  "gonville_and_caius_college",
  "2g_cambridge_leisure_park_cherry_hinton_road_cherry_hinton",
  "ev6udnpj",
  "3",
  "v54fg5x2",
  "cqv6jds3",
  "vlg5u01z",
  "peking_restaurant",
  "rpwowdoo",
  "hwzz651r",
  "hno7wymg",
  "12_st_._johns_street_city_centre",
  "01223477900",
  "01223308681",
  "96_barton_road",
  "mexican",
  "sleeperz_hotel_,_station_road",
  "cb21uf",
  "gonville_place",
  "vb3ghynl",
  "4_kings_parade_city_centre",
  "cambridge_and_county_folk_museum",
  "mediterranean",
  "vue_cinema",
  "q1p81y9z",
  "5gtaja8k",
  "modern_european",
  "106_mill_road_city_centre",
  "x08rcbwh",
  "girton_college_,_huntingdon_road",
  "6eq61sd9",
  "xq9ki92a",
  "4d968p9b",
  "4h1drif8",
  "q1xudh9y",
  "59_hills_road_city_centre",
  "vepgflta",
  "sitar_tandoori",
  "indian",
  "codeyi2wguqa",
  "01223420060",
  "mahal_of_cambridge",
  "banqduca",
  "36nikcyf",
  "bateman_street",
  "k6cpblhm",
  "01223338600",
  "two_in_that_price_range",
  "0dw45iks",
  "3cry3ddp",
  "hills_road_city_centre",
  "cb41sr",
  "six",
  "5_jordans_yard_bridge_street_city_centre",
  "over_33",
  "v6bziioc",
  "the_missing_sock",
  "01223358899",
  "n8mjx1yx",
  "wc1zy82v",
  "jccyu8zs",
  "se28hknk",
  "the_fez_club",
  "uuf3948j",
  "3_star",
  "01223332360",
  "thanh_binh",
  "01223452587",
  "01223324222",
  "nmjit3av",
  "4myondfw",
  "0w15tqoh",
  "01223332900",
  "9gbhvfzw",
  "jldxhek8",
  "5cts8f6c",
  "7qvodjmi",
  "osp4trb9",
  "sesame_restaurant_and_bar",
  "jp761rjs",
  "7u6turws",
  "1pldtxkh",
  "01223312598",
  "7nwczep1",
  "cft39hl4",
  "6wkspadc",
  "ballare",
  "tq7xk6mp",
  "5up22ra",
  "tdutd8dv",
  "worth_house",
  "ur49skna",
  "ksfskic1",
  "6",
  "international",
  "h8omgip5",
  "xluim3sn",
  "all_saints_church",
  "the_good_luck_chinese_food_takeaway",
  "ugly_duckling",
  "mxws56bv",
  "huntingdon_marriott_hotel",
  "csl3v245",
  "41_warkworth_street",
  "cb23na",
  "abbey_pool_and_astroturf_pitch",
  "4zrjzivu",
  "01223300552",
  "ttp6gycj",
  "east",
  "anamhnow",
  "5_pounds",
  "moe0auat",
  "lw5ydjub",
  "ne9y6864",
  "01223354679",
  "1xpv9omk",
  "wollaston_road",
  "chiquito_restaurant_bar",
  "gdefc2re",
  "34_-_35_green_street",
  "ztrmokwm",
  "15",
  "40210_millers_yard_city_centre",
  "cb17aa",
  "yzmq4jnn",
  "01954714600",
  "01223302580",
  "mlzzdyt5",
  "one",
  "pj7x1nhs",
  "yk9z9ake",
  "a5fgtjtz",
  "quite_a_few",
  "the_cambridge_chop_house",
  "24",
  "5ma263eb",
  "sidney_street",
  "34fphm6m",
  "4wngilmf",
  "cambridge_passenger_cruisers_,_jubilee_house",
  "omkmnjem",
  "cb43hl",
  "cb23pq",
  "lw8pbd97",
  "cb20qq",
  "3_-_5_millers_yard_mill_lane",
  "01223244277",
  "01223332320",
  "the_junction",
  "cb46az",
  "c0ycw45c",
  "vdl0a0id",
  "u0zzrfl7",
  "01223300085",
  "01223354382",
  "53-57_lensfield_road",
  "4r3bmwnk",
  "8ifkqgd8",
  "vhyo8ic0",
  "1vqqlh6r",
  "19",
  "market_street",
  "uqmlog0i",
  "h2voxsp6",
  "gm77dlr6",
  "x4tb06r2",
  "716v6qs6",
  "01223400170",
  "uqony6cj",
  "lqivxpcx",
  "12ooowtr",
  "i915uv13",
  "both_of",
  "01223359750",
  "6nuu0t68",
  "0c4kyz3k",
  "1-6_corn_exchange_street",
  "3o4m8zsu",
  "01223525725",
  "restaurant_one_seven",
  "kirkwood_house",
  "xqa73lql",
  "rl3s28t3",
  "cb30nd",
  "crw6r09z",
  "01223366552",
  "7h01dzw5",
  "clare_hall",
  "i0epbdj4",
  "korean",
  "1h7f4gbj",
  "69",
  "th1iw110",
  "bangkok_city",
  "alot",
  "k8n0llbp",
  "pjyz9vq9",
  "ewofbmj3",
  "01223302330",
  "01223354755",
  "cb30af",
  "soul_tree_nightclub",
  "qhr6uo6i",
  "64_cherry_hinton_road_cherry_hinton",
  "cb23nj",
  "cb13nf",
  "travellers_rest",
  "the_other",
  "s6dqrxz2",
  "kweqk0k1",
  "1pwmnuik",
  "6newyj6y",
  "fen_causeway_,_newnham_road_,",
  "mbc9e6al",
  "cb21db",
  "cherry_hinton_hall_and_grounds",
  "great_saint_mary_'_s_church",
  "01223333200",
  "e31yxtp1",
  "cb58hy",
  "cb12qa",
  "11",
  "cb21st",
  "ginrz444",
  "ng7au0y2",
  "ny842atu",
  "hjjd56xe",
  "7j4exp7m",
  "01223327978",
  "ytg3eogf",
  "01223519224",
  "12_norfolk_street_city_centre",
  "53_roseford_road",
  "kh5f18tn",
  "cb21la",
  "pleil8mj",
  "sfwtqub7",
  "143zf1m5",
  "ivgzlytz",
  "lk2p76os",
  "hakka",
  "the_only_two",
  "oyesls03",
  "u5hxnkxo",
  "iah92t2m",
  "cb41eh",
  "dyszrx2b",
  "a_wide_variety",
  "01223511511",
  "cb30lx",
  "cambridge_artworks",
  "museum_of_archaelogy_and_anthropology",
  "darrys_cookhouse_and_wine_shop",
  "abc08p2a",
  "110",
  "01223368786",
  "h0k8xfpq",
  "vfgg7dod",
  "6bci3xf8",
  "w6mfu6xd",
  "01223367755",
  "frankie_and_bennys",
  "0j08kugq",
  "sopggcup",
  "qrj5mp30",
  "riverboat_georgina",
  "oxkpjh2r",
  "lkdt8r8b",
  "foejzbzi",
  "00872208000",
  "nine",
  "clifton_way",
  "adgsm6si",
  "cb3ojg",
  "01223364917",
  "fzp2xk9q",
  "t1x3a0do",
  "12_market_hill_city_centre",
  "44",
  "01223357851",
  "lsqyzi7o",
  "14_-16_bridge_street",
  "riecnlut",
  "1jr8k2op",
  "a_variety",
  "4",
  "ucwkfis4",
  "3badcf9i",
  "01480446000",
  "tllgqvmh",
  "cambridge_lodge_hotel_139_huntingdon_road_city_centre",
  "01223335153",
  "cb21uj",
  "european",
  "1_kings_parade",
  "328a_histon_road",
  "gonville_hotel",
  "7gawk763",
  "gk4f8afs",
  "bohpjife",
  "54_king_street_city_centre",
  "dkec3gvh",
  "cb21er",
  "myume8fr",
  "idaiis1t",
  "0slqnhxa",
  "q91f26l3",
  "jz0q7bt0",
  "i40q0gzm",
  "cb13js",
  "ru89u6v8",
  "8l6lvyyt",
  "3kvit5ar",
  "3h0whd4z",
  "a_couple",
  "yippee_noodle_bar",
  "oshzupsd",
  "01223355166",
  "87g7fwzm",
  "a_lot_of_tasty_choices",
  "01223351880",
  "gjptb7cd",
  "zxiry17r",
  "j9aw7ghh",
  "regent_street_city_centre",
  "nandos_city_centre",
  "01223353942",
  "la_margherita",
  "oy06anhy",
  "01223902158",
  "cb58bs",
  "n08tp996",
  "a_couple_of",
  "golden_house",
  "cb21tw",
  "rbbhgyrv",
  "nuyr7oqg",
  "0lv52r28",
  "the_cambridge_punter",
  "48aqq83y",
  "colville_road_,_cherry_hinton",
  "cb11ly",
  "86_regent_street_city_centre",
  "ns7mcm5b",
  "lcfymn3f",
  "6u8pg73h",
  "cb58rs",
  "cm5sepyo",
  "free",
  "cb21rg",
  "11sd75me",
  "35_newnham_road_newnham",
  "uyw8jk6t",
  "jakci7jo",
  "5cb11jq8",
  "57",
  "moux96ze",
  "cb23qf",
  "cb21tp",
  "only_on",
  "40428_king_street_city_centre",
  "the_oak_bistro",
  "cb23hx",
  "home_from_home",
  "ihqk49w4",
  "1ms5buu6",
  "39_fitzroy_street",
  "pl4jeq9a",
  "funky_fun_house",
  "j4q4w07k",
  "01223358399",
  "8t4aj6p9",
  "cb21aw",
  "s6vdpmw3",
  "cambridge_museum_of_technology",
  "01223240089",
  "nightclub",
  "corn_exchange_street",
  "56_saint_barnabas_road",
  "tang_chinese",
  "holy_trinity_church",
  "kymmoy",
  "542j9wog",
  "cb12bd",
  "y87q565o",
  "fyfxwh1z",
  "cb12tz",
  "46al3f0c",
  "pcffz610",
  "e6erfbkg",
  "01223366668",
  "emmanuel_college",
  "3at2d81n",
  "only_2",
  "as63wlae",
  "1_pound",
  "cb43lf",
  "1xgv4vgp",
  "01223292094",
  "1f6hepgz",
  "sidney_sussex_college",
  "9zw11uhm",
  "v3ga3k4q",
  "01223500005",
  "01223309147",
  "stazione_restaurant_and_coffee_bar",
  "21_burleigh_street_city_centre",
  "b2h3yyf4",
  "autumn_house",
  "k1t50mhg",
  "quayside_off_bridge_street",
  "fiqy6rr9",
  "01223727410",
  "01223312843",
  "cb30aq",
  "dle4z450",
  "2cg1xx8q",
  "zf7xhmyx",
  "z3fwsa48",
  "cb28nx",
  "pglregj8",
  "swimmingpool",
  "3y3ae0u7",
  "cb12jb",
  "hmwk23p8",
  "22",
  "midsummer_house_restaurant",
  "q8edducc",
  "a_bunch",
  "39_burleigh_street_city_centre",
  "cb21rs",
  "24frowco",
  "ten",
  "west",
  "oog9kq5v",
  "la_raza",
  "o9k319cu",
  "106_regent_street_city_centre",
  "01223304050",
  "arbury_lodge_guesthouse",
  "20_milton_road_chesterton",
  "cb21dp",
  "e7d8f4sm",
  "37mp7ucy",
  "01462432565",
  "01223314960",
  "akh4mcwd",
  "jp9dvktj",
  "iy4gscgl",
  "cb22ad",
  "251a_chesterton_road",
  "anatolia",
  "cb11er",
  "hotel",
  "01223334860",
  "01223362433",
  "v0kcn2ri",
  "granta_place_,_mill_lane",
  "82_arbury_road",
  "3zyk9lo1",
  "71_castle_street_city_centre",
  "msf1lno1",
  "01223412299",
  "p9d58c0o",
  "a_lot_of",
  "0uaywi5z",
  "the_golden_curry",
  "9rxqyeio",
  "napier_street_city_centre",
  "54kh70iq",
  "jcvmjbrz",
  "dae0xr6a",
  "iyq8fy20",
  "plenty_of",
  "tgsva9oc",
  "carolina_bed_and_breakfast",
  "152_chesterton_road",
  "h9sv1u6g",
  "35_saint_andrews_street_city_centre",
  "01223363682",
  "6_saint_edward_'_s_passage",
  "6jgb7u7h",
  "z0322eq3",
  "finches_bed_and_breakfast",
  "the_varsity_restaurant",
  "saint_john_'_s_college",
  "k8j1t9n4",
  "1eb89a0f",
  "lots",
  "k73wlz8h",
  "limehouse",
  "01223413000",
  "ask_restaurant",
  "2801gmop",
  "3ed8cqbu",
  "2_norfolk_street",
  "hughes_hall",
  "u6e0dezr",
  "bm3n0suh",
  "152_-_154_hills_road",
  "0y6k4af7",
  "01223365664",
  "156_chesterton_road",
  "entertainment",
  "cb30ag",
  "seven",
  "183_east_road_city_centre",
  "f3k2pqzz",
  "all_three",
  "bridge_street_city_centre",
  "the_only_one",
  "efm3tdr4",
  "qw52l6ex",
  "31_newnham_road_newnham",
  "cb21dq",
  "1yyk3kqs",
  "z16ztxky",
  "1ulfdv2t",
  "kzburd59",
  "swz8s95v",
  "af2gj7g6",
  "c12wfp62",
  "6lzypifz",
  "sid7a0h4",
  "vx589a4m",
  "cb11ln",
  "eight",
  "cb43le",
  "cb58wr",
  "bon67cdz",
  "5_greens_road",
  "t70eay2i",
  "eu6j389k",
  "52_mill_road_city_centre",
  "p16vjzdh",
  "the_river_bar_steakhouse_and_grill",
  "7hqz1td6",
  "565uimxv",
  "alcpca3p",
  "pizza_hut_city_centre",
  "01223338000",
  "7mumbmfd",
  "y113fev7",
  "0plz0ise",
  "fulbourn",
  "sjz9zj8v",
  "6gpzktwv",
  "bq60jngd",
  "a_lot",
  "kingfisher_way_,_hinchinbrook_business_park_,_huntingdon",
  "saint_barnabas_press_gallery",
  "lgtar2r",
  "01223353071",
  "196sqora",
  "15_magdalene_street_city_centre",
  "university_arms_hotel",
  "7_barnwell_road_fen_ditton",
  "zwi39rv9",
  "yj0b5w19",
  "acorn_guest_house",
  "72_regent_street_city_centre",
  "hv8fjqju",
  "nk86vojy",
  "01223461661",
  "saint_andrew_'_s_street",
  "zup4ypxa",
  "w2a8ghg8",
  "11_peas_hill_city_centre",
  "jesus_college",
  "regency_gallery",
  "de_vere_university_arms_regent_street_city_centre",
  "chinese",
  "cb11pt",
  "8qujmpp7",
  "cb236bw",
  "8ofbiii9",
  "prezzo",
  "to",
  "french",
  "59jrjr4e",
  "zdg5kj7s",
  "205_victoria_road_chesterton",
  "01223363270",
  "16",
  "guesthouse",
  "brtyjsc8",
  "at_least_two",
  "rice_boat",
  "golden_wok",
  "kanpywac",
  "gastropub",
  "favaelu5",
  "ij54oohx",
  "01223748100",
  "01223360409",
  "7",
  "cb30ad",
  "01223355397",
  "kebftr7i",
  "cb41la",
  "q9j4799i",
  "21",
  "all",
  "grafton_hotel_restaurant",
  "hh78sjfp",
  "king_'_s_parade",
  "01223352500",
  "cb21rq",
  "2_pounds",
  "8lnx4eqo",
  "gg3dcufd",
  "the_cambridge_corn_exchange",
  "ikxbxweo",
  "6_trinity_street",
  "ashley_hotel",
  "64oefcho",
  "ssvf0e1r",
  "cb13nl",
  "caffe_uno",
  "india_house",
  "cb21ab",
  "dpmrytrl",
  "ngoq9j96",
  "tg8voavx",
  "xzy6oubq",
  "k3tpr6ui",
  "unit_su43_,_grande_arcade_,_saint_andrews_street",
  "14",
  "a51b0mgu",
  "warkworth_house",
  "eckx7ysf",
  "e10z97f4",
  "01223327908",
  "2slk6u5l",
  "zo0089us",
  "v0pvdpbc",
  "gxtsrby0",
  "vuh4cst4",
  "5f3kbh78",
  "ewrn88mq",
  "qrvy59m0",
  "9hcudtjk",
  "o8vh7vl6",
  "52_gilbert_road",
  "t3xzdzfc",
  "5vna5fpp",
  "clare_college",
  "pcmh26uy",
  "2supqqpl",
  "bmu049l6",
  "68_histon_road_chesterton",
  "pj9d98by",
  "j6j0aacj",
  "n332o6jk",
  "uo8an5fo",
  "sngz3n0d",
  "01223357708",
  "01223446100",
  "alexander_bed_and_breakfast",
  "only_results",
  "fitzbillies_restaurant",
  "cb21rh",
  "restaurant_alimentum",
  "1ut4dofp",
  "01223332138",
  "the_grafton_centre_,_east_road",
  "club_salsa",
  "vru8vsg0",
  "w92c2z47",
  "cb21ad",
  "qlmrq3h2",
  "08715501010",
  "dour",
  "01223464646",
  "over_twenty",
  "01223902168",
  "k9jaw7ft",
  "scudamores_punting_co",
  "2_rose_crescent_city_centre",
  "<dontknow>",
  "clibol1q",
  "cb238el",
  "over_31",
  "ardcxt6o",
  "cb23dt",
  "k4quy32n",
  "01223308871",
  "7_milton_road_chesterton",
  "uywxp4gd",
  "9",
  "ao41sukl",
  "80s3hgan",
  "vietnamese",
  "cb58jj",
  "01223295264",
  "mhah7nwt",
  "nefptq46",
  "ybukj2iz",
  "moderate",
  "9_available",
  "four_more",
  "pizza_express_fen_ditton",
  "cb23qe",
  "wandlebury_country_park",
  "01223311053",
  "e8npwa4b",
  "pembroke_college",
  "01223241387",
  "cb11hr",
  "33zfxq8p",
  "5k83e181",
  "ii677z30",
  "1mwp83e1",
  "33",
  "168t25c6",
  "1jyrfrt0",
  "jg24dzvf",
  "rsneq2jv",
  "college",
  "the_lensfield_hotel",
  "s2ay04jf",
  "cb30dq",
  "732-734_newmarket_road",
  "5",
  "only",
  "rhwj0f1y",
  "7puke6ms",
  "12_lensfield_road_city_centre",
  "txbu904t",
  "zizzi_cambridge",
  "01223277977",
  "cb13lh",
  "w87akiby",
  "tzptjja5",
  "qxz05j29",
  "st_._michael_'_s_church_trinity_street_city_centre",
  "cb11ps",
  "01733553355",
  "gxv1uifj",
  "gwydir_street_,_no_._5_dale_'_s_brewery",
  "1j6y65lw",
  "cambridge_leisure_park_clifton_way",
  "fnajhewg",
  "x7vu6y8y",
  "p2o7es3d",
  "7plmhrex",
  "dojo_noodle_bar",
  "fsof58oo",
  "parkside_pools",
  "01223350914",
  "pgv6hf9f",
  "d3q7safm",
  "f1ntkwzo",
  "swdeohlf",
  "vkrsafbu",
  "ltz2tpia",
  "jqgvoecl",
  "529_newmarket_road_fen_ditton",
  "cb58ba",
  "k0riyu4z",
  "1gfitcau",
  "free_school_lane_city_centre",
  "cb41ha",
  "nusha",
  "finders_corner_newmarket_road",
  "yu3moahh",
  "ptwg73v3",
  "01223304705",
  "igat23z5",
  "meghna",
  "3ayrgabe",
  "corpus_christi",
  "01245493131",
  "adc_theatre",
  "8_market_passage",
  "ix0qvrb4",
  "2",
  "97aaf776",
  "3_._50_pounds",
  "cityroomz",
  "ylpaos85",
  "40270_king_street_city_centre",
  "lco449vr",
  "cambridge_lodge_restaurant",
  "cherry_hinton_water_play",
  "cb43pd",
  "pr0abubi",
  "the_man_on_the_moon",
  "h7lu2ipf",
  "churchill_college",
  "01223247015",
  "ia29xfxa",
  "01223355017",
  "michaelhouse_cafe",
  "de_luca_cucina_and_bar",
  "cambridge_book_and_print_gallery",
  "va5jadck",
  "5_mowbray_road",
  "3hvuqftt",
  "ys8h6aoe",
  "v4bvjwhg",
  "the_cherry_hinton_village_centre",
  "12",
  "z1827ckb",
  "01223902091",
  "m3tw6mpa",
  "centre",
  "lbeov690",
  "f2x024q6",
  "eo5vq6ej",
  "cb58sx",
  "nandos",
  "queens_'_college",
  "ajughitg",
  "100",
  "9eb2im2s",
  "african",
  "bloomsbury_restaurant",
  "5whdpghw",
  "cb41xa",
  "01223694264",
  "aren't_many",
  "avalon",
  "01223302579",
  "twelve",
  "lulj5n6x",
  "saffron_brasserie",
  "whale_of_a_time",
  "5b7m73dk",
  "qmozpfhq",
  "market_square",
  "3ap8e11k",
  "cb41er",
  "7w544x5o",
  "1jalpc7v",
  "scott_polar_museum",
  "free_school_lane",
  "cb39lh",
  "01223368650",
  "cmj6wm0z",
  "01223338901",
  "market_hill_city_centre",
  "cb22ha",
  "pe296fl",
  "cb23ll",
  "ycqwegos",
  "cbkxevpz",
  "32gmtm5v",
  "nchj21bd",
  "01223302010",
  "12_bridge_street_city_centre",
  "k9zns97g",
  "2ocxgnup",
  "crowne_plaza_hotel_20_downing_street",
  "bsmdjmxh",
  "backstreet_bistro",
  "cambridge_city_football_club_milton_road_chesterton",
  "ld696ib9",
  "66_chesterton_road_chesterton",
  "2cajen22",
  "m95xhcdt",
  "840zvk1r",
  "74_mill_road_city_centre",
  "21_-_24_northampton_road",
  "cb11ee",
  "nr6vpa82",
  "l8gt5j3i",
  "i82b519f",
  "dr0zgf0p",
  "a_and_b_guest_house",
  "thai",
  "01223369299",
  "jesus_lane_fen_ditton",
  "bsajgsj8",
  "bl1dl1zo",
  "bridge_guest_house",
  "2s4uxxs3",
  "8jgi0f6y",
  "cb8vvf4m",
  "iygohwcr",
  "cb41jy",
  "01223276182",
  "cb21qa",
  "jm5g0862",
  "83_regent_street",
  "xxz4d253",
  "cb21rb",
  "cb19ej",
  "more_than_20",
  "dvgibpim",
  "yb23kvsx",
  "magdalene_street",
  "cb23pp",
  "downing_college",
  "lovell_lodge",
  "cb18dw",
  "1wrsig9u",
  "about_5",
  "ugfbz3hb",
  "nf64lm1z",
  "01223362525",
  "3rfxw8g6",
  "jesus_green_outdoor_pool",
  "kettle_'_s_yard",
  "about_8",
  "cb19hx",
  "12rtygz7",
  "o00ttios",
  "cb13ef",
  "bvk9xzpj",
  "xlwrecbf",
  "mziurvdv",
  "the_gardenia",
  "shewp52t",
  "u0jt0yz8",
  "cb12lf",
  "196_mill_road_city_centre",
  "cb21rl",
  "01223330906",
  "cb21uw",
  "x7wha1xl",
  "cb12as",
  "01223329432",
  "01223362456",
  "eraina",
  "p15gvv9v",
  "169n4vtv",
  "47eljdk0",
  "heidelberg_gardens_,_lion_yard",
  "01223412430",
  "only_option",
  "2_others",
  "01223366611",
  "01223301761",
  "01223366202",
  "tptbtvj9",
  "uksvud20",
  "epwuawm5",
  "78-80_milton_road",
  "cb30ah",
  "14_king_'_s_parade",
  "maharajah_tandoori_restaurant",
  "restaurant_two_two",
  "mutliple_sports",
  "shanghai_family_restaurant",
  "cb12ew",
  "fdlfktzm",
  "42vfs0sm",
  "miro0qrd",
  "the_little_rose_37_trumpington_street",
  "5ly9wsf1",
  "mill_road_city_centre",
  "cb42xh",
  "cb23bu",
  "ey36gh17",
  "76hg81v6",
  "1kwo2daq",
  "kings_hedges_learner_pool",
  "cambridge_leisure_park_,_clifton_way",
  "3gllhsnn",
  "oo8qda62",
  "01223339485",
  "fk3areid",
  "84_regent_street_city_centre",
  "bty06386",
  "hills_rd_._,_cambridge",
  "01223365599",
  "a40vc3l5",
  "expensive",
  "cambridge_retail_park_newmarket_road_fen_ditton",
  "tandoori_palace",
  "la_tasca",
  "pmz9sezp",
  "ibnbrcmh",
  "yw1nyrxc",
  "wt39vb7l",
  "p04ka65h",
  "alpha-milton_guest_house",
  "s0jdzbtq",
  "stq9n9uv",
  "victoria_avenue_chesterton",
  "22_chesterton_road_chesterton",
  "18",
  "cb23hg",
  "17",
  "hotel_du_vin_and_bistro",
  "8ni5a15m",
  "newmarket_road_fen_ditton",
  "cb58ld",
  "169_high_street_chesterton_chesterton",
  "01223315232",
  "2fd2jyn8",
  "d7hjjcu8",
  "eleven",
  "01223575314",
  "shiraz_restaurant",
  "6hzb65qh",
  "u60sc89j",
  "63gdbabk",
  "43_high_street_cherry_hinton_cherry_hinton",
  "saint_johns_chop_house",
  "22_sidney_street",
  "2uovp3e0",
  "89s3zags",
  "y7x3uyy5",
  "south",
  "cafe_jello_gallery",
  "o4bpeoxq",
  "j37kc1pb",
  "meze_bar",
  "uuzvcfbq",
  "cb58bl",
  "cb21sj",
  "62_gilbert_road",
  "4fec5k00",
  "d3a1xjl7",
  "pl0p458j",
  "ocnh3cjj",
  "fjfv11ja",
  "bedouin",
  "vls0wvd3",
  "9oe645ny",
  "multiple",
  "79",
  "t44kc552",
  "01223576412",
  "lpmf11yc",
  "8nr6paim",
  "the_cow_pizza_kitchen_and_bar",
  "t6c83p46",
  "ie3wwfdn",
  "fifteen",
  "01223302800",
  "the_copper_kettle",
  "1bbum6yn",
  "08451962320",
  "tenpin",
  "37_newnham_road_newnham",
  "8_norfolk_street_city_centre",
  "el_shaddai",
  "trinity_lane",
  "41518_castle_street_city_centre",
  "tfpbtyhn",
  "51_trumpington_street_city_centre",
  "xot3l3nr",
  "g4_cambridge_leisure_park_clifton_way_cherry_hinton",
  "spanish",
  "tucgj6dx",
  "hwvz52nk",
  "hrplz9aq",
  "bb07ctao",
  "ruskin_gallery",
  "lebanese",
  "most",
  "pohit2co",
  "1_station_road",
  "mumford_theatre",
  "01223362054",
  "01223334900",
  "v6teun6t",
  "sheep_'_s_green_and_lammas_land_park_fen_causeway",
  "camboats",
  "01223577786",
  "01223245151",
  "a_number",
  "4_pounds",
  "01223357187",
  "cb41da",
  "wagamama",
  "wandlebury_ring_,_gog_magog_hills_,_babraham",
  "cb30df",
  "cafe_jello_gallery_,_13_magdalene_street",
  "01223365068",
  "pizza_hut_fen_ditton",
  "439gp4j5",
  "blrxv0b0",
  "3lwl9xaa",
  "lots_of_them",
  "klofpfum",
  "vysfhvfc",
  "czt3la0m",
  "pipasha_restaurant",
  "don_pasquale_pizzeria",
  "the_fitzwilliam_museum",
  "yux0zqku",
  "0iymoqtn",
  "cb17sr",
  "x5xfgmk0",
  "tsja02xz",
  "6vbu1sfi",
  "98olerpx",
  "u4uc246k",
  "txv8rust",
  "fair_number",
  "panahar",
  "cb21rf",
  "4_-_6_rose_crescent",
  "1jcgp18d",
  "cb58rg",
  "144_thornton_road",
  "h3mwaydx",
  "01223307402",
  "7q9m2vyf",
  "the_gandhi",
  "6df5q5qj",
  "gxo64lg8",
  "vazcwis6",
  "u2oy8b4t",
  "01223356666",
  "kt4ug66c",
  "v96btdai",
  "15-17_norman_way_,_coldhams_business_park",
  "96gt1k88",
  "two",
  "710_newmarket_road",
  "the_nirala",
  "loads",
  "between_victoria_road_and_the_river",
  "01223276653",
  "broughton_house_gallery",
  "cb23dz",
  "p62w5taa",
  "hk5aycb6",
  "wheeler_street",
  "e79rsowr",
  "100_mill_road_city_centre",
  "a3slp7hg",
  "2-3_castle_street",
  "47n2k0rg",
  "nvyyu4ml",
  "cdbqymui",
  "1_wheeler_street",
  "university_of_cambridge_,_downing_street",
  "city_centre_north_b_and_b",
  "59gza6me",
  "4atmiysc",
  "herschel_road",
  "wk3e72px",
  "addenbrookes_hospital",
  "01223353110",
  "a_number_of",
  "restaurant",
  "cb23nz",
  "grafton_hotel_619_newmarket_road_fen_ditton",
  "01223356354",
  "cb43pe",
  "vtzk341t",
  "mtbhnb92",
  "l0enmaag",
  "07ci497h",
  "rez4br01",
  "p3vzvzgy",
  "castle_street",
  "124_tenison_road",
  "01223367660",
  "aylesbray_lodge_guest_house",
  "172_chesterton_road",
  "la_mimosa",
  "little_saint_mary_'_s_lane",
  "cb12de",
  "wumuz0jx",
  "ali_baba",
  "sala_thong",
  "bns85603",
  "cheap",
  "gi0fzmkl",
  "magdalene_college",
  "zc6vcawb",
  "td8tu8io",
  "anglia_ruskin_university_,_east_road",
  "pcu46v3w",
  "01223464550",
  "ae00vohe",
  "express_by_holiday_inn_cambridge",
  "9za0n2fw",
  "3p2alry0",
  "0is0gu49",
  "the_belfast_yard_,_coldham_'_s_road",
  "bcvphb3u",
  "3auurszj",
  "31",
  "ba2mq3eb",
  "kambar",
  "over_20",
  "cote",
  "zyqx1tyk",
  "g6fao56j",
  "portuguese",
  "ge1nwvtx",
  "sag9pai9",
  "r36ngmc9",
  "cko62hoh",
  "2_star",
  "da_vinci_pizzeria",
  "hamilton_lodge",
  "fgstotpy",
  "o35qes09",
  "cb23pj",
  "allenbell",
  "cb13nx",
  "museum_of_classical_archaeology",
  "01223249955",
  "ukj7t0fw",
  "2w56mf47",
  "vx834ja0",
  "a36615hd",
  "loch_fyne",
  "01223315702",
  "vqlmm8nq",
  "king_'_s_college",
  "6grfmvdj",
  "mq7amf1m",
  "6bohrouh",
  "154_chesterton_road",
  "pm69rlxb",
  "01223243830",
  "nezykv5e",
  "01223336265",
  "ebzipgv2",
  "back_lane_,_cambourne",
  "9vcxtczz",
  "a_list_of",
  "kahfbhyi",
  "hd53udco",
  "17_magdalene_street_city_centre",
  "north_american",
  "some",
  "efes_restaurant",
  "yu_garden",
  "vggq2ap9",
  "xpe4eogj",
  "191_histon_road_chesterton",
  "kyh3r6az",
  "tqvkvlnh",
  "a5lk844g",
  "9pvipw1y",
  "10_king_s_parade",
  "aebkvjv3",
  "74_chesterton_road",
  "768crnly",
  "01799521260",
  "aren_'_t_many",
  "0yb5m0ht",
  "pizza_express",
  "only_other",
  "138_perne_road",
  "b13ixxhv",
  "2j5aemri",
  "de8soffl",
  "milton_road_chesterton",
  "96ih1qyg",
  "01223323737",
  "01223324033",
  "01223334200",
  "01223338100",
  "cb41as",
  "01223324600",
  "01223902116",
  "01223351241",
  "dvty60kz",
  "lsay2yox",
  "cb17ag",
  "1u0tf4xa",
  "33_bridge_street",
  "midsummer_common",
  "the_lucky_star",
  "vmybags7",
  "huntingdon_road_city_centre",
  "rq2l5tkr",
  "ygwcxmk4",
  "01223336540",
  "cb12az",
  "01223353888",
  "8jkpea74",
  "9a4yk0ub",
  "cb30ds",
  "cb39et",
  "u6gv5zzv",
  "city_stop_restaurant",
  "e8v1xgoa",
  "10_homerton_street_city_centre",
  "boat",
  "cb11eg",
  "cocum",
  "little_seoul",
  "0it4qd59",
  "qw8jzwzk",
  "47-53_regent_street",
  "be1vd9eh",
  "bof076g4",
  "01223568988",
  "34baq2wk",
  "h6ob1o8j",
  "nbld7e0v",
  "mjeoq3r5",
  "pc2vluzw",
  "storey_'_s_way",
  "517a_coldham_lane",
  "vof0ugng",
  "mll5wth5",
  "taj_tandoori",
  "dz1t0e9n",
  "cb21nt",
  "0j39ojvt",
  "north",
  "o1t3grkq",
  "30_bridge_street_city_centre",
  "34p1ohbr",
  "8dw9yafr",
  "turkish",
  "the_only",
  "ukmnfd3q",
  "seafood",
  "01223351027",
  "curry_queen",
  "01223323639",
  "yswjoms1",
  "01223311687",
  "mcs16ksp",
  "01223350059",
  "cb21jf",
  "ch13iby4",
  "cb21ta",
  "oz7qg2ok",
  "15_-_19_trumpington_street",
  "ggymviia",
  "lynne_strover_gallery",
  "4_different",
  "j39deupu",
  "cb11bg",
  "the_rest",
  "970je5zn",
  "7ckepro5",
  "b1ip09iz",
  "pwyhrhpr",
  "4ghah1tc",
  "08719429180",
  "85bgkwo4",
  "pfgjjsbo",
  "f821xs1g",
  "01223307030",
  "8090x905",
  "qzysomaw",
  "ize1wk61",
  "01223360966",
  "cu50dw9y"
 ]
}
