# Supplementary material for: PluDG: enhancing task-oriented dialogue system with knowledge graph plug-in module
Source: PeerJ Comput Sci. 2023 Nov 24;9:e1707. doi: 10.7717/peerj-cs.1707 (PMC10703105; doi:10.7717/peerj-cs.1707)
Supplement: Supplemental Information 1 [file peerj-cs-09-1707-s001.zip › decoder/data/woz2.1/raw/test.json]

[
 {
  "did": 1,
  "type": "hotel",
  "key_ptr": [],
  "kb_ptr": [],
  "kb": [
   {
    "name": "finches_bed_and_breakfast",
    "address": "144_thornton_road",
    "area": "west",
    "phone": "01223276653",
    "postcode": "cb30nd",
    "pricerange": "cheap",
    "stars": "4_star",
    "type": "guesthouse"
   },
   {
    "name": "allenbell",
    "address": "517a_coldham_lane",
    "area": "east",
    "phone": "01223210353",
    "postcode": "cb13js",
    "pricerange": "cheap",
    "stars": "4_star",
    "type": "guesthouse"
   },
   {
    "name": "alexander_bed_and_breakfast",
    "address": "56_saint_barnabas_road",
    "area": "centre",
    "phone": "01223525725",
    "postcode": "cb12de",
    "pricerange": "cheap",
    "stars": "4_star",
    "type": "guesthouse"
   },
   {
    "name": "autumn_house",
    "address": "710_newmarket_road",
    "area": "east",
    "phone": "01223575122",
    "postcode": "cb58rs",
    "pricerange": "cheap",
    "stars": "4_star",
    "type": "guesthouse"
   },
   {
    "name": "rosa_'_s_bed_and_breakfast",
    "address": "53_roseford_road",
    "area": "south",
    "phone": "01223512596",
    "postcode": "cb22ha",
    "pricerange": "cheap",
    "stars": "4_star",
    "type": "guesthouse"
   },
   {
    "name": "leverton_house",
    "address": "732-734_newmarket_road",
    "area": "east",
    "phone": "01223292094",
    "postcode": "cb58rs",
    "pricerange": "cheap",
    "stars": "4_star",
    "type": "guesthouse"
   },
   {
    "name": "the_cambridge_belfry",
    "address": "back_lane,_cambourne",
    "area": "west",
    "phone": "01954714600",
    "postcode": "cb236bw",
    "pricerange": "cheap",
    "stars": "4_star",
    "type": "hotel"
   }
  ],
  "context": [
   "i wasn ' t planning to stay in town tonight , but it looks like i ' m going to have to . can you help me find a pretty cheap room ?"
  ],
  "output": "the the_cambridge_belfry is a hotel in the west part of town in the cheap price range . would you like me to book a room for you ?",
  "gold_entities": [
   "the_cambridge_belfry",
   "west",
   "hotel",
   "cheap"
  ],
  "sketch_tags": [
   "null_tag",
   "the_cambridge_belfry",
   "null_tag",
   "null_tag",
   "hotel",
   "null_tag",
   "null_tag",
   "west",
   "null_tag",
   "null_tag",
   "null_tag",
   "null_tag",
   "null_tag",
   "cheap",
   "null_tag",
   "null_tag",
   "null_tag",
   "null_tag",
   "null_tag",
   "null_tag",
   "null_tag",
   "null_tag",
   "null_tag",
   "null_tag",
   "null_tag",
   "null_tag",
   "null_tag",
   "null_tag"
  ],
  "sketch_outs": [
   "the",
   "sketch_name",
   "is",
   "a",
   "sketch_type",
   "in",
   "the",
   "sketch_area",
   "part",
   "of",
   "town",
   "in",
   "the",
   "sketch_pricerange",
   "price",
   "range",
   ".",
   "would",
   "you",
   "like",
   "me",
   "to",
   "book",
   "a",
   "room",
   "for",
   "you",
   "?"
  ]
 },
 {
  "did": 1,
  "type": "hotel",
  "key_ptr": [],
  "kb_ptr": [],
  "kb": [
   {
    "name": "finches_bed_and_breakfast",
    "address": "144_thornton_road",
    "area": "west",
    "phone": "01223276653",
    "postcode": "cb30nd",
    "pricerange": "cheap",
    "stars": "4_star",
    "type": "guesthouse"
   },
   {
    "name": "allenbell",
    "address": "517a_coldham_lane",
    "area": "east",
    "phone": "01223210353",
    "postcode": "cb13js",
    "pricerange": "cheap",
    "stars": "4_star",
    "type": "guesthouse"
   },
   {
    "name": "alexander_bed_and_breakfast",
    "address": "56_saint_barnabas_road",
    "area": "centre",
    "phone": "01223525725",
    "postcode": "cb12de",
    "pricerange": "cheap",
    "stars": "4_star",
    "type": "guesthouse"
   },
   {
    "name": "autumn_house",
    "address": "710_newmarket_road",
    "area": "east",
    "phone": "01223575122",
    "postcode": "cb58rs",
    "pricerange": "cheap",
    "stars": "4_star",
    "type": "guesthouse"
   },
   {
    "name": "rosa_'_s_bed_and_breakfast",
    "address": "53_roseford_road",
    "area": "south",
    "phone": "01223512596",
    "postcode": "cb22ha",
    "pricerange": "cheap",
    "stars": "4_star",
    "type": "guesthouse"
   },
   {
    "name": "leverton_house",
    "address": "732-734_newmarket_road",
    "area": "east",
    "phone": "01223292094",
    "postcode": "cb58rs",
    "pricerange": "cheap",
    "stars": "4_star",
    "type": "guesthouse"
   },
   {
    "name": "the_cambridge_belfry",
    "address": "back_lane,_cambourne",
    "area": "west",
    "phone": "01954714600",
    "postcode": "cb236bw",
    "pricerange": "cheap",
    "stars": "4_star",
    "type": "hotel"
   }
  ],
  "context": [
   "i wasn ' t planning to stay in town tonight , but it looks like i ' m going to have to . can you help me find a pretty cheap room ?",
   "the the_cambridge_belfry is a hotel in the west part of town in the cheap price range . would you like me to book a room for you ?",
   "i am looking for a cheap place to stay including free parking"
  ],
  "output": "the_cambridge_belfry is cheap and includes free parking and wifi . would you like to book a room ?",
  "gold_entities": [
   "the_cambridge_belfry",
   "cheap"
  ],
  "sketch_tags": [
   "the_cambridge_belfry",
   "null_tag",
   "cheap",
   "null_tag",
   "null_tag",
   "null_tag",
   "null_tag",
   "null_tag",
   "null_tag",
   "null_tag",
   "null_tag",
   "null_tag",
   "null_tag",
   "null_tag",
   "null_tag",
   "null_tag",
   "null_tag",
   "null_tag"
  ],
  "sketch_outs": [
   "sketch_name",
   "is",
   "sketch_pricerange",
   "and",
   "includes",
   "free",
   "parking",
   "and",
   "wifi",
   ".",
   "would",
   "you",
   "like",
   "to",
   "book",
   "a",
   "room",
   "?"
  ]
 },
 {
  "did": 1,
  "type": "hotel",
  "key_ptr": [],
  "kb_ptr": [],
  "kb": [
   {
    "name": "finches_bed_and_breakfast",
    "address": "144_thornton_road",
    "area": "west",
    "phone": "01223276653",
    "postcode": "cb30nd",
    "pricerange": "cheap",
    "stars": "4_star",
    "type": "guesthouse"
   },
   {
    "name": "allenbell",
    "address": "517a_coldham_lane",
    "area": "east",
    "phone": "01223210353",
    "postcode": "cb13js",
    "pricerange": "cheap",
    "stars": "4_star",
    "type": "guesthouse"
   },
   {
    "name": "alexander_bed_and_breakfast",
    "address": "56_saint_barnabas_road",
    "area": "centre",
    "phone": "01223525725",
    "postcode": "cb12de",
    "pricerange": "cheap",
    "stars": "4_star",
    "type": "guesthouse"
   },
   {
    "name": "autumn_house",
    "address": "710_newmarket_road",
    "area": "east",
    "phone": "01223575122",
    "postcode": "cb58rs",
    "pricerange": "cheap",
    "stars": "4_star",
    "type": "guesthouse"
   },
   {
    "name": "rosa_'_s_bed_and_breakfast",
    "address": "53_roseford_road",
    "area": "south",
    "phone": "01223512596",
    "postcode": "cb22ha",
    "pricerange": "cheap",
    "stars": "4_star",
    "type": "guesthouse"
   },
   {
    "name": "leverton_house",
    "address": "732-734_newmarket_road",
    "area": "east",
    "phone": "01223292094",
    "postcode": "cb58rs",
    "pricerange": "cheap",
    "stars": "4_star",
    "type": "guesthouse"
   },
   {
    "name": "the_cambridge_belfry",
    "address": "back_lane,_cambourne",
    "area": "west",
    "phone": "01954714600",
    "postcode": "cb236bw",
    "pricerange": "cheap",
    "stars": "4_star",
    "type": "hotel"
   }
  ],
  "context": [
   "i wasn ' t planning to stay in town tonight , but it looks like i ' m going to have to . can you help me find a pretty cheap room ?",
   "the the_cambridge_belfry is a hotel in the west part of town in the cheap price range . would you like me to book a room for you ?",
   "i am looking for a cheap place to stay including free parking",
   "the_cambridge_belfry is cheap and includes free parking and wifi . would you like to book a room ?",
   "how many stars does it have ? i ' d like a cheap place in the west with 4_star and free parking ."
  ],
  "output": "yes , the_cambridge_belfry is a cheap 4_star hotel that includes free parking .",
  "gold_entities": [
   "the_cambridge_belfry",
   "cheap",
   "4_star",
   "hotel"
  ],
  "sketch_tags": [
   "null_tag",
   "null_tag",
   "the_cambridge_belfry",
   "null_tag",
   "null_tag",
   "cheap",
   "4_star",
   "hotel",
   "null_tag",
   "null_tag",
   "null_tag",
   "null_tag",
   "null_tag"
  ],
  "sketch_outs": [
   "yes",
   ",",
   "sketch_name",
   "is",
   "a",
   "sketch_pricerange",
   "sketch_stars",
   "sketch_type",
   "that",
   "includes",
   "free",
   "parking",
   "."
  ]
 },
 {
  "did": 1,
  "type": "hotel",
  "key_ptr": [],
  "kb_ptr": [],
  "kb": [
   {
    "name": "finches_bed_and_breakfast",
    "address": "144_thornton_road",
    "area": "west",
    "phone": "01223276653",
    "postcode": "cb30nd",
    "pricerange": "cheap",
    "stars": "4_star",
    "type": "guesthouse"
   },
   {
    "name": "allenbell",
    "address": "517a_coldham_lane",
    "area": "east",
    "phone": "01223210353",
    "postcode": "cb13js",
    "pricerange": "cheap",
    "stars": "4_star",
    "type": "guesthouse"
   },
   {
    "name": "alexander_bed_and_breakfast",
    "address": "56_saint_barnabas_road",
    "area": "centre",
    "phone": "01223525725",
    "postcode": "cb12de",
    "pricerange": "cheap",
    "stars": "4_star",
    "type": "guesthouse"
   },
   {
    "name": "autumn_house",
    "address": "710_newmarket_road",
    "area": "east",
    "phone": "01223575122",
    "postcode": "cb58rs",
    "pricerange": "cheap",
    "stars": "4_star",
    "type": "guesthouse"
   },
   {
    "name": "rosa_'_s_bed_and_breakfast",
    "address": "53_roseford_road",
    "area": "south",
    "phone": "01223512596",
    "postcode": "cb22ha",
    "pricerange": "cheap",
    "stars": "4_star",
    "type": "guesthouse"
   },
   {
    "name": "leverton_house",
    "address": "732-734_newmarket_road",
    "area": "east",
    "phone": "01223292094",
    "postcode": "cb58rs",
    "pricerange": "cheap",
    "stars": "4_star",
    "type": "guesthouse"
   },
   {
    "name": "the_cambridge_belfry",
    "address": "back_lane,_cambourne",
    "area": "west",
    "phone": "01954714600",
    "postcode": "cb236bw",
    "pricerange": "cheap",
    "stars": "4_star",
    "type": "hotel"
   }
  ],
  "context": [
   "i wasn ' t planning to stay in town tonight , but it looks like i ' m going to have to . can you help me find a pretty cheap room ?",
   "the the_cambridge_belfry is a hotel in the west part of town in the cheap price range . would you like me to book a room for you ?",
   "i am looking for a cheap place to stay including free parking",
   "the_cambridge_belfry is cheap and includes free parking and wifi . would you like to book a room ?",
   "how many stars does it have ? i ' d like a cheap place in the west with 4_star and free parking .",
   "yes , the_cambridge_belfry is a cheap 4_star hotel that includes free parking .",
   "do they have internet there ?"
  ],
  "output": "yes , there is free internet provided . would you like me to book a room ?",
  "gold_entities": [],
  "sketch_tags": [
   "null_tag",
   "null_tag",
   "null_tag",
   "null_tag",
   "null_tag",
   "null_tag",
   "null_tag",
   "null_tag",
   "null_tag",
   "null_tag",
   "null_tag",
   "null_tag",
   "null_tag",
   "null_tag",
   "null_tag",
   "null_tag",
   "null_tag"
  ],
  "sketch_outs": [
   "yes",
   ",",
   "there",
   "is",
   "free",
   "internet",
   "provided",
   ".",
   "would",
   "you",
   "like",
   "me",
   "to",
   "book",
   "a",
   "room",
   "?"
  ]
 },
 {
  "did": 1,
  "type": "hotel",
  "key_ptr": [],
  "kb_ptr": [],
  "kb": [
   {
    "name": "finches_bed_and_breakfast",
    "address": "144_thornton_road",
    "area": "west",
    "phone": "01223276653",
    "postcode": "cb30nd",
    "pricerange": "cheap",
    "stars": "4_star",
    "type": "guesthouse"
   },
   {
    "name": "allenbell",
    "address": "517a_coldham_lane",
    "area": "east",
    "phone": "01223210353",
    "postcode": "cb13js",
    "pricerange": "cheap",
    "stars": "4_star",
    "type": "guesthouse"
   },
   {
    "name": "alexander_bed_and_breakfast",
    "address": "56_saint_barnabas_road",
    "area": "centre",
    "phone": "01223525725",
    "postcode": "cb12de",
    "pricerange": "cheap",
    "stars": "4_star",
    "type": "guesthouse"
   },
   {
    "name": "autumn_house",
    "address": "710_newmarket_road",
    "area": "east",
    "phone": "01223575122",
    "postcode": "cb58rs",
    "pricerange": "cheap",
    "stars": "4_star",
    "type": "guesthouse"
   },
   {
    "name": "rosa_'_s_bed_and_breakfast",
    "address": "53_roseford_road",
    "area": "south",
    "phone": "01223512596",
    "postcode": "cb22ha",
    "pricerange": "cheap",
    "stars": "4_star",
    "type": "guesthouse"
   },
   {
    "name": "leverton_house",
    "address": "732-734_newmarket_road",
    "area": "east",
    "phone": "01223292094",
    "postcode": "cb58rs",
    "pricerange": "cheap",
    "stars": "4_star",
    "type": "guesthouse"
   },
   {
    "name": "the_cambridge_belfry",
    "address": "back_lane,_cambourne",
    "area": "west",
    "phone": "01954714600",
    "postcode": "cb236bw",
    "pricerange": "cheap",
    "stars": "4_star",
    "type": "hotel"
   }
  ],
  "context": [
   "i wasn ' t planning to stay in town tonight , but it looks like i ' m going to have to . can you help me find a pretty cheap room ?",
   "the the_cambridge_belfry is a hotel in the west part of town in the cheap price range . would you like me to book a room for you ?",
   "i am looking for a cheap place to stay including free parking",
   "the_cambridge_belfry is cheap and includes free parking and wifi . would you like to book a room ?",
   "how many stars does it have ? i ' d like a cheap place in the west with 4_star and free parking .",
   "yes , the_cambridge_belfry is a cheap 4_star hotel that includes free parking .",
   "do they have internet there ?",
   "yes , there is free internet provided . would you like me to book a room ?",
   "sure you can book that for me , thank you !"
  ],
  "output": "i would be happy to book a room . please let me know your arrival day , how many nights you ' re staying , and the number of people who will be staying .",
  "gold_entities": [],
  "sketch_tags": [
   "null_tag",
   "null_tag",
   "null_tag",
   "null_tag",
   "null_tag",
   "null_tag",
   "null_tag",
   "null_tag",
   "null_tag",
   "null_tag",
   "null_tag",
   "null_tag",
   "null_tag",
   "null_tag",
   "null_tag",
   "null_tag",
   "null_tag",
   "null_tag",
   "null_tag",
   "null_tag",
   "null_tag",
   "null_tag",
   "null_tag",
   "null_tag",
   "null_tag",
   "null_tag",
   "null_tag",
   "null_tag",
   "null_tag",
   "null_tag",
   "null_tag",
   "null_tag",
   "null_tag",
   "null_tag",
   "null_tag"
  ],
  "sketch_outs": [
   "i",
   "would",
   "be",
   "happy",
   "to",
   "book",
   "a",
   "room",
   ".",
   "please",
   "let",
   "me",
   "know",
   "your",
   "arrival",
   "day",
   ",",
   "how",
   "many",
   "nights",
   "you",
   "'",
   "re",
   "staying",
   ",",
   "and",
   "the",
   "number",
   "of",
   "people",
   "who",
   "will",
   "be",
   "staying",
   "."
  ]
 },
 {
  "did": 1,
  "type": "hotel",
  "key_ptr": [],
  "kb_ptr": [],
  "kb": [
   {
    "name": "finches_bed_and_breakfast",
    "address": "144_thornton_road",
    "area": "west",
    "phone": "01223276653",
    "postcode": "cb30nd",
    "pricerange": "cheap",
    "stars": "4_star",
    "type": "guesthouse"
   },
   {
    "name": "allenbell",
    "address": "517a_coldham_lane",
    "area": "east",
    "phone": "01223210353",
    "postcode": "cb13js",
    "pricerange": "cheap",
    "stars": "4_star",
    "type": "guesthouse"
   },
   {
    "name": "alexander_bed_and_breakfast",
    "address": "56_saint_barnabas_road",
    "area": "centre",
    "phone": "01223525725",
    "postcode": "cb12de",
    "pricerange": "cheap",
    "stars": "4_star",
    "type": "guesthouse"
   },
   {
    "name": "autumn_house",
    "address": "710_newmarket_road",
    "area": "east",
    "phone": "01223575122",
    "postcode": "cb58rs",
    "pricerange": "cheap",
    "stars": "4_star",
    "type": "guesthouse"
   },
   {
    "name": "rosa_'_s_bed_and_breakfast",
    "address": "53_roseford_road",
    "area": "south",
    "phone": "01223512596",
    "postcode": "cb22ha",
    "pricerange": "cheap",
    "stars": "4_star",
    "type": "guesthouse"
   },
   {
    "name": "leverton_house",
    "address": "732-734_newmarket_road",
    "area": "east",
    "phone": "01223292094",
    "postcode": "cb58rs",
    "pricerange": "cheap",
    "stars": "4_star",
    "type": "guesthouse"
   },
   {
    "name": "the_cambridge_belfry",
    "address": "back_lane,_cambourne",
    "area": "west",
    "phone": "01954714600",
    "postcode": "cb236bw",
    "pricerange": "cheap",
    "stars": "4_star",
    "type": "hotel"
   }
  ],
  "context": [
   "i wasn ' t planning to stay in town tonight , but it looks like i ' m going to have to . can you help me find a pretty cheap room ?",
   "the the_cambridge_belfry is a hotel in the west part of town in the cheap price range . would you like me to book a room for you ?",
   "i am looking for a cheap place to stay including free parking",
   "the_cambridge_belfry is cheap and includes free parking and wifi . would you like to book a room ?",
   "how many stars does it have ? i ' d like a cheap place in the west with 4_star and free parking .",
   "yes , the_cambridge_belfry is a cheap 4_star hotel that includes free parking .",
   "do they have internet there ?",
   "yes , there is free internet provided . would you like me to book a room ?",
   "sure you can book that for me , thank you !",
   "i would be happy to book a room . please let me know your arrival day , how many nights you ' re staying , and the number of people who will be staying .",
   "actually , i ' m not ready to book yet . i think i have the information i need , thank you !"
  ],
  "output": "it was a pleasure .",
  "gold_entities": [],
  "sketch_tags": [
   "null_tag",
   "null_tag",
   "null_tag",
   "null_tag",
   "null_tag"
  ],
  "sketch_outs": [
   "it",
   "was",
   "a",
   "pleasure",
   "."
  ]
 },
 {
  "did": 2,
  "type": "hotel",
  "key_ptr": [],
  "kb_ptr": [],
  "kb": [
   {
    "name": "ashley_hotel",
    "address": "74_chesterton_road",
    "area": "north",
    "phone": "01223350059",
    "postcode": "cb41er",
    "pricerange": "moderate",
    "stars": "2_star",
    "type": "hotel",
    "choice": "21",
    "ref": "pr0abubi"
   },
   {
    "name": "university_arms_hotel",
    "address": "regent_street",
    "area": "centre",
    "phone": "01223351241",
    "postcode": "cb21ad",
    "pricerange": "expensive",
    "stars": "4_star",
    "type": "hotel",
    "choice": "21",
    "ref": "pr0abubi"
   },
   {
    "name": "huntingdon_marriott_hotel",
    "address": "kingfisher_way,_hinchinbrook_business_park,_huntingdon",
    "area": "west",
    "phone": "01480446000",
    "postcode": "pe296fl",
    "pricerange": "expensive",
    "stars": "4_star",
    "type": "hotel",
    "choice": "21",
    "ref": "pr0abubi"
   },
   {
    "name": "gonville_hotel",
    "address": "gonville_place",
    "area": "centre",
    "phone": "01223366611",
    "postcode": "cb11ly",
    "pricerange": "expensive",
    "stars": "3_star",
    "type": "hotel",
    "choice": "21",
    "ref": "pr0abubi"
   },
   {
    "name": "cityroomz",
    "address": "sleeperz_hotel,_station_road",
    "area": "centre",
    "phone": "01223304050",
    "postcode": "cb12tz",
    "pricerange": "moderate",
    "stars": "0_star",
    "type": "hotel",
    "choice": "21",
    "ref": "pr0abubi"
   },
   {
    "name": "express_by_holiday_inn_cambridge",
    "address": "15-17_norman_way,_coldhams_business_park",
    "area": "east",
    "phone": "01223866800",
    "postcode": "cb13lh",
    "pricerange": "expensive",
    "stars": "2_star",
    "type": "hotel",
    "choice": "21",
    "ref": "pr0abubi"
   },
   {
    "name": "university_arms_hotel",
    "address": "regent_street",
    "area": "centre",
    "phone": "01223351241",
    "postcode": "cb21ad",
    "pricerange": "expensive",
    "stars": "4_star",
    "type": "hotel"
   }
  ],
  "context": [
   "hi , can you help me find a 4_star place to stay ?"
  ],
  "output": "there are a total of 21 hotels and guesthouses in the city that have 4_star . is there a particular area or price range you would like ?",
  "gold_entities": [
   "21",
   "4_star"
  ],
  "sketch_tags": [
   "null_tag",
   "null_tag",
   "null_tag",
   "null_tag",
   "null_tag",
   "21",
   "null_tag",
   "null_tag",
   "null_tag",
   "null_tag",
   "null_tag",
   "null_tag",
   "null_tag",
   "null_tag",
   "4_star",
   "null_tag",
   "null_tag",
   "null_tag",
   "null_tag",
   "null_tag",
   "null_tag",
   "null_tag",
   "null_tag",
   "null_tag",
   "null_tag",
   "null_tag",
   "null_tag",
   "null_tag"
  ],
  "sketch_outs": [
   "there",
   "are",
   "a",
   "total",
   "of",
   "sketch_choice",
   "hotels",
   "and",
   "guesthouses",
   "in",
   "the",
   "city",
   "that",
   "have",
   "sketch_stars",
   ".",
   "is",
   "there",
   "a",
   "particular",
   "area",
   "or",
   "price",
   "range",
   "you",
   "would",
   "like",
   "?"
  ]
 },
 {
  "did": 2,
  "type": "hotel",
  "key_ptr": [],
  "kb_ptr": [],
  "kb": [
   {
    "name": "ashley_hotel",
    "address": "74_chesterton_road",
    "area": "north",
    "phone": "01223350059",
    "postcode": "cb41er",
    "pricerange": "moderate",
    "stars": "2_star",
    "type": "hotel",
    "choice": "21",
    "ref": "pr0abubi"
   },
   {
    "name": "university_arms_hotel",
    "address": "regent_street",
    "area": "centre",
    "phone": "01223351241",
    "postcode": "cb21ad",
    "pricerange": "expensive",
    "stars": "4_star",
    "type": "hotel",
    "choice": "21",
    "ref": "pr0abubi"
   },
   {
    "name": "huntingdon_marriott_hotel",
    "address": "kingfisher_way,_hinchinbrook_business_park,_huntingdon",
    "area": "west",
    "phone": "01480446000",
    "postcode": "pe296fl",
    "pricerange": "expensive",
    "stars": "4_star",
    "type": "hotel",
    "choice": "21",
    "ref": "pr0abubi"
   },
   {
    "name": "gonville_hotel",
    "address": "gonville_place",
    "area": "centre",
    "phone": "01223366611",
    "postcode": "cb11ly",
    "pricerange": "expensive",
    "stars": "3_star",
    "type": "hotel",
    "choice": "21",
    "ref": "pr0abubi"
   },
   {
    "name": "cityroomz",
    "address": "sleeperz_hotel,_station_road",
    "area": "centre",
    "phone": "01223304050",
    "postcode": "cb12tz",
    "pricerange": "moderate",
    "stars": "0_star",
    "type": "hotel",
    "choice": "21",
    "ref": "pr0abubi"
   },
   {
    "name": "express_by_holiday_inn_cambridge",
    "address": "15-17_norman_way,_coldhams_business_park",
    "area": "east",
    "phone": "01223866800",
    "postcode": "cb13lh",
    "pricerange": "expensive",
    "stars": "2_star",
    "type": "hotel",
    "choice": "21",
    "ref": "pr0abubi"
   },
   {
    "name": "university_arms_hotel",
    "address": "regent_street",
    "area": "centre",
    "phone": "01223351241",
    "postcode": "cb21ad",
    "pricerange": "expensive",
    "stars": "4_star",
    "type": "hotel"
   }
  ],
  "context": [
   "hi , can you help me find a 4_star place to stay ?",
   "there are a total of 21 hotels and guesthouses in the city that have 4_star . is there a particular area or price range you would like ?",
   "how about a place in the east side of town that is a hotel not a guesthouse"
  ],
  "output": "i am sorry but i do not have any hotels in the east . would you like to change location or type of accomodations ?",
  "gold_entities": [
   "east"
  ],
  "sketch_tags": [
   "null_tag",
   "null_tag",
   "null_tag",
   "null_tag",
   "null_tag",
   "null_tag",
   "null_tag",
   "null_tag",
   "null_tag",
   "null_tag",
   "null_tag",
   "null_tag",
   "east",
   "null_tag",
   "null_tag",
   "null_tag",
   "null_tag",
   "null_tag",
   "null_tag",
   "null_tag",
   "null_tag",
   "null_tag",
   "null_tag",
   "null_tag",
   "null_tag"
  ],
  "sketch_outs": [
   "i",
   "am",
   "sorry",
   "but",
   "i",
   "do",
   "not",
   "have",
   "any",
   "hotels",
   "in",
   "the",
   "sketch_area",
   ".",
   "would",
   "you",
   "like",
   "to",
   "change",
   "location",
   "or",
   "type",
   "of",
   "accomodations",
   "?"
  ]
 },
 {
  "did": 2,
  "type": "hotel",
  "key_ptr": [],
  "kb_ptr": [],
  "kb": [
   {
    "name": "ashley_hotel",
    "address": "74_chesterton_road",
    "area": "north",
    "phone": "01223350059",
    "postcode": "cb41er",
    "pricerange": "moderate",
    "stars": "2_star",
    "type": "hotel",
    "choice": "21",
    "ref": "pr0abubi"
   },
   {
    "name": "university_arms_hotel",
    "address": "regent_street",
    "area": "centre",
    "phone": "01223351241",
    "postcode": "cb21ad",
    "pricerange": "expensive",
    "stars": "4_star",
    "type": "hotel",
    "choice": "21",
    "ref": "pr0abubi"
   },
   {
    "name": "huntingdon_marriott_hotel",
    "address": "kingfisher_way,_hinchinbrook_business_park,_huntingdon",
    "area": "west",
    "phone": "01480446000",
    "postcode": "pe296fl",
    "pricerange": "expensive",
    "stars": "4_star",
    "type": "hotel",
    "choice": "21",
    "ref": "pr0abubi"
   },
   {
    "name": "gonville_hotel",
    "address": "gonville_place",
    "area": "centre",
    "phone": "01223366611",
    "postcode": "cb11ly",
    "pricerange": "expensive",
    "stars": "3_star",
    "type": "hotel",
    "choice": "21",
    "ref": "pr0abubi"
   },
   {
    "name": "cityroomz",
    "address": "sleeperz_hotel,_station_road",
    "area": "centre",
    "phone": "01223304050",
    "postcode": "cb12tz",
    "pricerange": "moderate",
    "stars": "0_star",
    "type": "hotel",
    "choice": "21",
    "ref": "pr0abubi"
   },
   {
    "name": "express_by_holiday_inn_cambridge",
    "address": "15-17_norman_way,_coldhams_business_park",
    "area": "east",
    "phone": "01223866800",
    "postcode": "cb13lh",
    "pricerange": "expensive",
    "stars": "2_star",
    "type": "hotel",
    "choice": "21",
    "ref": "pr0abubi"
   },
   {
    "name": "university_arms_hotel",
    "address": "regent_street",
    "area": "centre",
    "phone": "01223351241",
    "postcode": "cb21ad",
    "pricerange": "expensive",
    "stars": "4_star",
    "type": "hotel"
   }
  ],
  "context": [
   "hi , can you help me find a 4_star place to stay ?",
   "there are a total of 21 hotels and guesthouses in the city that have 4_star . is there a particular area or price range you would like ?",
   "how about a place in the east side of town that is a hotel not a guesthouse",
   "i am sorry but i do not have any hotels in the east . would you like to change location or type of accomodations ?",
   "yes , can you please change the location to centre ?"
  ],
  "output": "we have one 4_star hotel that is in the centre , university_arms_hotel , it has internet and parking and is expensive , would this one suit you ?",
  "gold_entities": [
   "university_arms_hotel",
   "expensive",
   "4_star",
   "centre",
   "hotel"
  ],
  "sketch_tags": [
   "null_tag",
   "null_tag",
   "null_tag",
   "4_star",
   "hotel",
   "null_tag",
   "null_tag",
   "null_tag",
   "null_tag",
   "centre",
   "null_tag",
   "university_arms_hotel",
   "null_tag",
   "null_tag",
   "null_tag",
   "null_tag",
   "null_tag",
   "null_tag",
   "null_tag",
   "null_tag",
   "expensive",
   "null_tag",
   "null_tag",
   "null_tag",
   "null_tag",
   "null_tag",
   "null_tag",
   "null_tag"
  ],
  "sketch_outs": [
   "we",
   "have",
   "one",
   "sketch_stars",
   "sketch_type",
   "that",
   "is",
   "in",
   "the",
   "sketch_area",
   ",",
   "sketch_name",
   ",",
   "it",
   "has",
   "internet",
   "and",
   "parking",
   "and",
   "is",
   "sketch_pricerange",
   ",",
   "would",
   "this",
   "one",
   "suit",
   "you",
   "?"
  ]
 },
 {
  "did": 2,
  "type": "hotel",
  "key_ptr": [],
  "kb_ptr": [],
  "kb": [
   {
    "name": "ashley_hotel",
    "address": "74_chesterton_road",
    "area": "north",
    "phone": "01223350059",
    "postcode": "cb41er",
    "pricerange": "moderate",
    "stars": "2_star",
    "type": "hotel",
    "choice": "21",
    "ref": "pr0abubi"
   },
   {
    "name": "university_arms_hotel",
    "address": "regent_street",
    "area": "centre",
    "phone": "01223351241",
    "postcode": "cb21ad",
    "pricerange": "expensive",
    "stars": "4_star",
    "type": "hotel",
    "choice": "21",
    "ref": "pr0abubi"
   },
   {
    "name": "huntingdon_marriott_hotel",
    "address": "kingfisher_way,_hinchinbrook_business_park,_huntingdon",
    "area": "west",
    "phone": "01480446000",
    "postcode": "pe296fl",
    "pricerange": "expensive",
    "stars": "4_star",
    "type": "hotel",
    "choice": "21",
    "ref": "pr0abubi"
   },
   {
    "name": "gonville_hotel",
    "address": "gonville_place",
    "area": "centre",
    "phone": "01223366611",
    "postcode": "cb11ly",
    "pricerange": "expensive",
    "stars": "3_star",
    "type": "hotel",
    "choice": "21",
    "ref": "pr0abubi"
   },
   {
    "name": "cityroomz",
    "address": "sleeperz_hotel,_station_road",
    "area": "centre",
    "phone": "01223304050",
    "postcode": "cb12tz",
    "pricerange": "moderate",
    "stars": "0_star",
    "type": "hotel",
    "choice": "21",
    "ref": "pr0abubi"
   },
   {
    "name": "express_by_holiday_inn_cambridge",
    "address": "15-17_norman_way,_coldhams_business_park",
    "area": "east",
    "phone": "01223866800",
    "postcode": "cb13lh",
    "pricerange": "expensive",
    "stars": "2_star",
    "type": "hotel",
    "choice": "21",
    "ref": "pr0abubi"
   },
   {
    "name": "university_arms_hotel",
    "address": "regent_street",
    "area": "centre",
    "phone": "01223351241",
    "postcode": "cb21ad",
    "pricerange": "expensive",
    "stars": "4_star",
    "type": "hotel"
   }
  ],
  "context": [
   "hi , can you help me find a 4_star place to stay ?",
   "there are a total of 21 hotels and guesthouses in the city that have 4_star . is there a particular area or price range you would like ?",
   "how about a place in the east side of town that is a hotel not a guesthouse",
   "i am sorry but i do not have any hotels in the east . would you like to change location or type of accomodations ?",
   "yes , can you please change the location to centre ?",
   "we have one 4_star hotel that is in the centre , university_arms_hotel , it has internet and parking and is expensive , would this one suit you ?",
   "that will be fine . can you book me a room for saturday , please ?"
  ],
  "output": "certainly . how long would you like to stay , and how many are in your party ?",
  "gold_entities": [],
  "sketch_tags": [
   "null_tag",
   "null_tag",
   "null_tag",
   "null_tag",
   "null_tag",
   "null_tag",
   "null_tag",
   "null_tag",
   "null_tag",
   "null_tag",
   "null_tag",
   "null_tag",
   "null_tag",
   "null_tag",
   "null_tag",
   "null_tag",
   "null_tag",
   "null_tag"
  ],
  "sketch_outs": [
   "certainly",
   ".",
   "how",
   "long",
   "would",
   "you",
   "like",
   "to",
   "stay",
   ",",
   "and",
   "how",
   "many",
   "are",
   "in",
   "your",
   "party",
   "?"
  ]
 },
 {
  "did": 2,
  "type": "hotel",
  "key_ptr": [],
  "kb_ptr": [],
  "kb": [
   {
    "name": "ashley_hotel",
    "address": "74_chesterton_road",
    "area": "north",
    "phone": "01223350059",
    "postcode": "cb41er",
    "pricerange": "moderate",
    "stars": "2_star",
    "type": "hotel",
    "choice": "21",
    "ref": "pr0abubi"
   },
   {
    "name": "university_arms_hotel",
    "address": "regent_street",
    "area": "centre",
    "phone": "01223351241",
    "postcode": "cb21ad",
    "pricerange": "expensive",
    "stars": "4_star",
    "type": "hotel",
    "choice": "21",
    "ref": "pr0abubi"
   },
   {
    "name": "huntingdon_marriott_hotel",
    "address": "kingfisher_way,_hinchinbrook_business_park,_huntingdon",
    "area": "west",
    "phone": "01480446000",
    "postcode": "pe296fl",
    "pricerange": "expensive",
    "stars": "4_star",
    "type": "hotel",
    "choice": "21",
    "ref": "pr0abubi"
   },
   {
    "name": "gonville_hotel",
    "address": "gonville_place",
    "area": "centre",
    "phone": "01223366611",
    "postcode": "cb11ly",
    "pricerange": "expensive",
    "stars": "3_star",
    "type": "hotel",
    "choice": "21",
    "ref": "pr0abubi"
   },
   {
    "name": "cityroomz",
    "address": "sleeperz_hotel,_station_road",
    "area": "centre",
    "phone": "01223304050",
    "postcode": "cb12tz",
    "pricerange": "moderate",
    "stars": "0_star",
    "type": "hotel",
    "choice": "21",
    "ref": "pr0abubi"
   },
   {
    "name": "express_by_holiday_inn_cambridge",
    "address": "15-17_norman_way,_coldhams_business_park",
    "area": "east",
    "phone": "01223866800",
    "postcode": "cb13lh",
    "pricerange": "expensive",
    "stars": "2_star",
    "type": "hotel",
    "choice": "21",
    "ref": "pr0abubi"
   },
   {
    "name": "university_arms_hotel",
    "address": "regent_street",
    "area": "centre",
    "phone": "01223351241",
    "postcode": "cb21ad",
    "pricerange": "expensive",
    "stars": "4_star",
    "type": "hotel"
   }
  ],
  "context": [
   "hi , can you help me find a 4_star place to stay ?",
   "there are a total of 21 hotels and guesthouses in the city that have 4_star . is there a particular area or price range you would like ?",
   "how about a place in the east side of town that is a hotel not a guesthouse",
   "i am sorry but i do not have any hotels in the east . would you like to change location or type of accomodations ?",
   "yes , can you please change the location to centre ?",
   "we have one 4_star hotel that is in the centre , university_arms_hotel , it has internet and parking and is expensive , would this one suit you ?",
   "that will be fine . can you book me a room for saturday , please ?",
   "certainly . how long would you like to stay , and how many are in your party ?",
   "i ' ll be arriving saturday and staying 3 nights . there are 3 of us ."
  ],
  "output": "unfortunately , we cannot book you for those days . could you change the number of days ?",
  "gold_entities": [],
  "sketch_tags": [
   "null_tag",
   "null_tag",
   "null_tag",
   "null_tag",
   "null_tag",
   "null_tag",
   "null_tag",
   "null_tag",
   "null_tag",
   "null_tag",
   "null_tag",
   "null_tag",
   "null_tag",
   "null_tag",
   "null_tag",
   "null_tag",
   "null_tag",
   "null_tag"
  ],
  "sketch_outs": [
   "unfortunately",
   ",",
   "we",
   "cannot",
   "book",
   "you",
   "for",
   "those",
   "days",
   ".",
   "could",
   "you",
   "change",
   "the",
   "number",
   "of",
   "days",
   "?"
  ]
 },
 {
  "did": 2,
  "type": "hotel",
  "key_ptr": [],
  "kb_ptr": [],
  "kb": [
   {
    "name": "ashley_hotel",
    "address": "74_chesterton_road",
    "area": "north",
    "phone": "01223350059",
    "postcode": "cb41er",
    "pricerange": "moderate",
    "stars": "2_star",
    "type": "hotel",
    "choice": "21",
    "ref": "pr0abubi"
   },
   {
    "name": "university_arms_hotel",
    "address": "regent_street",
    "area": "centre",
    "phone": "01223351241",
    "postcode": "cb21ad",
    "pricerange": "expensive",
    "stars": "4_star",
    "type": "hotel",
    "choice": "21",
    "ref": "pr0abubi"
   },
   {
    "name": "huntingdon_marriott_hotel",
    "address": "kingfisher_way,_hinchinbrook_business_park,_huntingdon",
    "area": "west",
    "phone": "01480446000",
    "postcode": "pe296fl",
    "pricerange": "expensive",
    "stars": "4_star",
    "type": "hotel",
    "choice": "21",
    "ref": "pr0abubi"
   },
   {
    "name": "gonville_hotel",
    "address": "gonville_place",
    "area": "centre",
    "phone": "01223366611",
    "postcode": "cb11ly",
    "pricerange": "expensive",
    "stars": "3_star",
    "type": "hotel",
    "choice": "21",
    "ref": "pr0abubi"
   },
   {
    "name": "cityroomz",
    "address": "sleeperz_hotel,_station_road",
    "area": "centre",
    "phone": "01223304050",
    "postcode": "cb12tz",
    "pricerange": "moderate",
    "stars": "0_star",
    "type": "hotel",
    "choice": "21",
    "ref": "pr0abubi"
   },
   {
    "name": "express_by_holiday_inn_cambridge",
    "address": "15-17_norman_way,_coldhams_business_park",
    "area": "east",
    "phone": "01223866800",
    "postcode": "cb13lh",
    "pricerange": "expensive",
    "stars": "2_star",
    "type": "hotel",
    "choice": "21",
    "ref": "pr0abubi"
   },
   {
    "name": "university_arms_hotel",
    "address": "regent_street",
    "area": "centre",
    "phone": "01223351241",
    "postcode": "cb21ad",
    "pricerange": "expensive",
    "stars": "4_star",
    "type": "hotel"
   }
  ],
  "context": [
   "hi , can you help me find a 4_star place to stay ?",
   "there are a total of 21 hotels and guesthouses in the city that have 4_star . is there a particular area or price range you would like ?",
   "how about a place in the east side of town that is a hotel not a guesthouse",
   "i am sorry but i do not have any hotels in the east . would you like to change location or type of accomodations ?",
   "yes , can you please change the location to centre ?",
   "we have one 4_star hotel that is in the centre , university_arms_hotel , it has internet and parking and is expensive , would this one suit you ?",
   "that will be fine . can you book me a room for saturday , please ?",
   "certainly . how long would you like to stay , and how many are in your party ?",
   "i ' ll be arriving saturday and staying 3 nights . there are 3 of us .",
   "unfortunately , we cannot book you for those days . could you change the number of days ?",
   "sure , try for two days ?"
  ],
  "output": "that was unsuccessful too . wanna try something else ?",
  "gold_entities": [],
  "sketch_tags": [
   "null_tag",
   "null_tag",
   "null_tag",
   "null_tag",
   "null_tag",
   "null_tag",
   "null_tag",
   "null_tag",
   "null_tag",
   "null_tag"
  ],
  "sketch_outs": [
   "that",
   "was",
   "unsuccessful",
   "too",
   ".",
   "wanna",
   "try",
   "something",
   "else",
   "?"
  ]
 },
 {
  "did": 2,
  "type": "hotel",
  "key_ptr": [],
  "kb_ptr": [],
  "kb": [
   {
    "name": "ashley_hotel",
    "address": "74_chesterton_road",
    "area": "north",
    "phone": "01223350059",
    "postcode": "cb41er",
    "pricerange": "moderate",
    "stars": "2_star",
    "type": "hotel",
    "choice": "21",
    "ref": "pr0abubi"
   },
   {
    "name": "university_arms_hotel",
    "address": "regent_street",
    "area": "centre",
    "phone": "01223351241",
    "postcode": "cb21ad",
    "pricerange": "expensive",
    "stars": "4_star",
    "type": "hotel",
    "choice": "21",
    "ref": "pr0abubi"
   },
   {
    "name": "huntingdon_marriott_hotel",
    "address": "kingfisher_way,_hinchinbrook_business_park,_huntingdon",
    "area": "west",
    "phone": "01480446000",
    "postcode": "pe296fl",
    "pricerange": "expensive",
    "stars": "4_star",
    "type": "hotel",
    "choice": "21",
    "ref": "pr0abubi"
   },
   {
    "name": "gonville_hotel",
    "address": "gonville_place",
    "area": "centre",
    "phone": "01223366611",
    "postcode": "cb11ly",
    "pricerange": "expensive",
    "stars": "3_star",
    "type": "hotel",
    "choice": "21",
    "ref": "pr0abubi"
   },
   {
    "name": "cityroomz",
    "address": "sleeperz_hotel,_station_road",
    "area": "centre",
    "phone": "01223304050",
    "postcode": "cb12tz",
    "pricerange": "moderate",
    "stars": "0_star",
    "type": "hotel",
    "choice": "21",
    "ref": "pr0abubi"
   },
   {
    "name": "express_by_holiday_inn_cambridge",
    "address": "15-17_norman_way,_coldhams_business_park",
    "area": "east",
    "phone": "01223866800",
    "postcode": "cb13lh",
    "pricerange": "expensive",
    "stars": "2_star",
    "type": "hotel",
    "choice": "21",
    "ref": "pr0abubi"
   },
   {
    "name": "university_arms_hotel",
    "address": "regent_street",
    "area": "centre",
    "phone": "01223351241",
    "postcode": "cb21ad",
    "pricerange": "expensive",
    "stars": "4_star",
    "type": "hotel"
   }
  ],
  "context": [
   "hi , can you help me find a 4_star place to stay ?",
   "there are a total of 21 hotels and guesthouses in the city that have 4_star . is there a particular area or price range you would like ?",
   "how about a place in the east side of town that is a hotel not a guesthouse",
   "i am sorry but i do not have any hotels in the east . would you like to change location or type of accomodations ?",
   "yes , can you please change the location to centre ?",
   "we have one 4_star hotel that is in the centre , university_arms_hotel , it has internet and parking and is expensive , would this one suit you ?",
   "that will be fine . can you book me a room for saturday , please ?",
   "certainly . how long would you like to stay , and how many are in your party ?",
   "i ' ll be arriving saturday and staying 3 nights . there are 3 of us .",
   "unfortunately , we cannot book you for those days . could you change the number of days ?",
   "sure , try for two days ?",
   "that was unsuccessful too . wanna try something else ?",
   "is there another one in the centre with that critera avaible ?"
  ],
  "output": "no , i ' m sorry . i am searching for a 4_star hotel in the centre for 2 nights on saturday . is that correct ?",
  "gold_entities": [
   "hotel",
   "4_star",
   "centre"
  ],
  "sketch_tags": [
   "null_tag",
   "null_tag",
   "null_tag",
   "null_tag",
   "null_tag",
   "null_tag",
   "null_tag",
   "null_tag",
   "null_tag",
   "null_tag",
   "null_tag",
   "null_tag",
   "4_star",
   "hotel",
   "null_tag",
   "null_tag",
   "centre",
   "null_tag",
   "null_tag",
   "null_tag",
   "null_tag",
   "null_tag",
   "null_tag",
   "null_tag",
   "null_tag",
   "null_tag",
   "null_tag"
  ],
  "sketch_outs": [
   "no",
   ",",
   "i",
   "'",
   "m",
   "sorry",
   ".",
   "i",
   "am",
   "searching",
   "for",
   "a",
   "sketch_stars",
   "sketch_type",
   "in",
   "the",
   "sketch_area",
   "for",
   "2",
   "nights",
   "on",
   "saturday",
   ".",
   "is",
   "that",
   "correct",
   "?"
  ]
 },
 {
  "did": 2,
  "type": "hotel",
  "key_ptr": [],
  "kb_ptr": [],
  "kb": [
   {
    "name": "ashley_hotel",
    "address": "74_chesterton_road",
    "area": "north",
    "phone": "01223350059",
    "postcode": "cb41er",
    "pricerange": "moderate",
    "stars": "2_star",
    "type": "hotel",
    "choice": "21",
    "ref": "pr0abubi"
   },
   {
    "name": "university_arms_hotel",
    "address": "regent_street",
    "area": "centre",
    "phone": "01223351241",
    "postcode": "cb21ad",
    "pricerange": "expensive",
    "stars": "4_star",
    "type": "hotel",
    "choice": "21",
    "ref": "pr0abubi"
   },
   {
    "name": "huntingdon_marriott_hotel",
    "address": "kingfisher_way,_hinchinbrook_business_park,_huntingdon",
    "area": "west",
    "phone": "01480446000",
    "postcode": "pe296fl",
    "pricerange": "expensive",
    "stars": "4_star",
    "type": "hotel",
    "choice": "21",
    "ref": "pr0abubi"
   },
   {
    "name": "gonville_hotel",
    "address": "gonville_place",
    "area": "centre",
    "phone": "01223366611",
    "postcode": "cb11ly",
    "pricerange": "expensive",
    "stars": "3_star",
    "type": "hotel",
    "choice": "21",
    "ref": "pr0abubi"
   },
   {
    "name": "cityroomz",
    "address": "sleeperz_hotel,_station_road",
    "area": "centre",
    "phone": "01223304050",
    "postcode": "cb12tz",
    "pricerange": "moderate",
    "stars": "0_star",
    "type": "hotel",
    "choice": "21",
    "ref": "pr0abubi"
   },
   {
    "name": "express_by_holiday_inn_cambridge",
    "address": "15-17_norman_way,_coldhams_business_park",
    "area": "east",
    "phone": "01223866800",
    "postcode": "cb13lh",
    "pricerange": "expensive",
    "stars": "2_star",
    "type": "hotel",
    "choice": "21",
    "ref": "pr0abubi"
   },
   {
    "name": "university_arms_hotel",
    "address": "regent_street",
    "area": "centre",
    "phone": "01223351241",
    "postcode": "cb21ad",
    "pricerange": "expensive",
    "stars": "4_star",
    "type": "hotel"
   }
  ],
  "context": [
   "hi , can you help me find a 4_star place to stay ?",
   "there are a total of 21 hotels and guesthouses in the city that have 4_star . is there a particular area or price range you would like ?",
   "how about a place in the east side of town that is a hotel not a guesthouse",
   "i am sorry but i do not have any hotels in the east . would you like to change location or type of accomodations ?",
   "yes , can you please change the location to centre ?",
   "we have one 4_star hotel that is in the centre , university_arms_hotel , it has internet and parking and is expensive , would this one suit you ?",
   "that will be fine . can you book me a room for saturday , please ?",
   "certainly . how long would you like to stay , and how many are in your party ?",
   "i ' ll be arriving saturday and staying 3 nights . there are 3 of us .",
   "unfortunately , we cannot book you for those days . could you change the number of days ?",
   "sure , try for two days ?",
   "that was unsuccessful too . wanna try something else ?",
   "is there another one in the centre with that critera avaible ?",
   "no , i ' m sorry . i am searching for a 4_star hotel in the centre for 2 nights on saturday . is that correct ?",
   "i need the hotel for 3 nights starting on saturday please ."
  ],
  "output": "would you like to change the number of days you are staying . i was unable to find anything .",
  "gold_entities": [],
  "sketch_tags": [
   "null_tag",
   "null_tag",
   "null_tag",
   "null_tag",
   "null_tag",
   "null_tag",
   "null_tag",
   "null_tag",
   "null_tag",
   "null_tag",
   "null_tag",
   "null_tag",
   "null_tag",
   "null_tag",
   "null_tag",
   "null_tag",
   "null_tag",
   "null_tag",
   "null_tag",
   "null_tag"
  ],
  "sketch_outs": [
   "would",
   "you",
   "like",
   "to",
   "change",
   "the",
   "number",
   "of",
   "days",
   "you",
   "are",
   "staying",
   ".",
   "i",
   "was",
   "unable",
   "to",
   "find",
   "anything",
   "."
  ]
 },
 {
  "did": 2,
  "type": "hotel",
  "key_ptr": [],
  "kb_ptr": [],
  "kb": [
   {
    "name": "ashley_hotel",
    "address": "74_chesterton_road",
    "area": "north",
    "phone": "01223350059",
    "postcode": "cb41er",
    "pricerange": "moderate",
    "stars": "2_star",
    "type": "hotel",
    "choice": "21",
    "ref": "pr0abubi"
   },
   {
    "name": "university_arms_hotel",
    "address": "regent_street",
    "area": "centre",
    "phone": "01223351241",
    "postcode": "cb21ad",
    "pricerange": "expensive",
    "stars": "4_star",
    "type": "hotel",
    "choice": "21",
    "ref": "pr0abubi"
   },
   {
    "name": "huntingdon_marriott_hotel",
    "address": "kingfisher_way,_hinchinbrook_business_park,_huntingdon",
    "area": "west",
    "phone": "01480446000",
    "postcode": "pe296fl",
    "pricerange": "expensive",
    "stars": "4_star",
    "type": "hotel",
    "choice": "21",
    "ref": "pr0abubi"
   },
   {
    "name": "gonville_hotel",
    "address": "gonville_place",
    "area": "centre",
    "phone": "01223366611",
    "postcode": "cb11ly",
    "pricerange": "expensive",
    "stars": "3_star",
    "type": "hotel",
    "choice": "21",
    "ref": "pr0abubi"
   },
   {
    "name": "cityroomz",
    "address": "sleeperz_hotel,_station_road",
    "area": "centre",
    "phone": "01223304050",
    "postcode": "cb12tz",
    "pricerange": "moderate",
    "stars": "0_star",
    "type": "hotel",
    "choice": "21",
    "ref": "pr0abubi"
   },
   {
    "name": "express_by_holiday_inn_cambridge",
    "address": "15-17_norman_way,_coldhams_business_park",
    "area": "east",
    "phone": "01223866800",
    "postcode": "cb13lh",
    "pricerange": "expensive",
    "stars": "2_star",
    "type": "hotel",
    "choice": "21",
    "ref": "pr0abubi"
   },
   {
    "name": "university_arms_hotel",
    "address": "regent_street",
    "area": "centre",
    "phone": "01223351241",
    "postcode": "cb21ad",
    "pricerange": "expensive",
    "stars": "4_star",
    "type": "hotel"
   }
  ],
  "context": [
   "hi , can you help me find a 4_star place to stay ?",
   "there are a total of 21 hotels and guesthouses in the city that have 4_star . is there a particular area or price range you would like ?",
   "how about a place in the east side of town that is a hotel not a guesthouse",
   "i am sorry but i do not have any hotels in the east . would you like to change location or type of accomodations ?",
   "yes , can you please change the location to centre ?",
   "we have one 4_star hotel that is in the centre , university_arms_hotel , it has internet and parking and is expensive , would this one suit you ?",
   "that will be fine . can you book me a room for saturday , please ?",
   "certainly . how long would you like to stay , and how many are in your party ?",
   "i ' ll be arriving saturday and staying 3 nights . there are 3 of us .",
   "unfortunately , we cannot book you for those days . could you change the number of days ?",
   "sure , try for two days ?",
   "that was unsuccessful too . wanna try something else ?",
   "is there another one in the centre with that critera avaible ?",
   "no , i ' m sorry . i am searching for a 4_star hotel in the centre for 2 nights on saturday . is that correct ?",
   "i need the hotel for 3 nights starting on saturday please .",
   "would you like to change the number of days you are staying . i was unable to find anything .",
   "no , please continue the search ."
  ],
  "output": "i ' m sorry , but the university arms does not have anything available on saturday for 3 people , for a 3 night stay . would you like to try a different day ?",
  "gold_entities": [],
  "sketch_tags": [
   "null_tag",
   "null_tag",
   "null_tag",
   "null_tag",
   "null_tag",
   "null_tag",
   "null_tag",
   "null_tag",
   "null_tag",
   "null_tag",
   "null_tag",
   "null_tag",
   "null_tag",
   "null_tag",
   "null_tag",
   "null_tag",
   "null_tag",
   "null_tag",
   "null_tag",
   "null_tag",
   "null_tag",
   "null_tag",
   "null_tag",
   "null_tag",
   "null_tag",
   "null_tag",
   "null_tag",
   "null_tag",
   "null_tag",
   "null_tag",
   "null_tag",
   "null_tag",
   "null_tag",
   "null_tag",
   "null_tag"
  ],
  "sketch_outs": [
   "i",
   "'",
   "m",
   "sorry",
   ",",
   "but",
   "the",
   "university",
   "arms",
   "does",
   "not",
   "have",
   "anything",
   "available",
   "on",
   "saturday",
   "for",
   "3",
   "people",
   ",",
   "for",
   "a",
   "3",
   "night",
   "stay",
   ".",
   "would",
   "you",
   "like",
   "to",
   "try",
   "a",
   "different",
   "day",
   "?"
  ]
 },
 {
  "did": 2,
  "type": "hotel",
  "key_ptr": [],
  "kb_ptr": [],
  "kb": [
   {
    "name": "ashley_hotel",
    "address": "74_chesterton_road",
    "area": "north",
    "phone": "01223350059",
    "postcode": "cb41er",
    "pricerange": "moderate",
    "stars": "2_star",
    "type": "hotel",
    "choice": "21",
    "ref": "pr0abubi"
   },
   {
    "name": "university_arms_hotel",
    "address": "regent_street",
    "area": "centre",
    "phone": "01223351241",
    "postcode": "cb21ad",
    "pricerange": "expensive",
    "stars": "4_star",
    "type": "hotel",
    "choice": "21",
    "ref": "pr0abubi"
   },
   {
    "name": "huntingdon_marriott_hotel",
    "address": "kingfisher_way,_hinchinbrook_business_park,_huntingdon",
    "area": "west",
    "phone": "01480446000",
    "postcode": "pe296fl",
    "pricerange": "expensive",
    "stars": "4_star",
    "type": "hotel",
    "choice": "21",
    "ref": "pr0abubi"
   },
   {
    "name": "gonville_hotel",
    "address": "gonville_place",
    "area": "centre",
    "phone": "01223366611",
    "postcode": "cb11ly",
    "pricerange": "expensive",
    "stars": "3_star",
    "type": "hotel",
    "choice": "21",
    "ref": "pr0abubi"
   },
   {
    "name": "cityroomz",
    "address": "sleeperz_hotel,_station_road",
    "area": "centre",
    "phone": "01223304050",
    "postcode": "cb12tz",
    "pricerange": "moderate",
    "stars": "0_star",
    "type": "hotel",
    "choice": "21",
    "ref": "pr0abubi"
   },
   {
    "name": "express_by_holiday_inn_cambridge",
    "address": "15-17_norman_way,_coldhams_business_park",
    "area": "east",
    "phone": "01223866800",
    "postcode": "cb13lh",
    "pricerange": "expensive",
    "stars": "2_star",
    "type": "hotel",
    "choice": "21",
    "ref": "pr0abubi"
   },
   {
    "name": "university_arms_hotel",
    "address": "regent_street",
    "area": "centre",
    "phone": "01223351241",
    "postcode": "cb21ad",
    "pricerange": "expensive",
    "stars": "4_star",
    "type": "hotel"
   }
  ],
  "context": [
   "hi , can you help me find a 4_star place to stay ?",
   "there are a total of 21 hotels and guesthouses in the city that have 4_star . is there a particular area or price range you would like ?",
   "how about a place in the east side of town that is a hotel not a guesthouse",
   "i am sorry but i do not have any hotels in the east . would you like to change location or type of accomodations ?",
   "yes , can you please change the location to centre ?",
   "we have one 4_star hotel that is in the centre , university_arms_hotel , it has internet and parking and is expensive , would this one suit you ?",
   "that will be fine . can you book me a room for saturday , please ?",
   "certainly . how long would you like to stay , and how many are in your party ?",
   "i ' ll be arriving saturday and staying 3 nights . there are 3 of us .",
   "unfortunately , we cannot book you for those days . could you change the number of days ?",
   "sure , try for two days ?",
   "that was unsuccessful too . wanna try something else ?",
   "is there another one in the centre with that critera avaible ?",
   "no , i ' m sorry . i am searching for a 4_star hotel in the centre for 2 nights on saturday . is that correct ?",
   "i need the hotel for 3 nights starting on saturday please .",
   "would you like to change the number of days you are staying . i was unable to find anything .",
   "no , please continue the search .",
   "i ' m sorry , but the university arms does not have anything available on saturday for 3 people , for a 3 night stay . would you like to try a different day ?",
   "i am so sorry . could you just change the number of people in my party to 5 and try again ?"
  ],
  "output": "that worked , i guess you just needed a larger room . your reference number is pr0abubi . can i be of further assistance ?",
  "gold_entities": [
   "pr0abubi"
  ],
  "sketch_tags": [
   "null_tag",
   "null_tag",
   "null_tag",
   "null_tag",
   "null_tag",
   "null_tag",
   "null_tag",
   "null_tag",
   "null_tag",
   "null_tag",
   "null_tag",
   "null_tag",
   "null_tag",
   "null_tag",
   "null_tag",
   "null_tag",
   "pr0abubi",
   "null_tag",
   "null_tag",
   "null_tag",
   "null_tag",
   "null_tag",
   "null_tag",
   "null_tag",
   "null_tag"
  ],
  "sketch_outs": [
   "that",
   "worked",
   ",",
   "i",
   "guess",
   "you",
   "just",
   "needed",
   "a",
   "larger",
   "room",
   ".",
   "your",
   "reference",
   "number",
   "is",
   "sketch_ref",
   ".",
   "can",
   "i",
   "be",
   "of",
   "further",
   "assistance",
   "?"
  ]
 },
 {
  "did": 2,
  "type": "hotel",
  "key_ptr": [],
  "kb_ptr": [],
  "kb": [
   {
    "name": "ashley_hotel",
    "address": "74_chesterton_road",
    "area": "north",
    "phone": "01223350059",
    "postcode": "cb41er",
    "pricerange": "moderate",
    "stars": "2_star",
    "type": "hotel",
    "choice": "21",
    "ref": "pr0abubi"
   },
   {
    "name": "university_arms_hotel",
    "address": "regent_street",
    "area": "centre",
    "phone": "01223351241",
    "postcode": "cb21ad",
    "pricerange": "expensive",
    "stars": "4_star",
    "type": "hotel",
    "choice": "21",
    "ref": "pr0abubi"
   },
   {
    "name": "huntingdon_marriott_hotel",
    "address": "kingfisher_way,_hinchinbrook_business_park,_huntingdon",
    "area": "west",
    "phone": "01480446000",
    "postcode": "pe296fl",
    "pricerange": "expensive",
    "stars": "4_star",
    "type": "hotel",
    "choice": "21",
    "ref": "pr0abubi"
   },
   {
    "name": "gonville_hotel",
    "address": "gonville_place",
    "area": "centre",
    "phone": "01223366611",
    "postcode": "cb11ly",
    "pricerange": "expensive",
    "stars": "3_star",
    "type": "hotel",
    "choice": "21",
    "ref": "pr0abubi"
   },
   {
    "name": "cityroomz",
    "address": "sleeperz_hotel,_station_road",
    "area": "centre",
    "phone": "01223304050",
    "postcode": "cb12tz",
    "pricerange": "moderate",
    "stars": "0_star",
    "type": "hotel",
    "choice": "21",
    "ref": "pr0abubi"
   },
   {
    "name": "express_by_holiday_inn_cambridge",
    "address": "15-17_norman_way,_coldhams_business_park",
    "area": "east",
    "phone": "01223866800",
    "postcode": "cb13lh",
    "pricerange": "expensive",
    "stars": "2_star",
    "type": "hotel",
    "choice": "21",
    "ref": "pr0abubi"
   },
   {
    "name": "university_arms_hotel",
    "address": "regent_street",
    "area": "centre",
    "phone": "01223351241",
    "postcode": "cb21ad",
    "pricerange": "expensive",
    "stars": "4_star",
    "type": "hotel"
   }
  ],
  "context": [
   "hi , can you help me find a 4_star place to stay ?",
   "there are a total of 21 hotels and guesthouses in the city that have 4_star . is there a particular area or price range you would like ?",
   "how about a place in the east side of town that is a hotel not a guesthouse",
   "i am sorry but i do not have any hotels in the east . would you like to change location or type of accomodations ?",
   "yes , can you please change the location to centre ?",
   "we have one 4_star hotel that is in the centre , university_arms_hotel , it has internet and parking and is expensive , would this one suit you ?",
   "that will be fine . can you book me a room for saturday , please ?",
   "certainly . how long would you like to stay , and how many are in your party ?",
   "i ' ll be arriving saturday and staying 3 nights . there are 3 of us .",
   "unfortunately , we cannot book you for those days . could you change the number of days ?",
   "sure , try for two days ?",
   "that was unsuccessful too . wanna try something else ?",
   "is there another one in the centre with that critera avaible ?",
   "no , i ' m sorry . i am searching for a 4_star hotel in the centre for 2 nights on saturday . is that correct ?",
   "i need the hotel for 3 nights starting on saturday please .",
   "would you like to change the number of days you are staying . i was unable to find anything .",
   "no , please continue the search .",
   "i ' m sorry , but the university arms does not have anything available on saturday for 3 people , for a 3 night stay . would you like to try a different day ?",
   "i am so sorry . could you just change the number of people in my party to 5 and try again ?",
   "that worked , i guess you just needed a larger room . your reference number is pr0abubi . can i be of further assistance ?",
   "no that is all i need , thank you ."
  ],
  "output": "thank you , have a great time",
  "gold_entities": [],
  "sketch_tags": [
   "null_tag",
   "null_tag",
   "null_tag",
   "null_tag",
   "null_tag",
   "null_tag",
   "null_tag"
  ],
  "sketch_outs": [
   "thank",
   "you",
   ",",
   "have",
   "a",
   "great",
   "time"
  ]
 },
 {
  "did": 3,
  "type": "hotel",
  "key_ptr": [],
  "kb_ptr": [],
  "kb": [
   {
    "name": "acorn_guest_house",
    "address": "154_chesterton_road",
    "area": "north",
    "phone": "01223353888",
    "postcode": "cb41da",
    "pricerange": "moderate",
    "stars": "4_star",
    "type": "guesthouse"
   },
   {
    "name": "warkworth_house",
    "address": "warkworth_terrace",
    "area": "east",
    "phone": "01223363682",
    "postcode": "cb11ee",
    "pricerange": "moderate",
    "stars": "4_star",
    "type": "guesthouse",
    "choice": "a_great_number",
    "ref": "lulj5n6x"
   },
   {
    "name": "home_from_home",
    "address": "78-80_milton_road",
    "area": "north",
    "phone": "01223323555",
    "postcode": "cb41la",
    "pricerange": "moderate",
    "stars": "4_star",
    "type": "guesthouse",
    "choice": "a_great_number",
    "ref": "lulj5n6x"
   },
   {
    "name": "hobsons_house",
    "address": "96_barton_road",
    "area": "west",
    "phone": "01223304906",
    "postcode": "cb39lh",
    "pricerange": "moderate",
    "stars": "3_star",
    "type": "guesthouse",
    "choice": "a_great_number",
    "ref": "lulj5n6x"
   },
   {
    "name": "rosa_'_s_bed_and_breakfast",
    "address": "53_roseford_road",
    "area": "south",
    "phone": "01223512596",
    "postcode": "cb22ha",
    "pricerange": "cheap",
    "stars": "4_star",
    "type": "guesthouse",
    "choice": "a_great_number",
    "ref": "lulj5n6x"
   },
   {
    "name": "kirkwood_house",
    "address": "172_chesterton_road",
    "area": "north",
    "phone": "01223306283",
    "postcode": "cb41da",
    "pricerange": "moderate",
    "stars": "4_star",
    "type": "guesthouse",
    "choice": "a_great_number",
    "ref": "lulj5n6x"
   },
   {
    "name": "arbury_lodge_guesthouse",
    "address": "82_arbury_road",
    "area": "north",
    "phone": "01223364319",
    "postcode": "cb42je",
    "pricerange": "moderate",
    "stars": "4_star",
    "type": "guesthouse",
    "choice": "a_great_number",
    "ref": "lulj5n6x"
   }
  ],
  "context": [
   "can i get some help locating a room for the night ?"
  ],
  "output": "absolutely . what type of lodging did you have in mind ?",
  "gold_entities": [],
  "sketch_tags": [
   "null_tag",
   "null_tag",
   "null_tag",
   "null_tag",
   "null_tag",
   "null_tag",
   "null_tag",
   "null_tag",
   "null_tag",
   "null_tag",
   "null_tag",
   "null_tag"
  ],
  "sketch_outs": [
   "absolutely",
   ".",
   "what",
   "type",
   "of",
   "lodging",
   "did",
   "you",
   "have",
   "in",
   "mind",
   "?"
  ]
 },
 {
  "did": 3,
  "type": "hotel",
  "key_ptr": [],
  "kb_ptr": [],
  "kb": [
   {
    "name": "acorn_guest_house",
    "address": "154_chesterton_road",
    "area": "north",
    "phone": "01223353888",
    "postcode": "cb41da",
    "pricerange": "moderate",
    "stars": "4_star",
    "type": "guesthouse"
   },
   {
    "name": "warkworth_house",
    "address": "warkworth_terrace",
    "area": "east",
    "phone": "01223363682",
    "postcode": "cb11ee",
    "pricerange": "moderate",
    "stars": "4_star",
    "type": "guesthouse",
    "choice": "a_great_number",
    "ref": "lulj5n6x"
   },
   {
    "name": "home_from_home",
    "address": "78-80_milton_road",
    "area": "north",
    "phone": "01223323555",
    "postcode": "cb41la",
    "pricerange": "moderate",
    "stars": "4_star",
    "type": "guesthouse",
    "choice": "a_great_number",
    "ref": "lulj5n6x"
   },
   {
    "name": "hobsons_house",
    "address": "96_barton_road",
    "area": "west",
    "phone": "01223304906",
    "postcode": "cb39lh",
    "pricerange": "moderate",
    "stars": "3_star",
    "type": "guesthouse",
    "choice": "a_great_number",
    "ref": "lulj5n6x"
   },
   {
    "name": "rosa_'_s_bed_and_breakfast",
    "address": "53_roseford_road",
    "area": "south",
    "phone": "01223512596",
    "postcode": "cb22ha",
    "pricerange": "cheap",
    "stars": "4_star",
    "type": "guesthouse",
    "choice": "a_great_number",
    "ref": "lulj5n6x"
   },
   {
    "name": "kirkwood_house",
    "address": "172_chesterton_road",
    "area": "north",
    "phone": "01223306283",
    "postcode": "cb41da",
    "pricerange": "moderate",
    "stars": "4_star",
    "type": "guesthouse",
    "choice": "a_great_number",
    "ref": "lulj5n6x"
   },
   {
    "name": "arbury_lodge_guesthouse",
    "address": "82_arbury_road",
    "area": "north",
    "phone": "01223364319",
    "postcode": "cb42je",
    "pricerange": "moderate",
    "stars": "4_star",
    "type": "guesthouse",
    "choice": "a_great_number",
    "ref": "lulj5n6x"
   }
  ],
  "context": [
   "can i get some help locating a room for the night ?",
   "absolutely . what type of lodging did you have in mind ?",
   "i am looking for a guesthouse with free wifi and parking , please ."
  ],
  "output": "you ' re in luck , there are a_great_number of guesthouses that might work . did you have an area in mind ?",
  "gold_entities": [
   "a_great_number"
  ],
  "sketch_tags": [
   "null_tag",
   "null_tag",
   "null_tag",
   "null_tag",
   "null_tag",
   "null_tag",
   "null_tag",
   "null_tag",
   "a_great_number",
   "null_tag",
   "null_tag",
   "null_tag",
   "null_tag",
   "null_tag",
   "null_tag",
   "null_tag",
   "null_tag",
   "null_tag",
   "null_tag",
   "null_tag",
   "null_tag",
   "null_tag",
   "null_tag"
  ],
  "sketch_outs": [
   "you",
   "'",
   "re",
   "in",
   "luck",
   ",",
   "there",
   "are",
   "sketch_choice",
   "of",
   "guesthouses",
   "that",
   "might",
   "work",
   ".",
   "did",
   "you",
   "have",
   "an",
   "area",
   "in",
   "mind",
   "?"
  ]
 },
 {
  "did": 3,
  "type": "hotel",
  "key_ptr": [],
  "kb_ptr": [],
  "kb": [
   {
    "name": "acorn_guest_house",
    "address": "154_chesterton_road",
    "area": "north",
    "phone": "01223353888",
    "postcode": "cb41da",
    "pricerange": "moderate",
    "stars": "4_star",
    "type": "guesthouse"
   },
   {
    "name": "warkworth_house",
    "address": "warkworth_terrace",
    "area": "east",
    "phone": "01223363682",
    "postcode": "cb11ee",
    "pricerange": "moderate",
    "stars": "4_star",
    "type": "guesthouse",
    "choice": "a_great_number",
    "ref": "lulj5n6x"
   },
   {
    "name": "home_from_home",
    "address": "78-80_milton_road",
    "area": "north",
    "phone": "01223323555",
    "postcode": "cb41la",
    "pricerange": "moderate",
    "stars": "4_star",
    "type": "guesthouse",
    "choice": "a_great_number",
    "ref": "lulj5n6x"
   },
   {
    "name": "hobsons_house",
    "address": "96_barton_road",
    "area": "west",
    "phone": "01223304906",
    "postcode": "cb39lh",
    "pricerange": "moderate",
    "stars": "3_star",
    "type": "guesthouse",
    "choice": "a_great_number",
    "ref": "lulj5n6x"
   },
   {
    "name": "rosa_'_s_bed_and_breakfast",
    "address": "53_roseford_road",
    "area": "south",
    "phone": "01223512596",
    "postcode": "cb22ha",
    "pricerange": "cheap",
    "stars": "4_star",
    "type": "guesthouse",
    "choice": "a_great_number",
    "ref": "lulj5n6x"
   },
   {
    "name": "kirkwood_house",
    "address": "172_chesterton_road",
    "area": "north",
    "phone": "01223306283",
    "postcode": "cb41da",
    "pricerange": "moderate",
    "stars": "4_star",
    "type": "guesthouse",
    "choice": "a_great_number",
    "ref": "lulj5n6x"
   },
   {
    "name": "arbury_lodge_guesthouse",
    "address": "82_arbury_road",
    "area": "north",
    "phone": "01223364319",
    "postcode": "cb42je",
    "pricerange": "moderate",
    "stars": "4_star",
    "type": "guesthouse",
    "choice": "a_great_number",
    "ref": "lulj5n6x"
   }
  ],
  "context": [
   "can i get some help locating a room for the night ?",
   "absolutely . what type of lodging did you have in mind ?",
   "i am looking for a guesthouse with free wifi and parking , please .",
   "you ' re in luck , there are a_great_number of guesthouses that might work . did you have an area in mind ?",
   "i don ' t care about the area . which one do you suggest ?"
  ],
  "output": "how about the acorn_guest_house ?",
  "gold_entities": [
   "acorn_guest_house"
  ],
  "sketch_tags": [
   "null_tag",
   "null_tag",
   "null_tag",
   "acorn_guest_house",
   "null_tag"
  ],
  "sketch_outs": [
   "how",
   "about",
   "the",
   "sketch_name",
   "?"
  ]
 },
 {
  "did": 3,
  "type": "hotel",
  "key_ptr": [],
  "kb_ptr": [],
  "kb": [
   {
    "name": "acorn_guest_house",
    "address": "154_chesterton_road",
    "area": "north",
    "phone": "01223353888",
    "postcode": "cb41da",
    "pricerange": "moderate",
    "stars": "4_star",
    "type": "guesthouse"
   },
   {
    "name": "warkworth_house",
    "address": "warkworth_terrace",
    "area": "east",
    "phone": "01223363682",
    "postcode": "cb11ee",
    "pricerange": "moderate",
    "stars": "4_star",
    "type": "guesthouse",
    "choice": "a_great_number",
    "ref": "lulj5n6x"
   },
   {
    "name": "home_from_home",
    "address": "78-80_milton_road",
    "area": "north",
    "phone": "01223323555",
    "postcode": "cb41la",
    "pricerange": "moderate",
    "stars": "4_star",
    "type": "guesthouse",
    "choice": "a_great_number",
    "ref": "lulj5n6x"
   },
   {
    "name": "hobsons_house",
    "address": "96_barton_road",
    "area": "west",
    "phone": "01223304906",
    "postcode": "cb39lh",
    "pricerange": "moderate",
    "stars": "3_star",
    "type": "guesthouse",
    "choice": "a_great_number",
    "ref": "lulj5n6x"
   },
   {
    "name": "rosa_'_s_bed_and_breakfast",
    "address": "53_roseford_road",
    "area": "south",
    "phone": "01223512596",
    "postcode": "cb22ha",
    "pricerange": "cheap",
    "stars": "4_star",
    "type": "guesthouse",
    "choice": "a_great_number",
    "ref": "lulj5n6x"
   },
   {
    "name": "kirkwood_house",
    "address": "172_chesterton_road",
    "area": "north",
    "phone": "01223306283",
    "postcode": "cb41da",
    "pricerange": "moderate",
    "stars": "4_star",
    "type": "guesthouse",
    "choice": "a_great_number",
    "ref": "lulj5n6x"
   },
   {
    "name": "arbury_lodge_guesthouse",
    "address": "82_arbury_road",
    "area": "north",
    "phone": "01223364319",
    "postcode": "cb42je",
    "pricerange": "moderate",
    "stars": "4_star",
    "type": "guesthouse",
    "choice": "a_great_number",
    "ref": "lulj5n6x"
   }
  ],
  "context": [
   "can i get some help locating a room for the night ?",
   "absolutely . what type of lodging did you have in mind ?",
   "i am looking for a guesthouse with free wifi and parking , please .",
   "you ' re in luck , there are a_great_number of guesthouses that might work . did you have an area in mind ?",
   "i don ' t care about the area . which one do you suggest ?",
   "how about the acorn_guest_house ?",
   "that sounds great ! i need a reservation just for me for 5 nights starting on thursday ."
  ],
  "output": "i have that booked , the reference number is lulj5n6x .",
  "gold_entities": [
   "lulj5n6x"
  ],
  "sketch_tags": [
   "null_tag",
   "null_tag",
   "null_tag",
   "null_tag",
   "null_tag",
   "null_tag",
   "null_tag",
   "null_tag",
   "null_tag",
   "lulj5n6x",
   "null_tag"
  ],
  "sketch_outs": [
   "i",
   "have",
   "that",
   "booked",
   ",",
   "the",
   "reference",
   "number",
   "is",
   "sketch_ref",
   "."
  ]
 },
 {
  "did": 3,
  "type": "hotel",
  "key_ptr": [],
  "kb_ptr": [],
  "kb": [
   {
    "name": "acorn_guest_house",
    "address": "154_chesterton_road",
    "area": "north",
    "phone": "01223353888",
    "postcode": "cb41da",
    "pricerange": "moderate",
    "stars": "4_star",
    "type": "guesthouse"
   },
   {
    "name": "warkworth_house",
    "address": "warkworth_terrace",
    "area": "east",
    "phone": "01223363682",
    "postcode": "cb11ee",
    "pricerange": "moderate",
    "stars": "4_star",
    "type": "guesthouse",
    "choice": "a_great_number",
    "ref": "lulj5n6x"
   },
   {
    "name": "home_from_home",
    "address": "78-80_milton_road",
    "area": "north",
    "phone": "01223323555",
    "postcode": "cb41la",
    "pricerange": "moderate",
    "stars": "4_star",
    "type": "guesthouse",
    "choice": "a_great_number",
    "ref": "lulj5n6x"
   },
   {
    "name": "hobsons_house",
    "address": "96_barton_road",
    "area": "west",
    "phone": "01223304906",
    "postcode": "cb39lh",
    "pricerange": "moderate",
    "stars": "3_star",
    "type": "guesthouse",
    "choice": "a_great_number",
    "ref": "lulj5n6x"
   },
   {
    "name": "rosa_'_s_bed_and_breakfast",
    "address": "53_roseford_road",
    "area": "south",
    "phone": "01223512596",
    "postcode": "cb22ha",
    "pricerange": "cheap",
    "stars": "4_star",
    "type": "guesthouse",
    "choice": "a_great_number",
    "ref": "lulj5n6x"
   },
   {
    "name": "kirkwood_house",
    "address": "172_chesterton_road",
    "area": "north",
    "phone": "01223306283",
    "postcode": "cb41da",
    "pricerange": "moderate",
    "stars": "4_star",
    "type": "guesthouse",
    "choice": "a_great_number",
    "ref": "lulj5n6x"
   },
   {
    "name": "arbury_lodge_guesthouse",
    "address": "82_arbury_road",
    "area": "north",
    "phone": "01223364319",
    "postcode": "cb42je",
    "pricerange": "moderate",
    "stars": "4_star",
    "type": "guesthouse",
    "choice": "a_great_number",
    "ref": "lulj5n6x"
   }
  ],
  "context": [
   "can i get some help locating a room for the night ?",
   "absolutely . what type of lodging did you have in mind ?",
   "i am looking for a guesthouse with free wifi and parking , please .",
   "you ' re in luck , there are a_great_number of guesthouses that might work . did you have an area in mind ?",
   "i don ' t care about the area . which one do you suggest ?",
   "how about the acorn_guest_house ?",
   "that sounds great ! i need a reservation just for me for 5 nights starting on thursday .",
   "i have that booked , the reference number is lulj5n6x .",
   "thank you that is all , bye bye ."
  ],
  "output": "you ' re welcome ! goodbye !",
  "gold_entities": [],
  "sketch_tags": [
   "null_tag",
   "null_tag",
   "null_tag",
   "null_tag",
   "null_tag",
   "null_tag",
   "null_tag"
  ],
  "sketch_outs": [
   "you",
   "'",
   "re",
   "welcome",
   "!",
   "goodbye",
   "!"
  ]
 },
 {
  "did": 4,
  "type": "restaurant",
  "key_ptr": [],
  "kb_ptr": [],
  "kb": [
   {
    "name": "restaurant_two_two",
    "address": "22_chesterton_road_chesterton",
    "area": "north",
    "food": "french",
    "phone": "01223351880",
    "postcode": "cb43ax",
    "pricerange": "expensive",
    "type": "restaurant",
    "choice": "many"
   },
   {
    "name": "saigon_city",
    "address": "169_high_street_chesterton_chesterton",
    "area": "north",
    "food": "asian_oriental",
    "phone": "01223356555",
    "postcode": "cb41nl",
    "pricerange": "expensive",
    "type": "restaurant"
   },
   {
    "name": "city_stop_restaurant",
    "address": "cambridge_city_football_club_milton_road_chesterton",
    "area": "north",
    "phone": "01223363270",
    "postcode": "cb41uy",
    "pricerange": "expensive",
    "food": "european",
    "type": "restaurant",
    "choice": "many"
   },
   {
    "name": "hakka",
    "address": "milton_road_chesterton",
    "area": "north",
    "food": "chinese",
    "phone": "01223568988",
    "postcode": "cb41jy",
    "pricerange": "expensive",
    "type": "restaurant",
    "choice": "many"
   },
   {
    "name": "curry_garden",
    "address": "106_regent_street_city_centre",
    "area": "centre",
    "food": "indian",
    "phone": "01223302330",
    "postcode": "cb21dp",
    "pricerange": "expensive",
    "type": "restaurant",
    "choice": "many"
   },
   {
    "name": "the_hotpot",
    "address": "66_chesterton_road_chesterton",
    "area": "north",
    "food": "chinese",
    "phone": "01223366552",
    "postcode": "cb41ep",
    "pricerange": "expensive",
    "type": "restaurant",
    "choice": "many"
   },
   {
    "name": "saigon_city",
    "address": "169_high_street_chesterton_chesterton",
    "area": "north",
    "food": "asian_oriental",
    "phone": "01223356555",
    "postcode": "cb41nl",
    "pricerange": "expensive",
    "type": "restaurant",
    "choice": "many"
   }
  ],
  "context": [
   "yes i am looking for an expensive restaurant in the south of town ."
  ],
  "output": "i have many . do you have a preference for type of food served ?",
  "gold_entities": [
   "many"
  ],
  "sketch_tags": [
   "null_tag",
   "null_tag",
   "many",
   "null_tag",
   "null_tag",
   "null_tag",
   "null_tag",
   "null_tag",
   "null_tag",
   "null_tag",
   "null_tag",
   "null_tag",
   "null_tag",
   "null_tag",
   "null_tag"
  ],
  "sketch_outs": [
   "i",
   "have",
   "sketch_choice",
   ".",
   "do",
   "you",
   "have",
   "a",
   "preference",
   "for",
   "type",
   "of",
   "food",
   "served",
   "?"
  ]
 },
 {
  "did": 4,
  "type": "restaurant",
  "key_ptr": [],
  "kb_ptr": [],
  "kb": [
   {
    "name": "restaurant_two_two",
    "address": "22_chesterton_road_chesterton",
    "area": "north",
    "food": "french",
    "phone": "01223351880",
    "postcode": "cb43ax",
    "pricerange": "expensive",
    "type": "restaurant",
    "choice": "many"
   },
   {
    "name": "saigon_city",
    "address": "169_high_street_chesterton_chesterton",
    "area": "north",
    "food": "asian_oriental",
    "phone": "01223356555",
    "postcode": "cb41nl",
    "pricerange": "expensive",
    "type": "restaurant"
   },
   {
    "name": "city_stop_restaurant",
    "address": "cambridge_city_football_club_milton_road_chesterton",
    "area": "north",
    "phone": "01223363270",
    "postcode": "cb41uy",
    "pricerange": "expensive",
    "food": "european",
    "type": "restaurant",
    "choice": "many"
   },
   {
    "name": "hakka",
    "address": "milton_road_chesterton",
    "area": "north",
    "food": "chinese",
    "phone": "01223568988",
    "postcode": "cb41jy",
    "pricerange": "expensive",
    "type": "restaurant",
    "choice": "many"
   },
   {
    "name": "curry_garden",
    "address": "106_regent_street_city_centre",
    "area": "centre",
    "food": "indian",
    "phone": "01223302330",
    "postcode": "cb21dp",
    "pricerange": "expensive",
    "type": "restaurant",
    "choice": "many"
   },
   {
    "name": "the_hotpot",
    "address": "66_chesterton_road_chesterton",
    "area": "north",
    "food": "chinese",
    "phone": "01223366552",
    "postcode": "cb41ep",
    "pricerange": "expensive",
    "type": "restaurant",
    "choice": "many"
   },
   {
    "name": "saigon_city",
    "address": "169_high_street_chesterton_chesterton",
    "area": "north",
    "food": "asian_oriental",
    "phone": "01223356555",
    "postcode": "cb41nl",
    "pricerange": "expensive",
    "type": "restaurant",
    "choice": "many"
   }
  ],
  "context": [
   "yes i am looking for an expensive restaurant in the south of town .",
   "i have many . do you have a preference for type of food served ?",
   "sorry , actually i need an expensive restaurant in the north . the first on your list would be great ."
  ],
  "output": "sure how about saigon_city ?",
  "gold_entities": [
   "saigon_city"
  ],
  "sketch_tags": [
   "null_tag",
   "null_tag",
   "null_tag",
   "saigon_city",
   "null_tag"
  ],
  "sketch_outs": [
   "sure",
   "how",
   "about",
   "sketch_name",
   "?"
  ]
 },
 {
  "did": 4,
  "type": "restaurant",
  "key_ptr": [],
  "kb_ptr": [],
  "kb": [
   {
    "name": "restaurant_two_two",
    "address": "22_chesterton_road_chesterton",
    "area": "north",
    "food": "french",
    "phone": "01223351880",
    "postcode": "cb43ax",
    "pricerange": "expensive",
    "type": "restaurant",
    "choice": "many"
   },
   {
    "name": "saigon_city",
    "address": "169_high_street_chesterton_chesterton",
    "area": "north",
    "food": "asian_oriental",
    "phone": "01223356555",
    "postcode": "cb41nl",
    "pricerange": "expensive",
    "type": "restaurant"
   },
   {
    "name": "city_stop_restaurant",
    "address": "cambridge_city_football_club_milton_road_chesterton",
    "area": "north",
    "phone": "01223363270",
    "postcode": "cb41uy",
    "pricerange": "expensive",
    "food": "european",
    "type": "restaurant",
    "choice": "many"
   },
   {
    "name": "hakka",
    "address": "milton_road_chesterton",
    "area": "north",
    "food": "chinese",
    "phone": "01223568988",
    "postcode": "cb41jy",
    "pricerange": "expensive",
    "type": "restaurant",
    "choice": "many"
   },
   {
    "name": "curry_garden",
    "address": "106_regent_street_city_centre",
    "area": "centre",
    "food": "indian",
    "phone": "01223302330",
    "postcode": "cb21dp",
    "pricerange": "expensive",
    "type": "restaurant",
    "choice": "many"
   },
   {
    "name": "the_hotpot",
    "address": "66_chesterton_road_chesterton",
    "area": "north",
    "food": "chinese",
    "phone": "01223366552",
    "postcode": "cb41ep",
    "pricerange": "expensive",
    "type": "restaurant",
    "choice": "many"
   },
   {
    "name": "saigon_city",
    "address": "169_high_street_chesterton_chesterton",
    "area": "north",
    "food": "asian_oriental",
    "phone": "01223356555",
    "postcode": "cb41nl",
    "pricerange": "expensive",
    "type": "restaurant",
    "choice": "many"
   }
  ],
  "context": [
   "yes i am looking for an expensive restaurant in the south of town .",
   "i have many . do you have a preference for type of food served ?",
   "sorry , actually i need an expensive restaurant in the north . the first on your list would be great .",
   "sure how about saigon_city ?",
   "sounds great , can you book a table for 5 at 18:00 ?"
  ],
  "output": "alright , which day would you like the reservation to be on ?",
  "gold_entities": [],
  "sketch_tags": [
   "null_tag",
   "null_tag",
   "null_tag",
   "null_tag",
   "null_tag",
   "null_tag",
   "null_tag",
   "null_tag",
   "null_tag",
   "null_tag",
   "null_tag",
   "null_tag",
   "null_tag"
  ],
  "sketch_outs": [
   "alright",
   ",",
   "which",
   "day",
   "would",
   "you",
   "like",
   "the",
   "reservation",
   "to",
   "be",
   "on",
   "?"
  ]
 },
 {
  "did": 4,
  "type": "restaurant",
  "key_ptr": [],
  "kb_ptr": [],
  "kb": [
   {
    "name": "restaurant_two_two",
    "address": "22_chesterton_road_chesterton",
    "area": "north",
    "food": "french",
    "phone": "01223351880",
    "postcode": "cb43ax",
    "pricerange": "expensive",
    "type": "restaurant",
    "choice": "many"
   },
   {
    "name": "saigon_city",
    "address": "169_high_street_chesterton_chesterton",
    "area": "north",
    "food": "asian_oriental",
    "phone": "01223356555",
    "postcode": "cb41nl",
    "pricerange": "expensive",
    "type": "restaurant"
   },
   {
    "name": "city_stop_restaurant",
    "address": "cambridge_city_football_club_milton_road_chesterton",
    "area": "north",
    "phone": "01223363270",
    "postcode": "cb41uy",
    "pricerange": "expensive",
    "food": "european",
    "type": "restaurant",
    "choice": "many"
   },
   {
    "name": "hakka",
    "address": "milton_road_chesterton",
    "area": "north",
    "food": "chinese",
    "phone": "01223568988",
    "postcode": "cb41jy",
    "pricerange": "expensive",
    "type": "restaurant",
    "choice": "many"
   },
   {
    "name": "curry_garden",
    "address": "106_regent_street_city_centre",
    "area": "centre",
    "food": "indian",
    "phone": "01223302330",
    "postcode": "cb21dp",
    "pricerange": "expensive",
    "type": "restaurant",
    "choice": "many"
   },
   {
    "name": "the_hotpot",
    "address": "66_chesterton_road_chesterton",
    "area": "north",
    "food": "chinese",
    "phone": "01223366552",
    "postcode": "cb41ep",
    "pricerange": "expensive",
    "type": "restaurant",
    "choice": "many"
   },
   {
    "name": "saigon_city",
    "address": "169_high_street_chesterton_chesterton",
    "area": "north",
    "food": "asian_oriental",
    "phone": "01223356555",
    "postcode": "cb41nl",
    "pricerange": "expensive",
    "type": "restaurant",
    "choice": "many"
   }
  ],
  "context": [
   "yes i am looking for an expensive restaurant in the south of town .",
   "i have many . do you have a preference for type of food served ?",
   "sorry , actually i need an expensive restaurant in the north . the first on your list would be great .",
   "sure how about saigon_city ?",
   "sounds great , can you book a table for 5 at 18:00 ?",
   "alright , which day would you like the reservation to be on ?",
   "actually , i won ' t be needing a reservation just yet . could you verify the type of food saigon_city serves ?"
  ],
  "output": "saigon_city serves asian_oriental cuisine . would you need anything other information or assistance ?",
  "gold_entities": [
   "saigon_city",
   "asian_oriental"
  ],
  "sketch_tags": [
   "saigon_city",
   "null_tag",
   "asian_oriental",
   "null_tag",
   "null_tag",
   "null_tag",
   "null_tag",
   "null_tag",
   "null_tag",
   "null_tag",
   "null_tag",
   "null_tag",
   "null_tag",
   "null_tag"
  ],
  "sketch_outs": [
   "sketch_name",
   "serves",
   "sketch_food",
   "cuisine",
   ".",
   "would",
   "you",
   "need",
   "anything",
   "other",
   "information",
   "or",
   "assistance",
   "?"
  ]
 },
 {
  "did": 4,
  "type": "restaurant",
  "key_ptr": [],
  "kb_ptr": [],
  "kb": [
   {
    "name": "restaurant_two_two",
    "address": "22_chesterton_road_chesterton",
    "area": "north",
    "food": "french",
    "phone": "01223351880",
    "postcode": "cb43ax",
    "pricerange": "expensive",
    "type": "restaurant",
    "choice": "many"
   },
   {
    "name": "saigon_city",
    "address": "169_high_street_chesterton_chesterton",
    "area": "north",
    "food": "asian_oriental",
    "phone": "01223356555",
    "postcode": "cb41nl",
    "pricerange": "expensive",
    "type": "restaurant"
   },
   {
    "name": "city_stop_restaurant",
    "address": "cambridge_city_football_club_milton_road_chesterton",
    "area": "north",
    "phone": "01223363270",
    "postcode": "cb41uy",
    "pricerange": "expensive",
    "food": "european",
    "type": "restaurant",
    "choice": "many"
   },
   {
    "name": "hakka",
    "address": "milton_road_chesterton",
    "area": "north",
    "food": "chinese",
    "phone": "01223568988",
    "postcode": "cb41jy",
    "pricerange": "expensive",
    "type": "restaurant",
    "choice": "many"
   },
   {
    "name": "curry_garden",
    "address": "106_regent_street_city_centre",
    "area": "centre",
    "food": "indian",
    "phone": "01223302330",
    "postcode": "cb21dp",
    "pricerange": "expensive",
    "type": "restaurant",
    "choice": "many"
   },
   {
    "name": "the_hotpot",
    "address": "66_chesterton_road_chesterton",
    "area": "north",
    "food": "chinese",
    "phone": "01223366552",
    "postcode": "cb41ep",
    "pricerange": "expensive",
    "type": "restaurant",
    "choice": "many"
   },
   {
    "name": "saigon_city",
    "address": "169_high_street_chesterton_chesterton",
    "area": "north",
    "food": "asian_oriental",
    "phone": "01223356555",
    "postcode": "cb41nl",
    "pricerange": "expensive",
    "type": "restaurant",
    "choice": "many"
   }
  ],
  "context": [
   "yes i am looking for an expensive restaurant in the south of town .",
   "i have many . do you have a preference for type of food served ?",
   "sorry , actually i need an expensive restaurant in the north . the first on your list would be great .",
   "sure how about saigon_city ?",
   "sounds great , can you book a table for 5 at 18:00 ?",
   "alright , which day would you like the reservation to be on ?",
   "actually , i won ' t be needing a reservation just yet . could you verify the type of food saigon_city serves ?",
   "saigon_city serves asian_oriental cuisine . would you need anything other information or assistance ?",
   "yes , could i get the restuarant ' s phone number and postcode ?"
  ],
  "output": "certainly . the phone number is 01223356555 and the postcode is cb41nl . anything else i can do for you ?",
  "gold_entities": [
   "cb41nl",
   "01223356555"
  ],
  "sketch_tags": [
   "null_tag",
   "null_tag",
   "null_tag",
   "null_tag",
   "null_tag",
   "null_tag",
   "01223356555",
   "null_tag",
   "null_tag",
   "null_tag",
   "null_tag",
   "cb41nl",
   "null_tag",
   "null_tag",
   "null_tag",
   "null_tag",
   "null_tag",
   "null_tag",
   "null_tag",
   "null_tag",
   "null_tag"
  ],
  "sketch_outs": [
   "certainly",
   ".",
   "the",
   "phone",
   "number",
   "is",
   "sketch_phone",
   "and",
   "the",
   "postcode",
   "is",
   "sketch_postcode",
   ".",
   "anything",
   "else",
   "i",
   "can",
   "do",
   "for",
   "you",
   "?"
  ]
 },
 {
  "did": 4,
  "type": "restaurant",
  "key_ptr": [],
  "kb_ptr": [],
  "kb": [
   {
    "name": "restaurant_two_two",
    "address": "22_chesterton_road_chesterton",
    "area": "north",
    "food": "french",
    "phone": "01223351880",
    "postcode": "cb43ax",
    "pricerange": "expensive",
    "type": "restaurant",
    "choice": "many"
   },
   {
    "name": "saigon_city",
    "address": "169_high_street_chesterton_chesterton",
    "area": "north",
    "food": "asian_oriental",
    "phone": "01223356555",
    "postcode": "cb41nl",
    "pricerange": "expensive",
    "type": "restaurant"
   },
   {
    "name": "city_stop_restaurant",
    "address": "cambridge_city_football_club_milton_road_chesterton",
    "area": "north",
    "phone": "01223363270",
    "postcode": "cb41uy",
    "pricerange": "expensive",
    "food": "european",
    "type": "restaurant",
    "choice": "many"
   },
   {
    "name": "hakka",
    "address": "milton_road_chesterton",
    "area": "north",
    "food": "chinese",
    "phone": "01223568988",
    "postcode": "cb41jy",
    "pricerange": "expensive",
    "type": "restaurant",
    "choice": "many"
   },
   {
    "name": "curry_garden",
    "address": "106_regent_street_city_centre",
    "area": "centre",
    "food": "indian",
    "phone": "01223302330",
    "postcode": "cb21dp",
    "pricerange": "expensive",
    "type": "restaurant",
    "choice": "many"
   },
   {
    "name": "the_hotpot",
    "address": "66_chesterton_road_chesterton",
    "area": "north",
    "food": "chinese",
    "phone": "01223366552",
    "postcode": "cb41ep",
    "pricerange": "expensive",
    "type": "restaurant",
    "choice": "many"
   },
   {
    "name": "saigon_city",
    "address": "169_high_street_chesterton_chesterton",
    "area": "north",
    "food": "asian_oriental",
    "phone": "01223356555",
    "postcode": "cb41nl",
    "pricerange": "expensive",
    "type": "restaurant",
    "choice": "many"
   }
  ],
  "context": [
   "yes i am looking for an expensive restaurant in the south of town .",
   "i have many . do you have a preference for type of food served ?",
   "sorry , actually i need an expensive restaurant in the north . the first on your list would be great .",
   "sure how about saigon_city ?",
   "sounds great , can you book a table for 5 at 18:00 ?",
   "alright , which day would you like the reservation to be on ?",
   "actually , i won ' t be needing a reservation just yet . could you verify the type of food saigon_city serves ?",
   "saigon_city serves asian_oriental cuisine . would you need anything other information or assistance ?",
   "yes , could i get the restuarant ' s phone number and postcode ?",
   "certainly . the phone number is 01223356555 and the postcode is cb41nl . anything else i can do for you ?",
   "no , that ' s it . you ' ve been very helpful , thank you !"
  ],
  "output": "you ' re quite welcome . thanks for contacting the cambridge towninfo centre and have a great day !",
  "gold_entities": [
   "centre"
  ],
  "sketch_tags": [
   "null_tag",
   "null_tag",
   "null_tag",
   "null_tag",
   "null_tag",
   "null_tag",
   "null_tag",
   "null_tag",
   "null_tag",
   "null_tag",
   "null_tag",
   "null_tag",
   "centre",
   "null_tag",
   "null_tag",
   "null_tag",
   "null_tag",
   "null_tag",
   "null_tag"
  ],
  "sketch_outs": [
   "you",
   "'",
   "re",
   "quite",
   "welcome",
   ".",
   "thanks",
   "for",
   "contacting",
   "the",
   "cambridge",
   "towninfo",
   "sketch_area",
   "and",
   "have",
   "a",
   "great",
   "day",
   "!"
  ]
 },
 {
  "did": 5,
  "type": "restaurant",
  "key_ptr": [],
  "kb_ptr": [],
  "kb": [
   {
    "name": "pizza_hut_city_centre",
    "address": "regent_street_city_centre",
    "area": "centre",
    "food": "italian",
    "phone": "01223323737",
    "postcode": "cb21ab",
    "pricerange": "cheap",
    "type": "restaurant"
   },
   {
    "name": "the_missing_sock",
    "address": "finders_corner_newmarket_road",
    "area": "east",
    "food": "international",
    "phone": "01223812660",
    "postcode": "cb259aq",
    "pricerange": "cheap",
    "type": "restaurant"
   },
   {
    "name": "curry_garden",
    "address": "106_regent_street_city_centre",
    "area": "centre",
    "food": "indian",
    "phone": "01223302330",
    "postcode": "cb21dp",
    "pricerange": "expensive",
    "type": "restaurant"
   },
   {
    "name": "saigon_city",
    "address": "169_high_street_chesterton_chesterton",
    "area": "north",
    "food": "asian_oriental",
    "phone": "01223356555",
    "postcode": "cb41nl",
    "pricerange": "expensive",
    "type": "restaurant"
   },
   {
    "name": "pizza_hut_cherry_hinton",
    "address": "g4_cambridge_leisure_park_clifton_way_cherry_hinton",
    "area": "south",
    "food": "italian",
    "phone": "01223323737",
    "postcode": "cb17dy",
    "pricerange": "moderate",
    "type": "restaurant"
   },
   {
    "name": "taj_tandoori",
    "address": "64_cherry_hinton_road_cherry_hinton",
    "area": "south",
    "food": "indian",
    "phone": "01223412299",
    "postcode": "cb17aa",
    "pricerange": "expensive",
    "type": "restaurant"
   },
   {
    "name": "the_good_luck_chinese_food_takeaway",
    "address": "82_cherry_hinton_road_cherry_hinton",
    "area": "south",
    "food": "chinese",
    "phone": "01223244149",
    "postcode": "cb17ag",
    "pricerange": "expensive",
    "type": "restaurant"
   }
  ],
  "context": [
   "i ' m looking for the information on a restaurant called saigon_city , can you provide me with their info ?"
  ],
  "output": "absolutely ! saigon_city is an asian_oriental restaurant in the north . it is a little expensive but worth it . it ' s located at 169 high street chesterton . their phone number is 01223356555 .",
  "gold_entities": [
   "asian_oriental",
   "saigon_city",
   "expensive",
   "01223356555",
   "north",
   "restaurant"
  ],
  "sketch_tags": [
   "null_tag",
   "null_tag",
   "saigon_city",
   "null_tag",
   "null_tag",
   "asian_oriental",
   "restaurant",
   "null_tag",
   "null_tag",
   "north",
   "null_tag",
   "null_tag",
   "null_tag",
   "null_tag",
   "null_tag",
   "expensive",
   "null_tag",
   "null_tag",
   "null_tag",
   "null_tag",
   "null_tag",
   "null_tag",
   "null_tag",
   "null_tag",
   "null_tag",
   "null_tag",
   "null_tag",
   "null_tag",
   "null_tag",
   "null_tag",
   "null_tag",
   "null_tag",
   "null_tag",
   "null_tag",
   "01223356555",
   "null_tag"
  ],
  "sketch_outs": [
   "absolutely",
   "!",
   "sketch_name",
   "is",
   "an",
   "sketch_food",
   "sketch_type",
   "in",
   "the",
   "sketch_area",
   ".",
   "it",
   "is",
   "a",
   "little",
   "sketch_pricerange",
   "but",
   "worth",
   "it",
   ".",
   "it",
   "'",
   "s",
   "located",
   "at",
   "169",
   "high",
   "street",
   "chesterton",
   ".",
   "their",
   "phone",
   "number",
   "is",
   "sketch_phone",
   "."
  ]
 },
 {
  "did": 5,
  "type": "restaurant",
  "key_ptr": [],
  "kb_ptr": [],
  "kb": [
   {
    "name": "pizza_hut_city_centre",
    "address": "regent_street_city_centre",
    "area": "centre",
    "food": "italian",
    "phone": "01223323737",
    "postcode": "cb21ab",
    "pricerange": "cheap",
    "type": "restaurant"
   },
   {
    "name": "the_missing_sock",
    "address": "finders_corner_newmarket_road",
    "area": "east",
    "food": "international",
    "phone": "01223812660",
    "postcode": "cb259aq",
    "pricerange": "cheap",
    "type": "restaurant"
   },
   {
    "name": "curry_garden",
    "address": "106_regent_street_city_centre",
    "area": "centre",
    "food": "indian",
    "phone": "01223302330",
    "postcode": "cb21dp",
    "pricerange": "expensive",
    "type": "restaurant"
   },
   {
    "name": "saigon_city",
    "address": "169_high_street_chesterton_chesterton",
    "area": "north",
    "food": "asian_oriental",
    "phone": "01223356555",
    "postcode": "cb41nl",
    "pricerange": "expensive",
    "type": "restaurant"
   },
   {
    "name": "pizza_hut_cherry_hinton",
    "address": "g4_cambridge_leisure_park_clifton_way_cherry_hinton",
    "area": "south",
    "food": "italian",
    "phone": "01223323737",
    "postcode": "cb17dy",
    "pricerange": "moderate",
    "type": "restaurant"
   },
   {
    "name": "taj_tandoori",
    "address": "64_cherry_hinton_road_cherry_hinton",
    "area": "south",
    "food": "indian",
    "phone": "01223412299",
    "postcode": "cb17aa",
    "pricerange": "expensive",
    "type": "restaurant"
   },
   {
    "name": "the_good_luck_chinese_food_takeaway",
    "address": "82_cherry_hinton_road_cherry_hinton",
    "area": "south",
    "food": "chinese",
    "phone": "01223244149",
    "postcode": "cb17ag",
    "pricerange": "expensive",
    "type": "restaurant"
   }
  ],
  "context": [
   "i ' m looking for the information on a restaurant called saigon_city , can you provide me with their info ?",
   "absolutely ! saigon_city is an asian_oriental restaurant in the north . it is a little expensive but worth it . it ' s located at 169 high street chesterton . their phone number is 01223356555 .",
   "thanks ! that ' s all i needed ."
  ],
  "output": "okay great . i am glad i could help you .",
  "gold_entities": [],
  "sketch_tags": [
   "null_tag",
   "null_tag",
   "null_tag",
   "null_tag",
   "null_tag",
   "null_tag",
   "null_tag",
   "null_tag",
   "null_tag",
   "null_tag",
   "null_tag"
  ],
  "sketch_outs": [
   "okay",
   "great",
   ".",
   "i",
   "am",
   "glad",
   "i",
   "could",
   "help",
   "you",
   "."
  ]
 },
 {
  "did": 6,
  "type": "hotel",
  "key_ptr": [],
  "kb_ptr": [],
  "kb": [
   {
    "name": "cityroomz",
    "address": "sleeperz_hotel,_station_road",
    "area": "centre",
    "phone": "01223304050",
    "postcode": "cb12tz",
    "pricerange": "moderate",
    "stars": "0_star",
    "type": "hotel",
    "choice": "3",
    "ref": "swvv72fs"
   },
   {
    "name": "university_arms_hotel",
    "address": "regent_street",
    "area": "centre",
    "phone": "01223351241",
    "postcode": "cb21ad",
    "pricerange": "expensive",
    "stars": "4_star",
    "type": "hotel"
   },
   {
    "name": "ashley_hotel",
    "address": "74_chesterton_road",
    "area": "north",
    "phone": "01223350059",
    "postcode": "cb41er",
    "pricerange": "moderate",
    "stars": "2_star",
    "type": "hotel",
    "choice": "3",
    "ref": "swvv72fs"
   },
   {
    "name": "university_arms_hotel",
    "address": "regent_street",
    "area": "centre",
    "phone": "01223351241",
    "postcode": "cb21ad",
    "pricerange": "expensive",
    "stars": "4_star",
    "type": "hotel",
    "choice": "3",
    "ref": "swvv72fs"
   },
   {
    "name": "gonville_hotel",
    "address": "gonville_place",
    "area": "centre",
    "phone": "01223366611",
    "postcode": "cb11ly",
    "pricerange": "expensive",
    "stars": "3_star",
    "type": "hotel",
    "choice": "3",
    "ref": "swvv72fs"
   },
   {
    "name": "express_by_holiday_inn_cambridge",
    "address": "15-17_norman_way,_coldhams_business_park",
    "area": "east",
    "phone": "01223866800",
    "postcode": "cb13lh",
    "pricerange": "expensive",
    "stars": "2_star",
    "type": "hotel",
    "choice": "3",
    "ref": "swvv72fs"
   },
   {
    "name": "gonville_hotel",
    "address": "gonville_place",
    "area": "centre",
    "phone": "01223366611",
    "postcode": "cb11ly",
    "pricerange": "expensive",
    "stars": "3_star",
    "type": "hotel"
   }
  ],
  "context": [
   "i am looking for a hotel to stay at located in the centre ."
  ],
  "output": "ok . there are 3 hotels located in the centre of town . they are in the moderate and expensive price ranges . do you have a preference ?",
  "gold_entities": [
   "expensive",
   "moderate",
   "3",
   "centre"
  ],
  "sketch_tags": [
   "null_tag",
   "null_tag",
   "null_tag",
   "null_tag",
   "3",
   "null_tag",
   "null_tag",
   "null_tag",
   "null_tag",
   "centre",
   "null_tag",
   "null_tag",
   "null_tag",
   "null_tag",
   "null_tag",
   "null_tag",
   "null_tag",
   "moderate",
   "null_tag",
   "expensive",
   "null_tag",
   "null_tag",
   "null_tag",
   "null_tag",
   "null_tag",
   "null_tag",
   "null_tag",
   "null_tag",
   "null_tag"
  ],
  "sketch_outs": [
   "ok",
   ".",
   "there",
   "are",
   "sketch_choice",
   "hotels",
   "located",
   "in",
   "the",
   "sketch_area",
   "of",
   "town",
   ".",
   "they",
   "are",
   "in",
   "the",
   "sketch_pricerange",
   "and",
   "sketch_pricerange",
   "price",
   "ranges",
   ".",
   "do",
   "you",
   "have",
   "a",
   "preference",
   "?"
  ]
 },
 {
  "did": 6,
  "type": "hotel",
  "key_ptr": [],
  "kb_ptr": [],
  "kb": [
   {
    "name": "cityroomz",
    "address": "sleeperz_hotel,_station_road",
    "area": "centre",
    "phone": "01223304050",
    "postcode": "cb12tz",
    "pricerange": "moderate",
    "stars": "0_star",
    "type": "hotel",
    "choice": "3",
    "ref": "swvv72fs"
   },
   {
    "name": "university_arms_hotel",
    "address": "regent_street",
    "area": "centre",
    "phone": "01223351241",
    "postcode": "cb21ad",
    "pricerange": "expensive",
    "stars": "4_star",
    "type": "hotel"
   },
   {
    "name": "ashley_hotel",
    "address": "74_chesterton_road",
    "area": "north",
    "phone": "01223350059",
    "postcode": "cb41er",
    "pricerange": "moderate",
    "stars": "2_star",
    "type": "hotel",
    "choice": "3",
    "ref": "swvv72fs"
   },
   {
    "name": "university_arms_hotel",
    "address": "regent_street",
    "area": "centre",
    "phone": "01223351241",
    "postcode": "cb21ad",
    "pricerange": "expensive",
    "stars": "4_star",
    "type": "hotel",
    "choice": "3",
    "ref": "swvv72fs"
   },
   {
    "name": "gonville_hotel",
    "address": "gonville_place",
    "area": "centre",
    "phone": "01223366611",
    "postcode": "cb11ly",
    "pricerange": "expensive",
    "stars": "3_star",
    "type": "hotel",
    "choice": "3",
    "ref": "swvv72fs"
   },
   {
    "name": "express_by_holiday_inn_cambridge",
    "address": "15-17_norman_way,_coldhams_business_park",
    "area": "east",
    "phone": "01223866800",
    "postcode": "cb13lh",
    "pricerange": "expensive",
    "stars": "2_star",
    "type": "hotel",
    "choice": "3",
    "ref": "swvv72fs"
   },
   {
    "name": "gonville_hotel",
    "address": "gonville_place",
    "area": "centre",
    "phone": "01223366611",
    "postcode": "cb11ly",
    "pricerange": "expensive",
    "stars": "3_star",
    "type": "hotel"
   }
  ],
  "context": [
   "i am looking for a hotel to stay at located in the centre .",
   "ok . there are 3 hotels located in the centre of town . they are in the moderate and expensive price ranges . do you have a preference ?",
   "i would like expensive , please ."
  ],
  "output": "the gonville_hotel has 3_star , and the university_arms_hotel has 4 . both meet your other criteria . would you like to book a room at one of these ?",
  "gold_entities": [
   "3_star",
   "university_arms_hotel",
   "gonville_hotel"
  ],
  "sketch_tags": [
   "null_tag",
   "gonville_hotel",
   "null_tag",
   "3_star",
   "null_tag",
   "null_tag",
   "null_tag",
   "university_arms_hotel",
   "null_tag",
   "null_tag",
   "null_tag",
   "null_tag",
   "null_tag",
   "null_tag",
   "null_tag",
   "null_tag",
   "null_tag",
   "null_tag",
   "null_tag",
   "null_tag",
   "null_tag",
   "null_tag",
   "null_tag",
   "null_tag",
   "null_tag",
   "null_tag",
   "null_tag",
   "null_tag",
   "null_tag"
  ],
  "sketch_outs": [
   "the",
   "sketch_name",
   "has",
   "sketch_stars",
   ",",
   "and",
   "the",
   "sketch_name",
   "has",
   "4",
   ".",
   "both",
   "meet",
   "your",
   "other",
   "criteria",
   ".",
   "would",
   "you",
   "like",
   "to",
   "book",
   "a",
   "room",
   "at",
   "one",
   "of",
   "these",
   "?"
  ]
 },
 {
  "did": 6,
  "type": "hotel",
  "key_ptr": [],
  "kb_ptr": [],
  "kb": [
   {
    "name": "cityroomz",
    "address": "sleeperz_hotel,_station_road",
    "area": "centre",
    "phone": "01223304050",
    "postcode": "cb12tz",
    "pricerange": "moderate",
    "stars": "0_star",
    "type": "hotel",
    "choice": "3",
    "ref": "swvv72fs"
   },
   {
    "name": "university_arms_hotel",
    "address": "regent_street",
    "area": "centre",
    "phone": "01223351241",
    "postcode": "cb21ad",
    "pricerange": "expensive",
    "stars": "4_star",
    "type": "hotel"
   },
   {
    "name": "ashley_hotel",
    "address": "74_chesterton_road",
    "area": "north",
    "phone": "01223350059",
    "postcode": "cb41er",
    "pricerange": "moderate",
    "stars": "2_star",
    "type": "hotel",
    "choice": "3",
    "ref": "swvv72fs"
   },
   {
    "name": "university_arms_hotel",
    "address": "regent_street",
    "area": "centre",
    "phone": "01223351241",
    "postcode": "cb21ad",
    "pricerange": "expensive",
    "stars": "4_star",
    "type": "hotel",
    "choice": "3",
    "ref": "swvv72fs"
   },
   {
    "name": "gonville_hotel",
    "address": "gonville_place",
    "area": "centre",
    "phone": "01223366611",
    "postcode": "cb11ly",
    "pricerange": "expensive",
    "stars": "3_star",
    "type": "hotel",
    "choice": "3",
    "ref": "swvv72fs"
   },
   {
    "name": "express_by_holiday_inn_cambridge",
    "address": "15-17_norman_way,_coldhams_business_park",
    "area": "east",
    "phone": "01223866800",
    "postcode": "cb13lh",
    "pricerange": "expensive",
    "stars": "2_star",
    "type": "hotel",
    "choice": "3",
    "ref": "swvv72fs"
   },
   {
    "name": "gonville_hotel",
    "address": "gonville_place",
    "area": "centre",
    "phone": "01223366611",
    "postcode": "cb11ly",
    "pricerange": "expensive",
    "stars": "3_star",
    "type": "hotel"
   }
  ],
  "context": [
   "i am looking for a hotel to stay at located in the centre .",
   "ok . there are 3 hotels located in the centre of town . they are in the moderate and expensive price ranges . do you have a preference ?",
   "i would like expensive , please .",
   "the gonville_hotel has 3_star , and the university_arms_hotel has 4 . both meet your other criteria . would you like to book a room at one of these ?",
   "yes , you can . i ' ll try the gonville ."
  ],
  "output": "i ' ll be happy to do that for you . how many people are in your party ?",
  "gold_entities": [],
  "sketch_tags": [
   "null_tag",
   "null_tag",
   "null_tag",
   "null_tag",
   "null_tag",
   "null_tag",
   "null_tag",
   "null_tag",
   "null_tag",
   "null_tag",
   "null_tag",
   "null_tag",
   "null_tag",
   "null_tag",
   "null_tag",
   "null_tag",
   "null_tag",
   "null_tag",
   "null_tag"
  ],
  "sketch_outs": [
   "i",
   "'",
   "ll",
   "be",
   "happy",
   "to",
   "do",
   "that",
   "for",
   "you",
   ".",
   "how",
   "many",
   "people",
   "are",
   "in",
   "your",
   "party",
   "?"
  ]
 },
 {
  "did": 6,
  "type": "hotel",
  "key_ptr": [],
  "kb_ptr": [],
  "kb": [
   {
    "name": "cityroomz",
    "address": "sleeperz_hotel,_station_road",
    "area": "centre",
    "phone": "01223304050",
    "postcode": "cb12tz",
    "pricerange": "moderate",
    "stars": "0_star",
    "type": "hotel",
    "choice": "3",
    "ref": "swvv72fs"
   },
   {
    "name": "university_arms_hotel",
    "address": "regent_street",
    "area": "centre",
    "phone": "01223351241",
    "postcode": "cb21ad",
    "pricerange": "expensive",
    "stars": "4_star",
    "type": "hotel"
   },
   {
    "name": "ashley_hotel",
    "address": "74_chesterton_road",
    "area": "north",
    "phone": "01223350059",
    "postcode": "cb41er",
    "pricerange": "moderate",
    "stars": "2_star",
    "type": "hotel",
    "choice": "3",
    "ref": "swvv72fs"
   },
   {
    "name": "university_arms_hotel",
    "address": "regent_street",
    "area": "centre",
    "phone": "01223351241",
    "postcode": "cb21ad",
    "pricerange": "expensive",
    "stars": "4_star",
    "type": "hotel",
    "choice": "3",
    "ref": "swvv72fs"
   },
   {
    "name": "gonville_hotel",
    "address": "gonville_place",
    "area": "centre",
    "phone": "01223366611",
    "postcode": "cb11ly",
    "pricerange": "expensive",
    "stars": "3_star",
    "type": "hotel",
    "choice": "3",
    "ref": "swvv72fs"
   },
   {
    "name": "express_by_holiday_inn_cambridge",
    "address": "15-17_norman_way,_coldhams_business_park",
    "area": "east",
    "phone": "01223866800",
    "postcode": "cb13lh",
    "pricerange": "expensive",
    "stars": "2_star",
    "type": "hotel",
    "choice": "3",
    "ref": "swvv72fs"
   },
   {
    "name": "gonville_hotel",
    "address": "gonville_place",
    "area": "centre",
    "phone": "01223366611",
    "postcode": "cb11ly",
    "pricerange": "expensive",
    "stars": "3_star",
    "type": "hotel"
   }
  ],
  "context": [
   "i am looking for a hotel to stay at located in the centre .",
   "ok . there are 3 hotels located in the centre of town . they are in the moderate and expensive price ranges . do you have a preference ?",
   "i would like expensive , please .",
   "the gonville_hotel has 3_star , and the university_arms_hotel has 4 . both meet your other criteria . would you like to book a room at one of these ?",
   "yes , you can . i ' ll try the gonville .",
   "i ' ll be happy to do that for you . how many people are in your party ?",
   "please book for 4 people ."
  ],
  "output": "what is your arrival day and number of days you wish to stay ?",
  "gold_entities": [],
  "sketch_tags": [
   "null_tag",
   "null_tag",
   "null_tag",
   "null_tag",
   "null_tag",
   "null_tag",
   "null_tag",
   "null_tag",
   "null_tag",
   "null_tag",
   "null_tag",
   "null_tag",
   "null_tag",
   "null_tag"
  ],
  "sketch_outs": [
   "what",
   "is",
   "your",
   "arrival",
   "day",
   "and",
   "number",
   "of",
   "days",
   "you",
   "wish",
   "to",
   "stay",
   "?"
  ]
 },
 {
  "did": 6,
  "type": "hotel",
  "key_ptr": [],
  "kb_ptr": [],
  "kb": [
   {
    "name": "cityroomz",
    "address": "sleeperz_hotel,_station_road",
    "area": "centre",
    "phone": "01223304050",
    "postcode": "cb12tz",
    "pricerange": "moderate",
    "stars": "0_star",
    "type": "hotel",
    "choice": "3",
    "ref": "swvv72fs"
   },
   {
    "name": "university_arms_hotel",
    "address": "regent_street",
    "area": "centre",
    "phone": "01223351241",
    "postcode": "cb21ad",
    "pricerange": "expensive",
    "stars": "4_star",
    "type": "hotel"
   },
   {
    "name": "ashley_hotel",
    "address": "74_chesterton_road",
    "area": "north",
    "phone": "01223350059",
    "postcode": "cb41er",
    "pricerange": "moderate",
    "stars": "2_star",
    "type": "hotel",
    "choice": "3",
    "ref": "swvv72fs"
   },
   {
    "name": "university_arms_hotel",
    "address": "regent_street",
    "area": "centre",
    "phone": "01223351241",
    "postcode": "cb21ad",
    "pricerange": "expensive",
    "stars": "4_star",
    "type": "hotel",
    "choice": "3",
    "ref": "swvv72fs"
   },
   {
    "name": "gonville_hotel",
    "address": "gonville_place",
    "area": "centre",
    "phone": "01223366611",
    "postcode": "cb11ly",
    "pricerange": "expensive",
    "stars": "3_star",
    "type": "hotel",
    "choice": "3",
    "ref": "swvv72fs"
   },
   {
    "name": "express_by_holiday_inn_cambridge",
    "address": "15-17_norman_way,_coldhams_business_park",
    "area": "east",
    "phone": "01223866800",
    "postcode": "cb13lh",
    "pricerange": "expensive",
    "stars": "2_star",
    "type": "hotel",
    "choice": "3",
    "ref": "swvv72fs"
   },
   {
    "name": "gonville_hotel",
    "address": "gonville_place",
    "area": "centre",
    "phone": "01223366611",
    "postcode": "cb11ly",
    "pricerange": "expensive",
    "stars": "3_star",
    "type": "hotel"
   }
  ],
  "context": [
   "i am looking for a hotel to stay at located in the centre .",
   "ok . there are 3 hotels located in the centre of town . they are in the moderate and expensive price ranges . do you have a preference ?",
   "i would like expensive , please .",
   "the gonville_hotel has 3_star , and the university_arms_hotel has 4 . both meet your other criteria . would you like to book a room at one of these ?",
   "yes , you can . i ' ll try the gonville .",
   "i ' ll be happy to do that for you . how many people are in your party ?",
   "please book for 4 people .",
   "what is your arrival day and number of days you wish to stay ?",
   "i will be arriving on sunday and staying for 3 nights . and there will be 2 people , not 4 ."
  ],
  "output": "okay , your room is reserved . the reference number is swvv72fs . is there anything else i can help with ?",
  "gold_entities": [
   "swvv72fs"
  ],
  "sketch_tags": [
   "null_tag",
   "null_tag",
   "null_tag",
   "null_tag",
   "null_tag",
   "null_tag",
   "null_tag",
   "null_tag",
   "null_tag",
   "null_tag",
   "null_tag",
   "swvv72fs",
   "null_tag",
   "null_tag",
   "null_tag",
   "null_tag",
   "null_tag",
   "null_tag",
   "null_tag",
   "null_tag",
   "null_tag",
   "null_tag"
  ],
  "sketch_outs": [
   "okay",
   ",",
   "your",
   "room",
   "is",
   "reserved",
   ".",
   "the",
   "reference",
   "number",
   "is",
   "sketch_ref",
   ".",
   "is",
   "there",
   "anything",
   "else",
   "i",
   "can",
   "help",
   "with",
   "?"
  ]
 },
 {
  "did": 6,
  "type": "hotel",
  "key_ptr": [],
  "kb_ptr": [],
  "kb": [
   {
    "name": "cityroomz",
    "address": "sleeperz_hotel,_station_road",
    "area": "centre",
    "phone": "01223304050",
    "postcode": "cb12tz",
    "pricerange": "moderate",
    "stars": "0_star",
    "type": "hotel",
    "choice": "3",
    "ref": "swvv72fs"
   },
   {
    "name": "university_arms_hotel",
    "address": "regent_street",
    "area": "centre",
    "phone": "01223351241",
    "postcode": "cb21ad",
    "pricerange": "expensive",
    "stars": "4_star",
    "type": "hotel"
   },
   {
    "name": "ashley_hotel",
    "address": "74_chesterton_road",
    "area": "north",
    "phone": "01223350059",
    "postcode": "cb41er",
    "pricerange": "moderate",
    "stars": "2_star",
    "type": "hotel",
    "choice": "3",
    "ref": "swvv72fs"
   },
   {
    "name": "university_arms_hotel",
    "address": "regent_street",
    "area": "centre",
    "phone": "01223351241",
    "postcode": "cb21ad",
    "pricerange": "expensive",
    "stars": "4_star",
    "type": "hotel",
    "choice": "3",
    "ref": "swvv72fs"
   },
   {
    "name": "gonville_hotel",
    "address": "gonville_place",
    "area": "centre",
    "phone": "01223366611",
    "postcode": "cb11ly",
    "pricerange": "expensive",
    "stars": "3_star",
    "type": "hotel",
    "choice": "3",
    "ref": "swvv72fs"
   },
   {
    "name": "express_by_holiday_inn_cambridge",
    "address": "15-17_norman_way,_coldhams_business_park",
    "area": "east",
    "phone": "01223866800",
    "postcode": "cb13lh",
    "pricerange": "expensive",
    "stars": "2_star",
    "type": "hotel",
    "choice": "3",
    "ref": "swvv72fs"
   },
   {
    "name": "gonville_hotel",
    "address": "gonville_place",
    "area": "centre",
    "phone": "01223366611",
    "postcode": "cb11ly",
    "pricerange": "expensive",
    "stars": "3_star",
    "type": "hotel"
   }
  ],
  "context": [
   "i am looking for a hotel to stay at located in the centre .",
   "ok . there are 3 hotels located in the centre of town . they are in the moderate and expensive price ranges . do you have a preference ?",
   "i would like expensive , please .",
   "the gonville_hotel has 3_star , and the university_arms_hotel has 4 . both meet your other criteria . would you like to book a room at one of these ?",
   "yes , you can . i ' ll try the gonville .",
   "i ' ll be happy to do that for you . how many people are in your party ?",
   "please book for 4 people .",
   "what is your arrival day and number of days you wish to stay ?",
   "i will be arriving on sunday and staying for 3 nights . and there will be 2 people , not 4 .",
   "okay , your room is reserved . the reference number is swvv72fs . is there anything else i can help with ?",
   "no that ' s all . thanks ."
  ],
  "output": "you ' re welcome . have a great day !",
  "gold_entities": [],
  "sketch_tags": [
   "null_tag",
   "null_tag",
   "null_tag",
   "null_tag",
   "null_tag",
   "null_tag",
   "null_tag",
   "null_tag",
   "null_tag",
   "null_tag"
  ],
  "sketch_outs": [
   "you",
   "'",
   "re",
   "welcome",
   ".",
   "have",
   "a",
   "great",
   "day",
   "!"
  ]
 },
 {
  "did": 7,
  "type": "restaurant",
  "key_ptr": [],
  "kb_ptr": [],
  "kb": [
   {
    "name": "taj_tandoori",
    "address": "64_cherry_hinton_road_cherry_hinton",
    "area": "south",
    "food": "indian",
    "phone": "01223412299",
    "postcode": "cb17aa",
    "pricerange": "expensive",
    "type": "restaurant",
    "choice": "five"
   },
   {
    "name": "curry_garden",
    "address": "106_regent_street_city_centre",
    "area": "centre",
    "food": "indian",
    "phone": "01223302330",
    "postcode": "cb21dp",
    "pricerange": "expensive",
    "type": "restaurant",
    "choice": "five"
   },
   {
    "name": "peking_restaurant",
    "address": "10_homerton_street_city_centre",
    "area": "south",
    "food": "chinese",
    "phone": "01223354755",
    "postcode": "cb28nx",
    "pricerange": "expensive",
    "type": "restaurant",
    "choice": "five"
   },
   {
    "name": "chiquito_restaurant_bar",
    "address": "2g_cambridge_leisure_park_cherry_hinton_road_cherry_hinton",
    "area": "south",
    "food": "mexican",
    "phone": "01223400170",
    "postcode": "cb17dy",
    "pricerange": "expensive",
    "type": "restaurant"
   },
   {
    "name": "the_good_luck_chinese_food_takeaway",
    "address": "82_cherry_hinton_road_cherry_hinton",
    "area": "south",
    "food": "chinese",
    "phone": "01223244149",
    "postcode": "cb17ag",
    "pricerange": "expensive",
    "type": "restaurant",
    "choice": "five"
   },
   {
    "name": "frankie_and_bennys",
    "address": "cambridge_leisure_park_clifton_way_cherry_hinton",
    "area": "south",
    "food": "italian",
    "phone": "01223412430",
    "postcode": "cb17dy",
    "pricerange": "expensive",
    "type": "restaurant",
    "choice": "five"
   },
   {
    "name": "chiquito_restaurant_bar",
    "address": "2g_cambridge_leisure_park_cherry_hinton_road_cherry_hinton",
    "area": "south",
    "food": "mexican",
    "phone": "01223400170",
    "postcode": "cb17dy",
    "pricerange": "expensive",
    "type": "restaurant",
    "choice": "five"
   }
  ],
  "context": [
   "i ' m looking for a place to dine on the south side of town . please find a place that ' s in the expensive price range ."
  ],
  "output": "i found five expensive restaurants on the south side of town . would you prefer chinese , indian , italian or mexican ?",
  "gold_entities": [
   "mexican",
   "indian",
   "expensive",
   "south",
   "five",
   "chinese",
   "italian"
  ],
  "sketch_tags": [
   "null_tag",
   "null_tag",
   "five",
   "expensive",
   "null_tag",
   "null_tag",
   "null_tag",
   "south",
   "null_tag",
   "null_tag",
   "null_tag",
   "null_tag",
   "null_tag",
   "null_tag",
   "null_tag",
   "chinese",
   "null_tag",
   "indian",
   "null_tag",
   "italian",
   "null_tag",
   "mexican",
   "null_tag"
  ],
  "sketch_outs": [
   "i",
   "found",
   "sketch_choice",
   "sketch_pricerange",
   "restaurants",
   "on",
   "the",
   "sketch_area",
   "side",
   "of",
   "town",
   ".",
   "would",
   "you",
   "prefer",
   "sketch_food",
   ",",
   "sketch_food",
   ",",
   "sketch_food",
   "or",
   "sketch_food",
   "?"
  ]
 },
 {
  "did": 7,
  "type": "restaurant",
  "key_ptr": [],
  "kb_ptr": [],
  "kb": [
   {
    "name": "taj_tandoori",
    "address": "64_cherry_hinton_road_cherry_hinton",
    "area": "south",
    "food": "indian",
    "phone": "01223412299",
    "postcode": "cb17aa",
    "pricerange": "expensive",
    "type": "restaurant",
    "choice": "five"
   },
   {
    "name": "curry_garden",
    "address": "106_regent_street_city_centre",
    "area": "centre",
    "food": "indian",
    "phone": "01223302330",
    "postcode": "cb21dp",
    "pricerange": "expensive",
    "type": "restaurant",
    "choice": "five"
   },
   {
    "name": "peking_restaurant",
    "address": "10_homerton_street_city_centre",
    "area": "south",
    "food": "chinese",
    "phone": "01223354755",
    "postcode": "cb28nx",
    "pricerange": "expensive",
    "type": "restaurant",
    "choice": "five"
   },
   {
    "name": "chiquito_restaurant_bar",
    "address": "2g_cambridge_leisure_park_cherry_hinton_road_cherry_hinton",
    "area": "south",
    "food": "mexican",
    "phone": "01223400170",
    "postcode": "cb17dy",
    "pricerange": "expensive",
    "type": "restaurant"
   },
   {
    "name": "the_good_luck_chinese_food_takeaway",
    "address": "82_cherry_hinton_road_cherry_hinton",
    "area": "south",
    "food": "chinese",
    "phone": "01223244149",
    "postcode": "cb17ag",
    "pricerange": "expensive",
    "type": "restaurant",
    "choice": "five"
   },
   {
    "name": "frankie_and_bennys",
    "address": "cambridge_leisure_park_clifton_way_cherry_hinton",
    "area": "south",
    "food": "italian",
    "phone": "01223412430",
    "postcode": "cb17dy",
    "pricerange": "expensive",
    "type": "restaurant",
    "choice": "five"
   },
   {
    "name": "chiquito_restaurant_bar",
    "address": "2g_cambridge_leisure_park_cherry_hinton_road_cherry_hinton",
    "area": "south",
    "food": "mexican",
    "phone": "01223400170",
    "postcode": "cb17dy",
    "pricerange": "expensive",
    "type": "restaurant",
    "choice": "five"
   }
  ],
  "context": [
   "i ' m looking for a place to dine on the south side of town . please find a place that ' s in the expensive price range .",
   "i found five expensive restaurants on the south side of town . would you prefer chinese , indian , italian or mexican ?",
   "do you have a favorite you could recommend ? i will need the phone and postcode and food type also please ."
  ],
  "output": "if you ask me , the chiquito_restaurant_bar serves the best mexican food around . their postcode is cb17dy . you can reach them at 01223400170 . can i help with anything else ?",
  "gold_entities": [
   "cb17dy",
   "mexican",
   "01223400170",
   "chiquito_restaurant_bar"
  ],
  "sketch_tags": [
   "null_tag",
   "null_tag",
   "null_tag",
   "null_tag",
   "null_tag",
   "null_tag",
   "chiquito_restaurant_bar",
   "null_tag",
   "null_tag",
   "null_tag",
   "mexican",
   "null_tag",
   "null_tag",
   "null_tag",
   "null_tag",
   "null_tag",
   "null_tag",
   "cb17dy",
   "null_tag",
   "null_tag",
   "null_tag",
   "null_tag",
   "null_tag",
   "null_tag",
   "01223400170",
   "null_tag",
   "null_tag",
   "null_tag",
   "null_tag",
   "null_tag",
   "null_tag",
   "null_tag",
   "null_tag"
  ],
  "sketch_outs": [
   "if",
   "you",
   "ask",
   "me",
   ",",
   "the",
   "sketch_name",
   "serves",
   "the",
   "best",
   "sketch_food",
   "food",
   "around",
   ".",
   "their",
   "postcode",
   "is",
   "sketch_postcode",
   ".",
   "you",
   "can",
   "reach",
   "them",
   "at",
   "sketch_phone",
   ".",
   "can",
   "i",
   "help",
   "with",
   "anything",
   "else",
   "?"
  ]
 },
 {
  "did": 7,
  "type": "restaurant",
  "key_ptr": [],
  "kb_ptr": [],
  "kb": [
   {
    "name": "taj_tandoori",
    "address": "64_cherry_hinton_road_cherry_hinton",
    "area": "south",
    "food": "indian",
    "phone": "01223412299",
    "postcode": "cb17aa",
    "pricerange": "expensive",
    "type": "restaurant",
    "choice": "five"
   },
   {
    "name": "curry_garden",
    "address": "106_regent_street_city_centre",
    "area": "centre",
    "food": "indian",
    "phone": "01223302330",
    "postcode": "cb21dp",
    "pricerange": "expensive",
    "type": "restaurant",
    "choice": "five"
   },
   {
    "name": "peking_restaurant",
    "address": "10_homerton_street_city_centre",
    "area": "south",
    "food": "chinese",
    "phone": "01223354755",
    "postcode": "cb28nx",
    "pricerange": "expensive",
    "type": "restaurant",
    "choice": "five"
   },
   {
    "name": "chiquito_restaurant_bar",
    "address": "2g_cambridge_leisure_park_cherry_hinton_road_cherry_hinton",
    "area": "south",
    "food": "mexican",
    "phone": "01223400170",
    "postcode": "cb17dy",
    "pricerange": "expensive",
    "type": "restaurant"
   },
   {
    "name": "the_good_luck_chinese_food_takeaway",
    "address": "82_cherry_hinton_road_cherry_hinton",
    "area": "south",
    "food": "chinese",
    "phone": "01223244149",
    "postcode": "cb17ag",
    "pricerange": "expensive",
    "type": "restaurant",
    "choice": "five"
   },
   {
    "name": "frankie_and_bennys",
    "address": "cambridge_leisure_park_clifton_way_cherry_hinton",
    "area": "south",
    "food": "italian",
    "phone": "01223412430",
    "postcode": "cb17dy",
    "pricerange": "expensive",
    "type": "restaurant",
    "choice": "five"
   },
   {
    "name": "chiquito_restaurant_bar",
    "address": "2g_cambridge_leisure_park_cherry_hinton_road_cherry_hinton",
    "area": "south",
    "food": "mexican",
    "phone": "01223400170",
    "postcode": "cb17dy",
    "pricerange": "expensive",
    "type": "restaurant",
    "choice": "five"
   }
  ],
  "context": [
   "i ' m looking for a place to dine on the south side of town . please find a place that ' s in the expensive price range .",
   "i found five expensive restaurants on the south side of town . would you prefer chinese , indian , italian or mexican ?",
   "do you have a favorite you could recommend ? i will need the phone and postcode and food type also please .",
   "if you ask me , the chiquito_restaurant_bar serves the best mexican food around . their postcode is cb17dy . you can reach them at 01223400170 . can i help with anything else ?",
   "no , that will be it . thank you for your help ."
  ],
  "output": "thank you . have a nice day .",
  "gold_entities": [],
  "sketch_tags": [
   "null_tag",
   "null_tag",
   "null_tag",
   "null_tag",
   "null_tag",
   "null_tag",
   "null_tag",
   "null_tag"
  ],
  "sketch_outs": [
   "thank",
   "you",
   ".",
   "have",
   "a",
   "nice",
   "day",
   "."
  ]
 },
 {
  "did": 8,
  "type": "restaurant",
  "key_ptr": [],
  "kb_ptr": [],
  "kb": [
   {
    "name": "pizza_hut_cherry_hinton",
    "address": "g4_cambridge_leisure_park_clifton_way_cherry_hinton",
    "area": "south",
    "food": "italian",
    "phone": "01223323737",
    "postcode": "cb17dy",
    "pricerange": "moderate",
    "type": "restaurant",
    "ref": "p9d58c0o"
   },
   {
    "name": "pizza_hut_city_centre",
    "address": "regent_street_city_centre",
    "area": "centre",
    "food": "italian",
    "phone": "01223323737",
    "postcode": "cb21ab",
    "pricerange": "cheap",
    "type": "restaurant",
    "ref": "p9d58c0o"
   },
   {
    "name": "saigon_city",
    "address": "169_high_street_chesterton_chesterton",
    "area": "north",
    "food": "asian_oriental",
    "phone": "01223356555",
    "postcode": "cb41nl",
    "pricerange": "expensive",
    "type": "restaurant"
   },
   {
    "name": "the_missing_sock",
    "address": "finders_corner_newmarket_road",
    "area": "east",
    "food": "international",
    "phone": "01223812660",
    "postcode": "cb259aq",
    "pricerange": "cheap",
    "type": "restaurant",
    "ref": "p9d58c0o"
   },
   {
    "name": "curry_garden",
    "address": "106_regent_street_city_centre",
    "area": "centre",
    "food": "indian",
    "phone": "01223302330",
    "postcode": "cb21dp",
    "pricerange": "expensive",
    "type": "restaurant",
    "ref": "p9d58c0o"
   },
   {
    "name": "the_good_luck_chinese_food_takeaway",
    "address": "82_cherry_hinton_road_cherry_hinton",
    "area": "south",
    "food": "chinese",
    "phone": "01223244149",
    "postcode": "cb17ag",
    "pricerange": "expensive",
    "type": "restaurant",
    "ref": "p9d58c0o"
   },
   {
    "name": "saigon_city",
    "address": "169_high_street_chesterton_chesterton",
    "area": "north",
    "food": "asian_oriental",
    "phone": "01223356555",
    "postcode": "cb41nl",
    "pricerange": "expensive",
    "type": "restaurant",
    "ref": "p9d58c0o"
   }
  ],
  "context": [
   "i would like to try saigon_city ."
  ],
  "output": "great choice . when can i make the reservation for ?",
  "gold_entities": [],
  "sketch_tags": [
   "null_tag",
   "null_tag",
   "null_tag",
   "null_tag",
   "null_tag",
   "null_tag",
   "null_tag",
   "null_tag",
   "null_tag",
   "null_tag",
   "null_tag"
  ],
  "sketch_outs": [
   "great",
   "choice",
   ".",
   "when",
   "can",
   "i",
   "make",
   "the",
   "reservation",
   "for",
   "?"
  ]
 },
 {
  "did": 8,
  "type": "restaurant",
  "key_ptr": [],
  "kb_ptr": [],
  "kb": [
   {
    "name": "pizza_hut_cherry_hinton",
    "address": "g4_cambridge_leisure_park_clifton_way_cherry_hinton",
    "area": "south",
    "food": "italian",
    "phone": "01223323737",
    "postcode": "cb17dy",
    "pricerange": "moderate",
    "type": "restaurant",
    "ref": "p9d58c0o"
   },
   {
    "name": "pizza_hut_city_centre",
    "address": "regent_street_city_centre",
    "area": "centre",
    "food": "italian",
    "phone": "01223323737",
    "postcode": "cb21ab",
    "pricerange": "cheap",
    "type": "restaurant",
    "ref": "p9d58c0o"
   },
   {
    "name": "saigon_city",
    "address": "169_high_street_chesterton_chesterton",
    "area": "north",
    "food": "asian_oriental",
    "phone": "01223356555",
    "postcode": "cb41nl",
    "pricerange": "expensive",
    "type": "restaurant"
   },
   {
    "name": "the_missing_sock",
    "address": "finders_corner_newmarket_road",
    "area": "east",
    "food": "international",
    "phone": "01223812660",
    "postcode": "cb259aq",
    "pricerange": "cheap",
    "type": "restaurant",
    "ref": "p9d58c0o"
   },
   {
    "name": "curry_garden",
    "address": "106_regent_street_city_centre",
    "area": "centre",
    "food": "indian",
    "phone": "01223302330",
    "postcode": "cb21dp",
    "pricerange": "expensive",
    "type": "restaurant",
    "ref": "p9d58c0o"
   },
   {
    "name": "the_good_luck_chinese_food_takeaway",
    "address": "82_cherry_hinton_road_cherry_hinton",
    "area": "south",
    "food": "chinese",
    "phone": "01223244149",
    "postcode": "cb17ag",
    "pricerange": "expensive",
    "type": "restaurant",
    "ref": "p9d58c0o"
   },
   {
    "name": "saigon_city",
    "address": "169_high_street_chesterton_chesterton",
    "area": "north",
    "food": "asian_oriental",
    "phone": "01223356555",
    "postcode": "cb41nl",
    "pricerange": "expensive",
    "type": "restaurant",
    "ref": "p9d58c0o"
   }
  ],
  "context": [
   "i would like to try saigon_city .",
   "great choice . when can i make the reservation for ?",
   "5 people on a wednesday at 19:45 ."
  ],
  "output": "you got it . here is your reference number: p9d58c0o .",
  "gold_entities": [
   "p9d58c0o"
  ],
  "sketch_tags": [
   "null_tag",
   "null_tag",
   "null_tag",
   "null_tag",
   "null_tag",
   "null_tag",
   "null_tag",
   "null_tag",
   "null_tag",
   "p9d58c0o",
   "null_tag"
  ],
  "sketch_outs": [
   "you",
   "got",
   "it",
   ".",
   "here",
   "is",
   "your",
   "reference",
   "number:",
   "sketch_ref",
   "."
  ]
 },
 {
  "did": 8,
  "type": "restaurant",
  "key_ptr": [],
  "kb_ptr": [],
  "kb": [
   {
    "name": "pizza_hut_cherry_hinton",
    "address": "g4_cambridge_leisure_park_clifton_way_cherry_hinton",
    "area": "south",
    "food": "italian",
    "phone": "01223323737",
    "postcode": "cb17dy",
    "pricerange": "moderate",
    "type": "restaurant",
    "ref": "p9d58c0o"
   },
   {
    "name": "pizza_hut_city_centre",
    "address": "regent_street_city_centre",
    "area": "centre",
    "food": "italian",
    "phone": "01223323737",
    "postcode": "cb21ab",
    "pricerange": "cheap",
    "type": "restaurant",
    "ref": "p9d58c0o"
   },
   {
    "name": "saigon_city",
    "address": "169_high_street_chesterton_chesterton",
    "area": "north",
    "food": "asian_oriental",
    "phone": "01223356555",
    "postcode": "cb41nl",
    "pricerange": "expensive",
    "type": "restaurant"
   },
   {
    "name": "the_missing_sock",
    "address": "finders_corner_newmarket_road",
    "area": "east",
    "food": "international",
    "phone": "01223812660",
    "postcode": "cb259aq",
    "pricerange": "cheap",
    "type": "restaurant",
    "ref": "p9d58c0o"
   },
   {
    "name": "curry_garden",
    "address": "106_regent_street_city_centre",
    "area": "centre",
    "food": "indian",
    "phone": "01223302330",
    "postcode": "cb21dp",
    "pricerange": "expensive",
    "type": "restaurant",
    "ref": "p9d58c0o"
   },
   {
    "name": "the_good_luck_chinese_food_takeaway",
    "address": "82_cherry_hinton_road_cherry_hinton",
    "area": "south",
    "food": "chinese",
    "phone": "01223244149",
    "postcode": "cb17ag",
    "pricerange": "expensive",
    "type": "restaurant",
    "ref": "p9d58c0o"
   },
   {
    "name": "saigon_city",
    "address": "169_high_street_chesterton_chesterton",
    "area": "north",
    "food": "asian_oriental",
    "phone": "01223356555",
    "postcode": "cb41nl",
    "pricerange": "expensive",
    "type": "restaurant",
    "ref": "p9d58c0o"
   }
  ],
  "context": [
   "i would like to try saigon_city .",
   "great choice . when can i make the reservation for ?",
   "5 people on a wednesday at 19:45 .",
   "you got it . here is your reference number: p9d58c0o .",
   "thank you for help . that ' s everything i needed ."
  ],
  "output": "have a great day !",
  "gold_entities": [],
  "sketch_tags": [
   "null_tag",
   "null_tag",
   "null_tag",
   "null_tag",
   "null_tag"
  ],
  "sketch_outs": [
   "have",
   "a",
   "great",
   "day",
   "!"
  ]
 },
 {
  "did": 9,
  "type": "restaurant",
  "key_ptr": [],
  "kb_ptr": [],
  "kb": [
   {
    "name": "pizza_hut_city_centre",
    "address": "regent_street_city_centre",
    "area": "centre",
    "food": "italian",
    "phone": "01223323737",
    "postcode": "cb21ab",
    "pricerange": "cheap",
    "type": "restaurant",
    "choice": "a_lot",
    "ref": "oog9kq5v"
   },
   {
    "name": "la_raza",
    "address": "4_-_6_rose_crescent",
    "area": "centre",
    "food": "spanish",
    "phone": "01223464550",
    "postcode": "cb23ll",
    "pricerange": "cheap",
    "type": "restaurant",
    "choice": "a_lot",
    "ref": "oog9kq5v"
   },
   {
    "name": "pizza_hut_cherry_hinton",
    "address": "g4_cambridge_leisure_park_clifton_way_cherry_hinton",
    "area": "south",
    "food": "italian",
    "phone": "01223323737",
    "postcode": "cb17dy",
    "pricerange": "moderate",
    "type": "restaurant",
    "choice": "a_lot",
    "ref": "oog9kq5v"
   },
   {
    "name": "the_missing_sock",
    "address": "finders_corner_newmarket_road",
    "area": "east",
    "food": "international",
    "phone": "01223812660",
    "postcode": "cb259aq",
    "pricerange": "cheap",
    "type": "restaurant",
    "choice": "a_lot",
    "ref": "oog9kq5v"
   },
   {
    "name": "the_good_luck_chinese_food_takeaway",
    "address": "82_cherry_hinton_road_cherry_hinton",
    "area": "south",
    "food": "chinese",
    "phone": "01223244149",
    "postcode": "cb17ag",
    "pricerange": "expensive",
    "type": "restaurant",
    "choice": "a_lot",
    "ref": "oog9kq5v"
   },
   {
    "name": "curry_garden",
    "address": "106_regent_street_city_centre",
    "area": "centre",
    "food": "indian",
    "phone": "01223302330",
    "postcode": "cb21dp",
    "pricerange": "expensive",
    "type": "restaurant",
    "choice": "a_lot",
    "ref": "oog9kq5v"
   },
   {
    "name": "la_raza",
    "address": "4_-_6_rose_crescent",
    "area": "centre",
    "food": "spanish",
    "phone": "01223464550",
    "postcode": "cb23ll",
    "pricerange": "cheap",
    "type": "restaurant"
   }
  ],
  "context": [
   "i need a cheap spanish restaurant . are there any around ?"
  ],
  "output": "yes , la_raza is a restaurant serving spanish food in the cheap price range . it is located at 4_-_6_rose_crescent . would you like a reservation ?",
  "gold_entities": [
   "spanish",
   "la_raza",
   "cheap",
   "restaurant",
   "4_-_6_rose_crescent"
  ],
  "sketch_tags": [
   "null_tag",
   "null_tag",
   "la_raza",
   "null_tag",
   "null_tag",
   "restaurant",
   "null_tag",
   "spanish",
   "null_tag",
   "null_tag",
   "null_tag",
   "cheap",
   "null_tag",
   "null_tag",
   "null_tag",
   "null_tag",
   "null_tag",
   "null_tag",
   "null_tag",
   "4_-_6_rose_crescent",
   "null_tag",
   "null_tag",
   "null_tag",
   "null_tag",
   "null_tag",
   "null_tag",
   "null_tag"
  ],
  "sketch_outs": [
   "yes",
   ",",
   "sketch_name",
   "is",
   "a",
   "sketch_type",
   "serving",
   "sketch_food",
   "food",
   "in",
   "the",
   "sketch_pricerange",
   "price",
   "range",
   ".",
   "it",
   "is",
   "located",
   "at",
   "sketch_address",
   ".",
   "would",
   "you",
   "like",
   "a",
   "reservation",
   "?"
  ]
 },
 {
  "did": 9,
  "type": "restaurant",
  "key_ptr": [],
  "kb_ptr": [],
  "kb": [
   {
    "name": "pizza_hut_city_centre",
    "address": "regent_street_city_centre",
    "area": "centre",
    "food": "italian",
    "phone": "01223323737",
    "postcode": "cb21ab",
    "pricerange": "cheap",
    "type": "restaurant",
    "choice": "a_lot",
    "ref": "oog9kq5v"
   },
   {
    "name": "la_raza",
    "address": "4_-_6_rose_crescent",
    "area": "centre",
    "food": "spanish",
    "phone": "01223464550",
    "postcode": "cb23ll",
    "pricerange": "cheap",
    "type": "restaurant",
    "choice": "a_lot",
    "ref": "oog9kq5v"
   },
   {
    "name": "pizza_hut_cherry_hinton",
    "address": "g4_cambridge_leisure_park_clifton_way_cherry_hinton",
    "area": "south",
    "food": "italian",
    "phone": "01223323737",
    "postcode": "cb17dy",
    "pricerange": "moderate",
    "type": "restaurant",
    "choice": "a_lot",
    "ref": "oog9kq5v"
   },
   {
    "name": "the_missing_sock",
    "address": "finders_corner_newmarket_road",
    "area": "east",
    "food": "international",
    "phone": "01223812660",
    "postcode": "cb259aq",
    "pricerange": "cheap",
    "type": "restaurant",
    "choice": "a_lot",
    "ref": "oog9kq5v"
   },
   {
    "name": "the_good_luck_chinese_food_takeaway",
    "address": "82_cherry_hinton_road_cherry_hinton",
    "area": "south",
    "food": "chinese",
    "phone": "01223244149",
    "postcode": "cb17ag",
    "pricerange": "expensive",
    "type": "restaurant",
    "choice": "a_lot",
    "ref": "oog9kq5v"
   },
   {
    "name": "curry_garden",
    "address": "106_regent_street_city_centre",
    "area": "centre",
    "food": "indian",
    "phone": "01223302330",
    "postcode": "cb21dp",
    "pricerange": "expensive",
    "type": "restaurant",
    "choice": "a_lot",
    "ref": "oog9kq5v"
   },
   {
    "name": "la_raza",
    "address": "4_-_6_rose_crescent",
    "area": "centre",
    "food": "spanish",
    "phone": "01223464550",
    "postcode": "cb23ll",
    "pricerange": "cheap",
    "type": "restaurant"
   }
  ],
  "context": [
   "i need a cheap spanish restaurant . are there any around ?",
   "yes , la_raza is a restaurant serving spanish food in the cheap price range . it is located at 4_-_6_rose_crescent . would you like a reservation ?",
   "i would like a restaurant in the centre ."
  ],
  "output": "la_raza is a cheap restaurant serving spanish food in the centre part of town . it ' s address is 4_-_6_rose_crescent and it ' s post code is cb2311 .",
  "gold_entities": [
   "spanish",
   "la_raza",
   "cheap",
   "restaurant",
   "centre",
   "4_-_6_rose_crescent"
  ],
  "sketch_tags": [
   "la_raza",
   "null_tag",
   "null_tag",
   "cheap",
   "restaurant",
   "null_tag",
   "spanish",
   "null_tag",
   "null_tag",
   "null_tag",
   "centre",
   "null_tag",
   "null_tag",
   "null_tag",
   "null_tag",
   "null_tag",
   "null_tag",
   "null_tag",
   "null_tag",
   "null_tag",
   "4_-_6_rose_crescent",
   "null_tag",
   "null_tag",
   "null_tag",
   "null_tag",
   "null_tag",
   "null_tag",
   "null_tag",
   "null_tag",
   "null_tag"
  ],
  "sketch_outs": [
   "sketch_name",
   "is",
   "a",
   "sketch_pricerange",
   "sketch_type",
   "serving",
   "sketch_food",
   "food",
   "in",
   "the",
   "sketch_area",
   "part",
   "of",
   "town",
   ".",
   "it",
   "'",
   "s",
   "address",
   "is",
   "sketch_address",
   "and",
   "it",
   "'",
   "s",
   "post",
   "code",
   "is",
   "cb2311",
   "."
  ]
 },
 {
  "did": 9,
  "type": "restaurant",
  "key_ptr": [],
  "kb_ptr": [],
  "kb": [
   {
    "name": "pizza_hut_city_centre",
    "address": "regent_street_city_centre",
    "area": "centre",
    "food": "italian",
    "phone": "01223323737",
    "postcode": "cb21ab",
    "pricerange": "cheap",
    "type": "restaurant",
    "choice": "a_lot",
    "ref": "oog9kq5v"
   },
   {
    "name": "la_raza",
    "address": "4_-_6_rose_crescent",
    "area": "centre",
    "food": "spanish",
    "phone": "01223464550",
    "postcode": "cb23ll",
    "pricerange": "cheap",
    "type": "restaurant",
    "choice": "a_lot",
    "ref": "oog9kq5v"
   },
   {
    "name": "pizza_hut_cherry_hinton",
    "address": "g4_cambridge_leisure_park_clifton_way_cherry_hinton",
    "area": "south",
    "food": "italian",
    "phone": "01223323737",
    "postcode": "cb17dy",
    "pricerange": "moderate",
    "type": "restaurant",
    "choice": "a_lot",
    "ref": "oog9kq5v"
   },
   {
    "name": "the_missing_sock",
    "address": "finders_corner_newmarket_road",
    "area": "east",
    "food": "international",
    "phone": "01223812660",
    "postcode": "cb259aq",
    "pricerange": "cheap",
    "type": "restaurant",
    "choice": "a_lot",
    "ref": "oog9kq5v"
   },
   {
    "name": "the_good_luck_chinese_food_takeaway",
    "address": "82_cherry_hinton_road_cherry_hinton",
    "area": "south",
    "food": "chinese",
    "phone": "01223244149",
    "postcode": "cb17ag",
    "pricerange": "expensive",
    "type": "restaurant",
    "choice": "a_lot",
    "ref": "oog9kq5v"
   },
   {
    "name": "curry_garden",
    "address": "106_regent_street_city_centre",
    "area": "centre",
    "food": "indian",
    "phone": "01223302330",
    "postcode": "cb21dp",
    "pricerange": "expensive",
    "type": "restaurant",
    "choice": "a_lot",
    "ref": "oog9kq5v"
   },
   {
    "name": "la_raza",
    "address": "4_-_6_rose_crescent",
    "area": "centre",
    "food": "spanish",
    "phone": "01223464550",
    "postcode": "cb23ll",
    "pricerange": "cheap",
    "type": "restaurant"
   }
  ],
  "context": [
   "i need a cheap spanish restaurant . are there any around ?",
   "yes , la_raza is a restaurant serving spanish food in the cheap price range . it is located at 4_-_6_rose_crescent . would you like a reservation ?",
   "i would like a restaurant in the centre .",
   "la_raza is a cheap restaurant serving spanish food in the centre part of town . it ' s address is 4_-_6_rose_crescent and it ' s post code is cb2311 .",
   "great . can you book me a table for 7 on tuesday at 11:45 and provide me with a reference number ?"
  ],
  "output": "all right , i ' ve made a reservation . your reference number is oog9kq5v . what else can i do for you ?",
  "gold_entities": [
   "oog9kq5v"
  ],
  "sketch_tags": [
   "null_tag",
   "null_tag",
   "null_tag",
   "null_tag",
   "null_tag",
   "null_tag",
   "null_tag",
   "null_tag",
   "null_tag",
   "null_tag",
   "null_tag",
   "null_tag",
   "null_tag",
   "null_tag",
   "oog9kq5v",
   "null_tag",
   "null_tag",
   "null_tag",
   "null_tag",
   "null_tag",
   "null_tag",
   "null_tag",
   "null_tag",
   "null_tag"
  ],
  "sketch_outs": [
   "all",
   "right",
   ",",
   "i",
   "'",
   "ve",
   "made",
   "a",
   "reservation",
   ".",
   "your",
   "reference",
   "number",
   "is",
   "sketch_ref",
   ".",
   "what",
   "else",
   "can",
   "i",
   "do",
   "for",
   "you",
   "?"
  ]
 },
 {
  "did": 9,
  "type": "restaurant",
  "key_ptr": [],
  "kb_ptr": [],
  "kb": [
   {
    "name": "pizza_hut_city_centre",
    "address": "regent_street_city_centre",
    "area": "centre",
    "food": "italian",
    "phone": "01223323737",
    "postcode": "cb21ab",
    "pricerange": "cheap",
    "type": "restaurant",
    "choice": "a_lot",
    "ref": "oog9kq5v"
   },
   {
    "name": "la_raza",
    "address": "4_-_6_rose_crescent",
    "area": "centre",
    "food": "spanish",
    "phone": "01223464550",
    "postcode": "cb23ll",
    "pricerange": "cheap",
    "type": "restaurant",
    "choice": "a_lot",
    "ref": "oog9kq5v"
   },
   {
    "name": "pizza_hut_cherry_hinton",
    "address": "g4_cambridge_leisure_park_clifton_way_cherry_hinton",
    "area": "south",
    "food": "italian",
    "phone": "01223323737",
    "postcode": "cb17dy",
    "pricerange": "moderate",
    "type": "restaurant",
    "choice": "a_lot",
    "ref": "oog9kq5v"
   },
   {
    "name": "the_missing_sock",
    "address": "finders_corner_newmarket_road",
    "area": "east",
    "food": "international",
    "phone": "01223812660",
    "postcode": "cb259aq",
    "pricerange": "cheap",
    "type": "restaurant",
    "choice": "a_lot",
    "ref": "oog9kq5v"
   },
   {
    "name": "the_good_luck_chinese_food_takeaway",
    "address": "82_cherry_hinton_road_cherry_hinton",
    "area": "south",
    "food": "chinese",
    "phone": "01223244149",
    "postcode": "cb17ag",
    "pricerange": "expensive",
    "type": "restaurant",
    "choice": "a_lot",
    "ref": "oog9kq5v"
   },
   {
    "name": "curry_garden",
    "address": "106_regent_street_city_centre",
    "area": "centre",
    "food": "indian",
    "phone": "01223302330",
    "postcode": "cb21dp",
    "pricerange": "expensive",
    "type": "restaurant",
    "choice": "a_lot",
    "ref": "oog9kq5v"
   },
   {
    "name": "la_raza",
    "address": "4_-_6_rose_crescent",
    "area": "centre",
    "food": "spanish",
    "phone": "01223464550",
    "postcode": "cb23ll",
    "pricerange": "cheap",
    "type": "restaurant"
   }
  ],
  "context": [
   "i need a cheap spanish restaurant . are there any around ?",
   "yes , la_raza is a restaurant serving spanish food in the cheap price range . it is located at 4_-_6_rose_crescent . would you like a reservation ?",
   "i would like a restaurant in the centre .",
   "la_raza is a cheap restaurant serving spanish food in the centre part of town . it ' s address is 4_-_6_rose_crescent and it ' s post code is cb2311 .",
   "great . can you book me a table for 7 on tuesday at 11:45 and provide me with a reference number ?",
   "all right , i ' ve made a reservation . your reference number is oog9kq5v . what else can i do for you ?",
   "hey , do you know any restaurants near me in the city ?"
  ],
  "output": "there a_lot of restaurants in the city , what kind are you looking for ?",
  "gold_entities": [
   "a_lot"
  ],
  "sketch_tags": [
   "null_tag",
   "a_lot",
   "null_tag",
   "null_tag",
   "null_tag",
   "null_tag",
   "null_tag",
   "null_tag",
   "null_tag",
   "null_tag",
   "null_tag",
   "null_tag",
   "null_tag",
   "null_tag",
   "null_tag"
  ],
  "sketch_outs": [
   "there",
   "sketch_choice",
   "of",
   "restaurants",
   "in",
   "the",
   "city",
   ",",
   "what",
   "kind",
   "are",
   "you",
   "looking",
   "for",
   "?"
  ]
 },
 {
  "did": 9,
  "type": "restaurant",
  "key_ptr": [],
  "kb_ptr": [],
  "kb": [
   {
    "name": "pizza_hut_city_centre",
    "address": "regent_street_city_centre",
    "area": "centre",
    "food": "italian",
    "phone": "01223323737",
    "postcode": "cb21ab",
    "pricerange": "cheap",
    "type": "restaurant",
    "choice": "a_lot",
    "ref": "oog9kq5v"
   },
   {
    "name": "la_raza",
    "address": "4_-_6_rose_crescent",
    "area": "centre",
    "food": "spanish",
    "phone": "01223464550",
    "postcode": "cb23ll",
    "pricerange": "cheap",
    "type": "restaurant",
    "choice": "a_lot",
    "ref": "oog9kq5v"
   },
   {
    "name": "pizza_hut_cherry_hinton",
    "address": "g4_cambridge_leisure_park_clifton_way_cherry_hinton",
    "area": "south",
    "food": "italian",
    "phone": "01223323737",
    "postcode": "cb17dy",
    "pricerange": "moderate",
    "type": "restaurant",
    "choice": "a_lot",
    "ref": "oog9kq5v"
   },
   {
    "name": "the_missing_sock",
    "address": "finders_corner_newmarket_road",
    "area": "east",
    "food": "international",
    "phone": "01223812660",
    "postcode": "cb259aq",
    "pricerange": "cheap",
    "type": "restaurant",
    "choice": "a_lot",
    "ref": "oog9kq5v"
   },
   {
    "name": "the_good_luck_chinese_food_takeaway",
    "address": "82_cherry_hinton_road_cherry_hinton",
    "area": "south",
    "food": "chinese",
    "phone": "01223244149",
    "postcode": "cb17ag",
    "pricerange": "expensive",
    "type": "restaurant",
    "choice": "a_lot",
    "ref": "oog9kq5v"
   },
   {
    "name": "curry_garden",
    "address": "106_regent_street_city_centre",
    "area": "centre",
    "food": "indian",
    "phone": "01223302330",
    "postcode": "cb21dp",
    "pricerange": "expensive",
    "type": "restaurant",
    "choice": "a_lot",
    "ref": "oog9kq5v"
   },
   {
    "name": "la_raza",
    "address": "4_-_6_rose_crescent",
    "area": "centre",
    "food": "spanish",
    "phone": "01223464550",
    "postcode": "cb23ll",
    "pricerange": "cheap",
    "type": "restaurant"
   }
  ],
  "context": [
   "i need a cheap spanish restaurant . are there any around ?",
   "yes , la_raza is a restaurant serving spanish food in the cheap price range . it is located at 4_-_6_rose_crescent . would you like a reservation ?",
   "i would like a restaurant in the centre .",
   "la_raza is a cheap restaurant serving spanish food in the centre part of town . it ' s address is 4_-_6_rose_crescent and it ' s post code is cb2311 .",
   "great . can you book me a table for 7 on tuesday at 11:45 and provide me with a reference number ?",
   "all right , i ' ve made a reservation . your reference number is oog9kq5v . what else can i do for you ?",
   "hey , do you know any restaurants near me in the city ?",
   "there a_lot of restaurants in the city , what kind are you looking for ?",
   "never mind , i ' m all set . i even have the reference number for my reservation . thanks for your help - goodbye !"
  ],
  "output": "it was a pleasure to serve you . please feel free to use our service again anytime . have a good day .",
  "gold_entities": [],
  "sketch_tags": [
   "null_tag",
   "null_tag",
   "null_tag",
   "null_tag",
   "null_tag",
   "null_tag",
   "null_tag",
   "null_tag",
   "null_tag",
   "null_tag",
   "null_tag",
   "null_tag",
   "null_tag",
   "null_tag",
   "null_tag",
   "null_tag",
   "null_tag",
   "null_tag",
   "null_tag",
   "null_tag",
   "null_tag",
   "null_tag",
   "null_tag"
  ],
  "sketch_outs": [
   "it",
   "was",
   "a",
   "pleasure",
   "to",
   "serve",
   "you",
   ".",
   "please",
   "feel",
   "free",
   "to",
   "use",
   "our",
   "service",
   "again",
   "anytime",
   ".",
   "have",
   "a",
   "good",
   "day",
   "."
  ]
 },
 {
  "did": 10,
  "type": "hotel",
  "key_ptr": [],
  "kb_ptr": [],
  "kb": [
   {
    "name": "autumn_house",
    "address": "710_newmarket_road",
    "area": "east",
    "phone": "01223575122",
    "postcode": "cb58rs",
    "pricerange": "cheap",
    "stars": "4_star",
    "type": "guesthouse",
    "choice": "5",
    "ref": "s0jdzbtq"
   },
   {
    "name": "leverton_house",
    "address": "732-734_newmarket_road",
    "area": "east",
    "phone": "01223292094",
    "postcode": "cb58rs",
    "pricerange": "cheap",
    "stars": "4_star",
    "type": "guesthouse",
    "choice": "5",
    "ref": "s0jdzbtq"
   },
   {
    "name": "acorn_guest_house",
    "address": "154_chesterton_road",
    "area": "north",
    "phone": "01223353888",
    "postcode": "cb41da",
    "pricerange": "moderate",
    "stars": "4_star",
    "type": "guesthouse",
    "choice": "5",
    "ref": "s0jdzbtq"
   },
   {
    "name": "carolina_bed_and_breakfast",
    "address": "138_perne_road",
    "area": "east",
    "phone": "01223247015",
    "postcode": "cb13nx",
    "pricerange": "moderate",
    "stars": "4_star",
    "type": "guesthouse",
    "choice": "5",
    "ref": "s0jdzbtq"
   },
   {
    "name": "warkworth_house",
    "address": "warkworth_terrace",
    "area": "east",
    "phone": "01223363682",
    "postcode": "cb11ee",
    "pricerange": "moderate",
    "stars": "4_star",
    "type": "guesthouse",
    "choice": "5",
    "ref": "s0jdzbtq"
   },
   {
    "name": "allenbell",
    "address": "517a_coldham_lane",
    "area": "east",
    "phone": "01223210353",
    "postcode": "cb13js",
    "pricerange": "cheap",
    "stars": "4_star",
    "type": "guesthouse",
    "choice": "5",
    "ref": "s0jdzbtq"
   },
   {
    "name": "allenbell",
    "address": "517a_coldham_lane",
    "area": "east",
    "phone": "01223210353",
    "postcode": "cb13js",
    "pricerange": "cheap",
    "stars": "4_star",
    "type": "guesthouse"
   }
  ],
  "context": [
   "i am looking for a place to stay . the hotel should be in the east and should include free wifi"
  ],
  "output": "do you have a pricerange in mind ?",
  "gold_entities": [],
  "sketch_tags": [
   "null_tag",
   "null_tag",
   "null_tag",
   "null_tag",
   "null_tag",
   "null_tag",
   "null_tag",
   "null_tag"
  ],
  "sketch_outs": [
   "do",
   "you",
   "have",
   "a",
   "pricerange",
   "in",
   "mind",
   "?"
  ]
 },
 {
  "did": 10,
  "type": "hotel",
  "key_ptr": [],
  "kb_ptr": [],
  "kb": [
   {
    "name": "autumn_house",
    "address": "710_newmarket_road",
    "area": "east",
    "phone": "01223575122",
    "postcode": "cb58rs",
    "pricerange": "cheap",
    "stars": "4_star",
    "type": "guesthouse",
    "choice": "5",
    "ref": "s0jdzbtq"
   },
   {
    "name": "leverton_house",
    "address": "732-734_newmarket_road",
    "area": "east",
    "phone": "01223292094",
    "postcode": "cb58rs",
    "pricerange": "cheap",
    "stars": "4_star",
    "type": "guesthouse",
    "choice": "5",
    "ref": "s0jdzbtq"
   },
   {
    "name": "acorn_guest_house",
    "address": "154_chesterton_road",
    "area": "north",
    "phone": "01223353888",
    "postcode": "cb41da",
    "pricerange": "moderate",
    "stars": "4_star",
    "type": "guesthouse",
    "choice": "5",
    "ref": "s0jdzbtq"
   },
   {
    "name": "carolina_bed_and_breakfast",
    "address": "138_perne_road",
    "area": "east",
    "phone": "01223247015",
    "postcode": "cb13nx",
    "pricerange": "moderate",
    "stars": "4_star",
    "type": "guesthouse",
    "choice": "5",
    "ref": "s0jdzbtq"
   },
   {
    "name": "warkworth_house",
    "address": "warkworth_terrace",
    "area": "east",
    "phone": "01223363682",
    "postcode": "cb11ee",
    "pricerange": "moderate",
    "stars": "4_star",
    "type": "guesthouse",
    "choice": "5",
    "ref": "s0jdzbtq"
   },
   {
    "name": "allenbell",
    "address": "517a_coldham_lane",
    "area": "east",
    "phone": "01223210353",
    "postcode": "cb13js",
    "pricerange": "cheap",
    "stars": "4_star",
    "type": "guesthouse",
    "choice": "5",
    "ref": "s0jdzbtq"
   },
   {
    "name": "allenbell",
    "address": "517a_coldham_lane",
    "area": "east",
    "phone": "01223210353",
    "postcode": "cb13js",
    "pricerange": "cheap",
    "stars": "4_star",
    "type": "guesthouse"
   }
  ],
  "context": [
   "i am looking for a place to stay . the hotel should be in the east and should include free wifi",
   "do you have a pricerange in mind ?",
   "the rating should be 4_star and i want free parking to be included ."
  ],
  "output": "there are 5 guesthouses with your criteria . do you have a preference in pricerange ?",
  "gold_entities": [
   "5"
  ],
  "sketch_tags": [
   "null_tag",
   "null_tag",
   "5",
   "null_tag",
   "null_tag",
   "null_tag",
   "null_tag",
   "null_tag",
   "null_tag",
   "null_tag",
   "null_tag",
   "null_tag",
   "null_tag",
   "null_tag",
   "null_tag",
   "null_tag"
  ],
  "sketch_outs": [
   "there",
   "are",
   "sketch_choice",
   "guesthouses",
   "with",
   "your",
   "criteria",
   ".",
   "do",
   "you",
   "have",
   "a",
   "preference",
   "in",
   "pricerange",
   "?"
  ]
 },
 {
  "did": 10,
  "type": "hotel",
  "key_ptr": [],
  "kb_ptr": [],
  "kb": [
   {
    "name": "autumn_house",
    "address": "710_newmarket_road",
    "area": "east",
    "phone": "01223575122",
    "postcode": "cb58rs",
    "pricerange": "cheap",
    "stars": "4_star",
    "type": "guesthouse",
    "choice": "5",
    "ref": "s0jdzbtq"
   },
   {
    "name": "leverton_house",
    "address": "732-734_newmarket_road",
    "area": "east",
    "phone": "01223292094",
    "postcode": "cb58rs",
    "pricerange": "cheap",
    "stars": "4_star",
    "type": "guesthouse",
    "choice": "5",
    "ref": "s0jdzbtq"
   },
   {
    "name": "acorn_guest_house",
    "address": "154_chesterton_road",
    "area": "north",
    "phone": "01223353888",
    "postcode": "cb41da",
    "pricerange": "moderate",
    "stars": "4_star",
    "type": "guesthouse",
    "choice": "5",
    "ref": "s0jdzbtq"
   },
   {
    "name": "carolina_bed_and_breakfast",
    "address": "138_perne_road",
    "area": "east",
    "phone": "01223247015",
    "postcode": "cb13nx",
    "pricerange": "moderate",
    "stars": "4_star",
    "type": "guesthouse",
    "choice": "5",
    "ref": "s0jdzbtq"
   },
   {
    "name": "warkworth_house",
    "address": "warkworth_terrace",
    "area": "east",
    "phone": "01223363682",
    "postcode": "cb11ee",
    "pricerange": "moderate",
    "stars": "4_star",
    "type": "guesthouse",
    "choice": "5",
    "ref": "s0jdzbtq"
   },
   {
    "name": "allenbell",
    "address": "517a_coldham_lane",
    "area": "east",
    "phone": "01223210353",
    "postcode": "cb13js",
    "pricerange": "cheap",
    "stars": "4_star",
    "type": "guesthouse",
    "choice": "5",
    "ref": "s0jdzbtq"
   },
   {
    "name": "allenbell",
    "address": "517a_coldham_lane",
    "area": "east",
    "phone": "01223210353",
    "postcode": "cb13js",
    "pricerange": "cheap",
    "stars": "4_star",
    "type": "guesthouse"
   }
  ],
  "context": [
   "i am looking for a place to stay . the hotel should be in the east and should include free wifi",
   "do you have a pricerange in mind ?",
   "the rating should be 4_star and i want free parking to be included .",
   "there are 5 guesthouses with your criteria . do you have a preference in pricerange ?",
   "no , will you just book me something for wednesday for 1 person for 5 nights ?"
  ],
  "output": "i have you booked at allenbell at 710_newmarket_road . the reference number is : s0jdzbtq .",
  "gold_entities": [
   "s0jdzbtq",
   "allenbell",
   "710_newmarket_road"
  ],
  "sketch_tags": [
   "null_tag",
   "null_tag",
   "null_tag",
   "null_tag",
   "null_tag",
   "allenbell",
   "null_tag",
   "710_newmarket_road",
   "null_tag",
   "null_tag",
   "null_tag",
   "null_tag",
   "null_tag",
   "null_tag",
   "s0jdzbtq",
   "null_tag"
  ],
  "sketch_outs": [
   "i",
   "have",
   "you",
   "booked",
   "at",
   "sketch_name",
   "at",
   "sketch_address",
   ".",
   "the",
   "reference",
   "number",
   "is",
   ":",
   "sketch_ref",
   "."
  ]
 },
 {
  "did": 10,
  "type": "hotel",
  "key_ptr": [],
  "kb_ptr": [],
  "kb": [
   {
    "name": "autumn_house",
    "address": "710_newmarket_road",
    "area": "east",
    "phone": "01223575122",
    "postcode": "cb58rs",
    "pricerange": "cheap",
    "stars": "4_star",
    "type": "guesthouse",
    "choice": "5",
    "ref": "s0jdzbtq"
   },
   {
    "name": "leverton_house",
    "address": "732-734_newmarket_road",
    "area": "east",
    "phone": "01223292094",
    "postcode": "cb58rs",
    "pricerange": "cheap",
    "stars": "4_star",
    "type": "guesthouse",
    "choice": "5",
    "ref": "s0jdzbtq"
   },
   {
    "name": "acorn_guest_house",
    "address": "154_chesterton_road",
    "area": "north",
    "phone": "01223353888",
    "postcode": "cb41da",
    "pricerange": "moderate",
    "stars": "4_star",
    "type": "guesthouse",
    "choice": "5",
    "ref": "s0jdzbtq"
   },
   {
    "name": "carolina_bed_and_breakfast",
    "address": "138_perne_road",
    "area": "east",
    "phone": "01223247015",
    "postcode": "cb13nx",
    "pricerange": "moderate",
    "stars": "4_star",
    "type": "guesthouse",
    "choice": "5",
    "ref": "s0jdzbtq"
   },
   {
    "name": "warkworth_house",
    "address": "warkworth_terrace",
    "area": "east",
    "phone": "01223363682",
    "postcode": "cb11ee",
    "pricerange": "moderate",
    "stars": "4_star",
    "type": "guesthouse",
    "choice": "5",
    "ref": "s0jdzbtq"
   },
   {
    "name": "allenbell",
    "address": "517a_coldham_lane",
    "area": "east",
    "phone": "01223210353",
    "postcode": "cb13js",
    "pricerange": "cheap",
    "stars": "4_star",
    "type": "guesthouse",
    "choice": "5",
    "ref": "s0jdzbtq"
   },
   {
    "name": "allenbell",
    "address": "517a_coldham_lane",
    "area": "east",
    "phone": "01223210353",
    "postcode": "cb13js",
    "pricerange": "cheap",
    "stars": "4_star",
    "type": "guesthouse"
   }
  ],
  "context": [
   "i am looking for a place to stay . the hotel should be in the east and should include free wifi",
   "do you have a pricerange in mind ?",
   "the rating should be 4_star and i want free parking to be included .",
   "there are 5 guesthouses with your criteria . do you have a preference in pricerange ?",
   "no , will you just book me something for wednesday for 1 person for 5 nights ?",
   "i have you booked at allenbell at 710_newmarket_road . the reference number is : s0jdzbtq .",
   "that ' s all i need , thank you !"
  ],
  "output": "you are most welcome !",
  "gold_entities": [],
  "sketch_tags": [
   "null_tag",
   "null_tag",
   "null_tag",
   "null_tag",
   "null_tag"
  ],
  "sketch_outs": [
   "you",
   "are",
   "most",
   "welcome",
   "!"
  ]
 },
 {
  "did": 11,
  "type": "hotel",
  "key_ptr": [],
  "kb_ptr": [],
  "kb": [
   {
    "name": "a_and_b_guest_house",
    "address": "124_tenison_road",
    "area": "east",
    "phone": "01223315702",
    "postcode": "cb12dp",
    "pricerange": "moderate",
    "stars": "4_star",
    "type": "guesthouse",
    "ref": "pwyhrhpr"
   },
   {
    "name": "alpha-milton_guest_house",
    "address": "63_milton_road",
    "area": "north",
    "phone": "01223311625",
    "postcode": "cb41xa",
    "pricerange": "moderate",
    "stars": "3_star",
    "type": "guesthouse",
    "ref": "pwyhrhpr"
   },
   {
    "name": "allenbell",
    "address": "517a_coldham_lane",
    "area": "east",
    "phone": "01223210353",
    "postcode": "cb13js",
    "pricerange": "cheap",
    "stars": "4_star",
    "type": "guesthouse",
    "ref": "pwyhrhpr"
   },
   {
    "name": "alexander_bed_and_breakfast",
    "address": "56_saint_barnabas_road",
    "area": "centre",
    "phone": "01223525725",
    "postcode": "cb12de",
    "pricerange": "cheap",
    "stars": "4_star",
    "type": "guesthouse",
    "ref": "pwyhrhpr"
   },
   {
    "name": "acorn_guest_house",
    "address": "154_chesterton_road",
    "area": "north",
    "phone": "01223353888",
    "postcode": "cb41da",
    "pricerange": "moderate",
    "stars": "4_star",
    "type": "guesthouse",
    "ref": "pwyhrhpr"
   },
   {
    "name": "arbury_lodge_guesthouse",
    "address": "82_arbury_road",
    "area": "north",
    "phone": "01223364319",
    "postcode": "cb42je",
    "pricerange": "moderate",
    "stars": "4_star",
    "type": "guesthouse"
   },
   {
    "name": "arbury_lodge_guesthouse",
    "address": "82_arbury_road",
    "area": "north",
    "phone": "01223364319",
    "postcode": "cb42je",
    "pricerange": "moderate",
    "stars": "4_star",
    "type": "guesthouse",
    "ref": "pwyhrhpr"
   }
  ],
  "context": [
   "i ' m looking for a hotel called the arbury_lodge_guesthouse ."
  ],
  "output": "the arbury_lodge_guesthouse is a 4_star guesthouse in the north area . would like like to book a room there ?",
  "gold_entities": [
   "north",
   "4_star",
   "arbury_lodge_guesthouse",
   "guesthouse"
  ],
  "sketch_tags": [
   "null_tag",
   "arbury_lodge_guesthouse",
   "null_tag",
   "null_tag",
   "4_star",
   "guesthouse",
   "null_tag",
   "null_tag",
   "north",
   "null_tag",
   "null_tag",
   "null_tag",
   "null_tag",
   "null_tag",
   "null_tag",
   "null_tag",
   "null_tag",
   "null_tag",
   "null_tag",
   "null_tag"
  ],
  "sketch_outs": [
   "the",
   "sketch_name",
   "is",
   "a",
   "sketch_stars",
   "sketch_type",
   "in",
   "the",
   "sketch_area",
   "area",
   ".",
   "would",
   "like",
   "like",
   "to",
   "book",
   "a",
   "room",
   "there",
   "?"
  ]
 },
 {
  "did": 11,
  "type": "hotel",
  "key_ptr": [],
  "kb_ptr": [],
  "kb": [
   {
    "name": "a_and_b_guest_house",
    "address": "124_tenison_road",
    "area": "east",
    "phone": "01223315702",
    "postcode": "cb12dp",
    "pricerange": "moderate",
    "stars": "4_star",
    "type": "guesthouse",
    "ref": "pwyhrhpr"
   },
   {
    "name": "alpha-milton_guest_house",
    "address": "63_milton_road",
    "area": "north",
    "phone": "01223311625",
    "postcode": "cb41xa",
    "pricerange": "moderate",
    "stars": "3_star",
    "type": "guesthouse",
    "ref": "pwyhrhpr"
   },
   {
    "name": "allenbell",
    "address": "517a_coldham_lane",
    "area": "east",
    "phone": "01223210353",
    "postcode": "cb13js",
    "pricerange": "cheap",
    "stars": "4_star",
    "type": "guesthouse",
    "ref": "pwyhrhpr"
   },
   {
    "name": "alexander_bed_and_breakfast",
    "address": "56_saint_barnabas_road",
    "area": "centre",
    "phone": "01223525725",
    "postcode": "cb12de",
    "pricerange": "cheap",
    "stars": "4_star",
    "type": "guesthouse",
    "ref": "pwyhrhpr"
   },
   {
    "name": "acorn_guest_house",
    "address": "154_chesterton_road",
    "area": "north",
    "phone": "01223353888",
    "postcode": "cb41da",
    "pricerange": "moderate",
    "stars": "4_star",
    "type": "guesthouse",
    "ref": "pwyhrhpr"
   },
   {
    "name": "arbury_lodge_guesthouse",
    "address": "82_arbury_road",
    "area": "north",
    "phone": "01223364319",
    "postcode": "cb42je",
    "pricerange": "moderate",
    "stars": "4_star",
    "type": "guesthouse"
   },
   {
    "name": "arbury_lodge_guesthouse",
    "address": "82_arbury_road",
    "area": "north",
    "phone": "01223364319",
    "postcode": "cb42je",
    "pricerange": "moderate",
    "stars": "4_star",
    "type": "guesthouse",
    "ref": "pwyhrhpr"
   }
  ],
  "context": [
   "i ' m looking for a hotel called the arbury_lodge_guesthouse .",
   "the arbury_lodge_guesthouse is a 4_star guesthouse in the north area . would like like to book a room there ?",
   "yes please ! for 5 people and for 5 nights . starting wednesday ."
  ],
  "output": "you are all set . the reference number is pwyhrhpr . can i help you with anything else today ?",
  "gold_entities": [
   "pwyhrhpr"
  ],
  "sketch_tags": [
   "null_tag",
   "null_tag",
   "null_tag",
   "null_tag",
   "null_tag",
   "null_tag",
   "null_tag",
   "null_tag",
   "null_tag",
   "pwyhrhpr",
   "null_tag",
   "null_tag",
   "null_tag",
   "null_tag",
   "null_tag",
   "null_tag",
   "null_tag",
   "null_tag",
   "null_tag",
   "null_tag"
  ],
  "sketch_outs": [
   "you",
   "are",
   "all",
   "set",
   ".",
   "the",
   "reference",
   "number",
   "is",
   "sketch_ref",
   ".",
   "can",
   "i",
   "help",
   "you",
   "with",
   "anything",
   "else",
   "today",
   "?"
  ]
 },
 {
  "did": 11,
  "type": "hotel",
  "key_ptr": [],
  "kb_ptr": [],
  "kb": [
   {
    "name": "a_and_b_guest_house",
    "address": "124_tenison_road",
    "area": "east",
    "phone": "01223315702",
    "postcode": "cb12dp",
    "pricerange": "moderate",
    "stars": "4_star",
    "type": "guesthouse",
    "ref": "pwyhrhpr"
   },
   {
    "name": "alpha-milton_guest_house",
    "address": "63_milton_road",
    "area": "north",
    "phone": "01223311625",
    "postcode": "cb41xa",
    "pricerange": "moderate",
    "stars": "3_star",
    "type": "guesthouse",
    "ref": "pwyhrhpr"
   },
   {
    "name": "allenbell",
    "address": "517a_coldham_lane",
    "area": "east",
    "phone": "01223210353",
    "postcode": "cb13js",
    "pricerange": "cheap",
    "stars": "4_star",
    "type": "guesthouse",
    "ref": "pwyhrhpr"
   },
   {
    "name": "alexander_bed_and_breakfast",
    "address": "56_saint_barnabas_road",
    "area": "centre",
    "phone": "01223525725",
    "postcode": "cb12de",
    "pricerange": "cheap",
    "stars": "4_star",
    "type": "guesthouse",
    "ref": "pwyhrhpr"
   },
   {
    "name": "acorn_guest_house",
    "address": "154_chesterton_road",
    "area": "north",
    "phone": "01223353888",
    "postcode": "cb41da",
    "pricerange": "moderate",
    "stars": "4_star",
    "type": "guesthouse",
    "ref": "pwyhrhpr"
   },
   {
    "name": "arbury_lodge_guesthouse",
    "address": "82_arbury_road",
    "area": "north",
    "phone": "01223364319",
    "postcode": "cb42je",
    "pricerange": "moderate",
    "stars": "4_star",
    "type": "guesthouse"
   },
   {
    "name": "arbury_lodge_guesthouse",
    "address": "82_arbury_road",
    "area": "north",
    "phone": "01223364319",
    "postcode": "cb42je",
    "pricerange": "moderate",
    "stars": "4_star",
    "type": "guesthouse",
    "ref": "pwyhrhpr"
   }
  ],
  "context": [
   "i ' m looking for a hotel called the arbury_lodge_guesthouse .",
   "the arbury_lodge_guesthouse is a 4_star guesthouse in the north area . would like like to book a room there ?",
   "yes please ! for 5 people and for 5 nights . starting wednesday .",
   "you are all set . the reference number is pwyhrhpr . can i help you with anything else today ?",
   "i am finished , thank you for your help ."
  ],
  "output": "thank you for contacting cambridge towninfo centre . have a wonderful day !",
  "gold_entities": [
   "centre"
  ],
  "sketch_tags": [
   "null_tag",
   "null_tag",
   "null_tag",
   "null_tag",
   "null_tag",
   "null_tag",
   "centre",
   "null_tag",
   "null_tag",
   "null_tag",
   "null_tag",
   "null_tag",
   "null_tag"
  ],
  "sketch_outs": [
   "thank",
   "you",
   "for",
   "contacting",
   "cambridge",
   "towninfo",
   "sketch_area",
   ".",
   "have",
   "a",
   "wonderful",
   "day",
   "!"
  ]
 },
 {
  "did": 12,
  "type": "hotel",
  "key_ptr": [],
  "kb_ptr": [],
  "kb": [
   {
    "name": "arbury_lodge_guesthouse",
    "address": "82_arbury_road",
    "area": "north",
    "phone": "01223364319",
    "postcode": "cb42je",
    "pricerange": "moderate",
    "stars": "4_star",
    "type": "guesthouse"
   },
   {
    "name": "home_from_home",
    "address": "78-80_milton_road",
    "area": "north",
    "phone": "01223323555",
    "postcode": "cb41la",
    "pricerange": "moderate",
    "stars": "4_star",
    "type": "guesthouse",
    "choice": "many",
    "ref": "k9zns97g"
   },
   {
    "name": "hamilton_lodge",
    "address": "156_chesterton_road",
    "area": "north",
    "phone": "01223365664",
    "postcode": "cb41da",
    "pricerange": "moderate",
    "stars": "3_star",
    "type": "guesthouse",
    "choice": "many",
    "ref": "k9zns97g"
   },
   {
    "name": "worth_house",
    "address": "152_chesterton_road",
    "area": "north",
    "phone": "01223316074",
    "postcode": "cb41da",
    "pricerange": "cheap",
    "stars": "4_star",
    "type": "guesthouse",
    "choice": "many",
    "ref": "k9zns97g"
   },
   {
    "name": "acorn_guest_house",
    "address": "154_chesterton_road",
    "area": "north",
    "phone": "01223353888",
    "postcode": "cb41da",
    "pricerange": "moderate",
    "stars": "4_star",
    "type": "guesthouse"
   },
   {
    "name": "city_centre_north_b_and_b",
    "address": "328a_histon_road",
    "area": "north",
    "phone": "01223312843",
    "postcode": "cb43ht",
    "pricerange": "cheap",
    "stars": "0_star",
    "type": "guesthouse",
    "choice": "many",
    "ref": "k9zns97g"
   },
   {
    "name": "arbury_lodge_guesthouse",
    "address": "82_arbury_road",
    "area": "north",
    "phone": "01223364319",
    "postcode": "cb42je",
    "pricerange": "moderate",
    "stars": "4_star",
    "type": "guesthouse",
    "choice": "many",
    "ref": "k9zns97g"
   }
  ],
  "context": [
   "i am looking for a place to stay . the hotel should include free wifi and should include free parking"
  ],
  "output": "there are many results with free wifi and parking , to help narrow it down , what area do you want to stay in ?",
  "gold_entities": [
   "many"
  ],
  "sketch_tags": [
   "null_tag",
   "null_tag",
   "many",
   "null_tag",
   "null_tag",
   "null_tag",
   "null_tag",
   "null_tag",
   "null_tag",
   "null_tag",
   "null_tag",
   "null_tag",
   "null_tag",
   "null_tag",
   "null_tag",
   "null_tag",
   "null_tag",
   "null_tag",
   "null_tag",
   "null_tag",
   "null_tag",
   "null_tag",
   "null_tag",
   "null_tag",
   "null_tag"
  ],
  "sketch_outs": [
   "there",
   "are",
   "sketch_choice",
   "results",
   "with",
   "free",
   "wifi",
   "and",
   "parking",
   ",",
   "to",
   "help",
   "narrow",
   "it",
   "down",
   ",",
   "what",
   "area",
   "do",
   "you",
   "want",
   "to",
   "stay",
   "in",
   "?"
  ]
 },
 {
  "did": 12,
  "type": "hotel",
  "key_ptr": [],
  "kb_ptr": [],
  "kb": [
   {
    "name": "arbury_lodge_guesthouse",
    "address": "82_arbury_road",
    "area": "north",
    "phone": "01223364319",
    "postcode": "cb42je",
    "pricerange": "moderate",
    "stars": "4_star",
    "type": "guesthouse"
   },
   {
    "name": "home_from_home",
    "address": "78-80_milton_road",
    "area": "north",
    "phone": "01223323555",
    "postcode": "cb41la",
    "pricerange": "moderate",
    "stars": "4_star",
    "type": "guesthouse",
    "choice": "many",
    "ref": "k9zns97g"
   },
   {
    "name": "hamilton_lodge",
    "address": "156_chesterton_road",
    "area": "north",
    "phone": "01223365664",
    "postcode": "cb41da",
    "pricerange": "moderate",
    "stars": "3_star",
    "type": "guesthouse",
    "choice": "many",
    "ref": "k9zns97g"
   },
   {
    "name": "worth_house",
    "address": "152_chesterton_road",
    "area": "north",
    "phone": "01223316074",
    "postcode": "cb41da",
    "pricerange": "cheap",
    "stars": "4_star",
    "type": "guesthouse",
    "choice": "many",
    "ref": "k9zns97g"
   },
   {
    "name": "acorn_guest_house",
    "address": "154_chesterton_road",
    "area": "north",
    "phone": "01223353888",
    "postcode": "cb41da",
    "pricerange": "moderate",
    "stars": "4_star",
    "type": "guesthouse"
   },
   {
    "name": "city_centre_north_b_and_b",
    "address": "328a_histon_road",
    "area": "north",
    "phone": "01223312843",
    "postcode": "cb43ht",
    "pricerange": "cheap",
    "stars": "0_star",
    "type": "guesthouse",
    "choice": "many",
    "ref": "k9zns97g"
   },
   {
    "name": "arbury_lodge_guesthouse",
    "address": "82_arbury_road",
    "area": "north",
    "phone": "01223364319",
    "postcode": "cb42je",
    "pricerange": "moderate",
    "stars": "4_star",
    "type": "guesthouse",
    "choice": "many",
    "ref": "k9zns97g"
   }
  ],
  "context": [
   "i am looking for a place to stay . the hotel should include free wifi and should include free parking",
   "there are many results with free wifi and parking , to help narrow it down , what area do you want to stay in ?",
   "north area in a guesthouse"
  ],
  "output": "what star rating ?",
  "gold_entities": [],
  "sketch_tags": [
   "null_tag",
   "null_tag",
   "null_tag",
   "null_tag"
  ],
  "sketch_outs": [
   "what",
   "star",
   "rating",
   "?"
  ]
 },
 {
  "did": 12,
  "type": "hotel",
  "key_ptr": [],
  "kb_ptr": [],
  "kb": [
   {
    "name": "arbury_lodge_guesthouse",
    "address": "82_arbury_road",
    "area": "north",
    "phone": "01223364319",
    "postcode": "cb42je",
    "pricerange": "moderate",
    "stars": "4_star",
    "type": "guesthouse"
   },
   {
    "name": "home_from_home",
    "address": "78-80_milton_road",
    "area": "north",
    "phone": "01223323555",
    "postcode": "cb41la",
    "pricerange": "moderate",
    "stars": "4_star",
    "type": "guesthouse",
    "choice": "many",
    "ref": "k9zns97g"
   },
   {
    "name": "hamilton_lodge",
    "address": "156_chesterton_road",
    "area": "north",
    "phone": "01223365664",
    "postcode": "cb41da",
    "pricerange": "moderate",
    "stars": "3_star",
    "type": "guesthouse",
    "choice": "many",
    "ref": "k9zns97g"
   },
   {
    "name": "worth_house",
    "address": "152_chesterton_road",
    "area": "north",
    "phone": "01223316074",
    "postcode": "cb41da",
    "pricerange": "cheap",
    "stars": "4_star",
    "type": "guesthouse",
    "choice": "many",
    "ref": "k9zns97g"
   },
   {
    "name": "acorn_guest_house",
    "address": "154_chesterton_road",
    "area": "north",
    "phone": "01223353888",
    "postcode": "cb41da",
    "pricerange": "moderate",
    "stars": "4_star",
    "type": "guesthouse"
   },
   {
    "name": "city_centre_north_b_and_b",
    "address": "328a_histon_road",
    "area": "north",
    "phone": "01223312843",
    "postcode": "cb43ht",
    "pricerange": "cheap",
    "stars": "0_star",
    "type": "guesthouse",
    "choice": "many",
    "ref": "k9zns97g"
   },
   {
    "name": "arbury_lodge_guesthouse",
    "address": "82_arbury_road",
    "area": "north",
    "phone": "01223364319",
    "postcode": "cb42je",
    "pricerange": "moderate",
    "stars": "4_star",
    "type": "guesthouse",
    "choice": "many",
    "ref": "k9zns97g"
   }
  ],
  "context": [
   "i am looking for a place to stay . the hotel should include free wifi and should include free parking",
   "there are many results with free wifi and parking , to help narrow it down , what area do you want to stay in ?",
   "north area in a guesthouse",
   "what star rating ?",
   "it doesn ' t matter as long as i can book it for 2 people and 2 nights starting thursday ."
  ],
  "output": "did you have a price range in mind ?",
  "gold_entities": [],
  "sketch_tags": [
   "null_tag",
   "null_tag",
   "null_tag",
   "null_tag",
   "null_tag",
   "null_tag",
   "null_tag",
   "null_tag",
   "null_tag"
  ],
  "sketch_outs": [
   "did",
   "you",
   "have",
   "a",
   "price",
   "range",
   "in",
   "mind",
   "?"
  ]
 },
 {
  "did": 12,
  "type": "hotel",
  "key_ptr": [],
  "kb_ptr": [],
  "kb": [
   {
    "name": "arbury_lodge_guesthouse",
    "address": "82_arbury_road",
    "area": "north",
    "phone": "01223364319",
    "postcode": "cb42je",
    "pricerange": "moderate",
    "stars": "4_star",
    "type": "guesthouse"
   },
   {
    "name": "home_from_home",
    "address": "78-80_milton_road",
    "area": "north",
    "phone": "01223323555",
    "postcode": "cb41la",
    "pricerange": "moderate",
    "stars": "4_star",
    "type": "guesthouse",
    "choice": "many",
    "ref": "k9zns97g"
   },
   {
    "name": "hamilton_lodge",
    "address": "156_chesterton_road",
    "area": "north",
    "phone": "01223365664",
    "postcode": "cb41da",
    "pricerange": "moderate",
    "stars": "3_star",
    "type": "guesthouse",
    "choice": "many",
    "ref": "k9zns97g"
   },
   {
    "name": "worth_house",
    "address": "152_chesterton_road",
    "area": "north",
    "phone": "01223316074",
    "postcode": "cb41da",
    "pricerange": "cheap",
    "stars": "4_star",
    "type": "guesthouse",
    "choice": "many",
    "ref": "k9zns97g"
   },
   {
    "name": "acorn_guest_house",
    "address": "154_chesterton_road",
    "area": "north",
    "phone": "01223353888",
    "postcode": "cb41da",
    "pricerange": "moderate",
    "stars": "4_star",
    "type": "guesthouse"
   },
   {
    "name": "city_centre_north_b_and_b",
    "address": "328a_histon_road",
    "area": "north",
    "phone": "01223312843",
    "postcode": "cb43ht",
    "pricerange": "cheap",
    "stars": "0_star",
    "type": "guesthouse",
    "choice": "many",
    "ref": "k9zns97g"
   },
   {
    "name": "arbury_lodge_guesthouse",
    "address": "82_arbury_road",
    "area": "north",
    "phone": "01223364319",
    "postcode": "cb42je",
    "pricerange": "moderate",
    "stars": "4_star",
    "type": "guesthouse",
    "choice": "many",
    "ref": "k9zns97g"
   }
  ],
  "context": [
   "i am looking for a place to stay . the hotel should include free wifi and should include free parking",
   "there are many results with free wifi and parking , to help narrow it down , what area do you want to stay in ?",
   "north area in a guesthouse",
   "what star rating ?",
   "it doesn ' t matter as long as i can book it for 2 people and 2 nights starting thursday .",
   "did you have a price range in mind ?",
   "no , i am not picky ."
  ],
  "output": "booking was not successful for that night at the acorn_guest_house , would you like me to try a different place ?",
  "gold_entities": [
   "acorn_guest_house"
  ],
  "sketch_tags": [
   "null_tag",
   "null_tag",
   "null_tag",
   "null_tag",
   "null_tag",
   "null_tag",
   "null_tag",
   "null_tag",
   "null_tag",
   "acorn_guest_house",
   "null_tag",
   "null_tag",
   "null_tag",
   "null_tag",
   "null_tag",
   "null_tag",
   "null_tag",
   "null_tag",
   "null_tag",
   "null_tag",
   "null_tag"
  ],
  "sketch_outs": [
   "booking",
   "was",
   "not",
   "successful",
   "for",
   "that",
   "night",
   "at",
   "the",
   "sketch_name",
   ",",
   "would",
   "you",
   "like",
   "me",
   "to",
   "try",
   "a",
   "different",
   "place",
   "?"
  ]
 },
 {
  "did": 12,
  "type": "hotel",
  "key_ptr": [],
  "kb_ptr": [],
  "kb": [
   {
    "name": "arbury_lodge_guesthouse",
    "address": "82_arbury_road",
    "area": "north",
    "phone": "01223364319",
    "postcode": "cb42je",
    "pricerange": "moderate",
    "stars": "4_star",
    "type": "guesthouse"
   },
   {
    "name": "home_from_home",
    "address": "78-80_milton_road",
    "area": "north",
    "phone": "01223323555",
    "postcode": "cb41la",
    "pricerange": "moderate",
    "stars": "4_star",
    "type": "guesthouse",
    "choice": "many",
    "ref": "k9zns97g"
   },
   {
    "name": "hamilton_lodge",
    "address": "156_chesterton_road",
    "area": "north",
    "phone": "01223365664",
    "postcode": "cb41da",
    "pricerange": "moderate",
    "stars": "3_star",
    "type": "guesthouse",
    "choice": "many",
    "ref": "k9zns97g"
   },
   {
    "name": "worth_house",
    "address": "152_chesterton_road",
    "area": "north",
    "phone": "01223316074",
    "postcode": "cb41da",
    "pricerange": "cheap",
    "stars": "4_star",
    "type": "guesthouse",
    "choice": "many",
    "ref": "k9zns97g"
   },
   {
    "name": "acorn_guest_house",
    "address": "154_chesterton_road",
    "area": "north",
    "phone": "01223353888",
    "postcode": "cb41da",
    "pricerange": "moderate",
    "stars": "4_star",
    "type": "guesthouse"
   },
   {
    "name": "city_centre_north_b_and_b",
    "address": "328a_histon_road",
    "area": "north",
    "phone": "01223312843",
    "postcode": "cb43ht",
    "pricerange": "cheap",
    "stars": "0_star",
    "type": "guesthouse",
    "choice": "many",
    "ref": "k9zns97g"
   },
   {
    "name": "arbury_lodge_guesthouse",
    "address": "82_arbury_road",
    "area": "north",
    "phone": "01223364319",
    "postcode": "cb42je",
    "pricerange": "moderate",
    "stars": "4_star",
    "type": "guesthouse",
    "choice": "many",
    "ref": "k9zns97g"
   }
  ],
  "context": [
   "i am looking for a place to stay . the hotel should include free wifi and should include free parking",
   "there are many results with free wifi and parking , to help narrow it down , what area do you want to stay in ?",
   "north area in a guesthouse",
   "what star rating ?",
   "it doesn ' t matter as long as i can book it for 2 people and 2 nights starting thursday .",
   "did you have a price range in mind ?",
   "no , i am not picky .",
   "booking was not successful for that night at the acorn_guest_house , would you like me to try a different place ?",
   "how about wednesday instead ?"
  ],
  "output": "booking was unsuccessful . would you like to try a different location ?",
  "gold_entities": [],
  "sketch_tags": [
   "null_tag",
   "null_tag",
   "null_tag",
   "null_tag",
   "null_tag",
   "null_tag",
   "null_tag",
   "null_tag",
   "null_tag",
   "null_tag",
   "null_tag",
   "null_tag",
   "null_tag"
  ],
  "sketch_outs": [
   "booking",
   "was",
   "unsuccessful",
   ".",
   "would",
   "you",
   "like",
   "to",
   "try",
   "a",
   "different",
   "location",
   "?"
  ]
 },
 {
  "did": 12,
  "type": "hotel",
  "key_ptr": [],
  "kb_ptr": [],
  "kb": [
   {
    "name": "arbury_lodge_guesthouse",
    "address": "82_arbury_road",
    "area": "north",
    "phone": "01223364319",
    "postcode": "cb42je",
    "pricerange": "moderate",
    "stars": "4_star",
    "type": "guesthouse"
   },
   {
    "name": "home_from_home",
    "address": "78-80_milton_road",
    "area": "north",
    "phone": "01223323555",
    "postcode": "cb41la",
    "pricerange": "moderate",
    "stars": "4_star",
    "type": "guesthouse",
    "choice": "many",
    "ref": "k9zns97g"
   },
   {
    "name": "hamilton_lodge",
    "address": "156_chesterton_road",
    "area": "north",
    "phone": "01223365664",
    "postcode": "cb41da",
    "pricerange": "moderate",
    "stars": "3_star",
    "type": "guesthouse",
    "choice": "many",
    "ref": "k9zns97g"
   },
   {
    "name": "worth_house",
    "address": "152_chesterton_road",
    "area": "north",
    "phone": "01223316074",
    "postcode": "cb41da",
    "pricerange": "cheap",
    "stars": "4_star",
    "type": "guesthouse",
    "choice": "many",
    "ref": "k9zns97g"
   },
   {
    "name": "acorn_guest_house",
    "address": "154_chesterton_road",
    "area": "north",
    "phone": "01223353888",
    "postcode": "cb41da",
    "pricerange": "moderate",
    "stars": "4_star",
    "type": "guesthouse"
   },
   {
    "name": "city_centre_north_b_and_b",
    "address": "328a_histon_road",
    "area": "north",
    "phone": "01223312843",
    "postcode": "cb43ht",
    "pricerange": "cheap",
    "stars": "0_star",
    "type": "guesthouse",
    "choice": "many",
    "ref": "k9zns97g"
   },
   {
    "name": "arbury_lodge_guesthouse",
    "address": "82_arbury_road",
    "area": "north",
    "phone": "01223364319",
    "postcode": "cb42je",
    "pricerange": "moderate",
    "stars": "4_star",
    "type": "guesthouse",
    "choice": "many",
    "ref": "k9zns97g"
   }
  ],
  "context": [
   "i am looking for a place to stay . the hotel should include free wifi and should include free parking",
   "there are many results with free wifi and parking , to help narrow it down , what area do you want to stay in ?",
   "north area in a guesthouse",
   "what star rating ?",
   "it doesn ' t matter as long as i can book it for 2 people and 2 nights starting thursday .",
   "did you have a price range in mind ?",
   "no , i am not picky .",
   "booking was not successful for that night at the acorn_guest_house , would you like me to try a different place ?",
   "how about wednesday instead ?",
   "booking was unsuccessful . would you like to try a different location ?",
   "yeah try a different place . anywhere that meets my requirements"
  ],
  "output": "i ' m going to try for the arbury_lodge_guesthouse , sir . is that all right ?",
  "gold_entities": [
   "arbury_lodge_guesthouse"
  ],
  "sketch_tags": [
   "null_tag",
   "null_tag",
   "null_tag",
   "null_tag",
   "null_tag",
   "null_tag",
   "null_tag",
   "null_tag",
   "arbury_lodge_guesthouse",
   "null_tag",
   "null_tag",
   "null_tag",
   "null_tag",
   "null_tag",
   "null_tag",
   "null_tag",
   "null_tag"
  ],
  "sketch_outs": [
   "i",
   "'",
   "m",
   "going",
   "to",
   "try",
   "for",
   "the",
   "sketch_name",
   ",",
   "sir",
   ".",
   "is",
   "that",
   "all",
   "right",
   "?"
  ]
 },
 {
  "did": 12,
  "type": "hotel",
  "key_ptr": [],
  "kb_ptr": [],
  "kb": [
   {
    "name": "arbury_lodge_guesthouse",
    "address": "82_arbury_road",
    "area": "north",
    "phone": "01223364319",
    "postcode": "cb42je",
    "pricerange": "moderate",
    "stars": "4_star",
    "type": "guesthouse"
   },
   {
    "name": "home_from_home",
    "address": "78-80_milton_road",
    "area": "north",
    "phone": "01223323555",
    "postcode": "cb41la",
    "pricerange": "moderate",
    "stars": "4_star",
    "type": "guesthouse",
    "choice": "many",
    "ref": "k9zns97g"
   },
   {
    "name": "hamilton_lodge",
    "address": "156_chesterton_road",
    "area": "north",
    "phone": "01223365664",
    "postcode": "cb41da",
    "pricerange": "moderate",
    "stars": "3_star",
    "type": "guesthouse",
    "choice": "many",
    "ref": "k9zns97g"
   },
   {
    "name": "worth_house",
    "address": "152_chesterton_road",
    "area": "north",
    "phone": "01223316074",
    "postcode": "cb41da",
    "pricerange": "cheap",
    "stars": "4_star",
    "type": "guesthouse",
    "choice": "many",
    "ref": "k9zns97g"
   },
   {
    "name": "acorn_guest_house",
    "address": "154_chesterton_road",
    "area": "north",
    "phone": "01223353888",
    "postcode": "cb41da",
    "pricerange": "moderate",
    "stars": "4_star",
    "type": "guesthouse"
   },
   {
    "name": "city_centre_north_b_and_b",
    "address": "328a_histon_road",
    "area": "north",
    "phone": "01223312843",
    "postcode": "cb43ht",
    "pricerange": "cheap",
    "stars": "0_star",
    "type": "guesthouse",
    "choice": "many",
    "ref": "k9zns97g"
   },
   {
    "name": "arbury_lodge_guesthouse",
    "address": "82_arbury_road",
    "area": "north",
    "phone": "01223364319",
    "postcode": "cb42je",
    "pricerange": "moderate",
    "stars": "4_star",
    "type": "guesthouse",
    "choice": "many",
    "ref": "k9zns97g"
   }
  ],
  "context": [
   "i am looking for a place to stay . the hotel should include free wifi and should include free parking",
   "there are many results with free wifi and parking , to help narrow it down , what area do you want to stay in ?",
   "north area in a guesthouse",
   "what star rating ?",
   "it doesn ' t matter as long as i can book it for 2 people and 2 nights starting thursday .",
   "did you have a price range in mind ?",
   "no , i am not picky .",
   "booking was not successful for that night at the acorn_guest_house , would you like me to try a different place ?",
   "how about wednesday instead ?",
   "booking was unsuccessful . would you like to try a different location ?",
   "yeah try a different place . anywhere that meets my requirements",
   "i ' m going to try for the arbury_lodge_guesthouse , sir . is that all right ?",
   "yes please try it ."
  ],
  "output": "i was able to book the arbury_lodge_guesthouse on thursday for 2 nights for two people and your reference number is k9zns97g . is there anything else you need ?",
  "gold_entities": [
   "k9zns97g",
   "arbury_lodge_guesthouse"
  ],
  "sketch_tags": [
   "null_tag",
   "null_tag",
   "null_tag",
   "null_tag",
   "null_tag",
   "null_tag",
   "arbury_lodge_guesthouse",
   "null_tag",
   "null_tag",
   "null_tag",
   "null_tag",
   "null_tag",
   "null_tag",
   "null_tag",
   "null_tag",
   "null_tag",
   "null_tag",
   "null_tag",
   "null_tag",
   "null_tag",
   "k9zns97g",
   "null_tag",
   "null_tag",
   "null_tag",
   "null_tag",
   "null_tag",
   "null_tag",
   "null_tag",
   "null_tag"
  ],
  "sketch_outs": [
   "i",
   "was",
   "able",
   "to",
   "book",
   "the",
   "sketch_name",
   "on",
   "thursday",
   "for",
   "2",
   "nights",
   "for",
   "two",
   "people",
   "and",
   "your",
   "reference",
   "number",
   "is",
   "sketch_ref",
   ".",
   "is",
   "there",
   "anything",
   "else",
   "you",
   "need",
   "?"
  ]
 },
 {
  "did": 12,
  "type": "hotel",
  "key_ptr": [],
  "kb_ptr": [],
  "kb": [
   {
    "name": "arbury_lodge_guesthouse",
    "address": "82_arbury_road",
    "area": "north",
    "phone": "01223364319",
    "postcode": "cb42je",
    "pricerange": "moderate",
    "stars": "4_star",
    "type": "guesthouse"
   },
   {
    "name": "home_from_home",
    "address": "78-80_milton_road",
    "area": "north",
    "phone": "01223323555",
    "postcode": "cb41la",
    "pricerange": "moderate",
    "stars": "4_star",
    "type": "guesthouse",
    "choice": "many",
    "ref": "k9zns97g"
   },
   {
    "name": "hamilton_lodge",
    "address": "156_chesterton_road",
    "area": "north",
    "phone": "01223365664",
    "postcode": "cb41da",
    "pricerange": "moderate",
    "stars": "3_star",
    "type": "guesthouse",
    "choice": "many",
    "ref": "k9zns97g"
   },
   {
    "name": "worth_house",
    "address": "152_chesterton_road",
    "area": "north",
    "phone": "01223316074",
    "postcode": "cb41da",
    "pricerange": "cheap",
    "stars": "4_star",
    "type": "guesthouse",
    "choice": "many",
    "ref": "k9zns97g"
   },
   {
    "name": "acorn_guest_house",
    "address": "154_chesterton_road",
    "area": "north",
    "phone": "01223353888",
    "postcode": "cb41da",
    "pricerange": "moderate",
    "stars": "4_star",
    "type": "guesthouse"
   },
   {
    "name": "city_centre_north_b_and_b",
    "address": "328a_histon_road",
    "area": "north",
    "phone": "01223312843",
    "postcode": "cb43ht",
    "pricerange": "cheap",
    "stars": "0_star",
    "type": "guesthouse",
    "choice": "many",
    "ref": "k9zns97g"
   },
   {
    "name": "arbury_lodge_guesthouse",
    "address": "82_arbury_road",
    "area": "north",
    "phone": "01223364319",
    "postcode": "cb42je",
    "pricerange": "moderate",
    "stars": "4_star",
    "type": "guesthouse",
    "choice": "many",
    "ref": "k9zns97g"
   }
  ],
  "context": [
   "i am looking for a place to stay . the hotel should include free wifi and should include free parking",
   "there are many results with free wifi and parking , to help narrow it down , what area do you want to stay in ?",
   "north area in a guesthouse",
   "what star rating ?",
   "it doesn ' t matter as long as i can book it for 2 people and 2 nights starting thursday .",
   "did you have a price range in mind ?",
   "no , i am not picky .",
   "booking was not successful for that night at the acorn_guest_house , would you like me to try a different place ?",
   "how about wednesday instead ?",
   "booking was unsuccessful . would you like to try a different location ?",
   "yeah try a different place . anywhere that meets my requirements",
   "i ' m going to try for the arbury_lodge_guesthouse , sir . is that all right ?",
   "yes please try it .",
   "i was able to book the arbury_lodge_guesthouse on thursday for 2 nights for two people and your reference number is k9zns97g . is there anything else you need ?",
   "that was everything , thanks ."
  ],
  "output": "thank you for using cambridge towninfo centre . have a good day !",
  "gold_entities": [],
  "sketch_tags": [
   "null_tag",
   "null_tag",
   "null_tag",
   "null_tag",
   "null_tag",
   "null_tag",
   "null_tag",
   "null_tag",
   "null_tag",
   "null_tag",
   "null_tag",
   "null_tag",
   "null_tag"
  ],
  "sketch_outs": [
   "thank",
   "you",
   "for",
   "using",
   "cambridge",
   "towninfo",
   "centre",
   ".",
   "have",
   "a",
   "good",
   "day",
   "!"
  ]
 },
 {
  "did": 13,
  "type": "restaurant",
  "key_ptr": [],
  "kb_ptr": [],
  "kb": [
   {
    "name": "stazione_restaurant_and_coffee_bar",
    "address": "market_hill_city_centre",
    "area": "centre",
    "food": "italian",
    "phone": "01223352607",
    "postcode": "cb23nj",
    "pricerange": "expensive",
    "type": "restaurant",
    "ref": "zyqx1tyk"
   },
   {
    "name": "frankie_and_bennys",
    "address": "cambridge_leisure_park_clifton_way_cherry_hinton",
    "area": "south",
    "food": "italian",
    "phone": "01223412430",
    "postcode": "cb17dy",
    "pricerange": "expensive",
    "type": "restaurant",
    "ref": "zyqx1tyk"
   },
   {
    "name": "frankie_and_bennys",
    "address": "cambridge_leisure_park_clifton_way_cherry_hinton",
    "area": "south",
    "food": "italian",
    "phone": "01223412430",
    "postcode": "cb17dy",
    "pricerange": "expensive",
    "type": "restaurant"
   },
   {
    "name": "pizza_express",
    "address": "regent_street_city_centre",
    "area": "centre",
    "food": "italian",
    "phone": "01223324033",
    "postcode": "cb21db",
    "pricerange": "moderate",
    "type": "restaurant",
    "ref": "zyqx1tyk"
   },
   {
    "name": "ask_restaurant",
    "address": "12_bridge_street_city_centre",
    "area": "centre",
    "food": "italian",
    "phone": "01223364917",
    "postcode": "cb21uf",
    "pricerange": "cheap",
    "type": "restaurant",
    "ref": "zyqx1tyk"
   },
   {
    "name": "pizza_hut_cherry_hinton",
    "address": "g4_cambridge_leisure_park_clifton_way_cherry_hinton",
    "area": "south",
    "food": "italian",
    "phone": "01223323737",
    "postcode": "cb17dy",
    "pricerange": "moderate",
    "type": "restaurant",
    "ref": "zyqx1tyk"
   },
   {
    "name": "pizza_hut_city_centre",
    "address": "regent_street_city_centre",
    "area": "centre",
    "food": "italian",
    "phone": "01223323737",
    "postcode": "cb21ab",
    "pricerange": "cheap",
    "type": "restaurant",
    "ref": "zyqx1tyk"
   }
  ],
  "context": [
   "i am looking for a place to dine . the restaurant should be in the expensive price range and should serve italian food"
  ],
  "output": "i have the cafe uno in the centre of town . would that work ?",
  "gold_entities": [
   "centre"
  ],
  "sketch_tags": [
   "null_tag",
   "null_tag",
   "null_tag",
   "null_tag",
   "null_tag",
   "null_tag",
   "null_tag",
   "centre",
   "null_tag",
   "null_tag",
   "null_tag",
   "null_tag",
   "null_tag",
   "null_tag",
   "null_tag"
  ],
  "sketch_outs": [
   "i",
   "have",
   "the",
   "cafe",
   "uno",
   "in",
   "the",
   "sketch_area",
   "of",
   "town",
   ".",
   "would",
   "that",
   "work",
   "?"
  ]
 },
 {
  "did": 13,
  "type": "restaurant",
  "key_ptr": [],
  "kb_ptr": [],
  "kb": [
   {
    "name": "stazione_restaurant_and_coffee_bar",
    "address": "market_hill_city_centre",
    "area": "centre",
    "food": "italian",
    "phone": "01223352607",
    "postcode": "cb23nj",
    "pricerange": "expensive",
    "type": "restaurant",
    "ref": "zyqx1tyk"
   },
   {
    "name": "frankie_and_bennys",
    "address": "cambridge_leisure_park_clifton_way_cherry_hinton",
    "area": "south",
    "food": "italian",
    "phone": "01223412430",
    "postcode": "cb17dy",
    "pricerange": "expensive",
    "type": "restaurant",
    "ref": "zyqx1tyk"
   },
   {
    "name": "frankie_and_bennys",
    "address": "cambridge_leisure_park_clifton_way_cherry_hinton",
    "area": "south",
    "food": "italian",
    "phone": "01223412430",
    "postcode": "cb17dy",
    "pricerange": "expensive",
    "type": "restaurant"
   },
   {
    "name": "pizza_express",
    "address": "regent_street_city_centre",
    "area": "centre",
    "food": "italian",
    "phone": "01223324033",
    "postcode": "cb21db",
    "pricerange": "moderate",
    "type": "restaurant",
    "ref": "zyqx1tyk"
   },
   {
    "name": "ask_restaurant",
    "address": "12_bridge_street_city_centre",
    "area": "centre",
    "food": "italian",
    "phone": "01223364917",
    "postcode": "cb21uf",
    "pricerange": "cheap",
    "type": "restaurant",
    "ref": "zyqx1tyk"
   },
   {
    "name": "pizza_hut_cherry_hinton",
    "address": "g4_cambridge_leisure_park_clifton_way_cherry_hinton",
    "area": "south",
    "food": "italian",
    "phone": "01223323737",
    "postcode": "cb17dy",
    "pricerange": "moderate",
    "type": "restaurant",
    "ref": "zyqx1tyk"
   },
   {
    "name": "pizza_hut_city_centre",
    "address": "regent_street_city_centre",
    "area": "centre",
    "food": "italian",
    "phone": "01223323737",
    "postcode": "cb21ab",
    "pricerange": "cheap",
    "type": "restaurant",
    "ref": "zyqx1tyk"
   }
  ],
  "context": [
   "i am looking for a place to dine . the restaurant should be in the expensive price range and should serve italian food",
   "i have the cafe uno in the centre of town . would that work ?",
   "no , i just realized i ' ll be in the south area . are there any that meet my criteria in the south ?"
  ],
  "output": "yes , frankie_and_bennys is in the south and meets your criteria . would you like me to make a reservation ?",
  "gold_entities": [
   "frankie_and_bennys",
   "south"
  ],
  "sketch_tags": [
   "null_tag",
   "null_tag",
   "frankie_and_bennys",
   "null_tag",
   "null_tag",
   "null_tag",
   "south",
   "null_tag",
   "null_tag",
   "null_tag",
   "null_tag",
   "null_tag",
   "null_tag",
   "null_tag",
   "null_tag",
   "null_tag",
   "null_tag",
   "null_tag",
   "null_tag",
   "null_tag",
   "null_tag"
  ],
  "sketch_outs": [
   "yes",
   ",",
   "sketch_name",
   "is",
   "in",
   "the",
   "sketch_area",
   "and",
   "meets",
   "your",
   "criteria",
   ".",
   "would",
   "you",
   "like",
   "me",
   "to",
   "make",
   "a",
   "reservation",
   "?"
  ]
 },
 {
  "did": 13,
  "type": "restaurant",
  "key_ptr": [],
  "kb_ptr": [],
  "kb": [
   {
    "name": "stazione_restaurant_and_coffee_bar",
    "address": "market_hill_city_centre",
    "area": "centre",
    "food": "italian",
    "phone": "01223352607",
    "postcode": "cb23nj",
    "pricerange": "expensive",
    "type": "restaurant",
    "ref": "zyqx1tyk"
   },
   {
    "name": "frankie_and_bennys",
    "address": "cambridge_leisure_park_clifton_way_cherry_hinton",
    "area": "south",
    "food": "italian",
    "phone": "01223412430",
    "postcode": "cb17dy",
    "pricerange": "expensive",
    "type": "restaurant",
    "ref": "zyqx1tyk"
   },
   {
    "name": "frankie_and_bennys",
    "address": "cambridge_leisure_park_clifton_way_cherry_hinton",
    "area": "south",
    "food": "italian",
    "phone": "01223412430",
    "postcode": "cb17dy",
    "pricerange": "expensive",
    "type": "restaurant"
   },
   {
    "name": "pizza_express",
    "address": "regent_street_city_centre",
    "area": "centre",
    "food": "italian",
    "phone": "01223324033",
    "postcode": "cb21db",
    "pricerange": "moderate",
    "type": "restaurant",
    "ref": "zyqx1tyk"
   },
   {
    "name": "ask_restaurant",
    "address": "12_bridge_street_city_centre",
    "area": "centre",
    "food": "italian",
    "phone": "01223364917",
    "postcode": "cb21uf",
    "pricerange": "cheap",
    "type": "restaurant",
    "ref": "zyqx1tyk"
   },
   {
    "name": "pizza_hut_cherry_hinton",
    "address": "g4_cambridge_leisure_park_clifton_way_cherry_hinton",
    "area": "south",
    "food": "italian",
    "phone": "01223323737",
    "postcode": "cb17dy",
    "pricerange": "moderate",
    "type": "restaurant",
    "ref": "zyqx1tyk"
   },
   {
    "name": "pizza_hut_city_centre",
    "address": "regent_street_city_centre",
    "area": "centre",
    "food": "italian",
    "phone": "01223323737",
    "postcode": "cb21ab",
    "pricerange": "cheap",
    "type": "restaurant",
    "ref": "zyqx1tyk"
   }
  ],
  "context": [
   "i am looking for a place to dine . the restaurant should be in the expensive price range and should serve italian food",
   "i have the cafe uno in the centre of town . would that work ?",
   "no , i just realized i ' ll be in the south area . are there any that meet my criteria in the south ?",
   "yes , frankie_and_bennys is in the south and meets your criteria . would you like me to make a reservation ?",
   "yes could you book me a table for two sunday at 11:15 ?"
  ],
  "output": "booking was successful . the table will be reserved for 15 minutes . reference number is : zyqx1tyk .",
  "gold_entities": [
   "zyqx1tyk"
  ],
  "sketch_tags": [
   "null_tag",
   "null_tag",
   "null_tag",
   "null_tag",
   "null_tag",
   "null_tag",
   "null_tag",
   "null_tag",
   "null_tag",
   "null_tag",
   "null_tag",
   "null_tag",
   "null_tag",
   "null_tag",
   "null_tag",
   "null_tag",
   "null_tag",
   "zyqx1tyk",
   "null_tag"
  ],
  "sketch_outs": [
   "booking",
   "was",
   "successful",
   ".",
   "the",
   "table",
   "will",
   "be",
   "reserved",
   "for",
   "15",
   "minutes",
   ".",
   "reference",
   "number",
   "is",
   ":",
   "sketch_ref",
   "."
  ]
 },
 {
  "did": 13,
  "type": "restaurant",
  "key_ptr": [],
  "kb_ptr": [],
  "kb": [
   {
    "name": "stazione_restaurant_and_coffee_bar",
    "address": "market_hill_city_centre",
    "area": "centre",
    "food": "italian",
    "phone": "01223352607",
    "postcode": "cb23nj",
    "pricerange": "expensive",
    "type": "restaurant",
    "ref": "zyqx1tyk"
   },
   {
    "name": "frankie_and_bennys",
    "address": "cambridge_leisure_park_clifton_way_cherry_hinton",
    "area": "south",
    "food": "italian",
    "phone": "01223412430",
    "postcode": "cb17dy",
    "pricerange": "expensive",
    "type": "restaurant",
    "ref": "zyqx1tyk"
   },
   {
    "name": "frankie_and_bennys",
    "address": "cambridge_leisure_park_clifton_way_cherry_hinton",
    "area": "south",
    "food": "italian",
    "phone": "01223412430",
    "postcode": "cb17dy",
    "pricerange": "expensive",
    "type": "restaurant"
   },
   {
    "name": "pizza_express",
    "address": "regent_street_city_centre",
    "area": "centre",
    "food": "italian",
    "phone": "01223324033",
    "postcode": "cb21db",
    "pricerange": "moderate",
    "type": "restaurant",
    "ref": "zyqx1tyk"
   },
   {
    "name": "ask_restaurant",
    "address": "12_bridge_street_city_centre",
    "area": "centre",
    "food": "italian",
    "phone": "01223364917",
    "postcode": "cb21uf",
    "pricerange": "cheap",
    "type": "restaurant",
    "ref": "zyqx1tyk"
   },
   {
    "name": "pizza_hut_cherry_hinton",
    "address": "g4_cambridge_leisure_park_clifton_way_cherry_hinton",
    "area": "south",
    "food": "italian",
    "phone": "01223323737",
    "postcode": "cb17dy",
    "pricerange": "moderate",
    "type": "restaurant",
    "ref": "zyqx1tyk"
   },
   {
    "name": "pizza_hut_city_centre",
    "address": "regent_street_city_centre",
    "area": "centre",
    "food": "italian",
    "phone": "01223323737",
    "postcode": "cb21ab",
    "pricerange": "cheap",
    "type": "restaurant",
    "ref": "zyqx1tyk"
   }
  ],
  "context": [
   "i am looking for a place to dine . the restaurant should be in the expensive price range and should serve italian food",
   "i have the cafe uno in the centre of town . would that work ?",
   "no , i just realized i ' ll be in the south area . are there any that meet my criteria in the south ?",
   "yes , frankie_and_bennys is in the south and meets your criteria . would you like me to make a reservation ?",
   "yes could you book me a table for two sunday at 11:15 ?",
   "booking was successful . the table will be reserved for 15 minutes . reference number is : zyqx1tyk .",
   "thank you so much for all of your help . have a great day ."
  ],
  "output": "you are so welcome . enjoy your meal .",
  "gold_entities": [],
  "sketch_tags": [
   "null_tag",
   "null_tag",
   "null_tag",
   "null_tag",
   "null_tag",
   "null_tag",
   "null_tag",
   "null_tag",
   "null_tag"
  ],
  "sketch_outs": [
   "you",
   "are",
   "so",
   "welcome",
   ".",
   "enjoy",
   "your",
   "meal",
   "."
  ]
 },
 {
  "did": 14,
  "type": "restaurant",
  "key_ptr": [],
  "kb_ptr": [],
  "kb": [
   {
    "name": "the_good_luck_chinese_food_takeaway",
    "address": "82_cherry_hinton_road_cherry_hinton",
    "area": "south",
    "food": "chinese",
    "phone": "01223244149",
    "postcode": "cb17ag",
    "pricerange": "expensive",
    "type": "restaurant",
    "ref": "p3vzvzgy"
   },
   {
    "name": "tang_chinese",
    "address": "napier_street_city_centre",
    "area": "centre",
    "food": "chinese",
    "phone": "01223357187",
    "postcode": "cb11hr",
    "pricerange": "expensive",
    "type": "restaurant",
    "ref": "p3vzvzgy"
   },
   {
    "name": "hakka",
    "address": "milton_road_chesterton",
    "area": "north",
    "food": "chinese",
    "phone": "01223568988",
    "postcode": "cb41jy",
    "pricerange": "expensive",
    "type": "restaurant",
    "ref": "p3vzvzgy"
   },
   {
    "name": "yu_garden",
    "address": "529_newmarket_road_fen_ditton",
    "area": "east",
    "food": "chinese",
    "phone": "01223248882",
    "postcode": "cb58pa",
    "pricerange": "expensive",
    "type": "restaurant",
    "ref": "p3vzvzgy"
   },
   {
    "name": "peking_restaurant",
    "address": "10_homerton_street_city_centre",
    "area": "south",
    "food": "chinese",
    "phone": "01223354755",
    "postcode": "cb28nx",
    "pricerange": "expensive",
    "type": "restaurant",
    "ref": "p3vzvzgy"
   },
   {
    "name": "yu_garden",
    "address": "529_newmarket_road_fen_ditton",
    "area": "east",
    "food": "chinese",
    "phone": "01223248882",
    "postcode": "cb58pa",
    "pricerange": "expensive",
    "type": "restaurant"
   },
   {
    "name": "ugly_duckling",
    "address": "12_st_._johns_street_city_centre",
    "area": "centre",
    "food": "chinese",
    "postcode": "cb21tw",
    "pricerange": "expensive",
    "type": "restaurant",
    "ref": "p3vzvzgy"
   }
  ],
  "context": [
   "i am looking for a place to dine . the restaurant should be expensive and should serve chinese food ."
  ],
  "output": "would you like the restaurant in a specific place ?",
  "gold_entities": [
   "restaurant"
  ],
  "sketch_tags": [
   "null_tag",
   "null_tag",
   "null_tag",
   "null_tag",
   "restaurant",
   "null_tag",
   "null_tag",
   "null_tag",
   "null_tag",
   "null_tag"
  ],
  "sketch_outs": [
   "would",
   "you",
   "like",
   "the",
   "sketch_type",
   "in",
   "a",
   "specific",
   "place",
   "?"
  ]
 },
 {
  "did": 14,
  "type": "restaurant",
  "key_ptr": [],
  "kb_ptr": [],
  "kb": [
   {
    "name": "the_good_luck_chinese_food_takeaway",
    "address": "82_cherry_hinton_road_cherry_hinton",
    "area": "south",
    "food": "chinese",
    "phone": "01223244149",
    "postcode": "cb17ag",
    "pricerange": "expensive",
    "type": "restaurant",
    "ref": "p3vzvzgy"
   },
   {
    "name": "tang_chinese",
    "address": "napier_street_city_centre",
    "area": "centre",
    "food": "chinese",
    "phone": "01223357187",
    "postcode": "cb11hr",
    "pricerange": "expensive",
    "type": "restaurant",
    "ref": "p3vzvzgy"
   },
   {
    "name": "hakka",
    "address": "milton_road_chesterton",
    "area": "north",
    "food": "chinese",
    "phone": "01223568988",
    "postcode": "cb41jy",
    "pricerange": "expensive",
    "type": "restaurant",
    "ref": "p3vzvzgy"
   },
   {
    "name": "yu_garden",
    "address": "529_newmarket_road_fen_ditton",
    "area": "east",
    "food": "chinese",
    "phone": "01223248882",
    "postcode": "cb58pa",
    "pricerange": "expensive",
    "type": "restaurant",
    "ref": "p3vzvzgy"
   },
   {
    "name": "peking_restaurant",
    "address": "10_homerton_street_city_centre",
    "area": "south",
    "food": "chinese",
    "phone": "01223354755",
    "postcode": "cb28nx",
    "pricerange": "expensive",
    "type": "restaurant",
    "ref": "p3vzvzgy"
   },
   {
    "name": "yu_garden",
    "address": "529_newmarket_road_fen_ditton",
    "area": "east",
    "food": "chinese",
    "phone": "01223248882",
    "postcode": "cb58pa",
    "pricerange": "expensive",
    "type": "restaurant"
   },
   {
    "name": "ugly_duckling",
    "address": "12_st_._johns_street_city_centre",
    "area": "centre",
    "food": "chinese",
    "postcode": "cb21tw",
    "pricerange": "expensive",
    "type": "restaurant",
    "ref": "p3vzvzgy"
   }
  ],
  "context": [
   "i am looking for a place to dine . the restaurant should be expensive and should serve chinese food .",
   "would you like the restaurant in a specific place ?",
   "not in any specific area please . i need to book a table for 3 at 14:00 on saturday ."
  ],
  "output": "unfortunately , it looks like all the options are booked for that day/time . would you like me to change the time or possibly the day ?",
  "gold_entities": [],
  "sketch_tags": [
   "null_tag",
   "null_tag",
   "null_tag",
   "null_tag",
   "null_tag",
   "null_tag",
   "null_tag",
   "null_tag",
   "null_tag",
   "null_tag",
   "null_tag",
   "null_tag",
   "null_tag",
   "null_tag",
   "null_tag",
   "null_tag",
   "null_tag",
   "null_tag",
   "null_tag",
   "null_tag",
   "null_tag",
   "null_tag",
   "null_tag",
   "null_tag",
   "null_tag",
   "null_tag",
   "null_tag"
  ],
  "sketch_outs": [
   "unfortunately",
   ",",
   "it",
   "looks",
   "like",
   "all",
   "the",
   "options",
   "are",
   "booked",
   "for",
   "that",
   "day/time",
   ".",
   "would",
   "you",
   "like",
   "me",
   "to",
   "change",
   "the",
   "time",
   "or",
   "possibly",
   "the",
   "day",
   "?"
  ]
 },
 {
  "did": 14,
  "type": "restaurant",
  "key_ptr": [],
  "kb_ptr": [],
  "kb": [
   {
    "name": "the_good_luck_chinese_food_takeaway",
    "address": "82_cherry_hinton_road_cherry_hinton",
    "area": "south",
    "food": "chinese",
    "phone": "01223244149",
    "postcode": "cb17ag",
    "pricerange": "expensive",
    "type": "restaurant",
    "ref": "p3vzvzgy"
   },
   {
    "name": "tang_chinese",
    "address": "napier_street_city_centre",
    "area": "centre",
    "food": "chinese",
    "phone": "01223357187",
    "postcode": "cb11hr",
    "pricerange": "expensive",
    "type": "restaurant",
    "ref": "p3vzvzgy"
   },
   {
    "name": "hakka",
    "address": "milton_road_chesterton",
    "area": "north",
    "food": "chinese",
    "phone": "01223568988",
    "postcode": "cb41jy",
    "pricerange": "expensive",
    "type": "restaurant",
    "ref": "p3vzvzgy"
   },
   {
    "name": "yu_garden",
    "address": "529_newmarket_road_fen_ditton",
    "area": "east",
    "food": "chinese",
    "phone": "01223248882",
    "postcode": "cb58pa",
    "pricerange": "expensive",
    "type": "restaurant",
    "ref": "p3vzvzgy"
   },
   {
    "name": "peking_restaurant",
    "address": "10_homerton_street_city_centre",
    "area": "south",
    "food": "chinese",
    "phone": "01223354755",
    "postcode": "cb28nx",
    "pricerange": "expensive",
    "type": "restaurant",
    "ref": "p3vzvzgy"
   },
   {
    "name": "yu_garden",
    "address": "529_newmarket_road_fen_ditton",
    "area": "east",
    "food": "chinese",
    "phone": "01223248882",
    "postcode": "cb58pa",
    "pricerange": "expensive",
    "type": "restaurant"
   },
   {
    "name": "ugly_duckling",
    "address": "12_st_._johns_street_city_centre",
    "area": "centre",
    "food": "chinese",
    "postcode": "cb21tw",
    "pricerange": "expensive",
    "type": "restaurant",
    "ref": "p3vzvzgy"
   }
  ],
  "context": [
   "i am looking for a place to dine . the restaurant should be expensive and should serve chinese food .",
   "would you like the restaurant in a specific place ?",
   "not in any specific area please . i need to book a table for 3 at 14:00 on saturday .",
   "unfortunately , it looks like all the options are booked for that day/time . would you like me to change the time or possibly the day ?",
   "how about 13:00 then ?"
  ],
  "output": "yes , i can book you at the yu_garden for 13:00 .",
  "gold_entities": [
   "yu_garden"
  ],
  "sketch_tags": [
   "null_tag",
   "null_tag",
   "null_tag",
   "null_tag",
   "null_tag",
   "null_tag",
   "null_tag",
   "null_tag",
   "yu_garden",
   "null_tag",
   "null_tag",
   "null_tag"
  ],
  "sketch_outs": [
   "yes",
   ",",
   "i",
   "can",
   "book",
   "you",
   "at",
   "the",
   "sketch_name",
   "for",
   "13:00",
   "."
  ]
 },
 {
  "did": 14,
  "type": "restaurant",
  "key_ptr": [],
  "kb_ptr": [],
  "kb": [
   {
    "name": "the_good_luck_chinese_food_takeaway",
    "address": "82_cherry_hinton_road_cherry_hinton",
    "area": "south",
    "food": "chinese",
    "phone": "01223244149",
    "postcode": "cb17ag",
    "pricerange": "expensive",
    "type": "restaurant",
    "ref": "p3vzvzgy"
   },
   {
    "name": "tang_chinese",
    "address": "napier_street_city_centre",
    "area": "centre",
    "food": "chinese",
    "phone": "01223357187",
    "postcode": "cb11hr",
    "pricerange": "expensive",
    "type": "restaurant",
    "ref": "p3vzvzgy"
   },
   {
    "name": "hakka",
    "address": "milton_road_chesterton",
    "area": "north",
    "food": "chinese",
    "phone": "01223568988",
    "postcode": "cb41jy",
    "pricerange": "expensive",
    "type": "restaurant",
    "ref": "p3vzvzgy"
   },
   {
    "name": "yu_garden",
    "address": "529_newmarket_road_fen_ditton",
    "area": "east",
    "food": "chinese",
    "phone": "01223248882",
    "postcode": "cb58pa",
    "pricerange": "expensive",
    "type": "restaurant",
    "ref": "p3vzvzgy"
   },
   {
    "name": "peking_restaurant",
    "address": "10_homerton_street_city_centre",
    "area": "south",
    "food": "chinese",
    "phone": "01223354755",
    "postcode": "cb28nx",
    "pricerange": "expensive",
    "type": "restaurant",
    "ref": "p3vzvzgy"
   },
   {
    "name": "yu_garden",
    "address": "529_newmarket_road_fen_ditton",
    "area": "east",
    "food": "chinese",
    "phone": "01223248882",
    "postcode": "cb58pa",
    "pricerange": "expensive",
    "type": "restaurant"
   },
   {
    "name": "ugly_duckling",
    "address": "12_st_._johns_street_city_centre",
    "area": "centre",
    "food": "chinese",
    "postcode": "cb21tw",
    "pricerange": "expensive",
    "type": "restaurant",
    "ref": "p3vzvzgy"
   }
  ],
  "context": [
   "i am looking for a place to dine . the restaurant should be expensive and should serve chinese food .",
   "would you like the restaurant in a specific place ?",
   "not in any specific area please . i need to book a table for 3 at 14:00 on saturday .",
   "unfortunately , it looks like all the options are booked for that day/time . would you like me to change the time or possibly the day ?",
   "how about 13:00 then ?",
   "yes , i can book you at the yu_garden for 13:00 .",
   "what is the reference number for my booking ?"
  ],
  "output": "your table is reserved for 15 minutes and your reference is p3vzvzgy . can i help you with anything else ?",
  "gold_entities": [
   "p3vzvzgy"
  ],
  "sketch_tags": [
   "null_tag",
   "null_tag",
   "null_tag",
   "null_tag",
   "null_tag",
   "null_tag",
   "null_tag",
   "null_tag",
   "null_tag",
   "null_tag",
   "null_tag",
   "p3vzvzgy",
   "null_tag",
   "null_tag",
   "null_tag",
   "null_tag",
   "null_tag",
   "null_tag",
   "null_tag",
   "null_tag",
   "null_tag"
  ],
  "sketch_outs": [
   "your",
   "table",
   "is",
   "reserved",
   "for",
   "15",
   "minutes",
   "and",
   "your",
   "reference",
   "is",
   "sketch_ref",
   ".",
   "can",
   "i",
   "help",
   "you",
   "with",
   "anything",
   "else",
   "?"
  ]
 },
 {
  "did": 14,
  "type": "restaurant",
  "key_ptr": [],
  "kb_ptr": [],
  "kb": [
   {
    "name": "the_good_luck_chinese_food_takeaway",
    "address": "82_cherry_hinton_road_cherry_hinton",
    "area": "south",
    "food": "chinese",
    "phone": "01223244149",
    "postcode": "cb17ag",
    "pricerange": "expensive",
    "type": "restaurant",
    "ref": "p3vzvzgy"
   },
   {
    "name": "tang_chinese",
    "address": "napier_street_city_centre",
    "area": "centre",
    "food": "chinese",
    "phone": "01223357187",
    "postcode": "cb11hr",
    "pricerange": "expensive",
    "type": "restaurant",
    "ref": "p3vzvzgy"
   },
   {
    "name": "hakka",
    "address": "milton_road_chesterton",
    "area": "north",
    "food": "chinese",
    "phone": "01223568988",
    "postcode": "cb41jy",
    "pricerange": "expensive",
    "type": "restaurant",
    "ref": "p3vzvzgy"
   },
   {
    "name": "yu_garden",
    "address": "529_newmarket_road_fen_ditton",
    "area": "east",
    "food": "chinese",
    "phone": "01223248882",
    "postcode": "cb58pa",
    "pricerange": "expensive",
    "type": "restaurant",
    "ref": "p3vzvzgy"
   },
   {
    "name": "peking_restaurant",
    "address": "10_homerton_street_city_centre",
    "area": "south",
    "food": "chinese",
    "phone": "01223354755",
    "postcode": "cb28nx",
    "pricerange": "expensive",
    "type": "restaurant",
    "ref": "p3vzvzgy"
   },
   {
    "name": "yu_garden",
    "address": "529_newmarket_road_fen_ditton",
    "area": "east",
    "food": "chinese",
    "phone": "01223248882",
    "postcode": "cb58pa",
    "pricerange": "expensive",
    "type": "restaurant"
   },
   {
    "name": "ugly_duckling",
    "address": "12_st_._johns_street_city_centre",
    "area": "centre",
    "food": "chinese",
    "postcode": "cb21tw",
    "pricerange": "expensive",
    "type": "restaurant",
    "ref": "p3vzvzgy"
   }
  ],
  "context": [
   "i am looking for a place to dine . the restaurant should be expensive and should serve chinese food .",
   "would you like the restaurant in a specific place ?",
   "not in any specific area please . i need to book a table for 3 at 14:00 on saturday .",
   "unfortunately , it looks like all the options are booked for that day/time . would you like me to change the time or possibly the day ?",
   "how about 13:00 then ?",
   "yes , i can book you at the yu_garden for 13:00 .",
   "what is the reference number for my booking ?",
   "your table is reserved for 15 minutes and your reference is p3vzvzgy . can i help you with anything else ?",
   "no thank you , that is all i needed !"
  ],
  "output": "great . let us know if you need anything else !",
  "gold_entities": [],
  "sketch_tags": [
   "null_tag",
   "null_tag",
   "null_tag",
   "null_tag",
   "null_tag",
   "null_tag",
   "null_tag",
   "null_tag",
   "null_tag",
   "null_tag",
   "null_tag"
  ],
  "sketch_outs": [
   "great",
   ".",
   "let",
   "us",
   "know",
   "if",
   "you",
   "need",
   "anything",
   "else",
   "!"
  ]
 },
 {
  "did": 15,
  "type": "restaurant",
  "key_ptr": [],
  "kb_ptr": [],
  "kb": [
   {
    "name": "golden_house",
    "address": "12_lensfield_road_city_centre",
    "area": "centre",
    "food": "chinese",
    "phone": "01842753771",
    "postcode": "cb21eg",
    "pricerange": "cheap",
    "type": "restaurant"
   },
   {
    "name": "la_raza",
    "address": "4_-_6_rose_crescent",
    "area": "centre",
    "food": "spanish",
    "phone": "01223464550",
    "postcode": "cb23ll",
    "pricerange": "cheap",
    "type": "restaurant",
    "choice": "many"
   },
   {
    "name": "golden_house",
    "address": "12_lensfield_road_city_centre",
    "area": "centre",
    "food": "chinese",
    "phone": "01842753771",
    "postcode": "cb21eg",
    "pricerange": "cheap",
    "type": "restaurant",
    "choice": "many"
   },
   {
    "name": "the_river_bar_steakhouse_and_grill",
    "address": "quayside_off_bridge_street",
    "area": "centre",
    "food": "modern_european",
    "phone": "01223307030",
    "postcode": "cb58aq",
    "pricerange": "cheap",
    "type": "restaurant"
   },
   {
    "name": "dojo_noodle_bar",
    "address": "40210_millers_yard_city_centre",
    "area": "centre",
    "food": "asian_oriental",
    "phone": "01223363471",
    "postcode": "cb21rq",
    "pricerange": "cheap",
    "type": "restaurant",
    "choice": "many"
   },
   {
    "name": "the_river_bar_steakhouse_and_grill",
    "address": "quayside_off_bridge_street",
    "area": "centre",
    "food": "modern_european",
    "phone": "01223307030",
    "postcode": "cb58aq",
    "pricerange": "cheap",
    "type": "restaurant",
    "choice": "many"
   },
   {
    "name": "j_restaurant",
    "address": "86_regent_street_city_centre",
    "area": "centre",
    "food": "asian_oriental",
    "phone": "01223307581",
    "postcode": "cb21dp",
    "pricerange": "cheap",
    "type": "restaurant",
    "choice": "many"
   }
  ],
  "context": [
   "i am looking for a cheap restaurant in the centre ."
  ],
  "output": "i have found many possibilities . golden_house is chinese and the_river_bar_steakhouse_and_grill serves modern_european . are either of those of interest for you ?",
  "gold_entities": [
   "golden_house",
   "the_river_bar_steakhouse_and_grill",
   "many",
   "chinese",
   "modern_european"
  ],
  "sketch_tags": [
   "null_tag",
   "null_tag",
   "null_tag",
   "many",
   "null_tag",
   "null_tag",
   "golden_house",
   "null_tag",
   "chinese",
   "null_tag",
   "the_river_bar_steakhouse_and_grill",
   "null_tag",
   "modern_european",
   "null_tag",
   "null_tag",
   "null_tag",
   "null_tag",
   "null_tag",
   "null_tag",
   "null_tag",
   "null_tag",
   "null_tag",
   "null_tag"
  ],
  "sketch_outs": [
   "i",
   "have",
   "found",
   "sketch_choice",
   "possibilities",
   ".",
   "sketch_name",
   "is",
   "sketch_food",
   "and",
   "sketch_name",
   "serves",
   "sketch_food",
   ".",
   "are",
   "either",
   "of",
   "those",
   "of",
   "interest",
   "for",
   "you",
   "?"
  ]
 },
 {
  "did": 15,
  "type": "restaurant",
  "key_ptr": [],
  "kb_ptr": [],
  "kb": [
   {
    "name": "golden_house",
    "address": "12_lensfield_road_city_centre",
    "area": "centre",
    "food": "chinese",
    "phone": "01842753771",
    "postcode": "cb21eg",
    "pricerange": "cheap",
    "type": "restaurant"
   },
   {
    "name": "la_raza",
    "address": "4_-_6_rose_crescent",
    "area": "centre",
    "food": "spanish",
    "phone": "01223464550",
    "postcode": "cb23ll",
    "pricerange": "cheap",
    "type": "restaurant",
    "choice": "many"
   },
   {
    "name": "golden_house",
    "address": "12_lensfield_road_city_centre",
    "area": "centre",
    "food": "chinese",
    "phone": "01842753771",
    "postcode": "cb21eg",
    "pricerange": "cheap",
    "type": "restaurant",
    "choice": "many"
   },
   {
    "name": "the_river_bar_steakhouse_and_grill",
    "address": "quayside_off_bridge_street",
    "area": "centre",
    "food": "modern_european",
    "phone": "01223307030",
    "postcode": "cb58aq",
    "pricerange": "cheap",
    "type": "restaurant"
   },
   {
    "name": "dojo_noodle_bar",
    "address": "40210_millers_yard_city_centre",
    "area": "centre",
    "food": "asian_oriental",
    "phone": "01223363471",
    "postcode": "cb21rq",
    "pricerange": "cheap",
    "type": "restaurant",
    "choice": "many"
   },
   {
    "name": "the_river_bar_steakhouse_and_grill",
    "address": "quayside_off_bridge_street",
    "area": "centre",
    "food": "modern_european",
    "phone": "01223307030",
    "postcode": "cb58aq",
    "pricerange": "cheap",
    "type": "restaurant",
    "choice": "many"
   },
   {
    "name": "j_restaurant",
    "address": "86_regent_street_city_centre",
    "area": "centre",
    "food": "asian_oriental",
    "phone": "01223307581",
    "postcode": "cb21dp",
    "pricerange": "cheap",
    "type": "restaurant",
    "choice": "many"
   }
  ],
  "context": [
   "i am looking for a cheap restaurant in the centre .",
   "i have found many possibilities . golden_house is chinese and the_river_bar_steakhouse_and_grill serves modern_european . are either of those of interest for you ?",
   "yes , may i have the address , postcode , and phone number for golden_house ? i ' ll book it myself ."
  ],
  "output": "they are located at 12_lensfield_road_city_centre , postcode cb21eg , and phone number 01842753771 .",
  "gold_entities": [
   "01842753771",
   "12_lensfield_road_city_centre",
   "cb21eg"
  ],
  "sketch_tags": [
   "null_tag",
   "null_tag",
   "null_tag",
   "null_tag",
   "12_lensfield_road_city_centre",
   "null_tag",
   "null_tag",
   "cb21eg",
   "null_tag",
   "null_tag",
   "null_tag",
   "null_tag",
   "01842753771",
   "null_tag"
  ],
  "sketch_outs": [
   "they",
   "are",
   "located",
   "at",
   "sketch_address",
   ",",
   "postcode",
   "sketch_postcode",
   ",",
   "and",
   "phone",
   "number",
   "sketch_phone",
   "."
  ]
 },
 {
  "did": 15,
  "type": "restaurant",
  "key_ptr": [],
  "kb_ptr": [],
  "kb": [
   {
    "name": "golden_house",
    "address": "12_lensfield_road_city_centre",
    "area": "centre",
    "food": "chinese",
    "phone": "01842753771",
    "postcode": "cb21eg",
    "pricerange": "cheap",
    "type": "restaurant"
   },
   {
    "name": "la_raza",
    "address": "4_-_6_rose_crescent",
    "area": "centre",
    "food": "spanish",
    "phone": "01223464550",
    "postcode": "cb23ll",
    "pricerange": "cheap",
    "type": "restaurant",
    "choice": "many"
   },
   {
    "name": "golden_house",
    "address": "12_lensfield_road_city_centre",
    "area": "centre",
    "food": "chinese",
    "phone": "01842753771",
    "postcode": "cb21eg",
    "pricerange": "cheap",
    "type": "restaurant",
    "choice": "many"
   },
   {
    "name": "the_river_bar_steakhouse_and_grill",
    "address": "quayside_off_bridge_street",
    "area": "centre",
    "food": "modern_european",
    "phone": "01223307030",
    "postcode": "cb58aq",
    "pricerange": "cheap",
    "type": "restaurant"
   },
   {
    "name": "dojo_noodle_bar",
    "address": "40210_millers_yard_city_centre",
    "area": "centre",
    "food": "asian_oriental",
    "phone": "01223363471",
    "postcode": "cb21rq",
    "pricerange": "cheap",
    "type": "restaurant",
    "choice": "many"
   },
   {
    "name": "the_river_bar_steakhouse_and_grill",
    "address": "quayside_off_bridge_street",
    "area": "centre",
    "food": "modern_european",
    "phone": "01223307030",
    "postcode": "cb58aq",
    "pricerange": "cheap",
    "type": "restaurant",
    "choice": "many"
   },
   {
    "name": "j_restaurant",
    "address": "86_regent_street_city_centre",
    "area": "centre",
    "food": "asian_oriental",
    "phone": "01223307581",
    "postcode": "cb21dp",
    "pricerange": "cheap",
    "type": "restaurant",
    "choice": "many"
   }
  ],
  "context": [
   "i am looking for a cheap restaurant in the centre .",
   "i have found many possibilities . golden_house is chinese and the_river_bar_steakhouse_and_grill serves modern_european . are either of those of interest for you ?",
   "yes , may i have the address , postcode , and phone number for golden_house ? i ' ll book it myself .",
   "they are located at 12_lensfield_road_city_centre , postcode cb21eg , and phone number 01842753771 .",
   "thanks , that ' s all i need . have a nice day ."
  ],
  "output": "thank you for using our service . have a great day .",
  "gold_entities": [],
  "sketch_tags": [
   "null_tag",
   "null_tag",
   "null_tag",
   "null_tag",
   "null_tag",
   "null_tag",
   "null_tag",
   "null_tag",
   "null_tag",
   "null_tag",
   "null_tag",
   "null_tag"
  ],
  "sketch_outs": [
   "thank",
   "you",
   "for",
   "using",
   "our",
   "service",
   ".",
   "have",
   "a",
   "great",
   "day",
   "."
  ]
 },
 {
  "did": 16,
  "type": "restaurant",
  "key_ptr": [],
  "kb_ptr": [],
  "kb": [
   {
    "name": "tandoori_palace",
    "address": "68_histon_road_chesterton",
    "area": "west",
    "food": "indian",
    "phone": "01223506055",
    "postcode": "cb43le",
    "pricerange": "expensive",
    "type": "restaurant",
    "choice": "2"
   },
   {
    "name": "the_nirala",
    "address": "7_milton_road_chesterton",
    "area": "north",
    "food": "indian",
    "phone": "01223360966",
    "postcode": "cb41uy",
    "pricerange": "moderate",
    "type": "restaurant",
    "choice": "2"
   },
   {
    "name": "curry_garden",
    "address": "106_regent_street_city_centre",
    "area": "centre",
    "food": "indian",
    "phone": "01223302330",
    "postcode": "cb21dp",
    "pricerange": "expensive",
    "type": "restaurant",
    "choice": "2"
   },
   {
    "name": "curry_prince",
    "address": "451_newmarket_road_fen_ditton",
    "area": "east",
    "food": "indian",
    "phone": "01223566388",
    "postcode": "cb58jj",
    "pricerange": "moderate",
    "type": "restaurant",
    "choice": "2"
   },
   {
    "name": "royal_spice",
    "address": "victoria_avenue_chesterton",
    "area": "north",
    "food": "indian",
    "phone": "01733553355",
    "postcode": "cb41eh",
    "pricerange": "cheap",
    "type": "restaurant",
    "choice": "2"
   },
   {
    "name": "the_nirala",
    "address": "7_milton_road_chesterton",
    "area": "north",
    "food": "indian",
    "phone": "01223360966",
    "postcode": "cb41uy",
    "pricerange": "moderate",
    "type": "restaurant"
   },
   {
    "name": "taj_tandoori",
    "address": "64_cherry_hinton_road_cherry_hinton",
    "area": "south",
    "food": "indian",
    "phone": "01223412299",
    "postcode": "cb17aa",
    "pricerange": "expensive",
    "type": "restaurant",
    "choice": "2"
   }
  ],
  "context": [
   "i would like to go to an indian restaurant in the north ."
  ],
  "output": "i found 2 that matches your criteria . would you prefer a moderate or cheap pricing ?",
  "gold_entities": [
   "2",
   "moderate",
   "cheap"
  ],
  "sketch_tags": [
   "null_tag",
   "null_tag",
   "2",
   "null_tag",
   "null_tag",
   "null_tag",
   "null_tag",
   "null_tag",
   "null_tag",
   "null_tag",
   "null_tag",
   "null_tag",
   "moderate",
   "null_tag",
   "cheap",
   "null_tag",
   "null_tag"
  ],
  "sketch_outs": [
   "i",
   "found",
   "sketch_choice",
   "that",
   "matches",
   "your",
   "criteria",
   ".",
   "would",
   "you",
   "prefer",
   "a",
   "sketch_pricerange",
   "or",
   "sketch_pricerange",
   "pricing",
   "?"
  ]
 },
 {
  "did": 16,
  "type": "restaurant",
  "key_ptr": [],
  "kb_ptr": [],
  "kb": [
   {
    "name": "tandoori_palace",
    "address": "68_histon_road_chesterton",
    "area": "west",
    "food": "indian",
    "phone": "01223506055",
    "postcode": "cb43le",
    "pricerange": "expensive",
    "type": "restaurant",
    "choice": "2"
   },
   {
    "name": "the_nirala",
    "address": "7_milton_road_chesterton",
    "area": "north",
    "food": "indian",
    "phone": "01223360966",
    "postcode": "cb41uy",
    "pricerange": "moderate",
    "type": "restaurant",
    "choice": "2"
   },
   {
    "name": "curry_garden",
    "address": "106_regent_street_city_centre",
    "area": "centre",
    "food": "indian",
    "phone": "01223302330",
    "postcode": "cb21dp",
    "pricerange": "expensive",
    "type": "restaurant",
    "choice": "2"
   },
   {
    "name": "curry_prince",
    "address": "451_newmarket_road_fen_ditton",
    "area": "east",
    "food": "indian",
    "phone": "01223566388",
    "postcode": "cb58jj",
    "pricerange": "moderate",
    "type": "restaurant",
    "choice": "2"
   },
   {
    "name": "royal_spice",
    "address": "victoria_avenue_chesterton",
    "area": "north",
    "food": "indian",
    "phone": "01733553355",
    "postcode": "cb41eh",
    "pricerange": "cheap",
    "type": "restaurant",
    "choice": "2"
   },
   {
    "name": "the_nirala",
    "address": "7_milton_road_chesterton",
    "area": "north",
    "food": "indian",
    "phone": "01223360966",
    "postcode": "cb41uy",
    "pricerange": "moderate",
    "type": "restaurant"
   },
   {
    "name": "taj_tandoori",
    "address": "64_cherry_hinton_road_cherry_hinton",
    "area": "south",
    "food": "indian",
    "phone": "01223412299",
    "postcode": "cb17aa",
    "pricerange": "expensive",
    "type": "restaurant",
    "choice": "2"
   }
  ],
  "context": [
   "i would like to go to an indian restaurant in the north .",
   "i found 2 that matches your criteria . would you prefer a moderate or cheap pricing ?",
   "how about the moderate one ? may i have their address , please ?"
  ],
  "output": "yes the_nirala ' s address is 7_milton_road_chesterton and their postcode is cb41uy . is there anything else i can help you with today ?",
  "gold_entities": [
   "the_nirala",
   "cb41uy",
   "7_milton_road_chesterton"
  ],
  "sketch_tags": [
   "null_tag",
   "the_nirala",
   "null_tag",
   "null_tag",
   "null_tag",
   "null_tag",
   "7_milton_road_chesterton",
   "null_tag",
   "null_tag",
   "null_tag",
   "null_tag",
   "cb41uy",
   "null_tag",
   "null_tag",
   "null_tag",
   "null_tag",
   "null_tag",
   "null_tag",
   "null_tag",
   "null_tag",
   "null_tag",
   "null_tag",
   "null_tag",
   "null_tag"
  ],
  "sketch_outs": [
   "yes",
   "sketch_name",
   "'",
   "s",
   "address",
   "is",
   "sketch_address",
   "and",
   "their",
   "postcode",
   "is",
   "sketch_postcode",
   ".",
   "is",
   "there",
   "anything",
   "else",
   "i",
   "can",
   "help",
   "you",
   "with",
   "today",
   "?"
  ]
 },
 {
  "did": 16,
  "type": "restaurant",
  "key_ptr": [],
  "kb_ptr": [],
  "kb": [
   {
    "name": "tandoori_palace",
    "address": "68_histon_road_chesterton",
    "area": "west",
    "food": "indian",
    "phone": "01223506055",
    "postcode": "cb43le",
    "pricerange": "expensive",
    "type": "restaurant",
    "choice": "2"
   },
   {
    "name": "the_nirala",
    "address": "7_milton_road_chesterton",
    "area": "north",
    "food": "indian",
    "phone": "01223360966",
    "postcode": "cb41uy",
    "pricerange": "moderate",
    "type": "restaurant",
    "choice": "2"
   },
   {
    "name": "curry_garden",
    "address": "106_regent_street_city_centre",
    "area": "centre",
    "food": "indian",
    "phone": "01223302330",
    "postcode": "cb21dp",
    "pricerange": "expensive",
    "type": "restaurant",
    "choice": "2"
   },
   {
    "name": "curry_prince",
    "address": "451_newmarket_road_fen_ditton",
    "area": "east",
    "food": "indian",
    "phone": "01223566388",
    "postcode": "cb58jj",
    "pricerange": "moderate",
    "type": "restaurant",
    "choice": "2"
   },
   {
    "name": "royal_spice",
    "address": "victoria_avenue_chesterton",
    "area": "north",
    "food": "indian",
    "phone": "01733553355",
    "postcode": "cb41eh",
    "pricerange": "cheap",
    "type": "restaurant",
    "choice": "2"
   },
   {
    "name": "the_nirala",
    "address": "7_milton_road_chesterton",
    "area": "north",
    "food": "indian",
    "phone": "01223360966",
    "postcode": "cb41uy",
    "pricerange": "moderate",
    "type": "restaurant"
   },
   {
    "name": "taj_tandoori",
    "address": "64_cherry_hinton_road_cherry_hinton",
    "area": "south",
    "food": "indian",
    "phone": "01223412299",
    "postcode": "cb17aa",
    "pricerange": "expensive",
    "type": "restaurant",
    "choice": "2"
   }
  ],
  "context": [
   "i would like to go to an indian restaurant in the north .",
   "i found 2 that matches your criteria . would you prefer a moderate or cheap pricing ?",
   "how about the moderate one ? may i have their address , please ?",
   "yes the_nirala ' s address is 7_milton_road_chesterton and their postcode is cb41uy . is there anything else i can help you with today ?",
   "no , that is all , thank you . have a nice day ."
  ],
  "output": "so glad we could help you out . thanks for using the cambridge towninfo centre , and have a glorious day !",
  "gold_entities": [
   "centre"
  ],
  "sketch_tags": [
   "null_tag",
   "null_tag",
   "null_tag",
   "null_tag",
   "null_tag",
   "null_tag",
   "null_tag",
   "null_tag",
   "null_tag",
   "null_tag",
   "null_tag",
   "null_tag",
   "null_tag",
   "null_tag",
   "centre",
   "null_tag",
   "null_tag",
   "null_tag",
   "null_tag",
   "null_tag",
   "null_tag",
   "null_tag"
  ],
  "sketch_outs": [
   "so",
   "glad",
   "we",
   "could",
   "help",
   "you",
   "out",
   ".",
   "thanks",
   "for",
   "using",
   "the",
   "cambridge",
   "towninfo",
   "sketch_area",
   ",",
   "and",
   "have",
   "a",
   "glorious",
   "day",
   "!"
  ]
 },
 {
  "did": 17,
  "type": "hotel",
  "key_ptr": [],
  "kb_ptr": [],
  "kb": [
   {
    "name": "alexander_bed_and_breakfast",
    "address": "56_saint_barnabas_road",
    "area": "centre",
    "phone": "01223525725",
    "postcode": "cb12de",
    "pricerange": "cheap",
    "stars": "4_star",
    "type": "guesthouse",
    "ref": "osp4trb9"
   },
   {
    "name": "acorn_guest_house",
    "address": "154_chesterton_road",
    "area": "north",
    "phone": "01223353888",
    "postcode": "cb41da",
    "pricerange": "moderate",
    "stars": "4_star",
    "type": "guesthouse",
    "ref": "osp4trb9"
   },
   {
    "name": "alpha-milton_guest_house",
    "address": "63_milton_road",
    "area": "north",
    "phone": "01223311625",
    "postcode": "cb41xa",
    "pricerange": "moderate",
    "stars": "3_star",
    "type": "guesthouse",
    "ref": "osp4trb9"
   },
   {
    "name": "the_lensfield_hotel",
    "address": "53-57_lensfield_road",
    "area": "south",
    "phone": "01223355017",
    "postcode": "cb21en",
    "pricerange": "expensive",
    "stars": "3_star",
    "type": "hotel"
   },
   {
    "name": "allenbell",
    "address": "517a_coldham_lane",
    "area": "east",
    "phone": "01223210353",
    "postcode": "cb13js",
    "pricerange": "cheap",
    "stars": "4_star",
    "type": "guesthouse",
    "ref": "osp4trb9"
   },
   {
    "name": "a_and_b_guest_house",
    "address": "124_tenison_road",
    "area": "east",
    "phone": "01223315702",
    "postcode": "cb12dp",
    "pricerange": "moderate",
    "stars": "4_star",
    "type": "guesthouse",
    "ref": "osp4trb9"
   },
   {
    "name": "the_lensfield_hotel",
    "address": "53-57_lensfield_road",
    "area": "south",
    "phone": "01223355017",
    "postcode": "cb21en",
    "pricerange": "expensive",
    "stars": "3_star",
    "type": "hotel",
    "ref": "osp4trb9"
   }
  ],
  "context": [
   "i need to find the_lensfield_hotel ."
  ],
  "output": "the_lensfield_hotel is located on the south end . the address is 53-57_lensfield_road , postcodecb21en . can i get you any more information ?",
  "gold_entities": [
   "south",
   "the_lensfield_hotel",
   "53-57_lensfield_road"
  ],
  "sketch_tags": [
   "the_lensfield_hotel",
   "null_tag",
   "null_tag",
   "null_tag",
   "null_tag",
   "south",
   "null_tag",
   "null_tag",
   "null_tag",
   "null_tag",
   "null_tag",
   "53-57_lensfield_road",
   "null_tag",
   "null_tag",
   "null_tag",
   "null_tag",
   "null_tag",
   "null_tag",
   "null_tag",
   "null_tag",
   "null_tag",
   "null_tag",
   "null_tag"
  ],
  "sketch_outs": [
   "sketch_name",
   "is",
   "located",
   "on",
   "the",
   "sketch_area",
   "end",
   ".",
   "the",
   "address",
   "is",
   "sketch_address",
   ",",
   "postcodecb21en",
   ".",
   "can",
   "i",
   "get",
   "you",
   "any",
   "more",
   "information",
   "?"
  ]
 },
 {
  "did": 17,
  "type": "hotel",
  "key_ptr": [],
  "kb_ptr": [],
  "kb": [
   {
    "name": "alexander_bed_and_breakfast",
    "address": "56_saint_barnabas_road",
    "area": "centre",
    "phone": "01223525725",
    "postcode": "cb12de",
    "pricerange": "cheap",
    "stars": "4_star",
    "type": "guesthouse",
    "ref": "osp4trb9"
   },
   {
    "name": "acorn_guest_house",
    "address": "154_chesterton_road",
    "area": "north",
    "phone": "01223353888",
    "postcode": "cb41da",
    "pricerange": "moderate",
    "stars": "4_star",
    "type": "guesthouse",
    "ref": "osp4trb9"
   },
   {
    "name": "alpha-milton_guest_house",
    "address": "63_milton_road",
    "area": "north",
    "phone": "01223311625",
    "postcode": "cb41xa",
    "pricerange": "moderate",
    "stars": "3_star",
    "type": "guesthouse",
    "ref": "osp4trb9"
   },
   {
    "name": "the_lensfield_hotel",
    "address": "53-57_lensfield_road",
    "area": "south",
    "phone": "01223355017",
    "postcode": "cb21en",
    "pricerange": "expensive",
    "stars": "3_star",
    "type": "hotel"
   },
   {
    "name": "allenbell",
    "address": "517a_coldham_lane",
    "area": "east",
    "phone": "01223210353",
    "postcode": "cb13js",
    "pricerange": "cheap",
    "stars": "4_star",
    "type": "guesthouse",
    "ref": "osp4trb9"
   },
   {
    "name": "a_and_b_guest_house",
    "address": "124_tenison_road",
    "area": "east",
    "phone": "01223315702",
    "postcode": "cb12dp",
    "pricerange": "moderate",
    "stars": "4_star",
    "type": "guesthouse",
    "ref": "osp4trb9"
   },
   {
    "name": "the_lensfield_hotel",
    "address": "53-57_lensfield_road",
    "area": "south",
    "phone": "01223355017",
    "postcode": "cb21en",
    "pricerange": "expensive",
    "stars": "3_star",
    "type": "hotel",
    "ref": "osp4trb9"
   }
  ],
  "context": [
   "i need to find the_lensfield_hotel .",
   "the_lensfield_hotel is located on the south end . the address is 53-57_lensfield_road , postcodecb21en . can i get you any more information ?",
   "book it for 7 people , 3 nights , starting sunday . give me the reference number ."
  ],
  "output": "the lensfield has been booked according to your specifications . your reference number is: osp4trb9 . is there anything else we can help you with ?",
  "gold_entities": [
   "osp4trb9"
  ],
  "sketch_tags": [
   "null_tag",
   "null_tag",
   "null_tag",
   "null_tag",
   "null_tag",
   "null_tag",
   "null_tag",
   "null_tag",
   "null_tag",
   "null_tag",
   "null_tag",
   "null_tag",
   "null_tag",
   "null_tag",
   "osp4trb9",
   "null_tag",
   "null_tag",
   "null_tag",
   "null_tag",
   "null_tag",
   "null_tag",
   "null_tag",
   "null_tag",
   "null_tag",
   "null_tag",
   "null_tag"
  ],
  "sketch_outs": [
   "the",
   "lensfield",
   "has",
   "been",
   "booked",
   "according",
   "to",
   "your",
   "specifications",
   ".",
   "your",
   "reference",
   "number",
   "is:",
   "sketch_ref",
   ".",
   "is",
   "there",
   "anything",
   "else",
   "we",
   "can",
   "help",
   "you",
   "with",
   "?"
  ]
 },
 {
  "did": 17,
  "type": "hotel",
  "key_ptr": [],
  "kb_ptr": [],
  "kb": [
   {
    "name": "alexander_bed_and_breakfast",
    "address": "56_saint_barnabas_road",
    "area": "centre",
    "phone": "01223525725",
    "postcode": "cb12de",
    "pricerange": "cheap",
    "stars": "4_star",
    "type": "guesthouse",
    "ref": "osp4trb9"
   },
   {
    "name": "acorn_guest_house",
    "address": "154_chesterton_road",
    "area": "north",
    "phone": "01223353888",
    "postcode": "cb41da",
    "pricerange": "moderate",
    "stars": "4_star",
    "type": "guesthouse",
    "ref": "osp4trb9"
   },
   {
    "name": "alpha-milton_guest_house",
    "address": "63_milton_road",
    "area": "north",
    "phone": "01223311625",
    "postcode": "cb41xa",
    "pricerange": "moderate",
    "stars": "3_star",
    "type": "guesthouse",
    "ref": "osp4trb9"
   },
   {
    "name": "the_lensfield_hotel",
    "address": "53-57_lensfield_road",
    "area": "south",
    "phone": "01223355017",
    "postcode": "cb21en",
    "pricerange": "expensive",
    "stars": "3_star",
    "type": "hotel"
   },
   {
    "name": "allenbell",
    "address": "517a_coldham_lane",
    "area": "east",
    "phone": "01223210353",
    "postcode": "cb13js",
    "pricerange": "cheap",
    "stars": "4_star",
    "type": "guesthouse",
    "ref": "osp4trb9"
   },
   {
    "name": "a_and_b_guest_house",
    "address": "124_tenison_road",
    "area": "east",
    "phone": "01223315702",
    "postcode": "cb12dp",
    "pricerange": "moderate",
    "stars": "4_star",
    "type": "guesthouse",
    "ref": "osp4trb9"
   },
   {
    "name": "the_lensfield_hotel",
    "address": "53-57_lensfield_road",
    "area": "south",
    "phone": "01223355017",
    "postcode": "cb21en",
    "pricerange": "expensive",
    "stars": "3_star",
    "type": "hotel",
    "ref": "osp4trb9"
   }
  ],
  "context": [
   "i need to find the_lensfield_hotel .",
   "the_lensfield_hotel is located on the south end . the address is 53-57_lensfield_road , postcodecb21en . can i get you any more information ?",
   "book it for 7 people , 3 nights , starting sunday . give me the reference number .",
   "the lensfield has been booked according to your specifications . your reference number is: osp4trb9 . is there anything else we can help you with ?",
   "no , that ' s everything . thank you so much for your help . have a great day !"
  ],
  "output": "you ' re welcome , you have a great day as well .",
  "gold_entities": [],
  "sketch_tags": [
   "null_tag",
   "null_tag",
   "null_tag",
   "null_tag",
   "null_tag",
   "null_tag",
   "null_tag",
   "null_tag",
   "null_tag",
   "null_tag",
   "null_tag",
   "null_tag",
   "null_tag"
  ],
  "sketch_outs": [
   "you",
   "'",
   "re",
   "welcome",
   ",",
   "you",
   "have",
   "a",
   "great",
   "day",
   "as",
   "well",
   "."
  ]
 },
 {
  "did": 18,
  "type": "attraction",
  "key_ptr": [],
  "kb_ptr": [],
  "kb": [
   {
    "name": "soul_tree_nightclub",
    "address": "1-6_corn_exchange_street",
    "area": "centre",
    "phone": "01223477900",
    "postcode": "cb23qf",
    "pricerange": "cheap",
    "type": "nightclub",
    "choice": "5"
   },
   {
    "name": "kambar",
    "address": "1_wheeler_street",
    "area": "centre",
    "phone": "01223842725",
    "postcode": "cb23qb",
    "pricerange": "moderate",
    "type": "nightclub",
    "choice": "5"
   },
   {
    "name": "the_fez_club",
    "address": "8_market_passage",
    "area": "centre",
    "phone": "01223519224",
    "postcode": "cb23hx",
    "pricerange": "moderate",
    "type": "nightclub",
    "choice": "5"
   },
   {
    "name": "ballare",
    "address": "heidelberg_gardens_,_lion_yard",
    "area": "centre",
    "phone": "01223364222",
    "postcode": "cb23na",
    "pricerange": "moderate",
    "type": "nightclub",
    "choice": "5"
   },
   {
    "name": "club_salsa",
    "address": "1_station_road",
    "area": "centre",
    "phone": "07782218745",
    "postcode": "cb12jb",
    "pricerange": "moderate",
    "type": "nightclub",
    "choice": "5"
   },
   {
    "name": "abbey_pool_and_astroturf_pitch",
    "address": "pool_way_,_whitehill_road_,_off_newmarket_road",
    "area": "east",
    "phone": "01223902088",
    "postcode": "cb58nt",
    "pricerange": "<dontknow>",
    "type": "swimmingpool",
    "choice": "5"
   },
   {
    "name": "ballare",
    "address": "heidelberg_gardens_,_lion_yard",
    "area": "centre",
    "phone": "01223364222",
    "postcode": "cb23na",
    "pricerange": "moderate",
    "type": "nightclub"
   }
  ],
  "context": [
   "i ' m looking for a nightclub to go to . are there any in the centre of town ?"
  ],
  "output": "there are 5 nightclubs in the centre . ballare is one of them . would that work for you ?",
  "gold_entities": [
   "ballare",
   "5",
   "centre"
  ],
  "sketch_tags": [
   "null_tag",
   "null_tag",
   "5",
   "null_tag",
   "null_tag",
   "null_tag",
   "centre",
   "null_tag",
   "ballare",
   "null_tag",
   "null_tag",
   "null_tag",
   "null_tag",
   "null_tag",
   "null_tag",
   "null_tag",
   "null_tag",
   "null_tag",
   "null_tag",
   "null_tag"
  ],
  "sketch_outs": [
   "there",
   "are",
   "sketch_choice",
   "nightclubs",
   "in",
   "the",
   "sketch_area",
   ".",
   "sketch_name",
   "is",
   "one",
   "of",
   "them",
   ".",
   "would",
   "that",
   "work",
   "for",
   "you",
   "?"
  ]
 },
 {
  "did": 18,
  "type": "attraction",
  "key_ptr": [],
  "kb_ptr": [],
  "kb": [
   {
    "name": "soul_tree_nightclub",
    "address": "1-6_corn_exchange_street",
    "area": "centre",
    "phone": "01223477900",
    "postcode": "cb23qf",
    "pricerange": "cheap",
    "type": "nightclub",
    "choice": "5"
   },
   {
    "name": "kambar",
    "address": "1_wheeler_street",
    "area": "centre",
    "phone": "01223842725",
    "postcode": "cb23qb",
    "pricerange": "moderate",
    "type": "nightclub",
    "choice": "5"
   },
   {
    "name": "the_fez_club",
    "address": "8_market_passage",
    "area": "centre",
    "phone": "01223519224",
    "postcode": "cb23hx",
    "pricerange": "moderate",
    "type": "nightclub",
    "choice": "5"
   },
   {
    "name": "ballare",
    "address": "heidelberg_gardens_,_lion_yard",
    "area": "centre",
    "phone": "01223364222",
    "postcode": "cb23na",
    "pricerange": "moderate",
    "type": "nightclub",
    "choice": "5"
   },
   {
    "name": "club_salsa",
    "address": "1_station_road",
    "area": "centre",
    "phone": "07782218745",
    "postcode": "cb12jb",
    "pricerange": "moderate",
    "type": "nightclub",
    "choice": "5"
   },
   {
    "name": "abbey_pool_and_astroturf_pitch",
    "address": "pool_way_,_whitehill_road_,_off_newmarket_road",
    "area": "east",
    "phone": "01223902088",
    "postcode": "cb58nt",
    "pricerange": "<dontknow>",
    "type": "swimmingpool",
    "choice": "5"
   },
   {
    "name": "ballare",
    "address": "heidelberg_gardens_,_lion_yard",
    "area": "centre",
    "phone": "01223364222",
    "postcode": "cb23na",
    "pricerange": "moderate",
    "type": "nightclub"
   }
  ],
  "context": [
   "i ' m looking for a nightclub to go to . are there any in the centre of town ?",
   "there are 5 nightclubs in the centre . ballare is one of them . would that work for you ?",
   "is there an entrance fee for ballare ?"
  ],
  "output": "the fee is 5 pounds .",
  "gold_entities": [
   "5"
  ],
  "sketch_tags": [
   "null_tag",
   "null_tag",
   "null_tag",
   "5",
   "null_tag",
   "null_tag"
  ],
  "sketch_outs": [
   "the",
   "fee",
   "is",
   "sketch_choice",
   "pounds",
   "."
  ]
 },
 {
  "did": 18,
  "type": "attraction",
  "key_ptr": [],
  "kb_ptr": [],
  "kb": [
   {
    "name": "soul_tree_nightclub",
    "address": "1-6_corn_exchange_street",
    "area": "centre",
    "phone": "01223477900",
    "postcode": "cb23qf",
    "pricerange": "cheap",
    "type": "nightclub",
    "choice": "5"
   },
   {
    "name": "kambar",
    "address": "1_wheeler_street",
    "area": "centre",
    "phone": "01223842725",
    "postcode": "cb23qb",
    "pricerange": "moderate",
    "type": "nightclub",
    "choice": "5"
   },
   {
    "name": "the_fez_club",
    "address": "8_market_passage",
    "area": "centre",
    "phone": "01223519224",
    "postcode": "cb23hx",
    "pricerange": "moderate",
    "type": "nightclub",
    "choice": "5"
   },
   {
    "name": "ballare",
    "address": "heidelberg_gardens_,_lion_yard",
    "area": "centre",
    "phone": "01223364222",
    "postcode": "cb23na",
    "pricerange": "moderate",
    "type": "nightclub",
    "choice": "5"
   },
   {
    "name": "club_salsa",
    "address": "1_station_road",
    "area": "centre",
    "phone": "07782218745",
    "postcode": "cb12jb",
    "pricerange": "moderate",
    "type": "nightclub",
    "choice": "5"
   },
   {
    "name": "abbey_pool_and_astroturf_pitch",
    "address": "pool_way_,_whitehill_road_,_off_newmarket_road",
    "area": "east",
    "phone": "01223902088",
    "postcode": "cb58nt",
    "pricerange": "<dontknow>",
    "type": "swimmingpool",
    "choice": "5"
   },
   {
    "name": "ballare",
    "address": "heidelberg_gardens_,_lion_yard",
    "area": "centre",
    "phone": "01223364222",
    "postcode": "cb23na",
    "pricerange": "moderate",
    "type": "nightclub"
   }
  ],
  "context": [
   "i ' m looking for a nightclub to go to . are there any in the centre of town ?",
   "there are 5 nightclubs in the centre . ballare is one of them . would that work for you ?",
   "is there an entrance fee for ballare ?",
   "the fee is 5 pounds .",
   "thank you ! that ' s all i needed ."
  ],
  "output": "okay , thank you for calling .",
  "gold_entities": [],
  "sketch_tags": [
   "null_tag",
   "null_tag",
   "null_tag",
   "null_tag",
   "null_tag",
   "null_tag",
   "null_tag"
  ],
  "sketch_outs": [
   "okay",
   ",",
   "thank",
   "you",
   "for",
   "calling",
   "."
  ]
 },
 {
  "did": 19,
  "type": "attraction",
  "key_ptr": [],
  "kb_ptr": [],
  "kb": [
   {
    "name": "adc_theatre",
    "address": "park_street",
    "area": "centre",
    "phone": "01223300085",
    "postcode": "cb58as",
    "pricerange": "<dontknow>",
    "type": "theatre"
   },
   {
    "name": "broughton_house_gallery",
    "address": "98_king_street",
    "area": "centre",
    "phone": "01223314960",
    "postcode": "cb11ln",
    "pricerange": "free",
    "type": "museum"
   },
   {
    "name": "byard_art",
    "address": "14_king_'_s_parade",
    "area": "south",
    "phone": "01223464646",
    "postcode": "cb21sj",
    "pricerange": "free",
    "type": "museum"
   },
   {
    "name": "all_saints_church",
    "address": "jesus_lane",
    "area": "centre",
    "phone": "01223452587",
    "postcode": "cb58bs",
    "pricerange": "free",
    "type": "architecture"
   },
   {
    "name": "abbey_pool_and_astroturf_pitch",
    "address": "pool_way_,_whitehill_road_,_off_newmarket_road",
    "area": "east",
    "phone": "01223902088",
    "postcode": "cb58nt",
    "pricerange": "<dontknow>",
    "type": "swimmingpool"
   },
   {
    "name": "kettle_'_s_yard",
    "address": "castle_street",
    "area": "west",
    "phone": "01223748100",
    "postcode": "cb30aq",
    "pricerange": "free",
    "type": "museum"
   },
   {
    "name": "ballare",
    "address": "heidelberg_gardens_,_lion_yard",
    "area": "centre",
    "phone": "01223364222",
    "postcode": "cb23na",
    "pricerange": "moderate",
    "type": "nightclub"
   }
  ],
  "context": [
   "i ' m looking for some info on an attraction called kettle_'_s_yard ."
  ],
  "output": "absolutely ! the entrance is free ! it is located in the west . the address is castle_street !",
  "gold_entities": [
   "west",
   "castle_street",
   "free"
  ],
  "sketch_tags": [
   "null_tag",
   "null_tag",
   "null_tag",
   "null_tag",
   "null_tag",
   "free",
   "null_tag",
   "null_tag",
   "null_tag",
   "null_tag",
   "null_tag",
   "null_tag",
   "west",
   "null_tag",
   "null_tag",
   "null_tag",
   "null_tag",
   "castle_street",
   "null_tag"
  ],
  "sketch_outs": [
   "absolutely",
   "!",
   "the",
   "entrance",
   "is",
   "sketch_entrance_fee",
   "!",
   "it",
   "is",
   "located",
   "in",
   "the",
   "sketch_area",
   ".",
   "the",
   "address",
   "is",
   "sketch_address",
   "!"
  ]
 },
 {
  "did": 19,
  "type": "attraction",
  "key_ptr": [],
  "kb_ptr": [],
  "kb": [
   {
    "name": "adc_theatre",
    "address": "park_street",
    "area": "centre",
    "phone": "01223300085",
    "postcode": "cb58as",
    "pricerange": "<dontknow>",
    "type": "theatre"
   },
   {
    "name": "broughton_house_gallery",
    "address": "98_king_street",
    "area": "centre",
    "phone": "01223314960",
    "postcode": "cb11ln",
    "pricerange": "free",
    "type": "museum"
   },
   {
    "name": "byard_art",
    "address": "14_king_'_s_parade",
    "area": "south",
    "phone": "01223464646",
    "postcode": "cb21sj",
    "pricerange": "free",
    "type": "museum"
   },
   {
    "name": "all_saints_church",
    "address": "jesus_lane",
    "area": "centre",
    "phone": "01223452587",
    "postcode": "cb58bs",
    "pricerange": "free",
    "type": "architecture"
   },
   {
    "name": "abbey_pool_and_astroturf_pitch",
    "address": "pool_way_,_whitehill_road_,_off_newmarket_road",
    "area": "east",
    "phone": "01223902088",
    "postcode": "cb58nt",
    "pricerange": "<dontknow>",
    "type": "swimmingpool"
   },
   {
    "name": "kettle_'_s_yard",
    "address": "castle_street",
    "area": "west",
    "phone": "01223748100",
    "postcode": "cb30aq",
    "pricerange": "free",
    "type": "museum"
   },
   {
    "name": "ballare",
    "address": "heidelberg_gardens_,_lion_yard",
    "area": "centre",
    "phone": "01223364222",
    "postcode": "cb23na",
    "pricerange": "moderate",
    "type": "nightclub"
   }
  ],
  "context": [
   "i ' m looking for some info on an attraction called kettle_'_s_yard .",
   "absolutely ! the entrance is free ! it is located in the west . the address is castle_street !",
   "great thank you for all your help , that ' s all that i needed to know ."
  ],
  "output": "you ' re very welcome ! thanks for contacting cambridge towninfo centre and have a great day !",
  "gold_entities": [
   "centre"
  ],
  "sketch_tags": [
   "null_tag",
   "null_tag",
   "null_tag",
   "null_tag",
   "null_tag",
   "null_tag",
   "null_tag",
   "null_tag",
   "null_tag",
   "null_tag",
   "null_tag",
   "centre",
   "null_tag",
   "null_tag",
   "null_tag",
   "null_tag",
   "null_tag",
   "null_tag"
  ],
  "sketch_outs": [
   "you",
   "'",
   "re",
   "very",
   "welcome",
   "!",
   "thanks",
   "for",
   "contacting",
   "cambridge",
   "towninfo",
   "sketch_area",
   "and",
   "have",
   "a",
   "great",
   "day",
   "!"
  ]
 },
 {
  "did": 20,
  "type": "hotel",
  "key_ptr": [],
  "kb_ptr": [],
  "kb": [
   {
    "name": "finches_bed_and_breakfast",
    "address": "144_thornton_road",
    "area": "west",
    "phone": "01223276653",
    "postcode": "cb30nd",
    "pricerange": "cheap",
    "stars": "4_star",
    "type": "guesthouse",
    "choice": "lots_of_them",
    "ref": "x7vu6y8y"
   },
   {
    "name": "warkworth_house",
    "address": "warkworth_terrace",
    "area": "east",
    "phone": "01223363682",
    "postcode": "cb11ee",
    "pricerange": "moderate",
    "stars": "4_star",
    "type": "guesthouse",
    "choice": "lots_of_them",
    "ref": "x7vu6y8y"
   },
   {
    "name": "archway_house",
    "address": "52_gilbert_road",
    "area": "north",
    "phone": "01223575314",
    "postcode": "cb43pe",
    "pricerange": "moderate",
    "stars": "4_star",
    "type": "guesthouse",
    "choice": "lots_of_them",
    "ref": "x7vu6y8y"
   },
   {
    "name": "worth_house",
    "address": "152_chesterton_road",
    "area": "north",
    "phone": "01223316074",
    "postcode": "cb41da",
    "pricerange": "cheap",
    "stars": "4_star",
    "type": "guesthouse",
    "choice": "lots_of_them",
    "ref": "x7vu6y8y"
   },
   {
    "name": "acorn_guest_house",
    "address": "154_chesterton_road",
    "area": "north",
    "phone": "01223353888",
    "postcode": "cb41da",
    "pricerange": "moderate",
    "stars": "4_star",
    "type": "guesthouse",
    "choice": "lots_of_them",
    "ref": "x7vu6y8y"
   },
   {
    "name": "autumn_house",
    "address": "710_newmarket_road",
    "area": "east",
    "phone": "01223575122",
    "postcode": "cb58rs",
    "pricerange": "cheap",
    "stars": "4_star",
    "type": "guesthouse",
    "choice": "lots_of_them",
    "ref": "x7vu6y8y"
   },
   {
    "name": "limehouse",
    "address": "78-80_milton_road",
    "area": "north",
    "phone": "01223300552",
    "postcode": "cb42je",
    "pricerange": "moderate",
    "stars": "4_star",
    "type": "guesthouse",
    "choice": "lots_of_them",
    "ref": "x7vu6y8y"
   }
  ],
  "context": [
   "hello , i am looking to stay in a guesthouse that includes free parking"
  ],
  "output": "i have lots_of_them to choose from . is there any area of town that i can check into for you ?",
  "gold_entities": [
   "lots_of_them"
  ],
  "sketch_tags": [
   "null_tag",
   "null_tag",
   "lots_of_them",
   "null_tag",
   "null_tag",
   "null_tag",
   "null_tag",
   "null_tag",
   "null_tag",
   "null_tag",
   "null_tag",
   "null_tag",
   "null_tag",
   "null_tag",
   "null_tag",
   "null_tag",
   "null_tag",
   "null_tag",
   "null_tag",
   "null_tag",
   "null_tag"
  ],
  "sketch_outs": [
   "i",
   "have",
   "sketch_choice",
   "to",
   "choose",
   "from",
   ".",
   "is",
   "there",
   "any",
   "area",
   "of",
   "town",
   "that",
   "i",
   "can",
   "check",
   "into",
   "for",
   "you",
   "?"
  ]
 },
 {
  "did": 20,
  "type": "hotel",
  "key_ptr": [],
  "kb_ptr": [],
  "kb": [
   {
    "name": "finches_bed_and_breakfast",
    "address": "144_thornton_road",
    "area": "west",
    "phone": "01223276653",
    "postcode": "cb30nd",
    "pricerange": "cheap",
    "stars": "4_star",
    "type": "guesthouse",
    "choice": "lots_of_them",
    "ref": "x7vu6y8y"
   },
   {
    "name": "warkworth_house",
    "address": "warkworth_terrace",
    "area": "east",
    "phone": "01223363682",
    "postcode": "cb11ee",
    "pricerange": "moderate",
    "stars": "4_star",
    "type": "guesthouse",
    "choice": "lots_of_them",
    "ref": "x7vu6y8y"
   },
   {
    "name": "archway_house",
    "address": "52_gilbert_road",
    "area": "north",
    "phone": "01223575314",
    "postcode": "cb43pe",
    "pricerange": "moderate",
    "stars": "4_star",
    "type": "guesthouse",
    "choice": "lots_of_them",
    "ref": "x7vu6y8y"
   },
   {
    "name": "worth_house",
    "address": "152_chesterton_road",
    "area": "north",
    "phone": "01223316074",
    "postcode": "cb41da",
    "pricerange": "cheap",
    "stars": "4_star",
    "type": "guesthouse",
    "choice": "lots_of_them",
    "ref": "x7vu6y8y"
   },
   {
    "name": "acorn_guest_house",
    "address": "154_chesterton_road",
    "area": "north",
    "phone": "01223353888",
    "postcode": "cb41da",
    "pricerange": "moderate",
    "stars": "4_star",
    "type": "guesthouse",
    "choice": "lots_of_them",
    "ref": "x7vu6y8y"
   },
   {
    "name": "autumn_house",
    "address": "710_newmarket_road",
    "area": "east",
    "phone": "01223575122",
    "postcode": "cb58rs",
    "pricerange": "cheap",
    "stars": "4_star",
    "type": "guesthouse",
    "choice": "lots_of_them",
    "ref": "x7vu6y8y"
   },
   {
    "name": "limehouse",
    "address": "78-80_milton_road",
    "area": "north",
    "phone": "01223300552",
    "postcode": "cb42je",
    "pricerange": "moderate",
    "stars": "4_star",
    "type": "guesthouse",
    "choice": "lots_of_them",
    "ref": "x7vu6y8y"
   }
  ],
  "context": [
   "hello , i am looking to stay in a guesthouse that includes free parking",
   "i have lots_of_them to choose from . is there any area of town that i can check into for you ?",
   "no . i would like it to have a star rating of 4 and free wifi ."
  ],
  "output": "there are 16 such guest houses . you might like the alexander b and b , which is rated 4_star , yet inexpensive , and offers all the luxury the others choices do .",
  "gold_entities": [
   "4_star"
  ],
  "sketch_tags": [
   "null_tag",
   "null_tag",
   "null_tag",
   "null_tag",
   "null_tag",
   "null_tag",
   "null_tag",
   "null_tag",
   "null_tag",
   "null_tag",
   "null_tag",
   "null_tag",
   "null_tag",
   "null_tag",
   "null_tag",
   "null_tag",
   "null_tag",
   "null_tag",
   "null_tag",
   "4_star",
   "null_tag",
   "null_tag",
   "null_tag",
   "null_tag",
   "null_tag",
   "null_tag",
   "null_tag",
   "null_tag",
   "null_tag",
   "null_tag",
   "null_tag",
   "null_tag",
   "null_tag",
   "null_tag"
  ],
  "sketch_outs": [
   "there",
   "are",
   "16",
   "such",
   "guest",
   "houses",
   ".",
   "you",
   "might",
   "like",
   "the",
   "alexander",
   "b",
   "and",
   "b",
   ",",
   "which",
   "is",
   "rated",
   "sketch_stars",
   ",",
   "yet",
   "inexpensive",
   ",",
   "and",
   "offers",
   "all",
   "the",
   "luxury",
   "the",
   "others",
   "choices",
   "do",
   "."
  ]
 },
 {
  "did": 20,
  "type": "hotel",
  "key_ptr": [],
  "kb_ptr": [],
  "kb": [
   {
    "name": "finches_bed_and_breakfast",
    "address": "144_thornton_road",
    "area": "west",
    "phone": "01223276653",
    "postcode": "cb30nd",
    "pricerange": "cheap",
    "stars": "4_star",
    "type": "guesthouse",
    "choice": "lots_of_them",
    "ref": "x7vu6y8y"
   },
   {
    "name": "warkworth_house",
    "address": "warkworth_terrace",
    "area": "east",
    "phone": "01223363682",
    "postcode": "cb11ee",
    "pricerange": "moderate",
    "stars": "4_star",
    "type": "guesthouse",
    "choice": "lots_of_them",
    "ref": "x7vu6y8y"
   },
   {
    "name": "archway_house",
    "address": "52_gilbert_road",
    "area": "north",
    "phone": "01223575314",
    "postcode": "cb43pe",
    "pricerange": "moderate",
    "stars": "4_star",
    "type": "guesthouse",
    "choice": "lots_of_them",
    "ref": "x7vu6y8y"
   },
   {
    "name": "worth_house",
    "address": "152_chesterton_road",
    "area": "north",
    "phone": "01223316074",
    "postcode": "cb41da",
    "pricerange": "cheap",
    "stars": "4_star",
    "type": "guesthouse",
    "choice": "lots_of_them",
    "ref": "x7vu6y8y"
   },
   {
    "name": "acorn_guest_house",
    "address": "154_chesterton_road",
    "area": "north",
    "phone": "01223353888",
    "postcode": "cb41da",
    "pricerange": "moderate",
    "stars": "4_star",
    "type": "guesthouse",
    "choice": "lots_of_them",
    "ref": "x7vu6y8y"
   },
   {
    "name": "autumn_house",
    "address": "710_newmarket_road",
    "area": "east",
    "phone": "01223575122",
    "postcode": "cb58rs",
    "pricerange": "cheap",
    "stars": "4_star",
    "type": "guesthouse",
    "choice": "lots_of_them",
    "ref": "x7vu6y8y"
   },
   {
    "name": "limehouse",
    "address": "78-80_milton_road",
    "area": "north",
    "phone": "01223300552",
    "postcode": "cb42je",
    "pricerange": "moderate",
    "stars": "4_star",
    "type": "guesthouse",
    "choice": "lots_of_them",
    "ref": "x7vu6y8y"
   }
  ],
  "context": [
   "hello , i am looking to stay in a guesthouse that includes free parking",
   "i have lots_of_them to choose from . is there any area of town that i can check into for you ?",
   "no . i would like it to have a star rating of 4 and free wifi .",
   "there are 16 such guest houses . you might like the alexander b and b , which is rated 4_star , yet inexpensive , and offers all the luxury the others choices do .",
   "that sounds great ! can you book the alexander for 2 people ? we ' ll need it for 5 nights starting on thursday ."
  ],
  "output": "i am afraid that was unsuccessful . would like to book another day or a shorter stay ?",
  "gold_entities": [],
  "sketch_tags": [
   "null_tag",
   "null_tag",
   "null_tag",
   "null_tag",
   "null_tag",
   "null_tag",
   "null_tag",
   "null_tag",
   "null_tag",
   "null_tag",
   "null_tag",
   "null_tag",
   "null_tag",
   "null_tag",
   "null_tag",
   "null_tag",
   "null_tag",
   "null_tag"
  ],
  "sketch_outs": [
   "i",
   "am",
   "afraid",
   "that",
   "was",
   "unsuccessful",
   ".",
   "would",
   "like",
   "to",
   "book",
   "another",
   "day",
   "or",
   "a",
   "shorter",
   "stay",
   "?"
  ]
 },
 {
  "did": 20,
  "type": "hotel",
  "key_ptr": [],
  "kb_ptr": [],
  "kb": [
   {
    "name": "finches_bed_and_breakfast",
    "address": "144_thornton_road",
    "area": "west",
    "phone": "01223276653",
    "postcode": "cb30nd",
    "pricerange": "cheap",
    "stars": "4_star",
    "type": "guesthouse",
    "choice": "lots_of_them",
    "ref": "x7vu6y8y"
   },
   {
    "name": "warkworth_house",
    "address": "warkworth_terrace",
    "area": "east",
    "phone": "01223363682",
    "postcode": "cb11ee",
    "pricerange": "moderate",
    "stars": "4_star",
    "type": "guesthouse",
    "choice": "lots_of_them",
    "ref": "x7vu6y8y"
   },
   {
    "name": "archway_house",
    "address": "52_gilbert_road",
    "area": "north",
    "phone": "01223575314",
    "postcode": "cb43pe",
    "pricerange": "moderate",
    "stars": "4_star",
    "type": "guesthouse",
    "choice": "lots_of_them",
    "ref": "x7vu6y8y"
   },
   {
    "name": "worth_house",
    "address": "152_chesterton_road",
    "area": "north",
    "phone": "01223316074",
    "postcode": "cb41da",
    "pricerange": "cheap",
    "stars": "4_star",
    "type": "guesthouse",
    "choice": "lots_of_them",
    "ref": "x7vu6y8y"
   },
   {
    "name": "acorn_guest_house",
    "address": "154_chesterton_road",
    "area": "north",
    "phone": "01223353888",
    "postcode": "cb41da",
    "pricerange": "moderate",
    "stars": "4_star",
    "type": "guesthouse",
    "choice": "lots_of_them",
    "ref": "x7vu6y8y"
   },
   {
    "name": "autumn_house",
    "address": "710_newmarket_road",
    "area": "east",
    "phone": "01223575122",
    "postcode": "cb58rs",
    "pricerange": "cheap",
    "stars": "4_star",
    "type": "guesthouse",
    "choice": "lots_of_them",
    "ref": "x7vu6y8y"
   },
   {
    "name": "limehouse",
    "address": "78-80_milton_road",
    "area": "north",
    "phone": "01223300552",
    "postcode": "cb42je",
    "pricerange": "moderate",
    "stars": "4_star",
    "type": "guesthouse",
    "choice": "lots_of_them",
    "ref": "x7vu6y8y"
   }
  ],
  "context": [
   "hello , i am looking to stay in a guesthouse that includes free parking",
   "i have lots_of_them to choose from . is there any area of town that i can check into for you ?",
   "no . i would like it to have a star rating of 4 and free wifi .",
   "there are 16 such guest houses . you might like the alexander b and b , which is rated 4_star , yet inexpensive , and offers all the luxury the others choices do .",
   "that sounds great ! can you book the alexander for 2 people ? we ' ll need it for 5 nights starting on thursday .",
   "i am afraid that was unsuccessful . would like to book another day or a shorter stay ?",
   "can we try 2 nights instead then ? i ' ll need the reference number as well ."
  ],
  "output": "your booking at the alexander for 2 nights was successful . your reference number is x7vu6y8y . is there anything else i can help you with today ?",
  "gold_entities": [
   "x7vu6y8y"
  ],
  "sketch_tags": [
   "null_tag",
   "null_tag",
   "null_tag",
   "null_tag",
   "null_tag",
   "null_tag",
   "null_tag",
   "null_tag",
   "null_tag",
   "null_tag",
   "null_tag",
   "null_tag",
   "null_tag",
   "null_tag",
   "null_tag",
   "x7vu6y8y",
   "null_tag",
   "null_tag",
   "null_tag",
   "null_tag",
   "null_tag",
   "null_tag",
   "null_tag",
   "null_tag",
   "null_tag",
   "null_tag",
   "null_tag",
   "null_tag"
  ],
  "sketch_outs": [
   "your",
   "booking",
   "at",
   "the",
   "alexander",
   "for",
   "2",
   "nights",
   "was",
   "successful",
   ".",
   "your",
   "reference",
   "number",
   "is",
   "sketch_ref",
   ".",
   "is",
   "there",
   "anything",
   "else",
   "i",
   "can",
   "help",
   "you",
   "with",
   "today",
   "?"
  ]
 },
 {
  "did": 20,
  "type": "hotel",
  "key_ptr": [],
  "kb_ptr": [],
  "kb": [
   {
    "name": "finches_bed_and_breakfast",
    "address": "144_thornton_road",
    "area": "west",
    "phone": "01223276653",
    "postcode": "cb30nd",
    "pricerange": "cheap",
    "stars": "4_star",
    "type": "guesthouse",
    "choice": "lots_of_them",
    "ref": "x7vu6y8y"
   },
   {
    "name": "warkworth_house",
    "address": "warkworth_terrace",
    "area": "east",
    "phone": "01223363682",
    "postcode": "cb11ee",
    "pricerange": "moderate",
    "stars": "4_star",
    "type": "guesthouse",
    "choice": "lots_of_them",
    "ref": "x7vu6y8y"
   },
   {
    "name": "archway_house",
    "address": "52_gilbert_road",
    "area": "north",
    "phone": "01223575314",
    "postcode": "cb43pe",
    "pricerange": "moderate",
    "stars": "4_star",
    "type": "guesthouse",
    "choice": "lots_of_them",
    "ref": "x7vu6y8y"
   },
   {
    "name": "worth_house",
    "address": "152_chesterton_road",
    "area": "north",
    "phone": "01223316074",
    "postcode": "cb41da",
    "pricerange": "cheap",
    "stars": "4_star",
    "type": "guesthouse",
    "choice": "lots_of_them",
    "ref": "x7vu6y8y"
   },
   {
    "name": "acorn_guest_house",
    "address": "154_chesterton_road",
    "area": "north",
    "phone": "01223353888",
    "postcode": "cb41da",
    "pricerange": "moderate",
    "stars": "4_star",
    "type": "guesthouse",
    "choice": "lots_of_them",
    "ref": "x7vu6y8y"
   },
   {
    "name": "autumn_house",
    "address": "710_newmarket_road",
    "area": "east",
    "phone": "01223575122",
    "postcode": "cb58rs",
    "pricerange": "cheap",
    "stars": "4_star",
    "type": "guesthouse",
    "choice": "lots_of_them",
    "ref": "x7vu6y8y"
   },
   {
    "name": "limehouse",
    "address": "78-80_milton_road",
    "area": "north",
    "phone": "01223300552",
    "postcode": "cb42je",
    "pricerange": "moderate",
    "stars": "4_star",
    "type": "guesthouse",
    "choice": "lots_of_them",
    "ref": "x7vu6y8y"
   }
  ],
  "context": [
   "hello , i am looking to stay in a guesthouse that includes free parking",
   "i have lots_of_them to choose from . is there any area of town that i can check into for you ?",
   "no . i would like it to have a star rating of 4 and free wifi .",
   "there are 16 such guest houses . you might like the alexander b and b , which is rated 4_star , yet inexpensive , and offers all the luxury the others choices do .",
   "that sounds great ! can you book the alexander for 2 people ? we ' ll need it for 5 nights starting on thursday .",
   "i am afraid that was unsuccessful . would like to book another day or a shorter stay ?",
   "can we try 2 nights instead then ? i ' ll need the reference number as well .",
   "your booking at the alexander for 2 nights was successful . your reference number is x7vu6y8y . is there anything else i can help you with today ?",
   "that will be all , thanks ."
  ],
  "output": "awesome . take care !",
  "gold_entities": [],
  "sketch_tags": [
   "null_tag",
   "null_tag",
   "null_tag",
   "null_tag",
   "null_tag"
  ],
  "sketch_outs": [
   "awesome",
   ".",
   "take",
   "care",
   "!"
  ]
 },
 {
  "did": 21,
  "type": "hotel",
  "key_ptr": [],
  "kb_ptr": [],
  "kb": [
   {
    "name": "a_and_b_guest_house",
    "address": "124_tenison_road",
    "area": "east",
    "phone": "01223315702",
    "postcode": "cb12dp",
    "pricerange": "moderate",
    "stars": "4_star",
    "type": "guesthouse",
    "choice": "four",
    "ref": "4wngilmf"
   },
   {
    "name": "bridge_guest_house",
    "address": "151_hills_road",
    "area": "south",
    "phone": "01223247942",
    "postcode": "cb28rj",
    "pricerange": "moderate",
    "stars": "3_star",
    "type": "guesthouse",
    "choice": "four",
    "ref": "4wngilmf"
   },
   {
    "name": "hamilton_lodge",
    "address": "156_chesterton_road",
    "area": "north",
    "phone": "01223365664",
    "postcode": "cb41da",
    "pricerange": "moderate",
    "stars": "3_star",
    "type": "guesthouse"
   },
   {
    "name": "hobsons_house",
    "address": "96_barton_road",
    "area": "west",
    "phone": "01223304906",
    "postcode": "cb39lh",
    "pricerange": "moderate",
    "stars": "3_star",
    "type": "guesthouse",
    "choice": "four",
    "ref": "4wngilmf"
   },
   {
    "name": "hamilton_lodge",
    "address": "156_chesterton_road",
    "area": "north",
    "phone": "01223365664",
    "postcode": "cb41da",
    "pricerange": "moderate",
    "stars": "3_star",
    "type": "guesthouse",
    "choice": "four",
    "ref": "4wngilmf"
   },
   {
    "name": "acorn_guest_house",
    "address": "154_chesterton_road",
    "area": "north",
    "phone": "01223353888",
    "postcode": "cb41da",
    "pricerange": "moderate",
    "stars": "4_star",
    "type": "guesthouse",
    "choice": "four",
    "ref": "4wngilmf"
   },
   {
    "name": "hobsons_house",
    "address": "96_barton_road",
    "area": "west",
    "phone": "01223304906",
    "postcode": "cb39lh",
    "pricerange": "moderate",
    "stars": "3_star",
    "type": "guesthouse"
   }
  ],
  "context": [
   "i need to find a guesthouse with a 3_star rating"
  ],
  "output": "we have four such guesthouses . do you have a preferred location ?",
  "gold_entities": [
   "four"
  ],
  "sketch_tags": [
   "null_tag",
   "null_tag",
   "four",
   "null_tag",
   "null_tag",
   "null_tag",
   "null_tag",
   "null_tag",
   "null_tag",
   "null_tag",
   "null_tag",
   "null_tag",
   "null_tag"
  ],
  "sketch_outs": [
   "we",
   "have",
   "sketch_choice",
   "such",
   "guesthouses",
   ".",
   "do",
   "you",
   "have",
   "a",
   "preferred",
   "location",
   "?"
  ]
 },
 {
  "did": 21,
  "type": "hotel",
  "key_ptr": [],
  "kb_ptr": [],
  "kb": [
   {
    "name": "a_and_b_guest_house",
    "address": "124_tenison_road",
    "area": "east",
    "phone": "01223315702",
    "postcode": "cb12dp",
    "pricerange": "moderate",
    "stars": "4_star",
    "type": "guesthouse",
    "choice": "four",
    "ref": "4wngilmf"
   },
   {
    "name": "bridge_guest_house",
    "address": "151_hills_road",
    "area": "south",
    "phone": "01223247942",
    "postcode": "cb28rj",
    "pricerange": "moderate",
    "stars": "3_star",
    "type": "guesthouse",
    "choice": "four",
    "ref": "4wngilmf"
   },
   {
    "name": "hamilton_lodge",
    "address": "156_chesterton_road",
    "area": "north",
    "phone": "01223365664",
    "postcode": "cb41da",
    "pricerange": "moderate",
    "stars": "3_star",
    "type": "guesthouse"
   },
   {
    "name": "hobsons_house",
    "address": "96_barton_road",
    "area": "west",
    "phone": "01223304906",
    "postcode": "cb39lh",
    "pricerange": "moderate",
    "stars": "3_star",
    "type": "guesthouse",
    "choice": "four",
    "ref": "4wngilmf"
   },
   {
    "name": "hamilton_lodge",
    "address": "156_chesterton_road",
    "area": "north",
    "phone": "01223365664",
    "postcode": "cb41da",
    "pricerange": "moderate",
    "stars": "3_star",
    "type": "guesthouse",
    "choice": "four",
    "ref": "4wngilmf"
   },
   {
    "name": "acorn_guest_house",
    "address": "154_chesterton_road",
    "area": "north",
    "phone": "01223353888",
    "postcode": "cb41da",
    "pricerange": "moderate",
    "stars": "4_star",
    "type": "guesthouse",
    "choice": "four",
    "ref": "4wngilmf"
   },
   {
    "name": "hobsons_house",
    "address": "96_barton_road",
    "area": "west",
    "phone": "01223304906",
    "postcode": "cb39lh",
    "pricerange": "moderate",
    "stars": "3_star",
    "type": "guesthouse"
   }
  ],
  "context": [
   "i need to find a guesthouse with a 3_star rating",
   "we have four such guesthouses . do you have a preferred location ?",
   "no , i don ' t . i want one that includes free wifi ."
  ],
  "output": "bridge gue house , hamilton_lodge , and hobsons_house are all available if you ' d like one of those ?",
  "gold_entities": [
   "hamilton_lodge",
   "hobsons_house"
  ],
  "sketch_tags": [
   "null_tag",
   "null_tag",
   "null_tag",
   "null_tag",
   "hamilton_lodge",
   "null_tag",
   "null_tag",
   "hobsons_house",
   "null_tag",
   "null_tag",
   "null_tag",
   "null_tag",
   "null_tag",
   "null_tag",
   "null_tag",
   "null_tag",
   "null_tag",
   "null_tag",
   "null_tag",
   "null_tag"
  ],
  "sketch_outs": [
   "bridge",
   "gue",
   "house",
   ",",
   "sketch_name",
   ",",
   "and",
   "sketch_name",
   "are",
   "all",
   "available",
   "if",
   "you",
   "'",
   "d",
   "like",
   "one",
   "of",
   "those",
   "?"
  ]
 },
 {
  "did": 21,
  "type": "hotel",
  "key_ptr": [],
  "kb_ptr": [],
  "kb": [
   {
    "name": "a_and_b_guest_house",
    "address": "124_tenison_road",
    "area": "east",
    "phone": "01223315702",
    "postcode": "cb12dp",
    "pricerange": "moderate",
    "stars": "4_star",
    "type": "guesthouse",
    "choice": "four",
    "ref": "4wngilmf"
   },
   {
    "name": "bridge_guest_house",
    "address": "151_hills_road",
    "area": "south",
    "phone": "01223247942",
    "postcode": "cb28rj",
    "pricerange": "moderate",
    "stars": "3_star",
    "type": "guesthouse",
    "choice": "four",
    "ref": "4wngilmf"
   },
   {
    "name": "hamilton_lodge",
    "address": "156_chesterton_road",
    "area": "north",
    "phone": "01223365664",
    "postcode": "cb41da",
    "pricerange": "moderate",
    "stars": "3_star",
    "type": "guesthouse"
   },
   {
    "name": "hobsons_house",
    "address": "96_barton_road",
    "area": "west",
    "phone": "01223304906",
    "postcode": "cb39lh",
    "pricerange": "moderate",
    "stars": "3_star",
    "type": "guesthouse",
    "choice": "four",
    "ref": "4wngilmf"
   },
   {
    "name": "hamilton_lodge",
    "address": "156_chesterton_road",
    "area": "north",
    "phone": "01223365664",
    "postcode": "cb41da",
    "pricerange": "moderate",
    "stars": "3_star",
    "type": "guesthouse",
    "choice": "four",
    "ref": "4wngilmf"
   },
   {
    "name": "acorn_guest_house",
    "address": "154_chesterton_road",
    "area": "north",
    "phone": "01223353888",
    "postcode": "cb41da",
    "pricerange": "moderate",
    "stars": "4_star",
    "type": "guesthouse",
    "choice": "four",
    "ref": "4wngilmf"
   },
   {
    "name": "hobsons_house",
    "address": "96_barton_road",
    "area": "west",
    "phone": "01223304906",
    "postcode": "cb39lh",
    "pricerange": "moderate",
    "stars": "3_star",
    "type": "guesthouse"
   }
  ],
  "context": [
   "i need to find a guesthouse with a 3_star rating",
   "we have four such guesthouses . do you have a preferred location ?",
   "no , i don ' t . i want one that includes free wifi .",
   "bridge gue house , hamilton_lodge , and hobsons_house are all available if you ' d like one of those ?",
   "please book the hamilton_lodge , for 6 people ."
  ],
  "output": "i ' d be happy to . how many nights would you like to stay ? and i ' ll need to know the day you would like to start your stay .",
  "gold_entities": [],
  "sketch_tags": [
   "null_tag",
   "null_tag",
   "null_tag",
   "null_tag",
   "null_tag",
   "null_tag",
   "null_tag",
   "null_tag",
   "null_tag",
   "null_tag",
   "null_tag",
   "null_tag",
   "null_tag",
   "null_tag",
   "null_tag",
   "null_tag",
   "null_tag",
   "null_tag",
   "null_tag",
   "null_tag",
   "null_tag",
   "null_tag",
   "null_tag",
   "null_tag",
   "null_tag",
   "null_tag",
   "null_tag",
   "null_tag",
   "null_tag",
   "null_tag",
   "null_tag",
   "null_tag",
   "null_tag"
  ],
  "sketch_outs": [
   "i",
   "'",
   "d",
   "be",
   "happy",
   "to",
   ".",
   "how",
   "many",
   "nights",
   "would",
   "you",
   "like",
   "to",
   "stay",
   "?",
   "and",
   "i",
   "'",
   "ll",
   "need",
   "to",
   "know",
   "the",
   "day",
   "you",
   "would",
   "like",
   "to",
   "start",
   "your",
   "stay",
   "."
  ]
 },
 {
  "did": 21,
  "type": "hotel",
  "key_ptr": [],
  "kb_ptr": [],
  "kb": [
   {
    "name": "a_and_b_guest_house",
    "address": "124_tenison_road",
    "area": "east",
    "phone": "01223315702",
    "postcode": "cb12dp",
    "pricerange": "moderate",
    "stars": "4_star",
    "type": "guesthouse",
    "choice": "four",
    "ref": "4wngilmf"
   },
   {
    "name": "bridge_guest_house",
    "address": "151_hills_road",
    "area": "south",
    "phone": "01223247942",
    "postcode": "cb28rj",
    "pricerange": "moderate",
    "stars": "3_star",
    "type": "guesthouse",
    "choice": "four",
    "ref": "4wngilmf"
   },
   {
    "name": "hamilton_lodge",
    "address": "156_chesterton_road",
    "area": "north",
    "phone": "01223365664",
    "postcode": "cb41da",
    "pricerange": "moderate",
    "stars": "3_star",
    "type": "guesthouse"
   },
   {
    "name": "hobsons_house",
    "address": "96_barton_road",
    "area": "west",
    "phone": "01223304906",
    "postcode": "cb39lh",
    "pricerange": "moderate",
    "stars": "3_star",
    "type": "guesthouse",
    "choice": "four",
    "ref": "4wngilmf"
   },
   {
    "name": "hamilton_lodge",
    "address": "156_chesterton_road",
    "area": "north",
    "phone": "01223365664",
    "postcode": "cb41da",
    "pricerange": "moderate",
    "stars": "3_star",
    "type": "guesthouse",
    "choice": "four",
    "ref": "4wngilmf"
   },
   {
    "name": "acorn_guest_house",
    "address": "154_chesterton_road",
    "area": "north",
    "phone": "01223353888",
    "postcode": "cb41da",
    "pricerange": "moderate",
    "stars": "4_star",
    "type": "guesthouse",
    "choice": "four",
    "ref": "4wngilmf"
   },
   {
    "name": "hobsons_house",
    "address": "96_barton_road",
    "area": "west",
    "phone": "01223304906",
    "postcode": "cb39lh",
    "pricerange": "moderate",
    "stars": "3_star",
    "type": "guesthouse"
   }
  ],
  "context": [
   "i need to find a guesthouse with a 3_star rating",
   "we have four such guesthouses . do you have a preferred location ?",
   "no , i don ' t . i want one that includes free wifi .",
   "bridge gue house , hamilton_lodge , and hobsons_house are all available if you ' d like one of those ?",
   "please book the hamilton_lodge , for 6 people .",
   "i ' d be happy to . how many nights would you like to stay ? and i ' ll need to know the day you would like to start your stay .",
   "i ' ll be staying 2 nights starting on wednesday . oh , and there are 6 of us ."
  ],
  "output": "i ' m sorry , my reservation attempt was unsuccessful . will another day or length of stay work ?",
  "gold_entities": [],
  "sketch_tags": [
   "null_tag",
   "null_tag",
   "null_tag",
   "null_tag",
   "null_tag",
   "null_tag",
   "null_tag",
   "null_tag",
   "null_tag",
   "null_tag",
   "null_tag",
   "null_tag",
   "null_tag",
   "null_tag",
   "null_tag",
   "null_tag",
   "null_tag",
   "null_tag",
   "null_tag",
   "null_tag"
  ],
  "sketch_outs": [
   "i",
   "'",
   "m",
   "sorry",
   ",",
   "my",
   "reservation",
   "attempt",
   "was",
   "unsuccessful",
   ".",
   "will",
   "another",
   "day",
   "or",
   "length",
   "of",
   "stay",
   "work",
   "?"
  ]
 },
 {
  "did": 21,
  "type": "hotel",
  "key_ptr": [],
  "kb_ptr": [],
  "kb": [
   {
    "name": "a_and_b_guest_house",
    "address": "124_tenison_road",
    "area": "east",
    "phone": "01223315702",
    "postcode": "cb12dp",
    "pricerange": "moderate",
    "stars": "4_star",
    "type": "guesthouse",
    "choice": "four",
    "ref": "4wngilmf"
   },
   {
    "name": "bridge_guest_house",
    "address": "151_hills_road",
    "area": "south",
    "phone": "01223247942",
    "postcode": "cb28rj",
    "pricerange": "moderate",
    "stars": "3_star",
    "type": "guesthouse",
    "choice": "four",
    "ref": "4wngilmf"
   },
   {
    "name": "hamilton_lodge",
    "address": "156_chesterton_road",
    "area": "north",
    "phone": "01223365664",
    "postcode": "cb41da",
    "pricerange": "moderate",
    "stars": "3_star",
    "type": "guesthouse"
   },
   {
    "name": "hobsons_house",
    "address": "96_barton_road",
    "area": "west",
    "phone": "01223304906",
    "postcode": "cb39lh",
    "pricerange": "moderate",
    "stars": "3_star",
    "type": "guesthouse",
    "choice": "four",
    "ref": "4wngilmf"
   },
   {
    "name": "hamilton_lodge",
    "address": "156_chesterton_road",
    "area": "north",
    "phone": "01223365664",
    "postcode": "cb41da",
    "pricerange": "moderate",
    "stars": "3_star",
    "type": "guesthouse",
    "choice": "four",
    "ref": "4wngilmf"
   },
   {
    "name": "acorn_guest_house",
    "address": "154_chesterton_road",
    "area": "north",
    "phone": "01223353888",
    "postcode": "cb41da",
    "pricerange": "moderate",
    "stars": "4_star",
    "type": "guesthouse",
    "choice": "four",
    "ref": "4wngilmf"
   },
   {
    "name": "hobsons_house",
    "address": "96_barton_road",
    "area": "west",
    "phone": "01223304906",
    "postcode": "cb39lh",
    "pricerange": "moderate",
    "stars": "3_star",
    "type": "guesthouse"
   }
  ],
  "context": [
   "i need to find a guesthouse with a 3_star rating",
   "we have four such guesthouses . do you have a preferred location ?",
   "no , i don ' t . i want one that includes free wifi .",
   "bridge gue house , hamilton_lodge , and hobsons_house are all available if you ' d like one of those ?",
   "please book the hamilton_lodge , for 6 people .",
   "i ' d be happy to . how many nights would you like to stay ? and i ' ll need to know the day you would like to start your stay .",
   "i ' ll be staying 2 nights starting on wednesday . oh , and there are 6 of us .",
   "i ' m sorry , my reservation attempt was unsuccessful . will another day or length of stay work ?",
   "can you try the same parameters at another hotel ?"
  ],
  "output": "of course , could you tell me the area you would like to stay in so i can narrow it for you ?",
  "gold_entities": [],
  "sketch_tags": [
   "null_tag",
   "null_tag",
   "null_tag",
   "null_tag",
   "null_tag",
   "null_tag",
   "null_tag",
   "null_tag",
   "null_tag",
   "null_tag",
   "null_tag",
   "null_tag",
   "null_tag",
   "null_tag",
   "null_tag",
   "null_tag",
   "null_tag",
   "null_tag",
   "null_tag",
   "null_tag",
   "null_tag",
   "null_tag",
   "null_tag"
  ],
  "sketch_outs": [
   "of",
   "course",
   ",",
   "could",
   "you",
   "tell",
   "me",
   "the",
   "area",
   "you",
   "would",
   "like",
   "to",
   "stay",
   "in",
   "so",
   "i",
   "can",
   "narrow",
   "it",
   "for",
   "you",
   "?"
  ]
 },
 {
  "did": 21,
  "type": "hotel",
  "key_ptr": [],
  "kb_ptr": [],
  "kb": [
   {
    "name": "a_and_b_guest_house",
    "address": "124_tenison_road",
    "area": "east",
    "phone": "01223315702",
    "postcode": "cb12dp",
    "pricerange": "moderate",
    "stars": "4_star",
    "type": "guesthouse",
    "choice": "four",
    "ref": "4wngilmf"
   },
   {
    "name": "bridge_guest_house",
    "address": "151_hills_road",
    "area": "south",
    "phone": "01223247942",
    "postcode": "cb28rj",
    "pricerange": "moderate",
    "stars": "3_star",
    "type": "guesthouse",
    "choice": "four",
    "ref": "4wngilmf"
   },
   {
    "name": "hamilton_lodge",
    "address": "156_chesterton_road",
    "area": "north",
    "phone": "01223365664",
    "postcode": "cb41da",
    "pricerange": "moderate",
    "stars": "3_star",
    "type": "guesthouse"
   },
   {
    "name": "hobsons_house",
    "address": "96_barton_road",
    "area": "west",
    "phone": "01223304906",
    "postcode": "cb39lh",
    "pricerange": "moderate",
    "stars": "3_star",
    "type": "guesthouse",
    "choice": "four",
    "ref": "4wngilmf"
   },
   {
    "name": "hamilton_lodge",
    "address": "156_chesterton_road",
    "area": "north",
    "phone": "01223365664",
    "postcode": "cb41da",
    "pricerange": "moderate",
    "stars": "3_star",
    "type": "guesthouse",
    "choice": "four",
    "ref": "4wngilmf"
   },
   {
    "name": "acorn_guest_house",
    "address": "154_chesterton_road",
    "area": "north",
    "phone": "01223353888",
    "postcode": "cb41da",
    "pricerange": "moderate",
    "stars": "4_star",
    "type": "guesthouse",
    "choice": "four",
    "ref": "4wngilmf"
   },
   {
    "name": "hobsons_house",
    "address": "96_barton_road",
    "area": "west",
    "phone": "01223304906",
    "postcode": "cb39lh",
    "pricerange": "moderate",
    "stars": "3_star",
    "type": "guesthouse"
   }
  ],
  "context": [
   "i need to find a guesthouse with a 3_star rating",
   "we have four such guesthouses . do you have a preferred location ?",
   "no , i don ' t . i want one that includes free wifi .",
   "bridge gue house , hamilton_lodge , and hobsons_house are all available if you ' d like one of those ?",
   "please book the hamilton_lodge , for 6 people .",
   "i ' d be happy to . how many nights would you like to stay ? and i ' ll need to know the day you would like to start your stay .",
   "i ' ll be staying 2 nights starting on wednesday . oh , and there are 6 of us .",
   "i ' m sorry , my reservation attempt was unsuccessful . will another day or length of stay work ?",
   "can you try the same parameters at another hotel ?",
   "of course , could you tell me the area you would like to stay in so i can narrow it for you ?",
   "the are does not matter , just 3_star and wifi at a guesthouse please ."
  ],
  "output": "i ' ve got you a reservation for 6 at hobson ' s house for 2 nights . your reference number is 4wngilmf .",
  "gold_entities": [
   "4wngilmf"
  ],
  "sketch_tags": [
   "null_tag",
   "null_tag",
   "null_tag",
   "null_tag",
   "null_tag",
   "null_tag",
   "null_tag",
   "null_tag",
   "null_tag",
   "null_tag",
   "null_tag",
   "null_tag",
   "null_tag",
   "null_tag",
   "null_tag",
   "null_tag",
   "null_tag",
   "null_tag",
   "null_tag",
   "null_tag",
   "null_tag",
   "null_tag",
   "4wngilmf",
   "null_tag"
  ],
  "sketch_outs": [
   "i",
   "'",
   "ve",
   "got",
   "you",
   "a",
   "reservation",
   "for",
   "6",
   "at",
   "hobson",
   "'",
   "s",
   "house",
   "for",
   "2",
   "nights",
   ".",
   "your",
   "reference",
   "number",
   "is",
   "sketch_ref",
   "."
  ]
 },
 {
  "did": 21,
  "type": "hotel",
  "key_ptr": [],
  "kb_ptr": [],
  "kb": [
   {
    "name": "a_and_b_guest_house",
    "address": "124_tenison_road",
    "area": "east",
    "phone": "01223315702",
    "postcode": "cb12dp",
    "pricerange": "moderate",
    "stars": "4_star",
    "type": "guesthouse",
    "choice": "four",
    "ref": "4wngilmf"
   },
   {
    "name": "bridge_guest_house",
    "address": "151_hills_road",
    "area": "south",
    "phone": "01223247942",
    "postcode": "cb28rj",
    "pricerange": "moderate",
    "stars": "3_star",
    "type": "guesthouse",
    "choice": "four",
    "ref": "4wngilmf"
   },
   {
    "name": "hamilton_lodge",
    "address": "156_chesterton_road",
    "area": "north",
    "phone": "01223365664",
    "postcode": "cb41da",
    "pricerange": "moderate",
    "stars": "3_star",
    "type": "guesthouse"
   },
   {
    "name": "hobsons_house",
    "address": "96_barton_road",
    "area": "west",
    "phone": "01223304906",
    "postcode": "cb39lh",
    "pricerange": "moderate",
    "stars": "3_star",
    "type": "guesthouse",
    "choice": "four",
    "ref": "4wngilmf"
   },
   {
    "name": "hamilton_lodge",
    "address": "156_chesterton_road",
    "area": "north",
    "phone": "01223365664",
    "postcode": "cb41da",
    "pricerange": "moderate",
    "stars": "3_star",
    "type": "guesthouse",
    "choice": "four",
    "ref": "4wngilmf"
   },
   {
    "name": "acorn_guest_house",
    "address": "154_chesterton_road",
    "area": "north",
    "phone": "01223353888",
    "postcode": "cb41da",
    "pricerange": "moderate",
    "stars": "4_star",
    "type": "guesthouse",
    "choice": "four",
    "ref": "4wngilmf"
   },
   {
    "name": "hobsons_house",
    "address": "96_barton_road",
    "area": "west",
    "phone": "01223304906",
    "postcode": "cb39lh",
    "pricerange": "moderate",
    "stars": "3_star",
    "type": "guesthouse"
   }
  ],
  "context": [
   "i need to find a guesthouse with a 3_star rating",
   "we have four such guesthouses . do you have a preferred location ?",
   "no , i don ' t . i want one that includes free wifi .",
   "bridge gue house , hamilton_lodge , and hobsons_house are all available if you ' d like one of those ?",
   "please book the hamilton_lodge , for 6 people .",
   "i ' d be happy to . how many nights would you like to stay ? and i ' ll need to know the day you would like to start your stay .",
   "i ' ll be staying 2 nights starting on wednesday . oh , and there are 6 of us .",
   "i ' m sorry , my reservation attempt was unsuccessful . will another day or length of stay work ?",
   "can you try the same parameters at another hotel ?",
   "of course , could you tell me the area you would like to stay in so i can narrow it for you ?",
   "the are does not matter , just 3_star and wifi at a guesthouse please .",
   "i ' ve got you a reservation for 6 at hobson ' s house for 2 nights . your reference number is 4wngilmf .",
   "thank you so much ! that should be all i need ."
  ],
  "output": "you ' re welcome . enjoy your day .",
  "gold_entities": [],
  "sketch_tags": [
   "null_tag",
   "null_tag",
   "null_tag",
   "null_tag",
   "null_tag",
   "null_tag",
   "null_tag",
   "null_tag",
   "null_tag"
  ],
  "sketch_outs": [
   "you",
   "'",
   "re",
   "welcome",
   ".",
   "enjoy",
   "your",
   "day",
   "."
  ]
 },
 {
  "did": 22,
  "type": "restaurant",
  "key_ptr": [],
  "kb_ptr": [],
  "kb": [
   {
    "name": "pizza_hut_cherry_hinton",
    "address": "g4_cambridge_leisure_park_clifton_way_cherry_hinton",
    "area": "south",
    "food": "italian",
    "phone": "01223323737",
    "postcode": "cb17dy",
    "pricerange": "moderate",
    "type": "restaurant"
   },
   {
    "name": "stazione_restaurant_and_coffee_bar",
    "address": "market_hill_city_centre",
    "area": "centre",
    "food": "italian",
    "phone": "01223352607",
    "postcode": "cb23nj",
    "pricerange": "expensive",
    "type": "restaurant"
   },
   {
    "name": "pizza_express",
    "address": "regent_street_city_centre",
    "area": "centre",
    "food": "italian",
    "phone": "01223324033",
    "postcode": "cb21db",
    "pricerange": "moderate",
    "type": "restaurant"
   },
   {
    "name": "ask_restaurant",
    "address": "12_bridge_street_city_centre",
    "area": "centre",
    "food": "italian",
    "phone": "01223364917",
    "postcode": "cb21uf",
    "pricerange": "cheap",
    "type": "restaurant"
   },
   {
    "name": "pizza_hut_city_centre",
    "address": "regent_street_city_centre",
    "area": "centre",
    "food": "italian",
    "phone": "01223323737",
    "postcode": "cb21ab",
    "pricerange": "cheap",
    "type": "restaurant"
   },
   {
    "name": "prezzo",
    "address": "21_-_24_northampton_road",
    "area": "west",
    "food": "italian",
    "phone": "01799521260",
    "postcode": "cb30ad",
    "pricerange": "moderate",
    "type": "restaurant"
   },
   {
    "name": "da_vinci_pizzeria",
    "address": "20_milton_road_chesterton",
    "area": "north",
    "food": "italian",
    "phone": "01223351707",
    "postcode": "cb41jy",
    "pricerange": "cheap",
    "type": "restaurant"
   }
  ],
  "context": [
   "i am looking for a restaurant . the restaurant should be in the north and should serve italian food"
  ],
  "output": "da_vinci_pizzeria at 20_milton_road_chesterton .",
  "gold_entities": [
   "da_vinci_pizzeria",
   "20_milton_road_chesterton"
  ],
  "sketch_tags": [
   "da_vinci_pizzeria",
   "null_tag",
   "20_milton_road_chesterton",
   "null_tag"
  ],
  "sketch_outs": [
   "sketch_name",
   "at",
   "sketch_address",
   "."
  ]
 },
 {
  "did": 22,
  "type": "restaurant",
  "key_ptr": [],
  "kb_ptr": [],
  "kb": [
   {
    "name": "pizza_hut_cherry_hinton",
    "address": "g4_cambridge_leisure_park_clifton_way_cherry_hinton",
    "area": "south",
    "food": "italian",
    "phone": "01223323737",
    "postcode": "cb17dy",
    "pricerange": "moderate",
    "type": "restaurant"
   },
   {
    "name": "stazione_restaurant_and_coffee_bar",
    "address": "market_hill_city_centre",
    "area": "centre",
    "food": "italian",
    "phone": "01223352607",
    "postcode": "cb23nj",
    "pricerange": "expensive",
    "type": "restaurant"
   },
   {
    "name": "pizza_express",
    "address": "regent_street_city_centre",
    "area": "centre",
    "food": "italian",
    "phone": "01223324033",
    "postcode": "cb21db",
    "pricerange": "moderate",
    "type": "restaurant"
   },
   {
    "name": "ask_restaurant",
    "address": "12_bridge_street_city_centre",
    "area": "centre",
    "food": "italian",
    "phone": "01223364917",
    "postcode": "cb21uf",
    "pricerange": "cheap",
    "type": "restaurant"
   },
   {
    "name": "pizza_hut_city_centre",
    "address": "regent_street_city_centre",
    "area": "centre",
    "food": "italian",
    "phone": "01223323737",
    "postcode": "cb21ab",
    "pricerange": "cheap",
    "type": "restaurant"
   },
   {
    "name": "prezzo",
    "address": "21_-_24_northampton_road",
    "area": "west",
    "food": "italian",
    "phone": "01799521260",
    "postcode": "cb30ad",
    "pricerange": "moderate",
    "type": "restaurant"
   },
   {
    "name": "da_vinci_pizzeria",
    "address": "20_milton_road_chesterton",
    "area": "north",
    "food": "italian",
    "phone": "01223351707",
    "postcode": "cb41jy",
    "pricerange": "cheap",
    "type": "restaurant"
   }
  ],
  "context": [
   "i am looking for a restaurant . the restaurant should be in the north and should serve italian food",
   "da_vinci_pizzeria at 20_milton_road_chesterton .",
   "is that restaurant cheap ?"
  ],
  "output": "yes the restaurant is cheap .",
  "gold_entities": [
   "cheap",
   "restaurant"
  ],
  "sketch_tags": [
   "null_tag",
   "null_tag",
   "restaurant",
   "null_tag",
   "cheap",
   "null_tag"
  ],
  "sketch_outs": [
   "yes",
   "the",
   "sketch_type",
   "is",
   "sketch_pricerange",
   "."
  ]
 },
 {
  "did": 22,
  "type": "restaurant",
  "key_ptr": [],
  "kb_ptr": [],
  "kb": [
   {
    "name": "pizza_hut_cherry_hinton",
    "address": "g4_cambridge_leisure_park_clifton_way_cherry_hinton",
    "area": "south",
    "food": "italian",
    "phone": "01223323737",
    "postcode": "cb17dy",
    "pricerange": "moderate",
    "type": "restaurant"
   },
   {
    "name": "stazione_restaurant_and_coffee_bar",
    "address": "market_hill_city_centre",
    "area": "centre",
    "food": "italian",
    "phone": "01223352607",
    "postcode": "cb23nj",
    "pricerange": "expensive",
    "type": "restaurant"
   },
   {
    "name": "pizza_express",
    "address": "regent_street_city_centre",
    "area": "centre",
    "food": "italian",
    "phone": "01223324033",
    "postcode": "cb21db",
    "pricerange": "moderate",
    "type": "restaurant"
   },
   {
    "name": "ask_restaurant",
    "address": "12_bridge_street_city_centre",
    "area": "centre",
    "food": "italian",
    "phone": "01223364917",
    "postcode": "cb21uf",
    "pricerange": "cheap",
    "type": "restaurant"
   },
   {
    "name": "pizza_hut_city_centre",
    "address": "regent_street_city_centre",
    "area": "centre",
    "food": "italian",
    "phone": "01223323737",
    "postcode": "cb21ab",
    "pricerange": "cheap",
    "type": "restaurant"
   },
   {
    "name": "prezzo",
    "address": "21_-_24_northampton_road",
    "area": "west",
    "food": "italian",
    "phone": "01799521260",
    "postcode": "cb30ad",
    "pricerange": "moderate",
    "type": "restaurant"
   },
   {
    "name": "da_vinci_pizzeria",
    "address": "20_milton_road_chesterton",
    "area": "north",
    "food": "italian",
    "phone": "01223351707",
    "postcode": "cb41jy",
    "pricerange": "cheap",
    "type": "restaurant"
   }
  ],
  "context": [
   "i am looking for a restaurant . the restaurant should be in the north and should serve italian food",
   "da_vinci_pizzeria at 20_milton_road_chesterton .",
   "is that restaurant cheap ?",
   "yes the restaurant is cheap .",
   "please get me the you get phone number and address"
  ],
  "output": "the phone number is 01223351707 and the address is 20_milton_road_chesterton . would you like to make a reservation ?",
  "gold_entities": [
   "01223351707",
   "20_milton_road_chesterton"
  ],
  "sketch_tags": [
   "null_tag",
   "null_tag",
   "null_tag",
   "null_tag",
   "01223351707",
   "null_tag",
   "null_tag",
   "null_tag",
   "null_tag",
   "20_milton_road_chesterton",
   "null_tag",
   "null_tag",
   "null_tag",
   "null_tag",
   "null_tag",
   "null_tag",
   "null_tag",
   "null_tag",
   "null_tag"
  ],
  "sketch_outs": [
   "the",
   "phone",
   "number",
   "is",
   "sketch_phone",
   "and",
   "the",
   "address",
   "is",
   "sketch_address",
   ".",
   "would",
   "you",
   "like",
   "to",
   "make",
   "a",
   "reservation",
   "?"
  ]
 },
 {
  "did": 22,
  "type": "restaurant",
  "key_ptr": [],
  "kb_ptr": [],
  "kb": [
   {
    "name": "pizza_hut_cherry_hinton",
    "address": "g4_cambridge_leisure_park_clifton_way_cherry_hinton",
    "area": "south",
    "food": "italian",
    "phone": "01223323737",
    "postcode": "cb17dy",
    "pricerange": "moderate",
    "type": "restaurant"
   },
   {
    "name": "stazione_restaurant_and_coffee_bar",
    "address": "market_hill_city_centre",
    "area": "centre",
    "food": "italian",
    "phone": "01223352607",
    "postcode": "cb23nj",
    "pricerange": "expensive",
    "type": "restaurant"
   },
   {
    "name": "pizza_express",
    "address": "regent_street_city_centre",
    "area": "centre",
    "food": "italian",
    "phone": "01223324033",
    "postcode": "cb21db",
    "pricerange": "moderate",
    "type": "restaurant"
   },
   {
    "name": "ask_restaurant",
    "address": "12_bridge_street_city_centre",
    "area": "centre",
    "food": "italian",
    "phone": "01223364917",
    "postcode": "cb21uf",
    "pricerange": "cheap",
    "type": "restaurant"
   },
   {
    "name": "pizza_hut_city_centre",
    "address": "regent_street_city_centre",
    "area": "centre",
    "food": "italian",
    "phone": "01223323737",
    "postcode": "cb21ab",
    "pricerange": "cheap",
    "type": "restaurant"
   },
   {
    "name": "prezzo",
    "address": "21_-_24_northampton_road",
    "area": "west",
    "food": "italian",
    "phone": "01799521260",
    "postcode": "cb30ad",
    "pricerange": "moderate",
    "type": "restaurant"
   },
   {
    "name": "da_vinci_pizzeria",
    "address": "20_milton_road_chesterton",
    "area": "north",
    "food": "italian",
    "phone": "01223351707",
    "postcode": "cb41jy",
    "pricerange": "cheap",
    "type": "restaurant"
   }
  ],
  "context": [
   "i am looking for a restaurant . the restaurant should be in the north and should serve italian food",
   "da_vinci_pizzeria at 20_milton_road_chesterton .",
   "is that restaurant cheap ?",
   "yes the restaurant is cheap .",
   "please get me the you get phone number and address",
   "the phone number is 01223351707 and the address is 20_milton_road_chesterton . would you like to make a reservation ?",
   "no thank you . i don ' t a reservation . that is all the info i need today ."
  ],
  "output": "you ' re welcome . please call us again and have a nice day .",
  "gold_entities": [],
  "sketch_tags": [
   "null_tag",
   "null_tag",
   "null_tag",
   "null_tag",
   "null_tag",
   "null_tag",
   "null_tag",
   "null_tag",
   "null_tag",
   "null_tag",
   "null_tag",
   "null_tag",
   "null_tag",
   "null_tag",
   "null_tag"
  ],
  "sketch_outs": [
   "you",
   "'",
   "re",
   "welcome",
   ".",
   "please",
   "call",
   "us",
   "again",
   "and",
   "have",
   "a",
   "nice",
   "day",
   "."
  ]
 },
 {
  "did": 22,
  "type": "restaurant",
  "key_ptr": [],
  "kb_ptr": [],
  "kb": [
   {
    "name": "pizza_hut_cherry_hinton",
    "address": "g4_cambridge_leisure_park_clifton_way_cherry_hinton",
    "area": "south",
    "food": "italian",
    "phone": "01223323737",
    "postcode": "cb17dy",
    "pricerange": "moderate",
    "type": "restaurant"
   },
   {
    "name": "stazione_restaurant_and_coffee_bar",
    "address": "market_hill_city_centre",
    "area": "centre",
    "food": "italian",
    "phone": "01223352607",
    "postcode": "cb23nj",
    "pricerange": "expensive",
    "type": "restaurant"
   },
   {
    "name": "pizza_express",
    "address": "regent_street_city_centre",
    "area": "centre",
    "food": "italian",
    "phone": "01223324033",
    "postcode": "cb21db",
    "pricerange": "moderate",
    "type": "restaurant"
   },
   {
    "name": "ask_restaurant",
    "address": "12_bridge_street_city_centre",
    "area": "centre",
    "food": "italian",
    "phone": "01223364917",
    "postcode": "cb21uf",
    "pricerange": "cheap",
    "type": "restaurant"
   },
   {
    "name": "pizza_hut_city_centre",
    "address": "regent_street_city_centre",
    "area": "centre",
    "food": "italian",
    "phone": "01223323737",
    "postcode": "cb21ab",
    "pricerange": "cheap",
    "type": "restaurant"
   },
   {
    "name": "prezzo",
    "address": "21_-_24_northampton_road",
    "area": "west",
    "food": "italian",
    "phone": "01799521260",
    "postcode": "cb30ad",
    "pricerange": "moderate",
    "type": "restaurant"
   },
   {
    "name": "da_vinci_pizzeria",
    "address": "20_milton_road_chesterton",
    "area": "north",
    "food": "italian",
    "phone": "01223351707",
    "postcode": "cb41jy",
    "pricerange": "cheap",
    "type": "restaurant"
   }
  ],
  "context": [
   "i am looking for a restaurant . the restaurant should be in the north and should serve italian food",
   "da_vinci_pizzeria at 20_milton_road_chesterton .",
   "is that restaurant cheap ?",
   "yes the restaurant is cheap .",
   "please get me the you get phone number and address",
   "the phone number is 01223351707 and the address is 20_milton_road_chesterton . would you like to make a reservation ?",
   "no thank you . i don ' t a reservation . that is all the info i need today .",
   "you ' re welcome . please call us again and have a nice day .",
   "you , too . thank you , goodbye now ."
  ],
  "output": "thank you for allowing me to help you , have a great day .",
  "gold_entities": [],
  "sketch_tags": [
   "null_tag",
   "null_tag",
   "null_tag",
   "null_tag",
   "null_tag",
   "null_tag",
   "null_tag",
   "null_tag",
   "null_tag",
   "null_tag",
   "null_tag",
   "null_tag",
   "null_tag",
   "null_tag"
  ],
  "sketch_outs": [
   "thank",
   "you",
   "for",
   "allowing",
   "me",
   "to",
   "help",
   "you",
   ",",
   "have",
   "a",
   "great",
   "day",
   "."
  ]
 },
 {
  "did": 23,
  "type": "restaurant",
  "key_ptr": [],
  "kb_ptr": [],
  "kb": [
   {
    "name": "meze_bar",
    "address": "196_mill_road_city_centre",
    "area": "centre",
    "food": "turkish",
    "postcode": "cb13nf",
    "pricerange": "expensive",
    "type": "restaurant"
   },
   {
    "name": "meze_bar",
    "address": "196_mill_road_city_centre",
    "area": "centre",
    "food": "turkish",
    "postcode": "cb13nf",
    "pricerange": "expensive",
    "type": "restaurant",
    "ref": "uywxp4gd"
   },
   {
    "name": "pizza_hut_city_centre",
    "address": "regent_street_city_centre",
    "area": "centre",
    "food": "italian",
    "phone": "01223323737",
    "postcode": "cb21ab",
    "pricerange": "cheap",
    "type": "restaurant",
    "ref": "uywxp4gd"
   },
   {
    "name": "pizza_hut_cherry_hinton",
    "address": "g4_cambridge_leisure_park_clifton_way_cherry_hinton",
    "area": "south",
    "food": "italian",
    "phone": "01223323737",
    "postcode": "cb17dy",
    "pricerange": "moderate",
    "type": "restaurant",
    "ref": "uywxp4gd"
   },
   {
    "name": "the_good_luck_chinese_food_takeaway",
    "address": "82_cherry_hinton_road_cherry_hinton",
    "area": "south",
    "food": "chinese",
    "phone": "01223244149",
    "postcode": "cb17ag",
    "pricerange": "expensive",
    "type": "restaurant",
    "ref": "uywxp4gd"
   },
   {
    "name": "curry_garden",
    "address": "106_regent_street_city_centre",
    "area": "centre",
    "food": "indian",
    "phone": "01223302330",
    "postcode": "cb21dp",
    "pricerange": "expensive",
    "type": "restaurant",
    "ref": "uywxp4gd"
   },
   {
    "name": "the_missing_sock",
    "address": "finders_corner_newmarket_road",
    "area": "east",
    "food": "international",
    "phone": "01223812660",
    "postcode": "cb259aq",
    "pricerange": "cheap",
    "type": "restaurant",
    "ref": "uywxp4gd"
   }
  ],
  "context": [
   "am looking for a place to dine it should be in the centre and should be in the expensive price range"
  ],
  "output": "were you looking for a specific type of food ?",
  "gold_entities": [],
  "sketch_tags": [
   "null_tag",
   "null_tag",
   "null_tag",
   "null_tag",
   "null_tag",
   "null_tag",
   "null_tag",
   "null_tag",
   "null_tag",
   "null_tag"
  ],
  "sketch_outs": [
   "were",
   "you",
   "looking",
   "for",
   "a",
   "specific",
   "type",
   "of",
   "food",
   "?"
  ]
 },
 {
  "did": 23,
  "type": "restaurant",
  "key_ptr": [],
  "kb_ptr": [],
  "kb": [
   {
    "name": "meze_bar",
    "address": "196_mill_road_city_centre",
    "area": "centre",
    "food": "turkish",
    "postcode": "cb13nf",
    "pricerange": "expensive",
    "type": "restaurant"
   },
   {
    "name": "meze_bar",
    "address": "196_mill_road_city_centre",
    "area": "centre",
    "food": "turkish",
    "postcode": "cb13nf",
    "pricerange": "expensive",
    "type": "restaurant",
    "ref": "uywxp4gd"
   },
   {
    "name": "pizza_hut_city_centre",
    "address": "regent_street_city_centre",
    "area": "centre",
    "food": "italian",
    "phone": "01223323737",
    "postcode": "cb21ab",
    "pricerange": "cheap",
    "type": "restaurant",
    "ref": "uywxp4gd"
   },
   {
    "name": "pizza_hut_cherry_hinton",
    "address": "g4_cambridge_leisure_park_clifton_way_cherry_hinton",
    "area": "south",
    "food": "italian",
    "phone": "01223323737",
    "postcode": "cb17dy",
    "pricerange": "moderate",
    "type": "restaurant",
    "ref": "uywxp4gd"
   },
   {
    "name": "the_good_luck_chinese_food_takeaway",
    "address": "82_cherry_hinton_road_cherry_hinton",
    "area": "south",
    "food": "chinese",
    "phone": "01223244149",
    "postcode": "cb17ag",
    "pricerange": "expensive",
    "type": "restaurant",
    "ref": "uywxp4gd"
   },
   {
    "name": "curry_garden",
    "address": "106_regent_street_city_centre",
    "area": "centre",
    "food": "indian",
    "phone": "01223302330",
    "postcode": "cb21dp",
    "pricerange": "expensive",
    "type": "restaurant",
    "ref": "uywxp4gd"
   },
   {
    "name": "the_missing_sock",
    "address": "finders_corner_newmarket_road",
    "area": "east",
    "food": "international",
    "phone": "01223812660",
    "postcode": "cb259aq",
    "pricerange": "cheap",
    "type": "restaurant",
    "ref": "uywxp4gd"
   }
  ],
  "context": [
   "am looking for a place to dine it should be in the centre and should be in the expensive price range",
   "were you looking for a specific type of food ?",
   "yes , i am looking for a restaurant that offers vegetarian options ."
  ],
  "output": "i ' m sorry but i do not have any vegetarian restaurants in the centre area . would you like me to search another area for you ?",
  "gold_entities": [
   "centre"
  ],
  "sketch_tags": [
   "null_tag",
   "null_tag",
   "null_tag",
   "null_tag",
   "null_tag",
   "null_tag",
   "null_tag",
   "null_tag",
   "null_tag",
   "null_tag",
   "null_tag",
   "null_tag",
   "null_tag",
   "null_tag",
   "centre",
   "null_tag",
   "null_tag",
   "null_tag",
   "null_tag",
   "null_tag",
   "null_tag",
   "null_tag",
   "null_tag",
   "null_tag",
   "null_tag",
   "null_tag",
   "null_tag",
   "null_tag"
  ],
  "sketch_outs": [
   "i",
   "'",
   "m",
   "sorry",
   "but",
   "i",
   "do",
   "not",
   "have",
   "any",
   "vegetarian",
   "restaurants",
   "in",
   "the",
   "sketch_area",
   "area",
   ".",
   "would",
   "you",
   "like",
   "me",
   "to",
   "search",
   "another",
   "area",
   "for",
   "you",
   "?"
  ]
 },
 {
  "did": 23,
  "type": "restaurant",
  "key_ptr": [],
  "kb_ptr": [],
  "kb": [
   {
    "name": "meze_bar",
    "address": "196_mill_road_city_centre",
    "area": "centre",
    "food": "turkish",
    "postcode": "cb13nf",
    "pricerange": "expensive",
    "type": "restaurant"
   },
   {
    "name": "meze_bar",
    "address": "196_mill_road_city_centre",
    "area": "centre",
    "food": "turkish",
    "postcode": "cb13nf",
    "pricerange": "expensive",
    "type": "restaurant",
    "ref": "uywxp4gd"
   },
   {
    "name": "pizza_hut_city_centre",
    "address": "regent_street_city_centre",
    "area": "centre",
    "food": "italian",
    "phone": "01223323737",
    "postcode": "cb21ab",
    "pricerange": "cheap",
    "type": "restaurant",
    "ref": "uywxp4gd"
   },
   {
    "name": "pizza_hut_cherry_hinton",
    "address": "g4_cambridge_leisure_park_clifton_way_cherry_hinton",
    "area": "south",
    "food": "italian",
    "phone": "01223323737",
    "postcode": "cb17dy",
    "pricerange": "moderate",
    "type": "restaurant",
    "ref": "uywxp4gd"
   },
   {
    "name": "the_good_luck_chinese_food_takeaway",
    "address": "82_cherry_hinton_road_cherry_hinton",
    "area": "south",
    "food": "chinese",
    "phone": "01223244149",
    "postcode": "cb17ag",
    "pricerange": "expensive",
    "type": "restaurant",
    "ref": "uywxp4gd"
   },
   {
    "name": "curry_garden",
    "address": "106_regent_street_city_centre",
    "area": "centre",
    "food": "indian",
    "phone": "01223302330",
    "postcode": "cb21dp",
    "pricerange": "expensive",
    "type": "restaurant",
    "ref": "uywxp4gd"
   },
   {
    "name": "the_missing_sock",
    "address": "finders_corner_newmarket_road",
    "area": "east",
    "food": "international",
    "phone": "01223812660",
    "postcode": "cb259aq",
    "pricerange": "cheap",
    "type": "restaurant",
    "ref": "uywxp4gd"
   }
  ],
  "context": [
   "am looking for a place to dine it should be in the centre and should be in the expensive price range",
   "were you looking for a specific type of food ?",
   "yes , i am looking for a restaurant that offers vegetarian options .",
   "i ' m sorry but i do not have any vegetarian restaurants in the centre area . would you like me to search another area for you ?",
   "yes , how about expensive turkish food in the centre of town ?"
  ],
  "output": "you would probably enjoy meze_bar restaurant . would you like me to make a reservation ?",
  "gold_entities": [
   "restaurant",
   "meze_bar"
  ],
  "sketch_tags": [
   "null_tag",
   "null_tag",
   "null_tag",
   "null_tag",
   "meze_bar",
   "restaurant",
   "null_tag",
   "null_tag",
   "null_tag",
   "null_tag",
   "null_tag",
   "null_tag",
   "null_tag",
   "null_tag",
   "null_tag",
   "null_tag"
  ],
  "sketch_outs": [
   "you",
   "would",
   "probably",
   "enjoy",
   "sketch_name",
   "sketch_type",
   ".",
   "would",
   "you",
   "like",
   "me",
   "to",
   "make",
   "a",
   "reservation",
   "?"
  ]
 },
 {
  "did": 23,
  "type": "restaurant",
  "key_ptr": [],
  "kb_ptr": [],
  "kb": [
   {
    "name": "meze_bar",
    "address": "196_mill_road_city_centre",
    "area": "centre",
    "food": "turkish",
    "postcode": "cb13nf",
    "pricerange": "expensive",
    "type": "restaurant"
   },
   {
    "name": "meze_bar",
    "address": "196_mill_road_city_centre",
    "area": "centre",
    "food": "turkish",
    "postcode": "cb13nf",
    "pricerange": "expensive",
    "type": "restaurant",
    "ref": "uywxp4gd"
   },
   {
    "name": "pizza_hut_city_centre",
    "address": "regent_street_city_centre",
    "area": "centre",
    "food": "italian",
    "phone": "01223323737",
    "postcode": "cb21ab",
    "pricerange": "cheap",
    "type": "restaurant",
    "ref": "uywxp4gd"
   },
   {
    "name": "pizza_hut_cherry_hinton",
    "address": "g4_cambridge_leisure_park_clifton_way_cherry_hinton",
    "area": "south",
    "food": "italian",
    "phone": "01223323737",
    "postcode": "cb17dy",
    "pricerange": "moderate",
    "type": "restaurant",
    "ref": "uywxp4gd"
   },
   {
    "name": "the_good_luck_chinese_food_takeaway",
    "address": "82_cherry_hinton_road_cherry_hinton",
    "area": "south",
    "food": "chinese",
    "phone": "01223244149",
    "postcode": "cb17ag",
    "pricerange": "expensive",
    "type": "restaurant",
    "ref": "uywxp4gd"
   },
   {
    "name": "curry_garden",
    "address": "106_regent_street_city_centre",
    "area": "centre",
    "food": "indian",
    "phone": "01223302330",
    "postcode": "cb21dp",
    "pricerange": "expensive",
    "type": "restaurant",
    "ref": "uywxp4gd"
   },
   {
    "name": "the_missing_sock",
    "address": "finders_corner_newmarket_road",
    "area": "east",
    "food": "international",
    "phone": "01223812660",
    "postcode": "cb259aq",
    "pricerange": "cheap",
    "type": "restaurant",
    "ref": "uywxp4gd"
   }
  ],
  "context": [
   "am looking for a place to dine it should be in the centre and should be in the expensive price range",
   "were you looking for a specific type of food ?",
   "yes , i am looking for a restaurant that offers vegetarian options .",
   "i ' m sorry but i do not have any vegetarian restaurants in the centre area . would you like me to search another area for you ?",
   "yes , how about expensive turkish food in the centre of town ?",
   "you would probably enjoy meze_bar restaurant . would you like me to make a reservation ?",
   "yes , please reserve a table for 4 on monday at 15:15 ."
  ],
  "output": "i ' m sorry booking was unsuccessful . could you try another time perhaps ?",
  "gold_entities": [],
  "sketch_tags": [
   "null_tag",
   "null_tag",
   "null_tag",
   "null_tag",
   "null_tag",
   "null_tag",
   "null_tag",
   "null_tag",
   "null_tag",
   "null_tag",
   "null_tag",
   "null_tag",
   "null_tag",
   "null_tag",
   "null_tag"
  ],
  "sketch_outs": [
   "i",
   "'",
   "m",
   "sorry",
   "booking",
   "was",
   "unsuccessful",
   ".",
   "could",
   "you",
   "try",
   "another",
   "time",
   "perhaps",
   "?"
  ]
 },
 {
  "did": 23,
  "type": "restaurant",
  "key_ptr": [],
  "kb_ptr": [],
  "kb": [
   {
    "name": "meze_bar",
    "address": "196_mill_road_city_centre",
    "area": "centre",
    "food": "turkish",
    "postcode": "cb13nf",
    "pricerange": "expensive",
    "type": "restaurant"
   },
   {
    "name": "meze_bar",
    "address": "196_mill_road_city_centre",
    "area": "centre",
    "food": "turkish",
    "postcode": "cb13nf",
    "pricerange": "expensive",
    "type": "restaurant",
    "ref": "uywxp4gd"
   },
   {
    "name": "pizza_hut_city_centre",
    "address": "regent_street_city_centre",
    "area": "centre",
    "food": "italian",
    "phone": "01223323737",
    "postcode": "cb21ab",
    "pricerange": "cheap",
    "type": "restaurant",
    "ref": "uywxp4gd"
   },
   {
    "name": "pizza_hut_cherry_hinton",
    "address": "g4_cambridge_leisure_park_clifton_way_cherry_hinton",
    "area": "south",
    "food": "italian",
    "phone": "01223323737",
    "postcode": "cb17dy",
    "pricerange": "moderate",
    "type": "restaurant",
    "ref": "uywxp4gd"
   },
   {
    "name": "the_good_luck_chinese_food_takeaway",
    "address": "82_cherry_hinton_road_cherry_hinton",
    "area": "south",
    "food": "chinese",
    "phone": "01223244149",
    "postcode": "cb17ag",
    "pricerange": "expensive",
    "type": "restaurant",
    "ref": "uywxp4gd"
   },
   {
    "name": "curry_garden",
    "address": "106_regent_street_city_centre",
    "area": "centre",
    "food": "indian",
    "phone": "01223302330",
    "postcode": "cb21dp",
    "pricerange": "expensive",
    "type": "restaurant",
    "ref": "uywxp4gd"
   },
   {
    "name": "the_missing_sock",
    "address": "finders_corner_newmarket_road",
    "area": "east",
    "food": "international",
    "phone": "01223812660",
    "postcode": "cb259aq",
    "pricerange": "cheap",
    "type": "restaurant",
    "ref": "uywxp4gd"
   }
  ],
  "context": [
   "am looking for a place to dine it should be in the centre and should be in the expensive price range",
   "were you looking for a specific type of food ?",
   "yes , i am looking for a restaurant that offers vegetarian options .",
   "i ' m sorry but i do not have any vegetarian restaurants in the centre area . would you like me to search another area for you ?",
   "yes , how about expensive turkish food in the centre of town ?",
   "you would probably enjoy meze_bar restaurant . would you like me to make a reservation ?",
   "yes , please reserve a table for 4 on monday at 15:15 .",
   "i ' m sorry booking was unsuccessful . could you try another time perhaps ?",
   "okay , how about the same time for saturday ?"
  ],
  "output": "still not open then , shall i try another date or another place to eat ?",
  "gold_entities": [],
  "sketch_tags": [
   "null_tag",
   "null_tag",
   "null_tag",
   "null_tag",
   "null_tag",
   "null_tag",
   "null_tag",
   "null_tag",
   "null_tag",
   "null_tag",
   "null_tag",
   "null_tag",
   "null_tag",
   "null_tag",
   "null_tag",
   "null_tag"
  ],
  "sketch_outs": [
   "still",
   "not",
   "open",
   "then",
   ",",
   "shall",
   "i",
   "try",
   "another",
   "date",
   "or",
   "another",
   "place",
   "to",
   "eat",
   "?"
  ]
 },
 {
  "did": 23,
  "type": "restaurant",
  "key_ptr": [],
  "kb_ptr": [],
  "kb": [
   {
    "name": "meze_bar",
    "address": "196_mill_road_city_centre",
    "area": "centre",
    "food": "turkish",
    "postcode": "cb13nf",
    "pricerange": "expensive",
    "type": "restaurant"
   },
   {
    "name": "meze_bar",
    "address": "196_mill_road_city_centre",
    "area": "centre",
    "food": "turkish",
    "postcode": "cb13nf",
    "pricerange": "expensive",
    "type": "restaurant",
    "ref": "uywxp4gd"
   },
   {
    "name": "pizza_hut_city_centre",
    "address": "regent_street_city_centre",
    "area": "centre",
    "food": "italian",
    "phone": "01223323737",
    "postcode": "cb21ab",
    "pricerange": "cheap",
    "type": "restaurant",
    "ref": "uywxp4gd"
   },
   {
    "name": "pizza_hut_cherry_hinton",
    "address": "g4_cambridge_leisure_park_clifton_way_cherry_hinton",
    "area": "south",
    "food": "italian",
    "phone": "01223323737",
    "postcode": "cb17dy",
    "pricerange": "moderate",
    "type": "restaurant",
    "ref": "uywxp4gd"
   },
   {
    "name": "the_good_luck_chinese_food_takeaway",
    "address": "82_cherry_hinton_road_cherry_hinton",
    "area": "south",
    "food": "chinese",
    "phone": "01223244149",
    "postcode": "cb17ag",
    "pricerange": "expensive",
    "type": "restaurant",
    "ref": "uywxp4gd"
   },
   {
    "name": "curry_garden",
    "address": "106_regent_street_city_centre",
    "area": "centre",
    "food": "indian",
    "phone": "01223302330",
    "postcode": "cb21dp",
    "pricerange": "expensive",
    "type": "restaurant",
    "ref": "uywxp4gd"
   },
   {
    "name": "the_missing_sock",
    "address": "finders_corner_newmarket_road",
    "area": "east",
    "food": "international",
    "phone": "01223812660",
    "postcode": "cb259aq",
    "pricerange": "cheap",
    "type": "restaurant",
    "ref": "uywxp4gd"
   }
  ],
  "context": [
   "am looking for a place to dine it should be in the centre and should be in the expensive price range",
   "were you looking for a specific type of food ?",
   "yes , i am looking for a restaurant that offers vegetarian options .",
   "i ' m sorry but i do not have any vegetarian restaurants in the centre area . would you like me to search another area for you ?",
   "yes , how about expensive turkish food in the centre of town ?",
   "you would probably enjoy meze_bar restaurant . would you like me to make a reservation ?",
   "yes , please reserve a table for 4 on monday at 15:15 .",
   "i ' m sorry booking was unsuccessful . could you try another time perhaps ?",
   "okay , how about the same time for saturday ?",
   "still not open then , shall i try another date or another place to eat ?",
   "could you try another expensive turkish restaurant in the centre ? i ' d really like to dine on monday ."
  ],
  "output": "the meze_bar restaurant is expensive and serves turkish food . what time on monday , and how many in your party ?",
  "gold_entities": [
   "turkish",
   "expensive",
   "restaurant",
   "meze_bar"
  ],
  "sketch_tags": [
   "null_tag",
   "meze_bar",
   "restaurant",
   "null_tag",
   "expensive",
   "null_tag",
   "null_tag",
   "turkish",
   "null_tag",
   "null_tag",
   "null_tag",
   "null_tag",
   "null_tag",
   "null_tag",
   "null_tag",
   "null_tag",
   "null_tag",
   "null_tag",
   "null_tag",
   "null_tag",
   "null_tag",
   "null_tag"
  ],
  "sketch_outs": [
   "the",
   "sketch_name",
   "sketch_type",
   "is",
   "sketch_pricerange",
   "and",
   "serves",
   "sketch_food",
   "food",
   ".",
   "what",
   "time",
   "on",
   "monday",
   ",",
   "and",
   "how",
   "many",
   "in",
   "your",
   "party",
   "?"
  ]
 },
 {
  "did": 23,
  "type": "restaurant",
  "key_ptr": [],
  "kb_ptr": [],
  "kb": [
   {
    "name": "meze_bar",
    "address": "196_mill_road_city_centre",
    "area": "centre",
    "food": "turkish",
    "postcode": "cb13nf",
    "pricerange": "expensive",
    "type": "restaurant"
   },
   {
    "name": "meze_bar",
    "address": "196_mill_road_city_centre",
    "area": "centre",
    "food": "turkish",
    "postcode": "cb13nf",
    "pricerange": "expensive",
    "type": "restaurant",
    "ref": "uywxp4gd"
   },
   {
    "name": "pizza_hut_city_centre",
    "address": "regent_street_city_centre",
    "area": "centre",
    "food": "italian",
    "phone": "01223323737",
    "postcode": "cb21ab",
    "pricerange": "cheap",
    "type": "restaurant",
    "ref": "uywxp4gd"
   },
   {
    "name": "pizza_hut_cherry_hinton",
    "address": "g4_cambridge_leisure_park_clifton_way_cherry_hinton",
    "area": "south",
    "food": "italian",
    "phone": "01223323737",
    "postcode": "cb17dy",
    "pricerange": "moderate",
    "type": "restaurant",
    "ref": "uywxp4gd"
   },
   {
    "name": "the_good_luck_chinese_food_takeaway",
    "address": "82_cherry_hinton_road_cherry_hinton",
    "area": "south",
    "food": "chinese",
    "phone": "01223244149",
    "postcode": "cb17ag",
    "pricerange": "expensive",
    "type": "restaurant",
    "ref": "uywxp4gd"
   },
   {
    "name": "curry_garden",
    "address": "106_regent_street_city_centre",
    "area": "centre",
    "food": "indian",
    "phone": "01223302330",
    "postcode": "cb21dp",
    "pricerange": "expensive",
    "type": "restaurant",
    "ref": "uywxp4gd"
   },
   {
    "name": "the_missing_sock",
    "address": "finders_corner_newmarket_road",
    "area": "east",
    "food": "international",
    "phone": "01223812660",
    "postcode": "cb259aq",
    "pricerange": "cheap",
    "type": "restaurant",
    "ref": "uywxp4gd"
   }
  ],
  "context": [
   "am looking for a place to dine it should be in the centre and should be in the expensive price range",
   "were you looking for a specific type of food ?",
   "yes , i am looking for a restaurant that offers vegetarian options .",
   "i ' m sorry but i do not have any vegetarian restaurants in the centre area . would you like me to search another area for you ?",
   "yes , how about expensive turkish food in the centre of town ?",
   "you would probably enjoy meze_bar restaurant . would you like me to make a reservation ?",
   "yes , please reserve a table for 4 on monday at 15:15 .",
   "i ' m sorry booking was unsuccessful . could you try another time perhaps ?",
   "okay , how about the same time for saturday ?",
   "still not open then , shall i try another date or another place to eat ?",
   "could you try another expensive turkish restaurant in the centre ? i ' d really like to dine on monday .",
   "the meze_bar restaurant is expensive and serves turkish food . what time on monday , and how many in your party ?",
   "for 4 people at 15:15 on either monday or saturday please ."
  ],
  "output": "sorry , your booking was unsuccessful . would you like a different day or time slot ?",
  "gold_entities": [],
  "sketch_tags": [
   "null_tag",
   "null_tag",
   "null_tag",
   "null_tag",
   "null_tag",
   "null_tag",
   "null_tag",
   "null_tag",
   "null_tag",
   "null_tag",
   "null_tag",
   "null_tag",
   "null_tag",
   "null_tag",
   "null_tag",
   "null_tag",
   "null_tag"
  ],
  "sketch_outs": [
   "sorry",
   ",",
   "your",
   "booking",
   "was",
   "unsuccessful",
   ".",
   "would",
   "you",
   "like",
   "a",
   "different",
   "day",
   "or",
   "time",
   "slot",
   "?"
  ]
 },
 {
  "did": 23,
  "type": "restaurant",
  "key_ptr": [],
  "kb_ptr": [],
  "kb": [
   {
    "name": "meze_bar",
    "address": "196_mill_road_city_centre",
    "area": "centre",
    "food": "turkish",
    "postcode": "cb13nf",
    "pricerange": "expensive",
    "type": "restaurant"
   },
   {
    "name": "meze_bar",
    "address": "196_mill_road_city_centre",
    "area": "centre",
    "food": "turkish",
    "postcode": "cb13nf",
    "pricerange": "expensive",
    "type": "restaurant",
    "ref": "uywxp4gd"
   },
   {
    "name": "pizza_hut_city_centre",
    "address": "regent_street_city_centre",
    "area": "centre",
    "food": "italian",
    "phone": "01223323737",
    "postcode": "cb21ab",
    "pricerange": "cheap",
    "type": "restaurant",
    "ref": "uywxp4gd"
   },
   {
    "name": "pizza_hut_cherry_hinton",
    "address": "g4_cambridge_leisure_park_clifton_way_cherry_hinton",
    "area": "south",
    "food": "italian",
    "phone": "01223323737",
    "postcode": "cb17dy",
    "pricerange": "moderate",
    "type": "restaurant",
    "ref": "uywxp4gd"
   },
   {
    "name": "the_good_luck_chinese_food_takeaway",
    "address": "82_cherry_hinton_road_cherry_hinton",
    "area": "south",
    "food": "chinese",
    "phone": "01223244149",
    "postcode": "cb17ag",
    "pricerange": "expensive",
    "type": "restaurant",
    "ref": "uywxp4gd"
   },
   {
    "name": "curry_garden",
    "address": "106_regent_street_city_centre",
    "area": "centre",
    "food": "indian",
    "phone": "01223302330",
    "postcode": "cb21dp",
    "pricerange": "expensive",
    "type": "restaurant",
    "ref": "uywxp4gd"
   },
   {
    "name": "the_missing_sock",
    "address": "finders_corner_newmarket_road",
    "area": "east",
    "food": "international",
    "phone": "01223812660",
    "postcode": "cb259aq",
    "pricerange": "cheap",
    "type": "restaurant",
    "ref": "uywxp4gd"
   }
  ],
  "context": [
   "am looking for a place to dine it should be in the centre and should be in the expensive price range",
   "were you looking for a specific type of food ?",
   "yes , i am looking for a restaurant that offers vegetarian options .",
   "i ' m sorry but i do not have any vegetarian restaurants in the centre area . would you like me to search another area for you ?",
   "yes , how about expensive turkish food in the centre of town ?",
   "you would probably enjoy meze_bar restaurant . would you like me to make a reservation ?",
   "yes , please reserve a table for 4 on monday at 15:15 .",
   "i ' m sorry booking was unsuccessful . could you try another time perhaps ?",
   "okay , how about the same time for saturday ?",
   "still not open then , shall i try another date or another place to eat ?",
   "could you try another expensive turkish restaurant in the centre ? i ' d really like to dine on monday .",
   "the meze_bar restaurant is expensive and serves turkish food . what time on monday , and how many in your party ?",
   "for 4 people at 15:15 on either monday or saturday please .",
   "sorry , your booking was unsuccessful . would you like a different day or time slot ?",
   "is the meze_bar restaurant available for saturday same time ?"
  ],
  "output": "good news , i was able to book saturday at 15:15 . your reference number is uywxp4gd .",
  "gold_entities": [
   "uywxp4gd"
  ],
  "sketch_tags": [
   "null_tag",
   "null_tag",
   "null_tag",
   "null_tag",
   "null_tag",
   "null_tag",
   "null_tag",
   "null_tag",
   "null_tag",
   "null_tag",
   "null_tag",
   "null_tag",
   "null_tag",
   "null_tag",
   "null_tag",
   "null_tag",
   "uywxp4gd",
   "null_tag"
  ],
  "sketch_outs": [
   "good",
   "news",
   ",",
   "i",
   "was",
   "able",
   "to",
   "book",
   "saturday",
   "at",
   "15:15",
   ".",
   "your",
   "reference",
   "number",
   "is",
   "sketch_ref",
   "."
  ]
 },
 {
  "did": 23,
  "type": "restaurant",
  "key_ptr": [],
  "kb_ptr": [],
  "kb": [
   {
    "name": "meze_bar",
    "address": "196_mill_road_city_centre",
    "area": "centre",
    "food": "turkish",
    "postcode": "cb13nf",
    "pricerange": "expensive",
    "type": "restaurant"
   },
   {
    "name": "meze_bar",
    "address": "196_mill_road_city_centre",
    "area": "centre",
    "food": "turkish",
    "postcode": "cb13nf",
    "pricerange": "expensive",
    "type": "restaurant",
    "ref": "uywxp4gd"
   },
   {
    "name": "pizza_hut_city_centre",
    "address": "regent_street_city_centre",
    "area": "centre",
    "food": "italian",
    "phone": "01223323737",
    "postcode": "cb21ab",
    "pricerange": "cheap",
    "type": "restaurant",
    "ref": "uywxp4gd"
   },
   {
    "name": "pizza_hut_cherry_hinton",
    "address": "g4_cambridge_leisure_park_clifton_way_cherry_hinton",
    "area": "south",
    "food": "italian",
    "phone": "01223323737",
    "postcode": "cb17dy",
    "pricerange": "moderate",
    "type": "restaurant",
    "ref": "uywxp4gd"
   },
   {
    "name": "the_good_luck_chinese_food_takeaway",
    "address": "82_cherry_hinton_road_cherry_hinton",
    "area": "south",
    "food": "chinese",
    "phone": "01223244149",
    "postcode": "cb17ag",
    "pricerange": "expensive",
    "type": "restaurant",
    "ref": "uywxp4gd"
   },
   {
    "name": "curry_garden",
    "address": "106_regent_street_city_centre",
    "area": "centre",
    "food": "indian",
    "phone": "01223302330",
    "postcode": "cb21dp",
    "pricerange": "expensive",
    "type": "restaurant",
    "ref": "uywxp4gd"
   },
   {
    "name": "the_missing_sock",
    "address": "finders_corner_newmarket_road",
    "area": "east",
    "food": "international",
    "phone": "01223812660",
    "postcode": "cb259aq",
    "pricerange": "cheap",
    "type": "restaurant",
    "ref": "uywxp4gd"
   }
  ],
  "context": [
   "am looking for a place to dine it should be in the centre and should be in the expensive price range",
   "were you looking for a specific type of food ?",
   "yes , i am looking for a restaurant that offers vegetarian options .",
   "i ' m sorry but i do not have any vegetarian restaurants in the centre area . would you like me to search another area for you ?",
   "yes , how about expensive turkish food in the centre of town ?",
   "you would probably enjoy meze_bar restaurant . would you like me to make a reservation ?",
   "yes , please reserve a table for 4 on monday at 15:15 .",
   "i ' m sorry booking was unsuccessful . could you try another time perhaps ?",
   "okay , how about the same time for saturday ?",
   "still not open then , shall i try another date or another place to eat ?",
   "could you try another expensive turkish restaurant in the centre ? i ' d really like to dine on monday .",
   "the meze_bar restaurant is expensive and serves turkish food . what time on monday , and how many in your party ?",
   "for 4 people at 15:15 on either monday or saturday please .",
   "sorry , your booking was unsuccessful . would you like a different day or time slot ?",
   "is the meze_bar restaurant available for saturday same time ?",
   "good news , i was able to book saturday at 15:15 . your reference number is uywxp4gd .",
   "thanks , that ' s all i need . good bye ."
  ],
  "output": "great ! enjoy your trip !",
  "gold_entities": [],
  "sketch_tags": [
   "null_tag",
   "null_tag",
   "null_tag",
   "null_tag",
   "null_tag",
   "null_tag"
  ],
  "sketch_outs": [
   "great",
   "!",
   "enjoy",
   "your",
   "trip",
   "!"
  ]
 },
 {
  "did": 24,
  "type": "hotel",
  "key_ptr": [],
  "kb_ptr": [],
  "kb": [
   {
    "name": "avalon",
    "address": "62_gilbert_road",
    "area": "north",
    "phone": "01223353071",
    "postcode": "cb43pd",
    "pricerange": "moderate",
    "stars": "4_star",
    "type": "guesthouse",
    "choice": "many"
   },
   {
    "name": "kirkwood_house",
    "address": "172_chesterton_road",
    "area": "north",
    "phone": "01223306283",
    "postcode": "cb41da",
    "pricerange": "moderate",
    "stars": "4_star",
    "type": "guesthouse",
    "choice": "many"
   },
   {
    "name": "limehouse",
    "address": "78-80_milton_road",
    "area": "north",
    "phone": "01223300552",
    "postcode": "cb42je",
    "pricerange": "moderate",
    "stars": "4_star",
    "type": "guesthouse",
    "choice": "many"
   },
   {
    "name": "acorn_guest_house",
    "address": "154_chesterton_road",
    "area": "north",
    "phone": "01223353888",
    "postcode": "cb41da",
    "pricerange": "moderate",
    "stars": "4_star",
    "type": "guesthouse"
   },
   {
    "name": "arbury_lodge_guesthouse",
    "address": "82_arbury_road",
    "area": "north",
    "phone": "01223364319",
    "postcode": "cb42je",
    "pricerange": "moderate",
    "stars": "4_star",
    "type": "guesthouse",
    "choice": "many"
   },
   {
    "name": "worth_house",
    "address": "152_chesterton_road",
    "area": "north",
    "phone": "01223316074",
    "postcode": "cb41da",
    "pricerange": "cheap",
    "stars": "4_star",
    "type": "guesthouse",
    "choice": "many"
   },
   {
    "name": "archway_house",
    "address": "52_gilbert_road",
    "area": "north",
    "phone": "01223575314",
    "postcode": "cb43pe",
    "pricerange": "moderate",
    "stars": "4_star",
    "type": "guesthouse",
    "choice": "many"
   }
  ],
  "context": [
   "i am looking for a place to stay . the hotel should be in the north and should be in the type of guesthouse"
  ],
  "output": "there are many results for a guesthouse in the north , what price range are you looking for ?",
  "gold_entities": [
   "north",
   "many",
   "guesthouse"
  ],
  "sketch_tags": [
   "null_tag",
   "null_tag",
   "many",
   "null_tag",
   "null_tag",
   "null_tag",
   "guesthouse",
   "null_tag",
   "null_tag",
   "north",
   "null_tag",
   "null_tag",
   "null_tag",
   "null_tag",
   "null_tag",
   "null_tag",
   "null_tag",
   "null_tag",
   "null_tag"
  ],
  "sketch_outs": [
   "there",
   "are",
   "sketch_choice",
   "results",
   "for",
   "a",
   "sketch_type",
   "in",
   "the",
   "sketch_area",
   ",",
   "what",
   "price",
   "range",
   "are",
   "you",
   "looking",
   "for",
   "?"
  ]
 },
 {
  "did": 24,
  "type": "hotel",
  "key_ptr": [],
  "kb_ptr": [],
  "kb": [
   {
    "name": "avalon",
    "address": "62_gilbert_road",
    "area": "north",
    "phone": "01223353071",
    "postcode": "cb43pd",
    "pricerange": "moderate",
    "stars": "4_star",
    "type": "guesthouse",
    "choice": "many"
   },
   {
    "name": "kirkwood_house",
    "address": "172_chesterton_road",
    "area": "north",
    "phone": "01223306283",
    "postcode": "cb41da",
    "pricerange": "moderate",
    "stars": "4_star",
    "type": "guesthouse",
    "choice": "many"
   },
   {
    "name": "limehouse",
    "address": "78-80_milton_road",
    "area": "north",
    "phone": "01223300552",
    "postcode": "cb42je",
    "pricerange": "moderate",
    "stars": "4_star",
    "type": "guesthouse",
    "choice": "many"
   },
   {
    "name": "acorn_guest_house",
    "address": "154_chesterton_road",
    "area": "north",
    "phone": "01223353888",
    "postcode": "cb41da",
    "pricerange": "moderate",
    "stars": "4_star",
    "type": "guesthouse"
   },
   {
    "name": "arbury_lodge_guesthouse",
    "address": "82_arbury_road",
    "area": "north",
    "phone": "01223364319",
    "postcode": "cb42je",
    "pricerange": "moderate",
    "stars": "4_star",
    "type": "guesthouse",
    "choice": "many"
   },
   {
    "name": "worth_house",
    "address": "152_chesterton_road",
    "area": "north",
    "phone": "01223316074",
    "postcode": "cb41da",
    "pricerange": "cheap",
    "stars": "4_star",
    "type": "guesthouse",
    "choice": "many"
   },
   {
    "name": "archway_house",
    "address": "52_gilbert_road",
    "area": "north",
    "phone": "01223575314",
    "postcode": "cb43pe",
    "pricerange": "moderate",
    "stars": "4_star",
    "type": "guesthouse",
    "choice": "many"
   }
  ],
  "context": [
   "i am looking for a place to stay . the hotel should be in the north and should be in the type of guesthouse",
   "there are many results for a guesthouse in the north , what price range are you looking for ?",
   "i don ' t care about the price but it needs to be a 4_star hotel ."
  ],
  "output": "i have 8 options . guesthouse for all of them . do you have a price range preference ?",
  "gold_entities": [
   "guesthouse"
  ],
  "sketch_tags": [
   "null_tag",
   "null_tag",
   "null_tag",
   "null_tag",
   "null_tag",
   "guesthouse",
   "null_tag",
   "null_tag",
   "null_tag",
   "null_tag",
   "null_tag",
   "null_tag",
   "null_tag",
   "null_tag",
   "null_tag",
   "null_tag",
   "null_tag",
   "null_tag",
   "null_tag"
  ],
  "sketch_outs": [
   "i",
   "have",
   "8",
   "options",
   ".",
   "sketch_type",
   "for",
   "all",
   "of",
   "them",
   ".",
   "do",
   "you",
   "have",
   "a",
   "price",
   "range",
   "preference",
   "?"
  ]
 },
 {
  "did": 24,
  "type": "hotel",
  "key_ptr": [],
  "kb_ptr": [],
  "kb": [
   {
    "name": "avalon",
    "address": "62_gilbert_road",
    "area": "north",
    "phone": "01223353071",
    "postcode": "cb43pd",
    "pricerange": "moderate",
    "stars": "4_star",
    "type": "guesthouse",
    "choice": "many"
   },
   {
    "name": "kirkwood_house",
    "address": "172_chesterton_road",
    "area": "north",
    "phone": "01223306283",
    "postcode": "cb41da",
    "pricerange": "moderate",
    "stars": "4_star",
    "type": "guesthouse",
    "choice": "many"
   },
   {
    "name": "limehouse",
    "address": "78-80_milton_road",
    "area": "north",
    "phone": "01223300552",
    "postcode": "cb42je",
    "pricerange": "moderate",
    "stars": "4_star",
    "type": "guesthouse",
    "choice": "many"
   },
   {
    "name": "acorn_guest_house",
    "address": "154_chesterton_road",
    "area": "north",
    "phone": "01223353888",
    "postcode": "cb41da",
    "pricerange": "moderate",
    "stars": "4_star",
    "type": "guesthouse"
   },
   {
    "name": "arbury_lodge_guesthouse",
    "address": "82_arbury_road",
    "area": "north",
    "phone": "01223364319",
    "postcode": "cb42je",
    "pricerange": "moderate",
    "stars": "4_star",
    "type": "guesthouse",
    "choice": "many"
   },
   {
    "name": "worth_house",
    "address": "152_chesterton_road",
    "area": "north",
    "phone": "01223316074",
    "postcode": "cb41da",
    "pricerange": "cheap",
    "stars": "4_star",
    "type": "guesthouse",
    "choice": "many"
   },
   {
    "name": "archway_house",
    "address": "52_gilbert_road",
    "area": "north",
    "phone": "01223575314",
    "postcode": "cb43pe",
    "pricerange": "moderate",
    "stars": "4_star",
    "type": "guesthouse",
    "choice": "many"
   }
  ],
  "context": [
   "i am looking for a place to stay . the hotel should be in the north and should be in the type of guesthouse",
   "there are many results for a guesthouse in the north , what price range are you looking for ?",
   "i don ' t care about the price but it needs to be a 4_star hotel .",
   "i have 8 options . guesthouse for all of them . do you have a price range preference ?",
   "i need a place with 4_star ."
  ],
  "output": "okay , how about the acorn_guest_house ?",
  "gold_entities": [
   "acorn_guest_house"
  ],
  "sketch_tags": [
   "null_tag",
   "null_tag",
   "null_tag",
   "null_tag",
   "null_tag",
   "acorn_guest_house",
   "null_tag"
  ],
  "sketch_outs": [
   "okay",
   ",",
   "how",
   "about",
   "the",
   "sketch_name",
   "?"
  ]
 },
 {
  "did": 24,
  "type": "hotel",
  "key_ptr": [],
  "kb_ptr": [],
  "kb": [
   {
    "name": "avalon",
    "address": "62_gilbert_road",
    "area": "north",
    "phone": "01223353071",
    "postcode": "cb43pd",
    "pricerange": "moderate",
    "stars": "4_star",
    "type": "guesthouse",
    "choice": "many"
   },
   {
    "name": "kirkwood_house",
    "address": "172_chesterton_road",
    "area": "north",
    "phone": "01223306283",
    "postcode": "cb41da",
    "pricerange": "moderate",
    "stars": "4_star",
    "type": "guesthouse",
    "choice": "many"
   },
   {
    "name": "limehouse",
    "address": "78-80_milton_road",
    "area": "north",
    "phone": "01223300552",
    "postcode": "cb42je",
    "pricerange": "moderate",
    "stars": "4_star",
    "type": "guesthouse",
    "choice": "many"
   },
   {
    "name": "acorn_guest_house",
    "address": "154_chesterton_road",
    "area": "north",
    "phone": "01223353888",
    "postcode": "cb41da",
    "pricerange": "moderate",
    "stars": "4_star",
    "type": "guesthouse"
   },
   {
    "name": "arbury_lodge_guesthouse",
    "address": "82_arbury_road",
    "area": "north",
    "phone": "01223364319",
    "postcode": "cb42je",
    "pricerange": "moderate",
    "stars": "4_star",
    "type": "guesthouse",
    "choice": "many"
   },
   {
    "name": "worth_house",
    "address": "152_chesterton_road",
    "area": "north",
    "phone": "01223316074",
    "postcode": "cb41da",
    "pricerange": "cheap",
    "stars": "4_star",
    "type": "guesthouse",
    "choice": "many"
   },
   {
    "name": "archway_house",
    "address": "52_gilbert_road",
    "area": "north",
    "phone": "01223575314",
    "postcode": "cb43pe",
    "pricerange": "moderate",
    "stars": "4_star",
    "type": "guesthouse",
    "choice": "many"
   }
  ],
  "context": [
   "i am looking for a place to stay . the hotel should be in the north and should be in the type of guesthouse",
   "there are many results for a guesthouse in the north , what price range are you looking for ?",
   "i don ' t care about the price but it needs to be a 4_star hotel .",
   "i have 8 options . guesthouse for all of them . do you have a price range preference ?",
   "i need a place with 4_star .",
   "okay , how about the acorn_guest_house ?",
   "do they have internet and what ' s the price range ?"
  ],
  "output": "yes , they have free wifi and it ' s moderately priced .",
  "gold_entities": [],
  "sketch_tags": [
   "null_tag",
   "null_tag",
   "null_tag",
   "null_tag",
   "null_tag",
   "null_tag",
   "null_tag",
   "null_tag",
   "null_tag",
   "null_tag",
   "null_tag",
   "null_tag",
   "null_tag"
  ],
  "sketch_outs": [
   "yes",
   ",",
   "they",
   "have",
   "free",
   "wifi",
   "and",
   "it",
   "'",
   "s",
   "moderately",
   "priced",
   "."
  ]
 },
 {
  "did": 24,
  "type": "hotel",
  "key_ptr": [],
  "kb_ptr": [],
  "kb": [
   {
    "name": "avalon",
    "address": "62_gilbert_road",
    "area": "north",
    "phone": "01223353071",
    "postcode": "cb43pd",
    "pricerange": "moderate",
    "stars": "4_star",
    "type": "guesthouse",
    "choice": "many"
   },
   {
    "name": "kirkwood_house",
    "address": "172_chesterton_road",
    "area": "north",
    "phone": "01223306283",
    "postcode": "cb41da",
    "pricerange": "moderate",
    "stars": "4_star",
    "type": "guesthouse",
    "choice": "many"
   },
   {
    "name": "limehouse",
    "address": "78-80_milton_road",
    "area": "north",
    "phone": "01223300552",
    "postcode": "cb42je",
    "pricerange": "moderate",
    "stars": "4_star",
    "type": "guesthouse",
    "choice": "many"
   },
   {
    "name": "acorn_guest_house",
    "address": "154_chesterton_road",
    "area": "north",
    "phone": "01223353888",
    "postcode": "cb41da",
    "pricerange": "moderate",
    "stars": "4_star",
    "type": "guesthouse"
   },
   {
    "name": "arbury_lodge_guesthouse",
    "address": "82_arbury_road",
    "area": "north",
    "phone": "01223364319",
    "postcode": "cb42je",
    "pricerange": "moderate",
    "stars": "4_star",
    "type": "guesthouse",
    "choice": "many"
   },
   {
    "name": "worth_house",
    "address": "152_chesterton_road",
    "area": "north",
    "phone": "01223316074",
    "postcode": "cb41da",
    "pricerange": "cheap",
    "stars": "4_star",
    "type": "guesthouse",
    "choice": "many"
   },
   {
    "name": "archway_house",
    "address": "52_gilbert_road",
    "area": "north",
    "phone": "01223575314",
    "postcode": "cb43pe",
    "pricerange": "moderate",
    "stars": "4_star",
    "type": "guesthouse",
    "choice": "many"
   }
  ],
  "context": [
   "i am looking for a place to stay . the hotel should be in the north and should be in the type of guesthouse",
   "there are many results for a guesthouse in the north , what price range are you looking for ?",
   "i don ' t care about the price but it needs to be a 4_star hotel .",
   "i have 8 options . guesthouse for all of them . do you have a price range preference ?",
   "i need a place with 4_star .",
   "okay , how about the acorn_guest_house ?",
   "do they have internet and what ' s the price range ?",
   "yes , they have free wifi and it ' s moderately priced .",
   "ok that is all i needed for now . thanks !"
  ],
  "output": "thank you for using our services .",
  "gold_entities": [],
  "sketch_tags": [
   "null_tag",
   "null_tag",
   "null_tag",
   "null_tag",
   "null_tag",
   "null_tag",
   "null_tag"
  ],
  "sketch_outs": [
   "thank",
   "you",
   "for",
   "using",
   "our",
   "services",
   "."
  ]
 },
 {
  "did": 25,
  "type": "restaurant",
  "key_ptr": [],
  "kb_ptr": [],
  "kb": [
   {
    "name": "taj_tandoori",
    "address": "64_cherry_hinton_road_cherry_hinton",
    "area": "south",
    "food": "indian",
    "phone": "01223412299",
    "postcode": "cb17aa",
    "pricerange": "expensive",
    "type": "restaurant",
    "ref": "rpwowdoo"
   },
   {
    "name": "curry_prince",
    "address": "451_newmarket_road_fen_ditton",
    "area": "east",
    "food": "indian",
    "phone": "01223566388",
    "postcode": "cb58jj",
    "pricerange": "moderate",
    "type": "restaurant",
    "ref": "rpwowdoo"
   },
   {
    "name": "rajmahal",
    "address": "7_barnwell_road_fen_ditton",
    "area": "east",
    "food": "indian",
    "phone": "01223244955",
    "postcode": "cb58rg",
    "pricerange": "moderate",
    "type": "restaurant",
    "ref": "rpwowdoo"
   },
   {
    "name": "the_nirala",
    "address": "7_milton_road_chesterton",
    "area": "north",
    "food": "indian",
    "phone": "01223360966",
    "postcode": "cb41uy",
    "pricerange": "moderate",
    "type": "restaurant",
    "ref": "rpwowdoo"
   },
   {
    "name": "meghna",
    "address": "205_victoria_road_chesterton",
    "area": "west",
    "food": "indian",
    "phone": "01223727410",
    "postcode": "cb43lf",
    "pricerange": "moderate",
    "type": "restaurant",
    "ref": "rpwowdoo"
   },
   {
    "name": "curry_garden",
    "address": "106_regent_street_city_centre",
    "area": "centre",
    "food": "indian",
    "phone": "01223302330",
    "postcode": "cb21dp",
    "pricerange": "expensive",
    "type": "restaurant",
    "ref": "rpwowdoo"
   },
   {
    "name": "curry_prince",
    "address": "451_newmarket_road_fen_ditton",
    "area": "east",
    "food": "indian",
    "phone": "01223566388",
    "postcode": "cb58jj",
    "pricerange": "moderate",
    "type": "restaurant"
   }
  ],
  "context": [
   "i am looking for a place serving indian food in the moderate price range"
  ],
  "output": "i ' ve head the curry_prince is fantastic . . what area are you looking for ?",
  "gold_entities": [
   "curry_prince"
  ],
  "sketch_tags": [
   "null_tag",
   "null_tag",
   "null_tag",
   "null_tag",
   "null_tag",
   "curry_prince",
   "null_tag",
   "null_tag",
   "null_tag",
   "null_tag",
   "null_tag",
   "null_tag",
   "null_tag",
   "null_tag",
   "null_tag",
   "null_tag",
   "null_tag"
  ],
  "sketch_outs": [
   "i",
   "'",
   "ve",
   "head",
   "the",
   "sketch_name",
   "is",
   "fantastic",
   ".",
   ".",
   "what",
   "area",
   "are",
   "you",
   "looking",
   "for",
   "?"
  ]
 },
 {
  "did": 25,
  "type": "restaurant",
  "key_ptr": [],
  "kb_ptr": [],
  "kb": [
   {
    "name": "taj_tandoori",
    "address": "64_cherry_hinton_road_cherry_hinton",
    "area": "south",
    "food": "indian",
    "phone": "01223412299",
    "postcode": "cb17aa",
    "pricerange": "expensive",
    "type": "restaurant",
    "ref": "rpwowdoo"
   },
   {
    "name": "curry_prince",
    "address": "451_newmarket_road_fen_ditton",
    "area": "east",
    "food": "indian",
    "phone": "01223566388",
    "postcode": "cb58jj",
    "pricerange": "moderate",
    "type": "restaurant",
    "ref": "rpwowdoo"
   },
   {
    "name": "rajmahal",
    "address": "7_barnwell_road_fen_ditton",
    "area": "east",
    "food": "indian",
    "phone": "01223244955",
    "postcode": "cb58rg",
    "pricerange": "moderate",
    "type": "restaurant",
    "ref": "rpwowdoo"
   },
   {
    "name": "the_nirala",
    "address": "7_milton_road_chesterton",
    "area": "north",
    "food": "indian",
    "phone": "01223360966",
    "postcode": "cb41uy",
    "pricerange": "moderate",
    "type": "restaurant",
    "ref": "rpwowdoo"
   },
   {
    "name": "meghna",
    "address": "205_victoria_road_chesterton",
    "area": "west",
    "food": "indian",
    "phone": "01223727410",
    "postcode": "cb43lf",
    "pricerange": "moderate",
    "type": "restaurant",
    "ref": "rpwowdoo"
   },
   {
    "name": "curry_garden",
    "address": "106_regent_street_city_centre",
    "area": "centre",
    "food": "indian",
    "phone": "01223302330",
    "postcode": "cb21dp",
    "pricerange": "expensive",
    "type": "restaurant",
    "ref": "rpwowdoo"
   },
   {
    "name": "curry_prince",
    "address": "451_newmarket_road_fen_ditton",
    "area": "east",
    "food": "indian",
    "phone": "01223566388",
    "postcode": "cb58jj",
    "pricerange": "moderate",
    "type": "restaurant"
   }
  ],
  "context": [
   "i am looking for a place serving indian food in the moderate price range",
   "i ' ve head the curry_prince is fantastic . . what area are you looking for ?",
   "the area does not matter . the curry_prince sounds good . please book a table for 7 people at 19:30 on tuesday ."
  ],
  "output": "ok i have a table booked for 7 at 19:30 on tuesday . your reference number is rpwowdoo .",
  "gold_entities": [
   "rpwowdoo"
  ],
  "sketch_tags": [
   "null_tag",
   "null_tag",
   "null_tag",
   "null_tag",
   "null_tag",
   "null_tag",
   "null_tag",
   "null_tag",
   "null_tag",
   "null_tag",
   "null_tag",
   "null_tag",
   "null_tag",
   "null_tag",
   "null_tag",
   "null_tag",
   "null_tag",
   "rpwowdoo",
   "null_tag"
  ],
  "sketch_outs": [
   "ok",
   "i",
   "have",
   "a",
   "table",
   "booked",
   "for",
   "7",
   "at",
   "19:30",
   "on",
   "tuesday",
   ".",
   "your",
   "reference",
   "number",
   "is",
   "sketch_ref",
   "."
  ]
 },
 {
  "did": 25,
  "type": "restaurant",
  "key_ptr": [],
  "kb_ptr": [],
  "kb": [
   {
    "name": "taj_tandoori",
    "address": "64_cherry_hinton_road_cherry_hinton",
    "area": "south",
    "food": "indian",
    "phone": "01223412299",
    "postcode": "cb17aa",
    "pricerange": "expensive",
    "type": "restaurant",
    "ref": "rpwowdoo"
   },
   {
    "name": "curry_prince",
    "address": "451_newmarket_road_fen_ditton",
    "area": "east",
    "food": "indian",
    "phone": "01223566388",
    "postcode": "cb58jj",
    "pricerange": "moderate",
    "type": "restaurant",
    "ref": "rpwowdoo"
   },
   {
    "name": "rajmahal",
    "address": "7_barnwell_road_fen_ditton",
    "area": "east",
    "food": "indian",
    "phone": "01223244955",
    "postcode": "cb58rg",
    "pricerange": "moderate",
    "type": "restaurant",
    "ref": "rpwowdoo"
   },
   {
    "name": "the_nirala",
    "address": "7_milton_road_chesterton",
    "area": "north",
    "food": "indian",
    "phone": "01223360966",
    "postcode": "cb41uy",
    "pricerange": "moderate",
    "type": "restaurant",
    "ref": "rpwowdoo"
   },
   {
    "name": "meghna",
    "address": "205_victoria_road_chesterton",
    "area": "west",
    "food": "indian",
    "phone": "01223727410",
    "postcode": "cb43lf",
    "pricerange": "moderate",
    "type": "restaurant",
    "ref": "rpwowdoo"
   },
   {
    "name": "curry_garden",
    "address": "106_regent_street_city_centre",
    "area": "centre",
    "food": "indian",
    "phone": "01223302330",
    "postcode": "cb21dp",
    "pricerange": "expensive",
    "type": "restaurant",
    "ref": "rpwowdoo"
   },
   {
    "name": "curry_prince",
    "address": "451_newmarket_road_fen_ditton",
    "area": "east",
    "food": "indian",
    "phone": "01223566388",
    "postcode": "cb58jj",
    "pricerange": "moderate",
    "type": "restaurant"
   }
  ],
  "context": [
   "i am looking for a place serving indian food in the moderate price range",
   "i ' ve head the curry_prince is fantastic . . what area are you looking for ?",
   "the area does not matter . the curry_prince sounds good . please book a table for 7 people at 19:30 on tuesday .",
   "ok i have a table booked for 7 at 19:30 on tuesday . your reference number is rpwowdoo .",
   "okay thank you . that will be all ."
  ],
  "output": "you ' re welcome , enjoy your meal .",
  "gold_entities": [],
  "sketch_tags": [
   "null_tag",
   "null_tag",
   "null_tag",
   "null_tag",
   "null_tag",
   "null_tag",
   "null_tag",
   "null_tag",
   "null_tag"
  ],
  "sketch_outs": [
   "you",
   "'",
   "re",
   "welcome",
   ",",
   "enjoy",
   "your",
   "meal",
   "."
  ]
 },
 {
  "did": 26,
  "type": "hotel",
  "key_ptr": [],
  "kb_ptr": [],
  "kb": [
   {
    "name": "alexander_bed_and_breakfast",
    "address": "56_saint_barnabas_road",
    "area": "centre",
    "phone": "01223525725",
    "postcode": "cb12de",
    "pricerange": "cheap",
    "stars": "4_star",
    "type": "guesthouse"
   },
   {
    "name": "finches_bed_and_breakfast",
    "address": "144_thornton_road",
    "area": "west",
    "phone": "01223276653",
    "postcode": "cb30nd",
    "pricerange": "cheap",
    "stars": "4_star",
    "type": "guesthouse",
    "choice": "4",
    "ref": "ey36gh17"
   },
   {
    "name": "autumn_house",
    "address": "710_newmarket_road",
    "area": "east",
    "phone": "01223575122",
    "postcode": "cb58rs",
    "pricerange": "cheap",
    "stars": "4_star",
    "type": "guesthouse",
    "choice": "4",
    "ref": "ey36gh17"
   },
   {
    "name": "allenbell",
    "address": "517a_coldham_lane",
    "area": "east",
    "phone": "01223210353",
    "postcode": "cb13js",
    "pricerange": "cheap",
    "stars": "4_star",
    "type": "guesthouse",
    "choice": "4",
    "ref": "ey36gh17"
   },
   {
    "name": "alexander_bed_and_breakfast",
    "address": "56_saint_barnabas_road",
    "area": "centre",
    "phone": "01223525725",
    "postcode": "cb12de",
    "pricerange": "cheap",
    "stars": "4_star",
    "type": "guesthouse",
    "choice": "4",
    "ref": "ey36gh17"
   },
   {
    "name": "city_centre_north_b_and_b",
    "address": "328a_histon_road",
    "area": "north",
    "phone": "01223312843",
    "postcode": "cb43ht",
    "pricerange": "cheap",
    "stars": "0_star",
    "type": "guesthouse",
    "choice": "4",
    "ref": "ey36gh17"
   },
   {
    "name": "el_shaddai",
    "address": "41_warkworth_street",
    "area": "centre",
    "phone": "01223327978",
    "postcode": "cb11eg",
    "pricerange": "cheap",
    "stars": "0_star",
    "type": "guesthouse",
    "choice": "4",
    "ref": "ey36gh17"
   }
  ],
  "context": [
   "konnichiwa , i am coming to town and will be staying a few days . i need a place in town centre that offers free parking . can you help me ?"
  ],
  "output": "i certainly can . i have 4 different options for you . i have two cheap gueshouses and two expensive hotels . do you have a preference ?",
  "gold_entities": [
   "4",
   "cheap"
  ],
  "sketch_tags": [
   "null_tag",
   "null_tag",
   "null_tag",
   "null_tag",
   "null_tag",
   "null_tag",
   "4",
   "null_tag",
   "null_tag",
   "null_tag",
   "null_tag",
   "null_tag",
   "null_tag",
   "null_tag",
   "null_tag",
   "cheap",
   "null_tag",
   "null_tag",
   "null_tag",
   "null_tag",
   "null_tag",
   "null_tag",
   "null_tag",
   "null_tag",
   "null_tag",
   "null_tag",
   "null_tag",
   "null_tag"
  ],
  "sketch_outs": [
   "i",
   "certainly",
   "can",
   ".",
   "i",
   "have",
   "sketch_choice",
   "different",
   "options",
   "for",
   "you",
   ".",
   "i",
   "have",
   "two",
   "sketch_pricerange",
   "gueshouses",
   "and",
   "two",
   "expensive",
   "hotels",
   ".",
   "do",
   "you",
   "have",
   "a",
   "preference",
   "?"
  ]
 },
 {
  "did": 26,
  "type": "hotel",
  "key_ptr": [],
  "kb_ptr": [],
  "kb": [
   {
    "name": "alexander_bed_and_breakfast",
    "address": "56_saint_barnabas_road",
    "area": "centre",
    "phone": "01223525725",
    "postcode": "cb12de",
    "pricerange": "cheap",
    "stars": "4_star",
    "type": "guesthouse"
   },
   {
    "name": "finches_bed_and_breakfast",
    "address": "144_thornton_road",
    "area": "west",
    "phone": "01223276653",
    "postcode": "cb30nd",
    "pricerange": "cheap",
    "stars": "4_star",
    "type": "guesthouse",
    "choice": "4",
    "ref": "ey36gh17"
   },
   {
    "name": "autumn_house",
    "address": "710_newmarket_road",
    "area": "east",
    "phone": "01223575122",
    "postcode": "cb58rs",
    "pricerange": "cheap",
    "stars": "4_star",
    "type": "guesthouse",
    "choice": "4",
    "ref": "ey36gh17"
   },
   {
    "name": "allenbell",
    "address": "517a_coldham_lane",
    "area": "east",
    "phone": "01223210353",
    "postcode": "cb13js",
    "pricerange": "cheap",
    "stars": "4_star",
    "type": "guesthouse",
    "choice": "4",
    "ref": "ey36gh17"
   },
   {
    "name": "alexander_bed_and_breakfast",
    "address": "56_saint_barnabas_road",
    "area": "centre",
    "phone": "01223525725",
    "postcode": "cb12de",
    "pricerange": "cheap",
    "stars": "4_star",
    "type": "guesthouse",
    "choice": "4",
    "ref": "ey36gh17"
   },
   {
    "name": "city_centre_north_b_and_b",
    "address": "328a_histon_road",
    "area": "north",
    "phone": "01223312843",
    "postcode": "cb43ht",
    "pricerange": "cheap",
    "stars": "0_star",
    "type": "guesthouse",
    "choice": "4",
    "ref": "ey36gh17"
   },
   {
    "name": "el_shaddai",
    "address": "41_warkworth_street",
    "area": "centre",
    "phone": "01223327978",
    "postcode": "cb11eg",
    "pricerange": "cheap",
    "stars": "0_star",
    "type": "guesthouse",
    "choice": "4",
    "ref": "ey36gh17"
   }
  ],
  "context": [
   "konnichiwa , i am coming to town and will be staying a few days . i need a place in town centre that offers free parking . can you help me ?",
   "i certainly can . i have 4 different options for you . i have two cheap gueshouses and two expensive hotels . do you have a preference ?",
   "i will take one of the cheap guesthouses please ?"
  ],
  "output": "how about the alexander_bed_and_breakfast , i can book it for you now if you like ?",
  "gold_entities": [
   "alexander_bed_and_breakfast"
  ],
  "sketch_tags": [
   "null_tag",
   "null_tag",
   "null_tag",
   "alexander_bed_and_breakfast",
   "null_tag",
   "null_tag",
   "null_tag",
   "null_tag",
   "null_tag",
   "null_tag",
   "null_tag",
   "null_tag",
   "null_tag",
   "null_tag",
   "null_tag",
   "null_tag"
  ],
  "sketch_outs": [
   "how",
   "about",
   "the",
   "sketch_name",
   ",",
   "i",
   "can",
   "book",
   "it",
   "for",
   "you",
   "now",
   "if",
   "you",
   "like",
   "?"
  ]
 },
 {
  "did": 26,
  "type": "hotel",
  "key_ptr": [],
  "kb_ptr": [],
  "kb": [
   {
    "name": "alexander_bed_and_breakfast",
    "address": "56_saint_barnabas_road",
    "area": "centre",
    "phone": "01223525725",
    "postcode": "cb12de",
    "pricerange": "cheap",
    "stars": "4_star",
    "type": "guesthouse"
   },
   {
    "name": "finches_bed_and_breakfast",
    "address": "144_thornton_road",
    "area": "west",
    "phone": "01223276653",
    "postcode": "cb30nd",
    "pricerange": "cheap",
    "stars": "4_star",
    "type": "guesthouse",
    "choice": "4",
    "ref": "ey36gh17"
   },
   {
    "name": "autumn_house",
    "address": "710_newmarket_road",
    "area": "east",
    "phone": "01223575122",
    "postcode": "cb58rs",
    "pricerange": "cheap",
    "stars": "4_star",
    "type": "guesthouse",
    "choice": "4",
    "ref": "ey36gh17"
   },
   {
    "name": "allenbell",
    "address": "517a_coldham_lane",
    "area": "east",
    "phone": "01223210353",
    "postcode": "cb13js",
    "pricerange": "cheap",
    "stars": "4_star",
    "type": "guesthouse",
    "choice": "4",
    "ref": "ey36gh17"
   },
   {
    "name": "alexander_bed_and_breakfast",
    "address": "56_saint_barnabas_road",
    "area": "centre",
    "phone": "01223525725",
    "postcode": "cb12de",
    "pricerange": "cheap",
    "stars": "4_star",
    "type": "guesthouse",
    "choice": "4",
    "ref": "ey36gh17"
   },
   {
    "name": "city_centre_north_b_and_b",
    "address": "328a_histon_road",
    "area": "north",
    "phone": "01223312843",
    "postcode": "cb43ht",
    "pricerange": "cheap",
    "stars": "0_star",
    "type": "guesthouse",
    "choice": "4",
    "ref": "ey36gh17"
   },
   {
    "name": "el_shaddai",
    "address": "41_warkworth_street",
    "area": "centre",
    "phone": "01223327978",
    "postcode": "cb11eg",
    "pricerange": "cheap",
    "stars": "0_star",
    "type": "guesthouse",
    "choice": "4",
    "ref": "ey36gh17"
   }
  ],
  "context": [
   "konnichiwa , i am coming to town and will be staying a few days . i need a place in town centre that offers free parking . can you help me ?",
   "i certainly can . i have 4 different options for you . i have two cheap gueshouses and two expensive hotels . do you have a preference ?",
   "i will take one of the cheap guesthouses please ?",
   "how about the alexander_bed_and_breakfast , i can book it for you now if you like ?",
   "that sounds great . i ' d like to book it for 2 people . we ' ll be arriving tuesday and we ' d like to stay for 5 nights please ."
  ],
  "output": "your booking was and your reference number is ey36gh17 . is there anything else you need help with today ?",
  "gold_entities": [
   "ey36gh17"
  ],
  "sketch_tags": [
   "null_tag",
   "null_tag",
   "null_tag",
   "null_tag",
   "null_tag",
   "null_tag",
   "null_tag",
   "null_tag",
   "ey36gh17",
   "null_tag",
   "null_tag",
   "null_tag",
   "null_tag",
   "null_tag",
   "null_tag",
   "null_tag",
   "null_tag",
   "null_tag",
   "null_tag",
   "null_tag"
  ],
  "sketch_outs": [
   "your",
   "booking",
   "was",
   "and",
   "your",
   "reference",
   "number",
   "is",
   "sketch_ref",
   ".",
   "is",
   "there",
   "anything",
   "else",
   "you",
   "need",
   "help",
   "with",
   "today",
   "?"
  ]
 },
 {
  "did": 26,
  "type": "hotel",
  "key_ptr": [],
  "kb_ptr": [],
  "kb": [
   {
    "name": "alexander_bed_and_breakfast",
    "address": "56_saint_barnabas_road",
    "area": "centre",
    "phone": "01223525725",
    "postcode": "cb12de",
    "pricerange": "cheap",
    "stars": "4_star",
    "type": "guesthouse"
   },
   {
    "name": "finches_bed_and_breakfast",
    "address": "144_thornton_road",
    "area": "west",
    "phone": "01223276653",
    "postcode": "cb30nd",
    "pricerange": "cheap",
    "stars": "4_star",
    "type": "guesthouse",
    "choice": "4",
    "ref": "ey36gh17"
   },
   {
    "name": "autumn_house",
    "address": "710_newmarket_road",
    "area": "east",
    "phone": "01223575122",
    "postcode": "cb58rs",
    "pricerange": "cheap",
    "stars": "4_star",
    "type": "guesthouse",
    "choice": "4",
    "ref": "ey36gh17"
   },
   {
    "name": "allenbell",
    "address": "517a_coldham_lane",
    "area": "east",
    "phone": "01223210353",
    "postcode": "cb13js",
    "pricerange": "cheap",
    "stars": "4_star",
    "type": "guesthouse",
    "choice": "4",
    "ref": "ey36gh17"
   },
   {
    "name": "alexander_bed_and_breakfast",
    "address": "56_saint_barnabas_road",
    "area": "centre",
    "phone": "01223525725",
    "postcode": "cb12de",
    "pricerange": "cheap",
    "stars": "4_star",
    "type": "guesthouse",
    "choice": "4",
    "ref": "ey36gh17"
   },
   {
    "name": "city_centre_north_b_and_b",
    "address": "328a_histon_road",
    "area": "north",
    "phone": "01223312843",
    "postcode": "cb43ht",
    "pricerange": "cheap",
    "stars": "0_star",
    "type": "guesthouse",
    "choice": "4",
    "ref": "ey36gh17"
   },
   {
    "name": "el_shaddai",
    "address": "41_warkworth_street",
    "area": "centre",
    "phone": "01223327978",
    "postcode": "cb11eg",
    "pricerange": "cheap",
    "stars": "0_star",
    "type": "guesthouse",
    "choice": "4",
    "ref": "ey36gh17"
   }
  ],
  "context": [
   "konnichiwa , i am coming to town and will be staying a few days . i need a place in town centre that offers free parking . can you help me ?",
   "i certainly can . i have 4 different options for you . i have two cheap gueshouses and two expensive hotels . do you have a preference ?",
   "i will take one of the cheap guesthouses please ?",
   "how about the alexander_bed_and_breakfast , i can book it for you now if you like ?",
   "that sounds great . i ' d like to book it for 2 people . we ' ll be arriving tuesday and we ' d like to stay for 5 nights please .",
   "your booking was and your reference number is ey36gh17 . is there anything else you need help with today ?",
   "no , that ' s all . thank you ."
  ],
  "output": "thank you , have a good stay , goodbye .",
  "gold_entities": [],
  "sketch_tags": [
   "null_tag",
   "null_tag",
   "null_tag",
   "null_tag",
   "null_tag",
   "null_tag",
   "null_tag",
   "null_tag",
   "null_tag",
   "null_tag"
  ],
  "sketch_outs": [
   "thank",
   "you",
   ",",
   "have",
   "a",
   "good",
   "stay",
   ",",
   "goodbye",
   "."
  ]
 },
 {
  "did": 27,
  "type": "hotel",
  "key_ptr": [],
  "kb_ptr": [],
  "kb": [
   {
    "name": "allenbell",
    "address": "517a_coldham_lane",
    "area": "east",
    "phone": "01223210353",
    "postcode": "cb13js",
    "pricerange": "cheap",
    "stars": "4_star",
    "type": "guesthouse",
    "choice": "10"
   },
   {
    "name": "leverton_house",
    "address": "732-734_newmarket_road",
    "area": "east",
    "phone": "01223292094",
    "postcode": "cb58rs",
    "pricerange": "cheap",
    "stars": "4_star",
    "type": "guesthouse",
    "choice": "10"
   },
   {
    "name": "finches_bed_and_breakfast",
    "address": "144_thornton_road",
    "area": "west",
    "phone": "01223276653",
    "postcode": "cb30nd",
    "pricerange": "cheap",
    "stars": "4_star",
    "type": "guesthouse",
    "choice": "10"
   },
   {
    "name": "alexander_bed_and_breakfast",
    "address": "56_saint_barnabas_road",
    "area": "centre",
    "phone": "01223525725",
    "postcode": "cb12de",
    "pricerange": "cheap",
    "stars": "4_star",
    "type": "guesthouse",
    "choice": "10"
   },
   {
    "name": "el_shaddai",
    "address": "41_warkworth_street",
    "area": "centre",
    "phone": "01223327978",
    "postcode": "cb11eg",
    "pricerange": "cheap",
    "stars": "0_star",
    "type": "guesthouse",
    "choice": "10"
   },
   {
    "name": "city_centre_north_b_and_b",
    "address": "328a_histon_road",
    "area": "north",
    "phone": "01223312843",
    "postcode": "cb43ht",
    "pricerange": "cheap",
    "stars": "0_star",
    "type": "guesthouse",
    "choice": "10"
   },
   {
    "name": "autumn_house",
    "address": "710_newmarket_road",
    "area": "east",
    "phone": "01223575122",
    "postcode": "cb58rs",
    "pricerange": "cheap",
    "stars": "4_star",
    "type": "guesthouse",
    "choice": "10"
   }
  ],
  "context": [
   "i ' d like to find a cheap place to stay ."
  ],
  "output": "i can certainly help you with that . we have 10 listings for cheap lodgings . do you have any other requirements ?",
  "gold_entities": [
   "10",
   "cheap"
  ],
  "sketch_tags": [
   "null_tag",
   "null_tag",
   "null_tag",
   "null_tag",
   "null_tag",
   "null_tag",
   "null_tag",
   "null_tag",
   "null_tag",
   "null_tag",
   "10",
   "null_tag",
   "null_tag",
   "cheap",
   "null_tag",
   "null_tag",
   "null_tag",
   "null_tag",
   "null_tag",
   "null_tag",
   "null_tag",
   "null_tag",
   "null_tag"
  ],
  "sketch_outs": [
   "i",
   "can",
   "certainly",
   "help",
   "you",
   "with",
   "that",
   ".",
   "we",
   "have",
   "sketch_choice",
   "listings",
   "for",
   "sketch_pricerange",
   "lodgings",
   ".",
   "do",
   "you",
   "have",
   "any",
   "other",
   "requirements",
   "?"
  ]
 },
 {
  "did": 27,
  "type": "hotel",
  "key_ptr": [],
  "kb_ptr": [],
  "kb": [
   {
    "name": "allenbell",
    "address": "517a_coldham_lane",
    "area": "east",
    "phone": "01223210353",
    "postcode": "cb13js",
    "pricerange": "cheap",
    "stars": "4_star",
    "type": "guesthouse",
    "choice": "10"
   },
   {
    "name": "leverton_house",
    "address": "732-734_newmarket_road",
    "area": "east",
    "phone": "01223292094",
    "postcode": "cb58rs",
    "pricerange": "cheap",
    "stars": "4_star",
    "type": "guesthouse",
    "choice": "10"
   },
   {
    "name": "finches_bed_and_breakfast",
    "address": "144_thornton_road",
    "area": "west",
    "phone": "01223276653",
    "postcode": "cb30nd",
    "pricerange": "cheap",
    "stars": "4_star",
    "type": "guesthouse",
    "choice": "10"
   },
   {
    "name": "alexander_bed_and_breakfast",
    "address": "56_saint_barnabas_road",
    "area": "centre",
    "phone": "01223525725",
    "postcode": "cb12de",
    "pricerange": "cheap",
    "stars": "4_star",
    "type": "guesthouse",
    "choice": "10"
   },
   {
    "name": "el_shaddai",
    "address": "41_warkworth_street",
    "area": "centre",
    "phone": "01223327978",
    "postcode": "cb11eg",
    "pricerange": "cheap",
    "stars": "0_star",
    "type": "guesthouse",
    "choice": "10"
   },
   {
    "name": "city_centre_north_b_and_b",
    "address": "328a_histon_road",
    "area": "north",
    "phone": "01223312843",
    "postcode": "cb43ht",
    "pricerange": "cheap",
    "stars": "0_star",
    "type": "guesthouse",
    "choice": "10"
   },
   {
    "name": "autumn_house",
    "address": "710_newmarket_road",
    "area": "east",
    "phone": "01223575122",
    "postcode": "cb58rs",
    "pricerange": "cheap",
    "stars": "4_star",
    "type": "guesthouse",
    "choice": "10"
   }
  ],
  "context": [
   "i ' d like to find a cheap place to stay .",
   "i can certainly help you with that . we have 10 listings for cheap lodgings . do you have any other requirements ?",
   "i would like for it to be located in the center of town ."
  ],
  "output": "sure . i found 2 guesthouses . one with 4_star and one with 0_star . do you have a preference ?",
  "gold_entities": [
   "4_star",
   "0_star"
  ],
  "sketch_tags": [
   "null_tag",
   "null_tag",
   "null_tag",
   "null_tag",
   "null_tag",
   "null_tag",
   "null_tag",
   "null_tag",
   "null_tag",
   "4_star",
   "null_tag",
   "null_tag",
   "null_tag",
   "0_star",
   "null_tag",
   "null_tag",
   "null_tag",
   "null_tag",
   "null_tag",
   "null_tag",
   "null_tag"
  ],
  "sketch_outs": [
   "sure",
   ".",
   "i",
   "found",
   "2",
   "guesthouses",
   ".",
   "one",
   "with",
   "sketch_stars",
   "and",
   "one",
   "with",
   "sketch_stars",
   ".",
   "do",
   "you",
   "have",
   "a",
   "preference",
   "?"
  ]
 },
 {
  "did": 27,
  "type": "hotel",
  "key_ptr": [],
  "kb_ptr": [],
  "kb": [
   {
    "name": "allenbell",
    "address": "517a_coldham_lane",
    "area": "east",
    "phone": "01223210353",
    "postcode": "cb13js",
    "pricerange": "cheap",
    "stars": "4_star",
    "type": "guesthouse",
    "choice": "10"
   },
   {
    "name": "leverton_house",
    "address": "732-734_newmarket_road",
    "area": "east",
    "phone": "01223292094",
    "postcode": "cb58rs",
    "pricerange": "cheap",
    "stars": "4_star",
    "type": "guesthouse",
    "choice": "10"
   },
   {
    "name": "finches_bed_and_breakfast",
    "address": "144_thornton_road",
    "area": "west",
    "phone": "01223276653",
    "postcode": "cb30nd",
    "pricerange": "cheap",
    "stars": "4_star",
    "type": "guesthouse",
    "choice": "10"
   },
   {
    "name": "alexander_bed_and_breakfast",
    "address": "56_saint_barnabas_road",
    "area": "centre",
    "phone": "01223525725",
    "postcode": "cb12de",
    "pricerange": "cheap",
    "stars": "4_star",
    "type": "guesthouse",
    "choice": "10"
   },
   {
    "name": "el_shaddai",
    "address": "41_warkworth_street",
    "area": "centre",
    "phone": "01223327978",
    "postcode": "cb11eg",
    "pricerange": "cheap",
    "stars": "0_star",
    "type": "guesthouse",
    "choice": "10"
   },
   {
    "name": "city_centre_north_b_and_b",
    "address": "328a_histon_road",
    "area": "north",
    "phone": "01223312843",
    "postcode": "cb43ht",
    "pricerange": "cheap",
    "stars": "0_star",
    "type": "guesthouse",
    "choice": "10"
   },
   {
    "name": "autumn_house",
    "address": "710_newmarket_road",
    "area": "east",
    "phone": "01223575122",
    "postcode": "cb58rs",
    "pricerange": "cheap",
    "stars": "4_star",
    "type": "guesthouse",
    "choice": "10"
   }
  ],
  "context": [
   "i ' d like to find a cheap place to stay .",
   "i can certainly help you with that . we have 10 listings for cheap lodgings . do you have any other requirements ?",
   "i would like for it to be located in the center of town .",
   "sure . i found 2 guesthouses . one with 4_star and one with 0_star . do you have a preference ?",
   "no , i don ' t have a preference . do those places have wi-fi ?"
  ],
  "output": "yes , they both do . the alexander b&b is our inexpensive 4_star guesthouse . would you like me to see if i could book you room ?",
  "gold_entities": [
   "4_star",
   "guesthouse"
  ],
  "sketch_tags": [
   "null_tag",
   "null_tag",
   "null_tag",
   "null_tag",
   "null_tag",
   "null_tag",
   "null_tag",
   "null_tag",
   "null_tag",
   "null_tag",
   "null_tag",
   "null_tag",
   "4_star",
   "guesthouse",
   "null_tag",
   "null_tag",
   "null_tag",
   "null_tag",
   "null_tag",
   "null_tag",
   "null_tag",
   "null_tag",
   "null_tag",
   "null_tag",
   "null_tag",
   "null_tag",
   "null_tag",
   "null_tag"
  ],
  "sketch_outs": [
   "yes",
   ",",
   "they",
   "both",
   "do",
   ".",
   "the",
   "alexander",
   "b&b",
   "is",
   "our",
   "inexpensive",
   "sketch_stars",
   "sketch_type",
   ".",
   "would",
   "you",
   "like",
   "me",
   "to",
   "see",
   "if",
   "i",
   "could",
   "book",
   "you",
   "room",
   "?"
  ]
 },
 {
  "did": 27,
  "type": "hotel",
  "key_ptr": [],
  "kb_ptr": [],
  "kb": [
   {
    "name": "allenbell",
    "address": "517a_coldham_lane",
    "area": "east",
    "phone": "01223210353",
    "postcode": "cb13js",
    "pricerange": "cheap",
    "stars": "4_star",
    "type": "guesthouse",
    "choice": "10"
   },
   {
    "name": "leverton_house",
    "address": "732-734_newmarket_road",
    "area": "east",
    "phone": "01223292094",
    "postcode": "cb58rs",
    "pricerange": "cheap",
    "stars": "4_star",
    "type": "guesthouse",
    "choice": "10"
   },
   {
    "name": "finches_bed_and_breakfast",
    "address": "144_thornton_road",
    "area": "west",
    "phone": "01223276653",
    "postcode": "cb30nd",
    "pricerange": "cheap",
    "stars": "4_star",
    "type": "guesthouse",
    "choice": "10"
   },
   {
    "name": "alexander_bed_and_breakfast",
    "address": "56_saint_barnabas_road",
    "area": "centre",
    "phone": "01223525725",
    "postcode": "cb12de",
    "pricerange": "cheap",
    "stars": "4_star",
    "type": "guesthouse",
    "choice": "10"
   },
   {
    "name": "el_shaddai",
    "address": "41_warkworth_street",
    "area": "centre",
    "phone": "01223327978",
    "postcode": "cb11eg",
    "pricerange": "cheap",
    "stars": "0_star",
    "type": "guesthouse",
    "choice": "10"
   },
   {
    "name": "city_centre_north_b_and_b",
    "address": "328a_histon_road",
    "area": "north",
    "phone": "01223312843",
    "postcode": "cb43ht",
    "pricerange": "cheap",
    "stars": "0_star",
    "type": "guesthouse",
    "choice": "10"
   },
   {
    "name": "autumn_house",
    "address": "710_newmarket_road",
    "area": "east",
    "phone": "01223575122",
    "postcode": "cb58rs",
    "pricerange": "cheap",
    "stars": "4_star",
    "type": "guesthouse",
    "choice": "10"
   }
  ],
  "context": [
   "i ' d like to find a cheap place to stay .",
   "i can certainly help you with that . we have 10 listings for cheap lodgings . do you have any other requirements ?",
   "i would like for it to be located in the center of town .",
   "sure . i found 2 guesthouses . one with 4_star and one with 0_star . do you have a preference ?",
   "no , i don ' t have a preference . do those places have wi-fi ?",
   "yes , they both do . the alexander b&b is our inexpensive 4_star guesthouse . would you like me to see if i could book you room ?",
   "i am not ready to book yet . thanks for the information ."
  ],
  "output": "you are very welcome ! is there anything else i can assist you with ?",
  "gold_entities": [],
  "sketch_tags": [
   "null_tag",
   "null_tag",
   "null_tag",
   "null_tag",
   "null_tag",
   "null_tag",
   "null_tag",
   "null_tag",
   "null_tag",
   "null_tag",
   "null_tag",
   "null_tag",
   "null_tag",
   "null_tag",
   "null_tag"
  ],
  "sketch_outs": [
   "you",
   "are",
   "very",
   "welcome",
   "!",
   "is",
   "there",
   "anything",
   "else",
   "i",
   "can",
   "assist",
   "you",
   "with",
   "?"
  ]
 },
 {
  "did": 27,
  "type": "hotel",
  "key_ptr": [],
  "kb_ptr": [],
  "kb": [
   {
    "name": "allenbell",
    "address": "517a_coldham_lane",
    "area": "east",
    "phone": "01223210353",
    "postcode": "cb13js",
    "pricerange": "cheap",
    "stars": "4_star",
    "type": "guesthouse",
    "choice": "10"
   },
   {
    "name": "leverton_house",
    "address": "732-734_newmarket_road",
    "area": "east",
    "phone": "01223292094",
    "postcode": "cb58rs",
    "pricerange": "cheap",
    "stars": "4_star",
    "type": "guesthouse",
    "choice": "10"
   },
   {
    "name": "finches_bed_and_breakfast",
    "address": "144_thornton_road",
    "area": "west",
    "phone": "01223276653",
    "postcode": "cb30nd",
    "pricerange": "cheap",
    "stars": "4_star",
    "type": "guesthouse",
    "choice": "10"
   },
   {
    "name": "alexander_bed_and_breakfast",
    "address": "56_saint_barnabas_road",
    "area": "centre",
    "phone": "01223525725",
    "postcode": "cb12de",
    "pricerange": "cheap",
    "stars": "4_star",
    "type": "guesthouse",
    "choice": "10"
   },
   {
    "name": "el_shaddai",
    "address": "41_warkworth_street",
    "area": "centre",
    "phone": "01223327978",
    "postcode": "cb11eg",
    "pricerange": "cheap",
    "stars": "0_star",
    "type": "guesthouse",
    "choice": "10"
   },
   {
    "name": "city_centre_north_b_and_b",
    "address": "328a_histon_road",
    "area": "north",
    "phone": "01223312843",
    "postcode": "cb43ht",
    "pricerange": "cheap",
    "stars": "0_star",
    "type": "guesthouse",
    "choice": "10"
   },
   {
    "name": "autumn_house",
    "address": "710_newmarket_road",
    "area": "east",
    "phone": "01223575122",
    "postcode": "cb58rs",
    "pricerange": "cheap",
    "stars": "4_star",
    "type": "guesthouse",
    "choice": "10"
   }
  ],
  "context": [
   "i ' d like to find a cheap place to stay .",
   "i can certainly help you with that . we have 10 listings for cheap lodgings . do you have any other requirements ?",
   "i would like for it to be located in the center of town .",
   "sure . i found 2 guesthouses . one with 4_star and one with 0_star . do you have a preference ?",
   "no , i don ' t have a preference . do those places have wi-fi ?",
   "yes , they both do . the alexander b&b is our inexpensive 4_star guesthouse . would you like me to see if i could book you room ?",
   "i am not ready to book yet . thanks for the information .",
   "you are very welcome ! is there anything else i can assist you with ?",
   "that is all ! thanks !"
  ],
  "output": "have a great day !",
  "gold_entities": [],
  "sketch_tags": [
   "null_tag",
   "null_tag",
   "null_tag",
   "null_tag",
   "null_tag"
  ],
  "sketch_outs": [
   "have",
   "a",
   "great",
   "day",
   "!"
  ]
 },
 {
  "did": 28,
  "type": "restaurant",
  "key_ptr": [],
  "kb_ptr": [],
  "kb": [
   {
    "name": "ask_restaurant",
    "address": "12_bridge_street_city_centre",
    "area": "centre",
    "food": "italian",
    "phone": "01223364917",
    "postcode": "cb21uf",
    "pricerange": "cheap",
    "type": "restaurant",
    "ref": "qw8jzwzk"
   },
   {
    "name": "pizza_express",
    "address": "regent_street_city_centre",
    "area": "centre",
    "food": "italian",
    "phone": "01223324033",
    "postcode": "cb21db",
    "pricerange": "moderate",
    "type": "restaurant",
    "ref": "qw8jzwzk"
   },
   {
    "name": "pizza_hut_city_centre",
    "address": "regent_street_city_centre",
    "area": "centre",
    "food": "italian",
    "phone": "01223323737",
    "postcode": "cb21ab",
    "pricerange": "cheap",
    "type": "restaurant",
    "ref": "qw8jzwzk"
   },
   {
    "name": "stazione_restaurant_and_coffee_bar",
    "address": "market_hill_city_centre",
    "area": "centre",
    "food": "italian",
    "phone": "01223352607",
    "postcode": "cb23nj",
    "pricerange": "expensive",
    "type": "restaurant",
    "ref": "qw8jzwzk"
   },
   {
    "name": "pizza_hut_cherry_hinton",
    "address": "g4_cambridge_leisure_park_clifton_way_cherry_hinton",
    "area": "south",
    "food": "italian",
    "phone": "01223323737",
    "postcode": "cb17dy",
    "pricerange": "moderate",
    "type": "restaurant",
    "ref": "qw8jzwzk"
   },
   {
    "name": "pizza_hut_fen_ditton",
    "address": "cambridge_retail_park_newmarket_road_fen_ditton",
    "area": "east",
    "food": "italian",
    "phone": "01223323737",
    "postcode": "cb58wr",
    "pricerange": "moderate",
    "type": "restaurant"
   },
   {
    "name": "pizza_hut_fen_ditton",
    "address": "cambridge_retail_park_newmarket_road_fen_ditton",
    "area": "east",
    "food": "italian",
    "phone": "01223323737",
    "postcode": "cb58wr",
    "pricerange": "moderate",
    "type": "restaurant",
    "ref": "qw8jzwzk"
   }
  ],
  "context": [
   "i am looking for a restaurant that serves canapes in the east ."
  ],
  "output": "unfortunately there are no restaurants serving canapes in the east .",
  "gold_entities": [
   "east"
  ],
  "sketch_tags": [
   "null_tag",
   "null_tag",
   "null_tag",
   "null_tag",
   "null_tag",
   "null_tag",
   "null_tag",
   "null_tag",
   "null_tag",
   "east",
   "null_tag"
  ],
  "sketch_outs": [
   "unfortunately",
   "there",
   "are",
   "no",
   "restaurants",
   "serving",
   "canapes",
   "in",
   "the",
   "sketch_area",
   "."
  ]
 },
 {
  "did": 28,
  "type": "restaurant",
  "key_ptr": [],
  "kb_ptr": [],
  "kb": [
   {
    "name": "ask_restaurant",
    "address": "12_bridge_street_city_centre",
    "area": "centre",
    "food": "italian",
    "phone": "01223364917",
    "postcode": "cb21uf",
    "pricerange": "cheap",
    "type": "restaurant",
    "ref": "qw8jzwzk"
   },
   {
    "name": "pizza_express",
    "address": "regent_street_city_centre",
    "area": "centre",
    "food": "italian",
    "phone": "01223324033",
    "postcode": "cb21db",
    "pricerange": "moderate",
    "type": "restaurant",
    "ref": "qw8jzwzk"
   },
   {
    "name": "pizza_hut_city_centre",
    "address": "regent_street_city_centre",
    "area": "centre",
    "food": "italian",
    "phone": "01223323737",
    "postcode": "cb21ab",
    "pricerange": "cheap",
    "type": "restaurant",
    "ref": "qw8jzwzk"
   },
   {
    "name": "stazione_restaurant_and_coffee_bar",
    "address": "market_hill_city_centre",
    "area": "centre",
    "food": "italian",
    "phone": "01223352607",
    "postcode": "cb23nj",
    "pricerange": "expensive",
    "type": "restaurant",
    "ref": "qw8jzwzk"
   },
   {
    "name": "pizza_hut_cherry_hinton",
    "address": "g4_cambridge_leisure_park_clifton_way_cherry_hinton",
    "area": "south",
    "food": "italian",
    "phone": "01223323737",
    "postcode": "cb17dy",
    "pricerange": "moderate",
    "type": "restaurant",
    "ref": "qw8jzwzk"
   },
   {
    "name": "pizza_hut_fen_ditton",
    "address": "cambridge_retail_park_newmarket_road_fen_ditton",
    "area": "east",
    "food": "italian",
    "phone": "01223323737",
    "postcode": "cb58wr",
    "pricerange": "moderate",
    "type": "restaurant"
   },
   {
    "name": "pizza_hut_fen_ditton",
    "address": "cambridge_retail_park_newmarket_road_fen_ditton",
    "area": "east",
    "food": "italian",
    "phone": "01223323737",
    "postcode": "cb58wr",
    "pricerange": "moderate",
    "type": "restaurant",
    "ref": "qw8jzwzk"
   }
  ],
  "context": [
   "i am looking for a restaurant that serves canapes in the east .",
   "unfortunately there are no restaurants serving canapes in the east .",
   "ah , well , too bad . in that case i think that ' ll be everything that i needed . thanks and have a good day !"
  ],
  "output": "are you sure ? i can find other options in other parts of town ?",
  "gold_entities": [],
  "sketch_tags": [
   "null_tag",
   "null_tag",
   "null_tag",
   "null_tag",
   "null_tag",
   "null_tag",
   "null_tag",
   "null_tag",
   "null_tag",
   "null_tag",
   "null_tag",
   "null_tag",
   "null_tag",
   "null_tag",
   "null_tag"
  ],
  "sketch_outs": [
   "are",
   "you",
   "sure",
   "?",
   "i",
   "can",
   "find",
   "other",
   "options",
   "in",
   "other",
   "parts",
   "of",
   "town",
   "?"
  ]
 },
 {
  "did": 28,
  "type": "restaurant",
  "key_ptr": [],
  "kb_ptr": [],
  "kb": [
   {
    "name": "ask_restaurant",
    "address": "12_bridge_street_city_centre",
    "area": "centre",
    "food": "italian",
    "phone": "01223364917",
    "postcode": "cb21uf",
    "pricerange": "cheap",
    "type": "restaurant",
    "ref": "qw8jzwzk"
   },
   {
    "name": "pizza_express",
    "address": "regent_street_city_centre",
    "area": "centre",
    "food": "italian",
    "phone": "01223324033",
    "postcode": "cb21db",
    "pricerange": "moderate",
    "type": "restaurant",
    "ref": "qw8jzwzk"
   },
   {
    "name": "pizza_hut_city_centre",
    "address": "regent_street_city_centre",
    "area": "centre",
    "food": "italian",
    "phone": "01223323737",
    "postcode": "cb21ab",
    "pricerange": "cheap",
    "type": "restaurant",
    "ref": "qw8jzwzk"
   },
   {
    "name": "stazione_restaurant_and_coffee_bar",
    "address": "market_hill_city_centre",
    "area": "centre",
    "food": "italian",
    "phone": "01223352607",
    "postcode": "cb23nj",
    "pricerange": "expensive",
    "type": "restaurant",
    "ref": "qw8jzwzk"
   },
   {
    "name": "pizza_hut_cherry_hinton",
    "address": "g4_cambridge_leisure_park_clifton_way_cherry_hinton",
    "area": "south",
    "food": "italian",
    "phone": "01223323737",
    "postcode": "cb17dy",
    "pricerange": "moderate",
    "type": "restaurant",
    "ref": "qw8jzwzk"
   },
   {
    "name": "pizza_hut_fen_ditton",
    "address": "cambridge_retail_park_newmarket_road_fen_ditton",
    "area": "east",
    "food": "italian",
    "phone": "01223323737",
    "postcode": "cb58wr",
    "pricerange": "moderate",
    "type": "restaurant"
   },
   {
    "name": "pizza_hut_fen_ditton",
    "address": "cambridge_retail_park_newmarket_road_fen_ditton",
    "area": "east",
    "food": "italian",
    "phone": "01223323737",
    "postcode": "cb58wr",
    "pricerange": "moderate",
    "type": "restaurant",
    "ref": "qw8jzwzk"
   }
  ],
  "context": [
   "i am looking for a restaurant that serves canapes in the east .",
   "unfortunately there are no restaurants serving canapes in the east .",
[truncated: 1,764,151 more chars]
