# Supplementary material for: PluDG: enhancing task-oriented dialogue system with knowledge graph plug-in module
Source: PeerJ Comput Sci. 2023 Nov 24;9:e1707. doi: 10.7717/peerj-cs.1707 (PMC10703105; doi:10.7717/peerj-cs.1707)
Supplement: Supplemental Information 1 [file peerj-cs-09-1707-s001.zip › decoder/data/woz2.1/raw/train.json]

[
 {
  "did": 1,
  "type": "hotel",
  "key_ptr": [],
  "kb_ptr": [],
  "kb": [
   {
    "name": "arbury_lodge_guesthouse",
    "address": "82_arbury_road",
    "area": "north",
    "phone": "01223364319",
    "postcode": "cb42je",
    "pricerange": "moderate",
    "stars": "4_star",
    "type": "guesthouse",
    "choice": "13",
    "ref": "2asa82vj"
   },
   {
    "name": "kirkwood_house",
    "address": "172_chesterton_road",
    "area": "north",
    "phone": "01223306283",
    "postcode": "cb41da",
    "pricerange": "moderate",
    "stars": "4_star",
    "type": "guesthouse",
    "choice": "13",
    "ref": "2asa82vj"
   },
   {
    "name": "worth_house",
    "address": "152_chesterton_road",
    "area": "north",
    "phone": "01223316074",
    "postcode": "cb41da",
    "pricerange": "cheap",
    "stars": "4_star",
    "type": "guesthouse",
    "choice": "13",
    "ref": "2asa82vj"
   },
   {
    "name": "alpha-milton_guest_house",
    "address": "63_milton_road",
    "area": "north",
    "phone": "01223311625",
    "postcode": "cb41xa",
    "pricerange": "moderate",
    "stars": "3_star",
    "type": "guesthouse"
   },
   {
    "name": "city_centre_north_b_and_b",
    "address": "328a_histon_road",
    "area": "north",
    "phone": "01223312843",
    "postcode": "cb43ht",
    "pricerange": "cheap",
    "stars": "0_star",
    "type": "guesthouse",
    "choice": "13",
    "ref": "2asa82vj"
   },
   {
    "name": "avalon",
    "address": "62_gilbert_road",
    "area": "north",
    "phone": "01223353071",
    "postcode": "cb43pd",
    "pricerange": "moderate",
    "stars": "4_star",
    "type": "guesthouse"
   },
   {
    "name": "acorn_guest_house",
    "address": "154_chesterton_road",
    "area": "north",
    "phone": "01223353888",
    "postcode": "cb41da",
    "pricerange": "moderate",
    "stars": "4_star",
    "type": "guesthouse",
    "choice": "13",
    "ref": "2asa82vj"
   }
  ],
  "context": [
   "i need to find lodgings on the north side of town ."
  ],
  "output": "we have 13 available lodging areas in the north . any preferences ?",
  "gold_entities": [
   "13",
   "north"
  ],
  "sketch_tags": [
   "null_tag",
   "null_tag",
   "13",
   "null_tag",
   "null_tag",
   "null_tag",
   "null_tag",
   "null_tag",
   "north",
   "null_tag",
   "null_tag",
   "null_tag",
   "null_tag"
  ],
  "sketch_outs": [
   "we",
   "have",
   "sketch_choice",
   "available",
   "lodging",
   "areas",
   "in",
   "the",
   "sketch_area",
   ".",
   "any",
   "preferences",
   "?"
  ]
 },
 {
  "did": 1,
  "type": "hotel",
  "key_ptr": [],
  "kb_ptr": [],
  "kb": [
   {
    "name": "arbury_lodge_guesthouse",
    "address": "82_arbury_road",
    "area": "north",
    "phone": "01223364319",
    "postcode": "cb42je",
    "pricerange": "moderate",
    "stars": "4_star",
    "type": "guesthouse",
    "choice": "13",
    "ref": "2asa82vj"
   },
   {
    "name": "kirkwood_house",
    "address": "172_chesterton_road",
    "area": "north",
    "phone": "01223306283",
    "postcode": "cb41da",
    "pricerange": "moderate",
    "stars": "4_star",
    "type": "guesthouse",
    "choice": "13",
    "ref": "2asa82vj"
   },
   {
    "name": "worth_house",
    "address": "152_chesterton_road",
    "area": "north",
    "phone": "01223316074",
    "postcode": "cb41da",
    "pricerange": "cheap",
    "stars": "4_star",
    "type": "guesthouse",
    "choice": "13",
    "ref": "2asa82vj"
   },
   {
    "name": "alpha-milton_guest_house",
    "address": "63_milton_road",
    "area": "north",
    "phone": "01223311625",
    "postcode": "cb41xa",
    "pricerange": "moderate",
    "stars": "3_star",
    "type": "guesthouse"
   },
   {
    "name": "city_centre_north_b_and_b",
    "address": "328a_histon_road",
    "area": "north",
    "phone": "01223312843",
    "postcode": "cb43ht",
    "pricerange": "cheap",
    "stars": "0_star",
    "type": "guesthouse",
    "choice": "13",
    "ref": "2asa82vj"
   },
   {
    "name": "avalon",
    "address": "62_gilbert_road",
    "area": "north",
    "phone": "01223353071",
    "postcode": "cb43pd",
    "pricerange": "moderate",
    "stars": "4_star",
    "type": "guesthouse"
   },
   {
    "name": "acorn_guest_house",
    "address": "154_chesterton_road",
    "area": "north",
    "phone": "01223353888",
    "postcode": "cb41da",
    "pricerange": "moderate",
    "stars": "4_star",
    "type": "guesthouse",
    "choice": "13",
    "ref": "2asa82vj"
   }
  ],
  "context": [
   "i need to find lodgings on the north side of town .",
   "we have 13 available lodging areas in the north . any preferences ?",
   "some place in the north and it does not need to have free parking"
  ],
  "output": "there are 2 locations that match your criteria . the alpha-milton_guest_house with a 3_star rating and the avalon with a 4_star rating . do either of these sound good ?",
  "gold_entities": [
   "3_star",
   "4_star",
   "alpha-milton_guest_house",
   "avalon"
  ],
  "sketch_tags": [
   "null_tag",
   "null_tag",
   "null_tag",
   "null_tag",
   "null_tag",
   "null_tag",
   "null_tag",
   "null_tag",
   "null_tag",
   "null_tag",
   "alpha-milton_guest_house",
   "null_tag",
   "null_tag",
   "3_star",
   "null_tag",
   "null_tag",
   "null_tag",
   "avalon",
   "null_tag",
   "null_tag",
   "4_star",
   "null_tag",
   "null_tag",
   "null_tag",
   "null_tag",
   "null_tag",
   "null_tag",
   "null_tag",
   "null_tag",
   "null_tag"
  ],
  "sketch_outs": [
   "there",
   "are",
   "2",
   "locations",
   "that",
   "match",
   "your",
   "criteria",
   ".",
   "the",
   "sketch_name",
   "with",
   "a",
   "sketch_stars",
   "rating",
   "and",
   "the",
   "sketch_name",
   "with",
   "a",
   "sketch_stars",
   "rating",
   ".",
   "do",
   "either",
   "of",
   "these",
   "sound",
   "good",
   "?"
  ]
 },
 {
  "did": 1,
  "type": "hotel",
  "key_ptr": [],
  "kb_ptr": [],
  "kb": [
   {
    "name": "arbury_lodge_guesthouse",
    "address": "82_arbury_road",
    "area": "north",
    "phone": "01223364319",
    "postcode": "cb42je",
    "pricerange": "moderate",
    "stars": "4_star",
    "type": "guesthouse",
    "choice": "13",
    "ref": "2asa82vj"
   },
   {
    "name": "kirkwood_house",
    "address": "172_chesterton_road",
    "area": "north",
    "phone": "01223306283",
    "postcode": "cb41da",
    "pricerange": "moderate",
    "stars": "4_star",
    "type": "guesthouse",
    "choice": "13",
    "ref": "2asa82vj"
   },
   {
    "name": "worth_house",
    "address": "152_chesterton_road",
    "area": "north",
    "phone": "01223316074",
    "postcode": "cb41da",
    "pricerange": "cheap",
    "stars": "4_star",
    "type": "guesthouse",
    "choice": "13",
    "ref": "2asa82vj"
   },
   {
    "name": "alpha-milton_guest_house",
    "address": "63_milton_road",
    "area": "north",
    "phone": "01223311625",
    "postcode": "cb41xa",
    "pricerange": "moderate",
    "stars": "3_star",
    "type": "guesthouse"
   },
   {
    "name": "city_centre_north_b_and_b",
    "address": "328a_histon_road",
    "area": "north",
    "phone": "01223312843",
    "postcode": "cb43ht",
    "pricerange": "cheap",
    "stars": "0_star",
    "type": "guesthouse",
    "choice": "13",
    "ref": "2asa82vj"
   },
   {
    "name": "avalon",
    "address": "62_gilbert_road",
    "area": "north",
    "phone": "01223353071",
    "postcode": "cb43pd",
    "pricerange": "moderate",
    "stars": "4_star",
    "type": "guesthouse"
   },
   {
    "name": "acorn_guest_house",
    "address": "154_chesterton_road",
    "area": "north",
    "phone": "01223353888",
    "postcode": "cb41da",
    "pricerange": "moderate",
    "stars": "4_star",
    "type": "guesthouse",
    "choice": "13",
    "ref": "2asa82vj"
   }
  ],
  "context": [
   "i need to find lodgings on the north side of town .",
   "we have 13 available lodging areas in the north . any preferences ?",
   "some place in the north and it does not need to have free parking",
   "there are 2 locations that match your criteria . the alpha-milton_guest_house with a 3_star rating and the avalon with a 4_star rating . do either of these sound good ?",
   "is the avalon a hotel or a guesthouse ?"
  ],
  "output": "the avalon is a guesthouse . would it interest you ? if so , i can help you book a room if you like ?",
  "gold_entities": [
   "avalon",
   "guesthouse"
  ],
  "sketch_tags": [
   "null_tag",
   "avalon",
   "null_tag",
   "null_tag",
   "guesthouse",
   "null_tag",
   "null_tag",
   "null_tag",
   "null_tag",
   "null_tag",
   "null_tag",
   "null_tag",
   "null_tag",
   "null_tag",
   "null_tag",
   "null_tag",
   "null_tag",
   "null_tag",
   "null_tag",
   "null_tag",
   "null_tag",
   "null_tag",
   "null_tag",
   "null_tag",
   "null_tag"
  ],
  "sketch_outs": [
   "the",
   "sketch_name",
   "is",
   "a",
   "sketch_type",
   ".",
   "would",
   "it",
   "interest",
   "you",
   "?",
   "if",
   "so",
   ",",
   "i",
   "can",
   "help",
   "you",
   "book",
   "a",
   "room",
   "if",
   "you",
   "like",
   "?"
  ]
 },
 {
  "did": 1,
  "type": "hotel",
  "key_ptr": [],
  "kb_ptr": [],
  "kb": [
   {
    "name": "arbury_lodge_guesthouse",
    "address": "82_arbury_road",
    "area": "north",
    "phone": "01223364319",
    "postcode": "cb42je",
    "pricerange": "moderate",
    "stars": "4_star",
    "type": "guesthouse",
    "choice": "13",
    "ref": "2asa82vj"
   },
   {
    "name": "kirkwood_house",
    "address": "172_chesterton_road",
    "area": "north",
    "phone": "01223306283",
    "postcode": "cb41da",
    "pricerange": "moderate",
    "stars": "4_star",
    "type": "guesthouse",
    "choice": "13",
    "ref": "2asa82vj"
   },
   {
    "name": "worth_house",
    "address": "152_chesterton_road",
    "area": "north",
    "phone": "01223316074",
    "postcode": "cb41da",
    "pricerange": "cheap",
    "stars": "4_star",
    "type": "guesthouse",
    "choice": "13",
    "ref": "2asa82vj"
   },
   {
    "name": "alpha-milton_guest_house",
    "address": "63_milton_road",
    "area": "north",
    "phone": "01223311625",
    "postcode": "cb41xa",
    "pricerange": "moderate",
    "stars": "3_star",
    "type": "guesthouse"
   },
   {
    "name": "city_centre_north_b_and_b",
    "address": "328a_histon_road",
    "area": "north",
    "phone": "01223312843",
    "postcode": "cb43ht",
    "pricerange": "cheap",
    "stars": "0_star",
    "type": "guesthouse",
    "choice": "13",
    "ref": "2asa82vj"
   },
   {
    "name": "avalon",
    "address": "62_gilbert_road",
    "area": "north",
    "phone": "01223353071",
    "postcode": "cb43pd",
    "pricerange": "moderate",
    "stars": "4_star",
    "type": "guesthouse"
   },
   {
    "name": "acorn_guest_house",
    "address": "154_chesterton_road",
    "area": "north",
    "phone": "01223353888",
    "postcode": "cb41da",
    "pricerange": "moderate",
    "stars": "4_star",
    "type": "guesthouse",
    "choice": "13",
    "ref": "2asa82vj"
   }
  ],
  "context": [
   "i need to find lodgings on the north side of town .",
   "we have 13 available lodging areas in the north . any preferences ?",
   "some place in the north and it does not need to have free parking",
   "there are 2 locations that match your criteria . the alpha-milton_guest_house with a 3_star rating and the avalon with a 4_star rating . do either of these sound good ?",
   "is the avalon a hotel or a guesthouse ?",
   "the avalon is a guesthouse . would it interest you ? if so , i can help you book a room if you like ?",
   "yes please , i would arrive tuesday and need to book for 3 people . it will be a 4 night stay . can i get a reference number please ?"
  ],
  "output": "i have reserved your room at the avalon , reference number 2asa82vj . can i help you with anything else ?",
  "gold_entities": [
   "2asa82vj",
   "avalon"
  ],
  "sketch_tags": [
   "null_tag",
   "null_tag",
   "null_tag",
   "null_tag",
   "null_tag",
   "null_tag",
   "null_tag",
   "avalon",
   "null_tag",
   "null_tag",
   "null_tag",
   "2asa82vj",
   "null_tag",
   "null_tag",
   "null_tag",
   "null_tag",
   "null_tag",
   "null_tag",
   "null_tag",
   "null_tag",
   "null_tag"
  ],
  "sketch_outs": [
   "i",
   "have",
   "reserved",
   "your",
   "room",
   "at",
   "the",
   "sketch_name",
   ",",
   "reference",
   "number",
   "sketch_ref",
   ".",
   "can",
   "i",
   "help",
   "you",
   "with",
   "anything",
   "else",
   "?"
  ]
 },
 {
  "did": 1,
  "type": "hotel",
  "key_ptr": [],
  "kb_ptr": [],
  "kb": [
   {
    "name": "arbury_lodge_guesthouse",
    "address": "82_arbury_road",
    "area": "north",
    "phone": "01223364319",
    "postcode": "cb42je",
    "pricerange": "moderate",
    "stars": "4_star",
    "type": "guesthouse",
    "choice": "13",
    "ref": "2asa82vj"
   },
   {
    "name": "kirkwood_house",
    "address": "172_chesterton_road",
    "area": "north",
    "phone": "01223306283",
    "postcode": "cb41da",
    "pricerange": "moderate",
    "stars": "4_star",
    "type": "guesthouse",
    "choice": "13",
    "ref": "2asa82vj"
   },
   {
    "name": "worth_house",
    "address": "152_chesterton_road",
    "area": "north",
    "phone": "01223316074",
    "postcode": "cb41da",
    "pricerange": "cheap",
    "stars": "4_star",
    "type": "guesthouse",
    "choice": "13",
    "ref": "2asa82vj"
   },
   {
    "name": "alpha-milton_guest_house",
    "address": "63_milton_road",
    "area": "north",
    "phone": "01223311625",
    "postcode": "cb41xa",
    "pricerange": "moderate",
    "stars": "3_star",
    "type": "guesthouse"
   },
   {
    "name": "city_centre_north_b_and_b",
    "address": "328a_histon_road",
    "area": "north",
    "phone": "01223312843",
    "postcode": "cb43ht",
    "pricerange": "cheap",
    "stars": "0_star",
    "type": "guesthouse",
    "choice": "13",
    "ref": "2asa82vj"
   },
   {
    "name": "avalon",
    "address": "62_gilbert_road",
    "area": "north",
    "phone": "01223353071",
    "postcode": "cb43pd",
    "pricerange": "moderate",
    "stars": "4_star",
    "type": "guesthouse"
   },
   {
    "name": "acorn_guest_house",
    "address": "154_chesterton_road",
    "area": "north",
    "phone": "01223353888",
    "postcode": "cb41da",
    "pricerange": "moderate",
    "stars": "4_star",
    "type": "guesthouse",
    "choice": "13",
    "ref": "2asa82vj"
   }
  ],
  "context": [
   "i need to find lodgings on the north side of town .",
   "we have 13 available lodging areas in the north . any preferences ?",
   "some place in the north and it does not need to have free parking",
   "there are 2 locations that match your criteria . the alpha-milton_guest_house with a 3_star rating and the avalon with a 4_star rating . do either of these sound good ?",
   "is the avalon a hotel or a guesthouse ?",
   "the avalon is a guesthouse . would it interest you ? if so , i can help you book a room if you like ?",
   "yes please , i would arrive tuesday and need to book for 3 people . it will be a 4 night stay . can i get a reference number please ?",
   "i have reserved your room at the avalon , reference number 2asa82vj . can i help you with anything else ?",
   "that ' s all i need . thanks ."
  ],
  "output": "thank you , good bye .",
  "gold_entities": [],
  "sketch_tags": [
   "null_tag",
   "null_tag",
   "null_tag",
   "null_tag",
   "null_tag",
   "null_tag"
  ],
  "sketch_outs": [
   "thank",
   "you",
   ",",
   "good",
   "bye",
   "."
  ]
 },
 {
  "did": 2,
  "type": "restaurant",
  "key_ptr": [],
  "kb_ptr": [],
  "kb": [
   {
    "name": "curry_garden",
    "address": "106_regent_street_city_centre",
    "area": "centre",
    "food": "indian",
    "phone": "01223302330",
    "postcode": "cb21dp",
    "pricerange": "expensive",
    "type": "restaurant",
    "ref": "mdk9a3pr"
   },
   {
    "name": "the_good_luck_chinese_food_takeaway",
    "address": "82_cherry_hinton_road_cherry_hinton",
    "area": "south",
    "food": "chinese",
    "phone": "01223244149",
    "postcode": "cb17ag",
    "pricerange": "expensive",
    "type": "restaurant"
   },
   {
    "name": "chiquito_restaurant_bar",
    "address": "2g_cambridge_leisure_park_cherry_hinton_road_cherry_hinton",
    "area": "south",
    "food": "mexican",
    "phone": "01223400170",
    "postcode": "cb17dy",
    "pricerange": "expensive",
    "type": "restaurant",
    "ref": "mdk9a3pr"
   },
   {
    "name": "chiquito_restaurant_bar",
    "address": "2g_cambridge_leisure_park_cherry_hinton_road_cherry_hinton",
    "area": "south",
    "food": "mexican",
    "phone": "01223400170",
    "postcode": "cb17dy",
    "pricerange": "expensive",
    "type": "restaurant"
   },
   {
    "name": "pizza_hut_city_centre",
    "address": "regent_street_city_centre",
    "area": "centre",
    "food": "italian",
    "phone": "01223323737",
    "postcode": "cb21ab",
    "pricerange": "cheap",
    "type": "restaurant",
    "ref": "mdk9a3pr"
   },
   {
    "name": "the_missing_sock",
    "address": "finders_corner_newmarket_road",
    "area": "east",
    "food": "international",
    "phone": "01223812660",
    "postcode": "cb259aq",
    "pricerange": "cheap",
    "type": "restaurant",
    "ref": "mdk9a3pr"
   },
   {
    "name": "the_good_luck_chinese_food_takeaway",
    "address": "82_cherry_hinton_road_cherry_hinton",
    "area": "south",
    "food": "chinese",
    "phone": "01223244149",
    "postcode": "cb17ag",
    "pricerange": "expensive",
    "type": "restaurant",
    "ref": "mdk9a3pr"
   }
  ],
  "context": [
   "yes , can you lookup the chiquito_restaurant_bar for me ."
  ],
  "output": "yes i found it , what information would you like ?",
  "gold_entities": [],
  "sketch_tags": [
   "null_tag",
   "null_tag",
   "null_tag",
   "null_tag",
   "null_tag",
   "null_tag",
   "null_tag",
   "null_tag",
   "null_tag",
   "null_tag",
   "null_tag"
  ],
  "sketch_outs": [
   "yes",
   "i",
   "found",
   "it",
   ",",
   "what",
   "information",
   "would",
   "you",
   "like",
   "?"
  ]
 },
 {
  "did": 2,
  "type": "restaurant",
  "key_ptr": [],
  "kb_ptr": [],
  "kb": [
   {
    "name": "curry_garden",
    "address": "106_regent_street_city_centre",
    "area": "centre",
    "food": "indian",
    "phone": "01223302330",
    "postcode": "cb21dp",
    "pricerange": "expensive",
    "type": "restaurant",
    "ref": "mdk9a3pr"
   },
   {
    "name": "the_good_luck_chinese_food_takeaway",
    "address": "82_cherry_hinton_road_cherry_hinton",
    "area": "south",
    "food": "chinese",
    "phone": "01223244149",
    "postcode": "cb17ag",
    "pricerange": "expensive",
    "type": "restaurant"
   },
   {
    "name": "chiquito_restaurant_bar",
    "address": "2g_cambridge_leisure_park_cherry_hinton_road_cherry_hinton",
    "area": "south",
    "food": "mexican",
    "phone": "01223400170",
    "postcode": "cb17dy",
    "pricerange": "expensive",
    "type": "restaurant",
    "ref": "mdk9a3pr"
   },
   {
    "name": "chiquito_restaurant_bar",
    "address": "2g_cambridge_leisure_park_cherry_hinton_road_cherry_hinton",
    "area": "south",
    "food": "mexican",
    "phone": "01223400170",
    "postcode": "cb17dy",
    "pricerange": "expensive",
    "type": "restaurant"
   },
   {
    "name": "pizza_hut_city_centre",
    "address": "regent_street_city_centre",
    "area": "centre",
    "food": "italian",
    "phone": "01223323737",
    "postcode": "cb21ab",
    "pricerange": "cheap",
    "type": "restaurant",
    "ref": "mdk9a3pr"
   },
   {
    "name": "the_missing_sock",
    "address": "finders_corner_newmarket_road",
    "area": "east",
    "food": "international",
    "phone": "01223812660",
    "postcode": "cb259aq",
    "pricerange": "cheap",
    "type": "restaurant",
    "ref": "mdk9a3pr"
   },
   {
    "name": "the_good_luck_chinese_food_takeaway",
    "address": "82_cherry_hinton_road_cherry_hinton",
    "area": "south",
    "food": "chinese",
    "phone": "01223244149",
    "postcode": "cb17ag",
    "pricerange": "expensive",
    "type": "restaurant",
    "ref": "mdk9a3pr"
   }
  ],
  "context": [
   "yes , can you lookup the chiquito_restaurant_bar for me .",
   "yes i found it , what information would you like ?",
   "can you book at table for 4 at chiquito on tuesday at 20:00 please ."
  ],
  "output": "alright , your table will be booked for that time .",
  "gold_entities": [],
  "sketch_tags": [
   "null_tag",
   "null_tag",
   "null_tag",
   "null_tag",
   "null_tag",
   "null_tag",
   "null_tag",
   "null_tag",
   "null_tag",
   "null_tag",
   "null_tag"
  ],
  "sketch_outs": [
   "alright",
   ",",
   "your",
   "table",
   "will",
   "be",
   "booked",
   "for",
   "that",
   "time",
   "."
  ]
 },
 {
  "did": 2,
  "type": "restaurant",
  "key_ptr": [],
  "kb_ptr": [],
  "kb": [
   {
    "name": "curry_garden",
    "address": "106_regent_street_city_centre",
    "area": "centre",
    "food": "indian",
    "phone": "01223302330",
    "postcode": "cb21dp",
    "pricerange": "expensive",
    "type": "restaurant",
    "ref": "mdk9a3pr"
   },
   {
    "name": "the_good_luck_chinese_food_takeaway",
    "address": "82_cherry_hinton_road_cherry_hinton",
    "area": "south",
    "food": "chinese",
    "phone": "01223244149",
    "postcode": "cb17ag",
    "pricerange": "expensive",
    "type": "restaurant"
   },
   {
    "name": "chiquito_restaurant_bar",
    "address": "2g_cambridge_leisure_park_cherry_hinton_road_cherry_hinton",
    "area": "south",
    "food": "mexican",
    "phone": "01223400170",
    "postcode": "cb17dy",
    "pricerange": "expensive",
    "type": "restaurant",
    "ref": "mdk9a3pr"
   },
   {
    "name": "chiquito_restaurant_bar",
    "address": "2g_cambridge_leisure_park_cherry_hinton_road_cherry_hinton",
    "area": "south",
    "food": "mexican",
    "phone": "01223400170",
    "postcode": "cb17dy",
    "pricerange": "expensive",
    "type": "restaurant"
   },
   {
    "name": "pizza_hut_city_centre",
    "address": "regent_street_city_centre",
    "area": "centre",
    "food": "italian",
    "phone": "01223323737",
    "postcode": "cb21ab",
    "pricerange": "cheap",
    "type": "restaurant",
    "ref": "mdk9a3pr"
   },
   {
    "name": "the_missing_sock",
    "address": "finders_corner_newmarket_road",
    "area": "east",
    "food": "international",
    "phone": "01223812660",
    "postcode": "cb259aq",
    "pricerange": "cheap",
    "type": "restaurant",
    "ref": "mdk9a3pr"
   },
   {
    "name": "the_good_luck_chinese_food_takeaway",
    "address": "82_cherry_hinton_road_cherry_hinton",
    "area": "south",
    "food": "chinese",
    "phone": "01223244149",
    "postcode": "cb17ag",
    "pricerange": "expensive",
    "type": "restaurant",
    "ref": "mdk9a3pr"
   }
  ],
  "context": [
   "yes , can you lookup the chiquito_restaurant_bar for me .",
   "yes i found it , what information would you like ?",
   "can you book at table for 4 at chiquito on tuesday at 20:00 please .",
   "alright , your table will be booked for that time .",
   "thank you . may i get a reference number ?"
  ],
  "output": "i ' m sorry but the booking was unsuccessful . would you like to try another restaurant ?",
  "gold_entities": [
   "restaurant"
  ],
  "sketch_tags": [
   "null_tag",
   "null_tag",
   "null_tag",
   "null_tag",
   "null_tag",
   "null_tag",
   "null_tag",
   "null_tag",
   "null_tag",
   "null_tag",
   "null_tag",
   "null_tag",
   "null_tag",
   "null_tag",
   "null_tag",
   "null_tag",
   "restaurant",
   "null_tag"
  ],
  "sketch_outs": [
   "i",
   "'",
   "m",
   "sorry",
   "but",
   "the",
   "booking",
   "was",
   "unsuccessful",
   ".",
   "would",
   "you",
   "like",
   "to",
   "try",
   "another",
   "sketch_type",
   "?"
  ]
 },
 {
  "did": 2,
  "type": "restaurant",
  "key_ptr": [],
  "kb_ptr": [],
  "kb": [
   {
    "name": "curry_garden",
    "address": "106_regent_street_city_centre",
    "area": "centre",
    "food": "indian",
    "phone": "01223302330",
    "postcode": "cb21dp",
    "pricerange": "expensive",
    "type": "restaurant",
    "ref": "mdk9a3pr"
   },
   {
    "name": "the_good_luck_chinese_food_takeaway",
    "address": "82_cherry_hinton_road_cherry_hinton",
    "area": "south",
    "food": "chinese",
    "phone": "01223244149",
    "postcode": "cb17ag",
    "pricerange": "expensive",
    "type": "restaurant"
   },
   {
    "name": "chiquito_restaurant_bar",
    "address": "2g_cambridge_leisure_park_cherry_hinton_road_cherry_hinton",
    "area": "south",
    "food": "mexican",
    "phone": "01223400170",
    "postcode": "cb17dy",
    "pricerange": "expensive",
    "type": "restaurant",
    "ref": "mdk9a3pr"
   },
   {
    "name": "chiquito_restaurant_bar",
    "address": "2g_cambridge_leisure_park_cherry_hinton_road_cherry_hinton",
    "area": "south",
    "food": "mexican",
    "phone": "01223400170",
    "postcode": "cb17dy",
    "pricerange": "expensive",
    "type": "restaurant"
   },
   {
    "name": "pizza_hut_city_centre",
    "address": "regent_street_city_centre",
    "area": "centre",
    "food": "italian",
    "phone": "01223323737",
    "postcode": "cb21ab",
    "pricerange": "cheap",
    "type": "restaurant",
    "ref": "mdk9a3pr"
   },
   {
    "name": "the_missing_sock",
    "address": "finders_corner_newmarket_road",
    "area": "east",
    "food": "international",
    "phone": "01223812660",
    "postcode": "cb259aq",
    "pricerange": "cheap",
    "type": "restaurant",
    "ref": "mdk9a3pr"
   },
   {
    "name": "the_good_luck_chinese_food_takeaway",
    "address": "82_cherry_hinton_road_cherry_hinton",
    "area": "south",
    "food": "chinese",
    "phone": "01223244149",
    "postcode": "cb17ag",
    "pricerange": "expensive",
    "type": "restaurant",
    "ref": "mdk9a3pr"
   }
  ],
  "context": [
   "yes , can you lookup the chiquito_restaurant_bar for me .",
   "yes i found it , what information would you like ?",
   "can you book at table for 4 at chiquito on tuesday at 20:00 please .",
   "alright , your table will be booked for that time .",
   "thank you . may i get a reference number ?",
   "i ' m sorry but the booking was unsuccessful . would you like to try another restaurant ?",
   "yes in the same area and price range . i ' ll need a reference number too ."
  ],
  "output": "i booked a table at the_good_luck_chinese_food_takeaway . your reference number is mdk9a3pr . the restaurant is at 82 cherry hinton road . will that be all ?",
  "gold_entities": [
   "mdk9a3pr",
   "restaurant",
   "the_good_luck_chinese_food_takeaway"
  ],
  "sketch_tags": [
   "null_tag",
   "null_tag",
   "null_tag",
   "null_tag",
   "null_tag",
   "the_good_luck_chinese_food_takeaway",
   "null_tag",
   "null_tag",
   "null_tag",
   "null_tag",
   "null_tag",
   "mdk9a3pr",
   "null_tag",
   "null_tag",
   "restaurant",
   "null_tag",
   "null_tag",
   "null_tag",
   "null_tag",
   "null_tag",
   "null_tag",
   "null_tag",
   "null_tag",
   "null_tag",
   "null_tag",
   "null_tag",
   "null_tag"
  ],
  "sketch_outs": [
   "i",
   "booked",
   "a",
   "table",
   "at",
   "sketch_name",
   ".",
   "your",
   "reference",
   "number",
   "is",
   "sketch_ref",
   ".",
   "the",
   "sketch_type",
   "is",
   "at",
   "82",
   "cherry",
   "hinton",
   "road",
   ".",
   "will",
   "that",
   "be",
   "all",
   "?"
  ]
 },
 {
  "did": 2,
  "type": "restaurant",
  "key_ptr": [],
  "kb_ptr": [],
  "kb": [
   {
    "name": "curry_garden",
    "address": "106_regent_street_city_centre",
    "area": "centre",
    "food": "indian",
    "phone": "01223302330",
    "postcode": "cb21dp",
    "pricerange": "expensive",
    "type": "restaurant",
    "ref": "mdk9a3pr"
   },
   {
    "name": "the_good_luck_chinese_food_takeaway",
    "address": "82_cherry_hinton_road_cherry_hinton",
    "area": "south",
    "food": "chinese",
    "phone": "01223244149",
    "postcode": "cb17ag",
    "pricerange": "expensive",
    "type": "restaurant"
   },
   {
    "name": "chiquito_restaurant_bar",
    "address": "2g_cambridge_leisure_park_cherry_hinton_road_cherry_hinton",
    "area": "south",
    "food": "mexican",
    "phone": "01223400170",
    "postcode": "cb17dy",
    "pricerange": "expensive",
    "type": "restaurant",
    "ref": "mdk9a3pr"
   },
   {
    "name": "chiquito_restaurant_bar",
    "address": "2g_cambridge_leisure_park_cherry_hinton_road_cherry_hinton",
    "area": "south",
    "food": "mexican",
    "phone": "01223400170",
    "postcode": "cb17dy",
    "pricerange": "expensive",
    "type": "restaurant"
   },
   {
    "name": "pizza_hut_city_centre",
    "address": "regent_street_city_centre",
    "area": "centre",
    "food": "italian",
    "phone": "01223323737",
    "postcode": "cb21ab",
    "pricerange": "cheap",
    "type": "restaurant",
    "ref": "mdk9a3pr"
   },
   {
    "name": "the_missing_sock",
    "address": "finders_corner_newmarket_road",
    "area": "east",
    "food": "international",
    "phone": "01223812660",
    "postcode": "cb259aq",
    "pricerange": "cheap",
    "type": "restaurant",
    "ref": "mdk9a3pr"
   },
   {
    "name": "the_good_luck_chinese_food_takeaway",
    "address": "82_cherry_hinton_road_cherry_hinton",
    "area": "south",
    "food": "chinese",
    "phone": "01223244149",
    "postcode": "cb17ag",
    "pricerange": "expensive",
    "type": "restaurant",
    "ref": "mdk9a3pr"
   }
  ],
  "context": [
   "yes , can you lookup the chiquito_restaurant_bar for me .",
   "yes i found it , what information would you like ?",
   "can you book at table for 4 at chiquito on tuesday at 20:00 please .",
   "alright , your table will be booked for that time .",
   "thank you . may i get a reference number ?",
   "i ' m sorry but the booking was unsuccessful . would you like to try another restaurant ?",
   "yes in the same area and price range . i ' ll need a reference number too .",
   "i booked a table at the_good_luck_chinese_food_takeaway . your reference number is mdk9a3pr . the restaurant is at 82 cherry hinton road . will that be all ?",
   "thank you that will be all . have a great day !"
  ],
  "output": "thank you",
  "gold_entities": [],
  "sketch_tags": [
   "null_tag",
   "null_tag"
  ],
  "sketch_outs": [
   "thank",
   "you"
  ]
 },
 {
  "did": 3,
  "type": "restaurant",
  "key_ptr": [],
  "kb_ptr": [],
  "kb": [
   {
    "name": "meghna",
    "address": "205_victoria_road_chesterton",
    "area": "west",
    "food": "indian",
    "phone": "01223727410",
    "postcode": "cb43lf",
    "pricerange": "moderate",
    "type": "restaurant"
   },
   {
    "name": "pizza_express",
    "address": "regent_street_city_centre",
    "area": "centre",
    "food": "italian",
    "phone": "01223324033",
    "postcode": "cb21db",
    "pricerange": "moderate",
    "type": "restaurant"
   },
   {
    "name": "restaurant_alimentum",
    "address": "152_-_154_hills_road",
    "area": "south",
    "food": "modern_european",
    "phone": "01223413000",
    "postcode": "cb28pb",
    "pricerange": "moderate",
    "type": "restaurant"
   },
   {
    "name": "saint_johns_chop_house",
    "address": "21_-_24_northampton_street",
    "area": "west",
    "food": "british",
    "phone": "01223353110",
    "postcode": "cb30ad",
    "pricerange": "moderate",
    "type": "restaurant"
   },
   {
    "name": "curry_prince",
    "address": "451_newmarket_road_fen_ditton",
    "area": "east",
    "food": "indian",
    "phone": "01223566388",
    "postcode": "cb58jj",
    "pricerange": "moderate",
    "type": "restaurant"
   },
   {
    "name": "prezzo",
    "address": "21_-_24_northampton_road",
    "area": "west",
    "food": "italian",
    "phone": "01799521260",
    "postcode": "cb30ad",
    "pricerange": "moderate",
    "type": "restaurant"
   },
   {
    "name": "pizza_hut_cherry_hinton",
    "address": "g4_cambridge_leisure_park_clifton_way_cherry_hinton",
    "area": "south",
    "food": "italian",
    "phone": "01223323737",
    "postcode": "cb17dy",
    "pricerange": "moderate",
    "type": "restaurant"
   }
  ],
  "context": [
   "i ' m looking for something moderately priced in the west part of town , could you get me the number and full address please ?"
  ],
  "output": "the phone number for meghna is 01223727410 . it is located at 205_victoria_road_chesterton",
  "gold_entities": [
   "meghna",
   "205_victoria_road_chesterton",
   "01223727410"
  ],
  "sketch_tags": [
   "null_tag",
   "null_tag",
   "null_tag",
   "null_tag",
   "meghna",
   "null_tag",
   "01223727410",
   "null_tag",
   "null_tag",
   "null_tag",
   "null_tag",
   "null_tag",
   "205_victoria_road_chesterton"
  ],
  "sketch_outs": [
   "the",
   "phone",
   "number",
   "for",
   "sketch_name",
   "is",
   "sketch_phone",
   ".",
   "it",
   "is",
   "located",
   "at",
   "sketch_address"
  ]
 },
 {
  "did": 3,
  "type": "restaurant",
  "key_ptr": [],
  "kb_ptr": [],
  "kb": [
   {
    "name": "meghna",
    "address": "205_victoria_road_chesterton",
    "area": "west",
    "food": "indian",
    "phone": "01223727410",
    "postcode": "cb43lf",
    "pricerange": "moderate",
    "type": "restaurant"
   },
   {
    "name": "pizza_express",
    "address": "regent_street_city_centre",
    "area": "centre",
    "food": "italian",
    "phone": "01223324033",
    "postcode": "cb21db",
    "pricerange": "moderate",
    "type": "restaurant"
   },
   {
    "name": "restaurant_alimentum",
    "address": "152_-_154_hills_road",
    "area": "south",
    "food": "modern_european",
    "phone": "01223413000",
    "postcode": "cb28pb",
    "pricerange": "moderate",
    "type": "restaurant"
   },
   {
    "name": "saint_johns_chop_house",
    "address": "21_-_24_northampton_street",
    "area": "west",
    "food": "british",
    "phone": "01223353110",
    "postcode": "cb30ad",
    "pricerange": "moderate",
    "type": "restaurant"
   },
   {
    "name": "curry_prince",
    "address": "451_newmarket_road_fen_ditton",
    "area": "east",
    "food": "indian",
    "phone": "01223566388",
    "postcode": "cb58jj",
    "pricerange": "moderate",
    "type": "restaurant"
   },
   {
    "name": "prezzo",
    "address": "21_-_24_northampton_road",
    "area": "west",
    "food": "italian",
    "phone": "01799521260",
    "postcode": "cb30ad",
    "pricerange": "moderate",
    "type": "restaurant"
   },
   {
    "name": "pizza_hut_cherry_hinton",
    "address": "g4_cambridge_leisure_park_clifton_way_cherry_hinton",
    "area": "south",
    "food": "italian",
    "phone": "01223323737",
    "postcode": "cb17dy",
    "pricerange": "moderate",
    "type": "restaurant"
   }
  ],
  "context": [
   "i ' m looking for something moderately priced in the west part of town , could you get me the number and full address please ?",
   "the phone number for meghna is 01223727410 . it is located at 205_victoria_road_chesterton",
   "thank you goodbye ."
  ],
  "output": "enjoy your meal !",
  "gold_entities": [],
  "sketch_tags": [
   "null_tag",
   "null_tag",
   "null_tag",
   "null_tag"
  ],
  "sketch_outs": [
   "enjoy",
   "your",
   "meal",
   "!"
  ]
 },
 {
  "did": 4,
  "type": "restaurant",
  "key_ptr": [],
  "kb_ptr": [],
  "kb": [
   {
    "name": "pizza_express",
    "address": "regent_street_city_centre",
    "area": "centre",
    "food": "italian",
    "phone": "01223324033",
    "postcode": "cb21db",
    "pricerange": "moderate",
    "type": "restaurant"
   },
   {
    "name": "curry_prince",
    "address": "451_newmarket_road_fen_ditton",
    "area": "east",
    "food": "indian",
    "phone": "01223566388",
    "postcode": "cb58jj",
    "pricerange": "moderate",
    "type": "restaurant"
   },
   {
    "name": "pizza_hut_cherry_hinton",
    "address": "g4_cambridge_leisure_park_clifton_way_cherry_hinton",
    "area": "south",
    "food": "italian",
    "phone": "01223323737",
    "postcode": "cb17dy",
    "pricerange": "moderate",
    "type": "restaurant"
   },
   {
    "name": "the_nirala",
    "address": "7_milton_road_chesterton",
    "area": "north",
    "food": "indian",
    "phone": "01223360966",
    "postcode": "cb41uy",
    "pricerange": "moderate",
    "type": "restaurant"
   },
   {
    "name": "restaurant_alimentum",
    "address": "152_-_154_hills_road",
    "area": "south",
    "food": "modern_european",
    "phone": "01223413000",
    "postcode": "cb28pb",
    "pricerange": "moderate",
    "type": "restaurant"
   },
   {
    "name": "golden_wok",
    "address": "191_histon_road_chesterton",
    "area": "north",
    "food": "chinese",
    "phone": "01223350688",
    "postcode": "cb43hl",
    "pricerange": "moderate",
    "type": "restaurant"
   },
   {
    "name": "city_stop_restaurant",
    "address": "cambridge_city_football_club_milton_road_chesterton",
    "area": "north",
    "phone": "01223363270",
    "postcode": "cb41uy",
    "pricerange": "expensive",
    "food": "european",
    "type": "restaurant"
   }
  ],
  "context": [
   "i want a restaurant in the north part of town ."
  ],
  "output": "the city_stop_restaurant is in the north part of town . the golden_wok is also located in the north part of town .",
  "gold_entities": [
   "golden_wok",
   "north",
   "city_stop_restaurant"
  ],
  "sketch_tags": [
   "null_tag",
   "city_stop_restaurant",
   "null_tag",
   "null_tag",
   "null_tag",
   "north",
   "null_tag",
   "null_tag",
   "null_tag",
   "null_tag",
   "null_tag",
   "golden_wok",
   "null_tag",
   "null_tag",
   "null_tag",
   "null_tag",
   "null_tag",
   "north",
   "null_tag",
   "null_tag",
   "null_tag",
   "null_tag"
  ],
  "sketch_outs": [
   "the",
   "sketch_name",
   "is",
   "in",
   "the",
   "sketch_area",
   "part",
   "of",
   "town",
   ".",
   "the",
   "sketch_name",
   "is",
   "also",
   "located",
   "in",
   "the",
   "sketch_area",
   "part",
   "of",
   "town",
   "."
  ]
 },
 {
  "did": 4,
  "type": "restaurant",
  "key_ptr": [],
  "kb_ptr": [],
  "kb": [
   {
    "name": "pizza_express",
    "address": "regent_street_city_centre",
    "area": "centre",
    "food": "italian",
    "phone": "01223324033",
    "postcode": "cb21db",
    "pricerange": "moderate",
    "type": "restaurant"
   },
   {
    "name": "curry_prince",
    "address": "451_newmarket_road_fen_ditton",
    "area": "east",
    "food": "indian",
    "phone": "01223566388",
    "postcode": "cb58jj",
    "pricerange": "moderate",
    "type": "restaurant"
   },
   {
    "name": "pizza_hut_cherry_hinton",
    "address": "g4_cambridge_leisure_park_clifton_way_cherry_hinton",
    "area": "south",
    "food": "italian",
    "phone": "01223323737",
    "postcode": "cb17dy",
    "pricerange": "moderate",
    "type": "restaurant"
   },
   {
    "name": "the_nirala",
    "address": "7_milton_road_chesterton",
    "area": "north",
    "food": "indian",
    "phone": "01223360966",
    "postcode": "cb41uy",
    "pricerange": "moderate",
    "type": "restaurant"
   },
   {
    "name": "restaurant_alimentum",
    "address": "152_-_154_hills_road",
    "area": "south",
    "food": "modern_european",
    "phone": "01223413000",
    "postcode": "cb28pb",
    "pricerange": "moderate",
    "type": "restaurant"
   },
   {
    "name": "golden_wok",
    "address": "191_histon_road_chesterton",
    "area": "north",
    "food": "chinese",
    "phone": "01223350688",
    "postcode": "cb43hl",
    "pricerange": "moderate",
    "type": "restaurant"
   },
   {
    "name": "city_stop_restaurant",
    "address": "cambridge_city_football_club_milton_road_chesterton",
    "area": "north",
    "phone": "01223363270",
    "postcode": "cb41uy",
    "pricerange": "expensive",
    "food": "european",
    "type": "restaurant"
   }
  ],
  "context": [
   "i want a restaurant in the north part of town .",
   "the city_stop_restaurant is in the north part of town . the golden_wok is also located in the north part of town .",
   "i want a restaurant that is moderately priced ."
  ],
  "output": "golden_wok is located in the north part of town , and is moderately priced .",
  "gold_entities": [
   "golden_wok",
   "north"
  ],
  "sketch_tags": [
   "golden_wok",
   "null_tag",
   "null_tag",
   "null_tag",
   "null_tag",
   "north",
   "null_tag",
   "null_tag",
   "null_tag",
   "null_tag",
   "null_tag",
   "null_tag",
   "null_tag",
   "null_tag",
   "null_tag"
  ],
  "sketch_outs": [
   "sketch_name",
   "is",
   "located",
   "in",
   "the",
   "sketch_area",
   "part",
   "of",
   "town",
   ",",
   "and",
   "is",
   "moderately",
   "priced",
   "."
  ]
 },
 {
  "did": 4,
  "type": "restaurant",
  "key_ptr": [],
  "kb_ptr": [],
  "kb": [
   {
    "name": "pizza_express",
    "address": "regent_street_city_centre",
    "area": "centre",
    "food": "italian",
    "phone": "01223324033",
    "postcode": "cb21db",
    "pricerange": "moderate",
    "type": "restaurant"
   },
   {
    "name": "curry_prince",
    "address": "451_newmarket_road_fen_ditton",
    "area": "east",
    "food": "indian",
    "phone": "01223566388",
    "postcode": "cb58jj",
    "pricerange": "moderate",
    "type": "restaurant"
   },
   {
    "name": "pizza_hut_cherry_hinton",
    "address": "g4_cambridge_leisure_park_clifton_way_cherry_hinton",
    "area": "south",
    "food": "italian",
    "phone": "01223323737",
    "postcode": "cb17dy",
    "pricerange": "moderate",
    "type": "restaurant"
   },
   {
    "name": "the_nirala",
    "address": "7_milton_road_chesterton",
    "area": "north",
    "food": "indian",
    "phone": "01223360966",
    "postcode": "cb41uy",
    "pricerange": "moderate",
    "type": "restaurant"
   },
   {
    "name": "restaurant_alimentum",
    "address": "152_-_154_hills_road",
    "area": "south",
    "food": "modern_european",
    "phone": "01223413000",
    "postcode": "cb28pb",
    "pricerange": "moderate",
    "type": "restaurant"
   },
   {
    "name": "golden_wok",
    "address": "191_histon_road_chesterton",
    "area": "north",
    "food": "chinese",
    "phone": "01223350688",
    "postcode": "cb43hl",
    "pricerange": "moderate",
    "type": "restaurant"
   },
   {
    "name": "city_stop_restaurant",
    "address": "cambridge_city_football_club_milton_road_chesterton",
    "area": "north",
    "phone": "01223363270",
    "postcode": "cb41uy",
    "pricerange": "expensive",
    "food": "european",
    "type": "restaurant"
   }
  ],
  "context": [
   "i want a restaurant in the north part of town .",
   "the city_stop_restaurant is in the north part of town . the golden_wok is also located in the north part of town .",
   "i want a restaurant that is moderately priced .",
   "golden_wok is located in the north part of town , and is moderately priced .",
   "what is their address and phone number ?"
  ],
  "output": "the address for golden_wok is 191_histon_road_chesterton and the phone number is 01223350688 .",
  "gold_entities": [
   "golden_wok",
   "191_histon_road_chesterton",
   "01223350688"
  ],
  "sketch_tags": [
   "null_tag",
   "null_tag",
   "null_tag",
   "golden_wok",
   "null_tag",
   "191_histon_road_chesterton",
   "null_tag",
   "null_tag",
   "null_tag",
   "null_tag",
   "null_tag",
   "01223350688",
   "null_tag"
  ],
  "sketch_outs": [
   "the",
   "address",
   "for",
   "sketch_name",
   "is",
   "sketch_address",
   "and",
   "the",
   "phone",
   "number",
   "is",
   "sketch_phone",
   "."
  ]
 },
 {
  "did": 4,
  "type": "restaurant",
  "key_ptr": [],
  "kb_ptr": [],
  "kb": [
   {
    "name": "pizza_express",
    "address": "regent_street_city_centre",
    "area": "centre",
    "food": "italian",
    "phone": "01223324033",
    "postcode": "cb21db",
    "pricerange": "moderate",
    "type": "restaurant"
   },
   {
    "name": "curry_prince",
    "address": "451_newmarket_road_fen_ditton",
    "area": "east",
    "food": "indian",
    "phone": "01223566388",
    "postcode": "cb58jj",
    "pricerange": "moderate",
    "type": "restaurant"
   },
   {
    "name": "pizza_hut_cherry_hinton",
    "address": "g4_cambridge_leisure_park_clifton_way_cherry_hinton",
    "area": "south",
    "food": "italian",
    "phone": "01223323737",
    "postcode": "cb17dy",
    "pricerange": "moderate",
    "type": "restaurant"
   },
   {
    "name": "the_nirala",
    "address": "7_milton_road_chesterton",
    "area": "north",
    "food": "indian",
    "phone": "01223360966",
    "postcode": "cb41uy",
    "pricerange": "moderate",
    "type": "restaurant"
   },
   {
    "name": "restaurant_alimentum",
    "address": "152_-_154_hills_road",
    "area": "south",
    "food": "modern_european",
    "phone": "01223413000",
    "postcode": "cb28pb",
    "pricerange": "moderate",
    "type": "restaurant"
   },
   {
    "name": "golden_wok",
    "address": "191_histon_road_chesterton",
    "area": "north",
    "food": "chinese",
    "phone": "01223350688",
    "postcode": "cb43hl",
    "pricerange": "moderate",
    "type": "restaurant"
   },
   {
    "name": "city_stop_restaurant",
    "address": "cambridge_city_football_club_milton_road_chesterton",
    "area": "north",
    "phone": "01223363270",
    "postcode": "cb41uy",
    "pricerange": "expensive",
    "food": "european",
    "type": "restaurant"
   }
  ],
  "context": [
   "i want a restaurant in the north part of town .",
   "the city_stop_restaurant is in the north part of town . the golden_wok is also located in the north part of town .",
   "i want a restaurant that is moderately priced .",
   "golden_wok is located in the north part of town , and is moderately priced .",
   "what is their address and phone number ?",
   "the address for golden_wok is 191_histon_road_chesterton and the phone number is 01223350688 .",
   "thank you , goodbye ."
  ],
  "output": "goodbye .",
  "gold_entities": [],
  "sketch_tags": [
   "null_tag",
   "null_tag"
  ],
  "sketch_outs": [
   "goodbye",
   "."
  ]
 },
 {
  "did": 5,
  "type": "hotel",
  "key_ptr": [],
  "kb_ptr": [],
  "kb": [
   {
    "name": "alpha-milton_guest_house",
    "address": "63_milton_road",
    "area": "north",
    "phone": "01223311625",
    "postcode": "cb41xa",
    "pricerange": "moderate",
    "stars": "3_star",
    "type": "guesthouse",
    "choice": "6"
   },
   {
    "name": "hamilton_lodge",
    "address": "156_chesterton_road",
    "area": "north",
    "phone": "01223365664",
    "postcode": "cb41da",
    "pricerange": "moderate",
    "stars": "3_star",
    "type": "guesthouse",
    "choice": "6"
   },
   {
    "name": "hamilton_lodge",
    "address": "156_chesterton_road",
    "area": "north",
    "phone": "01223365664",
    "postcode": "cb41da",
    "pricerange": "moderate",
    "stars": "3_star",
    "type": "guesthouse"
   },
   {
    "name": "a_and_b_guest_house",
    "address": "124_tenison_road",
    "area": "east",
    "phone": "01223315702",
    "postcode": "cb12dp",
    "pricerange": "moderate",
    "stars": "4_star",
    "type": "guesthouse",
    "choice": "6"
   },
   {
    "name": "hobsons_house",
    "address": "96_barton_road",
    "area": "west",
    "phone": "01223304906",
    "postcode": "cb39lh",
    "pricerange": "moderate",
    "stars": "3_star",
    "type": "guesthouse",
    "choice": "6"
   },
   {
    "name": "acorn_guest_house",
    "address": "154_chesterton_road",
    "area": "north",
    "phone": "01223353888",
    "postcode": "cb41da",
    "pricerange": "moderate",
    "stars": "4_star",
    "type": "guesthouse",
    "choice": "6"
   },
   {
    "name": "bridge_guest_house",
    "address": "151_hills_road",
    "area": "south",
    "phone": "01223247942",
    "postcode": "cb28rj",
    "pricerange": "moderate",
    "stars": "3_star",
    "type": "guesthouse",
    "choice": "6"
   }
  ],
  "context": [
   "i ' m looking for a 3_star hotel ."
  ],
  "output": "there are 6 hotels listed at 3_star . there are 2 in the north , 1 south , 1 west and 1 centre . would you like more information ?",
  "gold_entities": [
   "6",
   "3_star",
   "south",
   "west",
   "north"
  ],
  "sketch_tags": [
   "null_tag",
   "null_tag",
   "6",
   "null_tag",
   "null_tag",
   "null_tag",
   "3_star",
   "null_tag",
   "null_tag",
   "null_tag",
   "null_tag",
   "null_tag",
   "null_tag",
   "north",
   "null_tag",
   "null_tag",
   "south",
   "null_tag",
   "null_tag",
   "west",
   "null_tag",
   "null_tag",
   "null_tag",
   "null_tag",
   "null_tag",
   "null_tag",
   "null_tag",
   "null_tag",
   "null_tag",
   "null_tag"
  ],
  "sketch_outs": [
   "there",
   "are",
   "sketch_choice",
   "hotels",
   "listed",
   "at",
   "sketch_stars",
   ".",
   "there",
   "are",
   "2",
   "in",
   "the",
   "sketch_area",
   ",",
   "1",
   "sketch_area",
   ",",
   "1",
   "sketch_area",
   "and",
   "1",
   "centre",
   ".",
   "would",
   "you",
   "like",
   "more",
   "information",
   "?"
  ]
 },
 {
  "did": 5,
  "type": "hotel",
  "key_ptr": [],
  "kb_ptr": [],
  "kb": [
   {
    "name": "alpha-milton_guest_house",
    "address": "63_milton_road",
    "area": "north",
    "phone": "01223311625",
    "postcode": "cb41xa",
    "pricerange": "moderate",
    "stars": "3_star",
    "type": "guesthouse",
    "choice": "6"
   },
   {
    "name": "hamilton_lodge",
    "address": "156_chesterton_road",
    "area": "north",
    "phone": "01223365664",
    "postcode": "cb41da",
    "pricerange": "moderate",
    "stars": "3_star",
    "type": "guesthouse",
    "choice": "6"
   },
   {
    "name": "hamilton_lodge",
    "address": "156_chesterton_road",
    "area": "north",
    "phone": "01223365664",
    "postcode": "cb41da",
    "pricerange": "moderate",
    "stars": "3_star",
    "type": "guesthouse"
   },
   {
    "name": "a_and_b_guest_house",
    "address": "124_tenison_road",
    "area": "east",
    "phone": "01223315702",
    "postcode": "cb12dp",
    "pricerange": "moderate",
    "stars": "4_star",
    "type": "guesthouse",
    "choice": "6"
   },
   {
    "name": "hobsons_house",
    "address": "96_barton_road",
    "area": "west",
    "phone": "01223304906",
    "postcode": "cb39lh",
    "pricerange": "moderate",
    "stars": "3_star",
    "type": "guesthouse",
    "choice": "6"
   },
   {
    "name": "acorn_guest_house",
    "address": "154_chesterton_road",
    "area": "north",
    "phone": "01223353888",
    "postcode": "cb41da",
    "pricerange": "moderate",
    "stars": "4_star",
    "type": "guesthouse",
    "choice": "6"
   },
   {
    "name": "bridge_guest_house",
    "address": "151_hills_road",
    "area": "south",
    "phone": "01223247942",
    "postcode": "cb28rj",
    "pricerange": "moderate",
    "stars": "3_star",
    "type": "guesthouse",
    "choice": "6"
   }
  ],
  "context": [
   "i ' m looking for a 3_star hotel .",
   "there are 6 hotels listed at 3_star . there are 2 in the north , 1 south , 1 west and 1 centre . would you like more information ?",
   "i don ' t care where the hotel is located , but i ' m looking for something in the moderate price range ."
  ],
  "output": "i have 4 options for you . do you need free wifi and parking ? i have 3 that offer these and 1 that does not .",
  "gold_entities": [],
  "sketch_tags": [
   "null_tag",
   "null_tag",
   "null_tag",
   "null_tag",
   "null_tag",
   "null_tag",
   "null_tag",
   "null_tag",
   "null_tag",
   "null_tag",
   "null_tag",
   "null_tag",
   "null_tag",
   "null_tag",
   "null_tag",
   "null_tag",
   "null_tag",
   "null_tag",
   "null_tag",
   "null_tag",
   "null_tag",
   "null_tag",
   "null_tag",
   "null_tag",
   "null_tag",
   "null_tag",
   "null_tag"
  ],
  "sketch_outs": [
   "i",
   "have",
   "4",
   "options",
   "for",
   "you",
   ".",
   "do",
   "you",
   "need",
   "free",
   "wifi",
   "and",
   "parking",
   "?",
   "i",
   "have",
   "3",
   "that",
   "offer",
   "these",
   "and",
   "1",
   "that",
   "does",
   "not",
   "."
  ]
 },
 {
  "did": 5,
  "type": "hotel",
  "key_ptr": [],
  "kb_ptr": [],
  "kb": [
   {
    "name": "alpha-milton_guest_house",
    "address": "63_milton_road",
    "area": "north",
    "phone": "01223311625",
    "postcode": "cb41xa",
    "pricerange": "moderate",
    "stars": "3_star",
    "type": "guesthouse",
    "choice": "6"
   },
   {
    "name": "hamilton_lodge",
    "address": "156_chesterton_road",
    "area": "north",
    "phone": "01223365664",
    "postcode": "cb41da",
    "pricerange": "moderate",
    "stars": "3_star",
    "type": "guesthouse",
    "choice": "6"
   },
   {
    "name": "hamilton_lodge",
    "address": "156_chesterton_road",
    "area": "north",
    "phone": "01223365664",
    "postcode": "cb41da",
    "pricerange": "moderate",
    "stars": "3_star",
    "type": "guesthouse"
   },
   {
    "name": "a_and_b_guest_house",
    "address": "124_tenison_road",
    "area": "east",
    "phone": "01223315702",
    "postcode": "cb12dp",
    "pricerange": "moderate",
    "stars": "4_star",
    "type": "guesthouse",
    "choice": "6"
   },
   {
    "name": "hobsons_house",
    "address": "96_barton_road",
    "area": "west",
    "phone": "01223304906",
    "postcode": "cb39lh",
    "pricerange": "moderate",
    "stars": "3_star",
    "type": "guesthouse",
    "choice": "6"
   },
   {
    "name": "acorn_guest_house",
    "address": "154_chesterton_road",
    "area": "north",
    "phone": "01223353888",
    "postcode": "cb41da",
    "pricerange": "moderate",
    "stars": "4_star",
    "type": "guesthouse",
    "choice": "6"
   },
   {
    "name": "bridge_guest_house",
    "address": "151_hills_road",
    "area": "south",
    "phone": "01223247942",
    "postcode": "cb28rj",
    "pricerange": "moderate",
    "stars": "3_star",
    "type": "guesthouse",
    "choice": "6"
   }
  ],
  "context": [
   "i ' m looking for a 3_star hotel .",
   "there are 6 hotels listed at 3_star . there are 2 in the north , 1 south , 1 west and 1 centre . would you like more information ?",
   "i don ' t care where the hotel is located , but i ' m looking for something in the moderate price range .",
   "i have 4 options for you . do you need free wifi and parking ? i have 3 that offer these and 1 that does not .",
   "yes please . can you recommend me of them ?"
  ],
  "output": "the hamilton_lodge is nice and in the north area . would you like a booking today ?",
  "gold_entities": [
   "north",
   "hamilton_lodge"
  ],
  "sketch_tags": [
   "null_tag",
   "hamilton_lodge",
   "null_tag",
   "null_tag",
   "null_tag",
   "null_tag",
   "null_tag",
   "north",
   "null_tag",
   "null_tag",
   "null_tag",
   "null_tag",
   "null_tag",
   "null_tag",
   "null_tag",
   "null_tag",
   "null_tag"
  ],
  "sketch_outs": [
   "the",
   "sketch_name",
   "is",
   "nice",
   "and",
   "in",
   "the",
   "sketch_area",
   "area",
   ".",
   "would",
   "you",
   "like",
   "a",
   "booking",
   "today",
   "?"
  ]
 },
 {
  "did": 5,
  "type": "hotel",
  "key_ptr": [],
  "kb_ptr": [],
  "kb": [
   {
    "name": "alpha-milton_guest_house",
    "address": "63_milton_road",
    "area": "north",
    "phone": "01223311625",
    "postcode": "cb41xa",
    "pricerange": "moderate",
    "stars": "3_star",
    "type": "guesthouse",
    "choice": "6"
   },
   {
    "name": "hamilton_lodge",
    "address": "156_chesterton_road",
    "area": "north",
    "phone": "01223365664",
    "postcode": "cb41da",
    "pricerange": "moderate",
    "stars": "3_star",
    "type": "guesthouse",
    "choice": "6"
   },
   {
    "name": "hamilton_lodge",
    "address": "156_chesterton_road",
    "area": "north",
    "phone": "01223365664",
    "postcode": "cb41da",
    "pricerange": "moderate",
    "stars": "3_star",
    "type": "guesthouse"
   },
   {
    "name": "a_and_b_guest_house",
    "address": "124_tenison_road",
    "area": "east",
    "phone": "01223315702",
    "postcode": "cb12dp",
    "pricerange": "moderate",
    "stars": "4_star",
    "type": "guesthouse",
    "choice": "6"
   },
   {
    "name": "hobsons_house",
    "address": "96_barton_road",
    "area": "west",
    "phone": "01223304906",
    "postcode": "cb39lh",
    "pricerange": "moderate",
    "stars": "3_star",
    "type": "guesthouse",
    "choice": "6"
   },
   {
    "name": "acorn_guest_house",
    "address": "154_chesterton_road",
    "area": "north",
    "phone": "01223353888",
    "postcode": "cb41da",
    "pricerange": "moderate",
    "stars": "4_star",
    "type": "guesthouse",
    "choice": "6"
   },
   {
    "name": "bridge_guest_house",
    "address": "151_hills_road",
    "area": "south",
    "phone": "01223247942",
    "postcode": "cb28rj",
    "pricerange": "moderate",
    "stars": "3_star",
    "type": "guesthouse",
    "choice": "6"
   }
  ],
  "context": [
   "i ' m looking for a 3_star hotel .",
   "there are 6 hotels listed at 3_star . there are 2 in the north , 1 south , 1 west and 1 centre . would you like more information ?",
   "i don ' t care where the hotel is located , but i ' m looking for something in the moderate price range .",
   "i have 4 options for you . do you need free wifi and parking ? i have 3 that offer these and 1 that does not .",
   "yes please . can you recommend me of them ?",
   "the hamilton_lodge is nice and in the north area . would you like a booking today ?",
   "no , thank you . can i just get the address , please ?"
  ],
  "output": "the hamilton_lodge is located 156_chesterton_road . would you like me to help you with anything else ?",
  "gold_entities": [
   "hamilton_lodge",
   "156_chesterton_road"
  ],
  "sketch_tags": [
   "null_tag",
   "hamilton_lodge",
   "null_tag",
   "null_tag",
   "156_chesterton_road",
   "null_tag",
   "null_tag",
   "null_tag",
   "null_tag",
   "null_tag",
   "null_tag",
   "null_tag",
   "null_tag",
   "null_tag",
   "null_tag",
   "null_tag",
   "null_tag"
  ],
  "sketch_outs": [
   "the",
   "sketch_name",
   "is",
   "located",
   "sketch_address",
   ".",
   "would",
   "you",
   "like",
   "me",
   "to",
   "help",
   "you",
   "with",
   "anything",
   "else",
   "?"
  ]
 },
 {
  "did": 5,
  "type": "hotel",
  "key_ptr": [],
  "kb_ptr": [],
  "kb": [
   {
    "name": "alpha-milton_guest_house",
    "address": "63_milton_road",
    "area": "north",
    "phone": "01223311625",
    "postcode": "cb41xa",
    "pricerange": "moderate",
    "stars": "3_star",
    "type": "guesthouse",
    "choice": "6"
   },
   {
    "name": "hamilton_lodge",
    "address": "156_chesterton_road",
    "area": "north",
    "phone": "01223365664",
    "postcode": "cb41da",
    "pricerange": "moderate",
    "stars": "3_star",
    "type": "guesthouse",
    "choice": "6"
   },
   {
    "name": "hamilton_lodge",
    "address": "156_chesterton_road",
    "area": "north",
    "phone": "01223365664",
    "postcode": "cb41da",
    "pricerange": "moderate",
    "stars": "3_star",
    "type": "guesthouse"
   },
   {
    "name": "a_and_b_guest_house",
    "address": "124_tenison_road",
    "area": "east",
    "phone": "01223315702",
    "postcode": "cb12dp",
    "pricerange": "moderate",
    "stars": "4_star",
    "type": "guesthouse",
    "choice": "6"
   },
   {
    "name": "hobsons_house",
    "address": "96_barton_road",
    "area": "west",
    "phone": "01223304906",
    "postcode": "cb39lh",
    "pricerange": "moderate",
    "stars": "3_star",
    "type": "guesthouse",
    "choice": "6"
   },
   {
    "name": "acorn_guest_house",
    "address": "154_chesterton_road",
    "area": "north",
    "phone": "01223353888",
    "postcode": "cb41da",
    "pricerange": "moderate",
    "stars": "4_star",
    "type": "guesthouse",
    "choice": "6"
   },
   {
    "name": "bridge_guest_house",
    "address": "151_hills_road",
    "area": "south",
    "phone": "01223247942",
    "postcode": "cb28rj",
    "pricerange": "moderate",
    "stars": "3_star",
    "type": "guesthouse",
    "choice": "6"
   }
  ],
  "context": [
   "i ' m looking for a 3_star hotel .",
   "there are 6 hotels listed at 3_star . there are 2 in the north , 1 south , 1 west and 1 centre . would you like more information ?",
   "i don ' t care where the hotel is located , but i ' m looking for something in the moderate price range .",
   "i have 4 options for you . do you need free wifi and parking ? i have 3 that offer these and 1 that does not .",
   "yes please . can you recommend me of them ?",
   "the hamilton_lodge is nice and in the north area . would you like a booking today ?",
   "no , thank you . can i just get the address , please ?",
   "the hamilton_lodge is located 156_chesterton_road . would you like me to help you with anything else ?",
   "that ' s all i need today - i appreciate your help !"
  ],
  "output": "of course . let me know if there ' s anything else i can help you with .",
  "gold_entities": [],
  "sketch_tags": [
   "null_tag",
   "null_tag",
   "null_tag",
   "null_tag",
   "null_tag",
   "null_tag",
   "null_tag",
   "null_tag",
   "null_tag",
   "null_tag",
   "null_tag",
   "null_tag",
   "null_tag",
   "null_tag",
   "null_tag",
   "null_tag",
   "null_tag",
   "null_tag"
  ],
  "sketch_outs": [
   "of",
   "course",
   ".",
   "let",
   "me",
   "know",
   "if",
   "there",
   "'",
   "s",
   "anything",
   "else",
   "i",
   "can",
   "help",
   "you",
   "with",
   "."
  ]
 },
 {
  "did": 6,
  "type": "restaurant",
  "key_ptr": [],
  "kb_ptr": [],
  "kb": [
   {
    "name": "yu_garden",
    "address": "529_newmarket_road_fen_ditton",
    "area": "east",
    "food": "chinese",
    "phone": "01223248882",
    "postcode": "cb58pa",
    "pricerange": "expensive",
    "type": "restaurant"
   },
   {
    "name": "curry_garden",
    "address": "106_regent_street_city_centre",
    "area": "centre",
    "food": "indian",
    "phone": "01223302330",
    "postcode": "cb21dp",
    "pricerange": "expensive",
    "type": "restaurant"
   },
   {
    "name": "peking_restaurant",
    "address": "10_homerton_street_city_centre",
    "area": "south",
    "food": "chinese",
    "phone": "01223354755",
    "postcode": "cb28nx",
    "pricerange": "expensive",
    "type": "restaurant"
   },
   {
    "name": "taj_tandoori",
    "address": "64_cherry_hinton_road_cherry_hinton",
    "area": "south",
    "food": "indian",
    "phone": "01223412299",
    "postcode": "cb17aa",
    "pricerange": "expensive",
    "type": "restaurant"
   },
   {
    "name": "frankie_and_bennys",
    "address": "cambridge_leisure_park_clifton_way_cherry_hinton",
    "area": "south",
    "food": "italian",
    "phone": "01223412430",
    "postcode": "cb17dy",
    "pricerange": "expensive",
    "type": "restaurant"
   },
   {
    "name": "chiquito_restaurant_bar",
    "address": "2g_cambridge_leisure_park_cherry_hinton_road_cherry_hinton",
    "area": "south",
    "food": "mexican",
    "phone": "01223400170",
    "postcode": "cb17dy",
    "pricerange": "expensive",
    "type": "restaurant"
   },
   {
    "name": "the_good_luck_chinese_food_takeaway",
    "address": "82_cherry_hinton_road_cherry_hinton",
    "area": "south",
    "food": "chinese",
    "phone": "01223244149",
    "postcode": "cb17ag",
    "pricerange": "expensive",
    "type": "restaurant"
   }
  ],
  "context": [
   "hello , i am looking for an expensive restaurant on the south side of town ."
  ],
  "output": "frankie_and_bennys serves italian food , it is in the south part of town , and the price range is expensive . can i help you with anything else ?",
  "gold_entities": [
   "frankie_and_bennys",
   "south",
   "expensive",
   "italian"
  ],
  "sketch_tags": [
   "frankie_and_bennys",
   "null_tag",
   "italian",
   "null_tag",
   "null_tag",
   "null_tag",
   "null_tag",
   "null_tag",
   "null_tag",
   "south",
   "null_tag",
   "null_tag",
   "null_tag",
   "null_tag",
   "null_tag",
   "null_tag",
   "null_tag",
   "null_tag",
   "null_tag",
   "expensive",
   "null_tag",
   "null_tag",
   "null_tag",
   "null_tag",
   "null_tag",
   "null_tag",
   "null_tag",
   "null_tag",
   "null_tag"
  ],
  "sketch_outs": [
   "sketch_name",
   "serves",
   "sketch_food",
   "food",
   ",",
   "it",
   "is",
   "in",
   "the",
   "sketch_area",
   "part",
   "of",
   "town",
   ",",
   "and",
   "the",
   "price",
   "range",
   "is",
   "sketch_pricerange",
   ".",
   "can",
   "i",
   "help",
   "you",
   "with",
   "anything",
   "else",
   "?"
  ]
 },
 {
  "did": 6,
  "type": "restaurant",
  "key_ptr": [],
  "kb_ptr": [],
  "kb": [
   {
    "name": "yu_garden",
    "address": "529_newmarket_road_fen_ditton",
    "area": "east",
    "food": "chinese",
    "phone": "01223248882",
    "postcode": "cb58pa",
    "pricerange": "expensive",
    "type": "restaurant"
   },
   {
    "name": "curry_garden",
    "address": "106_regent_street_city_centre",
    "area": "centre",
    "food": "indian",
    "phone": "01223302330",
    "postcode": "cb21dp",
    "pricerange": "expensive",
    "type": "restaurant"
   },
   {
    "name": "peking_restaurant",
    "address": "10_homerton_street_city_centre",
    "area": "south",
    "food": "chinese",
    "phone": "01223354755",
    "postcode": "cb28nx",
    "pricerange": "expensive",
    "type": "restaurant"
   },
   {
    "name": "taj_tandoori",
    "address": "64_cherry_hinton_road_cherry_hinton",
    "area": "south",
    "food": "indian",
    "phone": "01223412299",
    "postcode": "cb17aa",
    "pricerange": "expensive",
    "type": "restaurant"
   },
   {
    "name": "frankie_and_bennys",
    "address": "cambridge_leisure_park_clifton_way_cherry_hinton",
    "area": "south",
    "food": "italian",
    "phone": "01223412430",
    "postcode": "cb17dy",
    "pricerange": "expensive",
    "type": "restaurant"
   },
   {
    "name": "chiquito_restaurant_bar",
    "address": "2g_cambridge_leisure_park_cherry_hinton_road_cherry_hinton",
    "area": "south",
    "food": "mexican",
    "phone": "01223400170",
    "postcode": "cb17dy",
    "pricerange": "expensive",
    "type": "restaurant"
   },
   {
    "name": "the_good_luck_chinese_food_takeaway",
    "address": "82_cherry_hinton_road_cherry_hinton",
    "area": "south",
    "food": "chinese",
    "phone": "01223244149",
    "postcode": "cb17ag",
    "pricerange": "expensive",
    "type": "restaurant"
   }
  ],
  "context": [
   "hello , i am looking for an expensive restaurant on the south side of town .",
   "frankie_and_bennys serves italian food , it is in the south part of town , and the price range is expensive . can i help you with anything else ?",
   "what is the address and phone number for frankie_and_bennys ?"
  ],
  "output": "frankie_and_bennys address is cambridge_leisure_park_clifton_way_cherry_hinton . their phone number is 01223412430",
  "gold_entities": [
   "frankie_and_bennys",
   "01223412430",
   "cambridge_leisure_park_clifton_way_cherry_hinton"
  ],
  "sketch_tags": [
   "frankie_and_bennys",
   "null_tag",
   "null_tag",
   "cambridge_leisure_park_clifton_way_cherry_hinton",
   "null_tag",
   "null_tag",
   "null_tag",
   "null_tag",
   "null_tag",
   "01223412430"
  ],
  "sketch_outs": [
   "sketch_name",
   "address",
   "is",
   "sketch_address",
   ".",
   "their",
   "phone",
   "number",
   "is",
   "sketch_phone"
  ]
 },
 {
  "did": 6,
  "type": "restaurant",
  "key_ptr": [],
  "kb_ptr": [],
  "kb": [
   {
    "name": "yu_garden",
    "address": "529_newmarket_road_fen_ditton",
    "area": "east",
    "food": "chinese",
    "phone": "01223248882",
    "postcode": "cb58pa",
    "pricerange": "expensive",
    "type": "restaurant"
   },
   {
    "name": "curry_garden",
    "address": "106_regent_street_city_centre",
    "area": "centre",
    "food": "indian",
    "phone": "01223302330",
    "postcode": "cb21dp",
    "pricerange": "expensive",
    "type": "restaurant"
   },
   {
    "name": "peking_restaurant",
    "address": "10_homerton_street_city_centre",
    "area": "south",
    "food": "chinese",
    "phone": "01223354755",
    "postcode": "cb28nx",
    "pricerange": "expensive",
    "type": "restaurant"
   },
   {
    "name": "taj_tandoori",
    "address": "64_cherry_hinton_road_cherry_hinton",
    "area": "south",
    "food": "indian",
    "phone": "01223412299",
    "postcode": "cb17aa",
    "pricerange": "expensive",
    "type": "restaurant"
   },
   {
    "name": "frankie_and_bennys",
    "address": "cambridge_leisure_park_clifton_way_cherry_hinton",
    "area": "south",
    "food": "italian",
    "phone": "01223412430",
    "postcode": "cb17dy",
    "pricerange": "expensive",
    "type": "restaurant"
   },
   {
    "name": "chiquito_restaurant_bar",
    "address": "2g_cambridge_leisure_park_cherry_hinton_road_cherry_hinton",
    "area": "south",
    "food": "mexican",
    "phone": "01223400170",
    "postcode": "cb17dy",
    "pricerange": "expensive",
    "type": "restaurant"
   },
   {
    "name": "the_good_luck_chinese_food_takeaway",
    "address": "82_cherry_hinton_road_cherry_hinton",
    "area": "south",
    "food": "chinese",
    "phone": "01223244149",
    "postcode": "cb17ag",
    "pricerange": "expensive",
    "type": "restaurant"
   }
  ],
  "context": [
   "hello , i am looking for an expensive restaurant on the south side of town .",
   "frankie_and_bennys serves italian food , it is in the south part of town , and the price range is expensive . can i help you with anything else ?",
   "what is the address and phone number for frankie_and_bennys ?",
   "frankie_and_bennys address is cambridge_leisure_park_clifton_way_cherry_hinton . their phone number is 01223412430",
   "thank you"
  ],
  "output": "you ' re welcome . is there anything else ?",
  "gold_entities": [],
  "sketch_tags": [
   "null_tag",
   "null_tag",
   "null_tag",
   "null_tag",
   "null_tag",
   "null_tag",
   "null_tag",
   "null_tag",
   "null_tag",
   "null_tag"
  ],
  "sketch_outs": [
   "you",
   "'",
   "re",
   "welcome",
   ".",
   "is",
   "there",
   "anything",
   "else",
   "?"
  ]
 },
 {
  "did": 6,
  "type": "restaurant",
  "key_ptr": [],
  "kb_ptr": [],
  "kb": [
   {
    "name": "yu_garden",
    "address": "529_newmarket_road_fen_ditton",
    "area": "east",
    "food": "chinese",
    "phone": "01223248882",
    "postcode": "cb58pa",
    "pricerange": "expensive",
    "type": "restaurant"
   },
   {
    "name": "curry_garden",
    "address": "106_regent_street_city_centre",
    "area": "centre",
    "food": "indian",
    "phone": "01223302330",
    "postcode": "cb21dp",
    "pricerange": "expensive",
    "type": "restaurant"
   },
   {
    "name": "peking_restaurant",
    "address": "10_homerton_street_city_centre",
    "area": "south",
    "food": "chinese",
    "phone": "01223354755",
    "postcode": "cb28nx",
    "pricerange": "expensive",
    "type": "restaurant"
   },
   {
    "name": "taj_tandoori",
    "address": "64_cherry_hinton_road_cherry_hinton",
    "area": "south",
    "food": "indian",
    "phone": "01223412299",
    "postcode": "cb17aa",
    "pricerange": "expensive",
    "type": "restaurant"
   },
   {
    "name": "frankie_and_bennys",
    "address": "cambridge_leisure_park_clifton_way_cherry_hinton",
    "area": "south",
    "food": "italian",
    "phone": "01223412430",
    "postcode": "cb17dy",
    "pricerange": "expensive",
    "type": "restaurant"
   },
   {
    "name": "chiquito_restaurant_bar",
    "address": "2g_cambridge_leisure_park_cherry_hinton_road_cherry_hinton",
    "area": "south",
    "food": "mexican",
    "phone": "01223400170",
    "postcode": "cb17dy",
    "pricerange": "expensive",
    "type": "restaurant"
   },
   {
    "name": "the_good_luck_chinese_food_takeaway",
    "address": "82_cherry_hinton_road_cherry_hinton",
    "area": "south",
    "food": "chinese",
    "phone": "01223244149",
    "postcode": "cb17ag",
    "pricerange": "expensive",
    "type": "restaurant"
   }
  ],
  "context": [
   "hello , i am looking for an expensive restaurant on the south side of town .",
   "frankie_and_bennys serves italian food , it is in the south part of town , and the price range is expensive . can i help you with anything else ?",
   "what is the address and phone number for frankie_and_bennys ?",
   "frankie_and_bennys address is cambridge_leisure_park_clifton_way_cherry_hinton . their phone number is 01223412430",
   "thank you",
   "you ' re welcome . is there anything else ?",
   "which part of town it is in ?"
  ],
  "output": "it is located in the south part of town",
  "gold_entities": [
   "south"
  ],
  "sketch_tags": [
   "null_tag",
   "null_tag",
   "null_tag",
   "null_tag",
   "null_tag",
   "south",
   "null_tag",
   "null_tag",
   "null_tag"
  ],
  "sketch_outs": [
   "it",
   "is",
   "located",
   "in",
   "the",
   "sketch_area",
   "part",
   "of",
   "town"
  ]
 },
 {
  "did": 6,
  "type": "restaurant",
  "key_ptr": [],
  "kb_ptr": [],
  "kb": [
   {
    "name": "yu_garden",
    "address": "529_newmarket_road_fen_ditton",
    "area": "east",
    "food": "chinese",
    "phone": "01223248882",
    "postcode": "cb58pa",
    "pricerange": "expensive",
    "type": "restaurant"
   },
   {
    "name": "curry_garden",
    "address": "106_regent_street_city_centre",
    "area": "centre",
    "food": "indian",
    "phone": "01223302330",
    "postcode": "cb21dp",
    "pricerange": "expensive",
    "type": "restaurant"
   },
   {
    "name": "peking_restaurant",
    "address": "10_homerton_street_city_centre",
    "area": "south",
    "food": "chinese",
    "phone": "01223354755",
    "postcode": "cb28nx",
    "pricerange": "expensive",
    "type": "restaurant"
   },
   {
    "name": "taj_tandoori",
    "address": "64_cherry_hinton_road_cherry_hinton",
    "area": "south",
    "food": "indian",
    "phone": "01223412299",
    "postcode": "cb17aa",
    "pricerange": "expensive",
    "type": "restaurant"
   },
   {
    "name": "frankie_and_bennys",
    "address": "cambridge_leisure_park_clifton_way_cherry_hinton",
    "area": "south",
    "food": "italian",
    "phone": "01223412430",
    "postcode": "cb17dy",
    "pricerange": "expensive",
    "type": "restaurant"
   },
   {
    "name": "chiquito_restaurant_bar",
    "address": "2g_cambridge_leisure_park_cherry_hinton_road_cherry_hinton",
    "area": "south",
    "food": "mexican",
    "phone": "01223400170",
    "postcode": "cb17dy",
    "pricerange": "expensive",
    "type": "restaurant"
   },
   {
    "name": "the_good_luck_chinese_food_takeaway",
    "address": "82_cherry_hinton_road_cherry_hinton",
    "area": "south",
    "food": "chinese",
    "phone": "01223244149",
    "postcode": "cb17ag",
    "pricerange": "expensive",
    "type": "restaurant"
   }
  ],
  "context": [
   "hello , i am looking for an expensive restaurant on the south side of town .",
   "frankie_and_bennys serves italian food , it is in the south part of town , and the price range is expensive . can i help you with anything else ?",
   "what is the address and phone number for frankie_and_bennys ?",
   "frankie_and_bennys address is cambridge_leisure_park_clifton_way_cherry_hinton . their phone number is 01223412430",
   "thank you",
   "you ' re welcome . is there anything else ?",
   "which part of town it is in ?",
   "it is located in the south part of town",
   "no , that was it . bye bye ."
  ],
  "output": "goodbye",
  "gold_entities": [],
  "sketch_tags": [
   "null_tag"
  ],
  "sketch_outs": [
   "goodbye"
  ]
 },
 {
  "did": 7,
  "type": "restaurant",
  "key_ptr": [],
  "kb_ptr": [],
  "kb": [
   {
    "name": "the_oak_bistro",
    "address": "6_lensfield_road",
    "area": "centre",
    "food": "british",
    "phone": "01223323361",
    "postcode": "cb21eg",
    "pricerange": "moderate",
    "type": "restaurant"
   },
   {
    "name": "pizza_hut_city_centre",
    "address": "regent_street_city_centre",
    "area": "centre",
    "food": "italian",
    "phone": "01223323737",
    "postcode": "cb21ab",
    "pricerange": "cheap",
    "type": "restaurant",
    "choice": "21",
    "ref": "eo5vq6ej"
   },
   {
    "name": "the_missing_sock",
    "address": "finders_corner_newmarket_road",
    "area": "east",
    "food": "international",
    "phone": "01223812660",
    "postcode": "cb259aq",
    "pricerange": "cheap",
    "type": "restaurant",
    "choice": "21",
    "ref": "eo5vq6ej"
   },
   {
    "name": "curry_garden",
    "address": "106_regent_street_city_centre",
    "area": "centre",
    "food": "indian",
    "phone": "01223302330",
    "postcode": "cb21dp",
    "pricerange": "expensive",
    "type": "restaurant",
    "choice": "21",
    "ref": "eo5vq6ej"
   },
   {
    "name": "restaurant_one_seven",
    "address": "de_vere_university_arms_regent_street_city_centre",
    "area": "centre",
    "food": "british",
    "phone": "01223337766",
    "postcode": "cb21ab",
    "pricerange": "moderate",
    "type": "restaurant"
   },
   {
    "name": "the_good_luck_chinese_food_takeaway",
    "address": "82_cherry_hinton_road_cherry_hinton",
    "area": "south",
    "food": "chinese",
    "phone": "01223244149",
    "postcode": "cb17ag",
    "pricerange": "expensive",
    "type": "restaurant",
    "choice": "21",
    "ref": "eo5vq6ej"
   },
   {
    "name": "restaurant_one_seven",
    "address": "de_vere_university_arms_regent_street_city_centre",
    "area": "centre",
    "food": "british",
    "phone": "01223337766",
    "postcode": "cb21ab",
    "pricerange": "moderate",
    "type": "restaurant",
    "choice": "21",
    "ref": "eo5vq6ej"
   }
  ],
  "context": [
   "please provide me information on the restaurant_one_seven ."
  ],
  "output": "restaurant_one_seven serves british food in the centre area at moderate prices . would you like to book there ?",
  "gold_entities": [
   "british",
   "moderate",
   "restaurant_one_seven",
   "centre"
  ],
  "sketch_tags": [
   "restaurant_one_seven",
   "null_tag",
   "british",
   "null_tag",
   "null_tag",
   "null_tag",
   "centre",
   "null_tag",
   "null_tag",
   "moderate",
   "null_tag",
   "null_tag",
   "null_tag",
   "null_tag",
   "null_tag",
   "null_tag",
   "null_tag",
   "null_tag",
   "null_tag"
  ],
  "sketch_outs": [
   "sketch_name",
   "serves",
   "sketch_food",
   "food",
   "in",
   "the",
   "sketch_area",
   "area",
   "at",
   "sketch_pricerange",
   "prices",
   ".",
   "would",
   "you",
   "like",
   "to",
   "book",
   "there",
   "?"
  ]
 },
 {
  "did": 7,
  "type": "restaurant",
  "key_ptr": [],
  "kb_ptr": [],
  "kb": [
   {
    "name": "the_oak_bistro",
    "address": "6_lensfield_road",
    "area": "centre",
    "food": "british",
    "phone": "01223323361",
    "postcode": "cb21eg",
    "pricerange": "moderate",
    "type": "restaurant"
   },
   {
    "name": "pizza_hut_city_centre",
    "address": "regent_street_city_centre",
    "area": "centre",
    "food": "italian",
    "phone": "01223323737",
    "postcode": "cb21ab",
    "pricerange": "cheap",
    "type": "restaurant",
    "choice": "21",
    "ref": "eo5vq6ej"
   },
   {
    "name": "the_missing_sock",
    "address": "finders_corner_newmarket_road",
    "area": "east",
    "food": "international",
    "phone": "01223812660",
    "postcode": "cb259aq",
    "pricerange": "cheap",
    "type": "restaurant",
    "choice": "21",
    "ref": "eo5vq6ej"
   },
   {
    "name": "curry_garden",
    "address": "106_regent_street_city_centre",
    "area": "centre",
    "food": "indian",
    "phone": "01223302330",
    "postcode": "cb21dp",
    "pricerange": "expensive",
    "type": "restaurant",
    "choice": "21",
    "ref": "eo5vq6ej"
   },
   {
    "name": "restaurant_one_seven",
    "address": "de_vere_university_arms_regent_street_city_centre",
    "area": "centre",
    "food": "british",
    "phone": "01223337766",
    "postcode": "cb21ab",
    "pricerange": "moderate",
    "type": "restaurant"
   },
   {
    "name": "the_good_luck_chinese_food_takeaway",
    "address": "82_cherry_hinton_road_cherry_hinton",
    "area": "south",
    "food": "chinese",
    "phone": "01223244149",
    "postcode": "cb17ag",
    "pricerange": "expensive",
    "type": "restaurant",
    "choice": "21",
    "ref": "eo5vq6ej"
   },
   {
    "name": "restaurant_one_seven",
    "address": "de_vere_university_arms_regent_street_city_centre",
    "area": "centre",
    "food": "british",
    "phone": "01223337766",
    "postcode": "cb21ab",
    "pricerange": "moderate",
    "type": "restaurant",
    "choice": "21",
    "ref": "eo5vq6ej"
   }
  ],
  "context": [
   "please provide me information on the restaurant_one_seven .",
   "restaurant_one_seven serves british food in the centre area at moderate prices . would you like to book there ?",
   "yes i would like to book a table for 3 people at 20:00 on wednesday ."
  ],
  "output": "i have you booked for a table of 3 at 20:00 on wednesday , would you like a confirmation receipt ?",
  "gold_entities": [],
  "sketch_tags": [
   "null_tag",
   "null_tag",
   "null_tag",
   "null_tag",
   "null_tag",
   "null_tag",
   "null_tag",
   "null_tag",
   "null_tag",
   "null_tag",
   "null_tag",
   "null_tag",
   "null_tag",
   "null_tag",
   "null_tag",
   "null_tag",
   "null_tag",
   "null_tag",
   "null_tag",
   "null_tag",
   "null_tag"
  ],
  "sketch_outs": [
   "i",
   "have",
   "you",
   "booked",
   "for",
   "a",
   "table",
   "of",
   "3",
   "at",
   "20:00",
   "on",
   "wednesday",
   ",",
   "would",
   "you",
   "like",
   "a",
   "confirmation",
   "receipt",
   "?"
  ]
 },
 {
  "did": 7,
  "type": "restaurant",
  "key_ptr": [],
  "kb_ptr": [],
  "kb": [
   {
    "name": "the_oak_bistro",
    "address": "6_lensfield_road",
    "area": "centre",
    "food": "british",
    "phone": "01223323361",
    "postcode": "cb21eg",
    "pricerange": "moderate",
    "type": "restaurant"
   },
   {
    "name": "pizza_hut_city_centre",
    "address": "regent_street_city_centre",
    "area": "centre",
    "food": "italian",
    "phone": "01223323737",
    "postcode": "cb21ab",
    "pricerange": "cheap",
    "type": "restaurant",
    "choice": "21",
    "ref": "eo5vq6ej"
   },
   {
    "name": "the_missing_sock",
    "address": "finders_corner_newmarket_road",
    "area": "east",
    "food": "international",
    "phone": "01223812660",
    "postcode": "cb259aq",
    "pricerange": "cheap",
    "type": "restaurant",
    "choice": "21",
    "ref": "eo5vq6ej"
   },
   {
    "name": "curry_garden",
    "address": "106_regent_street_city_centre",
    "area": "centre",
    "food": "indian",
    "phone": "01223302330",
    "postcode": "cb21dp",
    "pricerange": "expensive",
    "type": "restaurant",
    "choice": "21",
    "ref": "eo5vq6ej"
   },
   {
    "name": "restaurant_one_seven",
    "address": "de_vere_university_arms_regent_street_city_centre",
    "area": "centre",
    "food": "british",
    "phone": "01223337766",
    "postcode": "cb21ab",
    "pricerange": "moderate",
    "type": "restaurant"
   },
   {
    "name": "the_good_luck_chinese_food_takeaway",
    "address": "82_cherry_hinton_road_cherry_hinton",
    "area": "south",
    "food": "chinese",
    "phone": "01223244149",
    "postcode": "cb17ag",
    "pricerange": "expensive",
    "type": "restaurant",
    "choice": "21",
    "ref": "eo5vq6ej"
   },
   {
    "name": "restaurant_one_seven",
    "address": "de_vere_university_arms_regent_street_city_centre",
    "area": "centre",
    "food": "british",
    "phone": "01223337766",
    "postcode": "cb21ab",
    "pricerange": "moderate",
    "type": "restaurant",
    "choice": "21",
    "ref": "eo5vq6ej"
   }
  ],
  "context": [
   "please provide me information on the restaurant_one_seven .",
   "restaurant_one_seven serves british food in the centre area at moderate prices . would you like to book there ?",
   "yes i would like to book a table for 3 people at 20:00 on wednesday .",
   "i have you booked for a table of 3 at 20:00 on wednesday , would you like a confirmation receipt ?",
   "yes , please give me the reference number ."
  ],
  "output": "i am sorry the booking was unsuccessful can i help you find another place in the same area and price range ?",
  "gold_entities": [],
  "sketch_tags": [
   "null_tag",
   "null_tag",
   "null_tag",
   "null_tag",
   "null_tag",
   "null_tag",
   "null_tag",
   "null_tag",
   "null_tag",
   "null_tag",
   "null_tag",
   "null_tag",
   "null_tag",
   "null_tag",
   "null_tag",
   "null_tag",
   "null_tag",
   "null_tag",
   "null_tag",
   "null_tag",
   "null_tag",
   "null_tag"
  ],
  "sketch_outs": [
   "i",
   "am",
   "sorry",
   "the",
   "booking",
   "was",
   "unsuccessful",
   "can",
   "i",
   "help",
   "you",
   "find",
   "another",
   "place",
   "in",
   "the",
   "same",
   "area",
   "and",
   "price",
   "range",
   "?"
  ]
 },
 {
  "did": 7,
  "type": "restaurant",
  "key_ptr": [],
  "kb_ptr": [],
  "kb": [
   {
    "name": "the_oak_bistro",
    "address": "6_lensfield_road",
    "area": "centre",
    "food": "british",
    "phone": "01223323361",
    "postcode": "cb21eg",
    "pricerange": "moderate",
    "type": "restaurant"
   },
   {
    "name": "pizza_hut_city_centre",
    "address": "regent_street_city_centre",
    "area": "centre",
    "food": "italian",
    "phone": "01223323737",
    "postcode": "cb21ab",
    "pricerange": "cheap",
    "type": "restaurant",
    "choice": "21",
    "ref": "eo5vq6ej"
   },
   {
    "name": "the_missing_sock",
    "address": "finders_corner_newmarket_road",
    "area": "east",
    "food": "international",
    "phone": "01223812660",
    "postcode": "cb259aq",
    "pricerange": "cheap",
    "type": "restaurant",
    "choice": "21",
    "ref": "eo5vq6ej"
   },
   {
    "name": "curry_garden",
    "address": "106_regent_street_city_centre",
    "area": "centre",
    "food": "indian",
    "phone": "01223302330",
    "postcode": "cb21dp",
    "pricerange": "expensive",
    "type": "restaurant",
    "choice": "21",
    "ref": "eo5vq6ej"
   },
   {
    "name": "restaurant_one_seven",
    "address": "de_vere_university_arms_regent_street_city_centre",
    "area": "centre",
    "food": "british",
    "phone": "01223337766",
    "postcode": "cb21ab",
    "pricerange": "moderate",
    "type": "restaurant"
   },
   {
    "name": "the_good_luck_chinese_food_takeaway",
    "address": "82_cherry_hinton_road_cherry_hinton",
    "area": "south",
    "food": "chinese",
    "phone": "01223244149",
    "postcode": "cb17ag",
    "pricerange": "expensive",
    "type": "restaurant",
    "choice": "21",
    "ref": "eo5vq6ej"
   },
   {
    "name": "restaurant_one_seven",
    "address": "de_vere_university_arms_regent_street_city_centre",
    "area": "centre",
    "food": "british",
    "phone": "01223337766",
    "postcode": "cb21ab",
    "pricerange": "moderate",
    "type": "restaurant",
    "choice": "21",
    "ref": "eo5vq6ej"
   }
  ],
  "context": [
   "please provide me information on the restaurant_one_seven .",
   "restaurant_one_seven serves british food in the centre area at moderate prices . would you like to book there ?",
   "yes i would like to book a table for 3 people at 20:00 on wednesday .",
   "i have you booked for a table of 3 at 20:00 on wednesday , would you like a confirmation receipt ?",
   "yes , please give me the reference number .",
   "i am sorry the booking was unsuccessful can i help you find another place in the same area and price range ?",
   "i am disappointed but willing to try another place in the same area and price range . what do you recommend ?"
  ],
  "output": "there are 21 different restaurants that follow those criteria . did you want to stay within the british theme or try something else ?",
  "gold_entities": [
   "british",
   "21"
  ],
  "sketch_tags": [
   "null_tag",
   "null_tag",
   "21",
   "null_tag",
   "null_tag",
   "null_tag",
   "null_tag",
   "null_tag",
   "null_tag",
   "null_tag",
   "null_tag",
   "null_tag",
   "null_tag",
   "null_tag",
   "null_tag",
   "null_tag",
   "null_tag",
   "british",
   "null_tag",
   "null_tag",
   "null_tag",
   "null_tag",
   "null_tag",
   "null_tag"
  ],
  "sketch_outs": [
   "there",
   "are",
   "sketch_choice",
   "different",
   "restaurants",
   "that",
   "follow",
   "those",
   "criteria",
   ".",
   "did",
   "you",
   "want",
   "to",
   "stay",
   "within",
   "the",
   "sketch_food",
   "theme",
   "or",
   "try",
   "something",
   "else",
   "?"
  ]
 },
 {
  "did": 7,
  "type": "restaurant",
  "key_ptr": [],
  "kb_ptr": [],
  "kb": [
   {
    "name": "the_oak_bistro",
    "address": "6_lensfield_road",
    "area": "centre",
    "food": "british",
    "phone": "01223323361",
    "postcode": "cb21eg",
    "pricerange": "moderate",
    "type": "restaurant"
   },
   {
    "name": "pizza_hut_city_centre",
    "address": "regent_street_city_centre",
    "area": "centre",
    "food": "italian",
    "phone": "01223323737",
    "postcode": "cb21ab",
    "pricerange": "cheap",
    "type": "restaurant",
    "choice": "21",
    "ref": "eo5vq6ej"
   },
   {
    "name": "the_missing_sock",
    "address": "finders_corner_newmarket_road",
    "area": "east",
    "food": "international",
    "phone": "01223812660",
    "postcode": "cb259aq",
    "pricerange": "cheap",
    "type": "restaurant",
    "choice": "21",
    "ref": "eo5vq6ej"
   },
   {
    "name": "curry_garden",
    "address": "106_regent_street_city_centre",
    "area": "centre",
    "food": "indian",
    "phone": "01223302330",
    "postcode": "cb21dp",
    "pricerange": "expensive",
    "type": "restaurant",
    "choice": "21",
    "ref": "eo5vq6ej"
   },
   {
    "name": "restaurant_one_seven",
    "address": "de_vere_university_arms_regent_street_city_centre",
    "area": "centre",
    "food": "british",
    "phone": "01223337766",
    "postcode": "cb21ab",
    "pricerange": "moderate",
    "type": "restaurant"
   },
   {
    "name": "the_good_luck_chinese_food_takeaway",
    "address": "82_cherry_hinton_road_cherry_hinton",
    "area": "south",
    "food": "chinese",
    "phone": "01223244149",
    "postcode": "cb17ag",
    "pricerange": "expensive",
    "type": "restaurant",
    "choice": "21",
    "ref": "eo5vq6ej"
   },
   {
    "name": "restaurant_one_seven",
    "address": "de_vere_university_arms_regent_street_city_centre",
    "area": "centre",
    "food": "british",
    "phone": "01223337766",
    "postcode": "cb21ab",
    "pricerange": "moderate",
    "type": "restaurant",
    "choice": "21",
    "ref": "eo5vq6ej"
   }
  ],
  "context": [
   "please provide me information on the restaurant_one_seven .",
   "restaurant_one_seven serves british food in the centre area at moderate prices . would you like to book there ?",
   "yes i would like to book a table for 3 people at 20:00 on wednesday .",
   "i have you booked for a table of 3 at 20:00 on wednesday , would you like a confirmation receipt ?",
   "yes , please give me the reference number .",
   "i am sorry the booking was unsuccessful can i help you find another place in the same area and price range ?",
   "i am disappointed but willing to try another place in the same area and price range . what do you recommend ?",
   "there are 21 different restaurants that follow those criteria . did you want to stay within the british theme or try something else ?",
   "yes , we can stick to british please"
  ],
  "output": "the_oak_bistro was available to be booked , your reference number is eo5vq6ej .",
  "gold_entities": [
   "eo5vq6ej",
   "the_oak_bistro"
  ],
  "sketch_tags": [
   "the_oak_bistro",
   "null_tag",
   "null_tag",
   "null_tag",
   "null_tag",
   "null_tag",
   "null_tag",
   "null_tag",
   "null_tag",
   "null_tag",
   "null_tag",
   "eo5vq6ej",
   "null_tag"
  ],
  "sketch_outs": [
   "sketch_name",
   "was",
   "available",
   "to",
   "be",
   "booked",
   ",",
   "your",
   "reference",
   "number",
   "is",
   "sketch_ref",
   "."
  ]
 },
 {
  "did": 7,
  "type": "restaurant",
  "key_ptr": [],
  "kb_ptr": [],
  "kb": [
   {
    "name": "the_oak_bistro",
    "address": "6_lensfield_road",
    "area": "centre",
    "food": "british",
    "phone": "01223323361",
    "postcode": "cb21eg",
    "pricerange": "moderate",
    "type": "restaurant"
   },
   {
    "name": "pizza_hut_city_centre",
    "address": "regent_street_city_centre",
    "area": "centre",
    "food": "italian",
    "phone": "01223323737",
    "postcode": "cb21ab",
    "pricerange": "cheap",
    "type": "restaurant",
    "choice": "21",
    "ref": "eo5vq6ej"
   },
   {
    "name": "the_missing_sock",
    "address": "finders_corner_newmarket_road",
    "area": "east",
    "food": "international",
    "phone": "01223812660",
    "postcode": "cb259aq",
    "pricerange": "cheap",
    "type": "restaurant",
    "choice": "21",
    "ref": "eo5vq6ej"
   },
   {
    "name": "curry_garden",
    "address": "106_regent_street_city_centre",
    "area": "centre",
    "food": "indian",
    "phone": "01223302330",
    "postcode": "cb21dp",
    "pricerange": "expensive",
    "type": "restaurant",
    "choice": "21",
    "ref": "eo5vq6ej"
   },
   {
    "name": "restaurant_one_seven",
    "address": "de_vere_university_arms_regent_street_city_centre",
    "area": "centre",
    "food": "british",
    "phone": "01223337766",
    "postcode": "cb21ab",
    "pricerange": "moderate",
    "type": "restaurant"
   },
   {
    "name": "the_good_luck_chinese_food_takeaway",
    "address": "82_cherry_hinton_road_cherry_hinton",
    "area": "south",
    "food": "chinese",
    "phone": "01223244149",
    "postcode": "cb17ag",
    "pricerange": "expensive",
    "type": "restaurant",
    "choice": "21",
    "ref": "eo5vq6ej"
   },
   {
    "name": "restaurant_one_seven",
    "address": "de_vere_university_arms_regent_street_city_centre",
    "area": "centre",
    "food": "british",
    "phone": "01223337766",
    "postcode": "cb21ab",
    "pricerange": "moderate",
    "type": "restaurant",
    "choice": "21",
    "ref": "eo5vq6ej"
   }
  ],
  "context": [
   "please provide me information on the restaurant_one_seven .",
   "restaurant_one_seven serves british food in the centre area at moderate prices . would you like to book there ?",
   "yes i would like to book a table for 3 people at 20:00 on wednesday .",
   "i have you booked for a table of 3 at 20:00 on wednesday , would you like a confirmation receipt ?",
   "yes , please give me the reference number .",
   "i am sorry the booking was unsuccessful can i help you find another place in the same area and price range ?",
   "i am disappointed but willing to try another place in the same area and price range . what do you recommend ?",
   "there are 21 different restaurants that follow those criteria . did you want to stay within the british theme or try something else ?",
   "yes , we can stick to british please",
   "the_oak_bistro was available to be booked , your reference number is eo5vq6ej .",
   "thanks for all of your help you were great !"
  ],
  "output": "you ' re welcome ! your table will be reserved for 15 minutes . enjoy your meal !",
  "gold_entities": [],
  "sketch_tags": [
   "null_tag",
   "null_tag",
   "null_tag",
   "null_tag",
   "null_tag",
   "null_tag",
   "null_tag",
   "null_tag",
   "null_tag",
   "null_tag",
   "null_tag",
   "null_tag",
   "null_tag",
   "null_tag",
   "null_tag",
   "null_tag",
   "null_tag",
   "null_tag"
  ],
  "sketch_outs": [
   "you",
   "'",
   "re",
   "welcome",
   "!",
   "your",
   "table",
   "will",
   "be",
   "reserved",
   "for",
   "15",
   "minutes",
   ".",
   "enjoy",
   "your",
   "meal",
   "!"
  ]
 },
 {
  "did": 8,
  "type": "hotel",
  "key_ptr": [],
  "kb_ptr": [],
  "kb": [
   {
    "name": "acorn_guest_house",
    "address": "154_chesterton_road",
    "area": "north",
    "phone": "01223353888",
    "postcode": "cb41da",
    "pricerange": "moderate",
    "stars": "4_star",
    "type": "guesthouse"
   },
   {
    "name": "kirkwood_house",
    "address": "172_chesterton_road",
    "area": "north",
    "phone": "01223306283",
    "postcode": "cb41da",
    "pricerange": "moderate",
    "stars": "4_star",
    "type": "guesthouse",
    "choice": "5",
    "ref": "uuf3948j"
   },
   {
    "name": "limehouse",
    "address": "78-80_milton_road",
    "area": "north",
    "phone": "01223300552",
    "postcode": "cb42je",
    "pricerange": "moderate",
    "stars": "4_star",
    "type": "guesthouse",
    "choice": "5",
    "ref": "uuf3948j"
   },
   {
    "name": "acorn_guest_house",
    "address": "154_chesterton_road",
    "area": "north",
    "phone": "01223353888",
    "postcode": "cb41da",
    "pricerange": "moderate",
    "stars": "4_star",
    "type": "guesthouse",
    "choice": "5",
    "ref": "uuf3948j"
   },
   {
    "name": "arbury_lodge_guesthouse",
    "address": "82_arbury_road",
    "area": "north",
    "phone": "01223364319",
    "postcode": "cb42je",
    "pricerange": "moderate",
    "stars": "4_star",
    "type": "guesthouse",
    "choice": "5",
    "ref": "uuf3948j"
   },
   {
    "name": "archway_house",
    "address": "52_gilbert_road",
    "area": "north",
    "phone": "01223575314",
    "postcode": "cb43pe",
    "pricerange": "moderate",
    "stars": "4_star",
    "type": "guesthouse",
    "choice": "5",
    "ref": "uuf3948j"
   },
   {
    "name": "home_from_home",
    "address": "78-80_milton_road",
    "area": "north",
    "phone": "01223323555",
    "postcode": "cb41la",
    "pricerange": "moderate",
    "stars": "4_star",
    "type": "guesthouse",
    "choice": "5",
    "ref": "uuf3948j"
   }
  ],
  "context": [
   "are there any places in the north that have free parking ?"
  ],
  "output": "there are five places that have parking . what price range do you want ?",
  "gold_entities": [],
  "sketch_tags": [
   "null_tag",
   "null_tag",
   "null_tag",
   "null_tag",
   "null_tag",
   "null_tag",
   "null_tag",
   "null_tag",
   "null_tag",
   "null_tag",
   "null_tag",
   "null_tag",
   "null_tag",
   "null_tag",
   "null_tag"
  ],
  "sketch_outs": [
   "there",
   "are",
   "five",
   "places",
   "that",
   "have",
   "parking",
   ".",
   "what",
   "price",
   "range",
   "do",
   "you",
   "want",
   "?"
  ]
 },
 {
  "did": 8,
  "type": "hotel",
  "key_ptr": [],
  "kb_ptr": [],
  "kb": [
   {
    "name": "acorn_guest_house",
    "address": "154_chesterton_road",
    "area": "north",
    "phone": "01223353888",
    "postcode": "cb41da",
    "pricerange": "moderate",
    "stars": "4_star",
    "type": "guesthouse"
   },
   {
    "name": "kirkwood_house",
    "address": "172_chesterton_road",
    "area": "north",
    "phone": "01223306283",
    "postcode": "cb41da",
    "pricerange": "moderate",
    "stars": "4_star",
    "type": "guesthouse",
    "choice": "5",
    "ref": "uuf3948j"
   },
   {
    "name": "limehouse",
    "address": "78-80_milton_road",
    "area": "north",
    "phone": "01223300552",
    "postcode": "cb42je",
    "pricerange": "moderate",
    "stars": "4_star",
    "type": "guesthouse",
    "choice": "5",
    "ref": "uuf3948j"
   },
   {
    "name": "acorn_guest_house",
    "address": "154_chesterton_road",
    "area": "north",
    "phone": "01223353888",
    "postcode": "cb41da",
    "pricerange": "moderate",
    "stars": "4_star",
    "type": "guesthouse",
    "choice": "5",
    "ref": "uuf3948j"
   },
   {
    "name": "arbury_lodge_guesthouse",
    "address": "82_arbury_road",
    "area": "north",
    "phone": "01223364319",
    "postcode": "cb42je",
    "pricerange": "moderate",
    "stars": "4_star",
    "type": "guesthouse",
    "choice": "5",
    "ref": "uuf3948j"
   },
   {
    "name": "archway_house",
    "address": "52_gilbert_road",
    "area": "north",
    "phone": "01223575314",
    "postcode": "cb43pe",
    "pricerange": "moderate",
    "stars": "4_star",
    "type": "guesthouse",
    "choice": "5",
    "ref": "uuf3948j"
   },
   {
    "name": "home_from_home",
    "address": "78-80_milton_road",
    "area": "north",
    "phone": "01223323555",
    "postcode": "cb41la",
    "pricerange": "moderate",
    "stars": "4_star",
    "type": "guesthouse",
    "choice": "5",
    "ref": "uuf3948j"
   }
  ],
  "context": [
   "are there any places in the north that have free parking ?",
   "there are five places that have parking . what price range do you want ?",
   "any price range is fine . but if you can see if there is one that has 4_star ?"
  ],
  "output": "the acorn_guest_house is a moderately-priced 4_star hotel in the north area and has parking . does this sound acceptable to you ?",
  "gold_entities": [
   "north",
   "acorn_guest_house",
   "4_star"
  ],
  "sketch_tags": [
   "null_tag",
   "acorn_guest_house",
   "null_tag",
   "null_tag",
   "null_tag",
   "4_star",
   "null_tag",
   "null_tag",
   "null_tag",
   "north",
   "null_tag",
   "null_tag",
   "null_tag",
   "null_tag",
   "null_tag",
   "null_tag",
   "null_tag",
   "null_tag",
   "null_tag",
   "null_tag",
   "null_tag",
   "null_tag"
  ],
  "sketch_outs": [
   "the",
   "sketch_name",
   "is",
   "a",
   "moderately-priced",
   "sketch_stars",
   "hotel",
   "in",
   "the",
   "sketch_area",
   "area",
   "and",
   "has",
   "parking",
   ".",
   "does",
   "this",
   "sound",
   "acceptable",
   "to",
   "you",
   "?"
  ]
 },
 {
  "did": 8,
  "type": "hotel",
  "key_ptr": [],
  "kb_ptr": [],
  "kb": [
   {
    "name": "acorn_guest_house",
    "address": "154_chesterton_road",
    "area": "north",
    "phone": "01223353888",
    "postcode": "cb41da",
    "pricerange": "moderate",
    "stars": "4_star",
    "type": "guesthouse"
   },
   {
    "name": "kirkwood_house",
    "address": "172_chesterton_road",
    "area": "north",
    "phone": "01223306283",
    "postcode": "cb41da",
    "pricerange": "moderate",
    "stars": "4_star",
    "type": "guesthouse",
    "choice": "5",
    "ref": "uuf3948j"
   },
   {
    "name": "limehouse",
    "address": "78-80_milton_road",
    "area": "north",
    "phone": "01223300552",
    "postcode": "cb42je",
    "pricerange": "moderate",
    "stars": "4_star",
    "type": "guesthouse",
    "choice": "5",
    "ref": "uuf3948j"
   },
   {
    "name": "acorn_guest_house",
    "address": "154_chesterton_road",
    "area": "north",
    "phone": "01223353888",
    "postcode": "cb41da",
    "pricerange": "moderate",
    "stars": "4_star",
    "type": "guesthouse",
    "choice": "5",
    "ref": "uuf3948j"
   },
   {
    "name": "arbury_lodge_guesthouse",
    "address": "82_arbury_road",
    "area": "north",
    "phone": "01223364319",
    "postcode": "cb42je",
    "pricerange": "moderate",
    "stars": "4_star",
    "type": "guesthouse",
    "choice": "5",
    "ref": "uuf3948j"
   },
   {
    "name": "archway_house",
    "address": "52_gilbert_road",
    "area": "north",
    "phone": "01223575314",
    "postcode": "cb43pe",
    "pricerange": "moderate",
    "stars": "4_star",
    "type": "guesthouse",
    "choice": "5",
    "ref": "uuf3948j"
   },
   {
    "name": "home_from_home",
    "address": "78-80_milton_road",
    "area": "north",
    "phone": "01223323555",
    "postcode": "cb41la",
    "pricerange": "moderate",
    "stars": "4_star",
    "type": "guesthouse",
    "choice": "5",
    "ref": "uuf3948j"
   }
  ],
  "context": [
   "are there any places in the north that have free parking ?",
   "there are five places that have parking . what price range do you want ?",
   "any price range is fine . but if you can see if there is one that has 4_star ?",
   "the acorn_guest_house is a moderately-priced 4_star hotel in the north area and has parking . does this sound acceptable to you ?",
   "does the acorn_guest_house have internet ? i don ' t need free wifi ."
  ],
  "output": "yes , it does have free internet . would you like to book ?",
  "gold_entities": [],
  "sketch_tags": [
   "null_tag",
   "null_tag",
   "null_tag",
   "null_tag",
   "null_tag",
   "null_tag",
   "null_tag",
   "null_tag",
   "null_tag",
   "null_tag",
   "null_tag",
   "null_tag",
   "null_tag",
   "null_tag"
  ],
  "sketch_outs": [
   "yes",
   ",",
   "it",
   "does",
   "have",
   "free",
   "internet",
   ".",
   "would",
   "you",
   "like",
   "to",
   "book",
   "?"
  ]
 },
 {
  "did": 8,
  "type": "hotel",
  "key_ptr": [],
  "kb_ptr": [],
  "kb": [
   {
    "name": "acorn_guest_house",
    "address": "154_chesterton_road",
    "area": "north",
    "phone": "01223353888",
    "postcode": "cb41da",
    "pricerange": "moderate",
    "stars": "4_star",
    "type": "guesthouse"
   },
   {
    "name": "kirkwood_house",
    "address": "172_chesterton_road",
    "area": "north",
    "phone": "01223306283",
    "postcode": "cb41da",
    "pricerange": "moderate",
    "stars": "4_star",
    "type": "guesthouse",
    "choice": "5",
    "ref": "uuf3948j"
   },
   {
    "name": "limehouse",
    "address": "78-80_milton_road",
    "area": "north",
    "phone": "01223300552",
    "postcode": "cb42je",
    "pricerange": "moderate",
    "stars": "4_star",
    "type": "guesthouse",
    "choice": "5",
    "ref": "uuf3948j"
   },
   {
    "name": "acorn_guest_house",
    "address": "154_chesterton_road",
    "area": "north",
    "phone": "01223353888",
    "postcode": "cb41da",
    "pricerange": "moderate",
    "stars": "4_star",
    "type": "guesthouse",
    "choice": "5",
    "ref": "uuf3948j"
   },
   {
    "name": "arbury_lodge_guesthouse",
    "address": "82_arbury_road",
    "area": "north",
    "phone": "01223364319",
    "postcode": "cb42je",
    "pricerange": "moderate",
    "stars": "4_star",
    "type": "guesthouse",
    "choice": "5",
    "ref": "uuf3948j"
   },
   {
    "name": "archway_house",
    "address": "52_gilbert_road",
    "area": "north",
    "phone": "01223575314",
    "postcode": "cb43pe",
    "pricerange": "moderate",
    "stars": "4_star",
    "type": "guesthouse",
    "choice": "5",
    "ref": "uuf3948j"
   },
   {
    "name": "home_from_home",
    "address": "78-80_milton_road",
    "area": "north",
    "phone": "01223323555",
    "postcode": "cb41la",
    "pricerange": "moderate",
    "stars": "4_star",
    "type": "guesthouse",
    "choice": "5",
    "ref": "uuf3948j"
   }
  ],
  "context": [
   "are there any places in the north that have free parking ?",
   "there are five places that have parking . what price range do you want ?",
   "any price range is fine . but if you can see if there is one that has 4_star ?",
   "the acorn_guest_house is a moderately-priced 4_star hotel in the north area and has parking . does this sound acceptable to you ?",
   "does the acorn_guest_house have internet ? i don ' t need free wifi .",
   "yes , it does have free internet . would you like to book ?",
   "yes , i would like to book . can you get me a room there for sunday ? i will need a room for 8 for 5 nights ."
  ],
  "output": "i have successfully booked your room . the reference number is uuf3948j . can i be of further assistance ?",
  "gold_entities": [
   "uuf3948j"
  ],
  "sketch_tags": [
   "null_tag",
   "null_tag",
   "null_tag",
   "null_tag",
   "null_tag",
   "null_tag",
   "null_tag",
   "null_tag",
   "null_tag",
   "null_tag",
   "null_tag",
   "uuf3948j",
   "null_tag",
   "null_tag",
   "null_tag",
   "null_tag",
   "null_tag",
   "null_tag",
   "null_tag",
   "null_tag"
  ],
  "sketch_outs": [
   "i",
   "have",
   "successfully",
   "booked",
   "your",
   "room",
   ".",
   "the",
   "reference",
   "number",
   "is",
   "sketch_ref",
   ".",
   "can",
   "i",
   "be",
   "of",
   "further",
   "assistance",
   "?"
  ]
 },
 {
  "did": 8,
  "type": "hotel",
  "key_ptr": [],
  "kb_ptr": [],
  "kb": [
   {
    "name": "acorn_guest_house",
    "address": "154_chesterton_road",
    "area": "north",
    "phone": "01223353888",
    "postcode": "cb41da",
    "pricerange": "moderate",
    "stars": "4_star",
    "type": "guesthouse"
   },
   {
    "name": "kirkwood_house",
    "address": "172_chesterton_road",
    "area": "north",
    "phone": "01223306283",
    "postcode": "cb41da",
    "pricerange": "moderate",
    "stars": "4_star",
    "type": "guesthouse",
    "choice": "5",
    "ref": "uuf3948j"
   },
   {
    "name": "limehouse",
    "address": "78-80_milton_road",
    "area": "north",
    "phone": "01223300552",
    "postcode": "cb42je",
    "pricerange": "moderate",
    "stars": "4_star",
    "type": "guesthouse",
    "choice": "5",
    "ref": "uuf3948j"
   },
   {
    "name": "acorn_guest_house",
    "address": "154_chesterton_road",
    "area": "north",
    "phone": "01223353888",
    "postcode": "cb41da",
    "pricerange": "moderate",
    "stars": "4_star",
    "type": "guesthouse",
    "choice": "5",
    "ref": "uuf3948j"
   },
   {
    "name": "arbury_lodge_guesthouse",
    "address": "82_arbury_road",
    "area": "north",
    "phone": "01223364319",
    "postcode": "cb42je",
    "pricerange": "moderate",
    "stars": "4_star",
    "type": "guesthouse",
    "choice": "5",
    "ref": "uuf3948j"
   },
   {
    "name": "archway_house",
    "address": "52_gilbert_road",
    "area": "north",
    "phone": "01223575314",
    "postcode": "cb43pe",
    "pricerange": "moderate",
    "stars": "4_star",
    "type": "guesthouse",
    "choice": "5",
    "ref": "uuf3948j"
   },
   {
    "name": "home_from_home",
    "address": "78-80_milton_road",
    "area": "north",
    "phone": "01223323555",
    "postcode": "cb41la",
    "pricerange": "moderate",
    "stars": "4_star",
    "type": "guesthouse",
    "choice": "5",
    "ref": "uuf3948j"
   }
  ],
  "context": [
   "are there any places in the north that have free parking ?",
   "there are five places that have parking . what price range do you want ?",
   "any price range is fine . but if you can see if there is one that has 4_star ?",
   "the acorn_guest_house is a moderately-priced 4_star hotel in the north area and has parking . does this sound acceptable to you ?",
   "does the acorn_guest_house have internet ? i don ' t need free wifi .",
   "yes , it does have free internet . would you like to book ?",
   "yes , i would like to book . can you get me a room there for sunday ? i will need a room for 8 for 5 nights .",
   "i have successfully booked your room . the reference number is uuf3948j . can i be of further assistance ?",
   "no , that ' s all i need . thank you !"
  ],
  "output": "you ' re quite welcome , thank you and goodbye !",
  "gold_entities": [],
  "sketch_tags": [
   "null_tag",
   "null_tag",
   "null_tag",
   "null_tag",
   "null_tag",
   "null_tag",
   "null_tag",
   "null_tag",
   "null_tag",
   "null_tag",
   "null_tag"
  ],
  "sketch_outs": [
   "you",
   "'",
   "re",
   "quite",
   "welcome",
   ",",
   "thank",
   "you",
   "and",
   "goodbye",
   "!"
  ]
 },
 {
  "did": 9,
  "type": "restaurant",
  "key_ptr": [],
  "kb_ptr": [],
  "kb": [
   {
    "name": "restaurant_alimentum",
    "address": "152_-_154_hills_road",
    "area": "south",
    "food": "modern_european",
    "phone": "01223413000",
    "postcode": "cb28pb",
    "pricerange": "moderate",
    "type": "restaurant"
   },
   {
    "name": "pizza_hut_cherry_hinton",
    "address": "g4_cambridge_leisure_park_clifton_way_cherry_hinton",
    "area": "south",
    "food": "italian",
    "phone": "01223323737",
    "postcode": "cb17dy",
    "pricerange": "moderate",
    "type": "restaurant"
   },
   {
    "name": "pizza_express",
    "address": "regent_street_city_centre",
    "area": "centre",
    "food": "italian",
    "phone": "01223324033",
    "postcode": "cb21db",
    "pricerange": "moderate",
    "type": "restaurant"
   },
   {
    "name": "meghna",
    "address": "205_victoria_road_chesterton",
    "area": "west",
    "food": "indian",
    "phone": "01223727410",
    "postcode": "cb43lf",
    "pricerange": "moderate",
    "type": "restaurant"
   },
   {
    "name": "curry_prince",
    "address": "451_newmarket_road_fen_ditton",
    "area": "east",
    "food": "indian",
    "phone": "01223566388",
    "postcode": "cb58jj",
    "pricerange": "moderate",
    "type": "restaurant"
   },
   {
    "name": "saint_johns_chop_house",
    "address": "21_-_24_northampton_street",
    "area": "west",
    "food": "british",
    "phone": "01223353110",
    "postcode": "cb30ad",
    "pricerange": "moderate",
    "type": "restaurant"
   },
   {
    "name": "prezzo",
    "address": "21_-_24_northampton_road",
    "area": "west",
    "food": "italian",
    "phone": "01799521260",
    "postcode": "cb30ad",
    "pricerange": "moderate",
    "type": "restaurant"
   }
  ],
  "context": [
   "i am looking for a restaurnt in the west end that isn ' t too high priced ."
  ],
  "output": "saint_johns_chop_house ?",
  "gold_entities": [
   "saint_johns_chop_house"
  ],
  "sketch_tags": [
   "saint_johns_chop_house",
   "null_tag"
  ],
  "sketch_outs": [
   "sketch_name",
   "?"
  ]
 },
 {
  "did": 9,
  "type": "restaurant",
  "key_ptr": [],
  "kb_ptr": [],
  "kb": [
   {
    "name": "restaurant_alimentum",
    "address": "152_-_154_hills_road",
    "area": "south",
    "food": "modern_european",
    "phone": "01223413000",
    "postcode": "cb28pb",
    "pricerange": "moderate",
    "type": "restaurant"
   },
   {
    "name": "pizza_hut_cherry_hinton",
    "address": "g4_cambridge_leisure_park_clifton_way_cherry_hinton",
    "area": "south",
    "food": "italian",
    "phone": "01223323737",
    "postcode": "cb17dy",
    "pricerange": "moderate",
    "type": "restaurant"
   },
   {
    "name": "pizza_express",
    "address": "regent_street_city_centre",
    "area": "centre",
    "food": "italian",
    "phone": "01223324033",
    "postcode": "cb21db",
    "pricerange": "moderate",
    "type": "restaurant"
   },
   {
    "name": "meghna",
    "address": "205_victoria_road_chesterton",
    "area": "west",
    "food": "indian",
    "phone": "01223727410",
    "postcode": "cb43lf",
    "pricerange": "moderate",
    "type": "restaurant"
   },
   {
    "name": "curry_prince",
    "address": "451_newmarket_road_fen_ditton",
    "area": "east",
    "food": "indian",
    "phone": "01223566388",
    "postcode": "cb58jj",
    "pricerange": "moderate",
    "type": "restaurant"
   },
   {
    "name": "saint_johns_chop_house",
    "address": "21_-_24_northampton_street",
    "area": "west",
    "food": "british",
    "phone": "01223353110",
    "postcode": "cb30ad",
    "pricerange": "moderate",
    "type": "restaurant"
   },
   {
    "name": "prezzo",
    "address": "21_-_24_northampton_road",
    "area": "west",
    "food": "italian",
    "phone": "01799521260",
    "postcode": "cb30ad",
    "pricerange": "moderate",
    "type": "restaurant"
   }
  ],
  "context": [
   "i am looking for a restaurnt in the west end that isn ' t too high priced .",
   "saint_johns_chop_house ?",
   "where is saint_johns_chop_house ?"
  ],
  "output": "it is at 21_-_24_northampton_street",
  "gold_entities": [
   "21_-_24_northampton_street"
  ],
  "sketch_tags": [
   "null_tag",
   "null_tag",
   "null_tag",
   "21_-_24_northampton_street"
  ],
  "sketch_outs": [
   "it",
   "is",
   "at",
   "sketch_address"
  ]
 },
 {
  "did": 9,
  "type": "restaurant",
  "key_ptr": [],
  "kb_ptr": [],
  "kb": [
   {
    "name": "restaurant_alimentum",
    "address": "152_-_154_hills_road",
    "area": "south",
    "food": "modern_european",
    "phone": "01223413000",
    "postcode": "cb28pb",
    "pricerange": "moderate",
    "type": "restaurant"
   },
   {
    "name": "pizza_hut_cherry_hinton",
    "address": "g4_cambridge_leisure_park_clifton_way_cherry_hinton",
    "area": "south",
    "food": "italian",
    "phone": "01223323737",
    "postcode": "cb17dy",
    "pricerange": "moderate",
    "type": "restaurant"
   },
   {
    "name": "pizza_express",
    "address": "regent_street_city_centre",
    "area": "centre",
    "food": "italian",
    "phone": "01223324033",
    "postcode": "cb21db",
    "pricerange": "moderate",
    "type": "restaurant"
   },
   {
    "name": "meghna",
    "address": "205_victoria_road_chesterton",
    "area": "west",
    "food": "indian",
    "phone": "01223727410",
    "postcode": "cb43lf",
    "pricerange": "moderate",
    "type": "restaurant"
   },
   {
    "name": "curry_prince",
    "address": "451_newmarket_road_fen_ditton",
    "area": "east",
    "food": "indian",
    "phone": "01223566388",
    "postcode": "cb58jj",
    "pricerange": "moderate",
    "type": "restaurant"
   },
   {
    "name": "saint_johns_chop_house",
    "address": "21_-_24_northampton_street",
    "area": "west",
    "food": "british",
    "phone": "01223353110",
    "postcode": "cb30ad",
    "pricerange": "moderate",
    "type": "restaurant"
   },
   {
    "name": "prezzo",
    "address": "21_-_24_northampton_road",
    "area": "west",
    "food": "italian",
    "phone": "01799521260",
    "postcode": "cb30ad",
    "pricerange": "moderate",
    "type": "restaurant"
   }
  ],
  "context": [
   "i am looking for a restaurnt in the west end that isn ' t too high priced .",
   "saint_johns_chop_house ?",
   "where is saint_johns_chop_house ?",
   "it is at 21_-_24_northampton_street",
   "is this in the west part of town and can i get the phone number ?"
  ],
  "output": "saint_johns_chop_house is in west part of town . the phone number is 01223353110 .",
  "gold_entities": [
   "saint_johns_chop_house",
   "01223353110",
   "west"
  ],
  "sketch_tags": [
   "saint_johns_chop_house",
   "null_tag",
   "null_tag",
   "west",
   "null_tag",
   "null_tag",
   "null_tag",
   "null_tag",
   "null_tag",
   "null_tag",
   "null_tag",
   "null_tag",
   "01223353110",
   "null_tag"
  ],
  "sketch_outs": [
   "sketch_name",
   "is",
   "in",
   "sketch_area",
   "part",
   "of",
   "town",
   ".",
   "the",
   "phone",
   "number",
   "is",
   "sketch_phone",
   "."
  ]
 },
 {
  "did": 9,
  "type": "restaurant",
  "key_ptr": [],
  "kb_ptr": [],
  "kb": [
   {
    "name": "restaurant_alimentum",
    "address": "152_-_154_hills_road",
    "area": "south",
    "food": "modern_european",
    "phone": "01223413000",
    "postcode": "cb28pb",
    "pricerange": "moderate",
    "type": "restaurant"
   },
   {
    "name": "pizza_hut_cherry_hinton",
    "address": "g4_cambridge_leisure_park_clifton_way_cherry_hinton",
    "area": "south",
    "food": "italian",
    "phone": "01223323737",
    "postcode": "cb17dy",
    "pricerange": "moderate",
    "type": "restaurant"
   },
   {
    "name": "pizza_express",
    "address": "regent_street_city_centre",
    "area": "centre",
    "food": "italian",
    "phone": "01223324033",
    "postcode": "cb21db",
    "pricerange": "moderate",
    "type": "restaurant"
   },
   {
    "name": "meghna",
    "address": "205_victoria_road_chesterton",
    "area": "west",
    "food": "indian",
    "phone": "01223727410",
    "postcode": "cb43lf",
    "pricerange": "moderate",
    "type": "restaurant"
   },
   {
    "name": "curry_prince",
    "address": "451_newmarket_road_fen_ditton",
    "area": "east",
    "food": "indian",
    "phone": "01223566388",
    "postcode": "cb58jj",
    "pricerange": "moderate",
    "type": "restaurant"
   },
   {
    "name": "saint_johns_chop_house",
    "address": "21_-_24_northampton_street",
    "area": "west",
    "food": "british",
    "phone": "01223353110",
    "postcode": "cb30ad",
    "pricerange": "moderate",
    "type": "restaurant"
   },
   {
    "name": "prezzo",
    "address": "21_-_24_northampton_road",
    "area": "west",
    "food": "italian",
    "phone": "01799521260",
    "postcode": "cb30ad",
    "pricerange": "moderate",
    "type": "restaurant"
   }
  ],
  "context": [
   "i am looking for a restaurnt in the west end that isn ' t too high priced .",
   "saint_johns_chop_house ?",
   "where is saint_johns_chop_house ?",
   "it is at 21_-_24_northampton_street",
   "is this in the west part of town and can i get the phone number ?",
   "saint_johns_chop_house is in west part of town . the phone number is 01223353110 .",
   "what type of food do they serve ? and to clarify , this is moderately priced , correct ?"
  ],
  "output": "saint_johns_chop_house is a british restaurant in the west which is moderately priced .",
  "gold_entities": [
   "british",
   "saint_johns_chop_house",
   "restaurant",
   "west"
  ],
  "sketch_tags": [
   "saint_johns_chop_house",
   "null_tag",
   "null_tag",
   "british",
   "restaurant",
   "null_tag",
   "null_tag",
   "west",
   "null_tag",
   "null_tag",
   "null_tag",
   "null_tag",
   "null_tag"
  ],
  "sketch_outs": [
   "sketch_name",
   "is",
   "a",
   "sketch_food",
   "sketch_type",
   "in",
   "the",
   "sketch_area",
   "which",
   "is",
   "moderately",
   "priced",
   "."
  ]
 },
 {
  "did": 9,
  "type": "restaurant",
  "key_ptr": [],
  "kb_ptr": [],
  "kb": [
   {
    "name": "restaurant_alimentum",
    "address": "152_-_154_hills_road",
    "area": "south",
    "food": "modern_european",
    "phone": "01223413000",
    "postcode": "cb28pb",
    "pricerange": "moderate",
    "type": "restaurant"
   },
   {
    "name": "pizza_hut_cherry_hinton",
    "address": "g4_cambridge_leisure_park_clifton_way_cherry_hinton",
    "area": "south",
    "food": "italian",
    "phone": "01223323737",
    "postcode": "cb17dy",
    "pricerange": "moderate",
    "type": "restaurant"
   },
   {
    "name": "pizza_express",
    "address": "regent_street_city_centre",
    "area": "centre",
    "food": "italian",
    "phone": "01223324033",
    "postcode": "cb21db",
    "pricerange": "moderate",
    "type": "restaurant"
   },
   {
    "name": "meghna",
    "address": "205_victoria_road_chesterton",
    "area": "west",
    "food": "indian",
    "phone": "01223727410",
    "postcode": "cb43lf",
    "pricerange": "moderate",
    "type": "restaurant"
   },
   {
    "name": "curry_prince",
    "address": "451_newmarket_road_fen_ditton",
    "area": "east",
    "food": "indian",
    "phone": "01223566388",
    "postcode": "cb58jj",
    "pricerange": "moderate",
    "type": "restaurant"
   },
   {
    "name": "saint_johns_chop_house",
    "address": "21_-_24_northampton_street",
    "area": "west",
    "food": "british",
    "phone": "01223353110",
    "postcode": "cb30ad",
    "pricerange": "moderate",
    "type": "restaurant"
   },
   {
    "name": "prezzo",
    "address": "21_-_24_northampton_road",
    "area": "west",
    "food": "italian",
    "phone": "01799521260",
    "postcode": "cb30ad",
    "pricerange": "moderate",
    "type": "restaurant"
   }
  ],
  "context": [
   "i am looking for a restaurnt in the west end that isn ' t too high priced .",
   "saint_johns_chop_house ?",
   "where is saint_johns_chop_house ?",
   "it is at 21_-_24_northampton_street",
   "is this in the west part of town and can i get the phone number ?",
   "saint_johns_chop_house is in west part of town . the phone number is 01223353110 .",
   "what type of food do they serve ? and to clarify , this is moderately priced , correct ?",
   "saint_johns_chop_house is a british restaurant in the west which is moderately priced .",
   "thank you goodbye ."
  ],
  "output": "you ' re welcome , goodbye .",
  "gold_entities": [],
  "sketch_tags": [
   "null_tag",
   "null_tag",
   "null_tag",
   "null_tag",
   "null_tag",
   "null_tag",
   "null_tag"
  ],
  "sketch_outs": [
   "you",
   "'",
   "re",
   "welcome",
   ",",
   "goodbye",
   "."
  ]
 },
 {
  "did": 10,
  "type": "restaurant",
  "key_ptr": [],
  "kb_ptr": [],
  "kb": [
   {
    "name": "pizza_hut_cherry_hinton",
    "address": "g4_cambridge_leisure_park_clifton_way_cherry_hinton",
    "area": "south",
    "food": "italian",
    "phone": "01223323737",
    "postcode": "cb17dy",
    "pricerange": "moderate",
    "type": "restaurant"
   },
   {
    "name": "restaurant_alimentum",
    "address": "152_-_154_hills_road",
    "area": "south",
    "food": "modern_european",
    "phone": "01223413000",
    "postcode": "cb28pb",
    "pricerange": "moderate",
    "type": "restaurant",
    "choice": "two"
   },
   {
    "name": "curry_prince",
    "address": "451_newmarket_road_fen_ditton",
    "area": "east",
    "food": "indian",
    "phone": "01223566388",
    "postcode": "cb58jj",
    "pricerange": "moderate",
    "type": "restaurant",
    "choice": "two"
   },
   {
    "name": "jinling_noodle_bar",
    "address": "11_peas_hill_city_centre",
    "area": "centre",
    "food": "chinese",
    "phone": "01223566188",
    "postcode": "cb23pp",
    "pricerange": "moderate",
    "type": "restaurant",
    "choice": "two"
   },
   {
    "name": "pizza_express",
    "address": "regent_street_city_centre",
    "area": "centre",
    "food": "italian",
    "phone": "01223324033",
    "postcode": "cb21db",
    "pricerange": "moderate",
    "type": "restaurant",
    "choice": "two"
   },
   {
    "name": "pizza_hut_cherry_hinton",
    "address": "g4_cambridge_leisure_park_clifton_way_cherry_hinton",
    "area": "south",
    "food": "italian",
    "phone": "01223323737",
    "postcode": "cb17dy",
    "pricerange": "moderate",
    "type": "restaurant",
    "choice": "two"
   },
   {
    "name": "restaurant_one_seven",
    "address": "de_vere_university_arms_regent_street_city_centre",
    "area": "centre",
    "food": "british",
    "phone": "01223337766",
    "postcode": "cb21ab",
    "pricerange": "moderate",
    "type": "restaurant",
    "choice": "two"
   }
  ],
  "context": [
   "i am looking for a moderately priced restaurant in the south part of town ."
  ],
  "output": "there are two moderately priced restaurants in the south . would you prefer italian or modern_european ?",
  "gold_entities": [
   "south",
   "two",
   "italian",
   "modern_european"
  ],
  "sketch_tags": [
   "null_tag",
   "null_tag",
   "two",
   "null_tag",
   "null_tag",
   "null_tag",
   "null_tag",
   "null_tag",
   "south",
   "null_tag",
   "null_tag",
   "null_tag",
   "null_tag",
   "italian",
   "null_tag",
   "modern_european",
   "null_tag"
  ],
  "sketch_outs": [
   "there",
   "are",
   "sketch_choice",
   "moderately",
   "priced",
   "restaurants",
   "in",
   "the",
   "sketch_area",
   ".",
   "would",
   "you",
   "prefer",
   "sketch_food",
   "or",
   "sketch_food",
   "?"
  ]
 },
 {
  "did": 10,
  "type": "restaurant",
  "key_ptr": [],
  "kb_ptr": [],
  "kb": [
   {
    "name": "pizza_hut_cherry_hinton",
    "address": "g4_cambridge_leisure_park_clifton_way_cherry_hinton",
    "area": "south",
    "food": "italian",
    "phone": "01223323737",
    "postcode": "cb17dy",
    "pricerange": "moderate",
    "type": "restaurant"
   },
   {
    "name": "restaurant_alimentum",
    "address": "152_-_154_hills_road",
    "area": "south",
    "food": "modern_european",
    "phone": "01223413000",
    "postcode": "cb28pb",
    "pricerange": "moderate",
    "type": "restaurant",
    "choice": "two"
   },
   {
    "name": "curry_prince",
    "address": "451_newmarket_road_fen_ditton",
    "area": "east",
    "food": "indian",
    "phone": "01223566388",
    "postcode": "cb58jj",
    "pricerange": "moderate",
    "type": "restaurant",
    "choice": "two"
   },
   {
    "name": "jinling_noodle_bar",
    "address": "11_peas_hill_city_centre",
    "area": "centre",
    "food": "chinese",
    "phone": "01223566188",
    "postcode": "cb23pp",
    "pricerange": "moderate",
    "type": "restaurant",
    "choice": "two"
   },
   {
    "name": "pizza_express",
    "address": "regent_street_city_centre",
    "area": "centre",
    "food": "italian",
    "phone": "01223324033",
    "postcode": "cb21db",
    "pricerange": "moderate",
    "type": "restaurant",
    "choice": "two"
   },
   {
    "name": "pizza_hut_cherry_hinton",
    "address": "g4_cambridge_leisure_park_clifton_way_cherry_hinton",
    "area": "south",
    "food": "italian",
    "phone": "01223323737",
    "postcode": "cb17dy",
    "pricerange": "moderate",
    "type": "restaurant",
    "choice": "two"
   },
   {
    "name": "restaurant_one_seven",
    "address": "de_vere_university_arms_regent_street_city_centre",
    "area": "centre",
    "food": "british",
    "phone": "01223337766",
    "postcode": "cb21ab",
    "pricerange": "moderate",
    "type": "restaurant",
    "choice": "two"
   }
  ],
  "context": [
   "i am looking for a moderately priced restaurant in the south part of town .",
   "there are two moderately priced restaurants in the south . would you prefer italian or modern_european ?",
   "may i have the address and phone number of the italian restaurant ?"
  ],
  "output": "that would be the pizza_hut_cherry_hinton at g4_cambridge_leisure_park_clifton_way_cherry_hinton , and they can be reached at 01223323737 . can i help you with anything else today ?",
  "gold_entities": [
   "pizza_hut_cherry_hinton",
   "01223323737",
   "g4_cambridge_leisure_park_clifton_way_cherry_hinton"
  ],
  "sketch_tags": [
   "null_tag",
   "null_tag",
   "null_tag",
   "null_tag",
   "pizza_hut_cherry_hinton",
   "null_tag",
   "g4_cambridge_leisure_park_clifton_way_cherry_hinton",
   "null_tag",
   "null_tag",
   "null_tag",
   "null_tag",
   "null_tag",
   "null_tag",
   "null_tag",
   "01223323737",
   "null_tag",
   "null_tag",
   "null_tag",
   "null_tag",
   "null_tag",
   "null_tag",
   "null_tag",
   "null_tag",
   "null_tag",
   "null_tag"
  ],
  "sketch_outs": [
   "that",
   "would",
   "be",
   "the",
   "sketch_name",
   "at",
   "sketch_address",
   ",",
   "and",
   "they",
   "can",
   "be",
   "reached",
   "at",
   "sketch_phone",
   ".",
   "can",
   "i",
   "help",
   "you",
   "with",
   "anything",
   "else",
   "today",
   "?"
  ]
 },
 {
  "did": 10,
  "type": "restaurant",
  "key_ptr": [],
  "kb_ptr": [],
  "kb": [
   {
    "name": "pizza_hut_cherry_hinton",
    "address": "g4_cambridge_leisure_park_clifton_way_cherry_hinton",
    "area": "south",
    "food": "italian",
    "phone": "01223323737",
    "postcode": "cb17dy",
    "pricerange": "moderate",
    "type": "restaurant"
   },
   {
    "name": "restaurant_alimentum",
    "address": "152_-_154_hills_road",
    "area": "south",
    "food": "modern_european",
    "phone": "01223413000",
    "postcode": "cb28pb",
    "pricerange": "moderate",
    "type": "restaurant",
    "choice": "two"
   },
   {
    "name": "curry_prince",
    "address": "451_newmarket_road_fen_ditton",
    "area": "east",
    "food": "indian",
    "phone": "01223566388",
    "postcode": "cb58jj",
    "pricerange": "moderate",
    "type": "restaurant",
    "choice": "two"
   },
   {
    "name": "jinling_noodle_bar",
    "address": "11_peas_hill_city_centre",
    "area": "centre",
    "food": "chinese",
    "phone": "01223566188",
    "postcode": "cb23pp",
    "pricerange": "moderate",
    "type": "restaurant",
    "choice": "two"
   },
   {
    "name": "pizza_express",
    "address": "regent_street_city_centre",
    "area": "centre",
    "food": "italian",
    "phone": "01223324033",
    "postcode": "cb21db",
    "pricerange": "moderate",
    "type": "restaurant",
    "choice": "two"
   },
   {
    "name": "pizza_hut_cherry_hinton",
    "address": "g4_cambridge_leisure_park_clifton_way_cherry_hinton",
    "area": "south",
    "food": "italian",
    "phone": "01223323737",
    "postcode": "cb17dy",
    "pricerange": "moderate",
    "type": "restaurant",
    "choice": "two"
   },
   {
    "name": "restaurant_one_seven",
    "address": "de_vere_university_arms_regent_street_city_centre",
    "area": "centre",
    "food": "british",
    "phone": "01223337766",
    "postcode": "cb21ab",
    "pricerange": "moderate",
    "type": "restaurant",
    "choice": "two"
   }
  ],
  "context": [
   "i am looking for a moderately priced restaurant in the south part of town .",
   "there are two moderately priced restaurants in the south . would you prefer italian or modern_european ?",
   "may i have the address and phone number of the italian restaurant ?",
   "that would be the pizza_hut_cherry_hinton at g4_cambridge_leisure_park_clifton_way_cherry_hinton , and they can be reached at 01223323737 . can i help you with anything else today ?",
   "thank you goodbye ."
  ],
  "output": "thank you , goodbye !",
  "gold_entities": [],
  "sketch_tags": [
   "null_tag",
   "null_tag",
   "null_tag",
   "null_tag",
   "null_tag"
  ],
  "sketch_outs": [
   "thank",
   "you",
   ",",
   "goodbye",
   "!"
  ]
 },
 {
  "did": 11,
  "type": "restaurant",
  "key_ptr": [],
  "kb_ptr": [],
  "kb": [
   {
    "name": "clowns_cafe",
    "address": "54_king_street_city_centre",
    "area": "centre",
    "food": "italian",
    "phone": "01223355711",
    "postcode": "cb11ln",
    "pricerange": "expensive",
    "type": "restaurant",
    "choice": "many"
   },
   {
    "name": "stazione_restaurant_and_coffee_bar",
    "address": "market_hill_city_centre",
    "area": "centre",
    "food": "italian",
    "phone": "01223352607",
    "postcode": "cb23nj",
    "pricerange": "expensive",
    "type": "restaurant",
    "choice": "many"
   },
   {
    "name": "pizza_hut_city_centre",
    "address": "regent_street_city_centre",
    "area": "centre",
    "food": "italian",
    "phone": "01223323737",
    "postcode": "cb21ab",
    "pricerange": "cheap",
    "type": "restaurant",
    "choice": "many"
   },
   {
    "name": "pizza_hut_cherry_hinton",
    "address": "g4_cambridge_leisure_park_clifton_way_cherry_hinton",
    "area": "south",
    "food": "italian",
    "phone": "01223323737",
    "postcode": "cb17dy",
    "pricerange": "moderate",
    "type": "restaurant",
    "choice": "many"
   },
   {
    "name": "don_pasquale_pizzeria",
    "address": "12_market_hill_city_centre",
    "area": "centre",
    "food": "italian",
    "phone": "01223350106",
    "postcode": "cb23nj",
    "pricerange": "expensive",
    "type": "restaurant",
    "choice": "many"
   },
   {
    "name": "caffe_uno",
    "address": "32_bridge_street_city_centre",
    "area": "centre",
    "food": "italian",
    "phone": "01223448620",
    "postcode": "cb21uj",
    "pricerange": "expensive",
    "type": "restaurant",
    "choice": "many"
   },
   {
    "name": "pizza_express",
    "address": "regent_street_city_centre",
    "area": "centre",
    "food": "italian",
    "phone": "01223324033",
    "postcode": "cb21db",
    "pricerange": "moderate",
    "type": "restaurant",
    "choice": "many"
   }
  ],
  "context": [
   "i am looking for a restuarant in the expensive price range and should be in the centre"
  ],
  "output": "i have found many restaurants with the criteria you gave me offering different kinds of food . do you have a preference for type of food ?",
  "gold_entities": [
   "many"
  ],
  "sketch_tags": [
   "null_tag",
   "null_tag",
   "null_tag",
   "many",
   "null_tag",
   "null_tag",
   "null_tag",
   "null_tag",
   "null_tag",
   "null_tag",
   "null_tag",
   "null_tag",
   "null_tag",
   "null_tag",
   "null_tag",
   "null_tag",
   "null_tag",
   "null_tag",
   "null_tag",
   "null_tag",
   "null_tag",
   "null_tag",
   "null_tag",
   "null_tag",
   "null_tag",
   "null_tag",
   "null_tag"
  ],
  "sketch_outs": [
   "i",
   "have",
   "found",
   "sketch_choice",
   "restaurants",
   "with",
   "the",
   "criteria",
   "you",
   "gave",
   "me",
   "offering",
   "different",
   "kinds",
   "of",
   "food",
   ".",
   "do",
   "you",
   "have",
   "a",
   "preference",
   "for",
   "type",
   "of",
   "food",
   "?"
  ]
 },
 {
  "did": 11,
  "type": "restaurant",
  "key_ptr": [],
  "kb_ptr": [],
  "kb": [
   {
    "name": "clowns_cafe",
    "address": "54_king_street_city_centre",
    "area": "centre",
    "food": "italian",
    "phone": "01223355711",
    "postcode": "cb11ln",
    "pricerange": "expensive",
    "type": "restaurant",
    "choice": "many"
   },
   {
    "name": "stazione_restaurant_and_coffee_bar",
    "address": "market_hill_city_centre",
    "area": "centre",
    "food": "italian",
    "phone": "01223352607",
    "postcode": "cb23nj",
    "pricerange": "expensive",
    "type": "restaurant",
    "choice": "many"
   },
   {
    "name": "pizza_hut_city_centre",
    "address": "regent_street_city_centre",
    "area": "centre",
    "food": "italian",
    "phone": "01223323737",
    "postcode": "cb21ab",
    "pricerange": "cheap",
    "type": "restaurant",
    "choice": "many"
   },
   {
    "name": "pizza_hut_cherry_hinton",
    "address": "g4_cambridge_leisure_park_clifton_way_cherry_hinton",
    "area": "south",
    "food": "italian",
    "phone": "01223323737",
    "postcode": "cb17dy",
    "pricerange": "moderate",
    "type": "restaurant",
    "choice": "many"
   },
   {
    "name": "don_pasquale_pizzeria",
    "address": "12_market_hill_city_centre",
    "area": "centre",
    "food": "italian",
    "phone": "01223350106",
    "postcode": "cb23nj",
    "pricerange": "expensive",
    "type": "restaurant",
    "choice": "many"
   },
   {
    "name": "caffe_uno",
    "address": "32_bridge_street_city_centre",
    "area": "centre",
    "food": "italian",
    "phone": "01223448620",
    "postcode": "cb21uj",
    "pricerange": "expensive",
    "type": "restaurant",
    "choice": "many"
   },
   {
    "name": "pizza_express",
    "address": "regent_street_city_centre",
    "area": "centre",
    "food": "italian",
    "phone": "01223324033",
    "postcode": "cb21db",
    "pricerange": "moderate",
    "type": "restaurant",
    "choice": "many"
   }
  ],
  "context": [
   "i am looking for a restuarant in the expensive price range and should be in the centre",
   "i have found many restaurants with the criteria you gave me offering different kinds of food . do you have a preference for type of food ?",
   "i would prefer welsh food , please !"
  ],
  "output": "i don ' t have any welsh restaurants that meet your criteria . would british or european be ok , or would you like a more exotic cuisine instead ?",
  "gold_entities": [],
  "sketch_tags": [
   "null_tag",
   "null_tag",
   "null_tag",
   "null_tag",
   "null_tag",
   "null_tag",
   "null_tag",
   "null_tag",
   "null_tag",
   "null_tag",
   "null_tag",
   "null_tag",
   "null_tag",
   "null_tag",
   "null_tag",
   "null_tag",
   "null_tag",
   "null_tag",
   "null_tag",
   "null_tag",
   "null_tag",
   "null_tag",
   "null_tag",
   "null_tag",
   "null_tag",
   "null_tag",
   "null_tag",
   "null_tag",
   "null_tag",
   "null_tag"
  ],
  "sketch_outs": [
   "i",
   "don",
   "'",
   "t",
   "have",
   "any",
   "welsh",
   "restaurants",
   "that",
   "meet",
   "your",
   "criteria",
   ".",
   "would",
   "british",
   "or",
   "european",
   "be",
   "ok",
   ",",
   "or",
   "would",
   "you",
   "like",
   "a",
   "more",
   "exotic",
   "cuisine",
   "instead",
   "?"
  ]
 },
 {
  "did": 11,
  "type": "restaurant",
  "key_ptr": [],
  "kb_ptr": [],
  "kb": [
   {
    "name": "clowns_cafe",
    "address": "54_king_street_city_centre",
    "area": "centre",
    "food": "italian",
    "phone": "01223355711",
    "postcode": "cb11ln",
    "pricerange": "expensive",
    "type": "restaurant",
    "choice": "many"
   },
   {
    "name": "stazione_restaurant_and_coffee_bar",
    "address": "market_hill_city_centre",
    "area": "centre",
    "food": "italian",
    "phone": "01223352607",
    "postcode": "cb23nj",
    "pricerange": "expensive",
    "type": "restaurant",
    "choice": "many"
   },
   {
    "name": "pizza_hut_city_centre",
    "address": "regent_street_city_centre",
    "area": "centre",
    "food": "italian",
    "phone": "01223323737",
    "postcode": "cb21ab",
    "pricerange": "cheap",
    "type": "restaurant",
    "choice": "many"
   },
   {
    "name": "pizza_hut_cherry_hinton",
    "address": "g4_cambridge_leisure_park_clifton_way_cherry_hinton",
    "area": "south",
    "food": "italian",
    "phone": "01223323737",
    "postcode": "cb17dy",
    "pricerange": "moderate",
    "type": "restaurant",
    "choice": "many"
   },
   {
    "name": "don_pasquale_pizzeria",
    "address": "12_market_hill_city_centre",
    "area": "centre",
    "food": "italian",
    "phone": "01223350106",
    "postcode": "cb23nj",
    "pricerange": "expensive",
    "type": "restaurant",
    "choice": "many"
   },
   {
    "name": "caffe_uno",
    "address": "32_bridge_street_city_centre",
    "area": "centre",
    "food": "italian",
    "phone": "01223448620",
    "postcode": "cb21uj",
    "pricerange": "expensive",
    "type": "restaurant",
    "choice": "many"
   },
   {
    "name": "pizza_express",
    "address": "regent_street_city_centre",
    "area": "centre",
    "food": "italian",
    "phone": "01223324033",
    "postcode": "cb21db",
    "pricerange": "moderate",
    "type": "restaurant",
    "choice": "many"
   }
  ],
  "context": [
   "i am looking for a restuarant in the expensive price range and should be in the centre",
   "i have found many restaurants with the criteria you gave me offering different kinds of food . do you have a preference for type of food ?",
   "i would prefer welsh food , please !",
   "i don ' t have any welsh restaurants that meet your criteria . would british or european be ok , or would you like a more exotic cuisine instead ?",
   "how about italian food ?"
  ],
  "output": "how about cafe uno ?",
  "gold_entities": [],
  "sketch_tags": [
   "null_tag",
   "null_tag",
   "null_tag",
   "null_tag",
   "null_tag"
  ],
  "sketch_outs": [
   "how",
   "about",
   "cafe",
   "uno",
   "?"
  ]
 },
 {
  "did": 11,
  "type": "restaurant",
  "key_ptr": [],
  "kb_ptr": [],
  "kb": [
   {
    "name": "clowns_cafe",
    "address": "54_king_street_city_centre",
    "area": "centre",
    "food": "italian",
    "phone": "01223355711",
    "postcode": "cb11ln",
    "pricerange": "expensive",
    "type": "restaurant",
    "choice": "many"
   },
   {
    "name": "stazione_restaurant_and_coffee_bar",
    "address": "market_hill_city_centre",
    "area": "centre",
    "food": "italian",
    "phone": "01223352607",
    "postcode": "cb23nj",
    "pricerange": "expensive",
    "type": "restaurant",
    "choice": "many"
   },
   {
    "name": "pizza_hut_city_centre",
    "address": "regent_street_city_centre",
    "area": "centre",
    "food": "italian",
    "phone": "01223323737",
    "postcode": "cb21ab",
    "pricerange": "cheap",
    "type": "restaurant",
    "choice": "many"
   },
   {
    "name": "pizza_hut_cherry_hinton",
    "address": "g4_cambridge_leisure_park_clifton_way_cherry_hinton",
    "area": "south",
    "food": "italian",
    "phone": "01223323737",
    "postcode": "cb17dy",
    "pricerange": "moderate",
    "type": "restaurant",
    "choice": "many"
   },
   {
    "name": "don_pasquale_pizzeria",
    "address": "12_market_hill_city_centre",
    "area": "centre",
    "food": "italian",
    "phone": "01223350106",
    "postcode": "cb23nj",
    "pricerange": "expensive",
    "type": "restaurant",
    "choice": "many"
   },
   {
    "name": "caffe_uno",
    "address": "32_bridge_street_city_centre",
    "area": "centre",
    "food": "italian",
    "phone": "01223448620",
    "postcode": "cb21uj",
    "pricerange": "expensive",
    "type": "restaurant",
    "choice": "many"
   },
   {
    "name": "pizza_express",
    "address": "regent_street_city_centre",
    "area": "centre",
    "food": "italian",
    "phone": "01223324033",
    "postcode": "cb21db",
    "pricerange": "moderate",
    "type": "restaurant",
    "choice": "many"
   }
  ],
  "context": [
   "i am looking for a restuarant in the expensive price range and should be in the centre",
   "i have found many restaurants with the criteria you gave me offering different kinds of food . do you have a preference for type of food ?",
   "i would prefer welsh food , please !",
   "i don ' t have any welsh restaurants that meet your criteria . would british or european be ok , or would you like a more exotic cuisine instead ?",
   "how about italian food ?",
   "how about cafe uno ?",
   "sure . what is their phone number and address there"
  ],
  "output": "caffee uno is located at 32_bridge_street_city_centre and the phone number is 01223448620 .",
  "gold_entities": [
   "01223448620",
   "32_bridge_street_city_centre"
  ],
  "sketch_tags": [
   "null_tag",
   "null_tag",
   "null_tag",
   "null_tag",
   "null_tag",
   "32_bridge_street_city_centre",
   "null_tag",
   "null_tag",
   "null_tag",
   "null_tag",
   "null_tag",
   "01223448620",
   "null_tag"
  ],
  "sketch_outs": [
   "caffee",
   "uno",
   "is",
   "located",
   "at",
   "sketch_address",
   "and",
   "the",
   "phone",
   "number",
   "is",
   "sketch_phone",
   "."
  ]
 },
 {
  "did": 11,
  "type": "restaurant",
  "key_ptr": [],
  "kb_ptr": [],
  "kb": [
   {
    "name": "clowns_cafe",
    "address": "54_king_street_city_centre",
    "area": "centre",
    "food": "italian",
    "phone": "01223355711",
    "postcode": "cb11ln",
    "pricerange": "expensive",
    "type": "restaurant",
    "choice": "many"
   },
   {
    "name": "stazione_restaurant_and_coffee_bar",
    "address": "market_hill_city_centre",
    "area": "centre",
    "food": "italian",
    "phone": "01223352607",
    "postcode": "cb23nj",
    "pricerange": "expensive",
    "type": "restaurant",
    "choice": "many"
   },
   {
    "name": "pizza_hut_city_centre",
    "address": "regent_street_city_centre",
    "area": "centre",
    "food": "italian",
    "phone": "01223323737",
    "postcode": "cb21ab",
    "pricerange": "cheap",
    "type": "restaurant",
    "choice": "many"
   },
   {
    "name": "pizza_hut_cherry_hinton",
    "address": "g4_cambridge_leisure_park_clifton_way_cherry_hinton",
    "area": "south",
    "food": "italian",
    "phone": "01223323737",
    "postcode": "cb17dy",
    "pricerange": "moderate",
    "type": "restaurant",
    "choice": "many"
   },
   {
    "name": "don_pasquale_pizzeria",
    "address": "12_market_hill_city_centre",
    "area": "centre",
    "food": "italian",
    "phone": "01223350106",
    "postcode": "cb23nj",
    "pricerange": "expensive",
    "type": "restaurant",
    "choice": "many"
   },
   {
    "name": "caffe_uno",
    "address": "32_bridge_street_city_centre",
    "area": "centre",
    "food": "italian",
    "phone": "01223448620",
    "postcode": "cb21uj",
    "pricerange": "expensive",
    "type": "restaurant",
    "choice": "many"
   },
   {
    "name": "pizza_express",
    "address": "regent_street_city_centre",
    "area": "centre",
    "food": "italian",
    "phone": "01223324033",
    "postcode": "cb21db",
    "pricerange": "moderate",
    "type": "restaurant",
    "choice": "many"
   }
  ],
  "context": [
   "i am looking for a restuarant in the expensive price range and should be in the centre",
   "i have found many restaurants with the criteria you gave me offering different kinds of food . do you have a preference for type of food ?",
   "i would prefer welsh food , please !",
   "i don ' t have any welsh restaurants that meet your criteria . would british or european be ok , or would you like a more exotic cuisine instead ?",
   "how about italian food ?",
   "how about cafe uno ?",
   "sure . what is their phone number and address there",
   "caffee uno is located at 32_bridge_street_city_centre and the phone number is 01223448620 .",
   "that is everything , still ironing out details , so i will call them later , thanks for your help ."
  ],
  "output": "you are quite welcome . do you need any further assistance ?",
  "gold_entities": [],
  "sketch_tags": [
   "null_tag",
   "null_tag",
   "null_tag",
   "null_tag",
   "null_tag",
   "null_tag",
   "null_tag",
   "null_tag",
   "null_tag",
   "null_tag",
   "null_tag",
   "null_tag"
  ],
  "sketch_outs": [
   "you",
   "are",
   "quite",
   "welcome",
   ".",
   "do",
   "you",
   "need",
   "any",
   "further",
   "assistance",
   "?"
  ]
 },
 {
  "did": 11,
  "type": "restaurant",
  "key_ptr": [],
  "kb_ptr": [],
  "kb": [
   {
    "name": "clowns_cafe",
    "address": "54_king_street_city_centre",
    "area": "centre",
    "food": "italian",
    "phone": "01223355711",
    "postcode": "cb11ln",
    "pricerange": "expensive",
    "type": "restaurant",
    "choice": "many"
   },
   {
    "name": "stazione_restaurant_and_coffee_bar",
    "address": "market_hill_city_centre",
    "area": "centre",
    "food": "italian",
    "phone": "01223352607",
    "postcode": "cb23nj",
    "pricerange": "expensive",
    "type": "restaurant",
    "choice": "many"
   },
   {
    "name": "pizza_hut_city_centre",
    "address": "regent_street_city_centre",
    "area": "centre",
    "food": "italian",
    "phone": "01223323737",
    "postcode": "cb21ab",
    "pricerange": "cheap",
    "type": "restaurant",
    "choice": "many"
   },
   {
    "name": "pizza_hut_cherry_hinton",
    "address": "g4_cambridge_leisure_park_clifton_way_cherry_hinton",
    "area": "south",
    "food": "italian",
    "phone": "01223323737",
    "postcode": "cb17dy",
    "pricerange": "moderate",
    "type": "restaurant",
    "choice": "many"
   },
   {
    "name": "don_pasquale_pizzeria",
    "address": "12_market_hill_city_centre",
    "area": "centre",
    "food": "italian",
    "phone": "01223350106",
    "postcode": "cb23nj",
    "pricerange": "expensive",
    "type": "restaurant",
    "choice": "many"
   },
   {
    "name": "caffe_uno",
    "address": "32_bridge_street_city_centre",
    "area": "centre",
    "food": "italian",
    "phone": "01223448620",
    "postcode": "cb21uj",
    "pricerange": "expensive",
    "type": "restaurant",
    "choice": "many"
   },
   {
    "name": "pizza_express",
    "address": "regent_street_city_centre",
    "area": "centre",
    "food": "italian",
    "phone": "01223324033",
    "postcode": "cb21db",
    "pricerange": "moderate",
    "type": "restaurant",
    "choice": "many"
   }
  ],
  "context": [
   "i am looking for a restuarant in the expensive price range and should be in the centre",
   "i have found many restaurants with the criteria you gave me offering different kinds of food . do you have a preference for type of food ?",
   "i would prefer welsh food , please !",
   "i don ' t have any welsh restaurants that meet your criteria . would british or european be ok , or would you like a more exotic cuisine instead ?",
   "how about italian food ?",
   "how about cafe uno ?",
   "sure . what is their phone number and address there",
   "caffee uno is located at 32_bridge_street_city_centre and the phone number is 01223448620 .",
   "that is everything , still ironing out details , so i will call them later , thanks for your help .",
   "you are quite welcome . do you need any further assistance ?",
   "that was all i needed for now . thanks"
  ],
  "output": "thank you for using our services .",
  "gold_entities": [],
  "sketch_tags": [
   "null_tag",
   "null_tag",
   "null_tag",
   "null_tag",
   "null_tag",
   "null_tag",
   "null_tag"
  ],
  "sketch_outs": [
   "thank",
   "you",
   "for",
   "using",
   "our",
   "services",
   "."
  ]
 },
 {
  "did": 12,
  "type": "hotel",
  "key_ptr": [],
  "kb_ptr": [],
  "kb": [
   {
    "name": "warkworth_house",
    "address": "warkworth_terrace",
    "area": "east",
    "phone": "01223363682",
    "postcode": "cb11ee",
    "pricerange": "moderate",
    "stars": "4_star",
    "type": "guesthouse",
    "choice": "11"
   },
   {
    "name": "aylesbray_lodge_guest_house",
    "address": "5_mowbray_road",
    "area": "south",
    "phone": "01223240089",
    "postcode": "cb17sr",
    "pricerange": "moderate",
    "stars": "4_star",
    "type": "guesthouse",
    "choice": "11"
   },
   {
    "name": "limehouse",
    "address": "78-80_milton_road",
    "area": "north",
    "phone": "01223300552",
    "postcode": "cb42je",
    "pricerange": "moderate",
    "stars": "4_star",
    "type": "guesthouse",
    "choice": "11"
   },
   {
    "name": "arbury_lodge_guesthouse",
    "address": "82_arbury_road",
    "area": "north",
    "phone": "01223364319",
    "postcode": "cb42je",
    "pricerange": "moderate",
    "stars": "4_star",
    "type": "guesthouse",
    "choice": "11"
   },
   {
    "name": "archway_house",
    "address": "52_gilbert_road",
    "area": "north",
    "phone": "01223575314",
    "postcode": "cb43pe",
    "pricerange": "moderate",
    "stars": "4_star",
    "type": "guesthouse",
    "choice": "11"
   },
   {
    "name": "home_from_home",
    "address": "78-80_milton_road",
    "area": "north",
    "phone": "01223323555",
    "postcode": "cb41la",
    "pricerange": "moderate",
    "stars": "4_star",
    "type": "guesthouse",
    "choice": "11"
   },
   {
    "name": "a_and_b_guest_house",
    "address": "124_tenison_road",
    "area": "east",
    "phone": "01223315702",
    "postcode": "cb12dp",
    "pricerange": "moderate",
    "stars": "4_star",
    "type": "guesthouse"
   }
  ],
  "context": [
   "can you help me find a hotel ?"
  ],
  "output": "i sure can , what would you like for your hotel ?",
  "gold_entities": [],
  "sketch_tags": [
   "null_tag",
   "null_tag",
   "null_tag",
   "null_tag",
   "null_tag",
   "null_tag",
   "null_tag",
   "null_tag",
   "null_tag",
   "null_tag",
   "null_tag",
   "null_tag"
  ],
  "sketch_outs": [
   "i",
   "sure",
   "can",
   ",",
   "what",
   "would",
   "you",
   "like",
   "for",
   "your",
   "hotel",
   "?"
  ]
 },
 {
  "did": 12,
  "type": "hotel",
  "key_ptr": [],
  "kb_ptr": [],
  "kb": [
   {
    "name": "warkworth_house",
    "address": "warkworth_terrace",
    "area": "east",
    "phone": "01223363682",
    "postcode": "cb11ee",
    "pricerange": "moderate",
    "stars": "4_star",
    "type": "guesthouse",
    "choice": "11"
   },
   {
    "name": "aylesbray_lodge_guest_house",
    "address": "5_mowbray_road",
    "area": "south",
    "phone": "01223240089",
    "postcode": "cb17sr",
    "pricerange": "moderate",
    "stars": "4_star",
    "type": "guesthouse",
    "choice": "11"
   },
   {
    "name": "limehouse",
    "address": "78-80_milton_road",
    "area": "north",
    "phone": "01223300552",
    "postcode": "cb42je",
    "pricerange": "moderate",
    "stars": "4_star",
    "type": "guesthouse",
    "choice": "11"
   },
   {
    "name": "arbury_lodge_guesthouse",
    "address": "82_arbury_road",
    "area": "north",
    "phone": "01223364319",
    "postcode": "cb42je",
    "pricerange": "moderate",
    "stars": "4_star",
    "type": "guesthouse",
    "choice": "11"
   },
   {
    "name": "archway_house",
    "address": "52_gilbert_road",
    "area": "north",
    "phone": "01223575314",
    "postcode": "cb43pe",
    "pricerange": "moderate",
    "stars": "4_star",
    "type": "guesthouse",
    "choice": "11"
   },
   {
    "name": "home_from_home",
    "address": "78-80_milton_road",
    "area": "north",
    "phone": "01223323555",
    "postcode": "cb41la",
    "pricerange": "moderate",
    "stars": "4_star",
    "type": "guesthouse",
    "choice": "11"
   },
   {
    "name": "a_and_b_guest_house",
    "address": "124_tenison_road",
    "area": "east",
    "phone": "01223315702",
    "postcode": "cb12dp",
    "pricerange": "moderate",
    "stars": "4_star",
    "type": "guesthouse"
   }
  ],
  "context": [
   "can you help me find a hotel ?",
   "i sure can , what would you like for your hotel ?",
   "i ' m looking for something moderately priced with a 4_star rating ."
  ],
  "output": "i have 11 hotels that would meet your criteria . did you have a certain area that you would like to stay in ?",
  "gold_entities": [
   "11"
  ],
  "sketch_tags": [
   "null_tag",
   "null_tag",
   "11",
   "null_tag",
   "null_tag",
   "null_tag",
   "null_tag",
   "null_tag",
   "null_tag",
   "null_tag",
   "null_tag",
   "null_tag",
   "null_tag",
   "null_tag",
   "null_tag",
   "null_tag",
   "null_tag",
   "null_tag",
   "null_tag",
   "null_tag",
   "null_tag",
   "null_tag",
   "null_tag",
   "null_tag"
  ],
  "sketch_outs": [
   "i",
   "have",
   "sketch_choice",
   "hotels",
   "that",
   "would",
   "meet",
   "your",
   "criteria",
   ".",
   "did",
   "you",
   "have",
   "a",
   "certain",
   "area",
   "that",
   "you",
   "would",
   "like",
   "to",
   "stay",
   "in",
   "?"
  ]
 },
 {
  "did": 12,
  "type": "hotel",
  "key_ptr": [],
  "kb_ptr": [],
  "kb": [
   {
    "name": "warkworth_house",
    "address": "warkworth_terrace",
    "area": "east",
    "phone": "01223363682",
    "postcode": "cb11ee",
    "pricerange": "moderate",
    "stars": "4_star",
    "type": "guesthouse",
    "choice": "11"
   },
   {
    "name": "aylesbray_lodge_guest_house",
    "address": "5_mowbray_road",
    "area": "south",
    "phone": "01223240089",
    "postcode": "cb17sr",
    "pricerange": "moderate",
    "stars": "4_star",
    "type": "guesthouse",
    "choice": "11"
   },
   {
    "name": "limehouse",
    "address": "78-80_milton_road",
    "area": "north",
    "phone": "01223300552",
    "postcode": "cb42je",
    "pricerange": "moderate",
    "stars": "4_star",
    "type": "guesthouse",
    "choice": "11"
   },
   {
    "name": "arbury_lodge_guesthouse",
    "address": "82_arbury_road",
    "area": "north",
    "phone": "01223364319",
    "postcode": "cb42je",
    "pricerange": "moderate",
    "stars": "4_star",
    "type": "guesthouse",
    "choice": "11"
   },
   {
    "name": "archway_house",
    "address": "52_gilbert_road",
    "area": "north",
    "phone": "01223575314",
    "postcode": "cb43pe",
    "pricerange": "moderate",
    "stars": "4_star",
    "type": "guesthouse",
    "choice": "11"
   },
   {
    "name": "home_from_home",
    "address": "78-80_milton_road",
    "area": "north",
    "phone": "01223323555",
    "postcode": "cb41la",
    "pricerange": "moderate",
    "stars": "4_star",
    "type": "guesthouse",
    "choice": "11"
   },
   {
    "name": "a_and_b_guest_house",
    "address": "124_tenison_road",
    "area": "east",
    "phone": "01223315702",
    "postcode": "cb12dp",
    "pricerange": "moderate",
    "stars": "4_star",
    "type": "guesthouse"
   }
  ],
  "context": [
   "can you help me find a hotel ?",
   "i sure can , what would you like for your hotel ?",
   "i ' m looking for something moderately priced with a 4_star rating .",
   "i have 11 hotels that would meet your criteria . did you have a certain area that you would like to stay in ?",
   "no , but i would like to have free wifi ."
  ],
  "output": "there are several that meet your criteria . do you need free parking ?",
  "gold_entities": [],
  "sketch_tags": [
   "null_tag",
   "null_tag",
   "null_tag",
   "null_tag",
   "null_tag",
   "null_tag",
   "null_tag",
   "null_tag",
   "null_tag",
   "null_tag",
   "null_tag",
   "null_tag",
   "null_tag",
   "null_tag"
  ],
  "sketch_outs": [
   "there",
   "are",
   "several",
   "that",
   "meet",
   "your",
   "criteria",
   ".",
   "do",
   "you",
   "need",
   "free",
   "parking",
   "?"
  ]
 },
 {
  "did": 12,
  "type": "hotel",
  "key_ptr": [],
  "kb_ptr": [],
  "kb": [
   {
    "name": "warkworth_house",
    "address": "warkworth_terrace",
    "area": "east",
    "phone": "01223363682",
    "postcode": "cb11ee",
    "pricerange": "moderate",
    "stars": "4_star",
    "type": "guesthouse",
    "choice": "11"
   },
   {
    "name": "aylesbray_lodge_guest_house",
    "address": "5_mowbray_road",
    "area": "south",
    "phone": "01223240089",
    "postcode": "cb17sr",
    "pricerange": "moderate",
    "stars": "4_star",
    "type": "guesthouse",
    "choice": "11"
   },
   {
    "name": "limehouse",
    "address": "78-80_milton_road",
    "area": "north",
    "phone": "01223300552",
    "postcode": "cb42je",
    "pricerange": "moderate",
    "stars": "4_star",
    "type": "guesthouse",
    "choice": "11"
   },
   {
    "name": "arbury_lodge_guesthouse",
    "address": "82_arbury_road",
    "area": "north",
    "phone": "01223364319",
    "postcode": "cb42je",
    "pricerange": "moderate",
    "stars": "4_star",
    "type": "guesthouse",
    "choice": "11"
   },
   {
    "name": "archway_house",
    "address": "52_gilbert_road",
    "area": "north",
    "phone": "01223575314",
    "postcode": "cb43pe",
    "pricerange": "moderate",
    "stars": "4_star",
    "type": "guesthouse",
    "choice": "11"
   },
   {
    "name": "home_from_home",
    "address": "78-80_milton_road",
    "area": "north",
    "phone": "01223323555",
    "postcode": "cb41la",
    "pricerange": "moderate",
    "stars": "4_star",
    "type": "guesthouse",
    "choice": "11"
   },
   {
    "name": "a_and_b_guest_house",
    "address": "124_tenison_road",
    "area": "east",
    "phone": "01223315702",
    "postcode": "cb12dp",
    "pricerange": "moderate",
    "stars": "4_star",
    "type": "guesthouse"
   }
  ],
  "context": [
   "can you help me find a hotel ?",
   "i sure can , what would you like for your hotel ?",
   "i ' m looking for something moderately priced with a 4_star rating .",
   "i have 11 hotels that would meet your criteria . did you have a certain area that you would like to stay in ?",
   "no , but i would like to have free wifi .",
   "there are several that meet your criteria . do you need free parking ?",
   "that does not matter . which one would you recommend ?"
  ],
  "output": "i recommend the a_and_b_guest_house . do you want me to book it for you ?",
  "gold_entities": [
   "a_and_b_guest_house"
  ],
  "sketch_tags": [
   "null_tag",
   "null_tag",
   "null_tag",
   "a_and_b_guest_house",
   "null_tag",
   "null_tag",
   "null_tag",
   "null_tag",
   "null_tag",
   "null_tag",
   "null_tag",
   "null_tag",
   "null_tag",
   "null_tag",
   "null_tag"
  ],
  "sketch_outs": [
   "i",
   "recommend",
   "the",
   "sketch_name",
   ".",
   "do",
   "you",
   "want",
   "me",
   "to",
   "book",
   "it",
   "for",
   "you",
   "?"
  ]
 },
 {
  "did": 12,
  "type": "hotel",
  "key_ptr": [],
  "kb_ptr": [],
  "kb": [
   {
    "name": "warkworth_house",
    "address": "warkworth_terrace",
    "area": "east",
    "phone": "01223363682",
    "postcode": "cb11ee",
    "pricerange": "moderate",
    "stars": "4_star",
    "type": "guesthouse",
    "choice": "11"
   },
   {
    "name": "aylesbray_lodge_guest_house",
    "address": "5_mowbray_road",
    "area": "south",
    "phone": "01223240089",
    "postcode": "cb17sr",
    "pricerange": "moderate",
    "stars": "4_star",
    "type": "guesthouse",
    "choice": "11"
   },
   {
    "name": "limehouse",
    "address": "78-80_milton_road",
    "area": "north",
    "phone": "01223300552",
    "postcode": "cb42je",
    "pricerange": "moderate",
    "stars": "4_star",
    "type": "guesthouse",
    "choice": "11"
   },
   {
    "name": "arbury_lodge_guesthouse",
    "address": "82_arbury_road",
    "area": "north",
    "phone": "01223364319",
    "postcode": "cb42je",
    "pricerange": "moderate",
    "stars": "4_star",
    "type": "guesthouse",
    "choice": "11"
   },
   {
    "name": "archway_house",
    "address": "52_gilbert_road",
    "area": "north",
    "phone": "01223575314",
    "postcode": "cb43pe",
    "pricerange": "moderate",
    "stars": "4_star",
    "type": "guesthouse",
    "choice": "11"
   },
   {
    "name": "home_from_home",
    "address": "78-80_milton_road",
    "area": "north",
    "phone": "01223323555",
    "postcode": "cb41la",
    "pricerange": "moderate",
    "stars": "4_star",
    "type": "guesthouse",
    "choice": "11"
   },
   {
    "name": "a_and_b_guest_house",
    "address": "124_tenison_road",
    "area": "east",
    "phone": "01223315702",
    "postcode": "cb12dp",
    "pricerange": "moderate",
    "stars": "4_star",
    "type": "guesthouse"
   }
  ],
  "context": [
   "can you help me find a hotel ?",
   "i sure can , what would you like for your hotel ?",
   "i ' m looking for something moderately priced with a 4_star rating .",
   "i have 11 hotels that would meet your criteria . did you have a certain area that you would like to stay in ?",
   "no , but i would like to have free wifi .",
   "there are several that meet your criteria . do you need free parking ?",
   "that does not matter . which one would you recommend ?",
   "i recommend the a_and_b_guest_house . do you want me to book it for you ?",
   "actually , i would like something that has 4_star . does a and b have 4_star ?"
  ],
  "output": "yes , a & b guesthouse does have 4_star . are you ready to book a room ?",
  "gold_entities": [
   "4_star",
   "guesthouse"
  ],
  "sketch_tags": [
   "null_tag",
   "null_tag",
   "null_tag",
   "null_tag",
   "null_tag",
   "guesthouse",
   "null_tag",
   "null_tag",
   "4_star",
   "null_tag",
   "null_tag",
   "null_tag",
   "null_tag",
   "null_tag",
   "null_tag",
   "null_tag",
   "null_tag",
   "null_tag"
  ],
  "sketch_outs": [
   "yes",
   ",",
   "a",
   "&",
   "b",
   "sketch_type",
   "does",
   "have",
   "sketch_stars",
   ".",
   "are",
   "you",
   "ready",
   "to",
   "book",
   "a",
   "room",
   "?"
  ]
 },
 {
  "did": 12,
  "type": "hotel",
  "key_ptr": [],
  "kb_ptr": [],
  "kb": [
   {
    "name": "warkworth_house",
    "address": "warkworth_terrace",
    "area": "east",
    "phone": "01223363682",
    "postcode": "cb11ee",
    "pricerange": "moderate",
    "stars": "4_star",
    "type": "guesthouse",
    "choice": "11"
   },
   {
    "name": "aylesbray_lodge_guest_house",
    "address": "5_mowbray_road",
    "area": "south",
    "phone": "01223240089",
    "postcode": "cb17sr",
    "pricerange": "moderate",
    "stars": "4_star",
    "type": "guesthouse",
    "choice": "11"
   },
   {
    "name": "limehouse",
    "address": "78-80_milton_road",
    "area": "north",
    "phone": "01223300552",
    "postcode": "cb42je",
    "pricerange": "moderate",
    "stars": "4_star",
    "type": "guesthouse",
    "choice": "11"
   },
   {
    "name": "arbury_lodge_guesthouse",
    "address": "82_arbury_road",
    "area": "north",
    "phone": "01223364319",
    "postcode": "cb42je",
    "pricerange": "moderate",
    "stars": "4_star",
    "type": "guesthouse",
    "choice": "11"
   },
   {
    "name": "archway_house",
    "address": "52_gilbert_road",
    "area": "north",
    "phone": "01223575314",
    "postcode": "cb43pe",
    "pricerange": "moderate",
    "stars": "4_star",
    "type": "guesthouse",
    "choice": "11"
   },
   {
    "name": "home_from_home",
    "address": "78-80_milton_road",
    "area": "north",
    "phone": "01223323555",
    "postcode": "cb41la",
    "pricerange": "moderate",
    "stars": "4_star",
    "type": "guesthouse",
    "choice": "11"
   },
   {
    "name": "a_and_b_guest_house",
    "address": "124_tenison_road",
    "area": "east",
    "phone": "01223315702",
    "postcode": "cb12dp",
    "pricerange": "moderate",
    "stars": "4_star",
    "type": "guesthouse"
   }
  ],
  "context": [
   "can you help me find a hotel ?",
   "i sure can , what would you like for your hotel ?",
   "i ' m looking for something moderately priced with a 4_star rating .",
   "i have 11 hotels that would meet your criteria . did you have a certain area that you would like to stay in ?",
   "no , but i would like to have free wifi .",
   "there are several that meet your criteria . do you need free parking ?",
   "that does not matter . which one would you recommend ?",
   "i recommend the a_and_b_guest_house . do you want me to book it for you ?",
   "actually , i would like something that has 4_star . does a and b have 4_star ?",
   "yes , a & b guesthouse does have 4_star . are you ready to book a room ?",
   "yes , and can i get the phone number for the guesthouse , please ."
  ],
  "output": "the number is 01223315702 . is there anything else that i can help you with ?",
  "gold_entities": [
   "01223315702"
  ],
  "sketch_tags": [
   "null_tag",
   "null_tag",
   "null_tag",
   "01223315702",
   "null_tag",
   "null_tag",
   "null_tag",
   "null_tag",
   "null_tag",
   "null_tag",
   "null_tag",
   "null_tag",
   "null_tag",
   "null_tag",
   "null_tag",
   "null_tag"
  ],
  "sketch_outs": [
   "the",
   "number",
   "is",
   "sketch_phone",
   ".",
   "is",
   "there",
   "anything",
   "else",
   "that",
   "i",
   "can",
   "help",
   "you",
   "with",
   "?"
  ]
 },
 {
  "did": 12,
  "type": "hotel",
  "key_ptr": [],
  "kb_ptr": [],
  "kb": [
   {
    "name": "warkworth_house",
    "address": "warkworth_terrace",
    "area": "east",
    "phone": "01223363682",
    "postcode": "cb11ee",
    "pricerange": "moderate",
    "stars": "4_star",
    "type": "guesthouse",
    "choice": "11"
   },
   {
    "name": "aylesbray_lodge_guest_house",
    "address": "5_mowbray_road",
    "area": "south",
    "phone": "01223240089",
    "postcode": "cb17sr",
    "pricerange": "moderate",
    "stars": "4_star",
    "type": "guesthouse",
    "choice": "11"
   },
   {
    "name": "limehouse",
    "address": "78-80_milton_road",
    "area": "north",
    "phone": "01223300552",
    "postcode": "cb42je",
    "pricerange": "moderate",
    "stars": "4_star",
    "type": "guesthouse",
    "choice": "11"
   },
   {
    "name": "arbury_lodge_guesthouse",
    "address": "82_arbury_road",
    "area": "north",
    "phone": "01223364319",
    "postcode": "cb42je",
    "pricerange": "moderate",
    "stars": "4_star",
    "type": "guesthouse",
    "choice": "11"
   },
   {
    "name": "archway_house",
    "address": "52_gilbert_road",
    "area": "north",
    "phone": "01223575314",
    "postcode": "cb43pe",
    "pricerange": "moderate",
    "stars": "4_star",
    "type": "guesthouse",
    "choice": "11"
   },
   {
    "name": "home_from_home",
    "address": "78-80_milton_road",
    "area": "north",
    "phone": "01223323555",
    "postcode": "cb41la",
    "pricerange": "moderate",
    "stars": "4_star",
    "type": "guesthouse",
    "choice": "11"
   },
   {
    "name": "a_and_b_guest_house",
    "address": "124_tenison_road",
    "area": "east",
    "phone": "01223315702",
    "postcode": "cb12dp",
    "pricerange": "moderate",
    "stars": "4_star",
    "type": "guesthouse"
   }
  ],
  "context": [
   "can you help me find a hotel ?",
   "i sure can , what would you like for your hotel ?",
   "i ' m looking for something moderately priced with a 4_star rating .",
   "i have 11 hotels that would meet your criteria . did you have a certain area that you would like to stay in ?",
   "no , but i would like to have free wifi .",
   "there are several that meet your criteria . do you need free parking ?",
   "that does not matter . which one would you recommend ?",
   "i recommend the a_and_b_guest_house . do you want me to book it for you ?",
   "actually , i would like something that has 4_star . does a and b have 4_star ?",
   "yes , a & b guesthouse does have 4_star . are you ready to book a room ?",
   "yes , and can i get the phone number for the guesthouse , please .",
   "the number is 01223315702 . is there anything else that i can help you with ?",
   "no , you have been very helpful , thanks . i don ' t need anything else at the moment . bye ."
  ],
  "output": "have a great day !",
  "gold_entities": [],
  "sketch_tags": [
   "null_tag",
   "null_tag",
   "null_tag",
   "null_tag",
   "null_tag"
  ],
  "sketch_outs": [
   "have",
   "a",
   "great",
   "day",
   "!"
  ]
 },
 {
  "did": 13,
  "type": "restaurant",
  "key_ptr": [],
  "kb_ptr": [],
  "kb": [
   {
    "name": "cotto",
    "address": "183_east_road_city_centre",
    "area": "centre",
    "food": "british",
    "phone": "01223302010",
    "postcode": "cb11bg",
    "pricerange": "moderate",
    "type": "restaurant"
   },
   {
    "name": "the_oak_bistro",
    "address": "6_lensfield_road",
    "area": "centre",
    "food": "british",
    "phone": "01223323361",
    "postcode": "cb21eg",
    "pricerange": "moderate",
    "type": "restaurant",
    "choice": "21",
    "ref": "rx6xp8kp"
   },
   {
    "name": "lan_hong_house",
    "address": "12_norfolk_street_city_centre",
    "area": "centre",
    "food": "chinese",
    "phone": "01223350420",
    "postcode": "cb12lf",
    "pricerange": "moderate",
    "type": "restaurant",
    "choice": "21",
    "ref": "rx6xp8kp"
   },
   {
    "name": "efes_restaurant",
    "address": "king_street_city_centre",
    "area": "centre",
    "food": "turkish",
    "phone": "01223500005",
    "postcode": "cb11ln",
    "pricerange": "moderate",
    "type": "restaurant",
    "choice": "21",
    "ref": "rx6xp8kp"
   },
   {
    "name": "yippee_noodle_bar",
    "address": "40428_king_street_city_centre",
    "area": "centre",
    "food": "asian_oriental",
    "phone": "01223518111",
    "postcode": "cb11lh",
    "pricerange": "moderate",
    "type": "restaurant",
    "choice": "21",
    "ref": "rx6xp8kp"
   },
   {
    "name": "the_copper_kettle",
    "address": "4_kings_parade_city_centre",
    "area": "centre",
    "food": "british",
    "phone": "01223365068",
    "postcode": "cb21sj",
    "pricerange": "moderate",
    "type": "restaurant",
    "choice": "21",
    "ref": "rx6xp8kp"
   },
   {
    "name": "riverside_brasserie",
    "address": "doubletree_by_hilton_cambridge_granta_place_mill_lane",
    "area": "centre",
    "food": "modern_european",
    "phone": "01223259988",
    "postcode": "cb21rt",
    "pricerange": "moderate",
    "type": "restaurant",
    "choice": "21",
    "ref": "rx6xp8kp"
   }
  ],
  "context": [
   "hi , i need a place to eat in the centre for a medium price range . what do you have that you can suggest ?"
  ],
  "output": "we have 21 of those , including those serving british food and many other types . can you narrow it down some ?",
  "gold_entities": [
   "british",
   "21"
  ],
  "sketch_tags": [
   "null_tag",
   "null_tag",
   "21",
   "null_tag",
   "null_tag",
   "null_tag",
   "null_tag",
   "null_tag",
   "null_tag",
   "british",
   "null_tag",
   "null_tag",
   "null_tag",
   "null_tag",
   "null_tag",
   "null_tag",
   "null_tag",
   "null_tag",
   "null_tag",
   "null_tag",
   "null_tag",
   "null_tag",
   "null_tag"
  ],
  "sketch_outs": [
   "we",
   "have",
   "sketch_choice",
   "of",
   "those",
   ",",
   "including",
   "those",
   "serving",
   "sketch_food",
   "food",
   "and",
   "many",
   "other",
   "types",
   ".",
   "can",
   "you",
   "narrow",
   "it",
   "down",
   "some",
   "?"
  ]
 },
 {
  "did": 13,
  "type": "restaurant",
  "key_ptr": [],
  "kb_ptr": [],
  "kb": [
   {
    "name": "cotto",
    "address": "183_east_road_city_centre",
    "area": "centre",
    "food": "british",
    "phone": "01223302010",
    "postcode": "cb11bg",
    "pricerange": "moderate",
    "type": "restaurant"
   },
   {
    "name": "the_oak_bistro",
    "address": "6_lensfield_road",
    "area": "centre",
    "food": "british",
    "phone": "01223323361",
    "postcode": "cb21eg",
    "pricerange": "moderate",
    "type": "restaurant",
    "choice": "21",
    "ref": "rx6xp8kp"
   },
   {
    "name": "lan_hong_house",
    "address": "12_norfolk_street_city_centre",
    "area": "centre",
    "food": "chinese",
    "phone": "01223350420",
    "postcode": "cb12lf",
    "pricerange": "moderate",
    "type": "restaurant",
    "choice": "21",
    "ref": "rx6xp8kp"
   },
   {
    "name": "efes_restaurant",
    "address": "king_street_city_centre",
    "area": "centre",
    "food": "turkish",
    "phone": "01223500005",
    "postcode": "cb11ln",
    "pricerange": "moderate",
    "type": "restaurant",
    "choice": "21",
    "ref": "rx6xp8kp"
   },
   {
    "name": "yippee_noodle_bar",
    "address": "40428_king_street_city_centre",
    "area": "centre",
    "food": "asian_oriental",
    "phone": "01223518111",
    "postcode": "cb11lh",
    "pricerange": "moderate",
    "type": "restaurant",
    "choice": "21",
    "ref": "rx6xp8kp"
   },
   {
    "name": "the_copper_kettle",
    "address": "4_kings_parade_city_centre",
    "area": "centre",
    "food": "british",
    "phone": "01223365068",
    "postcode": "cb21sj",
    "pricerange": "moderate",
    "type": "restaurant",
    "choice": "21",
    "ref": "rx6xp8kp"
   },
   {
    "name": "riverside_brasserie",
    "address": "doubletree_by_hilton_cambridge_granta_place_mill_lane",
    "area": "centre",
    "food": "modern_european",
    "phone": "01223259988",
    "postcode": "cb21rt",
    "pricerange": "moderate",
    "type": "restaurant",
    "choice": "21",
    "ref": "rx6xp8kp"
   }
  ],
  "context": [
   "hi , i need a place to eat in the centre for a medium price range . what do you have that you can suggest ?",
   "we have 21 of those , including those serving british food and many other types . can you narrow it down some ?",
   "sure , can you try to find a british restaurant ?"
  ],
  "output": "cotto is very good . can i reserve a table for you ?",
  "gold_entities": [
   "cotto"
  ],
  "sketch_tags": [
   "cotto",
   "null_tag",
   "null_tag",
   "null_tag",
   "null_tag",
   "null_tag",
   "null_tag",
   "null_tag",
   "null_tag",
   "null_tag",
   "null_tag",
   "null_tag",
   "null_tag"
  ],
  "sketch_outs": [
   "sketch_name",
   "is",
   "very",
   "good",
   ".",
   "can",
   "i",
   "reserve",
   "a",
   "table",
   "for",
   "you",
   "?"
  ]
 },
 {
  "did": 13,
  "type": "restaurant",
  "key_ptr": [],
  "kb_ptr": [],
  "kb": [
   {
    "name": "cotto",
    "address": "183_east_road_city_centre",
    "area": "centre",
    "food": "british",
    "phone": "01223302010",
    "postcode": "cb11bg",
    "pricerange": "moderate",
    "type": "restaurant"
   },
   {
    "name": "the_oak_bistro",
    "address": "6_lensfield_road",
    "area": "centre",
    "food": "british",
    "phone": "01223323361",
    "postcode": "cb21eg",
    "pricerange": "moderate",
    "type": "restaurant",
    "choice": "21",
    "ref": "rx6xp8kp"
   },
   {
    "name": "lan_hong_house",
    "address": "12_norfolk_street_city_centre",
    "area": "centre",
    "food": "chinese",
    "phone": "01223350420",
    "postcode": "cb12lf",
    "pricerange": "moderate",
    "type": "restaurant",
    "choice": "21",
    "ref": "rx6xp8kp"
   },
   {
    "name": "efes_restaurant",
    "address": "king_street_city_centre",
    "area": "centre",
    "food": "turkish",
    "phone": "01223500005",
    "postcode": "cb11ln",
    "pricerange": "moderate",
    "type": "restaurant",
    "choice": "21",
    "ref": "rx6xp8kp"
   },
   {
    "name": "yippee_noodle_bar",
    "address": "40428_king_street_city_centre",
    "area": "centre",
    "food": "asian_oriental",
    "phone": "01223518111",
    "postcode": "cb11lh",
    "pricerange": "moderate",
    "type": "restaurant",
    "choice": "21",
    "ref": "rx6xp8kp"
   },
   {
    "name": "the_copper_kettle",
    "address": "4_kings_parade_city_centre",
    "area": "centre",
    "food": "british",
    "phone": "01223365068",
    "postcode": "cb21sj",
    "pricerange": "moderate",
    "type": "restaurant",
    "choice": "21",
    "ref": "rx6xp8kp"
   },
   {
    "name": "riverside_brasserie",
    "address": "doubletree_by_hilton_cambridge_granta_place_mill_lane",
    "area": "centre",
    "food": "modern_european",
    "phone": "01223259988",
    "postcode": "cb21rt",
    "pricerange": "moderate",
    "type": "restaurant",
    "choice": "21",
    "ref": "rx6xp8kp"
   }
  ],
  "context": [
   "hi , i need a place to eat in the centre for a medium price range . what do you have that you can suggest ?",
   "we have 21 of those , including those serving british food and many other types . can you narrow it down some ?",
   "sure , can you try to find a british restaurant ?",
   "cotto is very good . can i reserve a table for you ?",
   "that sounds great . i need a reservation for 6 people at 14:45 on wednesday ."
  ],
  "output": "i was able to make a reservation for 6 people at cotto on wednesday at 14:45 . your reference number is rx6xp8kp .",
  "gold_entities": [
   "rx6xp8kp",
   "cotto"
  ],
  "sketch_tags": [
   "null_tag",
   "null_tag",
   "null_tag",
   "null_tag",
   "null_tag",
   "null_tag",
   "null_tag",
   "null_tag",
   "null_tag",
   "null_tag",
   "null_tag",
   "cotto",
   "null_tag",
   "null_tag",
   "null_tag",
   "null_tag",
   "null_tag",
   "null_tag",
   "null_tag",
   "null_tag",
   "null_tag",
   "rx6xp8kp",
   "null_tag"
  ],
  "sketch_outs": [
   "i",
   "was",
   "able",
   "to",
   "make",
   "a",
   "reservation",
   "for",
   "6",
   "people",
   "at",
   "sketch_name",
   "on",
   "wednesday",
   "at",
   "14:45",
   ".",
   "your",
   "reference",
   "number",
   "is",
   "sketch_ref",
   "."
  ]
 },
 {
  "did": 13,
  "type": "restaurant",
  "key_ptr": [],
  "kb_ptr": [],
  "kb": [
   {
    "name": "cotto",
    "address": "183_east_road_city_centre",
    "area": "centre",
    "food": "british",
    "phone": "01223302010",
    "postcode": "cb11bg",
    "pricerange": "moderate",
    "type": "restaurant"
   },
   {
    "name": "the_oak_bistro",
    "address": "6_lensfield_road",
    "area": "centre",
    "food": "british",
    "phone": "01223323361",
    "postcode": "cb21eg",
    "pricerange": "moderate",
    "type": "restaurant",
    "choice": "21",
    "ref": "rx6xp8kp"
   },
   {
    "name": "lan_hong_house",
    "address": "12_norfolk_street_city_centre",
    "area": "centre",
    "food": "chinese",
    "phone": "01223350420",
    "postcode": "cb12lf",
    "pricerange": "moderate",
    "type": "restaurant",
    "choice": "21",
    "ref": "rx6xp8kp"
   },
   {
    "name": "efes_restaurant",
    "address": "king_street_city_centre",
    "area": "centre",
    "food": "turkish",
    "phone": "01223500005",
    "postcode": "cb11ln",
    "pricerange": "moderate",
    "type": "restaurant",
    "choice": "21",
    "ref": "rx6xp8kp"
   },
   {
    "name": "yippee_noodle_bar",
    "address": "40428_king_street_city_centre",
    "area": "centre",
    "food": "asian_oriental",
    "phone": "01223518111",
    "postcode": "cb11lh",
    "pricerange": "moderate",
    "type": "restaurant",
    "choice": "21",
    "ref": "rx6xp8kp"
   },
   {
    "name": "the_copper_kettle",
    "address": "4_kings_parade_city_centre",
    "area": "centre",
    "food": "british",
    "phone": "01223365068",
    "postcode": "cb21sj",
    "pricerange": "moderate",
    "type": "restaurant",
    "choice": "21",
    "ref": "rx6xp8kp"
   },
   {
    "name": "riverside_brasserie",
    "address": "doubletree_by_hilton_cambridge_granta_place_mill_lane",
    "area": "centre",
    "food": "modern_european",
    "phone": "01223259988",
    "postcode": "cb21rt",
    "pricerange": "moderate",
    "type": "restaurant",
    "choice": "21",
    "ref": "rx6xp8kp"
   }
  ],
  "context": [
   "hi , i need a place to eat in the centre for a medium price range . what do you have that you can suggest ?",
   "we have 21 of those , including those serving british food and many other types . can you narrow it down some ?",
   "sure , can you try to find a british restaurant ?",
   "cotto is very good . can i reserve a table for you ?",
   "that sounds great . i need a reservation for 6 people at 14:45 on wednesday .",
   "i was able to make a reservation for 6 people at cotto on wednesday at 14:45 . your reference number is rx6xp8kp .",
   "thanks , that ' s all i needed today . goodbye !"
  ],
  "output": "please contact us anytime . good bye .",
  "gold_entities": [],
  "sketch_tags": [
   "null_tag",
   "null_tag",
   "null_tag",
   "null_tag",
   "null_tag",
   "null_tag",
   "null_tag",
   "null_tag"
  ],
  "sketch_outs": [
   "please",
   "contact",
   "us",
   "anytime",
   ".",
   "good",
   "bye",
   "."
  ]
 },
 {
  "did": 14,
  "type": "restaurant",
  "key_ptr": [],
  "kb_ptr": [],
  "kb": [
   {
    "name": "pizza_hut_city_centre",
    "address": "regent_street_city_centre",
    "area": "centre",
    "food": "italian",
    "phone": "01223323737",
    "postcode": "cb21ab",
    "pricerange": "cheap",
    "type": "restaurant",
    "ref": "vx589a4m"
   },
   {
    "name": "curry_garden",
    "address": "106_regent_street_city_centre",
    "area": "centre",
    "food": "indian",
    "phone": "01223302330",
    "postcode": "cb21dp",
    "pricerange": "expensive",
    "type": "restaurant",
    "ref": "vx589a4m"
   },
   {
    "name": "pizza_hut_cherry_hinton",
    "address": "g4_cambridge_leisure_park_clifton_way_cherry_hinton",
    "area": "south",
    "food": "italian",
    "phone": "01223323737",
    "postcode": "cb17dy",
    "pricerange": "moderate",
    "type": "restaurant",
    "ref": "vx589a4m"
   },
   {
    "name": "panahar",
    "address": "8_norfolk_street_city_centre",
    "area": "centre",
    "food": "indian",
    "phone": "01223355012",
    "postcode": "cb12lf",
    "pricerange": "expensive",
    "type": "restaurant",
    "ref": "vx589a4m"
   },
   {
    "name": "the_missing_sock",
    "address": "finders_corner_newmarket_road",
    "area": "east",
    "food": "international",
    "phone": "01223812660",
    "postcode": "cb259aq",
    "pricerange": "cheap",
    "type": "restaurant",
    "ref": "vx589a4m"
   },
   {
    "name": "panahar",
    "address": "8_norfolk_street_city_centre",
    "area": "centre",
    "food": "indian",
    "phone": "01223355012",
    "postcode": "cb12lf",
    "pricerange": "expensive",
    "type": "restaurant"
   },
   {
    "name": "the_good_luck_chinese_food_takeaway",
    "address": "82_cherry_hinton_road_cherry_hinton",
    "area": "south",
    "food": "chinese",
    "phone": "01223244149",
    "postcode": "cb17ag",
    "pricerange": "expensive",
    "type": "restaurant",
    "ref": "vx589a4m"
   }
  ],
  "context": [
   "i ' m looking for a particular restaurant . its name is called panahar ."
  ],
  "output": "panahar is an indian restaurant in the centre of town . it is in the expensive price range . would you like to book a table there ?",
  "gold_entities": [
   "indian",
   "expensive",
   "restaurant",
   "centre",
   "panahar"
  ],
  "sketch_tags": [
   "panahar",
   "null_tag",
   "null_tag",
   "indian",
   "restaurant",
   "null_tag",
   "null_tag",
   "centre",
   "null_tag",
   "null_tag",
   "null_tag",
   "null_tag",
   "null_tag",
   "null_tag",
   "null_tag",
   "expensive",
   "null_tag",
   "null_tag",
   "null_tag",
   "null_tag",
   "null_tag",
   "null_tag",
   "null_tag",
   "null_tag",
   "null_tag",
   "null_tag",
   "null_tag",
   "null_tag"
  ],
  "sketch_outs": [
   "sketch_name",
   "is",
   "an",
   "sketch_food",
   "sketch_type",
   "in",
   "the",
   "sketch_area",
   "of",
   "town",
   ".",
   "it",
   "is",
   "in",
   "the",
   "sketch_pricerange",
   "price",
   "range",
   ".",
   "would",
   "you",
   "like",
   "to",
   "book",
   "a",
   "table",
   "there",
   "?"
  ]
 },
 {
  "did": 14,
  "type": "restaurant",
  "key_ptr": [],
  "kb_ptr": [],
  "kb": [
   {
    "name": "pizza_hut_city_centre",
    "address": "regent_street_city_centre",
    "area": "centre",
    "food": "italian",
    "phone": "01223323737",
    "postcode": "cb21ab",
    "pricerange": "cheap",
    "type": "restaurant",
    "ref": "vx589a4m"
   },
   {
    "name": "curry_garden",
    "address": "106_regent_street_city_centre",
    "area": "centre",
    "food": "indian",
    "phone": "01223302330",
    "postcode": "cb21dp",
    "pricerange": "expensive",
    "type": "restaurant",
    "ref": "vx589a4m"
   },
   {
    "name": "pizza_hut_cherry_hinton",
    "address": "g4_cambridge_leisure_park_clifton_way_cherry_hinton",
    "area": "south",
    "food": "italian",
    "phone": "01223323737",
    "postcode": "cb17dy",
    "pricerange": "moderate",
    "type": "restaurant",
    "ref": "vx589a4m"
   },
   {
    "name": "panahar",
    "address": "8_norfolk_street_city_centre",
    "area": "centre",
    "food": "indian",
    "phone": "01223355012",
    "postcode": "cb12lf",
    "pricerange": "expensive",
    "type": "restaurant",
    "ref": "vx589a4m"
   },
   {
    "name": "the_missing_sock",
    "address": "finders_corner_newmarket_road",
    "area": "east",
    "food": "international",
    "phone": "01223812660",
    "postcode": "cb259aq",
    "pricerange": "cheap",
    "type": "restaurant",
    "ref": "vx589a4m"
   },
   {
    "name": "panahar",
    "address": "8_norfolk_street_city_centre",
    "area": "centre",
    "food": "indian",
    "phone": "01223355012",
    "postcode": "cb12lf",
    "pricerange": "expensive",
    "type": "restaurant"
   },
   {
    "name": "the_good_luck_chinese_food_takeaway",
    "address": "82_cherry_hinton_road_cherry_hinton",
    "area": "south",
    "food": "chinese",
    "phone": "01223244149",
    "postcode": "cb17ag",
    "pricerange": "expensive",
    "type": "restaurant",
    "ref": "vx589a4m"
   }
  ],
  "context": [
   "i ' m looking for a particular restaurant . its name is called panahar .",
   "panahar is an indian restaurant in the centre of town . it is in the expensive price range . would you like to book a table there ?",
   "can you book a table for 6 people at 11:00 on sunday ?"
  ],
  "output": "got it - the table will be reserved for 15 minutes and the reference number is : vx589a4m . can i help with anything else ?",
  "gold_entities": [
   "vx589a4m"
  ],
  "sketch_tags": [
   "null_tag",
   "null_tag",
   "null_tag",
   "null_tag",
   "null_tag",
   "null_tag",
   "null_tag",
   "null_tag",
   "null_tag",
   "null_tag",
   "null_tag",
   "null_tag",
   "null_tag",
   "null_tag",
   "null_tag",
   "null_tag",
   "null_tag",
   "vx589a4m",
   "null_tag",
   "null_tag",
   "null_tag",
   "null_tag",
   "null_tag",
   "null_tag",
   "null_tag",
   "null_tag"
  ],
  "sketch_outs": [
   "got",
   "it",
   "-",
   "the",
   "table",
   "will",
   "be",
   "reserved",
   "for",
   "15",
   "minutes",
   "and",
   "the",
   "reference",
   "number",
   "is",
   ":",
   "sketch_ref",
   ".",
   "can",
   "i",
   "help",
   "with",
   "anything",
   "else",
   "?"
  ]
 },
 {
  "did": 14,
  "type": "restaurant",
  "key_ptr": [],
  "kb_ptr": [],
  "kb": [
   {
    "name": "pizza_hut_city_centre",
    "address": "regent_street_city_centre",
    "area": "centre",
    "food": "italian",
    "phone": "01223323737",
    "postcode": "cb21ab",
    "pricerange": "cheap",
    "type": "restaurant",
    "ref": "vx589a4m"
   },
   {
    "name": "curry_garden",
    "address": "106_regent_street_city_centre",
    "area": "centre",
    "food": "indian",
    "phone": "01223302330",
    "postcode": "cb21dp",
    "pricerange": "expensive",
    "type": "restaurant",
    "ref": "vx589a4m"
   },
   {
    "name": "pizza_hut_cherry_hinton",
    "address": "g4_cambridge_leisure_park_clifton_way_cherry_hinton",
    "area": "south",
    "food": "italian",
    "phone": "01223323737",
    "postcode": "cb17dy",
    "pricerange": "moderate",
    "type": "restaurant",
    "ref": "vx589a4m"
   },
   {
    "name": "panahar",
    "address": "8_norfolk_street_city_centre",
    "area": "centre",
    "food": "indian",
    "phone": "01223355012",
    "postcode": "cb12lf",
    "pricerange": "expensive",
    "type": "restaurant",
    "ref": "vx589a4m"
   },
   {
    "name": "the_missing_sock",
    "address": "finders_corner_newmarket_road",
    "area": "east",
    "food": "international",
    "phone": "01223812660",
    "postcode": "cb259aq",
    "pricerange": "cheap",
    "type": "restaurant",
    "ref": "vx589a4m"
   },
   {
    "name": "panahar",
    "address": "8_norfolk_street_city_centre",
    "area": "centre",
    "food": "indian",
    "phone": "01223355012",
    "postcode": "cb12lf",
    "pricerange": "expensive",
    "type": "restaurant"
   },
   {
    "name": "the_good_luck_chinese_food_takeaway",
    "address": "82_cherry_hinton_road_cherry_hinton",
    "area": "south",
    "food": "chinese",
    "phone": "01223244149",
    "postcode": "cb17ag",
    "pricerange": "expensive",
    "type": "restaurant",
    "ref": "vx589a4m"
   }
  ],
  "context": [
   "i ' m looking for a particular restaurant . its name is called panahar .",
   "panahar is an indian restaurant in the centre of town . it is in the expensive price range . would you like to book a table there ?",
   "can you book a table for 6 people at 11:00 on sunday ?",
   "got it - the table will be reserved for 15 minutes and the reference number is : vx589a4m . can i help with anything else ?",
   "no , that ' s it for me today . thanks for your help !"
  ],
  "output": "you ' re very welcome ! have a great time !",
  "gold_entities": [],
  "sketch_tags": [
   "null_tag",
   "null_tag",
   "null_tag",
   "null_tag",
   "null_tag",
   "null_tag",
   "null_tag",
   "null_tag",
   "null_tag",
   "null_tag",
   "null_tag"
  ],
  "sketch_outs": [
   "you",
   "'",
   "re",
   "very",
   "welcome",
   "!",
   "have",
   "a",
   "great",
   "time",
   "!"
  ]
 },
 {
  "did": 15,
  "type": "restaurant",
  "key_ptr": [],
  "kb_ptr": [],
  "kb": [
   {
    "name": "curry_garden",
    "address": "106_regent_street_city_centre",
    "area": "centre",
    "food": "indian",
    "phone": "01223302330",
    "postcode": "cb21dp",
    "pricerange": "expensive",
    "type": "restaurant"
   },
   {
    "name": "dojo_noodle_bar",
    "address": "40210_millers_yard_city_centre",
    "area": "centre",
    "food": "asian_oriental",
    "phone": "01223363471",
    "postcode": "cb21rq",
    "pricerange": "cheap",
    "type": "restaurant"
   },
   {
    "name": "j_restaurant",
    "address": "86_regent_street_city_centre",
    "area": "centre",
    "food": "asian_oriental",
    "phone": "01223307581",
    "postcode": "cb21dp",
    "pricerange": "cheap",
    "type": "restaurant"
   },
   {
    "name": "kymmoy",
    "address": "52_mill_road_city_centre",
    "area": "centre",
    "food": "asian_oriental",
    "phone": "01223311911",
    "postcode": "cb12as",
    "pricerange": "expensive",
    "type": "restaurant"
   },
   {
    "name": "yippee_noodle_bar",
    "address": "40428_king_street_city_centre",
    "area": "centre",
    "food": "asian_oriental",
    "phone": "01223518111",
    "postcode": "cb11lh",
    "pricerange": "moderate",
    "type": "restaurant"
   },
   {
    "name": "pizza_hut_city_centre",
    "address": "regent_street_city_centre",
    "area": "centre",
    "food": "italian",
    "phone": "01223323737",
    "postcode": "cb21ab",
    "pricerange": "cheap",
    "type": "restaurant"
   },
   {
    "name": "the_missing_sock",
    "address": "finders_corner_newmarket_road",
    "area": "east",
    "food": "international",
    "phone": "01223812660",
    "postcode": "cb259aq",
    "pricerange": "cheap",
    "type": "restaurant"
   }
  ],
  "context": [
   "hello , i am looking for a restaurant in the centre of town that serves brazilian food ."
  ],
  "output": "there are no restaurants matching your request .",
  "gold_entities": [],
  "sketch_tags": [
   "null_tag",
   "null_tag",
   "null_tag",
   "null_tag",
   "null_tag",
   "null_tag",
   "null_tag",
   "null_tag"
  ],
  "sketch_outs": [
   "there",
   "are",
   "no",
   "restaurants",
   "matching",
   "your",
   "request",
   "."
  ]
 },
 {
  "did": 15,
  "type": "restaurant",
  "key_ptr": [],
  "kb_ptr": [],
  "kb": [
   {
    "name": "curry_garden",
    "address": "106_regent_street_city_centre",
    "area": "centre",
    "food": "indian",
    "phone": "01223302330",
    "postcode": "cb21dp",
    "pricerange": "expensive",
    "type": "restaurant"
   },
   {
    "name": "dojo_noodle_bar",
    "address": "40210_millers_yard_city_centre",
    "area": "centre",
    "food": "asian_oriental",
    "phone": "01223363471",
    "postcode": "cb21rq",
    "pricerange": "cheap",
    "type": "restaurant"
   },
   {
    "name": "j_restaurant",
    "address": "86_regent_street_city_centre",
    "area": "centre",
    "food": "asian_oriental",
    "phone": "01223307581",
    "postcode": "cb21dp",
    "pricerange": "cheap",
    "type": "restaurant"
   },
   {
    "name": "kymmoy",
    "address": "52_mill_road_city_centre",
    "area": "centre",
    "food": "asian_oriental",
    "phone": "01223311911",
    "postcode": "cb12as",
    "pricerange": "expensive",
    "type": "restaurant"
   },
   {
    "name": "yippee_noodle_bar",
    "address": "40428_king_street_city_centre",
    "area": "centre",
    "food": "asian_oriental",
    "phone": "01223518111",
    "postcode": "cb11lh",
    "pricerange": "moderate",
    "type": "restaurant"
   },
   {
    "name": "pizza_hut_city_centre",
    "address": "regent_street_city_centre",
    "area": "centre",
    "food": "italian",
    "phone": "01223323737",
    "postcode": "cb21ab",
    "pricerange": "cheap",
    "type": "restaurant"
   },
   {
    "name": "the_missing_sock",
    "address": "finders_corner_newmarket_road",
    "area": "east",
    "food": "international",
    "phone": "01223812660",
    "postcode": "cb259aq",
    "pricerange": "cheap",
    "type": "restaurant"
   }
  ],
  "context": [
   "hello , i am looking for a restaurant in the centre of town that serves brazilian food .",
   "there are no restaurants matching your request .",
   "can you look for asian_oriental food ?"
  ],
  "output": "dojo_noodle_bar is an asian_oriental restaurant in the centre of town .",
  "gold_entities": [
   "dojo_noodle_bar",
   "asian_oriental",
   "restaurant",
   "centre"
  ],
  "sketch_tags": [
   "dojo_noodle_bar",
   "null_tag",
   "null_tag",
   "asian_oriental",
   "restaurant",
   "null_tag",
   "null_tag",
   "centre",
   "null_tag",
   "null_tag",
   "null_tag"
  ],
  "sketch_outs": [
   "sketch_name",
   "is",
   "an",
   "sketch_food",
   "sketch_type",
   "in",
   "the",
   "sketch_area",
   "of",
   "town",
   "."
  ]
 },
 {
  "did": 15,
  "type": "restaurant",
  "key_ptr": [],
  "kb_ptr": [],
  "kb": [
   {
    "name": "curry_garden",
    "address": "106_regent_street_city_centre",
    "area": "centre",
    "food": "indian",
    "phone": "01223302330",
    "postcode": "cb21dp",
    "pricerange": "expensive",
    "type": "restaurant"
   },
   {
    "name": "dojo_noodle_bar",
    "address": "40210_millers_yard_city_centre",
    "area": "centre",
    "food": "asian_oriental",
    "phone": "01223363471",
    "postcode": "cb21rq",
    "pricerange": "cheap",
    "type": "restaurant"
   },
   {
    "name": "j_restaurant",
    "address": "86_regent_street_city_centre",
    "area": "centre",
    "food": "asian_oriental",
    "phone": "01223307581",
    "postcode": "cb21dp",
    "pricerange": "cheap",
    "type": "restaurant"
   },
   {
    "name": "kymmoy",
    "address": "52_mill_road_city_centre",
    "area": "centre",
    "food": "asian_oriental",
    "phone": "01223311911",
    "postcode": "cb12as",
    "pricerange": "expensive",
    "type": "restaurant"
   },
   {
    "name": "yippee_noodle_bar",
    "address": "40428_king_street_city_centre",
    "area": "centre",
    "food": "asian_oriental",
    "phone": "01223518111",
    "postcode": "cb11lh",
    "pricerange": "moderate",
    "type": "restaurant"
   },
   {
    "name": "pizza_hut_city_centre",
    "address": "regent_street_city_centre",
    "area": "centre",
    "food": "italian",
    "phone": "01223323737",
    "postcode": "cb21ab",
    "pricerange": "cheap",
    "type": "restaurant"
   },
   {
    "name": "the_missing_sock",
    "address": "finders_corner_newmarket_road",
    "area": "east",
    "food": "international",
    "phone": "01223812660",
    "postcode": "cb259aq",
    "pricerange": "cheap",
    "type": "restaurant"
   }
  ],
  "context": [
   "hello , i am looking for a restaurant in the centre of town that serves brazilian food .",
   "there are no restaurants matching your request .",
   "can you look for asian_oriental food ?",
   "dojo_noodle_bar is an asian_oriental restaurant in the centre of town .",
   "what is the phone number ?"
  ],
  "output": "the phone number for dojo_noodle_bar is 01223363471 . can i help you with anything else ?",
  "gold_entities": [
   "dojo_noodle_bar",
   "01223363471"
  ],
  "sketch_tags": [
   "null_tag",
   "null_tag",
   "null_tag",
   "null_tag",
   "dojo_noodle_bar",
   "null_tag",
   "01223363471",
   "null_tag",
   "null_tag",
   "null_tag",
   "null_tag",
   "null_tag",
   "null_tag",
   "null_tag",
   "null_tag",
   "null_tag"
  ],
  "sketch_outs": [
   "the",
   "phone",
   "number",
   "for",
   "sketch_name",
   "is",
   "sketch_phone",
   ".",
   "can",
   "i",
   "help",
   "you",
   "with",
   "anything",
   "else",
   "?"
  ]
 },
 {
  "did": 15,
  "type": "restaurant",
  "key_ptr": [],
  "kb_ptr": [],
  "kb": [
   {
    "name": "curry_garden",
    "address": "106_regent_street_city_centre",
    "area": "centre",
    "food": "indian",
    "phone": "01223302330",
    "postcode": "cb21dp",
    "pricerange": "expensive",
    "type": "restaurant"
   },
   {
    "name": "dojo_noodle_bar",
    "address": "40210_millers_yard_city_centre",
    "area": "centre",
    "food": "asian_oriental",
    "phone": "01223363471",
    "postcode": "cb21rq",
    "pricerange": "cheap",
    "type": "restaurant"
   },
   {
    "name": "j_restaurant",
    "address": "86_regent_street_city_centre",
    "area": "centre",
    "food": "asian_oriental",
    "phone": "01223307581",
    "postcode": "cb21dp",
    "pricerange": "cheap",
    "type": "restaurant"
   },
   {
    "name": "kymmoy",
    "address": "52_mill_road_city_centre",
    "area": "centre",
    "food": "asian_oriental",
    "phone": "01223311911",
    "postcode": "cb12as",
    "pricerange": "expensive",
    "type": "restaurant"
   },
   {
    "name": "yippee_noodle_bar",
    "address": "40428_king_street_city_centre",
    "area": "centre",
    "food": "asian_oriental",
    "phone": "01223518111",
    "postcode": "cb11lh",
    "pricerange": "moderate",
    "type": "restaurant"
   },
   {
    "name": "pizza_hut_city_centre",
    "address": "regent_street_city_centre",
    "area": "centre",
    "food": "italian",
    "phone": "01223323737",
    "postcode": "cb21ab",
    "pricerange": "cheap",
    "type": "restaurant"
   },
   {
    "name": "the_missing_sock",
    "address": "finders_corner_newmarket_road",
    "area": "east",
    "food": "international",
    "phone": "01223812660",
    "postcode": "cb259aq",
    "pricerange": "cheap",
    "type": "restaurant"
   }
  ],
  "context": [
   "hello , i am looking for a restaurant in the centre of town that serves brazilian food .",
   "there are no restaurants matching your request .",
   "can you look for asian_oriental food ?",
   "dojo_noodle_bar is an asian_oriental restaurant in the centre of town .",
   "what is the phone number ?",
   "the phone number for dojo_noodle_bar is 01223363471 . can i help you with anything else ?",
   "no thank you good bye"
  ],
  "output": "thank you for using this system and please call again . goodbye .",
  "gold_entities": [],
  "sketch_tags": [
   "null_tag",
   "null_tag",
   "null_tag",
   "null_tag",
   "null_tag",
   "null_tag",
   "null_tag",
   "null_tag",
   "null_tag",
   "null_tag",
   "null_tag",
   "null_tag",
   "null_tag"
  ],
  "sketch_outs": [
   "thank",
   "you",
   "for",
   "using",
   "this",
   "system",
   "and",
   "please",
   "call",
   "again",
   ".",
   "goodbye",
   "."
  ]
 },
 {
  "did": 16,
  "type": "hotel",
  "key_ptr": [],
  "kb_ptr": [],
  "kb": [
   {
    "name": "arbury_lodge_guesthouse",
    "address": "82_arbury_road",
    "area": "north",
    "phone": "01223364319",
    "postcode": "cb42je",
    "pricerange": "moderate",
    "stars": "4_star",
    "type": "guesthouse",
    "choice": "21"
   },
   {
    "name": "autumn_house",
    "address": "710_newmarket_road",
    "area": "east",
    "phone": "01223575122",
    "postcode": "cb58rs",
    "pricerange": "cheap",
    "stars": "4_star",
    "type": "guesthouse",
    "choice": "21"
   },
   {
    "name": "archway_house",
    "address": "52_gilbert_road",
    "area": "north",
    "phone": "01223575314",
    "postcode": "cb43pe",
    "pricerange": "moderate",
    "stars": "4_star",
    "type": "guesthouse"
   },
   {
    "name": "aylesbray_lodge_guest_house",
    "address": "5_mowbray_road",
    "area": "south",
    "phone": "01223240089",
    "postcode": "cb17sr",
    "pricerange": "moderate",
    "stars": "4_star",
    "type": "guesthouse"
   },
   {
    "name": "rosa_'_s_bed_and_breakfast",
    "address": "53_roseford_road",
    "area": "south",
    "phone": "01223512596",
    "postcode": "cb22ha",
    "pricerange": "cheap",
    "stars": "4_star",
    "type": "guesthouse",
    "choice": "21"
   },
   {
    "name": "archway_house",
    "address": "52_gilbert_road",
    "area": "north",
    "phone": "01223575314",
    "postcode": "cb43pe",
    "pricerange": "moderate",
    "stars": "4_star",
    "type": "guesthouse",
    "choice": "21"
   },
   {
    "name": "home_from_home",
    "address": "78-80_milton_road",
    "area": "north",
    "phone": "01223323555",
    "postcode": "cb41la",
    "pricerange": "moderate",
    "stars": "4_star",
    "type": "guesthouse",
    "choice": "21"
   }
  ],
  "context": [
   "i want to find a place to stay that is a guesthouse and has free parking ."
  ],
  "output": "there are 21 guesthouses with free parking . are you looking for a particular price range or location ?",
  "gold_entities": [
   "21"
  ],
  "sketch_tags": [
   "null_tag",
   "null_tag",
   "21",
   "null_tag",
   "null_tag",
   "null_tag",
   "null_tag",
   "null_tag",
   "null_tag",
   "null_tag",
   "null_tag",
   "null_tag",
   "null_tag",
   "null_tag",
   "null_tag",
   "null_tag",
   "null_tag",
   "null_tag",
   "null_tag"
  ],
  "sketch_outs": [
   "there",
   "are",
   "sketch_choice",
   "guesthouses",
   "with",
   "free",
   "parking",
   ".",
   "are",
   "you",
   "looking",
   "for",
   "a",
   "particular",
   "price",
   "range",
   "or",
   "location",
   "?"
  ]
 },
 {
  "did": 16,
  "type": "hotel",
  "key_ptr": [],
  "kb_ptr": [],
  "kb": [
   {
    "name": "arbury_lodge_guesthouse",
    "address": "82_arbury_road",
    "area": "north",
    "phone": "01223364319",
    "postcode": "cb42je",
    "pricerange": "moderate",
    "stars": "4_star",
    "type": "guesthouse",
    "choice": "21"
   },
   {
    "name": "autumn_house",
    "address": "710_newmarket_road",
    "area": "east",
    "phone": "01223575122",
    "postcode": "cb58rs",
    "pricerange": "cheap",
    "stars": "4_star",
    "type": "guesthouse",
    "choice": "21"
   },
   {
    "name": "archway_house",
    "address": "52_gilbert_road",
    "area": "north",
    "phone": "01223575314",
    "postcode": "cb43pe",
    "pricerange": "moderate",
    "stars": "4_star",
    "type": "guesthouse"
   },
   {
    "name": "aylesbray_lodge_guest_house",
    "address": "5_mowbray_road",
    "area": "south",
    "phone": "01223240089",
    "postcode": "cb17sr",
    "pricerange": "moderate",
    "stars": "4_star",
    "type": "guesthouse"
   },
   {
    "name": "rosa_'_s_bed_and_breakfast",
    "address": "53_roseford_road",
    "area": "south",
    "phone": "01223512596",
    "postcode": "cb22ha",
    "pricerange": "cheap",
    "stars": "4_star",
    "type": "guesthouse",
    "choice": "21"
   },
   {
    "name": "archway_house",
    "address": "52_gilbert_road",
    "area": "north",
    "phone": "01223575314",
    "postcode": "cb43pe",
    "pricerange": "moderate",
    "stars": "4_star",
    "type": "guesthouse",
    "choice": "21"
   },
   {
    "name": "home_from_home",
    "address": "78-80_milton_road",
    "area": "north",
    "phone": "01223323555",
    "postcode": "cb41la",
    "pricerange": "moderate",
    "stars": "4_star",
    "type": "guesthouse",
    "choice": "21"
   }
  ],
  "context": [
   "i want to find a place to stay that is a guesthouse and has free parking .",
   "there are 21 guesthouses with free parking . are you looking for a particular price range or location ?",
   "i want at least 4_star rating . are any of them 4_starts ?"
  ],
  "output": "there are 16 that have a 4_star rating . is there a particular price range you are looking for ?",
  "gold_entities": [
   "4_star"
  ],
  "sketch_tags": [
   "null_tag",
   "null_tag",
   "null_tag",
   "null_tag",
   "null_tag",
   "null_tag",
   "4_star",
   "null_tag",
   "null_tag",
   "null_tag",
   "null_tag",
   "null_tag",
   "null_tag",
   "null_tag",
   "null_tag",
   "null_tag",
   "null_tag",
   "null_tag",
   "null_tag",
   "null_tag"
  ],
  "sketch_outs": [
   "there",
   "are",
   "16",
   "that",
   "have",
   "a",
   "sketch_stars",
   "rating",
   ".",
   "is",
   "there",
   "a",
   "particular",
   "price",
   "range",
   "you",
   "are",
   "looking",
   "for",
   "?"
  ]
 },
 {
  "did": 16,
  "type": "hotel",
  "key_ptr": [],
  "kb_ptr": [],
  "kb": [
   {
    "name": "arbury_lodge_guesthouse",
    "address": "82_arbury_road",
    "area": "north",
    "phone": "01223364319",
    "postcode": "cb42je",
    "pricerange": "moderate",
    "stars": "4_star",
    "type": "guesthouse",
    "choice": "21"
   },
   {
    "name": "autumn_house",
    "address": "710_newmarket_road",
    "area": "east",
    "phone": "01223575122",
    "postcode": "cb58rs",
    "pricerange": "cheap",
    "stars": "4_star",
    "type": "guesthouse",
    "choice": "21"
   },
   {
    "name": "archway_house",
    "address": "52_gilbert_road",
    "area": "north",
    "phone": "01223575314",
    "postcode": "cb43pe",
    "pricerange": "moderate",
    "stars": "4_star",
    "type": "guesthouse"
   },
   {
    "name": "aylesbray_lodge_guest_house",
    "address": "5_mowbray_road",
    "area": "south",
    "phone": "01223240089",
    "postcode": "cb17sr",
    "pricerange": "moderate",
    "stars": "4_star",
    "type": "guesthouse"
   },
   {
    "name": "rosa_'_s_bed_and_breakfast",
    "address": "53_roseford_road",
    "area": "south",
    "phone": "01223512596",
    "postcode": "cb22ha",
    "pricerange": "cheap",
    "stars": "4_star",
    "type": "guesthouse",
    "choice": "21"
   },
   {
    "name": "archway_house",
    "address": "52_gilbert_road",
    "area": "north",
    "phone": "01223575314",
    "postcode": "cb43pe",
    "pricerange": "moderate",
    "stars": "4_star",
    "type": "guesthouse",
    "choice": "21"
   },
   {
    "name": "home_from_home",
    "address": "78-80_milton_road",
    "area": "north",
    "phone": "01223323555",
    "postcode": "cb41la",
    "pricerange": "moderate",
    "stars": "4_star",
    "type": "guesthouse",
    "choice": "21"
   }
  ],
  "context": [
   "i want to find a place to stay that is a guesthouse and has free parking .",
   "there are 21 guesthouses with free parking . are you looking for a particular price range or location ?",
   "i want at least 4_star rating . are any of them 4_starts ?",
   "there are 16 that have a 4_star rating . is there a particular price range you are looking for ?",
   "no , just anywhere that has room for 5 people starting sunday ."
  ],
  "output": "i need to narrow the search . what area do you want to stay in ? do you prefer moderate or cheap ?",
  "gold_entities": [
   "moderate",
   "cheap"
  ],
  "sketch_tags": [
   "null_tag",
   "null_tag",
   "null_tag",
   "null_tag",
   "null_tag",
   "null_tag",
   "null_tag",
   "null_tag",
   "null_tag",
   "null_tag",
   "null_tag",
   "null_tag",
   "null_tag",
   "null_tag",
   "null_tag",
   "null_tag",
   "null_tag",
   "null_tag",
   "null_tag",
   "moderate",
   "null_tag",
   "cheap",
   "null_tag"
  ],
  "sketch_outs": [
   "i",
   "need",
   "to",
   "narrow",
   "the",
   "search",
   ".",
   "what",
   "area",
   "do",
   "you",
   "want",
   "to",
   "stay",
   "in",
   "?",
   "do",
   "you",
   "prefer",
   "sketch_pricerange",
   "or",
   "sketch_pricerange",
   "?"
  ]
 },
 {
  "did": 16,
  "type": "hotel",
  "key_ptr": [],
  "kb_ptr": [],
  "kb": [
   {
    "name": "arbury_lodge_guesthouse",
    "address": "82_arbury_road",
    "area": "north",
    "phone": "01223364319",
    "postcode": "cb42je",
    "pricerange": "moderate",
    "stars": "4_star",
    "type": "guesthouse",
    "choice": "21"
   },
   {
    "name": "autumn_house",
    "address": "710_newmarket_road",
    "area": "east",
    "phone": "01223575122",
    "postcode": "cb58rs",
    "pricerange": "cheap",
    "stars": "4_star",
    "type": "guesthouse",
    "choice": "21"
   },
   {
    "name": "archway_house",
    "address": "52_gilbert_road",
    "area": "north",
    "phone": "01223575314",
    "postcode": "cb43pe",
    "pricerange": "moderate",
    "stars": "4_star",
    "type": "guesthouse"
   },
   {
    "name": "aylesbray_lodge_guest_house",
    "address": "5_mowbray_road",
    "area": "south",
    "phone": "01223240089",
    "postcode": "cb17sr",
    "pricerange": "moderate",
    "stars": "4_star",
    "type": "guesthouse"
   },
   {
    "name": "rosa_'_s_bed_and_breakfast",
    "address": "53_roseford_road",
    "area": "south",
    "phone": "01223512596",
    "postcode": "cb22ha",
    "pricerange": "cheap",
    "stars": "4_star",
    "type": "guesthouse",
    "choice": "21"
   },
   {
    "name": "archway_house",
    "address": "52_gilbert_road",
    "area": "north",
    "phone": "01223575314",
    "postcode": "cb43pe",
    "pricerange": "moderate",
    "stars": "4_star",
    "type": "guesthouse",
    "choice": "21"
   },
   {
    "name": "home_from_home",
    "address": "78-80_milton_road",
    "area": "north",
    "phone": "01223323555",
    "postcode": "cb41la",
    "pricerange": "moderate",
    "stars": "4_star",
    "type": "guesthouse",
    "choice": "21"
   }
  ],
  "context": [
   "i want to find a place to stay that is a guesthouse and has free parking .",
   "there are 21 guesthouses with free parking . are you looking for a particular price range or location ?",
   "i want at least 4_star rating . are any of them 4_starts ?",
   "there are 16 that have a 4_star rating . is there a particular price range you are looking for ?",
   "no , just anywhere that has room for 5 people starting sunday .",
   "i need to narrow the search . what area do you want to stay in ? do you prefer moderate or cheap ?",
   "i prefer to stay in a moderate area ."
  ],
  "output": "i have 9 guesthouse in the moderate range with free parking and 4_star . the archway_house is nice on the north side .",
  "gold_entities": [
   "archway_house",
   "4_star",
   "north",
   "guesthouse",
   "moderate"
  ],
  "sketch_tags": [
   "null_tag",
   "null_tag",
   "null_tag",
   "guesthouse",
   "null_tag",
   "null_tag",
   "moderate",
   "null_tag",
   "null_tag",
   "null_tag",
   "null_tag",
   "null_tag",
   "4_star",
   "null_tag",
   "null_tag",
   "archway_house",
   "null_tag",
   "null_tag",
   "null_tag",
   "null_tag",
   "north",
   "null_tag",
   "null_tag"
  ],
  "sketch_outs": [
   "i",
   "have",
   "9",
   "sketch_type",
   "in",
   "the",
   "sketch_pricerange",
   "range",
   "with",
   "free",
   "parking",
   "and",
   "sketch_stars",
   ".",
   "the",
   "sketch_name",
   "is",
   "nice",
   "on",
   "the",
   "sketch_area",
   "side",
   "."
  ]
 },
 {
  "did": 16,
  "type": "hotel",
  "key_ptr": [],
  "kb_ptr": [],
  "kb": [
   {
    "name": "arbury_lodge_guesthouse",
    "address": "82_arbury_road",
    "area": "north",
    "phone": "01223364319",
    "postcode": "cb42je",
    "pricerange": "moderate",
    "stars": "4_star",
    "type": "guesthouse",
    "choice": "21"
   },
   {
    "name": "autumn_house",
    "address": "710_newmarket_road",
    "area": "east",
    "phone": "01223575122",
    "postcode": "cb58rs",
    "pricerange": "cheap",
    "stars": "4_star",
    "type": "guesthouse",
    "choice": "21"
   },
   {
    "name": "archway_house",
    "address": "52_gilbert_road",
    "area": "north",
    "phone": "01223575314",
    "postcode": "cb43pe",
    "pricerange": "moderate",
    "stars": "4_star",
    "type": "guesthouse"
   },
   {
    "name": "aylesbray_lodge_guest_house",
    "address": "5_mowbray_road",
    "area": "south",
    "phone": "01223240089",
    "postcode": "cb17sr",
    "pricerange": "moderate",
    "stars": "4_star",
    "type": "guesthouse"
   },
   {
    "name": "rosa_'_s_bed_and_breakfast",
    "address": "53_roseford_road",
    "area": "south",
    "phone": "01223512596",
    "postcode": "cb22ha",
    "pricerange": "cheap",
    "stars": "4_star",
    "type": "guesthouse",
    "choice": "21"
   },
   {
    "name": "archway_house",
    "address": "52_gilbert_road",
    "area": "north",
    "phone": "01223575314",
    "postcode": "cb43pe",
    "pricerange": "moderate",
    "stars": "4_star",
    "type": "guesthouse",
    "choice": "21"
   },
   {
    "name": "home_from_home",
    "address": "78-80_milton_road",
    "area": "north",
    "phone": "01223323555",
    "postcode": "cb41la",
    "pricerange": "moderate",
    "stars": "4_star",
    "type": "guesthouse",
    "choice": "21"
   }
  ],
  "context": [
   "i want to find a place to stay that is a guesthouse and has free parking .",
   "there are 21 guesthouses with free parking . are you looking for a particular price range or location ?",
   "i want at least 4_star rating . are any of them 4_starts ?",
   "there are 16 that have a 4_star rating . is there a particular price range you are looking for ?",
   "no , just anywhere that has room for 5 people starting sunday .",
   "i need to narrow the search . what area do you want to stay in ? do you prefer moderate or cheap ?",
   "i prefer to stay in a moderate area .",
   "i have 9 guesthouse in the moderate range with free parking and 4_star . the archway_house is nice on the north side .",
   "sounds good . please book for 5 people and 3 nights starting from this sunday ."
  ],
  "output": "booking was unsuccessful . want to try aylesbray_lodge_guest_house ?",
  "gold_entities": [
   "aylesbray_lodge_guest_house"
  ],
  "sketch_tags": [
   "null_tag",
   "null_tag",
   "null_tag",
   "null_tag",
   "null_tag",
   "null_tag",
   "null_tag",
   "aylesbray_lodge_guest_house",
   "null_tag"
  ],
  "sketch_outs": [
   "booking",
   "was",
   "unsuccessful",
   ".",
   "want",
   "to",
   "try",
   "sketch_name",
   "?"
  ]
 },
 {
  "did": 16,
  "type": "hotel",
  "key_ptr": [],
  "kb_ptr": [],
  "kb": [
   {
    "name": "arbury_lodge_guesthouse",
    "address": "82_arbury_road",
    "area": "north",
    "phone": "01223364319",
    "postcode": "cb42je",
    "pricerange": "moderate",
    "stars": "4_star",
    "type": "guesthouse",
    "choice": "21"
   },
   {
    "name": "autumn_house",
    "address": "710_newmarket_road",
    "area": "east",
    "phone": "01223575122",
    "postcode": "cb58rs",
    "pricerange": "cheap",
    "stars": "4_star",
    "type": "guesthouse",
    "choice": "21"
   },
   {
    "name": "archway_house",
    "address": "52_gilbert_road",
    "area": "north",
    "phone": "01223575314",
    "postcode": "cb43pe",
    "pricerange": "moderate",
    "stars": "4_star",
    "type": "guesthouse"
   },
   {
    "name": "aylesbray_lodge_guest_house",
    "address": "5_mowbray_road",
    "area": "south",
    "phone": "01223240089",
    "postcode": "cb17sr",
    "pricerange": "moderate",
    "stars": "4_star",
    "type": "guesthouse"
   },
   {
    "name": "rosa_'_s_bed_and_breakfast",
    "address": "53_roseford_road",
    "area": "south",
    "phone": "01223512596",
    "postcode": "cb22ha",
    "pricerange": "cheap",
    "stars": "4_star",
    "type": "guesthouse",
    "choice": "21"
   },
   {
    "name": "archway_house",
    "address": "52_gilbert_road",
    "area": "north",
    "phone": "01223575314",
    "postcode": "cb43pe",
    "pricerange": "moderate",
    "stars": "4_star",
    "type": "guesthouse",
    "choice": "21"
   },
   {
    "name": "home_from_home",
    "address": "78-80_milton_road",
    "area": "north",
    "phone": "01223323555",
    "postcode": "cb41la",
    "pricerange": "moderate",
    "stars": "4_star",
    "type": "guesthouse",
    "choice": "21"
   }
  ],
  "context": [
   "i want to find a place to stay that is a guesthouse and has free parking .",
   "there are 21 guesthouses with free parking . are you looking for a particular price range or location ?",
   "i want at least 4_star rating . are any of them 4_starts ?",
   "there are 16 that have a 4_star rating . is there a particular price range you are looking for ?",
   "no , just anywhere that has room for 5 people starting sunday .",
   "i need to narrow the search . what area do you want to stay in ? do you prefer moderate or cheap ?",
   "i prefer to stay in a moderate area .",
   "i have 9 guesthouse in the moderate range with free parking and 4_star . the archway_house is nice on the north side .",
   "sounds good . please book for 5 people and 3 nights starting from this sunday .",
   "booking was unsuccessful . want to try aylesbray_lodge_guest_house ?",
   "yes let ' s try that one please ."
  ],
  "output": "ok that is all set , thank you !",
  "gold_entities": [],
  "sketch_tags": [
   "null_tag",
   "null_tag",
   "null_tag",
   "null_tag",
   "null_tag",
   "null_tag",
   "null_tag",
   "null_tag",
   "null_tag"
  ],
  "sketch_outs": [
   "ok",
   "that",
   "is",
   "all",
   "set",
   ",",
   "thank",
   "you",
   "!"
  ]
 },
 {
  "did": 17,
  "type": "hotel",
  "key_ptr": [],
  "kb_ptr": [],
  "kb": [
   {
    "name": "alexander_bed_and_breakfast",
    "address": "56_saint_barnabas_road",
    "area": "centre",
    "phone": "01223525725",
    "postcode": "cb12de",
    "pricerange": "cheap",
    "stars": "4_star",
    "type": "guesthouse",
    "choice": "two",
    "ref": "ahyotiab"
   },
   {
    "name": "alexander_bed_and_breakfast",
    "address": "56_saint_barnabas_road",
    "area": "centre",
    "phone": "01223525725",
    "postcode": "cb12de",
    "pricerange": "cheap",
    "stars": "4_star",
    "type": "guesthouse"
   },
   {
    "name": "el_shaddai",
    "address": "41_warkworth_street",
    "area": "centre",
    "phone": "01223327978",
    "postcode": "cb11eg",
    "pricerange": "cheap",
    "stars": "0_star",
    "type": "guesthouse"
   },
   {
    "name": "alpha-milton_guest_house",
    "address": "63_milton_road",
    "area": "north",
    "phone": "01223311625",
    "postcode": "cb41xa",
    "pricerange": "moderate",
    "stars": "3_star",
    "type": "guesthouse",
    "choice": "two",
    "ref": "ahyotiab"
   },
   {
    "name": "allenbell",
    "address": "517a_coldham_lane",
    "area": "east",
    "phone": "01223210353",
    "postcode": "cb13js",
    "pricerange": "cheap",
    "stars": "4_star",
    "type": "guesthouse",
    "choice": "two",
    "ref": "ahyotiab"
   },
   {
    "name": "acorn_guest_house",
    "address": "154_chesterton_road",
    "area": "north",
    "phone": "01223353888",
    "postcode": "cb41da",
    "pricerange": "moderate",
    "stars": "4_star",
    "type": "guesthouse",
    "choice": "two",
    "ref": "ahyotiab"
   },
   {
    "name": "a_and_b_guest_house",
    "address": "124_tenison_road",
    "area": "east",
    "phone": "01223315702",
    "postcode": "cb12dp",
    "pricerange": "moderate",
    "stars": "4_star",
    "type": "guesthouse",
    "choice": "two",
    "ref": "ahyotiab"
   }
  ],
  "context": [
   "i need a cheap place to stay in the centre"
  ],
  "output": "sure , we have two guesthouses that fit , the 4_star alexander_bed_and_breakfast and the unrated el_shaddai . would you like to book a room at one ?",
  "gold_entities": [
   "two",
   "4_star",
   "alexander_bed_and_breakfast",
   "el_shaddai"
  ],
  "sketch_tags": [
   "null_tag",
   "null_tag",
   "null_tag",
   "null_tag",
   "two",
   "null_tag",
   "null_tag",
   "null_tag",
   "null_tag",
   "null_tag",
   "4_star",
   "alexander_bed_and_breakfast",
   "null_tag",
   "null_tag",
   "null_tag",
   "el_shaddai",
   "null_tag",
   "null_tag",
   "null_tag",
   "null_tag",
   "null_tag",
   "null_tag",
   "null_tag",
   "null_tag",
   "null_tag",
   "null_tag",
   "null_tag"
  ],
  "sketch_outs": [
   "sure",
   ",",
   "we",
   "have",
   "sketch_choice",
   "guesthouses",
   "that",
   "fit",
   ",",
   "the",
   "sketch_stars",
   "sketch_name",
   "and",
   "the",
   "unrated",
   "sketch_name",
   ".",
   "would",
   "you",
   "like",
   "to",
   "book",
   "a",
   "room",
   "at",
   "one",
   "?"
  ]
 },
 {
  "did": 17,
  "type": "hotel",
  "key_ptr": [],
  "kb_ptr": [],
  "kb": [
   {
    "name": "alexander_bed_and_breakfast",
    "address": "56_saint_barnabas_road",
    "area": "centre",
    "phone": "01223525725",
    "postcode": "cb12de",
    "pricerange": "cheap",
    "stars": "4_star",
    "type": "guesthouse",
    "choice": "two",
    "ref": "ahyotiab"
   },
   {
    "name": "alexander_bed_and_breakfast",
    "address": "56_saint_barnabas_road",
    "area": "centre",
    "phone": "01223525725",
    "postcode": "cb12de",
    "pricerange": "cheap",
    "stars": "4_star",
    "type": "guesthouse"
   },
   {
    "name": "el_shaddai",
    "address": "41_warkworth_street",
    "area": "centre",
    "phone": "01223327978",
    "postcode": "cb11eg",
    "pricerange": "cheap",
    "stars": "0_star",
    "type": "guesthouse"
   },
   {
    "name": "alpha-milton_guest_house",
    "address": "63_milton_road",
    "area": "north",
    "phone": "01223311625",
    "postcode": "cb41xa",
    "pricerange": "moderate",
    "stars": "3_star",
    "type": "guesthouse",
    "choice": "two",
    "ref": "ahyotiab"
   },
   {
    "name": "allenbell",
    "address": "517a_coldham_lane",
    "area": "east",
    "phone": "01223210353",
    "postcode": "cb13js",
    "pricerange": "cheap",
    "stars": "4_star",
    "type": "guesthouse",
    "choice": "two",
    "ref": "ahyotiab"
   },
   {
    "name": "acorn_guest_house",
    "address": "154_chesterton_road",
    "area": "north",
    "phone": "01223353888",
    "postcode": "cb41da",
    "pricerange": "moderate",
    "stars": "4_star",
    "type": "guesthouse",
    "choice": "two",
    "ref": "ahyotiab"
   },
   {
    "name": "a_and_b_guest_house",
    "address": "124_tenison_road",
    "area": "east",
    "phone": "01223315702",
    "postcode": "cb12dp",
    "pricerange": "moderate",
    "stars": "4_star",
    "type": "guesthouse",
    "choice": "two",
    "ref": "ahyotiab"
   }
  ],
  "context": [
   "i need a cheap place to stay in the centre",
   "sure , we have two guesthouses that fit , the 4_star alexander_bed_and_breakfast and the unrated el_shaddai . would you like to book a room at one ?",
   "do either of those include free parking ?"
  ],
  "output": "yes , they both include free parking .",
  "gold_entities": [],
  "sketch_tags": [
   "null_tag",
   "null_tag",
   "null_tag",
   "null_tag",
   "null_tag",
   "null_tag",
   "null_tag",
   "null_tag"
  ],
  "sketch_outs": [
   "yes",
   ",",
   "they",
   "both",
   "include",
   "free",
   "parking",
   "."
  ]
 },
 {
  "did": 17,
  "type": "hotel",
  "key_ptr": [],
  "kb_ptr": [],
  "kb": [
   {
    "name": "alexander_bed_and_breakfast",
    "address": "56_saint_barnabas_road",
    "area": "centre",
    "phone": "01223525725",
    "postcode": "cb12de",
    "pricerange": "cheap",
    "stars": "4_star",
    "type": "guesthouse",
    "choice": "two",
    "ref": "ahyotiab"
   },
   {
    "name": "alexander_bed_and_breakfast",
    "address": "56_saint_barnabas_road",
    "area": "centre",
    "phone": "01223525725",
    "postcode": "cb12de",
    "pricerange": "cheap",
    "stars": "4_star",
    "type": "guesthouse"
   },
   {
    "name": "el_shaddai",
    "address": "41_warkworth_street",
    "area": "centre",
    "phone": "01223327978",
    "postcode": "cb11eg",
    "pricerange": "cheap",
    "stars": "0_star",
    "type": "guesthouse"
   },
   {
    "name": "alpha-milton_guest_house",
    "address": "63_milton_road",
    "area": "north",
    "phone": "01223311625",
    "postcode": "cb41xa",
    "pricerange": "moderate",
    "stars": "3_star",
    "type": "guesthouse",
    "choice": "two",
    "ref": "ahyotiab"
   },
   {
    "name": "allenbell",
    "address": "517a_coldham_lane",
    "area": "east",
    "phone": "01223210353",
    "postcode": "cb13js",
    "pricerange": "cheap",
    "stars": "4_star",
    "type": "guesthouse",
    "choice": "two",
    "ref": "ahyotiab"
   },
   {
    "name": "acorn_guest_house",
    "address": "154_chesterton_road",
    "area": "north",
    "phone": "01223353888",
    "postcode": "cb41da",
    "pricerange": "moderate",
    "stars": "4_star",
    "type": "guesthouse",
    "choice": "two",
    "ref": "ahyotiab"
   },
   {
    "name": "a_and_b_guest_house",
    "address": "124_tenison_road",
    "area": "east",
    "phone": "01223315702",
    "postcode": "cb12dp",
    "pricerange": "moderate",
    "stars": "4_star",
    "type": "guesthouse",
    "choice": "two",
    "ref": "ahyotiab"
   }
  ],
  "context": [
   "i need a cheap place to stay in the centre",
   "sure , we have two guesthouses that fit , the 4_star alexander_bed_and_breakfast and the unrated el_shaddai . would you like to book a room at one ?",
   "do either of those include free parking ?",
   "yes , they both include free parking .",
   "then book one , doesn ' t matter which . eight people , two nights , starting wednesday ."
  ],
  "output": "i was able to book a reservation at el_shaddai . reference number is : ahyotiab . is there anything else you need ?",
  "gold_entities": [
   "ahyotiab",
   "el_shaddai"
  ],
  "sketch_tags": [
   "null_tag",
   "null_tag",
   "null_tag",
   "null_tag",
   "null_tag",
   "null_tag",
   "null_tag",
   "null_tag",
   "el_shaddai",
   "null_tag",
   "null_tag",
   "null_tag",
   "null_tag",
   "null_tag",
   "ahyotiab",
   "null_tag",
   "null_tag",
   "null_tag",
   "null_tag",
   "null_tag",
   "null_tag",
   "null_tag",
   "null_tag"
  ],
  "sketch_outs": [
   "i",
   "was",
   "able",
   "to",
   "book",
   "a",
   "reservation",
   "at",
   "sketch_name",
   ".",
   "reference",
   "number",
   "is",
   ":",
   "sketch_ref",
   ".",
   "is",
   "there",
   "anything",
   "else",
   "you",
   "need",
   "?"
  ]
 },
 {
  "did": 17,
  "type": "hotel",
  "key_ptr": [],
  "kb_ptr": [],
  "kb": [
   {
    "name": "alexander_bed_and_breakfast",
    "address": "56_saint_barnabas_road",
    "area": "centre",
    "phone": "01223525725",
    "postcode": "cb12de",
    "pricerange": "cheap",
    "stars": "4_star",
    "type": "guesthouse",
    "choice": "two",
    "ref": "ahyotiab"
   },
   {
    "name": "alexander_bed_and_breakfast",
    "address": "56_saint_barnabas_road",
    "area": "centre",
    "phone": "01223525725",
    "postcode": "cb12de",
    "pricerange": "cheap",
    "stars": "4_star",
    "type": "guesthouse"
   },
   {
    "name": "el_shaddai",
    "address": "41_warkworth_street",
    "area": "centre",
    "phone": "01223327978",
    "postcode": "cb11eg",
    "pricerange": "cheap",
    "stars": "0_star",
    "type": "guesthouse"
   },
   {
    "name": "alpha-milton_guest_house",
    "address": "63_milton_road",
    "area": "north",
    "phone": "01223311625",
    "postcode": "cb41xa",
    "pricerange": "moderate",
    "stars": "3_star",
    "type": "guesthouse",
    "choice": "two",
    "ref": "ahyotiab"
   },
   {
    "name": "allenbell",
    "address": "517a_coldham_lane",
    "area": "east",
    "phone": "01223210353",
    "postcode": "cb13js",
    "pricerange": "cheap",
    "stars": "4_star",
    "type": "guesthouse",
    "choice": "two",
    "ref": "ahyotiab"
   },
   {
    "name": "acorn_guest_house",
    "address": "154_chesterton_road",
    "area": "north",
    "phone": "01223353888",
    "postcode": "cb41da",
    "pricerange": "moderate",
    "stars": "4_star",
    "type": "guesthouse",
    "choice": "two",
    "ref": "ahyotiab"
   },
   {
    "name": "a_and_b_guest_house",
    "address": "124_tenison_road",
    "area": "east",
    "phone": "01223315702",
    "postcode": "cb12dp",
    "pricerange": "moderate",
    "stars": "4_star",
    "type": "guesthouse",
    "choice": "two",
    "ref": "ahyotiab"
   }
  ],
  "context": [
   "i need a cheap place to stay in the centre",
   "sure , we have two guesthouses that fit , the 4_star alexander_bed_and_breakfast and the unrated el_shaddai . would you like to book a room at one ?",
   "do either of those include free parking ?",
   "yes , they both include free parking .",
   "then book one , doesn ' t matter which . eight people , two nights , starting wednesday .",
   "i was able to book a reservation at el_shaddai . reference number is : ahyotiab . is there anything else you need ?",
   "no , that is all . thanks so much . bye ."
  ],
  "output": "thank you for calling . have a great day .",
  "gold_entities": [],
  "sketch_tags": [
   "null_tag",
   "null_tag",
   "null_tag",
   "null_tag",
   "null_tag",
   "null_tag",
   "null_tag",
   "null_tag",
   "null_tag",
   "null_tag"
  ],
  "sketch_outs": [
   "thank",
   "you",
   "for",
   "calling",
   ".",
   "have",
   "a",
   "great",
   "day",
   "."
  ]
 },
 {
  "did": 18,
  "type": "restaurant",
  "key_ptr": [],
  "kb_ptr": [],
  "kb": [
   {
    "name": "anatolia",
    "address": "30_bridge_street_city_centre",
    "area": "centre",
    "food": "turkish",
    "phone": "01223362372",
    "postcode": "cb21uj",
    "pricerange": "moderate",
    "type": "restaurant",
    "choice": "three"
   },
   {
    "name": "meze_bar",
    "address": "196_mill_road_city_centre",
    "area": "centre",
    "food": "turkish",
    "postcode": "cb13nf",
    "pricerange": "expensive",
    "type": "restaurant",
    "choice": "three"
   },
   {
    "name": "efes_restaurant",
    "address": "king_street_city_centre",
    "area": "centre",
    "food": "turkish",
    "phone": "01223500005",
    "postcode": "cb11ln",
    "pricerange": "moderate",
    "type": "restaurant",
    "choice": "three"
   },
   {
    "name": "the_missing_sock",
    "address": "finders_corner_newmarket_road",
    "area": "east",
    "food": "international",
    "phone": "01223812660",
    "postcode": "cb259aq",
    "pricerange": "cheap",
    "type": "restaurant",
    "choice": "three"
   },
   {
    "name": "pizza_hut_city_centre",
    "address": "regent_street_city_centre",
    "area": "centre",
    "food": "italian",
    "phone": "01223323737",
    "postcode": "cb21ab",
    "pricerange": "cheap",
    "type": "restaurant",
    "choice": "three"
   },
   {
    "name": "curry_garden",
    "address": "106_regent_street_city_centre",
    "area": "centre",
    "food": "indian",
    "phone": "01223302330",
    "postcode": "cb21dp",
    "pricerange": "expensive",
    "type": "restaurant",
    "choice": "three"
   },
   {
    "name": "anatolia",
    "address": "30_bridge_street_city_centre",
    "area": "centre",
    "food": "turkish",
    "phone": "01223362372",
    "postcode": "cb21uj",
    "pricerange": "moderate",
    "type": "restaurant"
   }
  ],
  "context": [
   "i want afghan food in the centre of town ."
  ],
  "output": "what price range are you looking for ?",
  "gold_entities": [],
  "sketch_tags": [
   "null_tag",
   "null_tag",
   "null_tag",
   "null_tag",
   "null_tag",
   "null_tag",
   "null_tag",
   "null_tag"
  ],
  "sketch_outs": [
   "what",
   "price",
   "range",
   "are",
   "you",
   "looking",
   "for",
   "?"
  ]
 },
 {
  "did": 18,
  "type": "restaurant",
  "key_ptr": [],
  "kb_ptr": [],
  "kb": [
   {
    "name": "anatolia",
    "address": "30_bridge_street_city_centre",
    "area": "centre",
    "food": "turkish",
    "phone": "01223362372",
    "postcode": "cb21uj",
    "pricerange": "moderate",
    "type": "restaurant",
    "choice": "three"
   },
   {
    "name": "meze_bar",
    "address": "196_mill_road_city_centre",
    "area": "centre",
    "food": "turkish",
    "postcode": "cb13nf",
    "pricerange": "expensive",
    "type": "restaurant",
    "choice": "three"
   },
   {
    "name": "efes_restaurant",
    "address": "king_street_city_centre",
    "area": "centre",
    "food": "turkish",
    "phone": "01223500005",
    "postcode": "cb11ln",
    "pricerange": "moderate",
    "type": "restaurant",
    "choice": "three"
   },
   {
    "name": "the_missing_sock",
    "address": "finders_corner_newmarket_road",
    "area": "east",
    "food": "international",
    "phone": "01223812660",
    "postcode": "cb259aq",
    "pricerange": "cheap",
    "type": "restaurant",
    "choice": "three"
   },
   {
    "name": "pizza_hut_city_centre",
    "address": "regent_street_city_centre",
    "area": "centre",
    "food": "italian",
    "phone": "01223323737",
    "postcode": "cb21ab",
    "pricerange": "cheap",
    "type": "restaurant",
    "choice": "three"
   },
   {
    "name": "curry_garden",
    "address": "106_regent_street_city_centre",
    "area": "centre",
    "food": "indian",
    "phone": "01223302330",
    "postcode": "cb21dp",
    "pricerange": "expensive",
    "type": "restaurant",
    "choice": "three"
   },
   {
    "name": "anatolia",
    "address": "30_bridge_street_city_centre",
    "area": "centre",
    "food": "turkish",
    "phone": "01223362372",
    "postcode": "cb21uj",
    "pricerange": "moderate",
    "type": "restaurant"
   }
  ],
  "context": [
   "i want afghan food in the centre of town .",
   "what price range are you looking for ?",
   "any price range will be fine ."
  ],
  "output": "what area are you looking for ?",
  "gold_entities": [],
  "sketch_tags": [
   "null_tag",
   "null_tag",
   "null_tag",
   "null_tag",
   "null_tag",
   "null_tag",
   "null_tag"
  ],
  "sketch_outs": [
   "what",
   "area",
   "are",
   "you",
   "looking",
   "for",
   "?"
  ]
 },
 {
  "did": 18,
  "type": "restaurant",
  "key_ptr": [],
  "kb_ptr": [],
  "kb": [
   {
    "name": "anatolia",
    "address": "30_bridge_street_city_centre",
    "area": "centre",
    "food": "turkish",
    "phone": "01223362372",
    "postcode": "cb21uj",
    "pricerange": "moderate",
    "type": "restaurant",
    "choice": "three"
   },
   {
    "name": "meze_bar",
    "address": "196_mill_road_city_centre",
    "area": "centre",
    "food": "turkish",
    "postcode": "cb13nf",
    "pricerange": "expensive",
    "type": "restaurant",
    "choice": "three"
   },
   {
    "name": "efes_restaurant",
    "address": "king_street_city_centre",
    "area": "centre",
    "food": "turkish",
    "phone": "01223500005",
    "postcode": "cb11ln",
    "pricerange": "moderate",
    "type": "restaurant",
    "choice": "three"
   },
   {
    "name": "the_missing_sock",
    "address": "finders_corner_newmarket_road",
    "area": "east",
    "food": "international",
    "phone": "01223812660",
    "postcode": "cb259aq",
    "pricerange": "cheap",
    "type": "restaurant",
    "choice": "three"
   },
   {
    "name": "pizza_hut_city_centre",
    "address": "regent_street_city_centre",
    "area": "centre",
    "food": "italian",
    "phone": "01223323737",
    "postcode": "cb21ab",
    "pricerange": "cheap",
    "type": "restaurant",
    "choice": "three"
   },
   {
    "name": "curry_garden",
    "address": "106_regent_street_city_centre",
    "area": "centre",
    "food": "indian",
    "phone": "01223302330",
    "postcode": "cb21dp",
    "pricerange": "expensive",
    "type": "restaurant",
    "choice": "three"
   },
   {
    "name": "anatolia",
    "address": "30_bridge_street_city_centre",
    "area": "centre",
    "food": "turkish",
    "phone": "01223362372",
    "postcode": "cb21uj",
    "pricerange": "moderate",
    "type": "restaurant"
   }
  ],
  "context": [
   "i want afghan food in the centre of town .",
   "what price range are you looking for ?",
   "any price range will be fine .",
   "what area are you looking for ?",
   "centre part of town ."
  ],
  "output": "there are no restaurants that serve afghan food in the center of town .",
  "gold_entities": [],
  "sketch_tags": [
   "null_tag",
   "null_tag",
   "null_tag",
   "null_tag",
   "null_tag",
   "null_tag",
   "null_tag",
   "null_tag",
   "null_tag",
   "null_tag",
   "null_tag",
   "null_tag",
   "null_tag",
   "null_tag"
  ],
  "sketch_outs": [
   "there",
   "are",
   "no",
   "restaurants",
   "that",
   "serve",
   "afghan",
   "food",
   "in",
   "the",
   "center",
   "of",
   "town",
   "."
  ]
 },
 {
  "did": 18,
  "type": "restaurant",
  "key_ptr": [],
  "kb_ptr": [],
  "kb": [
   {
    "name": "anatolia",
    "address": "30_bridge_street_city_centre",
    "area": "centre",
    "food": "turkish",
    "phone": "01223362372",
    "postcode": "cb21uj",
    "pricerange": "moderate",
    "type": "restaurant",
    "choice": "three"
   },
   {
    "name": "meze_bar",
    "address": "196_mill_road_city_centre",
    "area": "centre",
    "food": "turkish",
    "postcode": "cb13nf",
    "pricerange": "expensive",
    "type": "restaurant",
    "choice": "three"
   },
   {
    "name": "efes_restaurant",
    "address": "king_street_city_centre",
    "area": "centre",
    "food": "turkish",
    "phone": "01223500005",
    "postcode": "cb11ln",
    "pricerange": "moderate",
    "type": "restaurant",
    "choice": "three"
   },
   {
    "name": "the_missing_sock",
    "address": "finders_corner_newmarket_road",
    "area": "east",
    "food": "international",
    "phone": "01223812660",
    "postcode": "cb259aq",
    "pricerange": "cheap",
    "type": "restaurant",
    "choice": "three"
   },
   {
    "name": "pizza_hut_city_centre",
    "address": "regent_street_city_centre",
    "area": "centre",
    "food": "italian",
    "phone": "01223323737",
    "postcode": "cb21ab",
    "pricerange": "cheap",
    "type": "restaurant",
    "choice": "three"
   },
   {
    "name": "curry_garden",
    "address": "106_regent_street_city_centre",
    "area": "centre",
    "food": "indian",
    "phone": "01223302330",
    "postcode": "cb21dp",
    "pricerange": "expensive",
    "type": "restaurant",
    "choice": "three"
   },
   {
    "name": "anatolia",
    "address": "30_bridge_street_city_centre",
    "area": "centre",
    "food": "turkish",
    "phone": "01223362372",
    "postcode": "cb21uj",
    "pricerange": "moderate",
    "type": "restaurant"
   }
  ],
  "context": [
   "i want afghan food in the centre of town .",
   "what price range are you looking for ?",
   "any price range will be fine .",
   "what area are you looking for ?",
   "centre part of town .",
   "there are no restaurants that serve afghan food in the center of town .",
   "how about a place serving turkish food ?"
  ],
  "output": "there are three restaurants , the locations are bridge street city centre , king_street_city_centre , and the more expensive is on mill road city centre . which do you prefer ?",
  "gold_entities": [
   "king_street_city_centre",
   "expensive",
   "three",
   "centre"
  ],
  "sketch_tags": [
   "null_tag",
   "null_tag",
   "three",
   "null_tag",
   "null_tag",
   "null_tag",
   "null_tag",
   "null_tag",
   "null_tag",
   "null_tag",
   "null_tag",
   "centre",
   "null_tag",
   "king_street_city_centre",
   "null_tag",
   "null_tag",
   "null_tag",
   "null_tag",
   "expensive",
   "null_tag",
   "null_tag",
   "null_tag",
   "null_tag",
   "null_tag",
   "centre",
   "null_tag",
   "null_tag",
   "null_tag",
   "null_tag",
   "null_tag",
   "null_tag"
  ],
  "sketch_outs": [
   "there",
   "are",
   "sketch_choice",
   "restaurants",
   ",",
   "the",
   "locations",
   "are",
   "bridge",
   "street",
   "city",
   "sketch_area",
   ",",
   "sketch_address",
   ",",
   "and",
   "the",
   "more",
   "sketch_pricerange",
   "is",
   "on",
   "mill",
   "road",
   "city",
   "sketch_area",
   ".",
   "which",
   "do",
   "you",
   "prefer",
   "?"
  ]
 },
 {
  "did": 18,
  "type": "restaurant",
  "key_ptr": [],
  "kb_ptr": [],
  "kb": [
   {
    "name": "anatolia",
    "address": "30_bridge_street_city_centre",
    "area": "centre",
    "food": "turkish",
    "phone": "01223362372",
    "postcode": "cb21uj",
    "pricerange": "moderate",
    "type": "restaurant",
    "choice": "three"
   },
   {
    "name": "meze_bar",
    "address": "196_mill_road_city_centre",
    "area": "centre",
    "food": "turkish",
    "postcode": "cb13nf",
    "pricerange": "expensive",
    "type": "restaurant",
    "choice": "three"
   },
   {
    "name": "efes_restaurant",
    "address": "king_street_city_centre",
    "area": "centre",
    "food": "turkish",
    "phone": "01223500005",
    "postcode": "cb11ln",
    "pricerange": "moderate",
    "type": "restaurant",
    "choice": "three"
   },
   {
    "name": "the_missing_sock",
    "address": "finders_corner_newmarket_road",
    "area": "east",
    "food": "international",
    "phone": "01223812660",
    "postcode": "cb259aq",
    "pricerange": "cheap",
    "type": "restaurant",
    "choice": "three"
   },
   {
    "name": "pizza_hut_city_centre",
    "address": "regent_street_city_centre",
    "area": "centre",
    "food": "italian",
    "phone": "01223323737",
    "postcode": "cb21ab",
    "pricerange": "cheap",
    "type": "restaurant",
    "choice": "three"
   },
   {
    "name": "curry_garden",
    "address": "106_regent_street_city_centre",
    "area": "centre",
    "food": "indian",
    "phone": "01223302330",
    "postcode": "cb21dp",
    "pricerange": "expensive",
    "type": "restaurant",
    "choice": "three"
   },
   {
    "name": "anatolia",
    "address": "30_bridge_street_city_centre",
    "area": "centre",
    "food": "turkish",
    "phone": "01223362372",
    "postcode": "cb21uj",
    "pricerange": "moderate",
    "type": "restaurant"
   }
  ],
  "context": [
   "i want afghan food in the centre of town .",
   "what price range are you looking for ?",
   "any price range will be fine .",
   "what area are you looking for ?",
   "centre part of town .",
   "there are no restaurants that serve afghan food in the center of town .",
   "how about a place serving turkish food ?",
   "there are three restaurants , the locations are bridge street city centre , king_street_city_centre , and the more expensive is on mill road city centre . which do you prefer ?",
   "i don ' t care"
  ],
  "output": "anatolia meets your criteria . would you like their contact information ?",
  "gold_entities": [
   "anatolia"
  ],
  "sketch_tags": [
   "anatolia",
   "null_tag",
   "null_tag",
   "null_tag",
   "null_tag",
   "null_tag",
   "null_tag",
   "null_tag",
   "null_tag",
   "null_tag",
   "null_tag",
   "null_tag"
  ],
  "sketch_outs": [
   "sketch_name",
   "meets",
   "your",
   "criteria",
   ".",
   "would",
   "you",
   "like",
   "their",
   "contact",
   "information",
   "?"
  ]
 },
 {
  "did": 18,
  "type": "restaurant",
  "key_ptr": [],
  "kb_ptr": [],
  "kb": [
   {
    "name": "anatolia",
    "address": "30_bridge_street_city_centre",
    "area": "centre",
    "food": "turkish",
    "phone": "01223362372",
    "postcode": "cb21uj",
    "pricerange": "moderate",
    "type": "restaurant",
    "choice": "three"
   },
   {
    "name": "meze_bar",
    "address": "196_mill_road_city_centre",
    "area": "centre",
    "food": "turkish",
    "postcode": "cb13nf",
    "pricerange": "expensive",
    "type": "restaurant",
    "choice": "three"
   },
   {
    "name": "efes_restaurant",
    "address": "king_street_city_centre",
    "area": "centre",
    "food": "turkish",
    "phone": "01223500005",
    "postcode": "cb11ln",
    "pricerange": "moderate",
    "type": "restaurant",
    "choice": "three"
   },
   {
    "name": "the_missing_sock",
    "address": "finders_corner_newmarket_road",
    "area": "east",
    "food": "international",
    "phone": "01223812660",
    "postcode": "cb259aq",
    "pricerange": "cheap",
    "type": "restaurant",
    "choice": "three"
   },
   {
    "name": "pizza_hut_city_centre",
    "address": "regent_street_city_centre",
    "area": "centre",
    "food": "italian",
    "phone": "01223323737",
    "postcode": "cb21ab",
    "pricerange": "cheap",
    "type": "restaurant",
    "choice": "three"
   },
   {
    "name": "curry_garden",
    "address": "106_regent_street_city_centre",
    "area": "centre",
    "food": "indian",
    "phone": "01223302330",
    "postcode": "cb21dp",
    "pricerange": "expensive",
    "type": "restaurant",
    "choice": "three"
   },
   {
    "name": "anatolia",
    "address": "30_bridge_street_city_centre",
    "area": "centre",
    "food": "turkish",
    "phone": "01223362372",
    "postcode": "cb21uj",
    "pricerange": "moderate",
    "type": "restaurant"
   }
  ],
  "context": [
   "i want afghan food in the centre of town .",
   "what price range are you looking for ?",
   "any price range will be fine .",
   "what area are you looking for ?",
   "centre part of town .",
   "there are no restaurants that serve afghan food in the center of town .",
   "how about a place serving turkish food ?",
   "there are three restaurants , the locations are bridge street city centre , king_street_city_centre , and the more expensive is on mill road city centre . which do you prefer ?",
   "i don ' t care",
   "anatolia meets your criteria . would you like their contact information ?",
   "yes , what is their price range and address ?"
  ],
  "output": "anatolia is in the moderate price range and is located at 30_bridge_street_city_centre .",
  "gold_entities": [
   "30_bridge_street_city_centre",
   "moderate",
   "anatolia"
  ],
  "sketch_tags": [
   "anatolia",
   "null_tag",
   "null_tag",
   "null_tag",
   "moderate",
   "null_tag",
   "null_tag",
   "null_tag",
   "null_tag",
   "null_tag",
   "null_tag",
   "30_bridge_street_city_centre",
   "null_tag"
  ],
  "sketch_outs": [
   "sketch_name",
   "is",
   "in",
   "the",
   "sketch_pricerange",
   "price",
   "range",
   "and",
   "is",
   "located",
   "at",
   "sketch_address",
   "."
  ]
 },
 {
  "did": 18,
  "type": "restaurant",
  "key_ptr": [],
  "kb_ptr": [],
  "kb": [
   {
    "name": "anatolia",
    "address": "30_bridge_street_city_centre",
    "area": "centre",
    "food": "turkish",
    "phone": "01223362372",
    "postcode": "cb21uj",
    "pricerange": "moderate",
    "type": "restaurant",
    "choice": "three"
   },
   {
    "name": "meze_bar",
    "address": "196_mill_road_city_centre",
    "area": "centre",
    "food": "turkish",
    "postcode": "cb13nf",
    "pricerange": "expensive",
    "type": "restaurant",
    "choice": "three"
   },
   {
    "name": "efes_restaurant",
    "address": "king_street_city_centre",
    "area": "centre",
    "food": "turkish",
    "phone": "01223500005",
    "postcode": "cb11ln",
    "pricerange": "moderate",
    "type": "restaurant",
    "choice": "three"
   },
   {
    "name": "the_missing_sock",
    "address": "finders_corner_newmarket_road",
    "area": "east",
    "food": "international",
    "phone": "01223812660",
    "postcode": "cb259aq",
    "pricerange": "cheap",
    "type": "restaurant",
    "choice": "three"
   },
   {
    "name": "pizza_hut_city_centre",
    "address": "regent_street_city_centre",
    "area": "centre",
    "food": "italian",
    "phone": "01223323737",
    "postcode": "cb21ab",
    "pricerange": "cheap",
    "type": "restaurant",
    "choice": "three"
   },
   {
    "name": "curry_garden",
    "address": "106_regent_street_city_centre",
    "area": "centre",
    "food": "indian",
    "phone": "01223302330",
    "postcode": "cb21dp",
    "pricerange": "expensive",
    "type": "restaurant",
    "choice": "three"
   },
   {
    "name": "anatolia",
    "address": "30_bridge_street_city_centre",
    "area": "centre",
    "food": "turkish",
    "phone": "01223362372",
    "postcode": "cb21uj",
    "pricerange": "moderate",
    "type": "restaurant"
   }
  ],
  "context": [
   "i want afghan food in the centre of town .",
   "what price range are you looking for ?",
   "any price range will be fine .",
   "what area are you looking for ?",
   "centre part of town .",
   "there are no restaurants that serve afghan food in the center of town .",
   "how about a place serving turkish food ?",
   "there are three restaurants , the locations are bridge street city centre , king_street_city_centre , and the more expensive is on mill road city centre . which do you prefer ?",
   "i don ' t care",
   "anatolia meets your criteria . would you like their contact information ?",
   "yes , what is their price range and address ?",
   "anatolia is in the moderate price range and is located at 30_bridge_street_city_centre .",
   "thank you . good bye ."
  ],
  "output": "thank you , goodbye !",
  "gold_entities": [],
  "sketch_tags": [
   "null_tag",
   "null_tag",
   "null_tag",
   "null_tag",
   "null_tag"
  ],
  "sketch_outs": [
   "thank",
   "you",
   ",",
   "goodbye",
   "!"
  ]
 },
 {
  "did": 19,
  "type": "restaurant",
  "key_ptr": [],
  "kb_ptr": [],
  "kb": [
   {
    "name": "j_restaurant",
    "address": "86_regent_street_city_centre",
    "area": "centre",
    "food": "asian_oriental",
    "phone": "01223307581",
    "postcode": "cb21dp",
    "pricerange": "cheap",
    "type": "restaurant",
    "choice": "2",
    "ref": "f10eigq3"
   },
   {
    "name": "dojo_noodle_bar",
    "address": "40210_millers_yard_city_centre",
    "area": "centre",
    "food": "asian_oriental",
    "phone": "01223363471",
    "postcode": "cb21rq",
    "pricerange": "cheap",
    "type": "restaurant",
    "choice": "2",
    "ref": "f10eigq3"
   },
   {
    "name": "pizza_hut_city_centre",
    "address": "regent_street_city_centre",
    "area": "centre",
    "food": "italian",
    "phone": "01223323737",
    "postcode": "cb21ab",
    "pricerange": "cheap",
    "type": "restaurant",
    "choice": "2",
    "ref": "f10eigq3"
   },
   {
    "name": "the_missing_sock",
    "address": "finders_corner_newmarket_road",
    "area": "east",
    "food": "international",
    "phone": "01223812660",
    "postcode": "cb259aq",
    "pricerange": "cheap",
    "type": "restaurant",
    "choice": "2",
    "ref": "f10eigq3"
   },
   {
    "name": "j_restaurant",
    "address": "86_regent_street_city_centre",
    "area": "centre",
    "food": "asian_oriental",
    "phone": "01223307581",
    "postcode": "cb21dp",
    "pricerange": "cheap",
    "type": "restaurant"
   },
   {
    "name": "curry_garden",
    "address": "106_regent_street_city_centre",
    "area": "centre",
    "food": "indian",
    "phone": "01223302330",
    "postcode": "cb21dp",
    "pricerange": "expensive",
    "type": "restaurant",
    "choice": "2",
    "ref": "f10eigq3"
   },
   {
    "name": "dojo_noodle_bar",
    "address": "40210_millers_yard_city_centre",
    "area": "centre",
    "food": "asian_oriental",
    "phone": "01223363471",
    "postcode": "cb21rq",
    "pricerange": "cheap",
    "type": "restaurant"
   }
  ],
  "context": [
   "i need assistance finding a restaurant that is cheap and serves british food , can you help me ?"
  ],
  "output": "i am sorry , i do not have any cheaply priced british restaurants in the city . would you like a different type of food or maybe a different price range ?",
  "gold_entities": [],
  "sketch_tags": [
   "null_tag",
   "null_tag",
   "null_tag",
   "null_tag",
   "null_tag",
   "null_tag",
   "null_tag",
   "null_tag",
   "null_tag",
   "null_tag",
   "null_tag",
   "null_tag",
   "null_tag",
   "null_tag",
   "null_tag",
   "null_tag",
   "null_tag",
   "null_tag",
   "null_tag",
   "null_tag",
   "null_tag",
   "null_tag",
   "null_tag",
   "null_tag",
   "null_tag",
   "null_tag",
   "null_tag",
   "null_tag",
   "null_tag",
   "null_tag",
   "null_tag",
   "null_tag"
  ],
  "sketch_outs": [
   "i",
   "am",
   "sorry",
   ",",
   "i",
   "do",
   "not",
   "have",
   "any",
   "cheaply",
   "priced",
   "british",
   "restaurants",
   "in",
   "the",
   "city",
   ".",
   "would",
   "you",
   "like",
   "a",
   "different",
   "type",
   "of",
   "food",
   "or",
   "maybe",
   "a",
   "different",
   "price",
   "range",
   "?"
  ]
 },
 {
  "did": 19,
  "type": "restaurant",
  "key_ptr": [],
  "kb_ptr": [],
  "kb": [
   {
    "name": "j_restaurant",
    "address": "86_regent_street_city_centre",
    "area": "centre",
    "food": "asian_oriental",
    "phone": "01223307581",
    "postcode": "cb21dp",
    "pricerange": "cheap",
    "type": "restaurant",
    "choice": "2",
    "ref": "f10eigq3"
   },
   {
    "name": "dojo_noodle_bar",
    "address": "40210_millers_yard_city_centre",
    "area": "centre",
    "food": "asian_oriental",
    "phone": "01223363471",
    "postcode": "cb21rq",
    "pricerange": "cheap",
    "type": "restaurant",
    "choice": "2",
    "ref": "f10eigq3"
   },
   {
    "name": "pizza_hut_city_centre",
    "address": "regent_street_city_centre",
    "area": "centre",
    "food": "italian",
    "phone": "01223323737",
    "postcode": "cb21ab",
    "pricerange": "cheap",
    "type": "restaurant",
    "choice": "2",
    "ref": "f10eigq3"
   },
   {
    "name": "the_missing_sock",
    "address": "finders_corner_newmarket_road",
    "area": "east",
    "food": "international",
    "phone": "01223812660",
    "postcode": "cb259aq",
    "pricerange": "cheap",
    "type": "restaurant",
    "choice": "2",
    "ref": "f10eigq3"
   },
   {
    "name": "j_restaurant",
    "address": "86_regent_street_city_centre",
    "area": "centre",
    "food": "asian_oriental",
    "phone": "01223307581",
    "postcode": "cb21dp",
    "pricerange": "cheap",
    "type": "restaurant"
   },
   {
    "name": "curry_garden",
    "address": "106_regent_street_city_centre",
    "area": "centre",
    "food": "indian",
    "phone": "01223302330",
    "postcode": "cb21dp",
    "pricerange": "expensive",
    "type": "restaurant",
    "choice": "2",
    "ref": "f10eigq3"
   },
   {
    "name": "dojo_noodle_bar",
    "address": "40210_millers_yard_city_centre",
    "area": "centre",
    "food": "asian_oriental",
    "phone": "01223363471",
    "postcode": "cb21rq",
    "pricerange": "cheap",
    "type": "restaurant"
   }
  ],
  "context": [
   "i need assistance finding a restaurant that is cheap and serves british food , can you help me ?",
   "i am sorry , i do not have any cheaply priced british restaurants in the city . would you like a different type of food or maybe a different price range ?",
   "do you have any asian_oriental restaurants in the same price range ?"
  ],
  "output": "yes i found 2 cheap asian_oriental places to eat . the dojo_noodle_bar and j_restaurant . would you like me to book a table for you ?",
  "gold_entities": [
   "asian_oriental",
   "dojo_noodle_bar",
   "2",
   "cheap",
   "j_restaurant"
  ],
  "sketch_tags": [
   "null_tag",
   "null_tag",
   "null_tag",
   "2",
   "cheap",
   "asian_oriental",
   "null_tag",
   "null_tag",
   "null_tag",
   "null_tag",
   "null_tag",
   "dojo_noodle_bar",
   "null_tag",
   "j_restaurant",
   "null_tag",
   "null_tag",
   "null_tag",
   "null_tag",
   "null_tag",
   "null_tag",
   "null_tag",
   "null_tag",
   "null_tag",
   "null_tag",
   "null_tag",
   "null_tag"
  ],
  "sketch_outs": [
   "yes",
   "i",
   "found",
   "sketch_choice",
   "sketch_pricerange",
   "sketch_food",
   "places",
   "to",
   "eat",
   ".",
   "the",
   "sketch_name",
   "and",
   "sketch_name",
   ".",
   "would",
   "you",
   "like",
   "me",
   "to",
   "book",
   "a",
   "table",
   "for",
   "you",
   "?"
  ]
 },
 {
  "did": 19,
  "type": "restaurant",
  "key_ptr": [],
  "kb_ptr": [],
  "kb": [
   {
    "name": "j_restaurant",
    "address": "86_regent_street_city_centre",
    "area": "centre",
    "food": "asian_oriental",
    "phone": "01223307581",
    "postcode": "cb21dp",
    "pricerange": "cheap",
    "type": "restaurant",
    "choice": "2",
    "ref": "f10eigq3"
   },
   {
    "name": "dojo_noodle_bar",
    "address": "40210_millers_yard_city_centre",
    "area": "centre",
    "food": "asian_oriental",
    "phone": "01223363471",
    "postcode": "cb21rq",
    "pricerange": "cheap",
    "type": "restaurant",
    "choice": "2",
    "ref": "f10eigq3"
   },
   {
    "name": "pizza_hut_city_centre",
    "address": "regent_street_city_centre",
    "area": "centre",
    "food": "italian",
    "phone": "01223323737",
    "postcode": "cb21ab",
    "pricerange": "cheap",
    "type": "restaurant",
    "choice": "2",
    "ref": "f10eigq3"
   },
   {
    "name": "the_missing_sock",
    "address": "finders_corner_newmarket_road",
    "area": "east",
    "food": "international",
    "phone": "01223812660",
    "postcode": "cb259aq",
    "pricerange": "cheap",
    "type": "restaurant",
    "choice": "2",
    "ref": "f10eigq3"
   },
   {
    "name": "j_restaurant",
    "address": "86_regent_street_city_centre",
    "area": "centre",
    "food": "asian_oriental",
    "phone": "01223307581",
    "postcode": "cb21dp",
    "pricerange": "cheap",
    "type": "restaurant"
   },
   {
    "name": "curry_garden",
    "address": "106_regent_street_city_centre",
    "area": "centre",
    "food": "indian",
    "phone": "01223302330",
    "postcode": "cb21dp",
    "pricerange": "expensive",
    "type": "restaurant",
    "choice": "2",
    "ref": "f10eigq3"
   },
   {
    "name": "dojo_noodle_bar",
    "address": "40210_millers_yard_city_centre",
    "area": "centre",
    "food": "asian_oriental",
    "phone": "01223363471",
    "postcode": "cb21rq",
    "pricerange": "cheap",
    "type": "restaurant"
   }
  ],
  "context": [
   "i need assistance finding a restaurant that is cheap and serves british food , can you help me ?",
   "i am sorry , i do not have any cheaply priced british restaurants in the city . would you like a different type of food or maybe a different price range ?",
   "do you have any asian_oriental restaurants in the same price range ?",
   "yes i found 2 cheap asian_oriental places to eat . the dojo_noodle_bar and j_restaurant . would you like me to book a table for you ?",
   "yes . please book me a table at the dojo_noodle_bar for 7 people at 19:00 on wednesday ."
  ],
  "output": "i couldn ' t get you a table at dojo , i can get you one at j_restaurant , if you want ?",
  "gold_entities": [
   "j_restaurant"
  ],
  "sketch_tags": [
   "null_tag",
   "null_tag",
   "null_tag",
   "null_tag",
   "null_tag",
   "null_tag",
   "null_tag",
   "null_tag",
   "null_tag",
   "null_tag",
   "null_tag",
   "null_tag",
   "null_tag",
   "null_tag",
   "null_tag",
   "null_tag",
   "null_tag",
   "j_restaurant",
   "null_tag",
   "null_tag",
   "null_tag",
   "null_tag",
   "null_tag"
  ],
  "sketch_outs": [
   "i",
   "couldn",
   "'",
   "t",
   "get",
   "you",
   "a",
   "table",
   "at",
   "dojo",
   ",",
   "i",
   "can",
   "get",
   "you",
   "one",
   "at",
   "sketch_name",
   ",",
   "if",
   "you",
   "want",
   "?"
  ]
 },
 {
  "did": 19,
  "type": "restaurant",
  "key_ptr": [],
  "kb_ptr": [],
  "kb": [
   {
    "name": "j_restaurant",
    "address": "86_regent_street_city_centre",
    "area": "centre",
    "food": "asian_oriental",
    "phone": "01223307581",
    "postcode": "cb21dp",
    "pricerange": "cheap",
    "type": "restaurant",
    "choice": "2",
    "ref": "f10eigq3"
   },
   {
    "name": "dojo_noodle_bar",
    "address": "40210_millers_yard_city_centre",
    "area": "centre",
    "food": "asian_oriental",
    "phone": "01223363471",
    "postcode": "cb21rq",
    "pricerange": "cheap",
    "type": "restaurant",
    "choice": "2",
    "ref": "f10eigq3"
   },
   {
    "name": "pizza_hut_city_centre",
    "address": "regent_street_city_centre",
    "area": "centre",
    "food": "italian",
    "phone": "01223323737",
    "postcode": "cb21ab",
    "pricerange": "cheap",
    "type": "restaurant",
    "choice": "2",
    "ref": "f10eigq3"
   },
   {
    "name": "the_missing_sock",
    "address": "finders_corner_newmarket_road",
    "area": "east",
    "food": "international",
    "phone": "01223812660",
    "postcode": "cb259aq",
    "pricerange": "cheap",
    "type": "restaurant",
    "choice": "2",
    "ref": "f10eigq3"
   },
   {
    "name": "j_restaurant",
    "address": "86_regent_street_city_centre",
    "area": "centre",
    "food": "asian_oriental",
    "phone": "01223307581",
    "postcode": "cb21dp",
    "pricerange": "cheap",
    "type": "restaurant"
   },
   {
    "name": "curry_garden",
    "address": "106_regent_street_city_centre",
    "area": "centre",
    "food": "indian",
    "phone": "01223302330",
    "postcode": "cb21dp",
    "pricerange": "expensive",
    "type": "restaurant",
    "choice": "2",
    "ref": "f10eigq3"
   },
   {
    "name": "dojo_noodle_bar",
    "address": "40210_millers_yard_city_centre",
    "area": "centre",
    "food": "asian_oriental",
    "phone": "01223363471",
    "postcode": "cb21rq",
    "pricerange": "cheap",
    "type": "restaurant"
   }
  ],
  "context": [
   "i need assistance finding a restaurant that is cheap and serves british food , can you help me ?",
   "i am sorry , i do not have any cheaply priced british restaurants in the city . would you like a different type of food or maybe a different price range ?",
   "do you have any asian_oriental restaurants in the same price range ?",
   "yes i found 2 cheap asian_oriental places to eat . the dojo_noodle_bar and j_restaurant . would you like me to book a table for you ?",
   "yes . please book me a table at the dojo_noodle_bar for 7 people at 19:00 on wednesday .",
   "i couldn ' t get you a table at dojo , i can get you one at j_restaurant , if you want ?",
   "that works . same parameters , please . i need the reference number too ."
  ],
  "output": "booked ! your table will be reserved for 15 minutes . reference number: f10eigq3 .",
  "gold_entities": [
   "f10eigq3"
  ],
  "sketch_tags": [
   "null_tag",
   "null_tag",
   "null_tag",
   "null_tag",
   "null_tag",
   "null_tag",
   "null_tag",
   "null_tag",
   "null_tag",
   "null_tag",
   "null_tag",
   "null_tag",
   "null_tag",
   "f10eigq3",
   "null_tag"
  ],
  "sketch_outs": [
   "booked",
   "!",
   "your",
   "table",
   "will",
   "be",
   "reserved",
   "for",
   "15",
   "minutes",
   ".",
   "reference",
   "number:",
   "sketch_ref",
   "."
  ]
 },
 {
  "did": 19,
  "type": "restaurant",
  "key_ptr": [],
  "kb_ptr": [],
  "kb": [
   {
    "name": "j_restaurant",
    "address": "86_regent_street_city_centre",
    "area": "centre",
    "food": "asian_oriental",
    "phone": "01223307581",
    "postcode": "cb21dp",
    "pricerange": "cheap",
    "type": "restaurant",
    "choice": "2",
    "ref": "f10eigq3"
   },
   {
    "name": "dojo_noodle_bar",
    "address": "40210_millers_yard_city_centre",
    "area": "centre",
    "food": "asian_oriental",
    "phone": "01223363471",
    "postcode": "cb21rq",
    "pricerange": "cheap",
    "type": "restaurant",
    "choice": "2",
    "ref": "f10eigq3"
   },
   {
    "name": "pizza_hut_city_centre",
    "address": "regent_street_city_centre",
    "area": "centre",
    "food": "italian",
    "phone": "01223323737",
    "postcode": "cb21ab",
    "pricerange": "cheap",
    "type": "restaurant",
    "choice": "2",
    "ref": "f10eigq3"
   },
   {
    "name": "the_missing_sock",
    "address": "finders_corner_newmarket_road",
    "area": "east",
    "food": "international",
    "phone": "01223812660",
    "postcode": "cb259aq",
    "pricerange": "cheap",
    "type": "restaurant",
    "choice": "2",
    "ref": "f10eigq3"
   },
   {
    "name": "j_restaurant",
    "address": "86_regent_street_city_centre",
    "area": "centre",
    "food": "asian_oriental",
    "phone": "01223307581",
    "postcode": "cb21dp",
    "pricerange": "cheap",
    "type": "restaurant"
   },
   {
    "name": "curry_garden",
    "address": "106_regent_street_city_centre",
    "area": "centre",
    "food": "indian",
    "phone": "01223302330",
    "postcode": "cb21dp",
    "pricerange": "expensive",
    "type": "restaurant",
    "choice": "2",
    "ref": "f10eigq3"
   },
   {
    "name": "dojo_noodle_bar",
    "address": "40210_millers_yard_city_centre",
    "area": "centre",
    "food": "asian_oriental",
    "phone": "01223363471",
    "postcode": "cb21rq",
    "pricerange": "cheap",
    "type": "restaurant"
   }
  ],
  "context": [
   "i need assistance finding a restaurant that is cheap and serves british food , can you help me ?",
   "i am sorry , i do not have any cheaply priced british restaurants in the city . would you like a different type of food or maybe a different price range ?",
   "do you have any asian_oriental restaurants in the same price range ?",
   "yes i found 2 cheap asian_oriental places to eat . the dojo_noodle_bar and j_restaurant . would you like me to book a table for you ?",
   "yes . please book me a table at the dojo_noodle_bar for 7 people at 19:00 on wednesday .",
   "i couldn ' t get you a table at dojo , i can get you one at j_restaurant , if you want ?",
   "that works . same parameters , please . i need the reference number too .",
   "booked ! your table will be reserved for 15 minutes . reference number: f10eigq3 .",
   "great thank you for all your help ."
  ],
  "output": "do you need anything else ?",
  "gold_entities": [],
  "sketch_tags": [
   "null_tag",
   "null_tag",
   "null_tag",
   "null_tag",
   "null_tag",
   "null_tag"
  ],
  "sketch_outs": [
   "do",
   "you",
   "need",
   "anything",
   "else",
   "?"
  ]
 },
 {
  "did": 19,
  "type": "restaurant",
  "key_ptr": [],
  "kb_ptr": [],
  "kb": [
   {
    "name": "j_restaurant",
    "address": "86_regent_street_city_centre",
    "area": "centre",
    "food": "asian_oriental",
    "phone": "01223307581",
    "postcode": "cb21dp",
    "pricerange": "cheap",
    "type": "restaurant",
    "choice": "2",
    "ref": "f10eigq3"
   },
   {
    "name": "dojo_noodle_bar",
    "address": "40210_millers_yard_city_centre",
    "area": "centre",
    "food": "asian_oriental",
    "phone": "01223363471",
    "postcode": "cb21rq",
    "pricerange": "cheap",
    "type": "restaurant",
    "choice": "2",
    "ref": "f10eigq3"
   },
   {
    "name": "pizza_hut_city_centre",
    "address": "regent_street_city_centre",
    "area": "centre",
    "food": "italian",
    "phone": "01223323737",
    "postcode": "cb21ab",
    "pricerange": "cheap",
    "type": "restaurant",
    "choice": "2",
    "ref": "f10eigq3"
   },
   {
    "name": "the_missing_sock",
    "address": "finders_corner_newmarket_road",
    "area": "east",
    "food": "international",
    "phone": "01223812660",
    "postcode": "cb259aq",
    "pricerange": "cheap",
    "type": "restaurant",
    "choice": "2",
    "ref": "f10eigq3"
   },
   {
    "name": "j_restaurant",
    "address": "86_regent_street_city_centre",
    "area": "centre",
    "food": "asian_oriental",
    "phone": "01223307581",
    "postcode": "cb21dp",
    "pricerange": "cheap",
    "type": "restaurant"
   },
   {
    "name": "curry_garden",
    "address": "106_regent_street_city_centre",
    "area": "centre",
    "food": "indian",
    "phone": "01223302330",
    "postcode": "cb21dp",
    "pricerange": "expensive",
    "type": "restaurant",
    "choice": "2",
    "ref": "f10eigq3"
   },
   {
    "name": "dojo_noodle_bar",
    "address": "40210_millers_yard_city_centre",
    "area": "centre",
    "food": "asian_oriental",
    "phone": "01223363471",
    "postcode": "cb21rq",
    "pricerange": "cheap",
    "type": "restaurant"
   }
  ],
  "context": [
   "i need assistance finding a restaurant that is cheap and serves british food , can you help me ?",
   "i am sorry , i do not have any cheaply priced british restaurants in the city . would you like a different type of food or maybe a different price range ?",
   "do you have any asian_oriental restaurants in the same price range ?",
   "yes i found 2 cheap asian_oriental places to eat . the dojo_noodle_bar and j_restaurant . would you like me to book a table for you ?",
   "yes . please book me a table at the dojo_noodle_bar for 7 people at 19:00 on wednesday .",
   "i couldn ' t get you a table at dojo , i can get you one at j_restaurant , if you want ?",
   "that works . same parameters , please . i need the reference number too .",
   "booked ! your table will be reserved for 15 minutes . reference number: f10eigq3 .",
   "great thank you for all your help .",
   "do you need anything else ?",
   "that was all thank you ."
  ],
  "output": "okay great . thanks for calling and enjoy your dinner .",
  "gold_entities": [],
  "sketch_tags": [
   "null_tag",
   "null_tag",
   "null_tag",
   "null_tag",
   "null_tag",
   "null_tag",
   "null_tag",
   "null_tag",
   "null_tag",
   "null_tag",
   "null_tag"
  ],
  "sketch_outs": [
   "okay",
   "great",
   ".",
   "thanks",
   "for",
   "calling",
   "and",
   "enjoy",
   "your",
   "dinner",
   "."
  ]
 },
 {
  "did": 20,
  "type": "hotel",
  "key_ptr": [],
  "kb_ptr": [],
  "kb": [
   {
    "name": "acorn_guest_house",
    "address": "154_chesterton_road",
    "area": "north",
    "phone": "01223353888",
    "postcode": "cb41da",
    "pricerange": "moderate",
    "stars": "4_star",
    "type": "guesthouse"
   },
   {
    "name": "archway_house",
    "address": "52_gilbert_road",
    "area": "north",
    "phone": "01223575314",
    "postcode": "cb43pe",
    "pricerange": "moderate",
    "stars": "4_star",
    "type": "guesthouse",
    "choice": "11",
    "ref": "3zyk9lo1"
   },
   {
    "name": "arbury_lodge_guesthouse",
    "address": "82_arbury_road",
    "area": "north",
    "phone": "01223364319",
    "postcode": "cb42je",
    "pricerange": "moderate",
    "stars": "4_star",
    "type": "guesthouse",
    "choice": "11",
    "ref": "3zyk9lo1"
   },
   {
    "name": "kirkwood_house",
    "address": "172_chesterton_road",
    "area": "north",
    "phone": "01223306283",
    "postcode": "cb41da",
    "pricerange": "moderate",
    "stars": "4_star",
    "type": "guesthouse",
    "choice": "11",
    "ref": "3zyk9lo1"
   },
   {
    "name": "home_from_home",
    "address": "78-80_milton_road",
    "area": "north",
    "phone": "01223323555",
    "postcode": "cb41la",
    "pricerange": "moderate",
    "stars": "4_star",
    "type": "guesthouse",
    "choice": "11",
    "ref": "3zyk9lo1"
   },
   {
    "name": "acorn_guest_house",
    "address": "154_chesterton_road",
    "area": "north",
    "phone": "01223353888",
    "postcode": "cb41da",
    "pricerange": "moderate",
    "stars": "4_star",
    "type": "guesthouse",
    "choice": "11",
    "ref": "3zyk9lo1"
   },
   {
    "name": "hamilton_lodge",
    "address": "156_chesterton_road",
    "area": "north",
    "phone": "01223365664",
    "postcode": "cb41da",
    "pricerange": "moderate",
    "stars": "3_star",
    "type": "guesthouse",
    "choice": "11",
    "ref": "3zyk9lo1"
   }
  ],
  "context": [
   "i need a hotel on the north side with free parking ."
  ],
  "output": "okay , there are 11 places to stay that might work . would you prefer a guesthouse or a hotel ?",
  "gold_entities": [
   "11",
   "guesthouse"
  ],
  "sketch_tags": [
   "null_tag",
   "null_tag",
   "null_tag",
   "null_tag",
   "11",
   "null_tag",
   "null_tag",
   "null_tag",
   "null_tag",
   "null_tag",
   "null_tag",
   "null_tag",
   "null_tag",
   "null_tag",
   "null_tag",
   "null_tag",
   "guesthouse",
   "null_tag",
   "null_tag",
   "null_tag",
   "null_tag"
  ],
  "sketch_outs": [
   "okay",
   ",",
   "there",
   "are",
   "sketch_choice",
   "places",
   "to",
   "stay",
   "that",
   "might",
   "work",
   ".",
   "would",
   "you",
   "prefer",
   "a",
   "sketch_type",
   "or",
   "a",
   "hotel",
   "?"
  ]
 },
 {
  "did": 20,
  "type": "hotel",
  "key_ptr": [],
  "kb_ptr": [],
  "kb": [
   {
    "name": "acorn_guest_house",
    "address": "154_chesterton_road",
    "area": "north",
    "phone": "01223353888",
    "postcode": "cb41da",
    "pricerange": "moderate",
    "stars": "4_star",
    "type": "guesthouse"
   },
   {
    "name": "archway_house",
    "address": "52_gilbert_road",
    "area": "north",
    "phone": "01223575314",
    "postcode": "cb43pe",
    "pricerange": "moderate",
    "stars": "4_star",
    "type": "guesthouse",
    "choice": "11",
    "ref": "3zyk9lo1"
   },
   {
    "name": "arbury_lodge_guesthouse",
    "address": "82_arbury_road",
    "area": "north",
    "phone": "01223364319",
    "postcode": "cb42je",
    "pricerange": "moderate",
    "stars": "4_star",
    "type": "guesthouse",
    "choice": "11",
    "ref": "3zyk9lo1"
   },
   {
    "name": "kirkwood_house",
    "address": "172_chesterton_road",
    "area": "north",
    "phone": "01223306283",
    "postcode": "cb41da",
    "pricerange": "moderate",
    "stars": "4_star",
    "type": "guesthouse",
    "choice": "11",
    "ref": "3zyk9lo1"
   },
   {
    "name": "home_from_home",
    "address": "78-80_milton_road",
    "area": "north",
    "phone": "01223323555",
    "postcode": "cb41la",
    "pricerange": "moderate",
    "stars": "4_star",
    "type": "guesthouse",
    "choice": "11",
    "ref": "3zyk9lo1"
   },
   {
    "name": "acorn_guest_house",
    "address": "154_chesterton_road",
    "area": "north",
    "phone": "01223353888",
    "postcode": "cb41da",
    "pricerange": "moderate",
    "stars": "4_star",
    "type": "guesthouse",
    "choice": "11",
    "ref": "3zyk9lo1"
   },
   {
    "name": "hamilton_lodge",
    "address": "156_chesterton_road",
    "area": "north",
    "phone": "01223365664",
    "postcode": "cb41da",
    "pricerange": "moderate",
    "stars": "3_star",
    "type": "guesthouse",
    "choice": "11",
    "ref": "3zyk9lo1"
   }
  ],
  "context": [
   "i need a hotel on the north side with free parking .",
   "okay , there are 11 places to stay that might work . would you prefer a guesthouse or a hotel ?",
   "i ' d prefer a moderate price guesthouse ."
  ],
  "output": "that leaves us with about 7 options . can i suggest the acorn_guest_house ? it is a 4_star moderately priced guesthouse in the north .",
  "gold_entities": [
   "north",
   "acorn_guest_house",
   "4_star",
   "guesthouse"
  ],
  "sketch_tags": [
   "null_tag",
   "null_tag",
   "null_tag",
   "null_tag",
   "null_tag",
   "null_tag",
   "null_tag",
   "null_tag",
   "null_tag",
   "null_tag",
   "null_tag",
   "null_tag",
   "acorn_guest_house",
   "null_tag",
   "null_tag",
   "null_tag",
   "null_tag",
   "4_star",
   "null_tag",
   "null_tag",
   "guesthouse",
   "null_tag",
   "null_tag",
   "north",
   "null_tag"
  ],
  "sketch_outs": [
   "that",
   "leaves",
   "us",
   "with",
   "about",
   "7",
   "options",
   ".",
   "can",
   "i",
   "suggest",
   "the",
   "sketch_name",
   "?",
   "it",
   "is",
   "a",
   "sketch_stars",
   "moderately",
   "priced",
   "sketch_type",
   "in",
   "the",
   "sketch_area",
   "."
  ]
 },
 {
  "did": 20,
  "type": "hotel",
  "key_ptr": [],
  "kb_ptr": [],
  "kb": [
   {
    "name": "acorn_guest_house",
    "address": "154_chesterton_road",
    "area": "north",
    "phone": "01223353888",
    "postcode": "cb41da",
    "pricerange": "moderate",
    "stars": "4_star",
    "type": "guesthouse"
   },
   {
    "name": "archway_house",
    "address": "52_gilbert_road",
    "area": "north",
    "phone": "01223575314",
    "postcode": "cb43pe",
    "pricerange": "moderate",
    "stars": "4_star",
    "type": "guesthouse",
    "choice": "11",
    "ref": "3zyk9lo1"
   },
   {
    "name": "arbury_lodge_guesthouse",
    "address": "82_arbury_road",
    "area": "north",
    "phone": "01223364319",
    "postcode": "cb42je",
    "pricerange": "moderate",
    "stars": "4_star",
    "type": "guesthouse",
    "choice": "11",
    "ref": "3zyk9lo1"
   },
   {
    "name": "kirkwood_house",
    "address": "172_chesterton_road",
    "area": "north",
    "phone": "01223306283",
    "postcode": "cb41da",
    "pricerange": "moderate",
    "stars": "4_star",
    "type": "guesthouse",
    "choice": "11",
    "ref": "3zyk9lo1"
   },
   {
    "name": "home_from_home",
    "address": "78-80_milton_road",
    "area": "north",
    "phone": "01223323555",
    "postcode": "cb41la",
    "pricerange": "moderate",
    "stars": "4_star",
    "type": "guesthouse",
    "choice": "11",
    "ref": "3zyk9lo1"
   },
   {
    "name": "acorn_guest_house",
    "address": "154_chesterton_road",
    "area": "north",
    "phone": "01223353888",
    "postcode": "cb41da",
    "pricerange": "moderate",
    "stars": "4_star",
    "type": "guesthouse",
    "choice": "11",
    "ref": "3zyk9lo1"
   },
   {
    "name": "hamilton_lodge",
    "address": "156_chesterton_road",
    "area": "north",
    "phone": "01223365664",
    "postcode": "cb41da",
    "pricerange": "moderate",
    "stars": "3_star",
    "type": "guesthouse",
    "choice": "11",
    "ref": "3zyk9lo1"
   }
  ],
  "context": [
   "i need a hotel on the north side with free parking .",
   "okay , there are 11 places to stay that might work . would you prefer a guesthouse or a hotel ?",
   "i ' d prefer a moderate price guesthouse .",
   "that leaves us with about 7 options . can i suggest the acorn_guest_house ? it is a 4_star moderately priced guesthouse in the north .",
   "that sounds fine . would you make a reservation for 4 people , 3 nights starting monday ?"
  ],
  "output": "your booking was successful and reference number is 3zyk9lo1 . is there anything else i may assist you with ?",
  "gold_entities": [
   "3zyk9lo1"
  ],
  "sketch_tags": [
   "null_tag",
   "null_tag",
   "null_tag",
   "null_tag",
   "null_tag",
   "null_tag",
   "null_tag",
   "null_tag",
   "3zyk9lo1",
   "null_tag",
   "null_tag",
   "null_tag",
   "null_tag",
   "null_tag",
   "null_tag",
   "null_tag",
   "null_tag",
   "null_tag",
   "null_tag",
   "null_tag"
  ],
  "sketch_outs": [
   "your",
   "booking",
   "was",
   "successful",
   "and",
   "reference",
   "number",
   "is",
   "sketch_ref",
   ".",
   "is",
   "there",
   "anything",
   "else",
   "i",
   "may",
   "assist",
   "you",
   "with",
   "?"
  ]
 },
 {
  "did": 20,
  "type": "hotel",
  "key_ptr": [],
  "kb_ptr": [],
  "kb": [
   {
    "name": "acorn_guest_house",
    "address": "154_chesterton_road",
    "area": "north",
    "phone": "01223353888",
    "postcode": "cb41da",
    "pricerange": "moderate",
    "stars": "4_star",
    "type": "guesthouse"
   },
   {
    "name": "archway_house",
    "address": "52_gilbert_road",
    "area": "north",
    "phone": "01223575314",
    "postcode": "cb43pe",
    "pricerange": "moderate",
    "stars": "4_star",
    "type": "guesthouse",
    "choice": "11",
    "ref": "3zyk9lo1"
   },
   {
    "name": "arbury_lodge_guesthouse",
    "address": "82_arbury_road",
    "area": "north",
    "phone": "01223364319",
    "postcode": "cb42je",
    "pricerange": "moderate",
    "stars": "4_star",
    "type": "guesthouse",
    "choice": "11",
    "ref": "3zyk9lo1"
   },
   {
    "name": "kirkwood_house",
    "address": "172_chesterton_road",
    "area": "north",
    "phone": "01223306283",
    "postcode": "cb41da",
    "pricerange": "moderate",
    "stars": "4_star",
    "type": "guesthouse",
    "choice": "11",
    "ref": "3zyk9lo1"
   },
   {
    "name": "home_from_home",
    "address": "78-80_milton_road",
    "area": "north",
    "phone": "01223323555",
    "postcode": "cb41la",
    "pricerange": "moderate",
    "stars": "4_star",
    "type": "guesthouse",
    "choice": "11",
    "ref": "3zyk9lo1"
   },
   {
    "name": "acorn_guest_house",
    "address": "154_chesterton_road",
    "area": "north",
    "phone": "01223353888",
    "postcode": "cb41da",
    "pricerange": "moderate",
    "stars": "4_star",
    "type": "guesthouse",
    "choice": "11",
    "ref": "3zyk9lo1"
   },
   {
    "name": "hamilton_lodge",
    "address": "156_chesterton_road",
    "area": "north",
    "phone": "01223365664",
    "postcode": "cb41da",
    "pricerange": "moderate",
    "stars": "3_star",
    "type": "guesthouse",
    "choice": "11",
    "ref": "3zyk9lo1"
   }
  ],
  "context": [
   "i need a hotel on the north side with free parking .",
   "okay , there are 11 places to stay that might work . would you prefer a guesthouse or a hotel ?",
   "i ' d prefer a moderate price guesthouse .",
   "that leaves us with about 7 options . can i suggest the acorn_guest_house ? it is a 4_star moderately priced guesthouse in the north .",
   "that sounds fine . would you make a reservation for 4 people , 3 nights starting monday ?",
   "your booking was successful and reference number is 3zyk9lo1 . is there anything else i may assist you with ?",
   "no , that about covers it . thanks for your help today ."
  ],
  "output": "you are welcome . thank you for using cambridge towninfo centre . goodbye .",
  "gold_entities": [],
  "sketch_tags": [
   "null_tag",
   "null_tag",
   "null_tag",
   "null_tag",
   "null_tag",
   "null_tag",
   "null_tag",
   "null_tag",
   "null_tag",
   "null_tag",
   "null_tag",
   "null_tag",
   "null_tag",
   "null_tag"
  ],
  "sketch_outs": [
   "you",
   "are",
   "welcome",
   ".",
   "thank",
   "you",
   "for",
   "using",
   "cambridge",
   "towninfo",
   "centre",
   ".",
   "goodbye",
   "."
  ]
 },
 {
  "did": 21,
  "type": "hotel",
  "key_ptr": [],
  "kb_ptr": [],
  "kb": [
   {
    "name": "alexander_bed_and_breakfast",
    "address": "56_saint_barnabas_road",
    "area": "centre",
    "phone": "01223525725",
    "postcode": "cb12de",
    "pricerange": "cheap",
    "stars": "4_star",
    "type": "guesthouse",
    "ref": "tllgqvmh"
   },
   {
    "name": "acorn_guest_house",
    "address": "154_chesterton_road",
    "area": "north",
    "phone": "01223353888",
    "postcode": "cb41da",
    "pricerange": "moderate",
    "stars": "4_star",
    "type": "guesthouse",
    "ref": "tllgqvmh"
   },
   {
    "name": "alpha-milton_guest_house",
    "address": "63_milton_road",
    "area": "north",
    "phone": "01223311625",
    "postcode": "cb41xa",
    "pricerange": "moderate",
    "stars": "3_star",
    "type": "guesthouse",
    "ref": "tllgqvmh"
   },
   {
    "name": "a_and_b_guest_house",
    "address": "124_tenison_road",
    "area": "east",
    "phone": "01223315702",
    "postcode": "cb12dp",
    "pricerange": "moderate",
    "stars": "4_star",
    "type": "guesthouse",
    "ref": "tllgqvmh"
   },
   {
    "name": "avalon",
    "address": "62_gilbert_road",
    "area": "north",
    "phone": "01223353071",
    "postcode": "cb43pd",
    "pricerange": "moderate",
    "stars": "4_star",
    "type": "guesthouse",
    "ref": "tllgqvmh"
   },
   {
    "name": "avalon",
    "address": "62_gilbert_road",
    "area": "north",
    "phone": "01223353071",
    "postcode": "cb43pd",
    "pricerange": "moderate",
    "stars": "4_star",
    "type": "guesthouse"
   },
   {
    "name": "allenbell",
    "address": "517a_coldham_lane",
    "area": "east",
    "phone": "01223210353",
    "postcode": "cb13js",
    "pricerange": "cheap",
    "stars": "4_star",
    "type": "guesthouse",
    "ref": "tllgqvmh"
   }
  ],
  "context": [
   "i ' m looking for the avalon ."
  ],
  "output": "the avalon is a 4_star , moderately priced guesthouse on the north side of town . they offer free parking and free internet .",
  "gold_entities": [
   "north",
   "avalon",
   "4_star",
   "guesthouse"
  ],
  "sketch_tags": [
   "null_tag",
   "avalon",
   "null_tag",
   "null_tag",
   "4_star",
   "null_tag",
   "null_tag",
   "null_tag",
   "guesthouse",
   "null_tag",
   "null_tag",
   "north",
   "null_tag",
   "null_tag",
   "null_tag",
   "null_tag",
   "null_tag",
   "null_tag",
   "null_tag",
   "null_tag",
   "null_tag",
   "null_tag",
   "null_tag",
   "null_tag"
  ],
  "sketch_outs": [
   "the",
   "sketch_name",
   "is",
   "a",
   "sketch_stars",
   ",",
   "moderately",
   "priced",
   "sketch_type",
   "on",
   "the",
   "sketch_area",
   "side",
   "of",
   "town",
   ".",
   "they",
   "offer",
   "free",
   "parking",
   "and",
   "free",
   "internet",
   "."
  ]
 },
 {
  "did": 21,
  "type": "hotel",
  "key_ptr": [],
  "kb_ptr": [],
  "kb": [
   {
    "name": "alexander_bed_and_breakfast",
    "address": "56_saint_barnabas_road",
    "area": "centre",
    "phone": "01223525725",
    "postcode": "cb12de",
    "pricerange": "cheap",
    "stars": "4_star",
    "type": "guesthouse",
    "ref": "tllgqvmh"
   },
   {
    "name": "acorn_guest_house",
    "address": "154_chesterton_road",
    "area": "north",
    "phone": "01223353888",
    "postcode": "cb41da",
    "pricerange": "moderate",
    "stars": "4_star",
    "type": "guesthouse",
    "ref": "tllgqvmh"
   },
   {
    "name": "alpha-milton_guest_house",
    "address": "63_milton_road",
    "area": "north",
    "phone": "01223311625",
    "postcode": "cb41xa",
    "pricerange": "moderate",
    "stars": "3_star",
    "type": "guesthouse",
    "ref": "tllgqvmh"
   },
   {
    "name": "a_and_b_guest_house",
    "address": "124_tenison_road",
    "area": "east",
    "phone": "01223315702",
    "postcode": "cb12dp",
    "pricerange": "moderate",
    "stars": "4_star",
    "type": "guesthouse",
    "ref": "tllgqvmh"
   },
   {
    "name": "avalon",
    "address": "62_gilbert_road",
    "area": "north",
    "phone": "01223353071",
    "postcode": "cb43pd",
    "pricerange": "moderate",
    "stars": "4_star",
    "type": "guesthouse",
    "ref": "tllgqvmh"
   },
   {
    "name": "avalon",
    "address": "62_gilbert_road",
    "area": "north",
    "phone": "01223353071",
    "postcode": "cb43pd",
    "pricerange": "moderate",
    "stars": "4_star",
    "type": "guesthouse"
   },
   {
    "name": "allenbell",
    "address": "517a_coldham_lane",
    "area": "east",
    "phone": "01223210353",
    "postcode": "cb13js",
    "pricerange": "cheap",
    "stars": "4_star",
    "type": "guesthouse",
    "ref": "tllgqvmh"
   }
  ],
  "context": [
   "i ' m looking for the avalon .",
   "the avalon is a 4_star , moderately priced guesthouse on the north side of town . they offer free parking and free internet .",
   "great . would you please see if you can book a party of 8 for 5 nights beginning thursday ?"
  ],
  "output": "booking was successful . you ' re reference number is tllgqvmh .",
  "gold_entities": [
   "tllgqvmh"
  ],
  "sketch_tags": [
   "null_tag",
   "null_tag",
   "null_tag",
   "null_tag",
   "null_tag",
   "null_tag",
   "null_tag",
   "null_tag",
   "null_tag",
   "null_tag",
   "tllgqvmh",
   "null_tag"
  ],
  "sketch_outs": [
   "booking",
   "was",
   "successful",
   ".",
   "you",
   "'",
   "re",
   "reference",
   "number",
   "is",
   "sketch_ref",
   "."
  ]
 },
 {
  "did": 21,
  "type": "hotel",
  "key_ptr": [],
  "kb_ptr": [],
  "kb": [
   {
    "name": "alexander_bed_and_breakfast",
    "address": "56_saint_barnabas_road",
    "area": "centre",
    "phone": "01223525725",
    "postcode": "cb12de",
    "pricerange": "cheap",
    "stars": "4_star",
    "type": "guesthouse",
    "ref": "tllgqvmh"
   },
   {
    "name": "acorn_guest_house",
    "address": "154_chesterton_road",
    "area": "north",
    "phone": "01223353888",
    "postcode": "cb41da",
    "pricerange": "moderate",
    "stars": "4_star",
    "type": "guesthouse",
    "ref": "tllgqvmh"
   },
   {
    "name": "alpha-milton_guest_house",
    "address": "63_milton_road",
    "area": "north",
    "phone": "01223311625",
    "postcode": "cb41xa",
    "pricerange": "moderate",
    "stars": "3_star",
    "type": "guesthouse",
    "ref": "tllgqvmh"
   },
   {
    "name": "a_and_b_guest_house",
    "address": "124_tenison_road",
    "area": "east",
    "phone": "01223315702",
    "postcode": "cb12dp",
    "pricerange": "moderate",
    "stars": "4_star",
    "type": "guesthouse",
    "ref": "tllgqvmh"
   },
   {
    "name": "avalon",
    "address": "62_gilbert_road",
    "area": "north",
    "phone": "01223353071",
    "postcode": "cb43pd",
    "pricerange": "moderate",
    "stars": "4_star",
    "type": "guesthouse",
    "ref": "tllgqvmh"
   },
   {
    "name": "avalon",
    "address": "62_gilbert_road",
    "area": "north",
    "phone": "01223353071",
    "postcode": "cb43pd",
    "pricerange": "moderate",
    "stars": "4_star",
    "type": "guesthouse"
   },
   {
    "name": "allenbell",
    "address": "517a_coldham_lane",
    "area": "east",
    "phone": "01223210353",
    "postcode": "cb13js",
    "pricerange": "cheap",
    "stars": "4_star",
    "type": "guesthouse",
    "ref": "tllgqvmh"
   }
  ],
  "context": [
   "i ' m looking for the avalon .",
   "the avalon is a 4_star , moderately priced guesthouse on the north side of town . they offer free parking and free internet .",
   "great . would you please see if you can book a party of 8 for 5 nights beginning thursday ?",
   "booking was successful . you ' re reference number is tllgqvmh .",
   "great , thanks ."
  ],
  "output": "is there anything else i can help you with ?",
  "gold_entities": [],
  "sketch_tags": [
   "null_tag",
   "null_tag",
   "null_tag",
   "null_tag",
   "null_tag",
   "null_tag",
   "null_tag",
   "null_tag",
   "null_tag",
   "null_tag"
  ],
  "sketch_outs": [
   "is",
   "there",
   "anything",
   "else",
   "i",
   "can",
   "help",
   "you",
   "with",
   "?"
  ]
 },
 {
  "did": 21,
  "type": "hotel",
  "key_ptr": [],
  "kb_ptr": [],
  "kb": [
   {
    "name": "alexander_bed_and_breakfast",
    "address": "56_saint_barnabas_road",
    "area": "centre",
    "phone": "01223525725",
    "postcode": "cb12de",
    "pricerange": "cheap",
    "stars": "4_star",
    "type": "guesthouse",
    "ref": "tllgqvmh"
   },
   {
    "name": "acorn_guest_house",
    "address": "154_chesterton_road",
    "area": "north",
    "phone": "01223353888",
    "postcode": "cb41da",
    "pricerange": "moderate",
    "stars": "4_star",
    "type": "guesthouse",
    "ref": "tllgqvmh"
   },
   {
    "name": "alpha-milton_guest_house",
    "address": "63_milton_road",
    "area": "north",
    "phone": "01223311625",
    "postcode": "cb41xa",
    "pricerange": "moderate",
    "stars": "3_star",
    "type": "guesthouse",
    "ref": "tllgqvmh"
   },
   {
    "name": "a_and_b_guest_house",
    "address": "124_tenison_road",
    "area": "east",
    "phone": "01223315702",
    "postcode": "cb12dp",
    "pricerange": "moderate",
    "stars": "4_star",
    "type": "guesthouse",
    "ref": "tllgqvmh"
   },
   {
    "name": "avalon",
    "address": "62_gilbert_road",
    "area": "north",
    "phone": "01223353071",
    "postcode": "cb43pd",
    "pricerange": "moderate",
    "stars": "4_star",
    "type": "guesthouse",
    "ref": "tllgqvmh"
   },
   {
    "name": "avalon",
    "address": "62_gilbert_road",
    "area": "north",
    "phone": "01223353071",
    "postcode": "cb43pd",
    "pricerange": "moderate",
    "stars": "4_star",
    "type": "guesthouse"
   },
   {
    "name": "allenbell",
    "address": "517a_coldham_lane",
    "area": "east",
    "phone": "01223210353",
    "postcode": "cb13js",
    "pricerange": "cheap",
    "stars": "4_star",
    "type": "guesthouse",
    "ref": "tllgqvmh"
   }
  ],
  "context": [
   "i ' m looking for the avalon .",
   "the avalon is a 4_star , moderately priced guesthouse on the north side of town . they offer free parking and free internet .",
   "great . would you please see if you can book a party of 8 for 5 nights beginning thursday ?",
   "booking was successful . you ' re reference number is tllgqvmh .",
   "great , thanks .",
   "is there anything else i can help you with ?",
   "no , that ' s it . thank you for your help !"
  ],
  "output": "you are very welcome ! enjoy your stay ! goodbye !",
  "gold_entities": [],
  "sketch_tags": [
   "null_tag",
   "null_tag",
   "null_tag",
   "null_tag",
   "null_tag",
   "null_tag",
   "null_tag",
   "null_tag",
   "null_tag",
   "null_tag",
   "null_tag"
  ],
  "sketch_outs": [
   "you",
   "are",
   "very",
   "welcome",
   "!",
   "enjoy",
   "your",
   "stay",
   "!",
   "goodbye",
   "!"
  ]
 },
 {
  "did": 22,
  "type": "restaurant",
  "key_ptr": [],
  "kb_ptr": [],
  "kb": [
   {
    "name": "kohinoor",
    "address": "74_mill_road_city_centre",
    "area": "centre",
    "food": "indian",
    "phone": "01223323639",
    "postcode": "cb12as",
    "pricerange": "cheap",
    "type": "restaurant",
    "choice": "15",
    "ref": "z3fwsa48"
   },
   {
    "name": "ask_restaurant",
    "address": "12_bridge_street_city_centre",
    "area": "centre",
    "food": "italian",
    "phone": "01223364917",
    "postcode": "cb21uf",
    "pricerange": "cheap",
    "type": "restaurant",
    "choice": "15",
    "ref": "z3fwsa48"
   },
   {
    "name": "charlie_chan",
    "address": "regent_street_city_centre",
    "area": "centre",
    "food": "chinese",
    "phone": "01223361763",
    "postcode": "cb21db",
    "pricerange": "cheap",
    "type": "restaurant",
    "choice": "15",
    "ref": "z3fwsa48"
   },
   {
    "name": "pizza_hut_city_centre",
    "address": "regent_street_city_centre",
    "area": "centre",
    "food": "italian",
    "phone": "01223323737",
    "postcode": "cb21ab",
    "pricerange": "cheap",
    "type": "restaurant",
    "choice": "15",
    "ref": "z3fwsa48"
   },
   {
    "name": "charlie_chan",
    "address": "regent_street_city_centre",
    "area": "centre",
    "food": "chinese",
    "phone": "01223361763",
    "postcode": "cb21db",
    "pricerange": "cheap",
    "type": "restaurant"
   },
   {
    "name": "golden_house",
    "address": "12_lensfield_road_city_centre",
    "area": "centre",
    "food": "chinese",
    "phone": "01842753771",
    "postcode": "cb21eg",
    "pricerange": "cheap",
    "type": "restaurant",
    "choice": "15",
    "ref": "z3fwsa48"
   },
   {
    "name": "dojo_noodle_bar",
    "address": "40210_millers_yard_city_centre",
    "area": "centre",
    "food": "asian_oriental",
    "phone": "01223363471",
    "postcode": "cb21rq",
    "pricerange": "cheap",
    "type": "restaurant"
   }
  ],
  "context": [
   "i need help finding a very cheap restaurant located in the centre , can you help me ?"
  ],
  "output": "what type of food are you looking to eat ?",
  "gold_entities": [],
  "sketch_tags": [
   "null_tag",
   "null_tag",
   "null_tag",
   "null_tag",
   "null_tag",
   "null_tag",
   "null_tag",
   "null_tag",
   "null_tag",
   "null_tag"
  ],
  "sketch_outs": [
   "what",
   "type",
   "of",
   "food",
   "are",
   "you",
   "looking",
   "to",
   "eat",
   "?"
  ]
 },
 {
  "did": 22,
  "type": "restaurant",
  "key_ptr": [],
  "kb_ptr": [],
  "kb": [
   {
    "name": "kohinoor",
    "address": "74_mill_road_city_centre",
    "area": "centre",
    "food": "indian",
    "phone": "01223323639",
    "postcode": "cb12as",
    "pricerange": "cheap",
    "type": "restaurant",
    "choice": "15",
    "ref": "z3fwsa48"
   },
   {
    "name": "ask_restaurant",
    "address": "12_bridge_street_city_centre",
    "area": "centre",
    "food": "italian",
    "phone": "01223364917",
    "postcode": "cb21uf",
    "pricerange": "cheap",
    "type": "restaurant",
    "choice": "15",
    "ref": "z3fwsa48"
   },
   {
    "name": "charlie_chan",
    "address": "regent_street_city_centre",
    "area": "centre",
    "food": "chinese",
    "phone": "01223361763",
    "postcode": "cb21db",
    "pricerange": "cheap",
    "type": "restaurant",
    "choice": "15",
    "ref": "z3fwsa48"
   },
   {
    "name": "pizza_hut_city_centre",
    "address": "regent_street_city_centre",
    "area": "centre",
    "food": "italian",
    "phone": "01223323737",
    "postcode": "cb21ab",
    "pricerange": "cheap",
    "type": "restaurant",
    "choice": "15",
    "ref": "z3fwsa48"
   },
   {
    "name": "charlie_chan",
    "address": "regent_street_city_centre",
    "area": "centre",
    "food": "chinese",
    "phone": "01223361763",
    "postcode": "cb21db",
    "pricerange": "cheap",
    "type": "restaurant"
   },
   {
    "name": "golden_house",
    "address": "12_lensfield_road_city_centre",
    "area": "centre",
    "food": "chinese",
    "phone": "01842753771",
    "postcode": "cb21eg",
    "pricerange": "cheap",
    "type": "restaurant",
    "choice": "15",
    "ref": "z3fwsa48"
   },
   {
    "name": "dojo_noodle_bar",
    "address": "40210_millers_yard_city_centre",
    "area": "centre",
    "food": "asian_oriental",
    "phone": "01223363471",
    "postcode": "cb21rq",
    "pricerange": "cheap",
    "type": "restaurant"
   }
  ],
  "context": [
   "i need help finding a very cheap restaurant located in the centre , can you help me ?",
   "what type of food are you looking to eat ?",
   "i am looking for a restaurant in the centre area in the cheap range . i would like a table for 7 people at 12:30 on wednesday ."
  ],
  "output": "there are 15 such restaurants . i ' d suggest the dojo_noodle_bar which serves asian_oriental food . would that work for you ?",
  "gold_entities": [
   "15",
   "dojo_noodle_bar",
   "asian_oriental"
  ],
  "sketch_tags": [
   "null_tag",
   "null_tag",
   "15",
   "null_tag",
   "null_tag",
   "null_tag",
   "null_tag",
   "null_tag",
   "null_tag",
   "null_tag",
   "null_tag",
   "dojo_noodle_bar",
   "null_tag",
   "null_tag",
   "asian_oriental",
   "null_tag",
   "null_tag",
   "null_tag",
   "null_tag",
   "null_tag",
   "null_tag",
   "null_tag",
   "null_tag"
  ],
  "sketch_outs": [
   "there",
   "are",
   "sketch_choice",
   "such",
   "restaurants",
   ".",
   "i",
   "'",
   "d",
   "suggest",
   "the",
   "sketch_name",
   "which",
   "serves",
   "sketch_food",
   "food",
   ".",
   "would",
   "that",
   "work",
   "for",
   "you",
   "?"
  ]
 },
 {
  "did": 22,
  "type": "restaurant",
  "key_ptr": [],
  "kb_ptr": [],
  "kb": [
   {
    "name": "kohinoor",
    "address": "74_mill_road_city_centre",
    "area": "centre",
    "food": "indian",
    "phone": "01223323639",
    "postcode": "cb12as",
    "pricerange": "cheap",
    "type": "restaurant",
    "choice": "15",
    "ref": "z3fwsa48"
   },
   {
    "name": "ask_restaurant",
    "address": "12_bridge_street_city_centre",
    "area": "centre",
    "food": "italian",
    "phone": "01223364917",
    "postcode": "cb21uf",
    "pricerange": "cheap",
    "type": "restaurant",
    "choice": "15",
    "ref": "z3fwsa48"
   },
   {
    "name": "charlie_chan",
    "address": "regent_street_city_centre",
    "area": "centre",
    "food": "chinese",
    "phone": "01223361763",
    "postcode": "cb21db",
    "pricerange": "cheap",
    "type": "restaurant",
    "choice": "15",
    "ref": "z3fwsa48"
   },
   {
    "name": "pizza_hut_city_centre",
    "address": "regent_street_city_centre",
    "area": "centre",
    "food": "italian",
    "phone": "01223323737",
    "postcode": "cb21ab",
    "pricerange": "cheap",
    "type": "restaurant",
    "choice": "15",
    "ref": "z3fwsa48"
   },
   {
    "name": "charlie_chan",
    "address": "regent_street_city_centre",
    "area": "centre",
    "food": "chinese",
    "phone": "01223361763",
    "postcode": "cb21db",
    "pricerange": "cheap",
    "type": "restaurant"
   },
   {
    "name": "golden_house",
    "address": "12_lensfield_road_city_centre",
    "area": "centre",
    "food": "chinese",
    "phone": "01842753771",
    "postcode": "cb21eg",
    "pricerange": "cheap",
    "type": "restaurant",
    "choice": "15",
    "ref": "z3fwsa48"
   },
   {
    "name": "dojo_noodle_bar",
    "address": "40210_millers_yard_city_centre",
    "area": "centre",
    "food": "asian_oriental",
    "phone": "01223363471",
    "postcode": "cb21rq",
    "pricerange": "cheap",
    "type": "restaurant"
   }
  ],
  "context": [
   "i need help finding a very cheap restaurant located in the centre , can you help me ?",
   "what type of food are you looking to eat ?",
   "i am looking for a restaurant in the centre area in the cheap range . i would like a table for 7 people at 12:30 on wednesday .",
   "there are 15 such restaurants . i ' d suggest the dojo_noodle_bar which serves asian_oriental food . would that work for you ?",
   "yes , the dojo_noodle_bar sounds perfect ."
  ],
  "output": "booking was unsuccessful . want to try another restaurant ?",
  "gold_entities": [
   "restaurant"
  ],
  "sketch_tags": [
   "null_tag",
   "null_tag",
   "null_tag",
   "null_tag",
   "null_tag",
   "null_tag",
   "null_tag",
   "null_tag",
   "restaurant",
   "null_tag"
  ],
  "sketch_outs": [
   "booking",
   "was",
   "unsuccessful",
   ".",
   "want",
   "to",
   "try",
   "another",
   "sketch_type",
   "?"
  ]
 },
 {
  "did": 22,
  "type": "restaurant",
  "key_ptr": [],
  "kb_ptr": [],
  "kb": [
   {
    "name": "kohinoor",
    "address": "74_mill_road_city_centre",
    "area": "centre",
    "food": "indian",
    "phone": "01223323639",
    "postcode": "cb12as",
    "pricerange": "cheap",
    "type": "restaurant",
    "choice": "15",
    "ref": "z3fwsa48"
   },
   {
    "name": "ask_restaurant",
    "address": "12_bridge_street_city_centre",
    "area": "centre",
    "food": "italian",
    "phone": "01223364917",
    "postcode": "cb21uf",
    "pricerange": "cheap",
    "type": "restaurant",
    "choice": "15",
    "ref": "z3fwsa48"
   },
   {
    "name": "charlie_chan",
    "address": "regent_street_city_centre",
    "area": "centre",
    "food": "chinese",
    "phone": "01223361763",
    "postcode": "cb21db",
    "pricerange": "cheap",
    "type": "restaurant",
    "choice": "15",
    "ref": "z3fwsa48"
   },
   {
    "name": "pizza_hut_city_centre",
    "address": "regent_street_city_centre",
    "area": "centre",
    "food": "italian",
    "phone": "01223323737",
    "postcode": "cb21ab",
    "pricerange": "cheap",
    "type": "restaurant",
    "choice": "15",
    "ref": "z3fwsa48"
   },
   {
    "name": "charlie_chan",
    "address": "regent_street_city_centre",
    "area": "centre",
    "food": "chinese",
    "phone": "01223361763",
    "postcode": "cb21db",
    "pricerange": "cheap",
    "type": "restaurant"
   },
   {
    "name": "golden_house",
    "address": "12_lensfield_road_city_centre",
    "area": "centre",
    "food": "chinese",
    "phone": "01842753771",
    "postcode": "cb21eg",
    "pricerange": "cheap",
    "type": "restaurant",
    "choice": "15",
    "ref": "z3fwsa48"
   },
   {
    "name": "dojo_noodle_bar",
    "address": "40210_millers_yard_city_centre",
    "area": "centre",
    "food": "asian_oriental",
    "phone": "01223363471",
    "postcode": "cb21rq",
    "pricerange": "cheap",
    "type": "restaurant"
   }
  ],
  "context": [
   "i need help finding a very cheap restaurant located in the centre , can you help me ?",
   "what type of food are you looking to eat ?",
   "i am looking for a restaurant in the centre area in the cheap range . i would like a table for 7 people at 12:30 on wednesday .",
   "there are 15 such restaurants . i ' d suggest the dojo_noodle_bar which serves asian_oriental food . would that work for you ?",
   "yes , the dojo_noodle_bar sounds perfect .",
   "booking was unsuccessful . want to try another restaurant ?",
   "sure , find me something else ."
  ],
  "output": "i was able to book a table for you at charlie_chan chinese restaurant on regent street . reference number z3fwsa48 . will that be all ?",
  "gold_entities": [
   "chinese",
   "charlie_chan",
   "z3fwsa48",
   "restaurant"
  ],
  "sketch_tags": [
   "null_tag",
   "null_tag",
   "null_tag",
   "null_tag",
   "null_tag",
   "null_tag",
   "null_tag",
   "null_tag",
   "null_tag",
   "null_tag",
   "charlie_chan",
   "chinese",
   "restaurant",
   "null_tag",
   "null_tag",
   "null_tag",
   "null_tag",
   "null_tag",
   "null_tag",
   "z3fwsa48",
   "null_tag",
   "null_tag",
   "null_tag",
   "null_tag",
   "null_tag",
   "null_tag"
  ],
  "sketch_outs": [
   "i",
   "was",
   "able",
   "to",
   "book",
   "a",
   "table",
   "for",
   "you",
   "at",
   "sketch_name",
   "sketch_food",
   "sketch_type",
   "on",
   "regent",
   "street",
   ".",
   "reference",
   "number",
   "sketch_ref",
   ".",
   "will",
   "that",
   "be",
   "all",
   "?"
  ]
 },
 {
  "did": 22,
  "type": "restaurant",
  "key_ptr": [],
  "kb_ptr": [],
  "kb": [
   {
    "name": "kohinoor",
    "address": "74_mill_road_city_centre",
    "area": "centre",
    "food": "indian",
    "phone": "01223323639",
    "postcode": "cb12as",
    "pricerange": "cheap",
    "type": "restaurant",
    "choice": "15",
    "ref": "z3fwsa48"
   },
   {
    "name": "ask_restaurant",
    "address": "12_bridge_street_city_centre",
    "area": "centre",
    "food": "italian",
    "phone": "01223364917",
    "postcode": "cb21uf",
    "pricerange": "cheap",
    "type": "restaurant",
    "choice": "15",
    "ref": "z3fwsa48"
   },
   {
    "name": "charlie_chan",
    "address": "regent_street_city_centre",
    "area": "centre",
    "food": "chinese",
    "phone": "01223361763",
    "postcode": "cb21db",
    "pricerange": "cheap",
    "type": "restaurant",
    "choice": "15",
    "ref": "z3fwsa48"
   },
   {
    "name": "pizza_hut_city_centre",
    "address": "regent_street_city_centre",
    "area": "centre",
    "food": "italian",
    "phone": "01223323737",
    "postcode": "cb21ab",
    "pricerange": "cheap",
    "type": "restaurant",
    "choice": "15",
    "ref": "z3fwsa48"
   },
   {
    "name": "charlie_chan",
    "address": "regent_street_city_centre",
    "area": "centre",
    "food": "chinese",
    "phone": "01223361763",
    "postcode": "cb21db",
    "pricerange": "cheap",
    "type": "restaurant"
   },
   {
    "name": "golden_house",
    "address": "12_lensfield_road_city_centre",
    "area": "centre",
    "food": "chinese",
    "phone": "01842753771",
    "postcode": "cb21eg",
    "pricerange": "cheap",
    "type": "restaurant",
    "choice": "15",
    "ref": "z3fwsa48"
   },
   {
    "name": "dojo_noodle_bar",
    "address": "40210_millers_yard_city_centre",
    "area": "centre",
    "food": "asian_oriental",
    "phone": "01223363471",
    "postcode": "cb21rq",
    "pricerange": "cheap",
    "type": "restaurant"
   }
  ],
  "context": [
   "i need help finding a very cheap restaurant located in the centre , can you help me ?",
   "what type of food are you looking to eat ?",
   "i am looking for a restaurant in the centre area in the cheap range . i would like a table for 7 people at 12:30 on wednesday .",
   "there are 15 such restaurants . i ' d suggest the dojo_noodle_bar which serves asian_oriental food . would that work for you ?",
   "yes , the dojo_noodle_bar sounds perfect .",
   "booking was unsuccessful . want to try another restaurant ?",
   "sure , find me something else .",
   "i was able to book a table for you at charlie_chan chinese restaurant on regent street . reference number z3fwsa48 . will that be all ?",
   "yes thank you for your help ."
  ],
  "output": "yes . thank you very much !",
  "gold_entities": [],
  "sketch_tags": [
   "null_tag",
   "null_tag",
   "null_tag",
   "null_tag",
   "null_tag",
   "null_tag",
   "null_tag"
  ],
  "sketch_outs": [
   "yes",
   ".",
   "thank",
   "you",
   "very",
   "much",
   "!"
  ]
 },
 {
  "did": 23,
  "type": "attraction",
  "key_ptr": [],
  "kb_ptr": [],
  "kb": [
   {
    "name": "broughton_house_gallery",
    "address": "98_king_street",
    "area": "centre",
    "phone": "01223314960",
    "postcode": "cb11ln",
    "pricerange": "free",
    "type": "museum"
   },
   {
    "name": "ballare",
    "address": "heidelberg_gardens_,_lion_yard",
    "area": "centre",
    "phone": "01223364222",
    "postcode": "cb23na",
    "pricerange": "moderate",
    "type": "nightclub"
   },
   {
    "name": "cambridge_university_botanic_gardens",
    "address": "bateman_street",
    "area": "centre",
    "phone": "01223336265",
    "postcode": "cb21jf",
    "pricerange": "moderate",
    "type": "park"
   },
   {
    "name": "byard_art",
    "address": "14_king_'_s_parade",
    "area": "south",
    "phone": "01223464646",
    "postcode": "cb21sj",
    "pricerange": "free",
    "type": "museum"
   },
   {
    "name": "adc_theatre",
    "address": "park_street",
    "area": "centre",
    "phone": "01223300085",
    "postcode": "cb58as",
    "pricerange": "<dontknow>",
    "type": "theatre"
   },
   {
    "name": "abbey_pool_and_astroturf_pitch",
    "address": "pool_way_,_whitehill_road_,_off_newmarket_road",
    "area": "east",
    "phone": "01223902088",
    "postcode": "cb58nt",
    "pricerange": "<dontknow>",
    "type": "swimmingpool"
   },
   {
    "name": "all_saints_church",
    "address": "jesus_lane",
    "area": "centre",
    "phone": "01223452587",
    "postcode": "cb58bs",
    "pricerange": "free",
    "type": "architecture"
   }
  ],
  "context": [
   "i ' m looking for a park in the centre of town to visit ."
  ],
  "output": "cambridge_university_botanic_gardens is a wonderful park located on bateman_street . entrance fee is 4 pounds . is there anything else i can help you with ?",
  "gold_entities": [
   "cambridge_university_botanic_gardens",
   "bateman_street",
   "park"
  ],
  "sketch_tags": [
   "cambridge_university_botanic_gardens",
   "null_tag",
   "null_tag",
   "null_tag",
   "park",
   "null_tag",
   "null_tag",
   "bateman_street",
   "null_tag",
   "null_tag",
   "null_tag",
   "null_tag",
   "null_tag",
   "null_tag",
   "null_tag",
   "null_tag",
   "null_tag",
   "null_tag",
   "null_tag",
   "null_tag",
   "null_tag",
   "null_tag",
   "null_tag",
   "null_tag",
   "null_tag"
  ],
  "sketch_outs": [
   "sketch_name",
   "is",
   "a",
   "wonderful",
   "sketch_type",
   "located",
   "on",
   "sketch_address",
   ".",
   "entrance",
   "fee",
   "is",
   "4",
   "pounds",
   ".",
   "is",
   "there",
   "anything",
   "else",
   "i",
   "can",
   "help",
   "you",
   "with",
   "?"
  ]
 },
 {
  "did": 23,
  "type": "attraction",
  "key_ptr": [],
  "kb_ptr": [],
  "kb": [
   {
    "name": "broughton_house_gallery",
    "address": "98_king_street",
    "area": "centre",
    "phone": "01223314960",
    "postcode": "cb11ln",
    "pricerange": "free",
    "type": "museum"
   },
   {
    "name": "ballare",
    "address": "heidelberg_gardens_,_lion_yard",
    "area": "centre",
    "phone": "01223364222",
    "postcode": "cb23na",
    "pricerange": "moderate",
    "type": "nightclub"
   },
   {
    "name": "cambridge_university_botanic_gardens",
    "address": "bateman_street",
    "area": "centre",
    "phone": "01223336265",
    "postcode": "cb21jf",
    "pricerange": "moderate",
    "type": "park"
   },
   {
    "name": "byard_art",
    "address": "14_king_'_s_parade",
    "area": "south",
    "phone": "01223464646",
    "postcode": "cb21sj",
    "pricerange": "free",
    "type": "museum"
   },
   {
    "name": "adc_theatre",
    "address": "park_street",
    "area": "centre",
    "phone": "01223300085",
    "postcode": "cb58as",
    "pricerange": "<dontknow>",
    "type": "theatre"
   },
   {
    "name": "abbey_pool_and_astroturf_pitch",
    "address": "pool_way_,_whitehill_road_,_off_newmarket_road",
    "area": "east",
    "phone": "01223902088",
    "postcode": "cb58nt",
    "pricerange": "<dontknow>",
    "type": "swimmingpool"
   },
   {
    "name": "all_saints_church",
    "address": "jesus_lane",
    "area": "centre",
    "phone": "01223452587",
    "postcode": "cb58bs",
    "pricerange": "free",
    "type": "architecture"
   }
  ],
  "context": [
   "i ' m looking for a park in the centre of town to visit .",
   "cambridge_university_botanic_gardens is a wonderful park located on bateman_street . entrance fee is 4 pounds . is there anything else i can help you with ?",
   "that sounds great , can i get its address and phone number ?"
  ],
  "output": "the park is located at bateman_street and the phone number is 01223336265 . can i help you with anything else ?",
  "gold_entities": [
   "01223336265",
   "bateman_street",
   "park"
  ],
  "sketch_tags": [
   "null_tag",
   "park",
   "null_tag",
   "null_tag",
   "null_tag",
   "bateman_street",
   "null_tag",
   "null_tag",
   "null_tag",
   "null_tag",
   "null_tag",
   "01223336265",
   "null_tag",
   "null_tag",
   "null_tag",
   "null_tag",
   "null_tag",
   "null_tag",
   "null_tag",
   "null_tag",
   "null_tag"
  ],
  "sketch_outs": [
   "the",
   "sketch_type",
   "is",
   "located",
   "at",
   "sketch_address",
   "and",
   "the",
   "phone",
   "number",
   "is",
   "sketch_phone",
   ".",
   "can",
   "i",
   "help",
   "you",
   "with",
   "anything",
   "else",
   "?"
  ]
 },
 {
  "did": 23,
  "type": "attraction",
  "key_ptr": [],
  "kb_ptr": [],
  "kb": [
   {
    "name": "broughton_house_gallery",
    "address": "98_king_street",
    "area": "centre",
    "phone": "01223314960",
    "postcode": "cb11ln",
    "pricerange": "free",
    "type": "museum"
   },
   {
    "name": "ballare",
    "address": "heidelberg_gardens_,_lion_yard",
    "area": "centre",
    "phone": "01223364222",
    "postcode": "cb23na",
    "pricerange": "moderate",
    "type": "nightclub"
   },
   {
    "name": "cambridge_university_botanic_gardens",
    "address": "bateman_street",
    "area": "centre",
    "phone": "01223336265",
    "postcode": "cb21jf",
    "pricerange": "moderate",
    "type": "park"
   },
   {
    "name": "byard_art",
    "address": "14_king_'_s_parade",
    "area": "south",
    "phone": "01223464646",
    "postcode": "cb21sj",
    "pricerange": "free",
    "type": "museum"
   },
   {
    "name": "adc_theatre",
    "address": "park_street",
    "area": "centre",
    "phone": "01223300085",
    "postcode": "cb58as",
    "pricerange": "<dontknow>",
    "type": "theatre"
   },
   {
    "name": "abbey_pool_and_astroturf_pitch",
    "address": "pool_way_,_whitehill_road_,_off_newmarket_road",
    "area": "east",
    "phone": "01223902088",
    "postcode": "cb58nt",
    "pricerange": "<dontknow>",
    "type": "swimmingpool"
   },
   {
    "name": "all_saints_church",
    "address": "jesus_lane",
    "area": "centre",
    "phone": "01223452587",
    "postcode": "cb58bs",
    "pricerange": "free",
    "type": "architecture"
   }
  ],
  "context": [
   "i ' m looking for a park in the centre of town to visit .",
   "cambridge_university_botanic_gardens is a wonderful park located on bateman_street . entrance fee is 4 pounds . is there anything else i can help you with ?",
   "that sounds great , can i get its address and phone number ?",
   "the park is located at bateman_street and the phone number is 01223336265 . can i help you with anything else ?",
   "no , that is all . thanks !"
  ],
  "output": "you are welcome . bye .",
  "gold_entities": [],
  "sketch_tags": [
   "null_tag",
   "null_tag",
   "null_tag",
   "null_tag",
   "null_tag",
   "null_tag"
  ],
  "sketch_outs": [
   "you",
   "are",
   "welcome",
   ".",
   "bye",
   "."
  ]
 },
 {
  "did": 24,
  "type": "restaurant",
  "key_ptr": [],
  "kb_ptr": [],
  "kb": [
   {
    "name": "cote",
    "address": "bridge_street_city_centre",
    "area": "centre",
    "food": "french",
    "phone": "01223311053",
    "postcode": "cb21uf",
    "pricerange": "expensive",
    "type": "restaurant"
   },
   {
    "name": "the_missing_sock",
    "address": "finders_corner_newmarket_road",
    "area": "east",
    "food": "international",
    "phone": "01223812660",
    "postcode": "cb259aq",
    "pricerange": "cheap",
    "type": "restaurant",
    "choice": "57",
    "ref": "zwi39rv9"
   },
   {
    "name": "cote",
    "address": "bridge_street_city_centre",
    "area": "centre",
    "food": "french",
    "phone": "01223311053",
    "postcode": "cb21uf",
    "pricerange": "expensive",
    "type": "restaurant",
    "choice": "57",
    "ref": "zwi39rv9"
   },
   {
    "name": "the_good_luck_chinese_food_takeaway",
    "address": "82_cherry_hinton_road_cherry_hinton",
    "area": "south",
    "food": "chinese",
    "phone": "01223244149",
    "postcode": "cb17ag",
    "pricerange": "expensive",
    "type": "restaurant",
    "choice": "57",
    "ref": "zwi39rv9"
   },
   {
    "name": "pizza_hut_cherry_hinton",
    "address": "g4_cambridge_leisure_park_clifton_way_cherry_hinton",
    "area": "south",
    "food": "italian",
    "phone": "01223323737",
    "postcode": "cb17dy",
    "pricerange": "moderate",
    "type": "restaurant",
    "choice": "57",
    "ref": "zwi39rv9"
   },
   {
    "name": "curry_garden",
    "address": "106_regent_street_city_centre",
    "area": "centre",
    "food": "indian",
    "phone": "01223302330",
    "postcode": "cb21dp",
    "pricerange": "expensive",
    "type": "restaurant",
    "choice": "57",
    "ref": "zwi39rv9"
   },
   {
    "name": "pizza_hut_city_centre",
    "address": "regent_street_city_centre",
    "area": "centre",
    "food": "italian",
    "phone": "01223323737",
    "postcode": "cb21ab",
    "pricerange": "cheap",
    "type": "restaurant",
    "choice": "57",
    "ref": "zwi39rv9"
   }
  ],
  "context": [
   "i ' m looking for a north african restaurant ."
  ],
  "output": "i ' m sorry but it looks like i don ' t happen to see any restaurants that specialize in that type of cuisine ? can i help you with a different type ?",
  "gold_entities": [],
  "sketch_tags": [
   "null_tag",
   "null_tag",
   "null_tag",
   "null_tag",
   "null_tag",
   "null_tag",
   "null_tag",
   "null_tag",
   "null_tag",
   "null_tag",
   "null_tag",
   "null_tag",
   "null_tag",
   "null_tag",
   "null_tag",
   "null_tag",
   "null_tag",
   "null_tag",
   "null_tag",
   "null_tag",
   "null_tag",
   "null_tag",
   "null_tag",
   "null_tag",
   "null_tag",
   "null_tag",
   "null_tag",
   "null_tag",
   "null_tag",
   "null_tag",
   "null_tag",
   "null_tag",
   "null_tag",
   "null_tag"
  ],
  "sketch_outs": [
   "i",
   "'",
   "m",
   "sorry",
   "but",
   "it",
   "looks",
   "like",
   "i",
   "don",
   "'",
   "t",
   "happen",
   "to",
   "see",
   "any",
   "restaurants",
   "that",
   "specialize",
   "in",
   "that",
   "type",
   "of",
   "cuisine",
   "?",
   "can",
   "i",
   "help",
   "you",
   "with",
   "a",
   "different",
   "type",
   "?"
  ]
 },
 {
  "did": 24,
  "type": "restaurant",
  "key_ptr": [],
  "kb_ptr": [],
  "kb": [
   {
    "name": "cote",
    "address": "bridge_street_city_centre",
    "area": "centre",
    "food": "french",
    "phone": "01223311053",
    "postcode": "cb21uf",
    "pricerange": "expensive",
    "type": "restaurant"
   },
   {
    "name": "the_missing_sock",
    "address": "finders_corner_newmarket_road",
    "area": "east",
    "food": "international",
    "phone": "01223812660",
    "postcode": "cb259aq",
    "pricerange": "cheap",
    "type": "restaurant",
    "choice": "57",
    "ref": "zwi39rv9"
   },
   {
    "name": "cote",
    "address": "bridge_street_city_centre",
    "area": "centre",
    "food": "french",
    "phone": "01223311053",
    "postcode": "cb21uf",
    "pricerange": "expensive",
    "type": "restaurant",
    "choice": "57",
    "ref": "zwi39rv9"
   },
   {
    "name": "the_good_luck_chinese_food_takeaway",
    "address": "82_cherry_hinton_road_cherry_hinton",
    "area": "south",
    "food": "chinese",
    "phone": "01223244149",
    "postcode": "cb17ag",
    "pricerange": "expensive",
    "type": "restaurant",
    "choice": "57",
    "ref": "zwi39rv9"
   },
   {
    "name": "pizza_hut_cherry_hinton",
    "address": "g4_cambridge_leisure_park_clifton_way_cherry_hinton",
    "area": "south",
    "food": "italian",
    "phone": "01223323737",
    "postcode": "cb17dy",
    "pricerange": "moderate",
    "type": "restaurant",
    "choice": "57",
    "ref": "zwi39rv9"
   },
   {
    "name": "curry_garden",
    "address": "106_regent_street_city_centre",
    "area": "centre",
    "food": "indian",
    "phone": "01223302330",
    "postcode": "cb21dp",
    "pricerange": "expensive",
    "type": "restaurant",
    "choice": "57",
    "ref": "zwi39rv9"
   },
   {
    "name": "pizza_hut_city_centre",
    "address": "regent_street_city_centre",
    "area": "centre",
    "food": "italian",
    "phone": "01223323737",
    "postcode": "cb21ab",
    "pricerange": "cheap",
    "type": "restaurant",
    "choice": "57",
    "ref": "zwi39rv9"
   }
  ],
  "context": [
   "i ' m looking for a north african restaurant .",
   "i ' m sorry but it looks like i don ' t happen to see any restaurants that specialize in that type of cuisine ? can i help you with a different type ?",
   "how about something in the expensive price range instead ?"
  ],
  "output": "sure , there are 57 expensive restaurants in town . is there an area of town you ' d prefer ?",
  "gold_entities": [
   "57",
   "expensive"
  ],
  "sketch_tags": [
   "null_tag",
   "null_tag",
   "null_tag",
   "null_tag",
   "57",
   "expensive",
   "null_tag",
   "null_tag",
   "null_tag",
   "null_tag",
   "null_tag",
   "null_tag",
   "null_tag",
   "null_tag",
   "null_tag",
   "null_tag",
   "null_tag",
   "null_tag",
   "null_tag",
   "null_tag",
   "null_tag"
  ],
  "sketch_outs": [
   "sure",
   ",",
   "there",
   "are",
   "sketch_choice",
   "sketch_pricerange",
   "restaurants",
   "in",
   "town",
   ".",
   "is",
   "there",
   "an",
   "area",
   "of",
   "town",
   "you",
   "'",
   "d",
   "prefer",
   "?"
  ]
 },
 {
  "did": 24,
  "type": "restaurant",
  "key_ptr": [],
  "kb_ptr": [],
  "kb": [
   {
    "name": "cote",
    "address": "bridge_street_city_centre",
    "area": "centre",
    "food": "french",
    "phone": "01223311053",
    "postcode": "cb21uf",
    "pricerange": "expensive",
    "type": "restaurant"
   },
   {
    "name": "the_missing_sock",
    "address": "finders_corner_newmarket_road",
    "area": "east",
    "food": "international",
    "phone": "01223812660",
    "postcode": "cb259aq",
    "pricerange": "cheap",
    "type": "restaurant",
    "choice": "57",
    "ref": "zwi39rv9"
   },
   {
    "name": "cote",
    "address": "bridge_street_city_centre",
    "area": "centre",
    "food": "french",
    "phone": "01223311053",
    "postcode": "cb21uf",
    "pricerange": "expensive",
    "type": "restaurant",
    "choice": "57",
    "ref": "zwi39rv9"
   },
   {
    "name": "the_good_luck_chinese_food_takeaway",
    "address": "82_cherry_hinton_road_cherry_hinton",
    "area": "south",
    "food": "chinese",
    "phone": "01223244149",
    "postcode": "cb17ag",
    "pricerange": "expensive",
    "type": "restaurant",
    "choice": "57",
    "ref": "zwi39rv9"
   },
   {
    "name": "pizza_hut_cherry_hinton",
    "address": "g4_cambridge_leisure_park_clifton_way_cherry_hinton",
    "area": "south",
    "food": "italian",
    "phone": "01223323737",
    "postcode": "cb17dy",
    "pricerange": "moderate",
    "type": "restaurant",
    "choice": "57",
    "ref": "zwi39rv9"
   },
   {
    "name": "curry_garden",
    "address": "106_regent_street_city_centre",
    "area": "centre",
    "food": "indian",
    "phone": "01223302330",
    "postcode": "cb21dp",
    "pricerange": "expensive",
    "type": "restaurant",
    "choice": "57",
    "ref": "zwi39rv9"
   },
   {
    "name": "pizza_hut_city_centre",
    "address": "regent_street_city_centre",
    "area": "centre",
    "food": "italian",
    "phone": "01223323737",
    "postcode": "cb21ab",
    "pricerange": "cheap",
    "type": "restaurant",
    "choice": "57",
    "ref": "zwi39rv9"
   }
  ],
  "context": [
   "i ' m looking for a north african restaurant .",
   "i ' m sorry but it looks like i don ' t happen to see any restaurants that specialize in that type of cuisine ? can i help you with a different type ?",
   "how about something in the expensive price range instead ?",
   "sure , there are 57 expensive restaurants in town . is there an area of town you ' d prefer ?",
   "i would prefer something near the centre please ."
  ],
  "output": "there are over 33 restaurants that meet your criteria . may i interest you in african cuisine since you originally asked for north african restaurant ?",
  "gold_entities": [
   "restaurant"
  ],
  "sketch_tags": [
   "null_tag",
   "null_tag",
   "null_tag",
   "null_tag",
   "null_tag",
   "null_tag",
   "null_tag",
   "null_tag",
   "null_tag",
   "null_tag",
   "null_tag",
   "null_tag",
   "null_tag",
   "null_tag",
   "null_tag",
   "null_tag",
   "null_tag",
   "null_tag",
   "null_tag",
   "null_tag",
   "null_tag",
   "null_tag",
   "null_tag",
   "null_tag",
   "restaurant",
   "null_tag"
  ],
  "sketch_outs": [
   "there",
   "are",
   "over",
   "33",
   "restaurants",
   "that",
   "meet",
   "your",
   "criteria",
   ".",
   "may",
   "i",
   "interest",
   "you",
   "in",
   "african",
   "cuisine",
   "since",
   "you",
   "originally",
   "asked",
   "for",
   "north",
   "african",
   "sketch_type",
   "?"
  ]
 },
 {
  "did": 24,
  "type": "restaurant",
  "key_ptr": [],
  "kb_ptr": [],
  "kb": [
   {
    "name": "cote",
    "address": "bridge_street_city_centre",
    "area": "centre",
    "food": "french",
    "phone": "01223311053",
    "postcode": "cb21uf",
    "pricerange": "expensive",
    "type": "restaurant"
   },
   {
    "name": "the_missing_sock",
    "address": "finders_corner_newmarket_road",
    "area": "east",
    "food": "international",
    "phone": "01223812660",
    "postcode": "cb259aq",
    "pricerange": "cheap",
    "type": "restaurant",
    "choice": "57",
    "ref": "zwi39rv9"
   },
   {
    "name": "cote",
    "address": "bridge_street_city_centre",
    "area": "centre",
    "food": "french",
    "phone": "01223311053",
    "postcode": "cb21uf",
    "pricerange": "expensive",
    "type": "restaurant",
    "choice": "57",
    "ref": "zwi39rv9"
   },
   {
    "name": "the_good_luck_chinese_food_takeaway",
    "address": "82_cherry_hinton_road_cherry_hinton",
    "area": "south",
    "food": "chinese",
    "phone": "01223244149",
    "postcode": "cb17ag",
    "pricerange": "expensive",
    "type": "restaurant",
    "choice": "57",
    "ref": "zwi39rv9"
   },
   {
    "name": "pizza_hut_cherry_hinton",
    "address": "g4_cambridge_leisure_park_clifton_way_cherry_hinton",
    "area": "south",
    "food": "italian",
    "phone": "01223323737",
    "postcode": "cb17dy",
    "pricerange": "moderate",
    "type": "restaurant",
    "choice": "57",
    "ref": "zwi39rv9"
   },
   {
    "name": "curry_garden",
    "address": "106_regent_street_city_centre",
    "area": "centre",
    "food": "indian",
    "phone": "01223302330",
    "postcode": "cb21dp",
    "pricerange": "expensive",
    "type": "restaurant",
    "choice": "57",
    "ref": "zwi39rv9"
   },
   {
    "name": "pizza_hut_city_centre",
    "address": "regent_street_city_centre",
    "area": "centre",
    "food": "italian",
    "phone": "01223323737",
    "postcode": "cb21ab",
    "pricerange": "cheap",
    "type": "restaurant",
    "choice": "57",
    "ref": "zwi39rv9"
   }
  ],
  "context": [
   "i ' m looking for a north african restaurant .",
   "i ' m sorry but it looks like i don ' t happen to see any restaurants that specialize in that type of cuisine ? can i help you with a different type ?",
   "how about something in the expensive price range instead ?",
   "sure , there are 57 expensive restaurants in town . is there an area of town you ' d prefer ?",
   "i would prefer something near the centre please .",
   "there are over 33 restaurants that meet your criteria . may i interest you in african cuisine since you originally asked for north african restaurant ?",
   "no , i think i ' d like an expensive french restaurant instead ."
  ],
  "output": "cote is an expensive french restaurant in the center of town . would you like a table there , or possibly their address ?",
  "gold_entities": [
   "cote",
   "expensive",
   "restaurant",
   "french"
  ],
  "sketch_tags": [
   "cote",
   "null_tag",
   "null_tag",
   "expensive",
   "french",
   "restaurant",
   "null_tag",
   "null_tag",
   "null_tag",
   "null_tag",
   "null_tag",
   "null_tag",
   "null_tag",
   "null_tag",
   "null_tag",
   "null_tag",
   "null_tag",
   "null_tag",
   "null_tag",
   "null_tag",
   "null_tag",
   "null_tag",
   "null_tag",
   "null_tag"
  ],
  "sketch_outs": [
   "sketch_name",
   "is",
   "an",
   "sketch_pricerange",
   "sketch_ref",
   "sketch_type",
   "in",
   "the",
   "center",
   "of",
   "town",
   ".",
   "would",
   "you",
   "like",
   "a",
   "table",
   "there",
   ",",
   "or",
   "possibly",
   "their",
   "address",
   "?"
  ]
 },
 {
  "did": 24,
  "type": "restaurant",
  "key_ptr": [],
  "kb_ptr": [],
  "kb": [
   {
    "name": "cote",
    "address": "bridge_street_city_centre",
    "area": "centre",
    "food": "french",
    "phone": "01223311053",
    "postcode": "cb21uf",
    "pricerange": "expensive",
    "type": "restaurant"
   },
   {
    "name": "the_missing_sock",
    "address": "finders_corner_newmarket_road",
    "area": "east",
    "food": "international",
    "phone": "01223812660",
    "postcode": "cb259aq",
    "pricerange": "cheap",
    "type": "restaurant",
    "choice": "57",
    "ref": "zwi39rv9"
   },
   {
    "name": "cote",
    "address": "bridge_street_city_centre",
    "area": "centre",
    "food": "french",
    "phone": "01223311053",
    "postcode": "cb21uf",
    "pricerange": "expensive",
    "type": "restaurant",
    "choice": "57",
    "ref": "zwi39rv9"
   },
   {
    "name": "the_good_luck_chinese_food_takeaway",
    "address": "82_cherry_hinton_road_cherry_hinton",
    "area": "south",
    "food": "chinese",
    "phone": "01223244149",
    "postcode": "cb17ag",
    "pricerange": "expensive",
    "type": "restaurant",
    "choice": "57",
    "ref": "zwi39rv9"
   },
   {
    "name": "pizza_hut_cherry_hinton",
    "address": "g4_cambridge_leisure_park_clifton_way_cherry_hinton",
    "area": "south",
    "food": "italian",
    "phone": "01223323737",
    "postcode": "cb17dy",
    "pricerange": "moderate",
    "type": "restaurant",
    "choice": "57",
    "ref": "zwi39rv9"
   },
   {
    "name": "curry_garden",
    "address": "106_regent_street_city_centre",
    "area": "centre",
    "food": "indian",
    "phone": "01223302330",
    "postcode": "cb21dp",
    "pricerange": "expensive",
    "type": "restaurant",
    "choice": "57",
    "ref": "zwi39rv9"
   },
   {
    "name": "pizza_hut_city_centre",
    "address": "regent_street_city_centre",
    "area": "centre",
    "food": "italian",
    "phone": "01223323737",
    "postcode": "cb21ab",
    "pricerange": "cheap",
    "type": "restaurant",
    "choice": "57",
    "ref": "zwi39rv9"
   }
  ],
  "context": [
   "i ' m looking for a north african restaurant .",
   "i ' m sorry but it looks like i don ' t happen to see any restaurants that specialize in that type of cuisine ? can i help you with a different type ?",
   "how about something in the expensive price range instead ?",
   "sure , there are 57 expensive restaurants in town . is there an area of town you ' d prefer ?",
   "i would prefer something near the centre please .",
   "there are over 33 restaurants that meet your criteria . may i interest you in african cuisine since you originally asked for north african restaurant ?",
   "no , i think i ' d like an expensive french restaurant instead .",
   "cote is an expensive french restaurant in the center of town . would you like a table there , or possibly their address ?",
   "yes please . can you book it for friday at 19:45 ? there will be 8 of us ."
  ],
  "output": "ok , you have a table for 8 at cote onfriday night . your reference number is zwi39rv9 . can i help you with anything else today ?",
  "gold_entities": [
   "cote",
   "zwi39rv9"
  ],
  "sketch_tags": [
   "null_tag",
   "null_tag",
   "null_tag",
   "null_tag",
   "null_tag",
   "null_tag",
   "null_tag",
   "null_tag",
   "null_tag",
   "cote",
   "null_tag",
   "null_tag",
   "null_tag",
   "null_tag",
   "null_tag",
   "null_tag",
   "null_tag",
   "zwi39rv9",
   "null_tag",
   "null_tag",
   "null_tag",
   "null_tag",
   "null_tag",
   "null_tag",
   "null_tag",
   "null_tag",
   "null_tag",
   "null_tag"
  ],
  "sketch_outs": [
   "ok",
   ",",
   "you",
   "have",
   "a",
   "table",
   "for",
   "8",
   "at",
   "sketch_name",
   "onfriday",
   "night",
   ".",
   "your",
   "reference",
   "number",
   "is",
   "sketch_ref",
   ".",
   "can",
   "i",
   "help",
   "you",
   "with",
   "anything",
   "else",
   "today",
   "?"
  ]
 },
 {
  "did": 24,
  "type": "restaurant",
  "key_ptr": [],
  "kb_ptr": [],
  "kb": [
   {
    "name": "cote",
    "address": "bridge_street_city_centre",
    "area": "centre",
    "food": "french",
    "phone": "01223311053",
    "postcode": "cb21uf",
    "pricerange": "expensive",
    "type": "restaurant"
   },
   {
    "name": "the_missing_sock",
    "address": "finders_corner_newmarket_road",
    "area": "east",
    "food": "international",
    "phone": "01223812660",
    "postcode": "cb259aq",
    "pricerange": "cheap",
    "type": "restaurant",
    "choice": "57",
    "ref": "zwi39rv9"
   },
   {
    "name": "cote",
    "address": "bridge_street_city_centre",
    "area": "centre",
    "food": "french",
    "phone": "01223311053",
    "postcode": "cb21uf",
    "pricerange": "expensive",
    "type": "restaurant",
    "choice": "57",
    "ref": "zwi39rv9"
   },
   {
    "name": "the_good_luck_chinese_food_takeaway",
    "address": "82_cherry_hinton_road_cherry_hinton",
    "area": "south",
    "food": "chinese",
    "phone": "01223244149",
    "postcode": "cb17ag",
    "pricerange": "expensive",
    "type": "restaurant",
    "choice": "57",
    "ref": "zwi39rv9"
   },
   {
    "name": "pizza_hut_cherry_hinton",
    "address": "g4_cambridge_leisure_park_clifton_way_cherry_hinton",
    "area": "south",
    "food": "italian",
    "phone": "01223323737",
    "postcode": "cb17dy",
    "pricerange": "moderate",
    "type": "restaurant",
    "choice": "57",
    "ref": "zwi39rv9"
   },
   {
    "name": "curry_garden",
    "address": "106_regent_street_city_centre",
    "area": "centre",
    "food": "indian",
    "phone": "01223302330",
    "postcode": "cb21dp",
    "pricerange": "expensive",
    "type": "restaurant",
    "choice": "57",
    "ref": "zwi39rv9"
   },
   {
    "name": "pizza_hut_city_centre",
    "address": "regent_street_city_centre",
    "area": "centre",
    "food": "italian",
    "phone": "01223323737",
    "postcode": "cb21ab",
    "pricerange": "cheap",
    "type": "restaurant",
    "choice": "57",
    "ref": "zwi39rv9"
   }
  ],
  "context": [
   "i ' m looking for a north african restaurant .",
   "i ' m sorry but it looks like i don ' t happen to see any restaurants that specialize in that type of cuisine ? can i help you with a different type ?",
   "how about something in the expensive price range instead ?",
   "sure , there are 57 expensive restaurants in town . is there an area of town you ' d prefer ?",
   "i would prefer something near the centre please .",
   "there are over 33 restaurants that meet your criteria . may i interest you in african cuisine since you originally asked for north african restaurant ?",
   "no , i think i ' d like an expensive french restaurant instead .",
   "cote is an expensive french restaurant in the center of town . would you like a table there , or possibly their address ?",
   "yes please . can you book it for friday at 19:45 ? there will be 8 of us .",
   "ok , you have a table for 8 at cote onfriday night . your reference number is zwi39rv9 . can i help you with anything else today ?",
   "no . that ' s everything . thank you ! goodbye ."
  ],
  "output": "you are welcome . have a great day .",
  "gold_entities": [],
  "sketch_tags": [
   "null_tag",
   "null_tag",
   "null_tag",
   "null_tag",
   "null_tag",
   "null_tag",
   "null_tag",
   "null_tag",
   "null_tag"
  ],
  "sketch_outs": [
   "you",
   "are",
   "welcome",
   ".",
   "have",
   "a",
   "great",
   "day",
   "."
  ]
 },
 {
  "did": 25,
  "type": "restaurant",
  "key_ptr": [],
  "kb_ptr": [],
  "kb": [
   {
    "name": "curry_garden",
    "address": "106_regent_street_city_centre",
    "area": "centre",
    "food": "indian",
    "phone": "01223302330",
    "postcode": "cb21dp",
    "pricerange": "expensive",
    "type": "restaurant"
   },
   {
    "name": "pizza_hut_cherry_hinton",
    "address": "g4_cambridge_leisure_park_clifton_way_cherry_hinton",
    "area": "south",
    "food": "italian",
    "phone": "01223323737",
    "postcode": "cb17dy",
    "pricerange": "moderate",
    "type": "restaurant"
   },
   {
    "name": "anatolia",
    "address": "30_bridge_street_city_centre",
    "area": "centre",
    "food": "turkish",
    "phone": "01223362372",
    "postcode": "cb21uj",
    "pricerange": "moderate",
    "type": "restaurant"
   },
   {
    "name": "the_missing_sock",
    "address": "finders_corner_newmarket_road",
    "area": "east",
    "food": "international",
    "phone": "01223812660",
    "postcode": "cb259aq",
    "pricerange": "cheap",
    "type": "restaurant"
   },
   {
    "name": "the_good_luck_chinese_food_takeaway",
    "address": "82_cherry_hinton_road_cherry_hinton",
    "area": "south",
    "food": "chinese",
    "phone": "01223244149",
    "postcode": "cb17ag",
    "pricerange": "expensive",
    "type": "restaurant"
   },
   {
    "name": "pizza_hut_city_centre",
    "address": "regent_street_city_centre",
    "area": "centre",
    "food": "italian",
    "phone": "01223323737",
    "postcode": "cb21ab",
    "pricerange": "cheap",
    "type": "restaurant"
   },
   {
    "name": "efes_restaurant",
    "address": "king_street_city_centre",
    "area": "centre",
    "food": "turkish",
    "phone": "01223500005",
    "postcode": "cb11ln",
    "pricerange": "moderate",
    "type": "restaurant"
   }
  ],
  "context": [
   "i am looking for a restaurant that serves moroccan food and is moderately priced ."
  ],
  "output": "which area would you like ?",
  "gold_entities": [],
  "sketch_tags": [
   "null_tag",
   "null_tag",
   "null_tag",
   "null_tag",
   "null_tag",
   "null_tag"
  ],
  "sketch_outs": [
   "which",
   "area",
   "would",
   "you",
   "like",
   "?"
  ]
 },
 {
  "did": 25,
  "type": "restaurant",
  "key_ptr": [],
  "kb_ptr": [],
  "kb": [
   {
    "name": "curry_garden",
    "address": "106_regent_street_city_centre",
    "area": "centre",
    "food": "indian",
    "phone": "01223302330",
    "postcode": "cb21dp",
    "pricerange": "expensive",
    "type": "restaurant"
   },
   {
    "name": "pizza_hut_cherry_hinton",
    "address": "g4_cambridge_leisure_park_clifton_way_cherry_hinton",
    "area": "south",
    "food": "italian",
    "phone": "01223323737",
    "postcode": "cb17dy",
    "pricerange": "moderate",
    "type": "restaurant"
   },
   {
    "name": "anatolia",
    "address": "30_bridge_street_city_centre",
    "area": "centre",
    "food": "turkish",
    "phone": "01223362372",
    "postcode": "cb21uj",
    "pricerange": "moderate",
    "type": "restaurant"
   },
   {
    "name": "the_missing_sock",
    "address": "finders_corner_newmarket_road",
    "area": "east",
    "food": "international",
    "phone": "01223812660",
    "postcode": "cb259aq",
    "pricerange": "cheap",
    "type": "restaurant"
   },
   {
    "name": "the_good_luck_chinese_food_takeaway",
    "address": "82_cherry_hinton_road_cherry_hinton",
    "area": "south",
    "food": "chinese",
    "phone": "01223244149",
    "postcode": "cb17ag",
    "pricerange": "expensive",
    "type": "restaurant"
   },
   {
    "name": "pizza_hut_city_centre",
    "address": "regent_street_city_centre",
    "area": "centre",
    "food": "italian",
    "phone": "01223323737",
    "postcode": "cb21ab",
    "pricerange": "cheap",
    "type": "restaurant"
   },
   {
    "name": "efes_restaurant",
    "address": "king_street_city_centre",
    "area": "centre",
    "food": "turkish",
    "phone": "01223500005",
    "postcode": "cb11ln",
    "pricerange": "moderate",
    "type": "restaurant"
   }
  ],
  "context": [
   "i am looking for a restaurant that serves moroccan food and is moderately priced .",
   "which area would you like ?",
   "i do not care what area it is in ."
  ],
  "output": "there are no moderately priced moroccan restaurants in any area . might another type of food interest you ?",
  "gold_entities": [],
  "sketch_tags": [
   "null_tag",
   "null_tag",
   "null_tag",
   "null_tag",
   "null_tag",
   "null_tag",
   "null_tag",
   "null_tag",
   "null_tag",
   "null_tag",
   "null_tag",
   "null_tag",
   "null_tag",
   "null_tag",
   "null_tag",
   "null_tag",
   "null_tag",
   "null_tag",
   "null_tag"
  ],
  "sketch_outs": [
   "there",
   "are",
   "no",
   "moderately",
   "priced",
   "moroccan",
   "restaurants",
   "in",
   "any",
   "area",
   ".",
   "might",
   "another",
   "type",
   "of",
   "food",
   "interest",
   "you",
   "?"
  ]
 },
 {
  "did": 25,
  "type": "restaurant",
  "key_ptr": [],
  "kb_ptr": [],
  "kb": [
   {
    "name": "curry_garden",
    "address": "106_regent_street_city_centre",
    "area": "centre",
    "food": "indian",
    "phone": "01223302330",
    "postcode": "cb21dp",
    "pricerange": "expensive",
    "type": "restaurant"
   },
   {
    "name": "pizza_hut_cherry_hinton",
    "address": "g4_cambridge_leisure_park_clifton_way_cherry_hinton",
    "area": "south",
    "food": "italian",
    "phone": "01223323737",
    "postcode": "cb17dy",
    "pricerange": "moderate",
    "type": "restaurant"
   },
   {
    "name": "anatolia",
    "address": "30_bridge_street_city_centre",
    "area": "centre",
    "food": "turkish",
    "phone": "01223362372",
    "postcode": "cb21uj",
    "pricerange": "moderate",
    "type": "restaurant"
   },
   {
    "name": "the_missing_sock",
    "address": "finders_corner_newmarket_road",
    "area": "east",
    "food": "international",
    "phone": "01223812660",
    "postcode": "cb259aq",
    "pricerange": "cheap",
    "type": "restaurant"
   },
   {
    "name": "the_good_luck_chinese_food_takeaway",
    "address": "82_cherry_hinton_road_cherry_hinton",
    "area": "south",
    "food": "chinese",
    "phone": "01223244149",
    "postcode": "cb17ag",
    "pricerange": "expensive",
    "type": "restaurant"
   },
   {
    "name": "pizza_hut_city_centre",
    "address": "regent_street_city_centre",
    "area": "centre",
    "food": "italian",
    "phone": "01223323737",
    "postcode": "cb21ab",
    "pricerange": "cheap",
    "type": "restaurant"
   },
   {
    "name": "efes_restaurant",
    "address": "king_street_city_centre",
    "area": "centre",
    "food": "turkish",
    "phone": "01223500005",
    "postcode": "cb11ln",
    "pricerange": "moderate",
    "type": "restaurant"
   }
  ],
  "context": [
   "i am looking for a restaurant that serves moroccan food and is moderately priced .",
   "which area would you like ?",
   "i do not care what area it is in .",
   "there are no moderately priced moroccan restaurants in any area . might another type of food interest you ?",
   "yes , what about turkish food ?"
  ],
  "output": "anatolia and efes_restaurants are turkish .",
  "gold_entities": [
   "turkish",
   "efes_restaurant",
   "anatolia"
  ],
  "sketch_tags": [
   "anatolia",
   "null_tag",
   "null_tag",
   "null_tag",
   "turkish",
   "null_tag"
  ],
  "sketch_outs": [
   "sketch_name",
   "and",
   "efes_restaurants",
   "are",
   "sketch_food",
   "."
  ]
 },
 {
  "did": 25,
  "type": "restaurant",
  "key_ptr": [],
  "kb_ptr": [],
  "kb": [
   {
    "name": "curry_garden",
    "address": "106_regent_street_city_centre",
    "area": "centre",
    "food": "indian",
    "phone": "01223302330",
    "postcode": "cb21dp",
    "pricerange": "expensive",
    "type": "restaurant"
   },
   {
    "name": "pizza_hut_cherry_hinton",
    "address": "g4_cambridge_leisure_park_clifton_way_cherry_hinton",
    "area": "south",
    "food": "italian",
    "phone": "01223323737",
    "postcode": "cb17dy",
    "pricerange": "moderate",
    "type": "restaurant"
   },
   {
    "name": "anatolia",
    "address": "30_bridge_street_city_centre",
    "area": "centre",
    "food": "turkish",
    "phone": "01223362372",
    "postcode": "cb21uj",
    "pricerange": "moderate",
    "type": "restaurant"
   },
   {
    "name": "the_missing_sock",
    "address": "finders_corner_newmarket_road",
    "area": "east",
    "food": "international",
    "phone": "01223812660",
    "postcode": "cb259aq",
    "pricerange": "cheap",
    "type": "restaurant"
   },
   {
    "name": "the_good_luck_chinese_food_takeaway",
    "address": "82_cherry_hinton_road_cherry_hinton",
    "area": "south",
    "food": "chinese",
    "phone": "01223244149",
    "postcode": "cb17ag",
    "pricerange": "expensive",
    "type": "restaurant"
   },
   {
    "name": "pizza_hut_city_centre",
    "address": "regent_street_city_centre",
    "area": "centre",
    "food": "italian",
    "phone": "01223323737",
    "postcode": "cb21ab",
    "pricerange": "cheap",
    "type": "restaurant"
   },
   {
    "name": "efes_restaurant",
    "address": "king_street_city_centre",
    "area": "centre",
    "food": "turkish",
    "phone": "01223500005",
    "postcode": "cb11ln",
    "pricerange": "moderate",
    "type": "restaurant"
   }
  ],
  "context": [
   "i am looking for a restaurant that serves moroccan food and is moderately priced .",
   "which area would you like ?",
   "i do not care what area it is in .",
   "there are no moderately priced moroccan restaurants in any area . might another type of food interest you ?",
   "yes , what about turkish food ?",
   "anatolia and efes_restaurants are turkish .",
   "may i have the address of anatolia ?"
  ],
  "output": "the address is 30_bridge_street_city_centre .",
  "gold_entities": [
   "30_bridge_street_city_centre"
  ],
  "sketch_tags": [
   "null_tag",
   "null_tag",
   "null_tag",
   "30_bridge_street_city_centre",
   "null_tag"
  ],
  "sketch_outs": [
   "the",
   "address",
   "is",
   "sketch_address",
   "."
  ]
 },
 {
  "did": 25,
  "type": "restaurant",
  "key_ptr": [],
  "kb_ptr": [],
  "kb": [
   {
    "name": "curry_garden",
    "address": "106_regent_street_city_centre",
    "area": "centre",
    "food": "indian",
    "phone": "01223302330",
    "postcode": "cb21dp",
    "pricerange": "expensive",
    "type": "restaurant"
   },
   {
    "name": "pizza_hut_cherry_hinton",
    "address": "g4_cambridge_leisure_park_clifton_way_cherry_hinton",
    "area": "south",
    "food": "italian",
    "phone": "01223323737",
    "postcode": "cb17dy",
    "pricerange": "moderate",
    "type": "restaurant"
   },
   {
    "name": "anatolia",
    "address": "30_bridge_street_city_centre",
    "area": "centre",
    "food": "turkish",
    "phone": "01223362372",
    "postcode": "cb21uj",
    "pricerange": "moderate",
    "type": "restaurant"
   },
   {
    "name": "the_missing_sock",
    "address": "finders_corner_newmarket_road",
    "area": "east",
    "food": "international",
    "phone": "01223812660",
    "postcode": "cb259aq",
    "pricerange": "cheap",
    "type": "restaurant"
   },
   {
    "name": "the_good_luck_chinese_food_takeaway",
    "address": "82_cherry_hinton_road_cherry_hinton",
    "area": "south",
    "food": "chinese",
    "phone": "01223244149",
    "postcode": "cb17ag",
    "pricerange": "expensive",
    "type": "restaurant"
   },
   {
    "name": "pizza_hut_city_centre",
    "address": "regent_street_city_centre",
    "area": "centre",
    "food": "italian",
    "phone": "01223323737",
    "postcode": "cb21ab",
    "pricerange": "cheap",
    "type": "restaurant"
   },
   {
    "name": "efes_restaurant",
    "address": "king_street_city_centre",
    "area": "centre",
    "food": "turkish",
    "phone": "01223500005",
    "postcode": "cb11ln",
    "pricerange": "moderate",
    "type": "restaurant"
   }
  ],
  "context": [
   "i am looking for a restaurant that serves moroccan food and is moderately priced .",
   "which area would you like ?",
   "i do not care what area it is in .",
   "there are no moderately priced moroccan restaurants in any area . might another type of food interest you ?",
   "yes , what about turkish food ?",
   "anatolia and efes_restaurants are turkish .",
   "may i have the address of anatolia ?",
   "the address is 30_bridge_street_city_centre .",
   "thank you , goodbye ."
  ],
  "output": "you ' re welcome . goodbye .",
  "gold_entities": [],
  "sketch_tags": [
   "null_tag",
   "null_tag",
   "null_tag",
   "null_tag",
   "null_tag",
   "null_tag",
   "null_tag"
  ],
  "sketch_outs": [
   "you",
   "'",
   "re",
   "welcome",
   ".",
   "goodbye",
   "."
  ]
 },
 {
  "did": 26,
  "type": "restaurant",
  "key_ptr": [],
  "kb_ptr": [],
  "kb": [
   {
    "name": "prezzo",
    "address": "21_-_24_northampton_road",
    "area": "west",
    "food": "italian",
    "phone": "01799521260",
    "postcode": "cb30ad",
    "pricerange": "moderate",
    "type": "restaurant"
   },
   {
    "name": "pizza_hut_cherry_hinton",
    "address": "g4_cambridge_leisure_park_clifton_way_cherry_hinton",
    "area": "south",
    "food": "italian",
    "phone": "01223323737",
    "postcode": "cb17dy",
    "pricerange": "moderate",
    "type": "restaurant",
    "choice": "two",
    "ref": "gvokli1a"
   },
   {
    "name": "restaurant_alimentum",
    "address": "152_-_154_hills_road",
    "area": "south",
    "food": "modern_european",
    "phone": "01223413000",
    "postcode": "cb28pb",
    "pricerange": "moderate",
    "type": "restaurant",
    "choice": "two",
    "ref": "gvokli1a"
   },
   {
    "name": "saint_johns_chop_house",
    "address": "21_-_24_northampton_street",
    "area": "west",
    "food": "british",
    "phone": "01223353110",
    "postcode": "cb30ad",
    "pricerange": "moderate",
    "type": "restaurant",
    "choice": "two",
    "ref": "gvokli1a"
   },
   {
    "name": "meghna",
    "address": "205_victoria_road_chesterton",
    "area": "west",
    "food": "indian",
    "phone": "01223727410",
    "postcode": "cb43lf",
    "pricerange": "moderate",
    "type": "restaurant",
    "choice": "two",
    "ref": "gvokli1a"
   },
   {
    "name": "prezzo",
    "address": "21_-_24_northampton_road",
    "area": "west",
    "food": "italian",
    "phone": "01799521260",
    "postcode": "cb30ad",
    "pricerange": "moderate",
    "type": "restaurant",
    "choice": "two",
    "ref": "gvokli1a"
   },
   {
    "name": "meghna",
    "address": "205_victoria_road_chesterton",
    "area": "west",
    "food": "indian",
    "phone": "01223727410",
    "postcode": "cb43lf",
    "pricerange": "moderate",
    "type": "restaurant"
   }
  ],
  "context": [
   "i ' m looking for a restaurant in the west side that ' s in the moderate price range ."
  ],
  "output": "i have three listings , one for british , indian , italian . are any of those types of food you are looking for ?",
  "gold_entities": [
   "british",
   "indian",
   "italian"
  ],
  "sketch_tags": [
   "null_tag",
   "null_tag",
   "null_tag",
   "null_tag",
   "null_tag",
   "null_tag",
   "null_tag",
   "british",
   "null_tag",
   "indian",
   "null_tag",
   "italian",
   "null_tag",
   "null_tag",
   "null_tag",
   "null_tag",
   "null_tag",
   "null_tag",
   "null_tag",
   "null_tag",
   "null_tag",
   "null_tag",
   "null_tag",
   "null_tag",
   "null_tag"
  ],
  "sketch_outs": [
   "i",
   "have",
   "three",
   "listings",
   ",",
   "one",
   "for",
   "sketch_food",
   ",",
   "sketch_food",
   ",",
   "sketch_food",
   ".",
   "are",
   "any",
   "of",
   "those",
   "types",
   "of",
   "food",
   "you",
   "are",
   "looking",
   "for",
   "?"
  ]
 },
 {
  "did": 26,
  "type": "restaurant",
  "key_ptr": [],
  "kb_ptr": [],
  "kb": [
   {
    "name": "prezzo",
    "address": "21_-_24_northampton_road",
    "area": "west",
    "food": "italian",
    "phone": "01799521260",
    "postcode": "cb30ad",
    "pricerange": "moderate",
    "type": "restaurant"
   },
   {
    "name": "pizza_hut_cherry_hinton",
    "address": "g4_cambridge_leisure_park_clifton_way_cherry_hinton",
    "area": "south",
    "food": "italian",
    "phone": "01223323737",
    "postcode": "cb17dy",
    "pricerange": "moderate",
    "type": "restaurant",
    "choice": "two",
    "ref": "gvokli1a"
   },
   {
    "name": "restaurant_alimentum",
    "address": "152_-_154_hills_road",
    "area": "south",
    "food": "modern_european",
    "phone": "01223413000",
    "postcode": "cb28pb",
    "pricerange": "moderate",
    "type": "restaurant",
    "choice": "two",
    "ref": "gvokli1a"
   },
   {
    "name": "saint_johns_chop_house",
    "address": "21_-_24_northampton_street",
    "area": "west",
    "food": "british",
    "phone": "01223353110",
    "postcode": "cb30ad",
    "pricerange": "moderate",
    "type": "restaurant",
    "choice": "two",
    "ref": "gvokli1a"
   },
   {
    "name": "meghna",
    "address": "205_victoria_road_chesterton",
    "area": "west",
    "food": "indian",
    "phone": "01223727410",
    "postcode": "cb43lf",
    "pricerange": "moderate",
    "type": "restaurant",
    "choice": "two",
    "ref": "gvokli1a"
   },
   {
    "name": "prezzo",
    "address": "21_-_24_northampton_road",
    "area": "west",
    "food": "italian",
    "phone": "01799521260",
    "postcode": "cb30ad",
    "pricerange": "moderate",
    "type": "restaurant",
    "choice": "two",
    "ref": "gvokli1a"
   },
   {
    "name": "meghna",
    "address": "205_victoria_road_chesterton",
    "area": "west",
    "food": "indian",
    "phone": "01223727410",
    "postcode": "cb43lf",
    "pricerange": "moderate",
    "type": "restaurant"
   }
  ],
  "context": [
   "i ' m looking for a restaurant in the west side that ' s in the moderate price range .",
   "i have three listings , one for british , indian , italian . are any of those types of food you are looking for ?",
   "are any of them available for 8 people at 19:00 on wednesday ?"
  ],
  "output": "there are two restaurants available the indian restaurant meghna and the italian restaurant prezzo 8 people at 19:00 on wednesday . which one do you prefer ?",
  "gold_entities": [
   "two",
   "indian",
   "restaurant",
   "italian",
   "meghna",
   "prezzo"
  ],
  "sketch_tags": [
   "null_tag",
   "null_tag",
   "two",
   "null_tag",
   "null_tag",
   "null_tag",
   "indian",
   "restaurant",
   "meghna",
   "null_tag",
   "null_tag",
   "italian",
   "restaurant",
   "prezzo",
   "null_tag",
   "null_tag",
   "null_tag",
   "null_tag",
   "null_tag",
   "null_tag",
   "null_tag",
   "null_tag",
   "null_tag",
   "null_tag",
   "null_tag",
   "null_tag",
   "null_tag"
  ],
  "sketch_outs": [
   "there",
   "are",
   "sketch_choice",
   "restaurants",
   "available",
   "the",
   "sketch_food",
   "sketch_type",
   "sketch_name",
   "and",
   "the",
   "sketch_food",
   "sketch_type",
   "sketch_name",
   "8",
   "people",
   "at",
   "19:00",
   "on",
   "wednesday",
   ".",
   "which",
   "one",
   "do",
   "you",
   "prefer",
   "?"
  ]
 },
 {
  "did": 26,
  "type": "restaurant",
  "key_ptr": [],
  "kb_ptr": [],
  "kb": [
   {
    "name": "prezzo",
    "address": "21_-_24_northampton_road",
    "area": "west",
    "food": "italian",
    "phone": "01799521260",
    "postcode": "cb30ad",
    "pricerange": "moderate",
    "type": "restaurant"
   },
   {
    "name": "pizza_hut_cherry_hinton",
    "address": "g4_cambridge_leisure_park_clifton_way_cherry_hinton",
    "area": "south",
    "food": "italian",
    "phone": "01223323737",
    "postcode": "cb17dy",
    "pricerange": "moderate",
    "type": "restaurant",
    "choice": "two",
    "ref": "gvokli1a"
   },
   {
    "name": "restaurant_alimentum",
    "address": "152_-_154_hills_road",
    "area": "south",
    "food": "modern_european",
    "phone": "01223413000",
    "postcode": "cb28pb",
    "pricerange": "moderate",
    "type": "restaurant",
    "choice": "two",
    "ref": "gvokli1a"
   },
   {
    "name": "saint_johns_chop_house",
    "address": "21_-_24_northampton_street",
    "area": "west",
    "food": "british",
    "phone": "01223353110",
    "postcode": "cb30ad",
    "pricerange": "moderate",
    "type": "restaurant",
    "choice": "two",
    "ref": "gvokli1a"
   },
   {
    "name": "meghna",
    "address": "205_victoria_road_chesterton",
    "area": "west",
    "food": "indian",
    "phone": "01223727410",
    "postcode": "cb43lf",
    "pricerange": "moderate",
    "type": "restaurant",
    "choice": "two",
    "ref": "gvokli1a"
   },
   {
    "name": "prezzo",
    "address": "21_-_24_northampton_road",
    "area": "west",
    "food": "italian",
    "phone": "01799521260",
    "postcode": "cb30ad",
    "pricerange": "moderate",
    "type": "restaurant",
    "choice": "two",
    "ref": "gvokli1a"
   },
   {
    "name": "meghna",
    "address": "205_victoria_road_chesterton",
    "area": "west",
    "food": "indian",
    "phone": "01223727410",
    "postcode": "cb43lf",
    "pricerange": "moderate",
    "type": "restaurant"
   }
  ],
  "context": [
   "i ' m looking for a restaurant in the west side that ' s in the moderate price range .",
   "i have three listings , one for british , indian , italian . are any of those types of food you are looking for ?",
   "are any of them available for 8 people at 19:00 on wednesday ?",
   "there are two restaurants available the indian restaurant meghna and the italian restaurant prezzo 8 people at 19:00 on wednesday . which one do you prefer ?",
   "the italian restaurant prezzo sounds good ."
  ],
  "output": "booking was successful , table will be reserved for 15 mins . reference number is : gvokli1a . anything else ?",
  "gold_entities": [
   "gvokli1a"
  ],
  "sketch_tags": [
   "null_tag",
   "null_tag",
   "null_tag",
   "null_tag",
   "null_tag",
   "null_tag",
   "null_tag",
   "null_tag",
   "null_tag",
   "null_tag",
   "null_tag",
   "null_tag",
   "null_tag",
   "null_tag",
   "null_tag",
   "null_tag",
   "gvokli1a",
   "null_tag",
   "null_tag",
   "null_tag",
   "null_tag"
  ],
  "sketch_outs": [
   "booking",
   "was",
   "successful",
   ",",
   "table",
   "will",
   "be",
   "reserved",
   "for",
   "15",
   "mins",
   ".",
   "reference",
   "number",
   "is",
   ":",
   "sketch_ref",
   ".",
   "anything",
   "else",
   "?"
  ]
 },
 {
  "did": 26,
  "type": "restaurant",
  "key_ptr": [],
  "kb_ptr": [],
  "kb": [
   {
    "name": "prezzo",
    "address": "21_-_24_northampton_road",
    "area": "west",
    "food": "italian",
    "phone": "01799521260",
    "postcode": "cb30ad",
    "pricerange": "moderate",
    "type": "restaurant"
   },
   {
    "name": "pizza_hut_cherry_hinton",
    "address": "g4_cambridge_leisure_park_clifton_way_cherry_hinton",
    "area": "south",
    "food": "italian",
    "phone": "01223323737",
    "postcode": "cb17dy",
    "pricerange": "moderate",
    "type": "restaurant",
    "choice": "two",
    "ref": "gvokli1a"
   },
   {
    "name": "restaurant_alimentum",
    "address": "152_-_154_hills_road",
    "area": "south",
    "food": "modern_european",
    "phone": "01223413000",
    "postcode": "cb28pb",
    "pricerange": "moderate",
    "type": "restaurant",
    "choice": "two",
    "ref": "gvokli1a"
   },
   {
    "name": "saint_johns_chop_house",
    "address": "21_-_24_northampton_street",
    "area": "west",
    "food": "british",
    "phone": "01223353110",
    "postcode": "cb30ad",
    "pricerange": "moderate",
    "type": "restaurant",
    "choice": "two",
    "ref": "gvokli1a"
   },
   {
    "name": "meghna",
    "address": "205_victoria_road_chesterton",
    "area": "west",
    "food": "indian",
    "phone": "01223727410",
    "postcode": "cb43lf",
    "pricerange": "moderate",
    "type": "restaurant",
    "choice": "two",
    "ref": "gvokli1a"
   },
   {
    "name": "prezzo",
    "address": "21_-_24_northampton_road",
    "area": "west",
    "food": "italian",
    "phone": "01799521260",
    "postcode": "cb30ad",
    "pricerange": "moderate",
    "type": "restaurant",
    "choice": "two",
    "ref": "gvokli1a"
   },
   {
    "name": "meghna",
    "address": "205_victoria_road_chesterton",
    "area": "west",
    "food": "indian",
    "phone": "01223727410",
    "postcode": "cb43lf",
    "pricerange": "moderate",
    "type": "restaurant"
   }
  ],
  "context": [
   "i ' m looking for a restaurant in the west side that ' s in the moderate price range .",
   "i have three listings , one for british , indian , italian . are any of those types of food you are looking for ?",
   "are any of them available for 8 people at 19:00 on wednesday ?",
   "there are two restaurants available the indian restaurant meghna and the italian restaurant prezzo 8 people at 19:00 on wednesday . which one do you prefer ?",
   "the italian restaurant prezzo sounds good .",
   "booking was successful , table will be reserved for 15 mins . reference number is : gvokli1a . anything else ?",
   "nope thats it . thanks"
  ],
  "output": "you ' re welcome . have a great day !",
  "gold_entities": [],
  "sketch_tags": [
   "null_tag",
   "null_tag",
   "null_tag",
   "null_tag",
   "null_tag",
   "null_tag",
   "null_tag",
   "null_tag",
   "null_tag",
   "null_tag"
  ],
  "sketch_outs": [
   "you",
   "'",
   "re",
   "welcome",
   ".",
   "have",
   "a",
   "great",
   "day",
   "!"
  ]
 },
 {
  "did": 27,
  "type": "restaurant",
  "key_ptr": [],
  "kb_ptr": [],
  "kb": [
   {
    "name": "efes_restaurant",
    "address": "king_street_city_centre",
    "area": "centre",
    "food": "turkish",
    "phone": "01223500005",
    "postcode": "cb11ln",
    "pricerange": "moderate",
    "type": "restaurant"
   },
   {
    "name": "pizza_hut_city_centre",
    "address": "regent_street_city_centre",
    "area": "centre",
    "food": "italian",
    "phone": "01223323737",
    "postcode": "cb21ab",
    "pricerange": "cheap",
    "type": "restaurant",
    "choice": "two"
   },
   {
    "name": "anatolia",
    "address": "30_bridge_street_city_centre",
    "area": "centre",
    "food": "turkish",
    "phone": "01223362372",
    "postcode": "cb21uj",
    "pricerange": "moderate",
    "type": "restaurant"
   },
   {
    "name": "meze_bar",
    "address": "196_mill_road_city_centre",
    "area": "centre",
    "food": "turkish",
    "postcode": "cb13nf",
    "pricerange": "expensive",
    "type": "restaurant",
    "choice": "two"
   },
   {
    "name": "the_missing_sock",
    "address": "finders_corner_newmarket_road",
    "area": "east",
    "food": "international",
    "phone": "01223812660",
    "postcode": "cb259aq",
    "pricerange": "cheap",
    "type": "restaurant",
    "choice": "two"
   },
   {
    "name": "efes_restaurant",
    "address": "king_street_city_centre",
    "area": "centre",
    "food": "turkish",
    "phone": "01223500005",
    "postcode": "cb11ln",
    "pricerange": "moderate",
    "type": "restaurant",
    "choice": "two"
   },
   {
    "name": "anatolia",
    "address": "30_bridge_street_city_centre",
    "area": "centre",
    "food": "turkish",
    "phone": "01223362372",
    "postcode": "cb21uj",
    "pricerange": "moderate",
    "type": "restaurant",
    "choice": "two"
   }
  ],
  "context": [
   "i ' m looking for a restaurant in the center that serves turkish food"
  ],
  "output": "hi , anatolia and efes_restaurant are two options in the centre for turkish food . i hope you find what you ' re looking for !",
  "gold_entities": [
   "efes_restaurant",
   "two",
   "centre",
   "turkish",
   "anatolia"
  ],
  "sketch_tags": [
   "null_tag",
   "null_tag",
   "anatolia",
   "null_tag",
   "efes_restaurant",
   "null_tag",
   "two",
   "null_tag",
   "null_tag",
   "null_tag",
   "centre",
   "null_tag",
   "turkish",
   "null_tag",
   "null_tag",
   "null_tag",
   "null_tag",
   "null_tag",
   "null_tag",
   "null_tag",
   "null_tag",
   "null_tag",
   "null_tag",
   "null_tag",
   "null_tag",
   "null_tag"
  ],
  "sketch_outs": [
   "hi",
   ",",
   "sketch_name",
   "and",
   "sketch_name",
   "are",
   "sketch_choice",
   "options",
   "in",
   "the",
   "sketch_area",
   "for",
   "sketch_food",
   "food",
   ".",
   "i",
   "hope",
   "you",
   "find",
   "what",
   "you",
   "'",
   "re",
   "looking",
   "for",
   "!"
  ]
 },
 {
  "did": 27,
  "type": "restaurant",
  "key_ptr": [],
  "kb_ptr": [],
  "kb": [
   {
    "name": "efes_restaurant",
    "address": "king_street_city_centre",
    "area": "centre",
    "food": "turkish",
    "phone": "01223500005",
    "postcode": "cb11ln",
    "pricerange": "moderate",
    "type": "restaurant"
   },
   {
    "name": "pizza_hut_city_centre",
    "address": "regent_street_city_centre",
    "area": "centre",
    "food": "italian",
    "phone": "01223323737",
    "postcode": "cb21ab",
    "pricerange": "cheap",
    "type": "restaurant",
    "choice": "two"
   },
   {
    "name": "anatolia",
    "address": "30_bridge_street_city_centre",
    "area": "centre",
    "food": "turkish",
    "phone": "01223362372",
    "postcode": "cb21uj",
    "pricerange": "moderate",
    "type": "restaurant"
   },
   {
    "name": "meze_bar",
    "address": "196_mill_road_city_centre",
    "area": "centre",
    "food": "turkish",
    "postcode": "cb13nf",
    "pricerange": "expensive",
    "type": "restaurant",
    "choice": "two"
   },
   {
    "name": "the_missing_sock",
    "address": "finders_corner_newmarket_road",
    "area": "east",
    "food": "international",
    "phone": "01223812660",
    "postcode": "cb259aq",
    "pricerange": "cheap",
    "type": "restaurant",
    "choice": "two"
   },
   {
    "name": "efes_restaurant",
    "address": "king_street_city_centre",
    "area": "centre",
    "food": "turkish",
    "phone": "01223500005",
    "postcode": "cb11ln",
    "pricerange": "moderate",
    "type": "restaurant",
    "choice": "two"
   },
   {
    "name": "anatolia",
    "address": "30_bridge_street_city_centre",
    "area": "centre",
    "food": "turkish",
    "phone": "01223362372",
    "postcode": "cb21uj",
    "pricerange": "moderate",
    "type": "restaurant",
    "choice": "two"
   }
  ],
  "context": [
   "i ' m looking for a restaurant in the center that serves turkish food",
   "hi , anatolia and efes_restaurant are two options in the centre for turkish food . i hope you find what you ' re looking for !",
   "could i have the address for the anatolia ?"
  ],
  "output": "sure thing , the address for the anatolia is 30_bridge_street_city_centre . anything else i can help you find ?",
  "gold_entities": [
   "30_bridge_street_city_centre",
   "anatolia"
  ],
  "sketch_tags": [
   "null_tag",
   "null_tag",
   "null_tag",
   "null_tag",
   "null_tag",
   "null_tag",
   "null_tag",
   "anatolia",
   "null_tag",
   "30_bridge_street_city_centre",
   "null_tag",
   "null_tag",
   "null_tag",
   "null_tag",
   "null_tag",
   "null_tag",
   "null_tag",
   "null_tag",
   "null_tag"
  ],
  "sketch_outs": [
   "sure",
   "thing",
   ",",
   "the",
   "address",
   "for",
   "the",
   "sketch_name",
   "is",
   "sketch_address",
   ".",
   "anything",
   "else",
   "i",
   "can",
   "help",
   "you",
   "find",
   "?"
  ]
 },
 {
  "did": 27,
  "type": "restaurant",
  "key_ptr": [],
  "kb_ptr": [],
  "kb": [
   {
    "name": "efes_restaurant",
    "address": "king_street_city_centre",
    "area": "centre",
    "food": "turkish",
    "phone": "01223500005",
    "postcode": "cb11ln",
    "pricerange": "moderate",
    "type": "restaurant"
   },
   {
    "name": "pizza_hut_city_centre",
    "address": "regent_street_city_centre",
    "area": "centre",
    "food": "italian",
    "phone": "01223323737",
    "postcode": "cb21ab",
    "pricerange": "cheap",
    "type": "restaurant",
    "choice": "two"
   },
   {
    "name": "anatolia",
    "address": "30_bridge_street_city_centre",
    "area": "centre",
    "food": "turkish",
    "phone": "01223362372",
    "postcode": "cb21uj",
    "pricerange": "moderate",
    "type": "restaurant"
   },
   {
    "name": "meze_bar",
    "address": "196_mill_road_city_centre",
    "area": "centre",
    "food": "turkish",
    "postcode": "cb13nf",
    "pricerange": "expensive",
    "type": "restaurant",
    "choice": "two"
   },
   {
    "name": "the_missing_sock",
    "address": "finders_corner_newmarket_road",
    "area": "east",
    "food": "international",
    "phone": "01223812660",
    "postcode": "cb259aq",
    "pricerange": "cheap",
    "type": "restaurant",
    "choice": "two"
   },
   {
    "name": "efes_restaurant",
    "address": "king_street_city_centre",
    "area": "centre",
    "food": "turkish",
    "phone": "01223500005",
    "postcode": "cb11ln",
    "pricerange": "moderate",
    "type": "restaurant",
    "choice": "two"
   },
   {
    "name": "anatolia",
    "address": "30_bridge_street_city_centre",
    "area": "centre",
    "food": "turkish",
    "phone": "01223362372",
    "postcode": "cb21uj",
    "pricerange": "moderate",
    "type": "restaurant",
    "choice": "two"
   }
  ],
  "context": [
   "i ' m looking for a restaurant in the center that serves turkish food",
   "hi , anatolia and efes_restaurant are two options in the centre for turkish food . i hope you find what you ' re looking for !",
   "could i have the address for the anatolia ?",
   "sure thing , the address for the anatolia is 30_bridge_street_city_centre . anything else i can help you find ?",
   "thank you , goodbye ."
  ],
  "output": "thank you . good bye .",
  "gold_entities": [],
  "sketch_tags": [
   "null_tag",
   "null_tag",
   "null_tag",
   "null_tag",
   "null_tag",
   "null_tag"
  ],
  "sketch_outs": [
   "thank",
   "you",
   ".",
   "good",
   "bye",
   "."
  ]
 },
 {
  "did": 28,
  "type": "restaurant",
  "key_ptr": [],
  "kb_ptr": [],
  "kb": [
   {
    "name": "pizza_hut_cherry_hinton",
    "address": "g4_cambridge_leisure_park_clifton_way_cherry_hinton",
    "area": "south",
    "food": "italian",
    "phone": "01223323737",
    "postcode": "cb17dy",
    "pricerange": "moderate",
    "type": "restaurant",
    "choice": "multiple"
   },
   {
    "name": "pizza_hut_city_centre",
    "address": "regent_street_city_centre",
    "area": "centre",
    "food": "italian",
    "phone": "01223323737",
    "postcode": "cb21ab",
    "pricerange": "cheap",
    "type": "restaurant",
    "choice": "multiple"
   },
   {
    "name": "the_cow_pizza_kitchen_and_bar",
    "address": "corn_exchange_street",
    "area": "centre",
    "food": "gastropub",
    "phone": "01223308871",
    "postcode": "cb23qf",
    "pricerange": "moderate",
    "type": "restaurant"
   },
   {
    "name": "the_missing_sock",
    "address": "finders_corner_newmarket_road",
    "area": "east",
    "food": "international",
    "phone": "01223812660",
    "postcode": "cb259aq",
    "pricerange": "cheap",
    "type": "restaurant",
    "choice": "multiple"
   },
   {
    "name": "the_cow_pizza_kitchen_and_bar",
    "address": "corn_exchange_street",
    "area": "centre",
    "food": "gastropub",
    "phone": "01223308871",
    "postcode": "cb23qf",
    "pricerange": "moderate",
    "type": "restaurant",
    "choice": "multiple"
   },
   {
    "name": "the_good_luck_chinese_food_takeaway",
    "address": "82_cherry_hinton_road_cherry_hinton",
    "area": "south",
    "food": "chinese",
    "phone": "01223244149",
    "postcode": "cb17ag",
    "pricerange": "expensive",
    "type": "restaurant",
    "choice": "multiple"
   },
   {
    "name": "curry_garden",
    "address": "106_regent_street_city_centre",
    "area": "centre",
    "food": "indian",
    "phone": "01223302330",
    "postcode": "cb21dp",
    "pricerange": "expensive",
    "type": "restaurant",
    "choice": "multiple"
   }
  ],
  "context": [
   "please find me a corsica restaurant ."
  ],
  "output": "there are no corsica restaurants . would you like something else ?",
  "gold_entities": [],
  "sketch_tags": [
   "null_tag",
   "null_tag",
   "null_tag",
   "null_tag",
   "null_tag",
   "null_tag",
   "null_tag",
   "null_tag",
   "null_tag",
   "null_tag",
   "null_tag",
   "null_tag"
  ],
  "sketch_outs": [
   "there",
   "are",
   "no",
   "corsica",
   "restaurants",
   ".",
   "would",
   "you",
   "like",
   "something",
   "else",
   "?"
  ]
 },
 {
  "did": 28,
  "type": "restaurant",
  "key_ptr": [],
  "kb_ptr": [],
  "kb": [
   {
    "name": "pizza_hut_cherry_hinton",
    "address": "g4_cambridge_leisure_park_clifton_way_cherry_hinton",
    "area": "south",
    "food": "italian",
    "phone": "01223323737",
    "postcode": "cb17dy",
    "pricerange": "moderate",
    "type": "restaurant",
    "choice": "multiple"
   },
   {
    "name": "pizza_hut_city_centre",
    "address": "regent_street_city_centre",
    "area": "centre",
    "food": "italian",
    "phone": "01223323737",
    "postcode": "cb21ab",
    "pricerange": "cheap",
    "type": "restaurant",
    "choice": "multiple"
   },
   {
    "name": "the_cow_pizza_kitchen_and_bar",
    "address": "corn_exchange_street",
    "area": "centre",
    "food": "gastropub",
    "phone": "01223308871",
    "postcode": "cb23qf",
    "pricerange": "moderate",
    "type": "restaurant"
   },
   {
    "name": "the_missing_sock",
    "address": "finders_corner_newmarket_road",
    "area": "east",
    "food": "international",
    "phone": "01223812660",
    "postcode": "cb259aq",
    "pricerange": "cheap",
    "type": "restaurant",
    "choice": "multiple"
   },
   {
    "name": "the_cow_pizza_kitchen_and_bar",
    "address": "corn_exchange_street",
    "area": "centre",
    "food": "gastropub",
    "phone": "01223308871",
    "postcode": "cb23qf",
    "pricerange": "moderate",
    "type": "restaurant",
    "choice": "multiple"
   },
   {
    "name": "the_good_luck_chinese_food_takeaway",
    "address": "82_cherry_hinton_road_cherry_hinton",
    "area": "south",
    "food": "chinese",
    "phone": "01223244149",
    "postcode": "cb17ag",
    "pricerange": "expensive",
    "type": "restaurant",
    "choice": "multiple"
   },
   {
    "name": "curry_garden",
    "address": "106_regent_street_city_centre",
    "area": "centre",
    "food": "indian",
    "phone": "01223302330",
    "postcode": "cb21dp",
    "pricerange": "expensive",
    "type": "restaurant",
    "choice": "multiple"
   }
  ],
  "context": [
   "please find me a corsica restaurant .",
   "there are no corsica restaurants . would you like something else ?",
   "are there any gastropub restaurants ?"
  ],
  "output": "there are multiple gastropub restaurants . what area are you looking for ?",
  "gold_entities": [
   "multiple",
   "gastropub"
  ],
  "sketch_tags": [
   "null_tag",
   "null_tag",
   "multiple",
   "gastropub",
   "null_tag",
   "null_tag",
   "null_tag",
   "null_tag",
   "null_tag",
   "null_tag",
   "null_tag",
   "null_tag",
   "null_tag"
  ],
  "sketch_outs": [
   "there",
   "are",
   "sketch_choice",
   "sketch_food",
   "restaurants",
   ".",
   "what",
   "area",
   "are",
   "you",
   "looking",
   "for",
   "?"
  ]
 },
 {
  "did": 28,
  "type": "restaurant",
  "key_ptr": [],
  "kb_ptr": [],
  "kb": [
   {
    "name": "pizza_hut_cherry_hinton",
    "address": "g4_cambridge_leisure_park_clifton_way_cherry_hinton",
    "area": "south",
    "food": "italian",
    "phone": "01223323737",
    "postcode": "cb17dy",
    "pricerange": "moderate",
    "type": "restaurant",
    "choice": "multiple"
   },
   {
    "name": "pizza_hut_city_centre",
    "address": "regent_street_city_centre",
    "area": "centre",
    "food": "italian",
    "phone": "01223323737",
    "postcode": "cb21ab",
    "pricerange": "cheap",
    "type": "restaurant",
    "choice": "multiple"
   },
   {
    "name": "the_cow_pizza_kitchen_and_bar",
    "address": "corn_exchange_street",
    "area": "centre",
    "food": "gastropub",
    "phone": "01223308871",
    "postcode": "cb23qf",
    "pricerange": "moderate",
    "type": "restaurant"
   },
   {
    "name": "the_missing_sock",
    "address": "finders_corner_newmarket_road",
    "area": "east",
    "food": "international",
    "phone": "01223812660",
    "postcode": "cb259aq",
    "pricerange": "cheap",
    "type": "restaurant",
    "choice": "multiple"
   },
   {
    "name": "the_cow_pizza_kitchen_and_bar",
    "address": "corn_exchange_street",
    "area": "centre",
    "food": "gastropub",
    "phone": "01223308871",
    "postcode": "cb23qf",
    "pricerange": "moderate",
    "type": "restaurant",
    "choice": "multiple"
   },
   {
    "name": "the_good_luck_chinese_food_takeaway",
    "address": "82_cherry_hinton_road_cherry_hinton",
    "area": "south",
    "food": "chinese",
    "phone": "01223244149",
    "postcode": "cb17ag",
    "pricerange": "expensive",
    "type": "restaurant",
    "choice": "multiple"
   },
   {
    "name": "curry_garden",
    "address": "106_regent_street_city_centre",
    "area": "centre",
    "food": "indian",
    "phone": "01223302330",
    "postcode": "cb21dp",
    "pricerange": "expensive",
    "type": "restaurant",
    "choice": "multiple"
   }
  ],
  "context": [
   "please find me a corsica restaurant .",
   "there are no corsica restaurants . would you like something else ?",
   "are there any gastropub restaurants ?",
   "there are multiple gastropub restaurants . what area are you looking for ?",
   "i don ' t care"
  ],
  "output": "there are three expensive gastropub restaurants and one moderately priced gastropub . do you have a preference ?",
  "gold_entities": [
   "gastropub",
   "expensive"
  ],
  "sketch_tags": [
   "null_tag",
   "null_tag",
   "null_tag",
   "expensive",
   "gastropub",
   "null_tag",
   "null_tag",
   "null_tag",
   "null_tag",
   "null_tag",
   "gastropub",
   "null_tag",
   "null_tag",
   "null_tag",
   "null_tag",
   "null_tag",
   "null_tag",
   "null_tag"
  ],
  "sketch_outs": [
   "there",
   "are",
   "three",
   "sketch_pricerange",
   "sketch_food",
   "restaurants",
   "and",
   "one",
   "moderately",
   "priced",
   "sketch_food",
   ".",
   "do",
   "you",
   "have",
   "a",
   "preference",
   "?"
  ]
 },
 {
  "did": 28,
  "type": "restaurant",
  "key_ptr": [],
  "kb_ptr": [],
  "kb": [
   {
    "name": "pizza_hut_cherry_hinton",
    "address": "g4_cambridge_leisure_park_clifton_way_cherry_hinton",
    "area": "south",
    "food": "italian",
    "phone": "01223323737",
    "postcode": "cb17dy",
    "pricerange": "moderate",
    "type": "restaurant",
    "choice": "multiple"
   },
   {
    "name": "pizza_hut_city_centre",
    "address": "regent_street_city_centre",
    "area": "centre",
    "food": "italian",
    "phone": "01223323737",
    "postcode": "cb21ab",
    "pricerange": "cheap",
    "type": "restaurant",
    "choice": "multiple"
   },
   {
    "name": "the_cow_pizza_kitchen_and_bar",
    "address": "corn_exchange_street",
    "area": "centre",
    "food": "gastropub",
    "phone": "01223308871",
    "postcode": "cb23qf",
    "pricerange": "moderate",
    "type": "restaurant"
   },
   {
    "name": "the_missing_sock",
    "address": "finders_corner_newmarket_road",
    "area": "east",
    "food": "international",
    "phone": "01223812660",
    "postcode": "cb259aq",
    "pricerange": "cheap",
    "type": "restaurant",
    "choice": "multiple"
   },
   {
    "name": "the_cow_pizza_kitchen_and_bar",
    "address": "corn_exchange_street",
    "area": "centre",
    "food": "gastropub",
    "phone": "01223308871",
    "postcode": "cb23qf",
    "pricerange": "moderate",
    "type": "restaurant",
    "choice": "multiple"
   },
   {
    "name": "the_good_luck_chinese_food_takeaway",
    "address": "82_cherry_hinton_road_cherry_hinton",
    "area": "south",
    "food": "chinese",
    "phone": "01223244149",
    "postcode": "cb17ag",
    "pricerange": "expensive",
    "type": "restaurant",
    "choice": "multiple"
   },
   {
    "name": "curry_garden",
    "address": "106_regent_street_city_centre",
    "area": "centre",
    "food": "indian",
    "phone": "01223302330",
    "postcode": "cb21dp",
    "pricerange": "expensive",
    "type": "restaurant",
    "choice": "multiple"
   }
  ],
  "context": [
   "please find me a corsica restaurant .",
   "there are no corsica restaurants . would you like something else ?",
   "are there any gastropub restaurants ?",
   "there are multiple gastropub restaurants . what area are you looking for ?",
   "i don ' t care",
   "there are three expensive gastropub restaurants and one moderately priced gastropub . do you have a preference ?",
   "could i have the area , address , and phone number of the moderately priced one please ?"
  ],
  "output": "the_cow_pizza_kitchen_and_bar is located in the city centre on corn_exchange_street and the number there is 01223308871 . how else may i help you ?",
  "gold_entities": [
   "corn_exchange_street",
   "the_cow_pizza_kitchen_and_bar",
   "01223308871",
   "centre"
  ],
  "sketch_tags": [
   "the_cow_pizza_kitchen_and_bar",
   "null_tag",
   "null_tag",
   "null_tag",
   "null_tag",
   "null_tag",
   "centre",
   "null_tag",
   "corn_exchange_street",
   "null_tag",
   "null_tag",
   "null_tag",
   "null_tag",
   "null_tag",
   "01223308871",
   "null_tag",
   "null_tag",
   "null_tag",
   "null_tag",
   "null_tag",
   "null_tag",
   "null_tag",
   "null_tag"
  ],
  "sketch_outs": [
   "sketch_name",
   "is",
   "located",
   "in",
   "the",
   "city",
   "sketch_area",
   "on",
   "sketch_address",
   "and",
   "the",
   "number",
   "there",
   "is",
   "sketch_phone",
   ".",
   "how",
   "else",
   "may",
   "i",
   "help",
   "you",
   "?"
  ]
 },
 {
  "did": 28,
  "type": "restaurant",
  "key_ptr": [],
  "kb_ptr": [],
  "kb": [
   {
    "name": "pizza_hut_cherry_hinton",
    "address": "g4_cambridge_leisure_park_clifton_way_cherry_hinton",
    "area": "south",
    "food": "italian",
    "phone": "01223323737",
    "postcode": "cb17dy",
    "pricerange": "moderate",
    "type": "restaurant",
    "choice": "multiple"
   },
   {
    "name": "pizza_hut_city_centre",
    "address": "regent_street_city_centre",
    "area": "centre",
    "food": "italian",
    "phone": "01223323737",
    "postcode": "cb21ab",
    "pricerange": "cheap",
    "type": "restaurant",
    "choice": "multiple"
   },
   {
    "name": "the_cow_pizza_kitchen_and_bar",
    "address": "corn_exchange_street",
    "area": "centre",
    "food": "gastropub",
    "phone": "01223308871",
    "postcode": "cb23qf",
    "pricerange": "moderate",
    "type": "restaurant"
   },
   {
    "name": "the_missing_sock",
    "address": "finders_corner_newmarket_road",
    "area": "east",
    "food": "international",
    "phone": "01223812660",
    "postcode": "cb259aq",
    "pricerange": "cheap",
    "type": "restaurant",
    "choice": "multiple"
   },
   {
    "name": "the_cow_pizza_kitchen_and_bar",
    "address": "corn_exchange_street",
    "area": "centre",
    "food": "gastropub",
    "phone": "01223308871",
    "postcode": "cb23qf",
    "pricerange": "moderate",
    "type": "restaurant",
    "choice": "multiple"
   },
   {
    "name": "the_good_luck_chinese_food_takeaway",
    "address": "82_cherry_hinton_road_cherry_hinton",
    "area": "south",
    "food": "chinese",
    "phone": "01223244149",
    "postcode": "cb17ag",
    "pricerange": "expensive",
    "type": "restaurant",
    "choice": "multiple"
   },
   {
    "name": "curry_garden",
    "address": "106_regent_street_city_centre",
    "area": "centre",
    "food": "indian",
    "phone": "01223302330",
    "postcode": "cb21dp",
    "pricerange": "expensive",
    "type": "restaurant",
    "choice": "multiple"
   }
  ],
  "context": [
   "please find me a corsica restaurant .",
   "there are no corsica restaurants . would you like something else ?",
   "are there any gastropub restaurants ?",
   "there are multiple gastropub restaurants . what area are you looking for ?",
   "i don ' t care",
   "there are three expensive gastropub restaurants and one moderately priced gastropub . do you have a preference ?",
   "could i have the area , address , and phone number of the moderately priced one please ?",
   "the_cow_pizza_kitchen_and_bar is located in the city centre on corn_exchange_street and the number there is 01223308871 . how else may i help you ?",
   "thank you goodbye ."
  ],
  "output": "good day !",
  "gold_entities": [],
  "sketch_tags": [
   "null_tag",
   "null_tag",
   "null_tag"
  ],
  "sketch_outs": [
   "good",
   "day",
   "!"
  ]
 },
 {
  "did": 29,
  "type": "restaurant",
  "key_ptr": [],
  "kb_ptr": [],
  "kb": [
   {
    "name": "fitzbillies_restaurant",
    "address": "51_trumpington_street_city_centre",
    "area": "centre",
    "food": "british",
    "phone": "01223352500",
    "postcode": "cb21rg",
    "pricerange": "expensive",
    "type": "restaurant",
    "choice": "a_few",
    "ref": "anamhnow"
   },
   {
    "name": "the_oak_bistro",
    "address": "6_lensfield_road",
    "area": "centre",
    "food": "british",
    "phone": "01223323361",
    "postcode": "cb21eg",
    "pricerange": "moderate",
    "type": "restaurant",
    "choice": "a_few",
    "ref": "anamhnow"
   },
   {
    "name": "the_oak_bistro",
    "address": "6_lensfield_road",
    "area": "centre",
    "food": "british",
    "phone": "01223323361",
    "postcode": "cb21eg",
    "pricerange": "moderate",
    "type": "restaurant"
   },
   {
    "name": "saint_johns_chop_house",
    "address": "21_-_24_northampton_street",
    "area": "west",
    "food": "british",
    "phone": "01223353110",
    "postcode": "cb30ad",
    "pricerange": "moderate",
    "type": "restaurant",
    "choice": "a_few",
    "ref": "anamhnow"
   },
   {
    "name": "cotto",
    "address": "183_east_road_city_centre",
    "area": "centre",
    "food": "british",
    "phone": "01223302010",
    "postcode": "cb11bg",
    "pricerange": "moderate",
    "type": "restaurant",
    "choice": "a_few",
    "ref": "anamhnow"
   },
   {
    "name": "the_copper_kettle",
    "address": "4_kings_parade_city_centre",
    "area": "centre",
    "food": "british",
    "phone": "01223365068",
    "postcode": "cb21sj",
    "pricerange": "moderate",
    "type": "restaurant",
    "choice": "a_few",
    "ref": "anamhnow"
   },
   {
    "name": "restaurant_one_seven",
    "address": "de_vere_university_arms_regent_street_city_centre",
    "area": "centre",
    "food": "british",
    "phone": "01223337766",
    "postcode": "cb21ab",
    "pricerange": "moderate",
    "type": "restaurant",
    "choice": "a_few",
    "ref": "anamhnow"
   }
  ],
  "context": [
   "i am looking for a restaurant in the moderate price range that serves bistro type food ."
  ],
  "output": "i apologize but i was not able to find a moderately priced bistro . would you be interested in a different type of restaurant ?",
  "gold_entities": [
   "restaurant"
  ],
  "sketch_tags": [
   "null_tag",
   "null_tag",
   "null_tag",
   "null_tag",
   "null_tag",
   "null_tag",
   "null_tag",
   "null_tag",
   "null_tag",
   "null_tag",
   "null_tag",
   "null_tag",
   "null_tag",
   "null_tag",
   "null_tag",
   "null_tag",
   "null_tag",
   "null_tag",
   "null_tag",
   "null_tag",
   "null_tag",
   "null_tag",
   "null_tag",
   "restaurant",
   "null_tag"
  ],
  "sketch_outs": [
   "i",
   "apologize",
   "but",
   "i",
   "was",
   "not",
   "able",
   "to",
   "find",
   "a",
   "moderately",
   "priced",
   "bistro",
   ".",
   "would",
   "you",
   "be",
   "interested",
   "in",
   "a",
   "different",
   "type",
   "of",
   "sketch_type",
   "?"
  ]
 },
 {
  "did": 29,
  "type": "restaurant",
  "key_ptr": [],
  "kb_ptr": [],
  "kb": [
   {
    "name": "fitzbillies_restaurant",
    "address": "51_trumpington_street_city_centre",
    "area": "centre",
    "food": "british",
    "phone": "01223352500",
    "postcode": "cb21rg",
    "pricerange": "expensive",
    "type": "restaurant",
    "choice": "a_few",
    "ref": "anamhnow"
   },
   {
    "name": "the_oak_bistro",
    "address": "6_lensfield_road",
    "area": "centre",
    "food": "british",
    "phone": "01223323361",
    "postcode": "cb21eg",
    "pricerange": "moderate",
    "type": "restaurant",
    "choice": "a_few",
    "ref": "anamhnow"
   },
   {
    "name": "the_oak_bistro",
    "address": "6_lensfield_road",
    "area": "centre",
    "food": "british",
    "phone": "01223323361",
    "postcode": "cb21eg",
    "pricerange": "moderate",
    "type": "restaurant"
   },
   {
    "name": "saint_johns_chop_house",
    "address": "21_-_24_northampton_street",
    "area": "west",
    "food": "british",
    "phone": "01223353110",
    "postcode": "cb30ad",
    "pricerange": "moderate",
    "type": "restaurant",
    "choice": "a_few",
    "ref": "anamhnow"
   },
   {
    "name": "cotto",
    "address": "183_east_road_city_centre",
    "area": "centre",
    "food": "british",
    "phone": "01223302010",
    "postcode": "cb11bg",
    "pricerange": "moderate",
    "type": "restaurant",
    "choice": "a_few",
    "ref": "anamhnow"
   },
   {
    "name": "the_copper_kettle",
    "address": "4_kings_parade_city_centre",
    "area": "centre",
    "food": "british",
    "phone": "01223365068",
    "postcode": "cb21sj",
    "pricerange": "moderate",
    "type": "restaurant",
    "choice": "a_few",
    "ref": "anamhnow"
   },
   {
    "name": "restaurant_one_seven",
    "address": "de_vere_university_arms_regent_street_city_centre",
    "area": "centre",
    "food": "british",
    "phone": "01223337766",
    "postcode": "cb21ab",
    "pricerange": "moderate",
    "type": "restaurant",
    "choice": "a_few",
    "ref": "anamhnow"
   }
  ],
  "context": [
   "i am looking for a restaurant in the moderate price range that serves bistro type food .",
   "i apologize but i was not able to find a moderately priced bistro . would you be interested in a different type of restaurant ?",
   "how about one that serves british food then ?"
  ],
  "output": "i have found a_few british restaurants in your price range . do you want a specific part of town ?",
  "gold_entities": [
   "british",
   "a_few"
  ],
  "sketch_tags": [
   "null_tag",
   "null_tag",
   "null_tag",
   "a_few",
   "british",
   "null_tag",
   "null_tag",
   "null_tag",
   "null_tag",
   "null_tag",
   "null_tag",
   "null_tag",
   "null_tag",
   "null_tag",
   "null_tag",
   "null_tag",
   "null_tag",
   "null_tag",
   "null_tag",
   "null_tag"
  ],
  "sketch_outs": [
   "i",
   "have",
   "found",
   "sketch_choice",
   "sketch_food",
   "restaurants",
   "in",
   "your",
   "price",
   "range",
   ".",
   "do",
   "you",
   "want",
   "a",
   "specific",
   "part",
   "of",
   "town",
   "?"
  ]
 },
 {
  "did": 29,
  "type": "restaurant",
  "key_ptr": [],
  "kb_ptr": [],
  "kb": [
   {
    "name": "fitzbillies_restaurant",
    "address": "51_trumpington_street_city_centre",
    "area": "centre",
    "food": "british",
    "phone": "01223352500",
    "postcode": "cb21rg",
    "pricerange": "expensive",
    "type": "restaurant",
    "choice": "a_few",
    "ref": "anamhnow"
   },
   {
    "name": "the_oak_bistro",
    "address": "6_lensfield_road",
    "area": "centre",
    "food": "british",
    "phone": "01223323361",
    "postcode": "cb21eg",
    "pricerange": "moderate",
    "type": "restaurant",
    "choice": "a_few",
    "ref": "anamhnow"
   },
   {
    "name": "the_oak_bistro",
    "address": "6_lensfield_road",
    "area": "centre",
    "food": "british",
    "phone": "01223323361",
    "postcode": "cb21eg",
    "pricerange": "moderate",
    "type": "restaurant"
   },
   {
    "name": "saint_johns_chop_house",
    "address": "21_-_24_northampton_street",
    "area": "west",
    "food": "british",
    "phone": "01223353110",
    "postcode": "cb30ad",
    "pricerange": "moderate",
    "type": "restaurant",
    "choice": "a_few",
    "ref": "anamhnow"
   },
   {
    "name": "cotto",
    "address": "183_east_road_city_centre",
    "area": "centre",
    "food": "british",
    "phone": "01223302010",
    "postcode": "cb11bg",
    "pricerange": "moderate",
    "type": "restaurant",
    "choice": "a_few",
    "ref": "anamhnow"
   },
   {
    "name": "the_copper_kettle",
    "address": "4_kings_parade_city_centre",
    "area": "centre",
    "food": "british",
    "phone": "01223365068",
    "postcode": "cb21sj",
    "pricerange": "moderate",
    "type": "restaurant",
    "choice": "a_few",
    "ref": "anamhnow"
   },
   {
    "name": "restaurant_one_seven",
    "address": "de_vere_university_arms_regent_street_city_centre",
    "area": "centre",
    "food": "british",
    "phone": "01223337766",
    "postcode": "cb21ab",
    "pricerange": "moderate",
    "type": "restaurant",
    "choice": "a_few",
    "ref": "anamhnow"
   }
  ],
  "context": [
   "i am looking for a restaurant in the moderate price range that serves bistro type food .",
   "i apologize but i was not able to find a moderately priced bistro . would you be interested in a different type of restaurant ?",
   "how about one that serves british food then ?",
   "i have found a_few british restaurants in your price range . do you want a specific part of town ?",
   "no , could you recommend me a place ? i ' m looking for to book a table for 2 on thursday at 11:30 ."
  ],
  "output": "okay , i ' ve booked you at the_oak_bistro with reference number anamhnow . may i help with anything else ?",
  "gold_entities": [
   "anamhnow",
   "the_oak_bistro"
  ],
  "sketch_tags": [
   "null_tag",
   "null_tag",
   "null_tag",
   "null_tag",
   "null_tag",
   "null_tag",
   "null_tag",
   "null_tag",
   "the_oak_bistro",
   "null_tag",
   "null_tag",
   "null_tag",
   "anamhnow",
   "null_tag",
   "null_tag",
   "null_tag",
   "null_tag",
   "null_tag",
   "null_tag",
   "null_tag",
   "null_tag"
  ],
  "sketch_outs": [
   "okay",
   ",",
   "i",
   "'",
   "ve",
   "booked",
   "you",
   "at",
   "sketch_name",
   "with",
   "reference",
   "number",
   "sketch_ref",
   ".",
   "may",
   "i",
   "help",
   "with",
   "anything",
   "else",
   "?"
  ]
 },
 {
  "did": 29,
  "type": "restaurant",
  "key_ptr": [],
  "kb_ptr": [],
  "kb": [
   {
    "name": "fitzbillies_restaurant",
    "address": "51_trumpington_street_city_centre",
    "area": "centre",
    "food": "british",
    "phone": "01223352500",
    "postcode": "cb21rg",
    "pricerange": "expensive",
    "type": "restaurant",
    "choice": "a_few",
    "ref": "anamhnow"
   },
   {
    "name": "the_oak_bistro",
    "address": "6_lensfield_road",
    "area": "centre",
    "food": "british",
    "phone": "01223323361",
    "postcode": "cb21eg",
    "pricerange": "moderate",
    "type": "restaurant",
    "choice": "a_few",
    "ref": "anamhnow"
   },
   {
    "name": "the_oak_bistro",
    "address": "6_lensfield_road",
    "area": "centre",
    "food": "british",
    "phone": "01223323361",
    "postcode": "cb21eg",
    "pricerange": "moderate",
    "type": "restaurant"
   },
   {
    "name": "saint_johns_chop_house",
    "address": "21_-_24_northampton_street",
    "area": "west",
    "food": "british",
    "phone": "01223353110",
    "postcode": "cb30ad",
    "pricerange": "moderate",
    "type": "restaurant",
    "choice": "a_few",
    "ref": "anamhnow"
   },
   {
    "name": "cotto",
    "address": "183_east_road_city_centre",
    "area": "centre",
    "food": "british",
    "phone": "01223302010",
    "postcode": "cb11bg",
    "pricerange": "moderate",
    "type": "restaurant",
    "choice": "a_few",
    "ref": "anamhnow"
   },
   {
    "name": "the_copper_kettle",
    "address": "4_kings_parade_city_centre",
    "area": "centre",
    "food": "british",
    "phone": "01223365068",
    "postcode": "cb21sj",
    "pricerange": "moderate",
    "type": "restaurant",
    "choice": "a_few",
    "ref": "anamhnow"
   },
   {
    "name": "restaurant_one_seven",
    "address": "de_vere_university_arms_regent_street_city_centre",
    "area": "centre",
    "food": "british",
    "phone": "01223337766",
    "postcode": "cb21ab",
    "pricerange": "moderate",
    "type": "restaurant",
    "choice": "a_few",
    "ref": "anamhnow"
   }
  ],
  "context": [
   "i am looking for a restaurant in the moderate price range that serves bistro type food .",
   "i apologize but i was not able to find a moderately priced bistro . would you be interested in a different type of restaurant ?",
   "how about one that serves british food then ?",
   "i have found a_few british restaurants in your price range . do you want a specific part of town ?",
   "no , could you recommend me a place ? i ' m looking for to book a table for 2 on thursday at 11:30 .",
   "okay , i ' ve booked you at the_oak_bistro with reference number anamhnow . may i help with anything else ?",
   "no thank you . it ' s perfect . thank you for your help ."
  ],
  "output": "have a great day",
  "gold_entities": [],
  "sketch_tags": [
   "null_tag",
   "null_tag",
   "null_tag",
   "null_tag"
  ],
  "sketch_outs": [
   "have",
   "a",
   "great",
   "day"
  ]
 },
 {
  "did": 30,
  "type": "hotel",
  "key_ptr": [],
  "kb_ptr": [],
  "kb": [
   {
    "name": "alexander_bed_and_breakfast",
    "address": "56_saint_barnabas_road",
    "area": "centre",
    "phone": "01223525725",
    "postcode": "cb12de",
    "pricerange": "cheap",
    "stars": "4_star",
    "type": "guesthouse",
    "choice": "11"
   },
   {
    "name": "a_and_b_guest_house",
    "address": "124_tenison_road",
    "area": "east",
    "phone": "01223315702",
    "postcode": "cb12dp",
    "pricerange": "moderate",
    "stars": "4_star",
    "type": "guesthouse",
    "choice": "11"
   },
   {
    "name": "avalon",
    "address": "62_gilbert_road",
    "area": "north",
    "phone": "01223353071",
    "postcode": "cb43pd",
    "pricerange": "moderate",
    "stars": "4_star",
    "type": "guesthouse",
    "choice": "11"
   },
   {
    "name": "acorn_guest_house",
    "address": "154_chesterton_road",
    "area": "north",
    "phone": "01223353888",
    "postcode": "cb41da",
    "pricerange": "moderate",
    "stars": "4_star",
    "type": "guesthouse"
   },
   {
    "name": "acorn_guest_house",
[truncated: 24,671,153 more chars]
