# Supplementary material for: PluDG: enhancing task-oriented dialogue system with knowledge graph plug-in module
Source: PeerJ Comput Sci. 2023 Nov 24;9:e1707. doi: 10.7717/peerj-cs.1707 (PMC10703105; doi:10.7717/peerj-cs.1707)
Supplement: Supplemental Information 1 [file peerj-cs-09-1707-s001.zip › decoder/data/woz2.1/raw/val.json]

[
 {
  "did": 1,
  "type": "restaurant",
  "key_ptr": [],
  "kb_ptr": [],
  "kb": [
   {
    "name": "ugly_duckling",
    "address": "12_st_._johns_street_city_centre",
    "area": "centre",
    "food": "chinese",
    "postcode": "cb21tw",
    "pricerange": "expensive",
    "type": "restaurant",
    "ref": "ikxbxweo"
   },
   {
    "name": "the_good_luck_chinese_food_takeaway",
    "address": "82_cherry_hinton_road_cherry_hinton",
    "area": "south",
    "food": "chinese",
    "phone": "01223244149",
    "postcode": "cb17ag",
    "pricerange": "expensive",
    "type": "restaurant",
    "ref": "ikxbxweo"
   },
   {
    "name": "hk_fusion",
    "address": "21_burleigh_street_city_centre",
    "area": "centre",
    "food": "chinese",
    "phone": "01223355909",
    "postcode": "cb11dg",
    "pricerange": "expensive",
    "type": "restaurant",
    "ref": "ikxbxweo"
   },
   {
    "name": "ugly_duckling",
    "address": "12_st_._johns_street_city_centre",
    "area": "centre",
    "food": "chinese",
    "postcode": "cb21tw",
    "pricerange": "expensive",
    "type": "restaurant"
   },
   {
    "name": "tang_chinese",
    "address": "napier_street_city_centre",
    "area": "centre",
    "food": "chinese",
    "phone": "01223357187",
    "postcode": "cb11hr",
    "pricerange": "expensive",
    "type": "restaurant",
    "ref": "ikxbxweo"
   },
   {
    "name": "sesame_restaurant_and_bar",
    "address": "17_hills_road_city_centre",
    "area": "centre",
    "food": "chinese",
    "phone": "01223358899",
    "postcode": "cb21nw",
    "pricerange": "expensive",
    "type": "restaurant",
    "ref": "ikxbxweo"
   },
   {
    "name": "gourmet_burger_kitchen",
    "address": "regent_street_city_centre",
    "area": "centre",
    "food": "north_american",
    "phone": "01223312598",
    "postcode": "cb21ab",
    "pricerange": "expensive",
    "type": "restaurant"
   }
  ],
  "context": [
   "i ' m in the mood for a traditional american food restaurant tonight and looking to treat myself to some expensive fine dining . can you help me find a perfect place ?"
  ],
  "output": "i have gourmet_burger_kitchen , it ' s an expensive north_american food restaurant . would you like to book a table ?",
  "gold_entities": [
   "restaurant",
   "expensive",
   "gourmet_burger_kitchen",
   "north_american"
  ],
  "sketch_tags": [
   "null_tag",
   "null_tag",
   "gourmet_burger_kitchen",
   "null_tag",
   "null_tag",
   "null_tag",
   "null_tag",
   "null_tag",
   "expensive",
   "north_american",
   "null_tag",
   "restaurant",
   "null_tag",
   "null_tag",
   "null_tag",
   "null_tag",
   "null_tag",
   "null_tag",
   "null_tag",
   "null_tag",
   "null_tag"
  ],
  "sketch_outs": [
   "i",
   "have",
   "sketch_name",
   ",",
   "it",
   "'",
   "s",
   "an",
   "sketch_pricerange",
   "sketch_food",
   "food",
   "sketch_type",
   ".",
   "would",
   "you",
   "like",
   "to",
   "book",
   "a",
   "table",
   "?"
  ]
 },
 {
  "did": 1,
  "type": "restaurant",
  "key_ptr": [],
  "kb_ptr": [],
  "kb": [
   {
    "name": "ugly_duckling",
    "address": "12_st_._johns_street_city_centre",
    "area": "centre",
    "food": "chinese",
    "postcode": "cb21tw",
    "pricerange": "expensive",
    "type": "restaurant",
    "ref": "ikxbxweo"
   },
   {
    "name": "the_good_luck_chinese_food_takeaway",
    "address": "82_cherry_hinton_road_cherry_hinton",
    "area": "south",
    "food": "chinese",
    "phone": "01223244149",
    "postcode": "cb17ag",
    "pricerange": "expensive",
    "type": "restaurant",
    "ref": "ikxbxweo"
   },
   {
    "name": "hk_fusion",
    "address": "21_burleigh_street_city_centre",
    "area": "centre",
    "food": "chinese",
    "phone": "01223355909",
    "postcode": "cb11dg",
    "pricerange": "expensive",
    "type": "restaurant",
    "ref": "ikxbxweo"
   },
   {
    "name": "ugly_duckling",
    "address": "12_st_._johns_street_city_centre",
    "area": "centre",
    "food": "chinese",
    "postcode": "cb21tw",
    "pricerange": "expensive",
    "type": "restaurant"
   },
   {
    "name": "tang_chinese",
    "address": "napier_street_city_centre",
    "area": "centre",
    "food": "chinese",
    "phone": "01223357187",
    "postcode": "cb11hr",
    "pricerange": "expensive",
    "type": "restaurant",
    "ref": "ikxbxweo"
   },
   {
    "name": "sesame_restaurant_and_bar",
    "address": "17_hills_road_city_centre",
    "area": "centre",
    "food": "chinese",
    "phone": "01223358899",
    "postcode": "cb21nw",
    "pricerange": "expensive",
    "type": "restaurant",
    "ref": "ikxbxweo"
   },
   {
    "name": "gourmet_burger_kitchen",
    "address": "regent_street_city_centre",
    "area": "centre",
    "food": "north_american",
    "phone": "01223312598",
    "postcode": "cb21ab",
    "pricerange": "expensive",
    "type": "restaurant"
   }
  ],
  "context": [
   "i ' m in the mood for a traditional american food restaurant tonight and looking to treat myself to some expensive fine dining . can you help me find a perfect place ?",
   "i have gourmet_burger_kitchen , it ' s an expensive north_american food restaurant . would you like to book a table ?",
   "is it located in the centre of town ?"
  ],
  "output": "yes , gourmet_burger_kitchen is in the centre of town . would you like to book it ?",
  "gold_entities": [
   "gourmet_burger_kitchen",
   "centre"
  ],
  "sketch_tags": [
   "null_tag",
   "null_tag",
   "gourmet_burger_kitchen",
   "null_tag",
   "null_tag",
   "null_tag",
   "centre",
   "null_tag",
   "null_tag",
   "null_tag",
   "null_tag",
   "null_tag",
   "null_tag",
   "null_tag",
   "null_tag",
   "null_tag",
   "null_tag"
  ],
  "sketch_outs": [
   "yes",
   ",",
   "sketch_name",
   "is",
   "in",
   "the",
   "sketch_area",
   "of",
   "town",
   ".",
   "would",
   "you",
   "like",
   "to",
   "book",
   "it",
   "?"
  ]
 },
 {
  "did": 1,
  "type": "restaurant",
  "key_ptr": [],
  "kb_ptr": [],
  "kb": [
   {
    "name": "ugly_duckling",
    "address": "12_st_._johns_street_city_centre",
    "area": "centre",
    "food": "chinese",
    "postcode": "cb21tw",
    "pricerange": "expensive",
    "type": "restaurant",
    "ref": "ikxbxweo"
   },
   {
    "name": "the_good_luck_chinese_food_takeaway",
    "address": "82_cherry_hinton_road_cherry_hinton",
    "area": "south",
    "food": "chinese",
    "phone": "01223244149",
    "postcode": "cb17ag",
    "pricerange": "expensive",
    "type": "restaurant",
    "ref": "ikxbxweo"
   },
   {
    "name": "hk_fusion",
    "address": "21_burleigh_street_city_centre",
    "area": "centre",
    "food": "chinese",
    "phone": "01223355909",
    "postcode": "cb11dg",
    "pricerange": "expensive",
    "type": "restaurant",
    "ref": "ikxbxweo"
   },
   {
    "name": "ugly_duckling",
    "address": "12_st_._johns_street_city_centre",
    "area": "centre",
    "food": "chinese",
    "postcode": "cb21tw",
    "pricerange": "expensive",
    "type": "restaurant"
   },
   {
    "name": "tang_chinese",
    "address": "napier_street_city_centre",
    "area": "centre",
    "food": "chinese",
    "phone": "01223357187",
    "postcode": "cb11hr",
    "pricerange": "expensive",
    "type": "restaurant",
    "ref": "ikxbxweo"
   },
   {
    "name": "sesame_restaurant_and_bar",
    "address": "17_hills_road_city_centre",
    "area": "centre",
    "food": "chinese",
    "phone": "01223358899",
    "postcode": "cb21nw",
    "pricerange": "expensive",
    "type": "restaurant",
    "ref": "ikxbxweo"
   },
   {
    "name": "gourmet_burger_kitchen",
    "address": "regent_street_city_centre",
    "area": "centre",
    "food": "north_american",
    "phone": "01223312598",
    "postcode": "cb21ab",
    "pricerange": "expensive",
    "type": "restaurant"
   }
  ],
  "context": [
   "i ' m in the mood for a traditional american food restaurant tonight and looking to treat myself to some expensive fine dining . can you help me find a perfect place ?",
   "i have gourmet_burger_kitchen , it ' s an expensive north_american food restaurant . would you like to book a table ?",
   "is it located in the centre of town ?",
   "yes , gourmet_burger_kitchen is in the centre of town . would you like to book it ?",
   "no thank you . we will just head there now ."
  ],
  "output": "sounds great ! is there anything else i can assist you with ?",
  "gold_entities": [],
  "sketch_tags": [
   "null_tag",
   "null_tag",
   "null_tag",
   "null_tag",
   "null_tag",
   "null_tag",
   "null_tag",
   "null_tag",
   "null_tag",
   "null_tag",
   "null_tag",
   "null_tag",
   "null_tag"
  ],
  "sketch_outs": [
   "sounds",
   "great",
   "!",
   "is",
   "there",
   "anything",
   "else",
   "i",
   "can",
   "assist",
   "you",
   "with",
   "?"
  ]
 },
 {
  "did": 1,
  "type": "restaurant",
  "key_ptr": [],
  "kb_ptr": [],
  "kb": [
   {
    "name": "ugly_duckling",
    "address": "12_st_._johns_street_city_centre",
    "area": "centre",
    "food": "chinese",
    "postcode": "cb21tw",
    "pricerange": "expensive",
    "type": "restaurant",
    "ref": "ikxbxweo"
   },
   {
    "name": "the_good_luck_chinese_food_takeaway",
    "address": "82_cherry_hinton_road_cherry_hinton",
    "area": "south",
    "food": "chinese",
    "phone": "01223244149",
    "postcode": "cb17ag",
    "pricerange": "expensive",
    "type": "restaurant",
    "ref": "ikxbxweo"
   },
   {
    "name": "hk_fusion",
    "address": "21_burleigh_street_city_centre",
    "area": "centre",
    "food": "chinese",
    "phone": "01223355909",
    "postcode": "cb11dg",
    "pricerange": "expensive",
    "type": "restaurant",
    "ref": "ikxbxweo"
   },
   {
    "name": "ugly_duckling",
    "address": "12_st_._johns_street_city_centre",
    "area": "centre",
    "food": "chinese",
    "postcode": "cb21tw",
    "pricerange": "expensive",
    "type": "restaurant"
   },
   {
    "name": "tang_chinese",
    "address": "napier_street_city_centre",
    "area": "centre",
    "food": "chinese",
    "phone": "01223357187",
    "postcode": "cb11hr",
    "pricerange": "expensive",
    "type": "restaurant",
    "ref": "ikxbxweo"
   },
   {
    "name": "sesame_restaurant_and_bar",
    "address": "17_hills_road_city_centre",
    "area": "centre",
    "food": "chinese",
    "phone": "01223358899",
    "postcode": "cb21nw",
    "pricerange": "expensive",
    "type": "restaurant",
    "ref": "ikxbxweo"
   },
   {
    "name": "gourmet_burger_kitchen",
    "address": "regent_street_city_centre",
    "area": "centre",
    "food": "north_american",
    "phone": "01223312598",
    "postcode": "cb21ab",
    "pricerange": "expensive",
    "type": "restaurant"
   }
  ],
  "context": [
   "i ' m in the mood for a traditional american food restaurant tonight and looking to treat myself to some expensive fine dining . can you help me find a perfect place ?",
   "i have gourmet_burger_kitchen , it ' s an expensive north_american food restaurant . would you like to book a table ?",
   "is it located in the centre of town ?",
   "yes , gourmet_burger_kitchen is in the centre of town . would you like to book it ?",
   "no thank you . we will just head there now .",
   "sounds great ! is there anything else i can assist you with ?",
   "that will be all , thank you ."
  ],
  "output": "it ' s my pleasure . have a lovely day ! bye !",
  "gold_entities": [],
  "sketch_tags": [
   "null_tag",
   "null_tag",
   "null_tag",
   "null_tag",
   "null_tag",
   "null_tag",
   "null_tag",
   "null_tag",
   "null_tag",
   "null_tag",
   "null_tag",
   "null_tag",
   "null_tag"
  ],
  "sketch_outs": [
   "it",
   "'",
   "s",
   "my",
   "pleasure",
   ".",
   "have",
   "a",
   "lovely",
   "day",
   "!",
   "bye",
   "!"
  ]
 },
 {
  "did": 1,
  "type": "restaurant",
  "key_ptr": [],
  "kb_ptr": [],
  "kb": [
   {
    "name": "ugly_duckling",
    "address": "12_st_._johns_street_city_centre",
    "area": "centre",
    "food": "chinese",
    "postcode": "cb21tw",
    "pricerange": "expensive",
    "type": "restaurant",
    "ref": "ikxbxweo"
   },
   {
    "name": "the_good_luck_chinese_food_takeaway",
    "address": "82_cherry_hinton_road_cherry_hinton",
    "area": "south",
    "food": "chinese",
    "phone": "01223244149",
    "postcode": "cb17ag",
    "pricerange": "expensive",
    "type": "restaurant",
    "ref": "ikxbxweo"
   },
   {
    "name": "hk_fusion",
    "address": "21_burleigh_street_city_centre",
    "area": "centre",
    "food": "chinese",
    "phone": "01223355909",
    "postcode": "cb11dg",
    "pricerange": "expensive",
    "type": "restaurant",
    "ref": "ikxbxweo"
   },
   {
    "name": "ugly_duckling",
    "address": "12_st_._johns_street_city_centre",
    "area": "centre",
    "food": "chinese",
    "postcode": "cb21tw",
    "pricerange": "expensive",
    "type": "restaurant"
   },
   {
    "name": "tang_chinese",
    "address": "napier_street_city_centre",
    "area": "centre",
    "food": "chinese",
    "phone": "01223357187",
    "postcode": "cb11hr",
    "pricerange": "expensive",
    "type": "restaurant",
    "ref": "ikxbxweo"
   },
   {
    "name": "sesame_restaurant_and_bar",
    "address": "17_hills_road_city_centre",
    "area": "centre",
    "food": "chinese",
    "phone": "01223358899",
    "postcode": "cb21nw",
    "pricerange": "expensive",
    "type": "restaurant",
    "ref": "ikxbxweo"
   },
   {
    "name": "gourmet_burger_kitchen",
    "address": "regent_street_city_centre",
    "area": "centre",
    "food": "north_american",
    "phone": "01223312598",
    "postcode": "cb21ab",
    "pricerange": "expensive",
    "type": "restaurant"
   }
  ],
  "context": [
   "i ' m in the mood for a traditional american food restaurant tonight and looking to treat myself to some expensive fine dining . can you help me find a perfect place ?",
   "i have gourmet_burger_kitchen , it ' s an expensive north_american food restaurant . would you like to book a table ?",
   "is it located in the centre of town ?",
   "yes , gourmet_burger_kitchen is in the centre of town . would you like to book it ?",
   "no thank you . we will just head there now .",
   "sounds great ! is there anything else i can assist you with ?",
   "that will be all , thank you .",
   "it ' s my pleasure . have a lovely day ! bye !",
   "awesome but can you give me the reference number ?"
  ],
  "output": "i need to know then how big is your party and exact time ?",
  "gold_entities": [],
  "sketch_tags": [
   "null_tag",
   "null_tag",
   "null_tag",
   "null_tag",
   "null_tag",
   "null_tag",
   "null_tag",
   "null_tag",
   "null_tag",
   "null_tag",
   "null_tag",
   "null_tag",
   "null_tag",
   "null_tag"
  ],
  "sketch_outs": [
   "i",
   "need",
   "to",
   "know",
   "then",
   "how",
   "big",
   "is",
   "your",
   "party",
   "and",
   "exact",
   "time",
   "?"
  ]
 },
 {
  "did": 1,
  "type": "restaurant",
  "key_ptr": [],
  "kb_ptr": [],
  "kb": [
   {
    "name": "ugly_duckling",
    "address": "12_st_._johns_street_city_centre",
    "area": "centre",
    "food": "chinese",
    "postcode": "cb21tw",
    "pricerange": "expensive",
    "type": "restaurant",
    "ref": "ikxbxweo"
   },
   {
    "name": "the_good_luck_chinese_food_takeaway",
    "address": "82_cherry_hinton_road_cherry_hinton",
    "area": "south",
    "food": "chinese",
    "phone": "01223244149",
    "postcode": "cb17ag",
    "pricerange": "expensive",
    "type": "restaurant",
    "ref": "ikxbxweo"
   },
   {
    "name": "hk_fusion",
    "address": "21_burleigh_street_city_centre",
    "area": "centre",
    "food": "chinese",
    "phone": "01223355909",
    "postcode": "cb11dg",
    "pricerange": "expensive",
    "type": "restaurant",
    "ref": "ikxbxweo"
   },
   {
    "name": "ugly_duckling",
    "address": "12_st_._johns_street_city_centre",
    "area": "centre",
    "food": "chinese",
    "postcode": "cb21tw",
    "pricerange": "expensive",
    "type": "restaurant"
   },
   {
    "name": "tang_chinese",
    "address": "napier_street_city_centre",
    "area": "centre",
    "food": "chinese",
    "phone": "01223357187",
    "postcode": "cb11hr",
    "pricerange": "expensive",
    "type": "restaurant",
    "ref": "ikxbxweo"
   },
   {
    "name": "sesame_restaurant_and_bar",
    "address": "17_hills_road_city_centre",
    "area": "centre",
    "food": "chinese",
    "phone": "01223358899",
    "postcode": "cb21nw",
    "pricerange": "expensive",
    "type": "restaurant",
    "ref": "ikxbxweo"
   },
   {
    "name": "gourmet_burger_kitchen",
    "address": "regent_street_city_centre",
    "area": "centre",
    "food": "north_american",
    "phone": "01223312598",
    "postcode": "cb21ab",
    "pricerange": "expensive",
    "type": "restaurant"
   }
  ],
  "context": [
   "i ' m in the mood for a traditional american food restaurant tonight and looking to treat myself to some expensive fine dining . can you help me find a perfect place ?",
   "i have gourmet_burger_kitchen , it ' s an expensive north_american food restaurant . would you like to book a table ?",
   "is it located in the centre of town ?",
   "yes , gourmet_burger_kitchen is in the centre of town . would you like to book it ?",
   "no thank you . we will just head there now .",
   "sounds great ! is there anything else i can assist you with ?",
   "that will be all , thank you .",
   "it ' s my pleasure . have a lovely day ! bye !",
   "awesome but can you give me the reference number ?",
   "i need to know then how big is your party and exact time ?",
   "oh yeah sure - i need table for 3 people at 19:00 on wednesday ."
  ],
  "output": "sorry but booking was unsuccessful , what about another time ?",
  "gold_entities": [],
  "sketch_tags": [
   "null_tag",
   "null_tag",
   "null_tag",
   "null_tag",
   "null_tag",
   "null_tag",
   "null_tag",
   "null_tag",
   "null_tag",
   "null_tag",
   "null_tag"
  ],
  "sketch_outs": [
   "sorry",
   "but",
   "booking",
   "was",
   "unsuccessful",
   ",",
   "what",
   "about",
   "another",
   "time",
   "?"
  ]
 },
 {
  "did": 1,
  "type": "restaurant",
  "key_ptr": [],
  "kb_ptr": [],
  "kb": [
   {
    "name": "ugly_duckling",
    "address": "12_st_._johns_street_city_centre",
    "area": "centre",
    "food": "chinese",
    "postcode": "cb21tw",
    "pricerange": "expensive",
    "type": "restaurant",
    "ref": "ikxbxweo"
   },
   {
    "name": "the_good_luck_chinese_food_takeaway",
    "address": "82_cherry_hinton_road_cherry_hinton",
    "area": "south",
    "food": "chinese",
    "phone": "01223244149",
    "postcode": "cb17ag",
    "pricerange": "expensive",
    "type": "restaurant",
    "ref": "ikxbxweo"
   },
   {
    "name": "hk_fusion",
    "address": "21_burleigh_street_city_centre",
    "area": "centre",
    "food": "chinese",
    "phone": "01223355909",
    "postcode": "cb11dg",
    "pricerange": "expensive",
    "type": "restaurant",
    "ref": "ikxbxweo"
   },
   {
    "name": "ugly_duckling",
    "address": "12_st_._johns_street_city_centre",
    "area": "centre",
    "food": "chinese",
    "postcode": "cb21tw",
    "pricerange": "expensive",
    "type": "restaurant"
   },
   {
    "name": "tang_chinese",
    "address": "napier_street_city_centre",
    "area": "centre",
    "food": "chinese",
    "phone": "01223357187",
    "postcode": "cb11hr",
    "pricerange": "expensive",
    "type": "restaurant",
    "ref": "ikxbxweo"
   },
   {
    "name": "sesame_restaurant_and_bar",
    "address": "17_hills_road_city_centre",
    "area": "centre",
    "food": "chinese",
    "phone": "01223358899",
    "postcode": "cb21nw",
    "pricerange": "expensive",
    "type": "restaurant",
    "ref": "ikxbxweo"
   },
   {
    "name": "gourmet_burger_kitchen",
    "address": "regent_street_city_centre",
    "area": "centre",
    "food": "north_american",
    "phone": "01223312598",
    "postcode": "cb21ab",
    "pricerange": "expensive",
    "type": "restaurant"
   }
  ],
  "context": [
   "i ' m in the mood for a traditional american food restaurant tonight and looking to treat myself to some expensive fine dining . can you help me find a perfect place ?",
   "i have gourmet_burger_kitchen , it ' s an expensive north_american food restaurant . would you like to book a table ?",
   "is it located in the centre of town ?",
   "yes , gourmet_burger_kitchen is in the centre of town . would you like to book it ?",
   "no thank you . we will just head there now .",
   "sounds great ! is there anything else i can assist you with ?",
   "that will be all , thank you .",
   "it ' s my pleasure . have a lovely day ! bye !",
   "awesome but can you give me the reference number ?",
   "i need to know then how big is your party and exact time ?",
   "oh yeah sure - i need table for 3 people at 19:00 on wednesday .",
   "sorry but booking was unsuccessful , what about another time ?",
   "hmm find me something chinese then"
  ],
  "output": "hmm that was also unsuccessful , does different time work for you ?",
  "gold_entities": [],
  "sketch_tags": [
   "null_tag",
   "null_tag",
   "null_tag",
   "null_tag",
   "null_tag",
   "null_tag",
   "null_tag",
   "null_tag",
   "null_tag",
   "null_tag",
   "null_tag",
   "null_tag",
   "null_tag"
  ],
  "sketch_outs": [
   "hmm",
   "that",
   "was",
   "also",
   "unsuccessful",
   ",",
   "does",
   "different",
   "time",
   "work",
   "for",
   "you",
   "?"
  ]
 },
 {
  "did": 1,
  "type": "restaurant",
  "key_ptr": [],
  "kb_ptr": [],
  "kb": [
   {
    "name": "ugly_duckling",
    "address": "12_st_._johns_street_city_centre",
    "area": "centre",
    "food": "chinese",
    "postcode": "cb21tw",
    "pricerange": "expensive",
    "type": "restaurant",
    "ref": "ikxbxweo"
   },
   {
    "name": "the_good_luck_chinese_food_takeaway",
    "address": "82_cherry_hinton_road_cherry_hinton",
    "area": "south",
    "food": "chinese",
    "phone": "01223244149",
    "postcode": "cb17ag",
    "pricerange": "expensive",
    "type": "restaurant",
    "ref": "ikxbxweo"
   },
   {
    "name": "hk_fusion",
    "address": "21_burleigh_street_city_centre",
    "area": "centre",
    "food": "chinese",
    "phone": "01223355909",
    "postcode": "cb11dg",
    "pricerange": "expensive",
    "type": "restaurant",
    "ref": "ikxbxweo"
   },
   {
    "name": "ugly_duckling",
    "address": "12_st_._johns_street_city_centre",
    "area": "centre",
    "food": "chinese",
    "postcode": "cb21tw",
    "pricerange": "expensive",
    "type": "restaurant"
   },
   {
    "name": "tang_chinese",
    "address": "napier_street_city_centre",
    "area": "centre",
    "food": "chinese",
    "phone": "01223357187",
    "postcode": "cb11hr",
    "pricerange": "expensive",
    "type": "restaurant",
    "ref": "ikxbxweo"
   },
   {
    "name": "sesame_restaurant_and_bar",
    "address": "17_hills_road_city_centre",
    "area": "centre",
    "food": "chinese",
    "phone": "01223358899",
    "postcode": "cb21nw",
    "pricerange": "expensive",
    "type": "restaurant",
    "ref": "ikxbxweo"
   },
   {
    "name": "gourmet_burger_kitchen",
    "address": "regent_street_city_centre",
    "area": "centre",
    "food": "north_american",
    "phone": "01223312598",
    "postcode": "cb21ab",
    "pricerange": "expensive",
    "type": "restaurant"
   }
  ],
  "context": [
   "i ' m in the mood for a traditional american food restaurant tonight and looking to treat myself to some expensive fine dining . can you help me find a perfect place ?",
   "i have gourmet_burger_kitchen , it ' s an expensive north_american food restaurant . would you like to book a table ?",
   "is it located in the centre of town ?",
   "yes , gourmet_burger_kitchen is in the centre of town . would you like to book it ?",
   "no thank you . we will just head there now .",
   "sounds great ! is there anything else i can assist you with ?",
   "that will be all , thank you .",
   "it ' s my pleasure . have a lovely day ! bye !",
   "awesome but can you give me the reference number ?",
   "i need to know then how big is your party and exact time ?",
   "oh yeah sure - i need table for 3 people at 19:00 on wednesday .",
   "sorry but booking was unsuccessful , what about another time ?",
   "hmm find me something chinese then",
   "hmm that was also unsuccessful , does different time work for you ?",
   "yeah , actually let ' s try 18:00"
  ],
  "output": "i booked for you ugly_duckling at 18:00 , your ref number is ikxbxweo",
  "gold_entities": [
   "ugly_duckling",
   "ikxbxweo"
  ],
  "sketch_tags": [
   "null_tag",
   "null_tag",
   "null_tag",
   "null_tag",
   "ugly_duckling",
   "null_tag",
   "null_tag",
   "null_tag",
   "null_tag",
   "null_tag",
   "null_tag",
   "null_tag",
   "ikxbxweo"
  ],
  "sketch_outs": [
   "i",
   "booked",
   "for",
   "you",
   "sketch_name",
   "at",
   "18:00",
   ",",
   "your",
   "ref",
   "number",
   "is",
   "sketch_ref"
  ]
 },
 {
  "did": 1,
  "type": "restaurant",
  "key_ptr": [],
  "kb_ptr": [],
  "kb": [
   {
    "name": "ugly_duckling",
    "address": "12_st_._johns_street_city_centre",
    "area": "centre",
    "food": "chinese",
    "postcode": "cb21tw",
    "pricerange": "expensive",
    "type": "restaurant",
    "ref": "ikxbxweo"
   },
   {
    "name": "the_good_luck_chinese_food_takeaway",
    "address": "82_cherry_hinton_road_cherry_hinton",
    "area": "south",
    "food": "chinese",
    "phone": "01223244149",
    "postcode": "cb17ag",
    "pricerange": "expensive",
    "type": "restaurant",
    "ref": "ikxbxweo"
   },
   {
    "name": "hk_fusion",
    "address": "21_burleigh_street_city_centre",
    "area": "centre",
    "food": "chinese",
    "phone": "01223355909",
    "postcode": "cb11dg",
    "pricerange": "expensive",
    "type": "restaurant",
    "ref": "ikxbxweo"
   },
   {
    "name": "ugly_duckling",
    "address": "12_st_._johns_street_city_centre",
    "area": "centre",
    "food": "chinese",
    "postcode": "cb21tw",
    "pricerange": "expensive",
    "type": "restaurant"
   },
   {
    "name": "tang_chinese",
    "address": "napier_street_city_centre",
    "area": "centre",
    "food": "chinese",
    "phone": "01223357187",
    "postcode": "cb11hr",
    "pricerange": "expensive",
    "type": "restaurant",
    "ref": "ikxbxweo"
   },
   {
    "name": "sesame_restaurant_and_bar",
    "address": "17_hills_road_city_centre",
    "area": "centre",
    "food": "chinese",
    "phone": "01223358899",
    "postcode": "cb21nw",
    "pricerange": "expensive",
    "type": "restaurant",
    "ref": "ikxbxweo"
   },
   {
    "name": "gourmet_burger_kitchen",
    "address": "regent_street_city_centre",
    "area": "centre",
    "food": "north_american",
    "phone": "01223312598",
    "postcode": "cb21ab",
    "pricerange": "expensive",
    "type": "restaurant"
   }
  ],
  "context": [
   "i ' m in the mood for a traditional american food restaurant tonight and looking to treat myself to some expensive fine dining . can you help me find a perfect place ?",
   "i have gourmet_burger_kitchen , it ' s an expensive north_american food restaurant . would you like to book a table ?",
   "is it located in the centre of town ?",
   "yes , gourmet_burger_kitchen is in the centre of town . would you like to book it ?",
   "no thank you . we will just head there now .",
   "sounds great ! is there anything else i can assist you with ?",
   "that will be all , thank you .",
   "it ' s my pleasure . have a lovely day ! bye !",
   "awesome but can you give me the reference number ?",
   "i need to know then how big is your party and exact time ?",
   "oh yeah sure - i need table for 3 people at 19:00 on wednesday .",
   "sorry but booking was unsuccessful , what about another time ?",
   "hmm find me something chinese then",
   "hmm that was also unsuccessful , does different time work for you ?",
   "yeah , actually let ' s try 18:00",
   "i booked for you ugly_duckling at 18:00 , your ref number is ikxbxweo",
   "great to hear that , have a good day !"
  ],
  "output": "always there for you ! have a nice dinner !",
  "gold_entities": [],
  "sketch_tags": [
   "null_tag",
   "null_tag",
   "null_tag",
   "null_tag",
   "null_tag",
   "null_tag",
   "null_tag",
   "null_tag",
   "null_tag",
   "null_tag"
  ],
  "sketch_outs": [
   "always",
   "there",
   "for",
   "you",
   "!",
   "have",
   "a",
   "nice",
   "dinner",
   "!"
  ]
 },
 {
  "did": 2,
  "type": "restaurant",
  "key_ptr": [],
  "kb_ptr": [],
  "kb": [
   {
    "name": "lan_hong_house",
    "address": "12_norfolk_street_city_centre",
    "area": "centre",
    "food": "chinese",
    "phone": "01223350420",
    "postcode": "cb12lf",
    "pricerange": "moderate",
    "type": "restaurant",
    "ref": "v0kcn2ri"
   },
   {
    "name": "restaurant_one_seven",
    "address": "de_vere_university_arms_regent_street_city_centre",
    "area": "centre",
    "food": "british",
    "phone": "01223337766",
    "postcode": "cb21ab",
    "pricerange": "moderate",
    "type": "restaurant"
   },
   {
    "name": "jinling_noodle_bar",
    "address": "11_peas_hill_city_centre",
    "area": "centre",
    "food": "chinese",
    "phone": "01223566188",
    "postcode": "cb23pp",
    "pricerange": "moderate",
    "type": "restaurant"
   },
   {
    "name": "the_good_luck_chinese_food_takeaway",
    "address": "82_cherry_hinton_road_cherry_hinton",
    "area": "south",
    "food": "chinese",
    "phone": "01223244149",
    "postcode": "cb17ag",
    "pricerange": "expensive",
    "type": "restaurant",
    "ref": "v0kcn2ri"
   },
   {
    "name": "lan_hong_house",
    "address": "12_norfolk_street_city_centre",
    "area": "centre",
    "food": "chinese",
    "phone": "01223350420",
    "postcode": "cb12lf",
    "pricerange": "moderate",
    "type": "restaurant"
   },
   {
    "name": "jinling_noodle_bar",
    "address": "11_peas_hill_city_centre",
    "area": "centre",
    "food": "chinese",
    "phone": "01223566188",
    "postcode": "cb23pp",
    "pricerange": "moderate",
    "type": "restaurant",
    "ref": "v0kcn2ri"
   },
   {
    "name": "shanghai_family_restaurant",
    "address": "39_burleigh_street_city_centre",
    "area": "centre",
    "food": "chinese",
    "phone": "01223301761",
    "postcode": "cb11dg",
    "pricerange": "moderate",
    "type": "restaurant",
    "ref": "v0kcn2ri"
   }
  ],
  "context": [
   "i need a restaurant in the centre moderate priced"
  ],
  "output": "restaurant_one_seven is a good choice . which day ?",
  "gold_entities": [
   "restaurant_one_seven"
  ],
  "sketch_tags": [
   "restaurant_one_seven",
   "null_tag",
   "null_tag",
   "null_tag",
   "null_tag",
   "null_tag",
   "null_tag",
   "null_tag",
   "null_tag"
  ],
  "sketch_outs": [
   "sketch_name",
   "is",
   "a",
   "good",
   "choice",
   ".",
   "which",
   "day",
   "?"
  ]
 },
 {
  "did": 2,
  "type": "restaurant",
  "key_ptr": [],
  "kb_ptr": [],
  "kb": [
   {
    "name": "lan_hong_house",
    "address": "12_norfolk_street_city_centre",
    "area": "centre",
    "food": "chinese",
    "phone": "01223350420",
    "postcode": "cb12lf",
    "pricerange": "moderate",
    "type": "restaurant",
    "ref": "v0kcn2ri"
   },
   {
    "name": "restaurant_one_seven",
    "address": "de_vere_university_arms_regent_street_city_centre",
    "area": "centre",
    "food": "british",
    "phone": "01223337766",
    "postcode": "cb21ab",
    "pricerange": "moderate",
    "type": "restaurant"
   },
   {
    "name": "jinling_noodle_bar",
    "address": "11_peas_hill_city_centre",
    "area": "centre",
    "food": "chinese",
    "phone": "01223566188",
    "postcode": "cb23pp",
    "pricerange": "moderate",
    "type": "restaurant"
   },
   {
    "name": "the_good_luck_chinese_food_takeaway",
    "address": "82_cherry_hinton_road_cherry_hinton",
    "area": "south",
    "food": "chinese",
    "phone": "01223244149",
    "postcode": "cb17ag",
    "pricerange": "expensive",
    "type": "restaurant",
    "ref": "v0kcn2ri"
   },
   {
    "name": "lan_hong_house",
    "address": "12_norfolk_street_city_centre",
    "area": "centre",
    "food": "chinese",
    "phone": "01223350420",
    "postcode": "cb12lf",
    "pricerange": "moderate",
    "type": "restaurant"
   },
   {
    "name": "jinling_noodle_bar",
    "address": "11_peas_hill_city_centre",
    "area": "centre",
    "food": "chinese",
    "phone": "01223566188",
    "postcode": "cb23pp",
    "pricerange": "moderate",
    "type": "restaurant",
    "ref": "v0kcn2ri"
   },
   {
    "name": "shanghai_family_restaurant",
    "address": "39_burleigh_street_city_centre",
    "area": "centre",
    "food": "chinese",
    "phone": "01223301761",
    "postcode": "cb11dg",
    "pricerange": "moderate",
    "type": "restaurant",
    "ref": "v0kcn2ri"
   }
  ],
  "context": [
   "i need a restaurant in the centre moderate priced",
   "restaurant_one_seven is a good choice . which day ?",
   "does it serve chinese food ?"
  ],
  "output": "no , but i have three other options for you to choose from .",
  "gold_entities": [],
  "sketch_tags": [
   "null_tag",
   "null_tag",
   "null_tag",
   "null_tag",
   "null_tag",
   "null_tag",
   "null_tag",
   "null_tag",
   "null_tag",
   "null_tag",
   "null_tag",
   "null_tag",
   "null_tag",
   "null_tag"
  ],
  "sketch_outs": [
   "no",
   ",",
   "but",
   "i",
   "have",
   "three",
   "other",
   "options",
   "for",
   "you",
   "to",
   "choose",
   "from",
   "."
  ]
 },
 {
  "did": 2,
  "type": "restaurant",
  "key_ptr": [],
  "kb_ptr": [],
  "kb": [
   {
    "name": "lan_hong_house",
    "address": "12_norfolk_street_city_centre",
    "area": "centre",
    "food": "chinese",
    "phone": "01223350420",
    "postcode": "cb12lf",
    "pricerange": "moderate",
    "type": "restaurant",
    "ref": "v0kcn2ri"
   },
   {
    "name": "restaurant_one_seven",
    "address": "de_vere_university_arms_regent_street_city_centre",
    "area": "centre",
    "food": "british",
    "phone": "01223337766",
    "postcode": "cb21ab",
    "pricerange": "moderate",
    "type": "restaurant"
   },
   {
    "name": "jinling_noodle_bar",
    "address": "11_peas_hill_city_centre",
    "area": "centre",
    "food": "chinese",
    "phone": "01223566188",
    "postcode": "cb23pp",
    "pricerange": "moderate",
    "type": "restaurant"
   },
   {
    "name": "the_good_luck_chinese_food_takeaway",
    "address": "82_cherry_hinton_road_cherry_hinton",
    "area": "south",
    "food": "chinese",
    "phone": "01223244149",
    "postcode": "cb17ag",
    "pricerange": "expensive",
    "type": "restaurant",
    "ref": "v0kcn2ri"
   },
   {
    "name": "lan_hong_house",
    "address": "12_norfolk_street_city_centre",
    "area": "centre",
    "food": "chinese",
    "phone": "01223350420",
    "postcode": "cb12lf",
    "pricerange": "moderate",
    "type": "restaurant"
   },
   {
    "name": "jinling_noodle_bar",
    "address": "11_peas_hill_city_centre",
    "area": "centre",
    "food": "chinese",
    "phone": "01223566188",
    "postcode": "cb23pp",
    "pricerange": "moderate",
    "type": "restaurant",
    "ref": "v0kcn2ri"
   },
   {
    "name": "shanghai_family_restaurant",
    "address": "39_burleigh_street_city_centre",
    "area": "centre",
    "food": "chinese",
    "phone": "01223301761",
    "postcode": "cb11dg",
    "pricerange": "moderate",
    "type": "restaurant",
    "ref": "v0kcn2ri"
   }
  ],
  "context": [
   "i need a restaurant in the centre moderate priced",
   "restaurant_one_seven is a good choice . which day ?",
   "does it serve chinese food ?",
   "no , but i have three other options for you to choose from .",
   "what are they ?"
  ],
  "output": "i have the lan_hong_house , jinling_noodle_bar and the shanghi family restaurant that are all moderately priced and serving chinese food .",
  "gold_entities": [
   "chinese",
   "jinling_noodle_bar",
   "lan_hong_house",
   "restaurant"
  ],
  "sketch_tags": [
   "null_tag",
   "null_tag",
   "null_tag",
   "lan_hong_house",
   "null_tag",
   "jinling_noodle_bar",
   "null_tag",
   "null_tag",
   "null_tag",
   "null_tag",
   "restaurant",
   "null_tag",
   "null_tag",
   "null_tag",
   "null_tag",
   "null_tag",
   "null_tag",
   "null_tag",
   "chinese",
   "null_tag",
   "null_tag"
  ],
  "sketch_outs": [
   "i",
   "have",
   "the",
   "sketch_name",
   ",",
   "sketch_name",
   "and",
   "the",
   "shanghi",
   "family",
   "sketch_type",
   "that",
   "are",
   "all",
   "moderately",
   "priced",
   "and",
   "serving",
   "sketch_food",
   "food",
   "."
  ]
 },
 {
  "did": 2,
  "type": "restaurant",
  "key_ptr": [],
  "kb_ptr": [],
  "kb": [
   {
    "name": "lan_hong_house",
    "address": "12_norfolk_street_city_centre",
    "area": "centre",
    "food": "chinese",
    "phone": "01223350420",
    "postcode": "cb12lf",
    "pricerange": "moderate",
    "type": "restaurant",
    "ref": "v0kcn2ri"
   },
   {
    "name": "restaurant_one_seven",
    "address": "de_vere_university_arms_regent_street_city_centre",
    "area": "centre",
    "food": "british",
    "phone": "01223337766",
    "postcode": "cb21ab",
    "pricerange": "moderate",
    "type": "restaurant"
   },
   {
    "name": "jinling_noodle_bar",
    "address": "11_peas_hill_city_centre",
    "area": "centre",
    "food": "chinese",
    "phone": "01223566188",
    "postcode": "cb23pp",
    "pricerange": "moderate",
    "type": "restaurant"
   },
   {
    "name": "the_good_luck_chinese_food_takeaway",
    "address": "82_cherry_hinton_road_cherry_hinton",
    "area": "south",
    "food": "chinese",
    "phone": "01223244149",
    "postcode": "cb17ag",
    "pricerange": "expensive",
    "type": "restaurant",
    "ref": "v0kcn2ri"
   },
   {
    "name": "lan_hong_house",
    "address": "12_norfolk_street_city_centre",
    "area": "centre",
    "food": "chinese",
    "phone": "01223350420",
    "postcode": "cb12lf",
    "pricerange": "moderate",
    "type": "restaurant"
   },
   {
    "name": "jinling_noodle_bar",
    "address": "11_peas_hill_city_centre",
    "area": "centre",
    "food": "chinese",
    "phone": "01223566188",
    "postcode": "cb23pp",
    "pricerange": "moderate",
    "type": "restaurant",
    "ref": "v0kcn2ri"
   },
   {
    "name": "shanghai_family_restaurant",
    "address": "39_burleigh_street_city_centre",
    "area": "centre",
    "food": "chinese",
    "phone": "01223301761",
    "postcode": "cb11dg",
    "pricerange": "moderate",
    "type": "restaurant",
    "ref": "v0kcn2ri"
   }
  ],
  "context": [
   "i need a restaurant in the centre moderate priced",
   "restaurant_one_seven is a good choice . which day ?",
   "does it serve chinese food ?",
   "no , but i have three other options for you to choose from .",
   "what are they ?",
   "i have the lan_hong_house , jinling_noodle_bar and the shanghi family restaurant that are all moderately priced and serving chinese food .",
   "i would like a table for 8 at 16:30 wednesday at shanghi family restaurant please ."
  ],
  "output": "i was not able to book that for you at that time . is there another time that would work for you ?",
  "gold_entities": [],
  "sketch_tags": [
   "null_tag",
   "null_tag",
   "null_tag",
   "null_tag",
   "null_tag",
   "null_tag",
   "null_tag",
   "null_tag",
   "null_tag",
   "null_tag",
   "null_tag",
   "null_tag",
   "null_tag",
   "null_tag",
   "null_tag",
   "null_tag",
   "null_tag",
   "null_tag",
   "null_tag",
   "null_tag",
   "null_tag",
   "null_tag",
   "null_tag"
  ],
  "sketch_outs": [
   "i",
   "was",
   "not",
   "able",
   "to",
   "book",
   "that",
   "for",
   "you",
   "at",
   "that",
   "time",
   ".",
   "is",
   "there",
   "another",
   "time",
   "that",
   "would",
   "work",
   "for",
   "you",
   "?"
  ]
 },
 {
  "did": 2,
  "type": "restaurant",
  "key_ptr": [],
  "kb_ptr": [],
  "kb": [
   {
    "name": "lan_hong_house",
    "address": "12_norfolk_street_city_centre",
    "area": "centre",
    "food": "chinese",
    "phone": "01223350420",
    "postcode": "cb12lf",
    "pricerange": "moderate",
    "type": "restaurant",
    "ref": "v0kcn2ri"
   },
   {
    "name": "restaurant_one_seven",
    "address": "de_vere_university_arms_regent_street_city_centre",
    "area": "centre",
    "food": "british",
    "phone": "01223337766",
    "postcode": "cb21ab",
    "pricerange": "moderate",
    "type": "restaurant"
   },
   {
    "name": "jinling_noodle_bar",
    "address": "11_peas_hill_city_centre",
    "area": "centre",
    "food": "chinese",
    "phone": "01223566188",
    "postcode": "cb23pp",
    "pricerange": "moderate",
    "type": "restaurant"
   },
   {
    "name": "the_good_luck_chinese_food_takeaway",
    "address": "82_cherry_hinton_road_cherry_hinton",
    "area": "south",
    "food": "chinese",
    "phone": "01223244149",
    "postcode": "cb17ag",
    "pricerange": "expensive",
    "type": "restaurant",
    "ref": "v0kcn2ri"
   },
   {
    "name": "lan_hong_house",
    "address": "12_norfolk_street_city_centre",
    "area": "centre",
    "food": "chinese",
    "phone": "01223350420",
    "postcode": "cb12lf",
    "pricerange": "moderate",
    "type": "restaurant"
   },
   {
    "name": "jinling_noodle_bar",
    "address": "11_peas_hill_city_centre",
    "area": "centre",
    "food": "chinese",
    "phone": "01223566188",
    "postcode": "cb23pp",
    "pricerange": "moderate",
    "type": "restaurant",
    "ref": "v0kcn2ri"
   },
   {
    "name": "shanghai_family_restaurant",
    "address": "39_burleigh_street_city_centre",
    "area": "centre",
    "food": "chinese",
    "phone": "01223301761",
    "postcode": "cb11dg",
    "pricerange": "moderate",
    "type": "restaurant",
    "ref": "v0kcn2ri"
   }
  ],
  "context": [
   "i need a restaurant in the centre moderate priced",
   "restaurant_one_seven is a good choice . which day ?",
   "does it serve chinese food ?",
   "no , but i have three other options for you to choose from .",
   "what are they ?",
   "i have the lan_hong_house , jinling_noodle_bar and the shanghi family restaurant that are all moderately priced and serving chinese food .",
   "i would like a table for 8 at 16:30 wednesday at shanghi family restaurant please .",
   "i was not able to book that for you at that time . is there another time that would work for you ?",
   "yes . i could eat at 15:30 perhaps ."
  ],
  "output": "that time is available ! i have booked the reservation . the reference number is v0kcn2ri . is there anything else ?",
  "gold_entities": [
   "v0kcn2ri"
  ],
  "sketch_tags": [
   "null_tag",
   "null_tag",
   "null_tag",
   "null_tag",
   "null_tag",
   "null_tag",
   "null_tag",
   "null_tag",
   "null_tag",
   "null_tag",
   "null_tag",
   "null_tag",
   "null_tag",
   "null_tag",
   "null_tag",
   "v0kcn2ri",
   "null_tag",
   "null_tag",
   "null_tag",
   "null_tag",
   "null_tag",
   "null_tag"
  ],
  "sketch_outs": [
   "that",
   "time",
   "is",
   "available",
   "!",
   "i",
   "have",
   "booked",
   "the",
   "reservation",
   ".",
   "the",
   "reference",
   "number",
   "is",
   "sketch_ref",
   ".",
   "is",
   "there",
   "anything",
   "else",
   "?"
  ]
 },
 {
  "did": 2,
  "type": "restaurant",
  "key_ptr": [],
  "kb_ptr": [],
  "kb": [
   {
    "name": "lan_hong_house",
    "address": "12_norfolk_street_city_centre",
    "area": "centre",
    "food": "chinese",
    "phone": "01223350420",
    "postcode": "cb12lf",
    "pricerange": "moderate",
    "type": "restaurant",
    "ref": "v0kcn2ri"
   },
   {
    "name": "restaurant_one_seven",
    "address": "de_vere_university_arms_regent_street_city_centre",
    "area": "centre",
    "food": "british",
    "phone": "01223337766",
    "postcode": "cb21ab",
    "pricerange": "moderate",
    "type": "restaurant"
   },
   {
    "name": "jinling_noodle_bar",
    "address": "11_peas_hill_city_centre",
    "area": "centre",
    "food": "chinese",
    "phone": "01223566188",
    "postcode": "cb23pp",
    "pricerange": "moderate",
    "type": "restaurant"
   },
   {
    "name": "the_good_luck_chinese_food_takeaway",
    "address": "82_cherry_hinton_road_cherry_hinton",
    "area": "south",
    "food": "chinese",
    "phone": "01223244149",
    "postcode": "cb17ag",
    "pricerange": "expensive",
    "type": "restaurant",
    "ref": "v0kcn2ri"
   },
   {
    "name": "lan_hong_house",
    "address": "12_norfolk_street_city_centre",
    "area": "centre",
    "food": "chinese",
    "phone": "01223350420",
    "postcode": "cb12lf",
    "pricerange": "moderate",
    "type": "restaurant"
   },
   {
    "name": "jinling_noodle_bar",
    "address": "11_peas_hill_city_centre",
    "area": "centre",
    "food": "chinese",
    "phone": "01223566188",
    "postcode": "cb23pp",
    "pricerange": "moderate",
    "type": "restaurant",
    "ref": "v0kcn2ri"
   },
   {
    "name": "shanghai_family_restaurant",
    "address": "39_burleigh_street_city_centre",
    "area": "centre",
    "food": "chinese",
    "phone": "01223301761",
    "postcode": "cb11dg",
    "pricerange": "moderate",
    "type": "restaurant",
    "ref": "v0kcn2ri"
   }
  ],
  "context": [
   "i need a restaurant in the centre moderate priced",
   "restaurant_one_seven is a good choice . which day ?",
   "does it serve chinese food ?",
   "no , but i have three other options for you to choose from .",
   "what are they ?",
   "i have the lan_hong_house , jinling_noodle_bar and the shanghi family restaurant that are all moderately priced and serving chinese food .",
   "i would like a table for 8 at 16:30 wednesday at shanghi family restaurant please .",
   "i was not able to book that for you at that time . is there another time that would work for you ?",
   "yes . i could eat at 15:30 perhaps .",
   "that time is available ! i have booked the reservation . the reference number is v0kcn2ri . is there anything else ?",
   "no , that ' s all i need . thanks for the help ."
  ],
  "output": "thank you . have a great day , goodbye .",
  "gold_entities": [],
  "sketch_tags": [
   "null_tag",
   "null_tag",
   "null_tag",
   "null_tag",
   "null_tag",
   "null_tag",
   "null_tag",
   "null_tag",
   "null_tag",
   "null_tag"
  ],
  "sketch_outs": [
   "thank",
   "you",
   ".",
   "have",
   "a",
   "great",
   "day",
   ",",
   "goodbye",
   "."
  ]
 },
 {
  "did": 3,
  "type": "hotel",
  "key_ptr": [],
  "kb_ptr": [],
  "kb": [
   {
    "name": "aylesbray_lodge_guest_house",
    "address": "5_mowbray_road",
    "area": "south",
    "phone": "01223240089",
    "postcode": "cb17sr",
    "pricerange": "moderate",
    "stars": "4_star",
    "type": "guesthouse",
    "choice": "several",
    "ref": "ua3n0q3r"
   },
   {
    "name": "leverton_house",
    "address": "732-734_newmarket_road",
    "area": "east",
    "phone": "01223292094",
    "postcode": "cb58rs",
    "pricerange": "cheap",
    "stars": "4_star",
    "type": "guesthouse",
    "choice": "several",
    "ref": "ua3n0q3r"
   },
   {
    "name": "acorn_guest_house",
    "address": "154_chesterton_road",
    "area": "north",
    "phone": "01223353888",
    "postcode": "cb41da",
    "pricerange": "moderate",
    "stars": "4_star",
    "type": "guesthouse"
   },
   {
    "name": "warkworth_house",
    "address": "warkworth_terrace",
    "area": "east",
    "phone": "01223363682",
    "postcode": "cb11ee",
    "pricerange": "moderate",
    "stars": "4_star",
    "type": "guesthouse",
    "choice": "several",
    "ref": "ua3n0q3r"
   },
   {
    "name": "alexander_bed_and_breakfast",
    "address": "56_saint_barnabas_road",
    "area": "centre",
    "phone": "01223525725",
    "postcode": "cb12de",
    "pricerange": "cheap",
    "stars": "4_star",
    "type": "guesthouse",
    "choice": "several",
    "ref": "ua3n0q3r"
   },
   {
    "name": "arbury_lodge_guesthouse",
    "address": "82_arbury_road",
    "area": "north",
    "phone": "01223364319",
    "postcode": "cb42je",
    "pricerange": "moderate",
    "stars": "4_star",
    "type": "guesthouse",
    "choice": "several",
    "ref": "ua3n0q3r"
   },
   {
    "name": "carolina_bed_and_breakfast",
    "address": "138_perne_road",
    "area": "east",
    "phone": "01223247015",
    "postcode": "cb13nx",
    "pricerange": "moderate",
    "stars": "4_star",
    "type": "guesthouse",
    "choice": "several",
    "ref": "ua3n0q3r"
   }
  ],
  "context": [
   "can you find me a guesthouse with free parking ?"
  ],
  "output": "i certainly can look for that for you . it looks like i have several . do you prefer a certain price range ?",
  "gold_entities": [
   "several"
  ],
  "sketch_tags": [
   "null_tag",
   "null_tag",
   "null_tag",
   "null_tag",
   "null_tag",
   "null_tag",
   "null_tag",
   "null_tag",
   "null_tag",
   "null_tag",
   "null_tag",
   "null_tag",
   "null_tag",
   "null_tag",
   "several",
   "null_tag",
   "null_tag",
   "null_tag",
   "null_tag",
   "null_tag",
   "null_tag",
   "null_tag",
   "null_tag",
   "null_tag"
  ],
  "sketch_outs": [
   "i",
   "certainly",
   "can",
   "look",
   "for",
   "that",
   "for",
   "you",
   ".",
   "it",
   "looks",
   "like",
   "i",
   "have",
   "sketch_choice",
   ".",
   "do",
   "you",
   "prefer",
   "a",
   "certain",
   "price",
   "range",
   "?"
  ]
 },
 {
  "did": 3,
  "type": "hotel",
  "key_ptr": [],
  "kb_ptr": [],
  "kb": [
   {
    "name": "aylesbray_lodge_guest_house",
    "address": "5_mowbray_road",
    "area": "south",
    "phone": "01223240089",
    "postcode": "cb17sr",
    "pricerange": "moderate",
    "stars": "4_star",
    "type": "guesthouse",
    "choice": "several",
    "ref": "ua3n0q3r"
   },
   {
    "name": "leverton_house",
    "address": "732-734_newmarket_road",
    "area": "east",
    "phone": "01223292094",
    "postcode": "cb58rs",
    "pricerange": "cheap",
    "stars": "4_star",
    "type": "guesthouse",
    "choice": "several",
    "ref": "ua3n0q3r"
   },
   {
    "name": "acorn_guest_house",
    "address": "154_chesterton_road",
    "area": "north",
    "phone": "01223353888",
    "postcode": "cb41da",
    "pricerange": "moderate",
    "stars": "4_star",
    "type": "guesthouse"
   },
   {
    "name": "warkworth_house",
    "address": "warkworth_terrace",
    "area": "east",
    "phone": "01223363682",
    "postcode": "cb11ee",
    "pricerange": "moderate",
    "stars": "4_star",
    "type": "guesthouse",
    "choice": "several",
    "ref": "ua3n0q3r"
   },
   {
    "name": "alexander_bed_and_breakfast",
    "address": "56_saint_barnabas_road",
    "area": "centre",
    "phone": "01223525725",
    "postcode": "cb12de",
    "pricerange": "cheap",
    "stars": "4_star",
    "type": "guesthouse",
    "choice": "several",
    "ref": "ua3n0q3r"
   },
   {
    "name": "arbury_lodge_guesthouse",
    "address": "82_arbury_road",
    "area": "north",
    "phone": "01223364319",
    "postcode": "cb42je",
    "pricerange": "moderate",
    "stars": "4_star",
    "type": "guesthouse",
    "choice": "several",
    "ref": "ua3n0q3r"
   },
   {
    "name": "carolina_bed_and_breakfast",
    "address": "138_perne_road",
    "area": "east",
    "phone": "01223247015",
    "postcode": "cb13nx",
    "pricerange": "moderate",
    "stars": "4_star",
    "type": "guesthouse",
    "choice": "several",
    "ref": "ua3n0q3r"
   }
  ],
  "context": [
   "can you find me a guesthouse with free parking ?",
   "i certainly can look for that for you . it looks like i have several . do you prefer a certain price range ?",
   "no , but i ' m looking for something with at least 2 star ."
  ],
  "output": "sorry , we don ' t have anything that matches the options that you ' ve selected . would you like to search for a different option ?",
  "gold_entities": [],
  "sketch_tags": [
   "null_tag",
   "null_tag",
   "null_tag",
   "null_tag",
   "null_tag",
   "null_tag",
   "null_tag",
   "null_tag",
   "null_tag",
   "null_tag",
   "null_tag",
   "null_tag",
   "null_tag",
   "null_tag",
   "null_tag",
   "null_tag",
   "null_tag",
   "null_tag",
   "null_tag",
   "null_tag",
   "null_tag",
   "null_tag",
   "null_tag",
   "null_tag",
   "null_tag",
   "null_tag",
   "null_tag",
   "null_tag"
  ],
  "sketch_outs": [
   "sorry",
   ",",
   "we",
   "don",
   "'",
   "t",
   "have",
   "anything",
   "that",
   "matches",
   "the",
   "options",
   "that",
   "you",
   "'",
   "ve",
   "selected",
   ".",
   "would",
   "you",
   "like",
   "to",
   "search",
   "for",
   "a",
   "different",
   "option",
   "?"
  ]
 },
 {
  "did": 3,
  "type": "hotel",
  "key_ptr": [],
  "kb_ptr": [],
  "kb": [
   {
    "name": "aylesbray_lodge_guest_house",
    "address": "5_mowbray_road",
    "area": "south",
    "phone": "01223240089",
    "postcode": "cb17sr",
    "pricerange": "moderate",
    "stars": "4_star",
    "type": "guesthouse",
    "choice": "several",
    "ref": "ua3n0q3r"
   },
   {
    "name": "leverton_house",
    "address": "732-734_newmarket_road",
    "area": "east",
    "phone": "01223292094",
    "postcode": "cb58rs",
    "pricerange": "cheap",
    "stars": "4_star",
    "type": "guesthouse",
    "choice": "several",
    "ref": "ua3n0q3r"
   },
   {
    "name": "acorn_guest_house",
    "address": "154_chesterton_road",
    "area": "north",
    "phone": "01223353888",
    "postcode": "cb41da",
    "pricerange": "moderate",
    "stars": "4_star",
    "type": "guesthouse"
   },
   {
    "name": "warkworth_house",
    "address": "warkworth_terrace",
    "area": "east",
    "phone": "01223363682",
    "postcode": "cb11ee",
    "pricerange": "moderate",
    "stars": "4_star",
    "type": "guesthouse",
    "choice": "several",
    "ref": "ua3n0q3r"
   },
   {
    "name": "alexander_bed_and_breakfast",
    "address": "56_saint_barnabas_road",
    "area": "centre",
    "phone": "01223525725",
    "postcode": "cb12de",
    "pricerange": "cheap",
    "stars": "4_star",
    "type": "guesthouse",
    "choice": "several",
    "ref": "ua3n0q3r"
   },
   {
    "name": "arbury_lodge_guesthouse",
    "address": "82_arbury_road",
    "area": "north",
    "phone": "01223364319",
    "postcode": "cb42je",
    "pricerange": "moderate",
    "stars": "4_star",
    "type": "guesthouse",
    "choice": "several",
    "ref": "ua3n0q3r"
   },
   {
    "name": "carolina_bed_and_breakfast",
    "address": "138_perne_road",
    "area": "east",
    "phone": "01223247015",
    "postcode": "cb13nx",
    "pricerange": "moderate",
    "stars": "4_star",
    "type": "guesthouse",
    "choice": "several",
    "ref": "ua3n0q3r"
   }
  ],
  "context": [
   "can you find me a guesthouse with free parking ?",
   "i certainly can look for that for you . it looks like i have several . do you prefer a certain price range ?",
   "no , but i ' m looking for something with at least 2 star .",
   "sorry , we don ' t have anything that matches the options that you ' ve selected . would you like to search for a different option ?",
   "do you have a hotel that is 4_star then ?"
  ],
  "output": "we have several ! do you wish to stay in a certain part of town ?",
  "gold_entities": [
   "several"
  ],
  "sketch_tags": [
   "null_tag",
   "null_tag",
   "several",
   "null_tag",
   "null_tag",
   "null_tag",
   "null_tag",
   "null_tag",
   "null_tag",
   "null_tag",
   "null_tag",
   "null_tag",
   "null_tag",
   "null_tag",
   "null_tag",
   "null_tag"
  ],
  "sketch_outs": [
   "we",
   "have",
   "sketch_choice",
   "!",
   "do",
   "you",
   "wish",
   "to",
   "stay",
   "in",
   "a",
   "certain",
   "part",
   "of",
   "town",
   "?"
  ]
 },
 {
  "did": 3,
  "type": "hotel",
  "key_ptr": [],
  "kb_ptr": [],
  "kb": [
   {
    "name": "aylesbray_lodge_guest_house",
    "address": "5_mowbray_road",
    "area": "south",
    "phone": "01223240089",
    "postcode": "cb17sr",
    "pricerange": "moderate",
    "stars": "4_star",
    "type": "guesthouse",
    "choice": "several",
    "ref": "ua3n0q3r"
   },
   {
    "name": "leverton_house",
    "address": "732-734_newmarket_road",
    "area": "east",
    "phone": "01223292094",
    "postcode": "cb58rs",
    "pricerange": "cheap",
    "stars": "4_star",
    "type": "guesthouse",
    "choice": "several",
    "ref": "ua3n0q3r"
   },
   {
    "name": "acorn_guest_house",
    "address": "154_chesterton_road",
    "area": "north",
    "phone": "01223353888",
    "postcode": "cb41da",
    "pricerange": "moderate",
    "stars": "4_star",
    "type": "guesthouse"
   },
   {
    "name": "warkworth_house",
    "address": "warkworth_terrace",
    "area": "east",
    "phone": "01223363682",
    "postcode": "cb11ee",
    "pricerange": "moderate",
    "stars": "4_star",
    "type": "guesthouse",
    "choice": "several",
    "ref": "ua3n0q3r"
   },
   {
    "name": "alexander_bed_and_breakfast",
    "address": "56_saint_barnabas_road",
    "area": "centre",
    "phone": "01223525725",
    "postcode": "cb12de",
    "pricerange": "cheap",
    "stars": "4_star",
    "type": "guesthouse",
    "choice": "several",
    "ref": "ua3n0q3r"
   },
   {
    "name": "arbury_lodge_guesthouse",
    "address": "82_arbury_road",
    "area": "north",
    "phone": "01223364319",
    "postcode": "cb42je",
    "pricerange": "moderate",
    "stars": "4_star",
    "type": "guesthouse",
    "choice": "several",
    "ref": "ua3n0q3r"
   },
   {
    "name": "carolina_bed_and_breakfast",
    "address": "138_perne_road",
    "area": "east",
    "phone": "01223247015",
    "postcode": "cb13nx",
    "pricerange": "moderate",
    "stars": "4_star",
    "type": "guesthouse",
    "choice": "several",
    "ref": "ua3n0q3r"
   }
  ],
  "context": [
   "can you find me a guesthouse with free parking ?",
   "i certainly can look for that for you . it looks like i have several . do you prefer a certain price range ?",
   "no , but i ' m looking for something with at least 2 star .",
   "sorry , we don ' t have anything that matches the options that you ' ve selected . would you like to search for a different option ?",
   "do you have a hotel that is 4_star then ?",
   "we have several ! do you wish to stay in a certain part of town ?",
   "the location doesn ' t matter , but i would prefer a guesthouse if possible ."
  ],
  "output": "i would recommend the acorn_guest_house then . it has 4_star , free wifi , free parking and is moderately priced . would you like to book a room ?",
  "gold_entities": [
   "acorn_guest_house",
   "4_star"
  ],
  "sketch_tags": [
   "null_tag",
   "null_tag",
   "null_tag",
   "null_tag",
   "acorn_guest_house",
   "null_tag",
   "null_tag",
   "null_tag",
   "null_tag",
   "4_star",
   "null_tag",
   "null_tag",
   "null_tag",
   "null_tag",
   "null_tag",
   "null_tag",
   "null_tag",
   "null_tag",
   "null_tag",
   "null_tag",
   "null_tag",
   "null_tag",
   "null_tag",
   "null_tag",
   "null_tag",
   "null_tag",
   "null_tag",
   "null_tag",
   "null_tag"
  ],
  "sketch_outs": [
   "i",
   "would",
   "recommend",
   "the",
   "sketch_name",
   "then",
   ".",
   "it",
   "has",
   "sketch_stars",
   ",",
   "free",
   "wifi",
   ",",
   "free",
   "parking",
   "and",
   "is",
   "moderately",
   "priced",
   ".",
   "would",
   "you",
   "like",
   "to",
   "book",
   "a",
   "room",
   "?"
  ]
 },
 {
  "did": 3,
  "type": "hotel",
  "key_ptr": [],
  "kb_ptr": [],
  "kb": [
   {
    "name": "aylesbray_lodge_guest_house",
    "address": "5_mowbray_road",
    "area": "south",
    "phone": "01223240089",
    "postcode": "cb17sr",
    "pricerange": "moderate",
    "stars": "4_star",
    "type": "guesthouse",
    "choice": "several",
    "ref": "ua3n0q3r"
   },
   {
    "name": "leverton_house",
    "address": "732-734_newmarket_road",
    "area": "east",
    "phone": "01223292094",
    "postcode": "cb58rs",
    "pricerange": "cheap",
    "stars": "4_star",
    "type": "guesthouse",
    "choice": "several",
    "ref": "ua3n0q3r"
   },
   {
    "name": "acorn_guest_house",
    "address": "154_chesterton_road",
    "area": "north",
    "phone": "01223353888",
    "postcode": "cb41da",
    "pricerange": "moderate",
    "stars": "4_star",
    "type": "guesthouse"
   },
   {
    "name": "warkworth_house",
    "address": "warkworth_terrace",
    "area": "east",
    "phone": "01223363682",
    "postcode": "cb11ee",
    "pricerange": "moderate",
    "stars": "4_star",
    "type": "guesthouse",
    "choice": "several",
    "ref": "ua3n0q3r"
   },
   {
    "name": "alexander_bed_and_breakfast",
    "address": "56_saint_barnabas_road",
    "area": "centre",
    "phone": "01223525725",
    "postcode": "cb12de",
    "pricerange": "cheap",
    "stars": "4_star",
    "type": "guesthouse",
    "choice": "several",
    "ref": "ua3n0q3r"
   },
   {
    "name": "arbury_lodge_guesthouse",
    "address": "82_arbury_road",
    "area": "north",
    "phone": "01223364319",
    "postcode": "cb42je",
    "pricerange": "moderate",
    "stars": "4_star",
    "type": "guesthouse",
    "choice": "several",
    "ref": "ua3n0q3r"
   },
   {
    "name": "carolina_bed_and_breakfast",
    "address": "138_perne_road",
    "area": "east",
    "phone": "01223247015",
    "postcode": "cb13nx",
    "pricerange": "moderate",
    "stars": "4_star",
    "type": "guesthouse",
    "choice": "several",
    "ref": "ua3n0q3r"
   }
  ],
  "context": [
   "can you find me a guesthouse with free parking ?",
   "i certainly can look for that for you . it looks like i have several . do you prefer a certain price range ?",
   "no , but i ' m looking for something with at least 2 star .",
   "sorry , we don ' t have anything that matches the options that you ' ve selected . would you like to search for a different option ?",
   "do you have a hotel that is 4_star then ?",
   "we have several ! do you wish to stay in a certain part of town ?",
   "the location doesn ' t matter , but i would prefer a guesthouse if possible .",
   "i would recommend the acorn_guest_house then . it has 4_star , free wifi , free parking and is moderately priced . would you like to book a room ?",
   "yes please . there are 8 of us and we ' ll be arriving on saturday ."
  ],
  "output": "can you please give me how many days you will be staying ?",
  "gold_entities": [],
  "sketch_tags": [
   "null_tag",
   "null_tag",
   "null_tag",
   "null_tag",
   "null_tag",
   "null_tag",
   "null_tag",
   "null_tag",
   "null_tag",
   "null_tag",
   "null_tag",
   "null_tag",
   "null_tag"
  ],
  "sketch_outs": [
   "can",
   "you",
   "please",
   "give",
   "me",
   "how",
   "many",
   "days",
   "you",
   "will",
   "be",
   "staying",
   "?"
  ]
 },
 {
  "did": 3,
  "type": "hotel",
  "key_ptr": [],
  "kb_ptr": [],
  "kb": [
   {
    "name": "aylesbray_lodge_guest_house",
    "address": "5_mowbray_road",
    "area": "south",
    "phone": "01223240089",
    "postcode": "cb17sr",
    "pricerange": "moderate",
    "stars": "4_star",
    "type": "guesthouse",
    "choice": "several",
    "ref": "ua3n0q3r"
   },
   {
    "name": "leverton_house",
    "address": "732-734_newmarket_road",
    "area": "east",
    "phone": "01223292094",
    "postcode": "cb58rs",
    "pricerange": "cheap",
    "stars": "4_star",
    "type": "guesthouse",
    "choice": "several",
    "ref": "ua3n0q3r"
   },
   {
    "name": "acorn_guest_house",
    "address": "154_chesterton_road",
    "area": "north",
    "phone": "01223353888",
    "postcode": "cb41da",
    "pricerange": "moderate",
    "stars": "4_star",
    "type": "guesthouse"
   },
   {
    "name": "warkworth_house",
    "address": "warkworth_terrace",
    "area": "east",
    "phone": "01223363682",
    "postcode": "cb11ee",
    "pricerange": "moderate",
    "stars": "4_star",
    "type": "guesthouse",
    "choice": "several",
    "ref": "ua3n0q3r"
   },
   {
    "name": "alexander_bed_and_breakfast",
    "address": "56_saint_barnabas_road",
    "area": "centre",
    "phone": "01223525725",
    "postcode": "cb12de",
    "pricerange": "cheap",
    "stars": "4_star",
    "type": "guesthouse",
    "choice": "several",
    "ref": "ua3n0q3r"
   },
   {
    "name": "arbury_lodge_guesthouse",
    "address": "82_arbury_road",
    "area": "north",
    "phone": "01223364319",
    "postcode": "cb42je",
    "pricerange": "moderate",
    "stars": "4_star",
    "type": "guesthouse",
    "choice": "several",
    "ref": "ua3n0q3r"
   },
   {
    "name": "carolina_bed_and_breakfast",
    "address": "138_perne_road",
    "area": "east",
    "phone": "01223247015",
    "postcode": "cb13nx",
    "pricerange": "moderate",
    "stars": "4_star",
    "type": "guesthouse",
    "choice": "several",
    "ref": "ua3n0q3r"
   }
  ],
  "context": [
   "can you find me a guesthouse with free parking ?",
   "i certainly can look for that for you . it looks like i have several . do you prefer a certain price range ?",
   "no , but i ' m looking for something with at least 2 star .",
   "sorry , we don ' t have anything that matches the options that you ' ve selected . would you like to search for a different option ?",
   "do you have a hotel that is 4_star then ?",
   "we have several ! do you wish to stay in a certain part of town ?",
   "the location doesn ' t matter , but i would prefer a guesthouse if possible .",
   "i would recommend the acorn_guest_house then . it has 4_star , free wifi , free parking and is moderately priced . would you like to book a room ?",
   "yes please . there are 8 of us and we ' ll be arriving on saturday .",
   "can you please give me how many days you will be staying ?",
   "i ' ll be staying for 5 nights ."
  ],
  "output": "i have you book for that time , the reference code is ua3n0q3r .",
  "gold_entities": [
   "ua3n0q3r"
  ],
  "sketch_tags": [
   "null_tag",
   "null_tag",
   "null_tag",
   "null_tag",
   "null_tag",
   "null_tag",
   "null_tag",
   "null_tag",
   "null_tag",
   "null_tag",
   "null_tag",
   "null_tag",
   "ua3n0q3r",
   "null_tag"
  ],
  "sketch_outs": [
   "i",
   "have",
   "you",
   "book",
   "for",
   "that",
   "time",
   ",",
   "the",
   "reference",
   "code",
   "is",
   "sketch_ref",
   "."
  ]
 },
 {
  "did": 3,
  "type": "hotel",
  "key_ptr": [],
  "kb_ptr": [],
  "kb": [
   {
    "name": "aylesbray_lodge_guest_house",
    "address": "5_mowbray_road",
    "area": "south",
    "phone": "01223240089",
    "postcode": "cb17sr",
    "pricerange": "moderate",
    "stars": "4_star",
    "type": "guesthouse",
    "choice": "several",
    "ref": "ua3n0q3r"
   },
   {
    "name": "leverton_house",
    "address": "732-734_newmarket_road",
    "area": "east",
    "phone": "01223292094",
    "postcode": "cb58rs",
    "pricerange": "cheap",
    "stars": "4_star",
    "type": "guesthouse",
    "choice": "several",
    "ref": "ua3n0q3r"
   },
   {
    "name": "acorn_guest_house",
    "address": "154_chesterton_road",
    "area": "north",
    "phone": "01223353888",
    "postcode": "cb41da",
    "pricerange": "moderate",
    "stars": "4_star",
    "type": "guesthouse"
   },
   {
    "name": "warkworth_house",
    "address": "warkworth_terrace",
    "area": "east",
    "phone": "01223363682",
    "postcode": "cb11ee",
    "pricerange": "moderate",
    "stars": "4_star",
    "type": "guesthouse",
    "choice": "several",
    "ref": "ua3n0q3r"
   },
   {
    "name": "alexander_bed_and_breakfast",
    "address": "56_saint_barnabas_road",
    "area": "centre",
    "phone": "01223525725",
    "postcode": "cb12de",
    "pricerange": "cheap",
    "stars": "4_star",
    "type": "guesthouse",
    "choice": "several",
    "ref": "ua3n0q3r"
   },
   {
    "name": "arbury_lodge_guesthouse",
    "address": "82_arbury_road",
    "area": "north",
    "phone": "01223364319",
    "postcode": "cb42je",
    "pricerange": "moderate",
    "stars": "4_star",
    "type": "guesthouse",
    "choice": "several",
    "ref": "ua3n0q3r"
   },
   {
    "name": "carolina_bed_and_breakfast",
    "address": "138_perne_road",
    "area": "east",
    "phone": "01223247015",
    "postcode": "cb13nx",
    "pricerange": "moderate",
    "stars": "4_star",
    "type": "guesthouse",
    "choice": "several",
    "ref": "ua3n0q3r"
   }
  ],
  "context": [
   "can you find me a guesthouse with free parking ?",
   "i certainly can look for that for you . it looks like i have several . do you prefer a certain price range ?",
   "no , but i ' m looking for something with at least 2 star .",
   "sorry , we don ' t have anything that matches the options that you ' ve selected . would you like to search for a different option ?",
   "do you have a hotel that is 4_star then ?",
   "we have several ! do you wish to stay in a certain part of town ?",
   "the location doesn ' t matter , but i would prefer a guesthouse if possible .",
   "i would recommend the acorn_guest_house then . it has 4_star , free wifi , free parking and is moderately priced . would you like to book a room ?",
   "yes please . there are 8 of us and we ' ll be arriving on saturday .",
   "can you please give me how many days you will be staying ?",
   "i ' ll be staying for 5 nights .",
   "i have you book for that time , the reference code is ua3n0q3r .",
   "i ' m happy and relieved . that ' s everything . thank you so much for your help ."
  ],
  "output": "i am glad , have a great day . good bye .",
  "gold_entities": [],
  "sketch_tags": [
   "null_tag",
   "null_tag",
   "null_tag",
   "null_tag",
   "null_tag",
   "null_tag",
   "null_tag",
   "null_tag",
   "null_tag",
   "null_tag",
   "null_tag",
   "null_tag"
  ],
  "sketch_outs": [
   "i",
   "am",
   "glad",
   ",",
   "have",
   "a",
   "great",
   "day",
   ".",
   "good",
   "bye",
   "."
  ]
 },
 {
  "did": 4,
  "type": "restaurant",
  "key_ptr": [],
  "kb_ptr": [],
  "kb": [
   {
    "name": "de_luca_cucina_and_bar",
    "address": "83_regent_street",
    "area": "centre",
    "food": "modern_european",
    "phone": "01223356666",
    "postcode": "cb21aw",
    "pricerange": "moderate",
    "type": "restaurant"
   },
   {
    "name": "riverside_brasserie",
    "address": "doubletree_by_hilton_cambridge_granta_place_mill_lane",
    "area": "centre",
    "food": "modern_european",
    "phone": "01223259988",
    "postcode": "cb21rt",
    "pricerange": "moderate",
    "type": "restaurant",
    "choice": "several"
   },
   {
    "name": "pizza_hut_city_centre",
    "address": "regent_street_city_centre",
    "area": "centre",
    "food": "italian",
    "phone": "01223323737",
    "postcode": "cb21ab",
    "pricerange": "cheap",
    "type": "restaurant",
    "choice": "several"
   },
   {
    "name": "restaurant_alimentum",
    "address": "152_-_154_hills_road",
    "area": "south",
    "food": "modern_european",
    "phone": "01223413000",
    "postcode": "cb28pb",
    "pricerange": "moderate",
    "type": "restaurant",
    "choice": "several"
   },
   {
    "name": "the_missing_sock",
    "address": "finders_corner_newmarket_road",
    "area": "east",
    "food": "international",
    "phone": "01223812660",
    "postcode": "cb259aq",
    "pricerange": "cheap",
    "type": "restaurant",
    "choice": "several"
   },
   {
    "name": "de_luca_cucina_and_bar",
    "address": "83_regent_street",
    "area": "centre",
    "food": "modern_european",
    "phone": "01223356666",
    "postcode": "cb21aw",
    "pricerange": "moderate",
    "type": "restaurant",
    "choice": "several"
   },
   {
    "name": "curry_garden",
    "address": "106_regent_street_city_centre",
    "area": "centre",
    "food": "indian",
    "phone": "01223302330",
    "postcode": "cb21dp",
    "pricerange": "expensive",
    "type": "restaurant",
    "choice": "several"
   }
  ],
  "context": [
   "i ' d like to find a place that i can get some northern european food ."
  ],
  "output": "unfortunately , i was unable to find a restaurant that serves northern european food . is there anything else i can help you with ?",
  "gold_entities": [
   "restaurant"
  ],
  "sketch_tags": [
   "null_tag",
   "null_tag",
   "null_tag",
   "null_tag",
   "null_tag",
   "null_tag",
   "null_tag",
   "null_tag",
   "restaurant",
   "null_tag",
   "null_tag",
   "null_tag",
   "null_tag",
   "null_tag",
   "null_tag",
   "null_tag",
   "null_tag",
   "null_tag",
   "null_tag",
   "null_tag",
   "null_tag",
   "null_tag",
   "null_tag",
   "null_tag",
   "null_tag"
  ],
  "sketch_outs": [
   "unfortunately",
   ",",
   "i",
   "was",
   "unable",
   "to",
   "find",
   "a",
   "sketch_type",
   "that",
   "serves",
   "northern",
   "european",
   "food",
   ".",
   "is",
   "there",
   "anything",
   "else",
   "i",
   "can",
   "help",
   "you",
   "with",
   "?"
  ]
 },
 {
  "did": 4,
  "type": "restaurant",
  "key_ptr": [],
  "kb_ptr": [],
  "kb": [
   {
    "name": "de_luca_cucina_and_bar",
    "address": "83_regent_street",
    "area": "centre",
    "food": "modern_european",
    "phone": "01223356666",
    "postcode": "cb21aw",
    "pricerange": "moderate",
    "type": "restaurant"
   },
   {
    "name": "riverside_brasserie",
    "address": "doubletree_by_hilton_cambridge_granta_place_mill_lane",
    "area": "centre",
    "food": "modern_european",
    "phone": "01223259988",
    "postcode": "cb21rt",
    "pricerange": "moderate",
    "type": "restaurant",
    "choice": "several"
   },
   {
    "name": "pizza_hut_city_centre",
    "address": "regent_street_city_centre",
    "area": "centre",
    "food": "italian",
    "phone": "01223323737",
    "postcode": "cb21ab",
    "pricerange": "cheap",
    "type": "restaurant",
    "choice": "several"
   },
   {
    "name": "restaurant_alimentum",
    "address": "152_-_154_hills_road",
    "area": "south",
    "food": "modern_european",
    "phone": "01223413000",
    "postcode": "cb28pb",
    "pricerange": "moderate",
    "type": "restaurant",
    "choice": "several"
   },
   {
    "name": "the_missing_sock",
    "address": "finders_corner_newmarket_road",
    "area": "east",
    "food": "international",
    "phone": "01223812660",
    "postcode": "cb259aq",
    "pricerange": "cheap",
    "type": "restaurant",
    "choice": "several"
   },
   {
    "name": "de_luca_cucina_and_bar",
    "address": "83_regent_street",
    "area": "centre",
    "food": "modern_european",
    "phone": "01223356666",
    "postcode": "cb21aw",
    "pricerange": "moderate",
    "type": "restaurant",
    "choice": "several"
   },
   {
    "name": "curry_garden",
    "address": "106_regent_street_city_centre",
    "area": "centre",
    "food": "indian",
    "phone": "01223302330",
    "postcode": "cb21dp",
    "pricerange": "expensive",
    "type": "restaurant",
    "choice": "several"
   }
  ],
  "context": [
   "i ' d like to find a place that i can get some northern european food .",
   "unfortunately , i was unable to find a restaurant that serves northern european food . is there anything else i can help you with ?",
   "okay , what about a restaurant that serves modern_european food ?"
  ],
  "output": "i have several , can you be mores specific on price and area please ?",
  "gold_entities": [
   "several"
  ],
  "sketch_tags": [
   "null_tag",
   "null_tag",
   "several",
   "null_tag",
   "null_tag",
   "null_tag",
   "null_tag",
   "null_tag",
   "null_tag",
   "null_tag",
   "null_tag",
   "null_tag",
   "null_tag",
   "null_tag",
   "null_tag"
  ],
  "sketch_outs": [
   "i",
   "have",
   "sketch_choice",
   ",",
   "can",
   "you",
   "be",
   "mores",
   "specific",
   "on",
   "price",
   "and",
   "area",
   "please",
   "?"
  ]
 },
 {
  "did": 4,
  "type": "restaurant",
  "key_ptr": [],
  "kb_ptr": [],
  "kb": [
   {
    "name": "de_luca_cucina_and_bar",
    "address": "83_regent_street",
    "area": "centre",
    "food": "modern_european",
    "phone": "01223356666",
    "postcode": "cb21aw",
    "pricerange": "moderate",
    "type": "restaurant"
   },
   {
    "name": "riverside_brasserie",
    "address": "doubletree_by_hilton_cambridge_granta_place_mill_lane",
    "area": "centre",
    "food": "modern_european",
    "phone": "01223259988",
    "postcode": "cb21rt",
    "pricerange": "moderate",
    "type": "restaurant",
    "choice": "several"
   },
   {
    "name": "pizza_hut_city_centre",
    "address": "regent_street_city_centre",
    "area": "centre",
    "food": "italian",
    "phone": "01223323737",
    "postcode": "cb21ab",
    "pricerange": "cheap",
    "type": "restaurant",
    "choice": "several"
   },
   {
    "name": "restaurant_alimentum",
    "address": "152_-_154_hills_road",
    "area": "south",
    "food": "modern_european",
    "phone": "01223413000",
    "postcode": "cb28pb",
    "pricerange": "moderate",
    "type": "restaurant",
    "choice": "several"
   },
   {
    "name": "the_missing_sock",
    "address": "finders_corner_newmarket_road",
    "area": "east",
    "food": "international",
    "phone": "01223812660",
    "postcode": "cb259aq",
    "pricerange": "cheap",
    "type": "restaurant",
    "choice": "several"
   },
   {
    "name": "de_luca_cucina_and_bar",
    "address": "83_regent_street",
    "area": "centre",
    "food": "modern_european",
    "phone": "01223356666",
    "postcode": "cb21aw",
    "pricerange": "moderate",
    "type": "restaurant",
    "choice": "several"
   },
   {
    "name": "curry_garden",
    "address": "106_regent_street_city_centre",
    "area": "centre",
    "food": "indian",
    "phone": "01223302330",
    "postcode": "cb21dp",
    "pricerange": "expensive",
    "type": "restaurant",
    "choice": "several"
   }
  ],
  "context": [
   "i ' d like to find a place that i can get some northern european food .",
   "unfortunately , i was unable to find a restaurant that serves northern european food . is there anything else i can help you with ?",
   "okay , what about a restaurant that serves modern_european food ?",
   "i have several , can you be mores specific on price and area please ?",
   "i am looking for the moderate price range , the area doesn ' t matter ."
  ],
  "output": "how about de_luca_cucina_and_bar ?",
  "gold_entities": [
   "de_luca_cucina_and_bar"
  ],
  "sketch_tags": [
   "null_tag",
   "null_tag",
   "de_luca_cucina_and_bar",
   "null_tag"
  ],
  "sketch_outs": [
   "how",
   "about",
   "sketch_name",
   "?"
  ]
 },
 {
  "did": 4,
  "type": "restaurant",
  "key_ptr": [],
  "kb_ptr": [],
  "kb": [
   {
    "name": "de_luca_cucina_and_bar",
    "address": "83_regent_street",
    "area": "centre",
    "food": "modern_european",
    "phone": "01223356666",
    "postcode": "cb21aw",
    "pricerange": "moderate",
    "type": "restaurant"
   },
   {
    "name": "riverside_brasserie",
    "address": "doubletree_by_hilton_cambridge_granta_place_mill_lane",
    "area": "centre",
    "food": "modern_european",
    "phone": "01223259988",
    "postcode": "cb21rt",
    "pricerange": "moderate",
    "type": "restaurant",
    "choice": "several"
   },
   {
    "name": "pizza_hut_city_centre",
    "address": "regent_street_city_centre",
    "area": "centre",
    "food": "italian",
    "phone": "01223323737",
    "postcode": "cb21ab",
    "pricerange": "cheap",
    "type": "restaurant",
    "choice": "several"
   },
   {
    "name": "restaurant_alimentum",
    "address": "152_-_154_hills_road",
    "area": "south",
    "food": "modern_european",
    "phone": "01223413000",
    "postcode": "cb28pb",
    "pricerange": "moderate",
    "type": "restaurant",
    "choice": "several"
   },
   {
    "name": "the_missing_sock",
    "address": "finders_corner_newmarket_road",
    "area": "east",
    "food": "international",
    "phone": "01223812660",
    "postcode": "cb259aq",
    "pricerange": "cheap",
    "type": "restaurant",
    "choice": "several"
   },
   {
    "name": "de_luca_cucina_and_bar",
    "address": "83_regent_street",
    "area": "centre",
    "food": "modern_european",
    "phone": "01223356666",
    "postcode": "cb21aw",
    "pricerange": "moderate",
    "type": "restaurant",
    "choice": "several"
   },
   {
    "name": "curry_garden",
    "address": "106_regent_street_city_centre",
    "area": "centre",
    "food": "indian",
    "phone": "01223302330",
    "postcode": "cb21dp",
    "pricerange": "expensive",
    "type": "restaurant",
    "choice": "several"
   }
  ],
  "context": [
   "i ' d like to find a place that i can get some northern european food .",
   "unfortunately , i was unable to find a restaurant that serves northern european food . is there anything else i can help you with ?",
   "okay , what about a restaurant that serves modern_european food ?",
   "i have several , can you be mores specific on price and area please ?",
   "i am looking for the moderate price range , the area doesn ' t matter .",
   "how about de_luca_cucina_and_bar ?",
   "does that serve modern_european food ?"
  ],
  "output": "the de_luca_cucina_and_bar serves modern_european food .",
  "gold_entities": [
   "de_luca_cucina_and_bar",
   "modern_european"
  ],
  "sketch_tags": [
   "null_tag",
   "de_luca_cucina_and_bar",
   "null_tag",
   "modern_european",
   "null_tag",
   "null_tag"
  ],
  "sketch_outs": [
   "the",
   "sketch_name",
   "serves",
   "sketch_food",
   "food",
   "."
  ]
 },
 {
  "did": 4,
  "type": "restaurant",
  "key_ptr": [],
  "kb_ptr": [],
  "kb": [
   {
    "name": "de_luca_cucina_and_bar",
    "address": "83_regent_street",
    "area": "centre",
    "food": "modern_european",
    "phone": "01223356666",
    "postcode": "cb21aw",
    "pricerange": "moderate",
    "type": "restaurant"
   },
   {
    "name": "riverside_brasserie",
    "address": "doubletree_by_hilton_cambridge_granta_place_mill_lane",
    "area": "centre",
    "food": "modern_european",
    "phone": "01223259988",
    "postcode": "cb21rt",
    "pricerange": "moderate",
    "type": "restaurant",
    "choice": "several"
   },
   {
    "name": "pizza_hut_city_centre",
    "address": "regent_street_city_centre",
    "area": "centre",
    "food": "italian",
    "phone": "01223323737",
    "postcode": "cb21ab",
    "pricerange": "cheap",
    "type": "restaurant",
    "choice": "several"
   },
   {
    "name": "restaurant_alimentum",
    "address": "152_-_154_hills_road",
    "area": "south",
    "food": "modern_european",
    "phone": "01223413000",
    "postcode": "cb28pb",
    "pricerange": "moderate",
    "type": "restaurant",
    "choice": "several"
   },
   {
    "name": "the_missing_sock",
    "address": "finders_corner_newmarket_road",
    "area": "east",
    "food": "international",
    "phone": "01223812660",
    "postcode": "cb259aq",
    "pricerange": "cheap",
    "type": "restaurant",
    "choice": "several"
   },
   {
    "name": "de_luca_cucina_and_bar",
    "address": "83_regent_street",
    "area": "centre",
    "food": "modern_european",
    "phone": "01223356666",
    "postcode": "cb21aw",
    "pricerange": "moderate",
    "type": "restaurant",
    "choice": "several"
   },
   {
    "name": "curry_garden",
    "address": "106_regent_street_city_centre",
    "area": "centre",
    "food": "indian",
    "phone": "01223302330",
    "postcode": "cb21dp",
    "pricerange": "expensive",
    "type": "restaurant",
    "choice": "several"
   }
  ],
  "context": [
   "i ' d like to find a place that i can get some northern european food .",
   "unfortunately , i was unable to find a restaurant that serves northern european food . is there anything else i can help you with ?",
   "okay , what about a restaurant that serves modern_european food ?",
   "i have several , can you be mores specific on price and area please ?",
   "i am looking for the moderate price range , the area doesn ' t matter .",
   "how about de_luca_cucina_and_bar ?",
   "does that serve modern_european food ?",
   "the de_luca_cucina_and_bar serves modern_european food .",
   "what ' s the post code and phone number of de luca cucina ?"
  ],
  "output": "the post code is cb21aw and the phone number is 01223356666 . is there anything else i can do for you ?",
  "gold_entities": [
   "cb21aw",
   "01223356666"
  ],
  "sketch_tags": [
   "null_tag",
   "null_tag",
   "null_tag",
   "null_tag",
   "cb21aw",
   "null_tag",
   "null_tag",
   "null_tag",
   "null_tag",
   "null_tag",
   "01223356666",
   "null_tag",
   "null_tag",
   "null_tag",
   "null_tag",
   "null_tag",
   "null_tag",
   "null_tag",
   "null_tag",
   "null_tag",
   "null_tag",
   "null_tag"
  ],
  "sketch_outs": [
   "the",
   "post",
   "code",
   "is",
   "sketch_postcode",
   "and",
   "the",
   "phone",
   "number",
   "is",
   "sketch_phone",
   ".",
   "is",
   "there",
   "anything",
   "else",
   "i",
   "can",
   "do",
   "for",
   "you",
   "?"
  ]
 },
 {
  "did": 4,
  "type": "restaurant",
  "key_ptr": [],
  "kb_ptr": [],
  "kb": [
   {
    "name": "de_luca_cucina_and_bar",
    "address": "83_regent_street",
    "area": "centre",
    "food": "modern_european",
    "phone": "01223356666",
    "postcode": "cb21aw",
    "pricerange": "moderate",
    "type": "restaurant"
   },
   {
    "name": "riverside_brasserie",
    "address": "doubletree_by_hilton_cambridge_granta_place_mill_lane",
    "area": "centre",
    "food": "modern_european",
    "phone": "01223259988",
    "postcode": "cb21rt",
    "pricerange": "moderate",
    "type": "restaurant",
    "choice": "several"
   },
   {
    "name": "pizza_hut_city_centre",
    "address": "regent_street_city_centre",
    "area": "centre",
    "food": "italian",
    "phone": "01223323737",
    "postcode": "cb21ab",
    "pricerange": "cheap",
    "type": "restaurant",
    "choice": "several"
   },
   {
    "name": "restaurant_alimentum",
    "address": "152_-_154_hills_road",
    "area": "south",
    "food": "modern_european",
    "phone": "01223413000",
    "postcode": "cb28pb",
    "pricerange": "moderate",
    "type": "restaurant",
    "choice": "several"
   },
   {
    "name": "the_missing_sock",
    "address": "finders_corner_newmarket_road",
    "area": "east",
    "food": "international",
    "phone": "01223812660",
    "postcode": "cb259aq",
    "pricerange": "cheap",
    "type": "restaurant",
    "choice": "several"
   },
   {
    "name": "de_luca_cucina_and_bar",
    "address": "83_regent_street",
    "area": "centre",
    "food": "modern_european",
    "phone": "01223356666",
    "postcode": "cb21aw",
    "pricerange": "moderate",
    "type": "restaurant",
    "choice": "several"
   },
   {
    "name": "curry_garden",
    "address": "106_regent_street_city_centre",
    "area": "centre",
    "food": "indian",
    "phone": "01223302330",
    "postcode": "cb21dp",
    "pricerange": "expensive",
    "type": "restaurant",
    "choice": "several"
   }
  ],
  "context": [
   "i ' d like to find a place that i can get some northern european food .",
   "unfortunately , i was unable to find a restaurant that serves northern european food . is there anything else i can help you with ?",
   "okay , what about a restaurant that serves modern_european food ?",
   "i have several , can you be mores specific on price and area please ?",
   "i am looking for the moderate price range , the area doesn ' t matter .",
   "how about de_luca_cucina_and_bar ?",
   "does that serve modern_european food ?",
   "the de_luca_cucina_and_bar serves modern_european food .",
   "what ' s the post code and phone number of de luca cucina ?",
   "the post code is cb21aw and the phone number is 01223356666 . is there anything else i can do for you ?",
   "that is all . thanks for you help ."
  ],
  "output": "you are welcome . have a great day .",
  "gold_entities": [],
  "sketch_tags": [
   "null_tag",
   "null_tag",
   "null_tag",
   "null_tag",
   "null_tag",
   "null_tag",
   "null_tag",
   "null_tag",
   "null_tag"
  ],
  "sketch_outs": [
   "you",
   "are",
   "welcome",
   ".",
   "have",
   "a",
   "great",
   "day",
   "."
  ]
 },
 {
  "did": 5,
  "type": "hotel",
  "key_ptr": [],
  "kb_ptr": [],
  "kb": [
   {
    "name": "city_centre_north_b_and_b",
    "address": "328a_histon_road",
    "area": "north",
    "phone": "01223312843",
    "postcode": "cb43ht",
    "pricerange": "cheap",
    "stars": "0_star",
    "type": "guesthouse",
    "choice": "3",
    "ref": "dqol6qe5"
   },
   {
    "name": "allenbell",
    "address": "517a_coldham_lane",
    "area": "east",
    "phone": "01223210353",
    "postcode": "cb13js",
    "pricerange": "cheap",
    "stars": "4_star",
    "type": "guesthouse"
   },
   {
    "name": "allenbell",
    "address": "517a_coldham_lane",
    "area": "east",
    "phone": "01223210353",
    "postcode": "cb13js",
    "pricerange": "cheap",
    "stars": "4_star",
    "type": "guesthouse",
    "choice": "3",
    "ref": "dqol6qe5"
   },
   {
    "name": "leverton_house",
    "address": "732-734_newmarket_road",
    "area": "east",
    "phone": "01223292094",
    "postcode": "cb58rs",
    "pricerange": "cheap",
    "stars": "4_star",
    "type": "guesthouse",
    "choice": "3",
    "ref": "dqol6qe5"
   },
   {
    "name": "autumn_house",
    "address": "710_newmarket_road",
    "area": "east",
    "phone": "01223575122",
    "postcode": "cb58rs",
    "pricerange": "cheap",
    "stars": "4_star",
    "type": "guesthouse",
    "choice": "3",
    "ref": "dqol6qe5"
   },
   {
    "name": "alexander_bed_and_breakfast",
    "address": "56_saint_barnabas_road",
    "area": "centre",
    "phone": "01223525725",
    "postcode": "cb12de",
    "pricerange": "cheap",
    "stars": "4_star",
    "type": "guesthouse",
    "choice": "3",
    "ref": "dqol6qe5"
   },
   {
    "name": "el_shaddai",
    "address": "41_warkworth_street",
    "area": "centre",
    "phone": "01223327978",
    "postcode": "cb11eg",
    "pricerange": "cheap",
    "stars": "0_star",
    "type": "guesthouse",
    "choice": "3",
    "ref": "dqol6qe5"
   }
  ],
  "context": [
   "hi , i am looking for a cheap place to stay in the east . can you help me ?"
  ],
  "output": "there are 3 guesthouses in the cheap price range in the east part of town . would you like to book one ?",
  "gold_entities": [
   "east",
   "cheap",
   "3"
  ],
  "sketch_tags": [
   "null_tag",
   "null_tag",
   "3",
   "null_tag",
   "null_tag",
   "null_tag",
   "cheap",
   "null_tag",
   "null_tag",
   "null_tag",
   "null_tag",
   "east",
   "null_tag",
   "null_tag",
   "null_tag",
   "null_tag",
   "null_tag",
   "null_tag",
   "null_tag",
   "null_tag",
   "null_tag",
   "null_tag",
   "null_tag"
  ],
  "sketch_outs": [
   "there",
   "are",
   "sketch_choice",
   "guesthouses",
   "in",
   "the",
   "sketch_pricerange",
   "price",
   "range",
   "in",
   "the",
   "sketch_area",
   "part",
   "of",
   "town",
   ".",
   "would",
   "you",
   "like",
   "to",
   "book",
   "one",
   "?"
  ]
 },
 {
  "did": 5,
  "type": "hotel",
  "key_ptr": [],
  "kb_ptr": [],
  "kb": [
   {
    "name": "city_centre_north_b_and_b",
    "address": "328a_histon_road",
    "area": "north",
    "phone": "01223312843",
    "postcode": "cb43ht",
    "pricerange": "cheap",
    "stars": "0_star",
    "type": "guesthouse",
    "choice": "3",
    "ref": "dqol6qe5"
   },
   {
    "name": "allenbell",
    "address": "517a_coldham_lane",
    "area": "east",
    "phone": "01223210353",
    "postcode": "cb13js",
    "pricerange": "cheap",
    "stars": "4_star",
    "type": "guesthouse"
   },
   {
    "name": "allenbell",
    "address": "517a_coldham_lane",
    "area": "east",
    "phone": "01223210353",
    "postcode": "cb13js",
    "pricerange": "cheap",
    "stars": "4_star",
    "type": "guesthouse",
    "choice": "3",
    "ref": "dqol6qe5"
   },
   {
    "name": "leverton_house",
    "address": "732-734_newmarket_road",
    "area": "east",
    "phone": "01223292094",
    "postcode": "cb58rs",
    "pricerange": "cheap",
    "stars": "4_star",
    "type": "guesthouse",
    "choice": "3",
    "ref": "dqol6qe5"
   },
   {
    "name": "autumn_house",
    "address": "710_newmarket_road",
    "area": "east",
    "phone": "01223575122",
    "postcode": "cb58rs",
    "pricerange": "cheap",
    "stars": "4_star",
    "type": "guesthouse",
    "choice": "3",
    "ref": "dqol6qe5"
   },
   {
    "name": "alexander_bed_and_breakfast",
    "address": "56_saint_barnabas_road",
    "area": "centre",
    "phone": "01223525725",
    "postcode": "cb12de",
    "pricerange": "cheap",
    "stars": "4_star",
    "type": "guesthouse",
    "choice": "3",
    "ref": "dqol6qe5"
   },
   {
    "name": "el_shaddai",
    "address": "41_warkworth_street",
    "area": "centre",
    "phone": "01223327978",
    "postcode": "cb11eg",
    "pricerange": "cheap",
    "stars": "0_star",
    "type": "guesthouse",
    "choice": "3",
    "ref": "dqol6qe5"
   }
  ],
  "context": [
   "hi , i am looking for a cheap place to stay in the east . can you help me ?",
   "there are 3 guesthouses in the cheap price range in the east part of town . would you like to book one ?",
   "do any of those include free parking ?"
  ],
  "output": "yes , all of them do .",
  "gold_entities": [],
  "sketch_tags": [
   "null_tag",
   "null_tag",
   "null_tag",
   "null_tag",
   "null_tag",
   "null_tag",
   "null_tag"
  ],
  "sketch_outs": [
   "yes",
   ",",
   "all",
   "of",
   "them",
   "do",
   "."
  ]
 },
 {
  "did": 5,
  "type": "hotel",
  "key_ptr": [],
  "kb_ptr": [],
  "kb": [
   {
    "name": "city_centre_north_b_and_b",
    "address": "328a_histon_road",
    "area": "north",
    "phone": "01223312843",
    "postcode": "cb43ht",
    "pricerange": "cheap",
    "stars": "0_star",
    "type": "guesthouse",
    "choice": "3",
    "ref": "dqol6qe5"
   },
   {
    "name": "allenbell",
    "address": "517a_coldham_lane",
    "area": "east",
    "phone": "01223210353",
    "postcode": "cb13js",
    "pricerange": "cheap",
    "stars": "4_star",
    "type": "guesthouse"
   },
   {
    "name": "allenbell",
    "address": "517a_coldham_lane",
    "area": "east",
    "phone": "01223210353",
    "postcode": "cb13js",
    "pricerange": "cheap",
    "stars": "4_star",
    "type": "guesthouse",
    "choice": "3",
    "ref": "dqol6qe5"
   },
   {
    "name": "leverton_house",
    "address": "732-734_newmarket_road",
    "area": "east",
    "phone": "01223292094",
    "postcode": "cb58rs",
    "pricerange": "cheap",
    "stars": "4_star",
    "type": "guesthouse",
    "choice": "3",
    "ref": "dqol6qe5"
   },
   {
    "name": "autumn_house",
    "address": "710_newmarket_road",
    "area": "east",
    "phone": "01223575122",
    "postcode": "cb58rs",
    "pricerange": "cheap",
    "stars": "4_star",
    "type": "guesthouse",
    "choice": "3",
    "ref": "dqol6qe5"
   },
   {
    "name": "alexander_bed_and_breakfast",
    "address": "56_saint_barnabas_road",
    "area": "centre",
    "phone": "01223525725",
    "postcode": "cb12de",
    "pricerange": "cheap",
    "stars": "4_star",
    "type": "guesthouse",
    "choice": "3",
    "ref": "dqol6qe5"
   },
   {
    "name": "el_shaddai",
    "address": "41_warkworth_street",
    "area": "centre",
    "phone": "01223327978",
    "postcode": "cb11eg",
    "pricerange": "cheap",
    "stars": "0_star",
    "type": "guesthouse",
    "choice": "3",
    "ref": "dqol6qe5"
   }
  ],
  "context": [
   "hi , i am looking for a cheap place to stay in the east . can you help me ?",
   "there are 3 guesthouses in the cheap price range in the east part of town . would you like to book one ?",
   "do any of those include free parking ?",
   "yes , all of them do .",
   "i would need a hotel for 6 people , starting from thursday and lasting 4 nights . is there anything available ?"
  ],
  "output": "allenbell is available and fits all of your requirements . i have made a reservation for you . your reference number is dqol6qe5 .",
  "gold_entities": [
   "dqol6qe5",
   "allenbell"
  ],
  "sketch_tags": [
   "allenbell",
   "null_tag",
   "null_tag",
   "null_tag",
   "null_tag",
   "null_tag",
   "null_tag",
   "null_tag",
   "null_tag",
   "null_tag",
   "null_tag",
   "null_tag",
   "null_tag",
   "null_tag",
   "null_tag",
   "null_tag",
   "null_tag",
   "null_tag",
   "null_tag",
   "null_tag",
   "null_tag",
   "null_tag",
   "dqol6qe5",
   "null_tag"
  ],
  "sketch_outs": [
   "sketch_name",
   "is",
   "available",
   "and",
   "fits",
   "all",
   "of",
   "your",
   "requirements",
   ".",
   "i",
   "have",
   "made",
   "a",
   "reservation",
   "for",
   "you",
   ".",
   "your",
   "reference",
   "number",
   "is",
   "sketch_ref",
   "."
  ]
 },
 {
  "did": 5,
  "type": "hotel",
  "key_ptr": [],
  "kb_ptr": [],
  "kb": [
   {
    "name": "city_centre_north_b_and_b",
    "address": "328a_histon_road",
    "area": "north",
    "phone": "01223312843",
    "postcode": "cb43ht",
    "pricerange": "cheap",
    "stars": "0_star",
    "type": "guesthouse",
    "choice": "3",
    "ref": "dqol6qe5"
   },
   {
    "name": "allenbell",
    "address": "517a_coldham_lane",
    "area": "east",
    "phone": "01223210353",
    "postcode": "cb13js",
    "pricerange": "cheap",
    "stars": "4_star",
    "type": "guesthouse"
   },
   {
    "name": "allenbell",
    "address": "517a_coldham_lane",
    "area": "east",
    "phone": "01223210353",
    "postcode": "cb13js",
    "pricerange": "cheap",
    "stars": "4_star",
    "type": "guesthouse",
    "choice": "3",
    "ref": "dqol6qe5"
   },
   {
    "name": "leverton_house",
    "address": "732-734_newmarket_road",
    "area": "east",
    "phone": "01223292094",
    "postcode": "cb58rs",
    "pricerange": "cheap",
    "stars": "4_star",
    "type": "guesthouse",
    "choice": "3",
    "ref": "dqol6qe5"
   },
   {
    "name": "autumn_house",
    "address": "710_newmarket_road",
    "area": "east",
    "phone": "01223575122",
    "postcode": "cb58rs",
    "pricerange": "cheap",
    "stars": "4_star",
    "type": "guesthouse",
    "choice": "3",
    "ref": "dqol6qe5"
   },
   {
    "name": "alexander_bed_and_breakfast",
    "address": "56_saint_barnabas_road",
    "area": "centre",
    "phone": "01223525725",
    "postcode": "cb12de",
    "pricerange": "cheap",
    "stars": "4_star",
    "type": "guesthouse",
    "choice": "3",
    "ref": "dqol6qe5"
   },
   {
    "name": "el_shaddai",
    "address": "41_warkworth_street",
    "area": "centre",
    "phone": "01223327978",
    "postcode": "cb11eg",
    "pricerange": "cheap",
    "stars": "0_star",
    "type": "guesthouse",
    "choice": "3",
    "ref": "dqol6qe5"
   }
  ],
  "context": [
   "hi , i am looking for a cheap place to stay in the east . can you help me ?",
   "there are 3 guesthouses in the cheap price range in the east part of town . would you like to book one ?",
   "do any of those include free parking ?",
   "yes , all of them do .",
   "i would need a hotel for 6 people , starting from thursday and lasting 4 nights . is there anything available ?",
   "allenbell is available and fits all of your requirements . i have made a reservation for you . your reference number is dqol6qe5 .",
   "great , that ' s all i need today . thank you !"
  ],
  "output": "you are welcome . have a nice stay . bye .",
  "gold_entities": [],
  "sketch_tags": [
   "null_tag",
   "null_tag",
   "null_tag",
   "null_tag",
   "null_tag",
   "null_tag",
   "null_tag",
   "null_tag",
   "null_tag",
   "null_tag",
   "null_tag"
  ],
  "sketch_outs": [
   "you",
   "are",
   "welcome",
   ".",
   "have",
   "a",
   "nice",
   "stay",
   ".",
   "bye",
   "."
  ]
 },
 {
  "did": 6,
  "type": "attraction",
  "key_ptr": [],
  "kb_ptr": [],
  "kb": [
   {
    "name": "holy_trinity_church",
    "address": "market_street",
    "area": "centre",
    "phone": "01223355397",
    "postcode": "cb23nz",
    "pricerange": "free",
    "type": "architecture",
    "choice": "5"
   },
   {
    "name": "little_saint_mary_'_s_church",
    "address": "little_saint_mary_'_s_lane",
    "area": "centre",
    "phone": "01223366202",
    "postcode": "cb21qy",
    "pricerange": "free",
    "type": "architecture",
    "choice": "5"
   },
   {
    "name": "abbey_pool_and_astroturf_pitch",
    "address": "pool_way_,_whitehill_road_,_off_newmarket_road",
    "area": "east",
    "phone": "01223902088",
    "postcode": "cb58nt",
    "pricerange": "<dontknow>",
    "type": "swimmingpool",
    "choice": "5"
   },
   {
    "name": "old_schools",
    "address": "trinity_lane",
    "area": "centre",
    "phone": "01223332320",
    "postcode": "cb21tt",
    "pricerange": "free",
    "type": "architecture"
   },
   {
    "name": "old_schools",
    "address": "trinity_lane",
    "area": "centre",
    "phone": "01223332320",
    "postcode": "cb21tt",
    "pricerange": "free",
    "type": "architecture",
    "choice": "5"
   },
   {
    "name": "great_saint_mary_'_s_church",
    "address": "market_square",
    "area": "centre",
    "phone": "01223350914",
    "postcode": "cb23pq",
    "pricerange": "cheap",
    "type": "architecture",
    "choice": "5"
   },
   {
    "name": "all_saints_church",
    "address": "jesus_lane",
    "area": "centre",
    "phone": "01223452587",
    "postcode": "cb58bs",
    "pricerange": "free",
    "type": "architecture",
    "choice": "5"
   }
  ],
  "context": [
   "could you help me find a place to go ? i ' d like to find some architecture ."
  ],
  "output": "yes i have 5 architecture sites in the centre 4 are churches and one is old_schools . would you like information on any of them ?",
  "gold_entities": [
   "architecture",
   "old_schools",
   "5",
   "centre"
  ],
  "sketch_tags": [
   "null_tag",
   "null_tag",
   "null_tag",
   "5",
   "architecture",
   "null_tag",
   "null_tag",
   "null_tag",
   "centre",
   "null_tag",
   "null_tag",
   "null_tag",
   "null_tag",
   "null_tag",
   "null_tag",
   "old_schools",
   "null_tag",
   "null_tag",
   "null_tag",
   "null_tag",
   "null_tag",
   "null_tag",
   "null_tag",
   "null_tag",
   "null_tag",
   "null_tag"
  ],
  "sketch_outs": [
   "yes",
   "i",
   "have",
   "sketch_choice",
   "sketch_type",
   "sites",
   "in",
   "the",
   "sketch_area",
   "4",
   "are",
   "churches",
   "and",
   "one",
   "is",
   "sketch_name",
   ".",
   "would",
   "you",
   "like",
   "information",
   "on",
   "any",
   "of",
   "them",
   "?"
  ]
 },
 {
  "did": 6,
  "type": "attraction",
  "key_ptr": [],
  "kb_ptr": [],
  "kb": [
   {
    "name": "holy_trinity_church",
    "address": "market_street",
    "area": "centre",
    "phone": "01223355397",
    "postcode": "cb23nz",
    "pricerange": "free",
    "type": "architecture",
    "choice": "5"
   },
   {
    "name": "little_saint_mary_'_s_church",
    "address": "little_saint_mary_'_s_lane",
    "area": "centre",
    "phone": "01223366202",
    "postcode": "cb21qy",
    "pricerange": "free",
    "type": "architecture",
    "choice": "5"
   },
   {
    "name": "abbey_pool_and_astroturf_pitch",
    "address": "pool_way_,_whitehill_road_,_off_newmarket_road",
    "area": "east",
    "phone": "01223902088",
    "postcode": "cb58nt",
    "pricerange": "<dontknow>",
    "type": "swimmingpool",
    "choice": "5"
   },
   {
    "name": "old_schools",
    "address": "trinity_lane",
    "area": "centre",
    "phone": "01223332320",
    "postcode": "cb21tt",
    "pricerange": "free",
    "type": "architecture"
   },
   {
    "name": "old_schools",
    "address": "trinity_lane",
    "area": "centre",
    "phone": "01223332320",
    "postcode": "cb21tt",
    "pricerange": "free",
    "type": "architecture",
    "choice": "5"
   },
   {
    "name": "great_saint_mary_'_s_church",
    "address": "market_square",
    "area": "centre",
    "phone": "01223350914",
    "postcode": "cb23pq",
    "pricerange": "cheap",
    "type": "architecture",
    "choice": "5"
   },
   {
    "name": "all_saints_church",
    "address": "jesus_lane",
    "area": "centre",
    "phone": "01223452587",
    "postcode": "cb58bs",
    "pricerange": "free",
    "type": "architecture",
    "choice": "5"
   }
  ],
  "context": [
   "could you help me find a place to go ? i ' d like to find some architecture .",
   "yes i have 5 architecture sites in the centre 4 are churches and one is old_schools . would you like information on any of them ?",
   "what is the postcode for your recommended one ? you choose ."
  ],
  "output": "old_schools is a great place for architecture . it ' s free to get in . it ' s located on trinity_lane and their postcode is cb21tt .",
  "gold_entities": [
   "cb21tt",
   "free",
   "trinity_lane",
   "old_schools",
   "architecture"
  ],
  "sketch_tags": [
   "old_schools",
   "null_tag",
   "null_tag",
   "null_tag",
   "null_tag",
   "null_tag",
   "architecture",
   "null_tag",
   "null_tag",
   "null_tag",
   "null_tag",
   "free",
   "null_tag",
   "null_tag",
   "null_tag",
   "null_tag",
   "null_tag",
   "null_tag",
   "null_tag",
   "null_tag",
   "null_tag",
   "trinity_lane",
   "null_tag",
   "null_tag",
   "null_tag",
   "null_tag",
   "cb21tt",
   "null_tag"
  ],
  "sketch_outs": [
   "sketch_name",
   "is",
   "a",
   "great",
   "place",
   "for",
   "sketch_type",
   ".",
   "it",
   "'",
   "s",
   "sketch_entrance_fee",
   "to",
   "get",
   "in",
   ".",
   "it",
   "'",
   "s",
   "located",
   "on",
   "sketch_address",
   "and",
   "their",
   "postcode",
   "is",
   "sketch_postcode",
   "."
  ]
 },
 {
  "did": 6,
  "type": "attraction",
  "key_ptr": [],
  "kb_ptr": [],
  "kb": [
   {
    "name": "holy_trinity_church",
    "address": "market_street",
    "area": "centre",
    "phone": "01223355397",
    "postcode": "cb23nz",
    "pricerange": "free",
    "type": "architecture",
    "choice": "5"
   },
   {
    "name": "little_saint_mary_'_s_church",
    "address": "little_saint_mary_'_s_lane",
    "area": "centre",
    "phone": "01223366202",
    "postcode": "cb21qy",
    "pricerange": "free",
    "type": "architecture",
    "choice": "5"
   },
   {
    "name": "abbey_pool_and_astroturf_pitch",
    "address": "pool_way_,_whitehill_road_,_off_newmarket_road",
    "area": "east",
    "phone": "01223902088",
    "postcode": "cb58nt",
    "pricerange": "<dontknow>",
    "type": "swimmingpool",
    "choice": "5"
   },
   {
    "name": "old_schools",
    "address": "trinity_lane",
    "area": "centre",
    "phone": "01223332320",
    "postcode": "cb21tt",
    "pricerange": "free",
    "type": "architecture"
   },
   {
    "name": "old_schools",
    "address": "trinity_lane",
    "area": "centre",
    "phone": "01223332320",
    "postcode": "cb21tt",
    "pricerange": "free",
    "type": "architecture",
    "choice": "5"
   },
   {
    "name": "great_saint_mary_'_s_church",
    "address": "market_square",
    "area": "centre",
    "phone": "01223350914",
    "postcode": "cb23pq",
    "pricerange": "cheap",
    "type": "architecture",
    "choice": "5"
   },
   {
    "name": "all_saints_church",
    "address": "jesus_lane",
    "area": "centre",
    "phone": "01223452587",
    "postcode": "cb58bs",
    "pricerange": "free",
    "type": "architecture",
    "choice": "5"
   }
  ],
  "context": [
   "could you help me find a place to go ? i ' d like to find some architecture .",
   "yes i have 5 architecture sites in the centre 4 are churches and one is old_schools . would you like information on any of them ?",
   "what is the postcode for your recommended one ? you choose .",
   "old_schools is a great place for architecture . it ' s free to get in . it ' s located on trinity_lane and their postcode is cb21tt .",
   "that sounds perfect . thank you very much !"
  ],
  "output": "is there anything else i could help you with today ?",
  "gold_entities": [],
  "sketch_tags": [
   "null_tag",
   "null_tag",
   "null_tag",
   "null_tag",
   "null_tag",
   "null_tag",
   "null_tag",
   "null_tag",
   "null_tag",
   "null_tag",
   "null_tag"
  ],
  "sketch_outs": [
   "is",
   "there",
   "anything",
   "else",
   "i",
   "could",
   "help",
   "you",
   "with",
   "today",
   "?"
  ]
 },
 {
  "did": 6,
  "type": "attraction",
  "key_ptr": [],
  "kb_ptr": [],
  "kb": [
   {
    "name": "holy_trinity_church",
    "address": "market_street",
    "area": "centre",
    "phone": "01223355397",
    "postcode": "cb23nz",
    "pricerange": "free",
    "type": "architecture",
    "choice": "5"
   },
   {
    "name": "little_saint_mary_'_s_church",
    "address": "little_saint_mary_'_s_lane",
    "area": "centre",
    "phone": "01223366202",
    "postcode": "cb21qy",
    "pricerange": "free",
    "type": "architecture",
    "choice": "5"
   },
   {
    "name": "abbey_pool_and_astroturf_pitch",
    "address": "pool_way_,_whitehill_road_,_off_newmarket_road",
    "area": "east",
    "phone": "01223902088",
    "postcode": "cb58nt",
    "pricerange": "<dontknow>",
    "type": "swimmingpool",
    "choice": "5"
   },
   {
    "name": "old_schools",
    "address": "trinity_lane",
    "area": "centre",
    "phone": "01223332320",
    "postcode": "cb21tt",
    "pricerange": "free",
    "type": "architecture"
   },
   {
    "name": "old_schools",
    "address": "trinity_lane",
    "area": "centre",
    "phone": "01223332320",
    "postcode": "cb21tt",
    "pricerange": "free",
    "type": "architecture",
    "choice": "5"
   },
   {
    "name": "great_saint_mary_'_s_church",
    "address": "market_square",
    "area": "centre",
    "phone": "01223350914",
    "postcode": "cb23pq",
    "pricerange": "cheap",
    "type": "architecture",
    "choice": "5"
   },
   {
    "name": "all_saints_church",
    "address": "jesus_lane",
    "area": "centre",
    "phone": "01223452587",
    "postcode": "cb58bs",
    "pricerange": "free",
    "type": "architecture",
    "choice": "5"
   }
  ],
  "context": [
   "could you help me find a place to go ? i ' d like to find some architecture .",
   "yes i have 5 architecture sites in the centre 4 are churches and one is old_schools . would you like information on any of them ?",
   "what is the postcode for your recommended one ? you choose .",
   "old_schools is a great place for architecture . it ' s free to get in . it ' s located on trinity_lane and their postcode is cb21tt .",
   "that sounds perfect . thank you very much !",
   "is there anything else i could help you with today ?",
   "no that will be all for now ."
  ],
  "output": "no problem . glad to help .",
  "gold_entities": [],
  "sketch_tags": [
   "null_tag",
   "null_tag",
   "null_tag",
   "null_tag",
   "null_tag",
   "null_tag",
   "null_tag"
  ],
  "sketch_outs": [
   "no",
   "problem",
   ".",
   "glad",
   "to",
   "help",
   "."
  ]
 },
 {
  "did": 6,
  "type": "attraction",
  "key_ptr": [],
  "kb_ptr": [],
  "kb": [
   {
    "name": "holy_trinity_church",
    "address": "market_street",
    "area": "centre",
    "phone": "01223355397",
    "postcode": "cb23nz",
    "pricerange": "free",
    "type": "architecture",
    "choice": "5"
   },
   {
    "name": "little_saint_mary_'_s_church",
    "address": "little_saint_mary_'_s_lane",
    "area": "centre",
    "phone": "01223366202",
    "postcode": "cb21qy",
    "pricerange": "free",
    "type": "architecture",
    "choice": "5"
   },
   {
    "name": "abbey_pool_and_astroturf_pitch",
    "address": "pool_way_,_whitehill_road_,_off_newmarket_road",
    "area": "east",
    "phone": "01223902088",
    "postcode": "cb58nt",
    "pricerange": "<dontknow>",
    "type": "swimmingpool",
    "choice": "5"
   },
   {
    "name": "old_schools",
    "address": "trinity_lane",
    "area": "centre",
    "phone": "01223332320",
    "postcode": "cb21tt",
    "pricerange": "free",
    "type": "architecture"
   },
   {
    "name": "old_schools",
    "address": "trinity_lane",
    "area": "centre",
    "phone": "01223332320",
    "postcode": "cb21tt",
    "pricerange": "free",
    "type": "architecture",
    "choice": "5"
   },
   {
    "name": "great_saint_mary_'_s_church",
    "address": "market_square",
    "area": "centre",
    "phone": "01223350914",
    "postcode": "cb23pq",
    "pricerange": "cheap",
    "type": "architecture",
    "choice": "5"
   },
   {
    "name": "all_saints_church",
    "address": "jesus_lane",
    "area": "centre",
    "phone": "01223452587",
    "postcode": "cb58bs",
    "pricerange": "free",
    "type": "architecture",
    "choice": "5"
   }
  ],
  "context": [
   "could you help me find a place to go ? i ' d like to find some architecture .",
   "yes i have 5 architecture sites in the centre 4 are churches and one is old_schools . would you like information on any of them ?",
   "what is the postcode for your recommended one ? you choose .",
   "old_schools is a great place for architecture . it ' s free to get in . it ' s located on trinity_lane and their postcode is cb21tt .",
   "that sounds perfect . thank you very much !",
   "is there anything else i could help you with today ?",
   "no that will be all for now .",
   "no problem . glad to help .",
   "thank you very much ."
  ],
  "output": "thank you , goodbye .",
  "gold_entities": [],
  "sketch_tags": [
   "null_tag",
   "null_tag",
   "null_tag",
   "null_tag",
   "null_tag"
  ],
  "sketch_outs": [
   "thank",
   "you",
   ",",
   "goodbye",
   "."
  ]
 },
 {
  "did": 7,
  "type": "hotel",
  "key_ptr": [],
  "kb_ptr": [],
  "kb": [
   {
    "name": "acorn_guest_house",
    "address": "154_chesterton_road",
    "area": "north",
    "phone": "01223353888",
    "postcode": "cb41da",
    "pricerange": "moderate",
    "stars": "4_star",
    "type": "guesthouse",
    "choice": "two",
    "ref": "e7r5knp0"
   },
   {
    "name": "finches_bed_and_breakfast",
    "address": "144_thornton_road",
    "area": "west",
    "phone": "01223276653",
    "postcode": "cb30nd",
    "pricerange": "cheap",
    "stars": "4_star",
    "type": "guesthouse",
    "choice": "two",
    "ref": "e7r5knp0"
   },
   {
    "name": "arbury_lodge_guesthouse",
    "address": "82_arbury_road",
    "area": "north",
    "phone": "01223364319",
    "postcode": "cb42je",
    "pricerange": "moderate",
    "stars": "4_star",
    "type": "guesthouse",
    "choice": "two",
    "ref": "e7r5knp0"
   },
   {
    "name": "hobsons_house",
    "address": "96_barton_road",
    "area": "west",
    "phone": "01223304906",
    "postcode": "cb39lh",
    "pricerange": "moderate",
    "stars": "3_star",
    "type": "guesthouse",
    "choice": "two",
    "ref": "e7r5knp0"
   },
   {
    "name": "allenbell",
    "address": "517a_coldham_lane",
    "area": "east",
    "phone": "01223210353",
    "postcode": "cb13js",
    "pricerange": "cheap",
    "stars": "4_star",
    "type": "guesthouse",
    "choice": "two",
    "ref": "e7r5knp0"
   },
   {
    "name": "hobsons_house",
    "address": "96_barton_road",
    "area": "west",
    "phone": "01223304906",
    "postcode": "cb39lh",
    "pricerange": "moderate",
    "stars": "3_star",
    "type": "guesthouse"
   },
   {
    "name": "alexander_bed_and_breakfast",
    "address": "56_saint_barnabas_road",
    "area": "centre",
    "phone": "01223525725",
    "postcode": "cb12de",
    "pricerange": "cheap",
    "stars": "4_star",
    "type": "guesthouse",
    "choice": "two",
    "ref": "e7r5knp0"
   }
  ],
  "context": [
   "could you help me find a guesthouse on the west side ?"
  ],
  "output": "there are two guesthouses on the west side , one cheap and one moderately priced .",
  "gold_entities": [
   "west",
   "two",
   "cheap"
  ],
  "sketch_tags": [
   "null_tag",
   "null_tag",
   "two",
   "null_tag",
   "null_tag",
   "null_tag",
   "west",
   "null_tag",
   "null_tag",
   "null_tag",
   "cheap",
   "null_tag",
   "null_tag",
   "null_tag",
   "null_tag",
   "null_tag"
  ],
  "sketch_outs": [
   "there",
   "are",
   "sketch_choice",
   "guesthouses",
   "on",
   "the",
   "sketch_area",
   "side",
   ",",
   "one",
   "sketch_pricerange",
   "and",
   "one",
   "moderately",
   "priced",
   "."
  ]
 },
 {
  "did": 7,
  "type": "hotel",
  "key_ptr": [],
  "kb_ptr": [],
  "kb": [
   {
    "name": "acorn_guest_house",
    "address": "154_chesterton_road",
    "area": "north",
    "phone": "01223353888",
    "postcode": "cb41da",
    "pricerange": "moderate",
    "stars": "4_star",
    "type": "guesthouse",
    "choice": "two",
    "ref": "e7r5knp0"
   },
   {
    "name": "finches_bed_and_breakfast",
    "address": "144_thornton_road",
    "area": "west",
    "phone": "01223276653",
    "postcode": "cb30nd",
    "pricerange": "cheap",
    "stars": "4_star",
    "type": "guesthouse",
    "choice": "two",
    "ref": "e7r5knp0"
   },
   {
    "name": "arbury_lodge_guesthouse",
    "address": "82_arbury_road",
    "area": "north",
    "phone": "01223364319",
    "postcode": "cb42je",
    "pricerange": "moderate",
    "stars": "4_star",
    "type": "guesthouse",
    "choice": "two",
    "ref": "e7r5knp0"
   },
   {
    "name": "hobsons_house",
    "address": "96_barton_road",
    "area": "west",
    "phone": "01223304906",
    "postcode": "cb39lh",
    "pricerange": "moderate",
    "stars": "3_star",
    "type": "guesthouse",
    "choice": "two",
    "ref": "e7r5knp0"
   },
   {
    "name": "allenbell",
    "address": "517a_coldham_lane",
    "area": "east",
    "phone": "01223210353",
    "postcode": "cb13js",
    "pricerange": "cheap",
    "stars": "4_star",
    "type": "guesthouse",
    "choice": "two",
    "ref": "e7r5knp0"
   },
   {
    "name": "hobsons_house",
    "address": "96_barton_road",
    "area": "west",
    "phone": "01223304906",
    "postcode": "cb39lh",
    "pricerange": "moderate",
    "stars": "3_star",
    "type": "guesthouse"
   },
   {
    "name": "alexander_bed_and_breakfast",
    "address": "56_saint_barnabas_road",
    "area": "centre",
    "phone": "01223525725",
    "postcode": "cb12de",
    "pricerange": "cheap",
    "stars": "4_star",
    "type": "guesthouse",
    "choice": "two",
    "ref": "e7r5knp0"
   }
  ],
  "context": [
   "could you help me find a guesthouse on the west side ?",
   "there are two guesthouses on the west side , one cheap and one moderately priced .",
   "does either of those offer free parking ?"
  ],
  "output": "actually , they both offer free wifi and free parking . finches b & b is cheaper , and the hobsons_house is more moderately priced . which do you prefer ?",
  "gold_entities": [
   "hobsons_house"
  ],
  "sketch_tags": [
   "null_tag",
   "null_tag",
   "null_tag",
   "null_tag",
   "null_tag",
   "null_tag",
   "null_tag",
   "null_tag",
   "null_tag",
   "null_tag",
   "null_tag",
   "null_tag",
   "null_tag",
   "null_tag",
   "null_tag",
   "null_tag",
   "null_tag",
   "null_tag",
   "null_tag",
   "null_tag",
   "hobsons_house",
   "null_tag",
   "null_tag",
   "null_tag",
   "null_tag",
   "null_tag",
   "null_tag",
   "null_tag",
   "null_tag",
   "null_tag",
   "null_tag"
  ],
  "sketch_outs": [
   "actually",
   ",",
   "they",
   "both",
   "offer",
   "free",
   "wifi",
   "and",
   "free",
   "parking",
   ".",
   "finches",
   "b",
   "&",
   "b",
   "is",
   "cheaper",
   ",",
   "and",
   "the",
   "sketch_name",
   "is",
   "more",
   "moderately",
   "priced",
   ".",
   "which",
   "do",
   "you",
   "prefer",
   "?"
  ]
 },
 {
  "did": 7,
  "type": "hotel",
  "key_ptr": [],
  "kb_ptr": [],
  "kb": [
   {
    "name": "acorn_guest_house",
    "address": "154_chesterton_road",
    "area": "north",
    "phone": "01223353888",
    "postcode": "cb41da",
    "pricerange": "moderate",
    "stars": "4_star",
    "type": "guesthouse",
    "choice": "two",
    "ref": "e7r5knp0"
   },
   {
    "name": "finches_bed_and_breakfast",
    "address": "144_thornton_road",
    "area": "west",
    "phone": "01223276653",
    "postcode": "cb30nd",
    "pricerange": "cheap",
    "stars": "4_star",
    "type": "guesthouse",
    "choice": "two",
    "ref": "e7r5knp0"
   },
   {
    "name": "arbury_lodge_guesthouse",
    "address": "82_arbury_road",
    "area": "north",
    "phone": "01223364319",
    "postcode": "cb42je",
    "pricerange": "moderate",
    "stars": "4_star",
    "type": "guesthouse",
    "choice": "two",
    "ref": "e7r5knp0"
   },
   {
    "name": "hobsons_house",
    "address": "96_barton_road",
    "area": "west",
    "phone": "01223304906",
    "postcode": "cb39lh",
    "pricerange": "moderate",
    "stars": "3_star",
    "type": "guesthouse",
    "choice": "two",
    "ref": "e7r5knp0"
   },
   {
    "name": "allenbell",
    "address": "517a_coldham_lane",
    "area": "east",
    "phone": "01223210353",
    "postcode": "cb13js",
    "pricerange": "cheap",
    "stars": "4_star",
    "type": "guesthouse",
    "choice": "two",
    "ref": "e7r5knp0"
   },
   {
    "name": "hobsons_house",
    "address": "96_barton_road",
    "area": "west",
    "phone": "01223304906",
    "postcode": "cb39lh",
    "pricerange": "moderate",
    "stars": "3_star",
    "type": "guesthouse"
   },
   {
    "name": "alexander_bed_and_breakfast",
    "address": "56_saint_barnabas_road",
    "area": "centre",
    "phone": "01223525725",
    "postcode": "cb12de",
    "pricerange": "cheap",
    "stars": "4_star",
    "type": "guesthouse",
    "choice": "two",
    "ref": "e7r5knp0"
   }
  ],
  "context": [
   "could you help me find a guesthouse on the west side ?",
   "there are two guesthouses on the west side , one cheap and one moderately priced .",
   "does either of those offer free parking ?",
   "actually , they both offer free wifi and free parking . finches b & b is cheaper , and the hobsons_house is more moderately priced . which do you prefer ?",
   "let ' s go with finches . can you book me a room for 2 people on saturday ? we ' d like to stat for 4 nights ."
  ],
  "output": "i ' ve booked your stay . do you need anything else ?",
  "gold_entities": [],
  "sketch_tags": [
   "null_tag",
   "null_tag",
   "null_tag",
   "null_tag",
   "null_tag",
   "null_tag",
   "null_tag",
   "null_tag",
   "null_tag",
   "null_tag",
   "null_tag",
   "null_tag",
   "null_tag"
  ],
  "sketch_outs": [
   "i",
   "'",
   "ve",
   "booked",
   "your",
   "stay",
   ".",
   "do",
   "you",
   "need",
   "anything",
   "else",
   "?"
  ]
 },
 {
  "did": 7,
  "type": "hotel",
  "key_ptr": [],
  "kb_ptr": [],
  "kb": [
   {
    "name": "acorn_guest_house",
    "address": "154_chesterton_road",
    "area": "north",
    "phone": "01223353888",
    "postcode": "cb41da",
    "pricerange": "moderate",
    "stars": "4_star",
    "type": "guesthouse",
    "choice": "two",
    "ref": "e7r5knp0"
   },
   {
    "name": "finches_bed_and_breakfast",
    "address": "144_thornton_road",
    "area": "west",
    "phone": "01223276653",
    "postcode": "cb30nd",
    "pricerange": "cheap",
    "stars": "4_star",
    "type": "guesthouse",
    "choice": "two",
    "ref": "e7r5knp0"
   },
   {
    "name": "arbury_lodge_guesthouse",
    "address": "82_arbury_road",
    "area": "north",
    "phone": "01223364319",
    "postcode": "cb42je",
    "pricerange": "moderate",
    "stars": "4_star",
    "type": "guesthouse",
    "choice": "two",
    "ref": "e7r5knp0"
   },
   {
    "name": "hobsons_house",
    "address": "96_barton_road",
    "area": "west",
    "phone": "01223304906",
    "postcode": "cb39lh",
    "pricerange": "moderate",
    "stars": "3_star",
    "type": "guesthouse",
    "choice": "two",
    "ref": "e7r5knp0"
   },
   {
    "name": "allenbell",
    "address": "517a_coldham_lane",
    "area": "east",
    "phone": "01223210353",
    "postcode": "cb13js",
    "pricerange": "cheap",
    "stars": "4_star",
    "type": "guesthouse",
    "choice": "two",
    "ref": "e7r5knp0"
   },
   {
    "name": "hobsons_house",
    "address": "96_barton_road",
    "area": "west",
    "phone": "01223304906",
    "postcode": "cb39lh",
    "pricerange": "moderate",
    "stars": "3_star",
    "type": "guesthouse"
   },
   {
    "name": "alexander_bed_and_breakfast",
    "address": "56_saint_barnabas_road",
    "area": "centre",
    "phone": "01223525725",
    "postcode": "cb12de",
    "pricerange": "cheap",
    "stars": "4_star",
    "type": "guesthouse",
    "choice": "two",
    "ref": "e7r5knp0"
   }
  ],
  "context": [
   "could you help me find a guesthouse on the west side ?",
   "there are two guesthouses on the west side , one cheap and one moderately priced .",
   "does either of those offer free parking ?",
   "actually , they both offer free wifi and free parking . finches b & b is cheaper , and the hobsons_house is more moderately priced . which do you prefer ?",
   "let ' s go with finches . can you book me a room for 2 people on saturday ? we ' d like to stat for 4 nights .",
   "i ' ve booked your stay . do you need anything else ?",
   "just the reference number thanks"
  ],
  "output": "sure thing , your reference number is e7r5knp0 . would you like me to help you find anything else today ?",
  "gold_entities": [
   "e7r5knp0"
  ],
  "sketch_tags": [
   "null_tag",
   "null_tag",
   "null_tag",
   "null_tag",
   "null_tag",
   "null_tag",
   "null_tag",
   "e7r5knp0",
   "null_tag",
   "null_tag",
   "null_tag",
   "null_tag",
   "null_tag",
   "null_tag",
   "null_tag",
   "null_tag",
   "null_tag",
   "null_tag",
   "null_tag",
   "null_tag",
   "null_tag"
  ],
  "sketch_outs": [
   "sure",
   "thing",
   ",",
   "your",
   "reference",
   "number",
   "is",
   "sketch_ref",
   ".",
   "would",
   "you",
   "like",
   "me",
   "to",
   "help",
   "you",
   "find",
   "anything",
   "else",
   "today",
   "?"
  ]
 },
 {
  "did": 7,
  "type": "hotel",
  "key_ptr": [],
  "kb_ptr": [],
  "kb": [
   {
    "name": "acorn_guest_house",
    "address": "154_chesterton_road",
    "area": "north",
    "phone": "01223353888",
    "postcode": "cb41da",
    "pricerange": "moderate",
    "stars": "4_star",
    "type": "guesthouse",
    "choice": "two",
    "ref": "e7r5knp0"
   },
   {
    "name": "finches_bed_and_breakfast",
    "address": "144_thornton_road",
    "area": "west",
    "phone": "01223276653",
    "postcode": "cb30nd",
    "pricerange": "cheap",
    "stars": "4_star",
    "type": "guesthouse",
    "choice": "two",
    "ref": "e7r5knp0"
   },
   {
    "name": "arbury_lodge_guesthouse",
    "address": "82_arbury_road",
    "area": "north",
    "phone": "01223364319",
    "postcode": "cb42je",
    "pricerange": "moderate",
    "stars": "4_star",
    "type": "guesthouse",
    "choice": "two",
    "ref": "e7r5knp0"
   },
   {
    "name": "hobsons_house",
    "address": "96_barton_road",
    "area": "west",
    "phone": "01223304906",
    "postcode": "cb39lh",
    "pricerange": "moderate",
    "stars": "3_star",
    "type": "guesthouse",
    "choice": "two",
    "ref": "e7r5knp0"
   },
   {
    "name": "allenbell",
    "address": "517a_coldham_lane",
    "area": "east",
    "phone": "01223210353",
    "postcode": "cb13js",
    "pricerange": "cheap",
    "stars": "4_star",
    "type": "guesthouse",
    "choice": "two",
    "ref": "e7r5knp0"
   },
   {
    "name": "hobsons_house",
    "address": "96_barton_road",
    "area": "west",
    "phone": "01223304906",
    "postcode": "cb39lh",
    "pricerange": "moderate",
    "stars": "3_star",
    "type": "guesthouse"
   },
   {
    "name": "alexander_bed_and_breakfast",
    "address": "56_saint_barnabas_road",
    "area": "centre",
    "phone": "01223525725",
    "postcode": "cb12de",
    "pricerange": "cheap",
    "stars": "4_star",
    "type": "guesthouse",
    "choice": "two",
    "ref": "e7r5knp0"
   }
  ],
  "context": [
   "could you help me find a guesthouse on the west side ?",
   "there are two guesthouses on the west side , one cheap and one moderately priced .",
   "does either of those offer free parking ?",
   "actually , they both offer free wifi and free parking . finches b & b is cheaper , and the hobsons_house is more moderately priced . which do you prefer ?",
   "let ' s go with finches . can you book me a room for 2 people on saturday ? we ' d like to stat for 4 nights .",
   "i ' ve booked your stay . do you need anything else ?",
   "just the reference number thanks",
   "sure thing , your reference number is e7r5knp0 . would you like me to help you find anything else today ?",
   "that is all ! thank you !"
  ],
  "output": "thank you for using cambridge towninfo centre . have a wonderful day !",
  "gold_entities": [
   "centre"
  ],
  "sketch_tags": [
   "null_tag",
   "null_tag",
   "null_tag",
   "null_tag",
   "null_tag",
   "null_tag",
   "centre",
   "null_tag",
   "null_tag",
   "null_tag",
   "null_tag",
   "null_tag",
   "null_tag"
  ],
  "sketch_outs": [
   "thank",
   "you",
   "for",
   "using",
   "cambridge",
   "towninfo",
   "sketch_area",
   ".",
   "have",
   "a",
   "wonderful",
   "day",
   "!"
  ]
 },
 {
  "did": 8,
  "type": "hotel",
  "key_ptr": [],
  "kb_ptr": [],
  "kb": [
   {
    "name": "hamilton_lodge",
    "address": "156_chesterton_road",
    "area": "north",
    "phone": "01223365664",
    "postcode": "cb41da",
    "pricerange": "moderate",
    "stars": "3_star",
    "type": "guesthouse"
   },
   {
    "name": "limehouse",
    "address": "78-80_milton_road",
    "area": "north",
    "phone": "01223300552",
    "postcode": "cb42je",
    "pricerange": "moderate",
    "stars": "4_star",
    "type": "guesthouse"
   },
   {
    "name": "kirkwood_house",
    "address": "172_chesterton_road",
    "area": "north",
    "phone": "01223306283",
    "postcode": "cb41da",
    "pricerange": "moderate",
    "stars": "4_star",
    "type": "guesthouse"
   },
   {
    "name": "home_from_home",
    "address": "78-80_milton_road",
    "area": "north",
    "phone": "01223323555",
    "postcode": "cb41la",
    "pricerange": "moderate",
    "stars": "4_star",
    "type": "guesthouse"
   },
   {
    "name": "acorn_guest_house",
    "address": "154_chesterton_road",
    "area": "north",
    "phone": "01223353888",
    "postcode": "cb41da",
    "pricerange": "moderate",
    "stars": "4_star",
    "type": "guesthouse"
   },
   {
    "name": "warkworth_house",
    "address": "warkworth_terrace",
    "area": "east",
    "phone": "01223363682",
    "postcode": "cb11ee",
    "pricerange": "moderate",
    "stars": "4_star",
    "type": "guesthouse"
   },
   {
    "name": "alexander_bed_and_breakfast",
    "address": "56_saint_barnabas_road",
    "area": "centre",
    "phone": "01223525725",
    "postcode": "cb12de",
    "pricerange": "cheap",
    "stars": "4_star",
    "type": "guesthouse"
   }
  ],
  "context": [
   "i am looking for a guest house that i can stay in . free parking is also an added advantage ."
  ],
  "output": "acorn_guest_house is nearby and provides free parking . what are the days of your stay ?",
  "gold_entities": [
   "acorn_guest_house"
  ],
  "sketch_tags": [
   "acorn_guest_house",
   "null_tag",
   "null_tag",
   "null_tag",
   "null_tag",
   "null_tag",
   "null_tag",
   "null_tag",
   "null_tag",
   "null_tag",
   "null_tag",
   "null_tag",
   "null_tag",
   "null_tag",
   "null_tag",
   "null_tag"
  ],
  "sketch_outs": [
   "sketch_name",
   "is",
   "nearby",
   "and",
   "provides",
   "free",
   "parking",
   ".",
   "what",
   "are",
   "the",
   "days",
   "of",
   "your",
   "stay",
   "?"
  ]
 },
 {
  "did": 8,
  "type": "hotel",
  "key_ptr": [],
  "kb_ptr": [],
  "kb": [
   {
    "name": "hamilton_lodge",
    "address": "156_chesterton_road",
    "area": "north",
    "phone": "01223365664",
    "postcode": "cb41da",
    "pricerange": "moderate",
    "stars": "3_star",
    "type": "guesthouse"
   },
   {
    "name": "limehouse",
    "address": "78-80_milton_road",
    "area": "north",
    "phone": "01223300552",
    "postcode": "cb42je",
    "pricerange": "moderate",
    "stars": "4_star",
    "type": "guesthouse"
   },
   {
    "name": "kirkwood_house",
    "address": "172_chesterton_road",
    "area": "north",
    "phone": "01223306283",
    "postcode": "cb41da",
    "pricerange": "moderate",
    "stars": "4_star",
    "type": "guesthouse"
   },
   {
    "name": "home_from_home",
    "address": "78-80_milton_road",
    "area": "north",
    "phone": "01223323555",
    "postcode": "cb41la",
    "pricerange": "moderate",
    "stars": "4_star",
    "type": "guesthouse"
   },
   {
    "name": "acorn_guest_house",
    "address": "154_chesterton_road",
    "area": "north",
    "phone": "01223353888",
    "postcode": "cb41da",
    "pricerange": "moderate",
    "stars": "4_star",
    "type": "guesthouse"
   },
   {
    "name": "warkworth_house",
    "address": "warkworth_terrace",
    "area": "east",
    "phone": "01223363682",
    "postcode": "cb11ee",
    "pricerange": "moderate",
    "stars": "4_star",
    "type": "guesthouse"
   },
   {
    "name": "alexander_bed_and_breakfast",
    "address": "56_saint_barnabas_road",
    "area": "centre",
    "phone": "01223525725",
    "postcode": "cb12de",
    "pricerange": "cheap",
    "stars": "4_star",
    "type": "guesthouse"
   }
  ],
  "context": [
   "i am looking for a guest house that i can stay in . free parking is also an added advantage .",
   "acorn_guest_house is nearby and provides free parking . what are the days of your stay ?",
   "4/5/2018 - 4/10/2018"
  ],
  "output": "acorn_guest_house seems to be a good option . alexander_bed_and_breakfast also has parking but is in the town centre . would you prefer one of those ?",
  "gold_entities": [
   "acorn_guest_house",
   "alexander_bed_and_breakfast",
   "centre"
  ],
  "sketch_tags": [
   "acorn_guest_house",
   "null_tag",
   "null_tag",
   "null_tag",
   "null_tag",
   "null_tag",
   "null_tag",
   "null_tag",
   "alexander_bed_and_breakfast",
   "null_tag",
   "null_tag",
   "null_tag",
   "null_tag",
   "null_tag",
   "null_tag",
   "null_tag",
   "null_tag",
   "centre",
   "null_tag",
   "null_tag",
   "null_tag",
   "null_tag",
   "null_tag",
   "null_tag",
   "null_tag",
   "null_tag"
  ],
  "sketch_outs": [
   "sketch_name",
   "seems",
   "to",
   "be",
   "a",
   "good",
   "option",
   ".",
   "sketch_name",
   "also",
   "has",
   "parking",
   "but",
   "is",
   "in",
   "the",
   "town",
   "sketch_area",
   ".",
   "would",
   "you",
   "prefer",
   "one",
   "of",
   "those",
   "?"
  ]
 },
 {
  "did": 8,
  "type": "hotel",
  "key_ptr": [],
  "kb_ptr": [],
  "kb": [
   {
    "name": "hamilton_lodge",
    "address": "156_chesterton_road",
    "area": "north",
    "phone": "01223365664",
    "postcode": "cb41da",
    "pricerange": "moderate",
    "stars": "3_star",
    "type": "guesthouse"
   },
   {
    "name": "limehouse",
    "address": "78-80_milton_road",
    "area": "north",
    "phone": "01223300552",
    "postcode": "cb42je",
    "pricerange": "moderate",
    "stars": "4_star",
    "type": "guesthouse"
   },
   {
    "name": "kirkwood_house",
    "address": "172_chesterton_road",
    "area": "north",
    "phone": "01223306283",
    "postcode": "cb41da",
    "pricerange": "moderate",
    "stars": "4_star",
    "type": "guesthouse"
   },
   {
    "name": "home_from_home",
    "address": "78-80_milton_road",
    "area": "north",
    "phone": "01223323555",
    "postcode": "cb41la",
    "pricerange": "moderate",
    "stars": "4_star",
    "type": "guesthouse"
   },
   {
    "name": "acorn_guest_house",
    "address": "154_chesterton_road",
    "area": "north",
    "phone": "01223353888",
    "postcode": "cb41da",
    "pricerange": "moderate",
    "stars": "4_star",
    "type": "guesthouse"
   },
   {
    "name": "warkworth_house",
    "address": "warkworth_terrace",
    "area": "east",
    "phone": "01223363682",
    "postcode": "cb11ee",
    "pricerange": "moderate",
    "stars": "4_star",
    "type": "guesthouse"
   },
   {
    "name": "alexander_bed_and_breakfast",
    "address": "56_saint_barnabas_road",
    "area": "centre",
    "phone": "01223525725",
    "postcode": "cb12de",
    "pricerange": "cheap",
    "stars": "4_star",
    "type": "guesthouse"
   }
  ],
  "context": [
   "i am looking for a guest house that i can stay in . free parking is also an added advantage .",
   "acorn_guest_house is nearby and provides free parking . what are the days of your stay ?",
   "4/5/2018 - 4/10/2018",
   "acorn_guest_house seems to be a good option . alexander_bed_and_breakfast also has parking but is in the town centre . would you prefer one of those ?",
   "i am looking for something in the moderate price range and free internet , please ."
  ],
  "output": "i think acorn_guest_house is a good match for you !",
  "gold_entities": [
   "acorn_guest_house"
  ],
  "sketch_tags": [
   "null_tag",
   "null_tag",
   "acorn_guest_house",
   "null_tag",
   "null_tag",
   "null_tag",
   "null_tag",
   "null_tag",
   "null_tag",
   "null_tag"
  ],
  "sketch_outs": [
   "i",
   "think",
   "sketch_name",
   "is",
   "a",
   "good",
   "match",
   "for",
   "you",
   "!"
  ]
 },
 {
  "did": 8,
  "type": "hotel",
  "key_ptr": [],
  "kb_ptr": [],
  "kb": [
   {
    "name": "hamilton_lodge",
    "address": "156_chesterton_road",
    "area": "north",
    "phone": "01223365664",
    "postcode": "cb41da",
    "pricerange": "moderate",
    "stars": "3_star",
    "type": "guesthouse"
   },
   {
    "name": "limehouse",
    "address": "78-80_milton_road",
    "area": "north",
    "phone": "01223300552",
    "postcode": "cb42je",
    "pricerange": "moderate",
    "stars": "4_star",
    "type": "guesthouse"
   },
   {
    "name": "kirkwood_house",
    "address": "172_chesterton_road",
    "area": "north",
    "phone": "01223306283",
    "postcode": "cb41da",
    "pricerange": "moderate",
    "stars": "4_star",
    "type": "guesthouse"
   },
   {
    "name": "home_from_home",
    "address": "78-80_milton_road",
    "area": "north",
    "phone": "01223323555",
    "postcode": "cb41la",
    "pricerange": "moderate",
    "stars": "4_star",
    "type": "guesthouse"
   },
   {
    "name": "acorn_guest_house",
    "address": "154_chesterton_road",
    "area": "north",
    "phone": "01223353888",
    "postcode": "cb41da",
    "pricerange": "moderate",
    "stars": "4_star",
    "type": "guesthouse"
   },
   {
    "name": "warkworth_house",
    "address": "warkworth_terrace",
    "area": "east",
    "phone": "01223363682",
    "postcode": "cb11ee",
    "pricerange": "moderate",
    "stars": "4_star",
    "type": "guesthouse"
   },
   {
    "name": "alexander_bed_and_breakfast",
    "address": "56_saint_barnabas_road",
    "area": "centre",
    "phone": "01223525725",
    "postcode": "cb12de",
    "pricerange": "cheap",
    "stars": "4_star",
    "type": "guesthouse"
   }
  ],
  "context": [
   "i am looking for a guest house that i can stay in . free parking is also an added advantage .",
   "acorn_guest_house is nearby and provides free parking . what are the days of your stay ?",
   "4/5/2018 - 4/10/2018",
   "acorn_guest_house seems to be a good option . alexander_bed_and_breakfast also has parking but is in the town centre . would you prefer one of those ?",
   "i am looking for something in the moderate price range and free internet , please .",
   "i think acorn_guest_house is a good match for you !",
   "perfect . what is the star and area of the hotel ?"
  ],
  "output": "acorn_guest_house has a 4_star rating and is in the north . do you want me too book it for you ?",
  "gold_entities": [
   "north",
   "acorn_guest_house",
   "4_star"
  ],
  "sketch_tags": [
   "acorn_guest_house",
   "null_tag",
   "null_tag",
   "4_star",
   "null_tag",
   "null_tag",
   "null_tag",
   "null_tag",
   "null_tag",
   "north",
   "null_tag",
   "null_tag",
   "null_tag",
   "null_tag",
   "null_tag",
   "null_tag",
   "null_tag",
   "null_tag",
   "null_tag",
   "null_tag",
   "null_tag"
  ],
  "sketch_outs": [
   "sketch_name",
   "has",
   "a",
   "sketch_stars",
   "rating",
   "and",
   "is",
   "in",
   "the",
   "sketch_area",
   ".",
   "do",
   "you",
   "want",
   "me",
   "too",
   "book",
   "it",
   "for",
   "you",
   "?"
  ]
 },
 {
  "did": 8,
  "type": "hotel",
  "key_ptr": [],
  "kb_ptr": [],
  "kb": [
   {
    "name": "hamilton_lodge",
    "address": "156_chesterton_road",
    "area": "north",
    "phone": "01223365664",
    "postcode": "cb41da",
    "pricerange": "moderate",
    "stars": "3_star",
    "type": "guesthouse"
   },
   {
    "name": "limehouse",
    "address": "78-80_milton_road",
    "area": "north",
    "phone": "01223300552",
    "postcode": "cb42je",
    "pricerange": "moderate",
    "stars": "4_star",
    "type": "guesthouse"
   },
   {
    "name": "kirkwood_house",
    "address": "172_chesterton_road",
    "area": "north",
    "phone": "01223306283",
    "postcode": "cb41da",
    "pricerange": "moderate",
    "stars": "4_star",
    "type": "guesthouse"
   },
   {
    "name": "home_from_home",
    "address": "78-80_milton_road",
    "area": "north",
    "phone": "01223323555",
    "postcode": "cb41la",
    "pricerange": "moderate",
    "stars": "4_star",
    "type": "guesthouse"
   },
   {
    "name": "acorn_guest_house",
    "address": "154_chesterton_road",
    "area": "north",
    "phone": "01223353888",
    "postcode": "cb41da",
    "pricerange": "moderate",
    "stars": "4_star",
    "type": "guesthouse"
   },
   {
    "name": "warkworth_house",
    "address": "warkworth_terrace",
    "area": "east",
    "phone": "01223363682",
    "postcode": "cb11ee",
    "pricerange": "moderate",
    "stars": "4_star",
    "type": "guesthouse"
   },
   {
    "name": "alexander_bed_and_breakfast",
    "address": "56_saint_barnabas_road",
    "area": "centre",
    "phone": "01223525725",
    "postcode": "cb12de",
    "pricerange": "cheap",
    "stars": "4_star",
    "type": "guesthouse"
   }
  ],
  "context": [
   "i am looking for a guest house that i can stay in . free parking is also an added advantage .",
   "acorn_guest_house is nearby and provides free parking . what are the days of your stay ?",
   "4/5/2018 - 4/10/2018",
   "acorn_guest_house seems to be a good option . alexander_bed_and_breakfast also has parking but is in the town centre . would you prefer one of those ?",
   "i am looking for something in the moderate price range and free internet , please .",
   "i think acorn_guest_house is a good match for you !",
   "perfect . what is the star and area of the hotel ?",
   "acorn_guest_house has a 4_star rating and is in the north . do you want me too book it for you ?",
   "no that won ' t be necessary . i have all of the information i need for now . thanks"
  ],
  "output": "you are welcome . please call back if you need any more help or if you want me to book it for you .",
  "gold_entities": [],
  "sketch_tags": [
   "null_tag",
   "null_tag",
   "null_tag",
   "null_tag",
   "null_tag",
   "null_tag",
   "null_tag",
   "null_tag",
   "null_tag",
   "null_tag",
   "null_tag",
   "null_tag",
   "null_tag",
   "null_tag",
   "null_tag",
   "null_tag",
   "null_tag",
   "null_tag",
   "null_tag",
   "null_tag",
   "null_tag",
   "null_tag",
   "null_tag",
   "null_tag"
  ],
  "sketch_outs": [
   "you",
   "are",
   "welcome",
   ".",
   "please",
   "call",
   "back",
   "if",
   "you",
   "need",
   "any",
   "more",
   "help",
   "or",
   "if",
   "you",
   "want",
   "me",
   "to",
   "book",
   "it",
   "for",
   "you",
   "."
  ]
 },
 {
  "did": 8,
  "type": "hotel",
  "key_ptr": [],
  "kb_ptr": [],
  "kb": [
   {
    "name": "hamilton_lodge",
    "address": "156_chesterton_road",
    "area": "north",
    "phone": "01223365664",
    "postcode": "cb41da",
    "pricerange": "moderate",
    "stars": "3_star",
    "type": "guesthouse"
   },
   {
    "name": "limehouse",
    "address": "78-80_milton_road",
    "area": "north",
    "phone": "01223300552",
    "postcode": "cb42je",
    "pricerange": "moderate",
    "stars": "4_star",
    "type": "guesthouse"
   },
   {
    "name": "kirkwood_house",
    "address": "172_chesterton_road",
    "area": "north",
    "phone": "01223306283",
    "postcode": "cb41da",
    "pricerange": "moderate",
    "stars": "4_star",
    "type": "guesthouse"
   },
   {
    "name": "home_from_home",
    "address": "78-80_milton_road",
    "area": "north",
    "phone": "01223323555",
    "postcode": "cb41la",
    "pricerange": "moderate",
    "stars": "4_star",
    "type": "guesthouse"
   },
   {
    "name": "acorn_guest_house",
    "address": "154_chesterton_road",
    "area": "north",
    "phone": "01223353888",
    "postcode": "cb41da",
    "pricerange": "moderate",
    "stars": "4_star",
    "type": "guesthouse"
   },
   {
    "name": "warkworth_house",
    "address": "warkworth_terrace",
    "area": "east",
    "phone": "01223363682",
    "postcode": "cb11ee",
    "pricerange": "moderate",
    "stars": "4_star",
    "type": "guesthouse"
   },
   {
    "name": "alexander_bed_and_breakfast",
    "address": "56_saint_barnabas_road",
    "area": "centre",
    "phone": "01223525725",
    "postcode": "cb12de",
    "pricerange": "cheap",
    "stars": "4_star",
    "type": "guesthouse"
   }
  ],
  "context": [
   "i am looking for a guest house that i can stay in . free parking is also an added advantage .",
   "acorn_guest_house is nearby and provides free parking . what are the days of your stay ?",
   "4/5/2018 - 4/10/2018",
   "acorn_guest_house seems to be a good option . alexander_bed_and_breakfast also has parking but is in the town centre . would you prefer one of those ?",
   "i am looking for something in the moderate price range and free internet , please .",
   "i think acorn_guest_house is a good match for you !",
   "perfect . what is the star and area of the hotel ?",
   "acorn_guest_house has a 4_star rating and is in the north . do you want me too book it for you ?",
   "no that won ' t be necessary . i have all of the information i need for now . thanks",
   "you are welcome . please call back if you need any more help or if you want me to book it for you .",
   "thank you goodbye"
  ],
  "output": "glad i could help . please let us know if you need help in the future .",
  "gold_entities": [],
  "sketch_tags": [
   "null_tag",
   "null_tag",
   "null_tag",
   "null_tag",
   "null_tag",
   "null_tag",
   "null_tag",
   "null_tag",
   "null_tag",
   "null_tag",
   "null_tag",
   "null_tag",
   "null_tag",
   "null_tag",
   "null_tag",
   "null_tag",
   "null_tag"
  ],
  "sketch_outs": [
   "glad",
   "i",
   "could",
   "help",
   ".",
   "please",
   "let",
   "us",
   "know",
   "if",
   "you",
   "need",
   "help",
   "in",
   "the",
   "future",
   "."
  ]
 },
 {
  "did": 9,
  "type": "restaurant",
  "key_ptr": [],
  "kb_ptr": [],
  "kb": [
   {
    "name": "the_missing_sock",
    "address": "finders_corner_newmarket_road",
    "area": "east",
    "food": "international",
    "phone": "01223812660",
    "postcode": "cb259aq",
    "pricerange": "cheap",
    "type": "restaurant",
    "ref": "6lzypifz"
   },
   {
    "name": "pizza_hut_cherry_hinton",
    "address": "g4_cambridge_leisure_park_clifton_way_cherry_hinton",
    "area": "south",
    "food": "italian",
    "phone": "01223323737",
    "postcode": "cb17dy",
    "pricerange": "moderate",
    "type": "restaurant",
    "ref": "6lzypifz"
   },
   {
    "name": "the_good_luck_chinese_food_takeaway",
    "address": "82_cherry_hinton_road_cherry_hinton",
    "area": "south",
    "food": "chinese",
    "phone": "01223244149",
    "postcode": "cb17ag",
    "pricerange": "expensive",
    "type": "restaurant",
    "ref": "6lzypifz"
   },
   {
    "name": "pizza_hut_city_centre",
    "address": "regent_street_city_centre",
    "area": "centre",
    "food": "italian",
    "phone": "01223323737",
    "postcode": "cb21ab",
    "pricerange": "cheap",
    "type": "restaurant",
    "ref": "6lzypifz"
   },
   {
    "name": "curry_garden",
    "address": "106_regent_street_city_centre",
    "area": "centre",
    "food": "indian",
    "phone": "01223302330",
    "postcode": "cb21dp",
    "pricerange": "expensive",
    "type": "restaurant",
    "ref": "6lzypifz"
   },
   {
    "name": "efes_restaurant",
    "address": "king_street_city_centre",
    "area": "centre",
    "food": "turkish",
    "phone": "01223500005",
    "postcode": "cb11ln",
    "pricerange": "moderate",
    "type": "restaurant"
   },
   {
    "name": "efes_restaurant",
    "address": "king_street_city_centre",
    "area": "centre",
    "food": "turkish",
    "phone": "01223500005",
    "postcode": "cb11ln",
    "pricerange": "moderate",
    "type": "restaurant",
    "ref": "6lzypifz"
   }
  ],
  "context": [
   "i am looking for a particular restaurant . it ' s efes_restaurant ."
  ],
  "output": "i was able to find efes_restaurant for you . this is a turkish restaurant in the centre of town with a moderate price range . would you like a booking ?",
  "gold_entities": [
   "efes_restaurant",
   "restaurant",
   "centre",
   "turkish",
   "moderate"
  ],
  "sketch_tags": [
   "null_tag",
   "null_tag",
   "null_tag",
   "null_tag",
   "null_tag",
   "efes_restaurant",
   "null_tag",
   "null_tag",
   "null_tag",
   "null_tag",
   "null_tag",
   "null_tag",
   "turkish",
   "restaurant",
   "null_tag",
   "null_tag",
   "centre",
   "null_tag",
   "null_tag",
   "null_tag",
   "null_tag",
   "moderate",
   "null_tag",
   "null_tag",
   "null_tag",
   "null_tag",
   "null_tag",
   "null_tag",
   "null_tag",
   "null_tag",
   "null_tag"
  ],
  "sketch_outs": [
   "i",
   "was",
   "able",
   "to",
   "find",
   "sketch_name",
   "for",
   "you",
   ".",
   "this",
   "is",
   "a",
   "sketch_food",
   "sketch_type",
   "in",
   "the",
   "sketch_area",
   "of",
   "town",
   "with",
   "a",
   "sketch_pricerange",
   "price",
   "range",
   ".",
   "would",
   "you",
   "like",
   "a",
   "booking",
   "?"
  ]
 },
 {
  "did": 9,
  "type": "restaurant",
  "key_ptr": [],
  "kb_ptr": [],
  "kb": [
   {
    "name": "the_missing_sock",
    "address": "finders_corner_newmarket_road",
    "area": "east",
    "food": "international",
    "phone": "01223812660",
    "postcode": "cb259aq",
    "pricerange": "cheap",
    "type": "restaurant",
    "ref": "6lzypifz"
   },
   {
    "name": "pizza_hut_cherry_hinton",
    "address": "g4_cambridge_leisure_park_clifton_way_cherry_hinton",
    "area": "south",
    "food": "italian",
    "phone": "01223323737",
    "postcode": "cb17dy",
    "pricerange": "moderate",
    "type": "restaurant",
    "ref": "6lzypifz"
   },
   {
    "name": "the_good_luck_chinese_food_takeaway",
    "address": "82_cherry_hinton_road_cherry_hinton",
    "area": "south",
    "food": "chinese",
    "phone": "01223244149",
    "postcode": "cb17ag",
    "pricerange": "expensive",
    "type": "restaurant",
    "ref": "6lzypifz"
   },
   {
    "name": "pizza_hut_city_centre",
    "address": "regent_street_city_centre",
    "area": "centre",
    "food": "italian",
    "phone": "01223323737",
    "postcode": "cb21ab",
    "pricerange": "cheap",
    "type": "restaurant",
    "ref": "6lzypifz"
   },
   {
    "name": "curry_garden",
    "address": "106_regent_street_city_centre",
    "area": "centre",
    "food": "indian",
    "phone": "01223302330",
    "postcode": "cb21dp",
    "pricerange": "expensive",
    "type": "restaurant",
    "ref": "6lzypifz"
   },
   {
    "name": "efes_restaurant",
    "address": "king_street_city_centre",
    "area": "centre",
    "food": "turkish",
    "phone": "01223500005",
    "postcode": "cb11ln",
    "pricerange": "moderate",
    "type": "restaurant"
   },
   {
    "name": "efes_restaurant",
    "address": "king_street_city_centre",
    "area": "centre",
    "food": "turkish",
    "phone": "01223500005",
    "postcode": "cb11ln",
    "pricerange": "moderate",
    "type": "restaurant",
    "ref": "6lzypifz"
   }
  ],
  "context": [
   "i am looking for a particular restaurant . it ' s efes_restaurant .",
   "i was able to find efes_restaurant for you . this is a turkish restaurant in the centre of town with a moderate price range . would you like a booking ?",
   "yes i would , for 3 people wednesday at 18:15 ."
  ],
  "output": "unfortunately , the restaurant is full at this time . is there another time or day i can reserve for you ?",
  "gold_entities": [
   "restaurant"
  ],
  "sketch_tags": [
   "null_tag",
   "null_tag",
   "null_tag",
   "restaurant",
   "null_tag",
   "null_tag",
   "null_tag",
   "null_tag",
   "null_tag",
   "null_tag",
   "null_tag",
   "null_tag",
   "null_tag",
   "null_tag",
   "null_tag",
   "null_tag",
   "null_tag",
   "null_tag",
   "null_tag",
   "null_tag",
   "null_tag",
   "null_tag"
  ],
  "sketch_outs": [
   "unfortunately",
   ",",
   "the",
   "sketch_type",
   "is",
   "full",
   "at",
   "this",
   "time",
   ".",
   "is",
   "there",
   "another",
   "time",
   "or",
   "day",
   "i",
   "can",
   "reserve",
   "for",
   "you",
   "?"
  ]
 },
 {
  "did": 9,
  "type": "restaurant",
  "key_ptr": [],
  "kb_ptr": [],
  "kb": [
   {
    "name": "the_missing_sock",
    "address": "finders_corner_newmarket_road",
    "area": "east",
    "food": "international",
    "phone": "01223812660",
    "postcode": "cb259aq",
    "pricerange": "cheap",
    "type": "restaurant",
    "ref": "6lzypifz"
   },
   {
    "name": "pizza_hut_cherry_hinton",
    "address": "g4_cambridge_leisure_park_clifton_way_cherry_hinton",
    "area": "south",
    "food": "italian",
    "phone": "01223323737",
    "postcode": "cb17dy",
    "pricerange": "moderate",
    "type": "restaurant",
    "ref": "6lzypifz"
   },
   {
    "name": "the_good_luck_chinese_food_takeaway",
    "address": "82_cherry_hinton_road_cherry_hinton",
    "area": "south",
    "food": "chinese",
    "phone": "01223244149",
    "postcode": "cb17ag",
    "pricerange": "expensive",
    "type": "restaurant",
    "ref": "6lzypifz"
   },
   {
    "name": "pizza_hut_city_centre",
    "address": "regent_street_city_centre",
    "area": "centre",
    "food": "italian",
    "phone": "01223323737",
    "postcode": "cb21ab",
    "pricerange": "cheap",
    "type": "restaurant",
    "ref": "6lzypifz"
   },
   {
    "name": "curry_garden",
    "address": "106_regent_street_city_centre",
    "area": "centre",
    "food": "indian",
    "phone": "01223302330",
    "postcode": "cb21dp",
    "pricerange": "expensive",
    "type": "restaurant",
    "ref": "6lzypifz"
   },
   {
    "name": "efes_restaurant",
    "address": "king_street_city_centre",
    "area": "centre",
    "food": "turkish",
    "phone": "01223500005",
    "postcode": "cb11ln",
    "pricerange": "moderate",
    "type": "restaurant"
   },
   {
    "name": "efes_restaurant",
    "address": "king_street_city_centre",
    "area": "centre",
    "food": "turkish",
    "phone": "01223500005",
    "postcode": "cb11ln",
    "pricerange": "moderate",
    "type": "restaurant",
    "ref": "6lzypifz"
   }
  ],
  "context": [
   "i am looking for a particular restaurant . it ' s efes_restaurant .",
   "i was able to find efes_restaurant for you . this is a turkish restaurant in the centre of town with a moderate price range . would you like a booking ?",
   "yes i would , for 3 people wednesday at 18:15 .",
   "unfortunately , the restaurant is full at this time . is there another time or day i can reserve for you ?",
   "can you check for 17:15 on the same day ?"
  ],
  "output": "sure , you ' re all set for 17:15 with reference number 6lzypifz . the table will be reserved for 15 minutes . would you like assistance with anything else ?",
  "gold_entities": [
   "6lzypifz"
  ],
  "sketch_tags": [
   "null_tag",
   "null_tag",
   "null_tag",
   "null_tag",
   "null_tag",
   "null_tag",
   "null_tag",
   "null_tag",
   "null_tag",
   "null_tag",
   "null_tag",
   "null_tag",
   "6lzypifz",
   "null_tag",
   "null_tag",
   "null_tag",
   "null_tag",
   "null_tag",
   "null_tag",
   "null_tag",
   "null_tag",
   "null_tag",
   "null_tag",
   "null_tag",
   "null_tag",
   "null_tag",
   "null_tag",
   "null_tag",
   "null_tag",
   "null_tag",
   "null_tag"
  ],
  "sketch_outs": [
   "sure",
   ",",
   "you",
   "'",
   "re",
   "all",
   "set",
   "for",
   "17:15",
   "with",
   "reference",
   "number",
   "sketch_ref",
   ".",
   "the",
   "table",
   "will",
   "be",
   "reserved",
   "for",
   "15",
   "minutes",
   ".",
   "would",
   "you",
   "like",
   "assistance",
   "with",
   "anything",
   "else",
   "?"
  ]
 },
 {
  "did": 9,
  "type": "restaurant",
  "key_ptr": [],
  "kb_ptr": [],
  "kb": [
   {
    "name": "the_missing_sock",
    "address": "finders_corner_newmarket_road",
    "area": "east",
    "food": "international",
    "phone": "01223812660",
    "postcode": "cb259aq",
    "pricerange": "cheap",
    "type": "restaurant",
    "ref": "6lzypifz"
   },
   {
    "name": "pizza_hut_cherry_hinton",
    "address": "g4_cambridge_leisure_park_clifton_way_cherry_hinton",
    "area": "south",
    "food": "italian",
    "phone": "01223323737",
    "postcode": "cb17dy",
    "pricerange": "moderate",
    "type": "restaurant",
    "ref": "6lzypifz"
   },
   {
    "name": "the_good_luck_chinese_food_takeaway",
    "address": "82_cherry_hinton_road_cherry_hinton",
    "area": "south",
    "food": "chinese",
    "phone": "01223244149",
    "postcode": "cb17ag",
    "pricerange": "expensive",
    "type": "restaurant",
    "ref": "6lzypifz"
   },
   {
    "name": "pizza_hut_city_centre",
    "address": "regent_street_city_centre",
    "area": "centre",
    "food": "italian",
    "phone": "01223323737",
    "postcode": "cb21ab",
    "pricerange": "cheap",
    "type": "restaurant",
    "ref": "6lzypifz"
   },
   {
    "name": "curry_garden",
    "address": "106_regent_street_city_centre",
    "area": "centre",
    "food": "indian",
    "phone": "01223302330",
    "postcode": "cb21dp",
    "pricerange": "expensive",
    "type": "restaurant",
    "ref": "6lzypifz"
   },
   {
    "name": "efes_restaurant",
    "address": "king_street_city_centre",
    "area": "centre",
    "food": "turkish",
    "phone": "01223500005",
    "postcode": "cb11ln",
    "pricerange": "moderate",
    "type": "restaurant"
   },
   {
    "name": "efes_restaurant",
    "address": "king_street_city_centre",
    "area": "centre",
    "food": "turkish",
    "phone": "01223500005",
    "postcode": "cb11ln",
    "pricerange": "moderate",
    "type": "restaurant",
    "ref": "6lzypifz"
   }
  ],
  "context": [
   "i am looking for a particular restaurant . it ' s efes_restaurant .",
   "i was able to find efes_restaurant for you . this is a turkish restaurant in the centre of town with a moderate price range . would you like a booking ?",
   "yes i would , for 3 people wednesday at 18:15 .",
   "unfortunately , the restaurant is full at this time . is there another time or day i can reserve for you ?",
   "can you check for 17:15 on the same day ?",
   "sure , you ' re all set for 17:15 with reference number 6lzypifz . the table will be reserved for 15 minutes . would you like assistance with anything else ?",
   "no , that ' s all i need today . i appreciate your help - goodbye !"
  ],
  "output": "thank you for using this system !",
  "gold_entities": [],
  "sketch_tags": [
   "null_tag",
   "null_tag",
   "null_tag",
   "null_tag",
   "null_tag",
   "null_tag",
   "null_tag"
  ],
  "sketch_outs": [
   "thank",
   "you",
   "for",
   "using",
   "this",
   "system",
   "!"
  ]
 },
 {
  "did": 10,
  "type": "restaurant",
  "key_ptr": [],
  "kb_ptr": [],
  "kb": [
   {
    "name": "hk_fusion",
    "address": "21_burleigh_street_city_centre",
    "area": "centre",
    "food": "chinese",
    "phone": "01223355909",
    "postcode": "cb11dg",
    "pricerange": "expensive",
    "type": "restaurant",
    "choice": "several",
    "ref": "47eljdk0"
   },
   {
    "name": "yu_garden",
    "address": "529_newmarket_road_fen_ditton",
    "area": "east",
    "food": "chinese",
    "phone": "01223248882",
    "postcode": "cb58pa",
    "pricerange": "expensive",
    "type": "restaurant",
    "choice": "several",
    "ref": "47eljdk0"
   },
   {
    "name": "ugly_duckling",
    "address": "12_st_._johns_street_city_centre",
    "area": "centre",
    "food": "chinese",
    "postcode": "cb21tw",
    "pricerange": "expensive",
    "type": "restaurant",
    "choice": "several",
    "ref": "47eljdk0"
   },
   {
    "name": "the_hotpot",
    "address": "66_chesterton_road_chesterton",
    "area": "north",
    "food": "chinese",
    "phone": "01223366552",
    "postcode": "cb41ep",
    "pricerange": "expensive",
    "type": "restaurant",
    "choice": "several",
    "ref": "47eljdk0"
   },
   {
    "name": "peking_restaurant",
    "address": "10_homerton_street_city_centre",
    "area": "south",
    "food": "chinese",
    "phone": "01223354755",
    "postcode": "cb28nx",
    "pricerange": "expensive",
    "type": "restaurant",
    "choice": "several",
    "ref": "47eljdk0"
   },
   {
    "name": "hakka",
    "address": "milton_road_chesterton",
    "area": "north",
    "food": "chinese",
    "phone": "01223568988",
    "postcode": "cb41jy",
    "pricerange": "expensive",
    "type": "restaurant",
    "choice": "several",
    "ref": "47eljdk0"
   },
   {
    "name": "yu_garden",
    "address": "529_newmarket_road_fen_ditton",
    "area": "east",
    "food": "chinese",
    "phone": "01223248882",
    "postcode": "cb58pa",
    "pricerange": "expensive",
    "type": "restaurant"
   }
  ],
  "context": [
   "hello can i find a place that serves chinese food and has expensive price range for my family"
  ],
  "output": "i ' ve found several restaurants meeting your criteria . is there a specific area of town you ' re looking for ?",
  "gold_entities": [
   "several"
  ],
  "sketch_tags": [
   "null_tag",
   "null_tag",
   "null_tag",
   "null_tag",
   "several",
   "null_tag",
   "null_tag",
   "null_tag",
   "null_tag",
   "null_tag",
   "null_tag",
   "null_tag",
   "null_tag",
   "null_tag",
   "null_tag",
   "null_tag",
   "null_tag",
   "null_tag",
   "null_tag",
   "null_tag",
   "null_tag",
   "null_tag",
   "null_tag"
  ],
  "sketch_outs": [
   "i",
   "'",
   "ve",
   "found",
   "sketch_choice",
   "restaurants",
   "meeting",
   "your",
   "criteria",
   ".",
   "is",
   "there",
   "a",
   "specific",
   "area",
   "of",
   "town",
   "you",
   "'",
   "re",
   "looking",
   "for",
   "?"
  ]
 },
 {
  "did": 10,
  "type": "restaurant",
  "key_ptr": [],
  "kb_ptr": [],
  "kb": [
   {
    "name": "hk_fusion",
    "address": "21_burleigh_street_city_centre",
    "area": "centre",
    "food": "chinese",
    "phone": "01223355909",
    "postcode": "cb11dg",
    "pricerange": "expensive",
    "type": "restaurant",
    "choice": "several",
    "ref": "47eljdk0"
   },
   {
    "name": "yu_garden",
    "address": "529_newmarket_road_fen_ditton",
    "area": "east",
    "food": "chinese",
    "phone": "01223248882",
    "postcode": "cb58pa",
    "pricerange": "expensive",
    "type": "restaurant",
    "choice": "several",
    "ref": "47eljdk0"
   },
   {
    "name": "ugly_duckling",
    "address": "12_st_._johns_street_city_centre",
    "area": "centre",
    "food": "chinese",
    "postcode": "cb21tw",
    "pricerange": "expensive",
    "type": "restaurant",
    "choice": "several",
    "ref": "47eljdk0"
   },
   {
    "name": "the_hotpot",
    "address": "66_chesterton_road_chesterton",
    "area": "north",
    "food": "chinese",
    "phone": "01223366552",
    "postcode": "cb41ep",
    "pricerange": "expensive",
    "type": "restaurant",
    "choice": "several",
    "ref": "47eljdk0"
   },
   {
    "name": "peking_restaurant",
    "address": "10_homerton_street_city_centre",
    "area": "south",
    "food": "chinese",
    "phone": "01223354755",
    "postcode": "cb28nx",
    "pricerange": "expensive",
    "type": "restaurant",
    "choice": "several",
    "ref": "47eljdk0"
   },
   {
    "name": "hakka",
    "address": "milton_road_chesterton",
    "area": "north",
    "food": "chinese",
    "phone": "01223568988",
    "postcode": "cb41jy",
    "pricerange": "expensive",
    "type": "restaurant",
    "choice": "several",
    "ref": "47eljdk0"
   },
   {
    "name": "yu_garden",
    "address": "529_newmarket_road_fen_ditton",
    "area": "east",
    "food": "chinese",
    "phone": "01223248882",
    "postcode": "cb58pa",
    "pricerange": "expensive",
    "type": "restaurant"
   }
  ],
  "context": [
   "hello can i find a place that serves chinese food and has expensive price range for my family",
   "i ' ve found several restaurants meeting your criteria . is there a specific area of town you ' re looking for ?",
   "i want a restuarant that i can book a table for four people on monday 1300hrs"
  ],
  "output": "i have found yu_garden in the east . would you like me to go ahead and book that ?",
  "gold_entities": [
   "east",
   "yu_garden"
  ],
  "sketch_tags": [
   "null_tag",
   "null_tag",
   "null_tag",
   "yu_garden",
   "null_tag",
   "null_tag",
   "east",
   "null_tag",
   "null_tag",
   "null_tag",
   "null_tag",
   "null_tag",
   "null_tag",
   "null_tag",
   "null_tag",
   "null_tag",
   "null_tag",
   "null_tag",
   "null_tag"
  ],
  "sketch_outs": [
   "i",
   "have",
   "found",
   "sketch_name",
   "in",
   "the",
   "sketch_area",
   ".",
   "would",
   "you",
   "like",
   "me",
   "to",
   "go",
   "ahead",
   "and",
   "book",
   "that",
   "?"
  ]
 },
 {
  "did": 10,
  "type": "restaurant",
  "key_ptr": [],
  "kb_ptr": [],
  "kb": [
   {
    "name": "hk_fusion",
    "address": "21_burleigh_street_city_centre",
    "area": "centre",
    "food": "chinese",
    "phone": "01223355909",
    "postcode": "cb11dg",
    "pricerange": "expensive",
    "type": "restaurant",
    "choice": "several",
    "ref": "47eljdk0"
   },
   {
    "name": "yu_garden",
    "address": "529_newmarket_road_fen_ditton",
    "area": "east",
    "food": "chinese",
    "phone": "01223248882",
    "postcode": "cb58pa",
    "pricerange": "expensive",
    "type": "restaurant",
    "choice": "several",
    "ref": "47eljdk0"
   },
   {
    "name": "ugly_duckling",
    "address": "12_st_._johns_street_city_centre",
    "area": "centre",
    "food": "chinese",
    "postcode": "cb21tw",
    "pricerange": "expensive",
    "type": "restaurant",
    "choice": "several",
    "ref": "47eljdk0"
   },
   {
    "name": "the_hotpot",
    "address": "66_chesterton_road_chesterton",
    "area": "north",
    "food": "chinese",
    "phone": "01223366552",
    "postcode": "cb41ep",
    "pricerange": "expensive",
    "type": "restaurant",
    "choice": "several",
    "ref": "47eljdk0"
   },
   {
    "name": "peking_restaurant",
    "address": "10_homerton_street_city_centre",
    "area": "south",
    "food": "chinese",
    "phone": "01223354755",
    "postcode": "cb28nx",
    "pricerange": "expensive",
    "type": "restaurant",
    "choice": "several",
    "ref": "47eljdk0"
   },
   {
    "name": "hakka",
    "address": "milton_road_chesterton",
    "area": "north",
    "food": "chinese",
    "phone": "01223568988",
    "postcode": "cb41jy",
    "pricerange": "expensive",
    "type": "restaurant",
    "choice": "several",
    "ref": "47eljdk0"
   },
   {
    "name": "yu_garden",
    "address": "529_newmarket_road_fen_ditton",
    "area": "east",
    "food": "chinese",
    "phone": "01223248882",
    "postcode": "cb58pa",
    "pricerange": "expensive",
    "type": "restaurant"
   }
  ],
  "context": [
   "hello can i find a place that serves chinese food and has expensive price range for my family",
   "i ' ve found several restaurants meeting your criteria . is there a specific area of town you ' re looking for ?",
   "i want a restuarant that i can book a table for four people on monday 1300hrs",
   "i have found yu_garden in the east . would you like me to go ahead and book that ?",
   "yes , please . for 4 people at 13:00 on monday ."
  ],
  "output": "i was unable to book there , shall i try another time or place ?",
  "gold_entities": [],
  "sketch_tags": [
   "null_tag",
   "null_tag",
   "null_tag",
   "null_tag",
   "null_tag",
   "null_tag",
   "null_tag",
   "null_tag",
   "null_tag",
   "null_tag",
   "null_tag",
   "null_tag",
   "null_tag",
   "null_tag",
   "null_tag"
  ],
  "sketch_outs": [
   "i",
   "was",
   "unable",
   "to",
   "book",
   "there",
   ",",
   "shall",
   "i",
   "try",
   "another",
   "time",
   "or",
   "place",
   "?"
  ]
 },
 {
  "did": 10,
  "type": "restaurant",
  "key_ptr": [],
  "kb_ptr": [],
  "kb": [
   {
    "name": "hk_fusion",
    "address": "21_burleigh_street_city_centre",
    "area": "centre",
    "food": "chinese",
    "phone": "01223355909",
    "postcode": "cb11dg",
    "pricerange": "expensive",
    "type": "restaurant",
    "choice": "several",
    "ref": "47eljdk0"
   },
   {
    "name": "yu_garden",
    "address": "529_newmarket_road_fen_ditton",
    "area": "east",
    "food": "chinese",
    "phone": "01223248882",
    "postcode": "cb58pa",
    "pricerange": "expensive",
    "type": "restaurant",
    "choice": "several",
    "ref": "47eljdk0"
   },
   {
    "name": "ugly_duckling",
    "address": "12_st_._johns_street_city_centre",
    "area": "centre",
    "food": "chinese",
    "postcode": "cb21tw",
    "pricerange": "expensive",
    "type": "restaurant",
    "choice": "several",
    "ref": "47eljdk0"
   },
   {
    "name": "the_hotpot",
    "address": "66_chesterton_road_chesterton",
    "area": "north",
    "food": "chinese",
    "phone": "01223366552",
    "postcode": "cb41ep",
    "pricerange": "expensive",
    "type": "restaurant",
    "choice": "several",
    "ref": "47eljdk0"
   },
   {
    "name": "peking_restaurant",
    "address": "10_homerton_street_city_centre",
    "area": "south",
    "food": "chinese",
    "phone": "01223354755",
    "postcode": "cb28nx",
    "pricerange": "expensive",
    "type": "restaurant",
    "choice": "several",
    "ref": "47eljdk0"
   },
   {
    "name": "hakka",
    "address": "milton_road_chesterton",
    "area": "north",
    "food": "chinese",
    "phone": "01223568988",
    "postcode": "cb41jy",
    "pricerange": "expensive",
    "type": "restaurant",
    "choice": "several",
    "ref": "47eljdk0"
   },
   {
    "name": "yu_garden",
    "address": "529_newmarket_road_fen_ditton",
    "area": "east",
    "food": "chinese",
    "phone": "01223248882",
    "postcode": "cb58pa",
    "pricerange": "expensive",
    "type": "restaurant"
   }
  ],
  "context": [
   "hello can i find a place that serves chinese food and has expensive price range for my family",
   "i ' ve found several restaurants meeting your criteria . is there a specific area of town you ' re looking for ?",
   "i want a restuarant that i can book a table for four people on monday 1300hrs",
   "i have found yu_garden in the east . would you like me to go ahead and book that ?",
   "yes , please . for 4 people at 13:00 on monday .",
   "i was unable to book there , shall i try another time or place ?",
   "how about tuesday , same time ."
  ],
  "output": "your table is booked for tuesday and will be reserved for 15 minutes . your reference number is 47eljdk0 . anything else ?",
  "gold_entities": [
   "47eljdk0"
  ],
  "sketch_tags": [
   "null_tag",
   "null_tag",
   "null_tag",
   "null_tag",
   "null_tag",
   "null_tag",
   "null_tag",
   "null_tag",
   "null_tag",
   "null_tag",
   "null_tag",
   "null_tag",
   "null_tag",
   "null_tag",
   "null_tag",
   "null_tag",
   "null_tag",
   "null_tag",
   "47eljdk0",
   "null_tag",
   "null_tag",
   "null_tag",
   "null_tag"
  ],
  "sketch_outs": [
   "your",
   "table",
   "is",
   "booked",
   "for",
   "tuesday",
   "and",
   "will",
   "be",
   "reserved",
   "for",
   "15",
   "minutes",
   ".",
   "your",
   "reference",
   "number",
   "is",
   "sketch_ref",
   ".",
   "anything",
   "else",
   "?"
  ]
 },
 {
  "did": 10,
  "type": "restaurant",
  "key_ptr": [],
  "kb_ptr": [],
  "kb": [
   {
    "name": "hk_fusion",
    "address": "21_burleigh_street_city_centre",
    "area": "centre",
    "food": "chinese",
    "phone": "01223355909",
    "postcode": "cb11dg",
    "pricerange": "expensive",
    "type": "restaurant",
    "choice": "several",
    "ref": "47eljdk0"
   },
   {
    "name": "yu_garden",
    "address": "529_newmarket_road_fen_ditton",
    "area": "east",
    "food": "chinese",
    "phone": "01223248882",
    "postcode": "cb58pa",
    "pricerange": "expensive",
    "type": "restaurant",
    "choice": "several",
    "ref": "47eljdk0"
   },
   {
    "name": "ugly_duckling",
    "address": "12_st_._johns_street_city_centre",
    "area": "centre",
    "food": "chinese",
    "postcode": "cb21tw",
    "pricerange": "expensive",
    "type": "restaurant",
    "choice": "several",
    "ref": "47eljdk0"
   },
   {
    "name": "the_hotpot",
    "address": "66_chesterton_road_chesterton",
    "area": "north",
    "food": "chinese",
    "phone": "01223366552",
    "postcode": "cb41ep",
    "pricerange": "expensive",
    "type": "restaurant",
    "choice": "several",
    "ref": "47eljdk0"
   },
   {
    "name": "peking_restaurant",
    "address": "10_homerton_street_city_centre",
    "area": "south",
    "food": "chinese",
    "phone": "01223354755",
    "postcode": "cb28nx",
    "pricerange": "expensive",
    "type": "restaurant",
    "choice": "several",
    "ref": "47eljdk0"
   },
   {
    "name": "hakka",
    "address": "milton_road_chesterton",
    "area": "north",
    "food": "chinese",
    "phone": "01223568988",
    "postcode": "cb41jy",
    "pricerange": "expensive",
    "type": "restaurant",
    "choice": "several",
    "ref": "47eljdk0"
   },
   {
    "name": "yu_garden",
    "address": "529_newmarket_road_fen_ditton",
    "area": "east",
    "food": "chinese",
    "phone": "01223248882",
    "postcode": "cb58pa",
    "pricerange": "expensive",
    "type": "restaurant"
   }
  ],
  "context": [
   "hello can i find a place that serves chinese food and has expensive price range for my family",
   "i ' ve found several restaurants meeting your criteria . is there a specific area of town you ' re looking for ?",
   "i want a restuarant that i can book a table for four people on monday 1300hrs",
   "i have found yu_garden in the east . would you like me to go ahead and book that ?",
   "yes , please . for 4 people at 13:00 on monday .",
   "i was unable to book there , shall i try another time or place ?",
   "how about tuesday , same time .",
   "your table is booked for tuesday and will be reserved for 15 minutes . your reference number is 47eljdk0 . anything else ?",
   "no , that ' s all i need . thank you !"
  ],
  "output": "thank you , enjoy your stay in cambridge .",
  "gold_entities": [],
  "sketch_tags": [
   "null_tag",
   "null_tag",
   "null_tag",
   "null_tag",
   "null_tag",
   "null_tag",
   "null_tag",
   "null_tag",
   "null_tag"
  ],
  "sketch_outs": [
   "thank",
   "you",
   ",",
   "enjoy",
   "your",
   "stay",
   "in",
   "cambridge",
   "."
  ]
 },
 {
  "did": 11,
  "type": "hotel",
  "key_ptr": [],
  "kb_ptr": [],
  "kb": [
   {
    "name": "huntingdon_marriott_hotel",
    "address": "kingfisher_way,_hinchinbrook_business_park,_huntingdon",
    "area": "west",
    "phone": "01480446000",
    "postcode": "pe296fl",
    "pricerange": "expensive",
    "stars": "4_star",
    "type": "hotel",
    "choice": "variety"
   },
   {
    "name": "cityroomz",
    "address": "sleeperz_hotel,_station_road",
    "area": "centre",
    "phone": "01223304050",
    "postcode": "cb12tz",
    "pricerange": "moderate",
    "stars": "0_star",
    "type": "hotel",
    "choice": "variety"
   },
   {
    "name": "university_arms_hotel",
    "address": "regent_street",
    "area": "centre",
    "phone": "01223351241",
    "postcode": "cb21ad",
    "pricerange": "expensive",
    "stars": "4_star",
    "type": "hotel",
    "choice": "variety"
   },
   {
    "name": "huntingdon_marriott_hotel",
    "address": "kingfisher_way,_hinchinbrook_business_park,_huntingdon",
    "area": "west",
    "phone": "01480446000",
    "postcode": "pe296fl",
    "pricerange": "expensive",
    "stars": "4_star",
    "type": "hotel"
   },
   {
    "name": "the_cambridge_belfry",
    "address": "back_lane,_cambourne",
    "area": "west",
    "phone": "01954714600",
    "postcode": "cb236bw",
    "pricerange": "cheap",
    "stars": "4_star",
    "type": "hotel",
    "choice": "variety"
   },
   {
    "name": "express_by_holiday_inn_cambridge",
    "address": "15-17_norman_way,_coldhams_business_park",
    "area": "east",
    "phone": "01223866800",
    "postcode": "cb13lh",
    "pricerange": "expensive",
    "stars": "2_star",
    "type": "hotel",
    "choice": "variety"
   },
   {
    "name": "ashley_hotel",
    "address": "74_chesterton_road",
    "area": "north",
    "phone": "01223350059",
    "postcode": "cb41er",
    "pricerange": "moderate",
    "stars": "2_star",
    "type": "hotel",
    "choice": "variety"
   }
  ],
  "context": [
   "yes i am looking for a hotel to stay at with free parking please"
  ],
  "output": "i have a variety of options located all over town . would you have a preference on the area or maybe a certain price range you prefer ?",
  "gold_entities": [
   "variety"
  ],
  "sketch_tags": [
   "null_tag",
   "null_tag",
   "null_tag",
   "variety",
   "null_tag",
   "null_tag",
   "null_tag",
   "null_tag",
   "null_tag",
   "null_tag",
   "null_tag",
   "null_tag",
   "null_tag",
   "null_tag",
   "null_tag",
   "null_tag",
   "null_tag",
   "null_tag",
   "null_tag",
   "null_tag",
   "null_tag",
   "null_tag",
   "null_tag",
   "null_tag",
   "null_tag",
   "null_tag",
   "null_tag",
   "null_tag"
  ],
  "sketch_outs": [
   "i",
   "have",
   "a",
   "sketch_choice",
   "of",
   "options",
   "located",
   "all",
   "over",
   "town",
   ".",
   "would",
   "you",
   "have",
   "a",
   "preference",
   "on",
   "the",
   "area",
   "or",
   "maybe",
   "a",
   "certain",
   "price",
   "range",
   "you",
   "prefer",
   "?"
  ]
 },
 {
  "did": 11,
  "type": "hotel",
  "key_ptr": [],
  "kb_ptr": [],
  "kb": [
   {
    "name": "huntingdon_marriott_hotel",
    "address": "kingfisher_way,_hinchinbrook_business_park,_huntingdon",
    "area": "west",
    "phone": "01480446000",
    "postcode": "pe296fl",
    "pricerange": "expensive",
    "stars": "4_star",
    "type": "hotel",
    "choice": "variety"
   },
   {
    "name": "cityroomz",
    "address": "sleeperz_hotel,_station_road",
    "area": "centre",
    "phone": "01223304050",
    "postcode": "cb12tz",
    "pricerange": "moderate",
    "stars": "0_star",
    "type": "hotel",
    "choice": "variety"
   },
   {
    "name": "university_arms_hotel",
    "address": "regent_street",
    "area": "centre",
    "phone": "01223351241",
    "postcode": "cb21ad",
    "pricerange": "expensive",
    "stars": "4_star",
    "type": "hotel",
    "choice": "variety"
   },
   {
    "name": "huntingdon_marriott_hotel",
    "address": "kingfisher_way,_hinchinbrook_business_park,_huntingdon",
    "area": "west",
    "phone": "01480446000",
    "postcode": "pe296fl",
    "pricerange": "expensive",
    "stars": "4_star",
    "type": "hotel"
   },
   {
    "name": "the_cambridge_belfry",
    "address": "back_lane,_cambourne",
    "area": "west",
    "phone": "01954714600",
    "postcode": "cb236bw",
    "pricerange": "cheap",
    "stars": "4_star",
    "type": "hotel",
    "choice": "variety"
   },
   {
    "name": "express_by_holiday_inn_cambridge",
    "address": "15-17_norman_way,_coldhams_business_park",
    "area": "east",
    "phone": "01223866800",
    "postcode": "cb13lh",
    "pricerange": "expensive",
    "stars": "2_star",
    "type": "hotel",
    "choice": "variety"
   },
   {
    "name": "ashley_hotel",
    "address": "74_chesterton_road",
    "area": "north",
    "phone": "01223350059",
    "postcode": "cb41er",
    "pricerange": "moderate",
    "stars": "2_star",
    "type": "hotel",
    "choice": "variety"
   }
  ],
  "context": [
   "yes i am looking for a hotel to stay at with free parking please",
   "i have a variety of options located all over town . would you have a preference on the area or maybe a certain price range you prefer ?",
   "no , i really only care that it is 4_star and an actual hotel ."
  ],
  "output": "would you care to try the huntingdon marriott ?",
  "gold_entities": [],
  "sketch_tags": [
   "null_tag",
   "null_tag",
   "null_tag",
   "null_tag",
   "null_tag",
   "null_tag",
   "null_tag",
   "null_tag",
   "null_tag"
  ],
  "sketch_outs": [
   "would",
   "you",
   "care",
   "to",
   "try",
   "the",
   "huntingdon",
   "marriott",
   "?"
  ]
 },
 {
  "did": 11,
  "type": "hotel",
  "key_ptr": [],
  "kb_ptr": [],
  "kb": [
   {
    "name": "huntingdon_marriott_hotel",
    "address": "kingfisher_way,_hinchinbrook_business_park,_huntingdon",
    "area": "west",
    "phone": "01480446000",
    "postcode": "pe296fl",
    "pricerange": "expensive",
    "stars": "4_star",
    "type": "hotel",
    "choice": "variety"
   },
   {
    "name": "cityroomz",
    "address": "sleeperz_hotel,_station_road",
    "area": "centre",
    "phone": "01223304050",
    "postcode": "cb12tz",
    "pricerange": "moderate",
    "stars": "0_star",
    "type": "hotel",
    "choice": "variety"
   },
   {
    "name": "university_arms_hotel",
    "address": "regent_street",
    "area": "centre",
    "phone": "01223351241",
    "postcode": "cb21ad",
    "pricerange": "expensive",
    "stars": "4_star",
    "type": "hotel",
    "choice": "variety"
   },
   {
    "name": "huntingdon_marriott_hotel",
    "address": "kingfisher_way,_hinchinbrook_business_park,_huntingdon",
    "area": "west",
    "phone": "01480446000",
    "postcode": "pe296fl",
    "pricerange": "expensive",
    "stars": "4_star",
    "type": "hotel"
   },
   {
    "name": "the_cambridge_belfry",
    "address": "back_lane,_cambourne",
    "area": "west",
    "phone": "01954714600",
    "postcode": "cb236bw",
    "pricerange": "cheap",
    "stars": "4_star",
    "type": "hotel",
    "choice": "variety"
   },
   {
    "name": "express_by_holiday_inn_cambridge",
    "address": "15-17_norman_way,_coldhams_business_park",
    "area": "east",
    "phone": "01223866800",
    "postcode": "cb13lh",
    "pricerange": "expensive",
    "stars": "2_star",
    "type": "hotel",
    "choice": "variety"
   },
   {
    "name": "ashley_hotel",
    "address": "74_chesterton_road",
    "area": "north",
    "phone": "01223350059",
    "postcode": "cb41er",
    "pricerange": "moderate",
    "stars": "2_star",
    "type": "hotel",
    "choice": "variety"
   }
  ],
  "context": [
   "yes i am looking for a hotel to stay at with free parking please",
   "i have a variety of options located all over town . would you have a preference on the area or maybe a certain price range you prefer ?",
   "no , i really only care that it is 4_star and an actual hotel .",
   "would you care to try the huntingdon marriott ?",
   "perhaps . what ' s their postcode ?"
  ],
  "output": "the postcode fot eh huntingdon_marriott_hotel is pe296fl . would you like for any other information ?",
  "gold_entities": [
   "huntingdon_marriott_hotel",
   "pe296fl"
  ],
  "sketch_tags": [
   "null_tag",
   "null_tag",
   "null_tag",
   "null_tag",
   "huntingdon_marriott_hotel",
   "null_tag",
   "pe296fl",
   "null_tag",
   "null_tag",
   "null_tag",
   "null_tag",
   "null_tag",
   "null_tag",
   "null_tag",
   "null_tag",
   "null_tag"
  ],
  "sketch_outs": [
   "the",
   "postcode",
   "fot",
   "eh",
   "sketch_name",
   "is",
   "sketch_postcode",
   ".",
   "would",
   "you",
   "like",
   "for",
   "any",
   "other",
   "information",
   "?"
  ]
 },
 {
  "did": 11,
  "type": "hotel",
  "key_ptr": [],
  "kb_ptr": [],
  "kb": [
   {
    "name": "huntingdon_marriott_hotel",
    "address": "kingfisher_way,_hinchinbrook_business_park,_huntingdon",
    "area": "west",
    "phone": "01480446000",
    "postcode": "pe296fl",
    "pricerange": "expensive",
    "stars": "4_star",
    "type": "hotel",
    "choice": "variety"
   },
   {
    "name": "cityroomz",
    "address": "sleeperz_hotel,_station_road",
    "area": "centre",
    "phone": "01223304050",
    "postcode": "cb12tz",
    "pricerange": "moderate",
    "stars": "0_star",
    "type": "hotel",
    "choice": "variety"
   },
   {
    "name": "university_arms_hotel",
    "address": "regent_street",
    "area": "centre",
    "phone": "01223351241",
    "postcode": "cb21ad",
    "pricerange": "expensive",
    "stars": "4_star",
    "type": "hotel",
    "choice": "variety"
   },
   {
    "name": "huntingdon_marriott_hotel",
    "address": "kingfisher_way,_hinchinbrook_business_park,_huntingdon",
    "area": "west",
    "phone": "01480446000",
    "postcode": "pe296fl",
    "pricerange": "expensive",
    "stars": "4_star",
    "type": "hotel"
   },
   {
    "name": "the_cambridge_belfry",
    "address": "back_lane,_cambourne",
    "area": "west",
    "phone": "01954714600",
    "postcode": "cb236bw",
    "pricerange": "cheap",
    "stars": "4_star",
    "type": "hotel",
    "choice": "variety"
   },
   {
    "name": "express_by_holiday_inn_cambridge",
    "address": "15-17_norman_way,_coldhams_business_park",
    "area": "east",
    "phone": "01223866800",
    "postcode": "cb13lh",
    "pricerange": "expensive",
    "stars": "2_star",
    "type": "hotel",
    "choice": "variety"
   },
   {
    "name": "ashley_hotel",
    "address": "74_chesterton_road",
    "area": "north",
    "phone": "01223350059",
    "postcode": "cb41er",
    "pricerange": "moderate",
    "stars": "2_star",
    "type": "hotel",
    "choice": "variety"
   }
  ],
  "context": [
   "yes i am looking for a hotel to stay at with free parking please",
   "i have a variety of options located all over town . would you have a preference on the area or maybe a certain price range you prefer ?",
   "no , i really only care that it is 4_star and an actual hotel .",
   "would you care to try the huntingdon marriott ?",
   "perhaps . what ' s their postcode ?",
   "the postcode fot eh huntingdon_marriott_hotel is pe296fl . would you like for any other information ?",
   "as long as the huntingdon marriott has 4_star , i ' m good to go , thanks ."
  ],
  "output": "indeed it does . enjoy your stay .",
  "gold_entities": [],
  "sketch_tags": [
   "null_tag",
   "null_tag",
   "null_tag",
   "null_tag",
   "null_tag",
   "null_tag",
   "null_tag",
   "null_tag"
  ],
  "sketch_outs": [
   "indeed",
   "it",
   "does",
   ".",
   "enjoy",
   "your",
   "stay",
   "."
  ]
 },
 {
  "did": 12,
  "type": "hotel",
  "key_ptr": [],
  "kb_ptr": [],
  "kb": [
   {
    "name": "finches_bed_and_breakfast",
    "address": "144_thornton_road",
    "area": "west",
    "phone": "01223276653",
    "postcode": "cb30nd",
    "pricerange": "cheap",
    "stars": "4_star",
    "type": "guesthouse",
    "choice": "few"
   },
   {
    "name": "autumn_house",
    "address": "710_newmarket_road",
    "area": "east",
    "phone": "01223575122",
    "postcode": "cb58rs",
    "pricerange": "cheap",
    "stars": "4_star",
    "type": "guesthouse"
   },
   {
    "name": "leverton_house",
    "address": "732-734_newmarket_road",
    "area": "east",
    "phone": "01223292094",
    "postcode": "cb58rs",
    "pricerange": "cheap",
    "stars": "4_star",
    "type": "guesthouse",
    "choice": "few"
   },
   {
    "name": "alexander_bed_and_breakfast",
    "address": "56_saint_barnabas_road",
    "area": "centre",
    "phone": "01223525725",
    "postcode": "cb12de",
    "pricerange": "cheap",
    "stars": "4_star",
    "type": "guesthouse",
    "choice": "few"
   },
   {
    "name": "rosa_'_s_bed_and_breakfast",
    "address": "53_roseford_road",
    "area": "south",
    "phone": "01223512596",
    "postcode": "cb22ha",
    "pricerange": "cheap",
    "stars": "4_star",
    "type": "guesthouse",
    "choice": "few"
   },
   {
    "name": "allenbell",
    "address": "517a_coldham_lane",
    "area": "east",
    "phone": "01223210353",
    "postcode": "cb13js",
    "pricerange": "cheap",
    "stars": "4_star",
    "type": "guesthouse",
    "choice": "few"
   },
   {
    "name": "autumn_house",
    "address": "710_newmarket_road",
    "area": "east",
    "phone": "01223575122",
    "postcode": "cb58rs",
    "pricerange": "cheap",
    "stars": "4_star",
    "type": "guesthouse",
    "choice": "few"
   }
  ],
  "context": [
   "hello . i am needing some help finding a cheap room ."
  ],
  "output": "i can absolutely help with that . do you have any additional preferences ?",
  "gold_entities": [],
  "sketch_tags": [
   "null_tag",
   "null_tag",
   "null_tag",
   "null_tag",
   "null_tag",
   "null_tag",
   "null_tag",
   "null_tag",
   "null_tag",
   "null_tag",
   "null_tag",
   "null_tag",
   "null_tag",
   "null_tag"
  ],
  "sketch_outs": [
   "i",
   "can",
   "absolutely",
   "help",
   "with",
   "that",
   ".",
   "do",
   "you",
   "have",
   "any",
   "additional",
   "preferences",
   "?"
  ]
 },
 {
  "did": 12,
  "type": "hotel",
  "key_ptr": [],
  "kb_ptr": [],
  "kb": [
   {
    "name": "finches_bed_and_breakfast",
    "address": "144_thornton_road",
    "area": "west",
    "phone": "01223276653",
    "postcode": "cb30nd",
    "pricerange": "cheap",
    "stars": "4_star",
    "type": "guesthouse",
    "choice": "few"
   },
   {
    "name": "autumn_house",
    "address": "710_newmarket_road",
    "area": "east",
    "phone": "01223575122",
    "postcode": "cb58rs",
    "pricerange": "cheap",
    "stars": "4_star",
    "type": "guesthouse"
   },
   {
    "name": "leverton_house",
    "address": "732-734_newmarket_road",
    "area": "east",
    "phone": "01223292094",
    "postcode": "cb58rs",
    "pricerange": "cheap",
    "stars": "4_star",
    "type": "guesthouse",
    "choice": "few"
   },
   {
    "name": "alexander_bed_and_breakfast",
    "address": "56_saint_barnabas_road",
    "area": "centre",
    "phone": "01223525725",
    "postcode": "cb12de",
    "pricerange": "cheap",
    "stars": "4_star",
    "type": "guesthouse",
    "choice": "few"
   },
   {
    "name": "rosa_'_s_bed_and_breakfast",
    "address": "53_roseford_road",
    "area": "south",
    "phone": "01223512596",
    "postcode": "cb22ha",
    "pricerange": "cheap",
    "stars": "4_star",
    "type": "guesthouse",
    "choice": "few"
   },
   {
    "name": "allenbell",
    "address": "517a_coldham_lane",
    "area": "east",
    "phone": "01223210353",
    "postcode": "cb13js",
    "pricerange": "cheap",
    "stars": "4_star",
    "type": "guesthouse",
    "choice": "few"
   },
   {
    "name": "autumn_house",
    "address": "710_newmarket_road",
    "area": "east",
    "phone": "01223575122",
    "postcode": "cb58rs",
    "pricerange": "cheap",
    "stars": "4_star",
    "type": "guesthouse",
    "choice": "few"
   }
  ],
  "context": [
   "hello . i am needing some help finding a cheap room .",
   "i can absolutely help with that . do you have any additional preferences ?",
   "yes , i would like it to be a guesthouse and i need free wifi !"
  ],
  "output": "i see a few choices here . do you have any other requirements ?",
  "gold_entities": [
   "few"
  ],
  "sketch_tags": [
   "null_tag",
   "null_tag",
   "null_tag",
   "few",
   "null_tag",
   "null_tag",
   "null_tag",
   "null_tag",
   "null_tag",
   "null_tag",
   "null_tag",
   "null_tag",
   "null_tag",
   "null_tag"
  ],
  "sketch_outs": [
   "i",
   "see",
   "a",
   "sketch_choice",
   "choices",
   "here",
   ".",
   "do",
   "you",
   "have",
   "any",
   "other",
   "requirements",
   "?"
  ]
 },
 {
  "did": 12,
  "type": "hotel",
  "key_ptr": [],
  "kb_ptr": [],
  "kb": [
   {
    "name": "finches_bed_and_breakfast",
    "address": "144_thornton_road",
    "area": "west",
    "phone": "01223276653",
    "postcode": "cb30nd",
    "pricerange": "cheap",
    "stars": "4_star",
    "type": "guesthouse",
    "choice": "few"
   },
   {
    "name": "autumn_house",
    "address": "710_newmarket_road",
    "area": "east",
    "phone": "01223575122",
    "postcode": "cb58rs",
    "pricerange": "cheap",
    "stars": "4_star",
    "type": "guesthouse"
   },
   {
    "name": "leverton_house",
    "address": "732-734_newmarket_road",
    "area": "east",
    "phone": "01223292094",
    "postcode": "cb58rs",
    "pricerange": "cheap",
    "stars": "4_star",
    "type": "guesthouse",
    "choice": "few"
   },
   {
    "name": "alexander_bed_and_breakfast",
    "address": "56_saint_barnabas_road",
    "area": "centre",
    "phone": "01223525725",
    "postcode": "cb12de",
    "pricerange": "cheap",
    "stars": "4_star",
    "type": "guesthouse",
    "choice": "few"
   },
   {
    "name": "rosa_'_s_bed_and_breakfast",
    "address": "53_roseford_road",
    "area": "south",
    "phone": "01223512596",
    "postcode": "cb22ha",
    "pricerange": "cheap",
    "stars": "4_star",
    "type": "guesthouse",
    "choice": "few"
   },
   {
    "name": "allenbell",
    "address": "517a_coldham_lane",
    "area": "east",
    "phone": "01223210353",
    "postcode": "cb13js",
    "pricerange": "cheap",
    "stars": "4_star",
    "type": "guesthouse",
    "choice": "few"
   },
   {
    "name": "autumn_house",
    "address": "710_newmarket_road",
    "area": "east",
    "phone": "01223575122",
    "postcode": "cb58rs",
    "pricerange": "cheap",
    "stars": "4_star",
    "type": "guesthouse",
    "choice": "few"
   }
  ],
  "context": [
   "hello . i am needing some help finding a cheap room .",
   "i can absolutely help with that . do you have any additional preferences ?",
   "yes , i would like it to be a guesthouse and i need free wifi !",
   "i see a few choices here . do you have any other requirements ?",
   "how about something that is 4_star rated ?"
  ],
  "output": "there are 7 gueshouses that meet your requirements . is there an area of town that you prefer ?",
  "gold_entities": [],
  "sketch_tags": [
   "null_tag",
   "null_tag",
   "null_tag",
   "null_tag",
   "null_tag",
   "null_tag",
   "null_tag",
   "null_tag",
   "null_tag",
   "null_tag",
   "null_tag",
   "null_tag",
   "null_tag",
   "null_tag",
   "null_tag",
   "null_tag",
   "null_tag",
   "null_tag",
   "null_tag"
  ],
  "sketch_outs": [
   "there",
   "are",
   "7",
   "gueshouses",
   "that",
   "meet",
   "your",
   "requirements",
   ".",
   "is",
   "there",
   "an",
   "area",
   "of",
   "town",
   "that",
   "you",
   "prefer",
   "?"
  ]
 },
 {
  "did": 12,
  "type": "hotel",
  "key_ptr": [],
  "kb_ptr": [],
  "kb": [
   {
    "name": "finches_bed_and_breakfast",
    "address": "144_thornton_road",
    "area": "west",
    "phone": "01223276653",
    "postcode": "cb30nd",
    "pricerange": "cheap",
    "stars": "4_star",
    "type": "guesthouse",
    "choice": "few"
   },
   {
    "name": "autumn_house",
    "address": "710_newmarket_road",
    "area": "east",
    "phone": "01223575122",
    "postcode": "cb58rs",
    "pricerange": "cheap",
    "stars": "4_star",
    "type": "guesthouse"
   },
   {
    "name": "leverton_house",
    "address": "732-734_newmarket_road",
    "area": "east",
    "phone": "01223292094",
    "postcode": "cb58rs",
    "pricerange": "cheap",
    "stars": "4_star",
    "type": "guesthouse",
    "choice": "few"
   },
   {
    "name": "alexander_bed_and_breakfast",
    "address": "56_saint_barnabas_road",
    "area": "centre",
    "phone": "01223525725",
    "postcode": "cb12de",
    "pricerange": "cheap",
    "stars": "4_star",
    "type": "guesthouse",
    "choice": "few"
   },
   {
    "name": "rosa_'_s_bed_and_breakfast",
    "address": "53_roseford_road",
    "area": "south",
    "phone": "01223512596",
    "postcode": "cb22ha",
    "pricerange": "cheap",
    "stars": "4_star",
    "type": "guesthouse",
    "choice": "few"
   },
   {
    "name": "allenbell",
    "address": "517a_coldham_lane",
    "area": "east",
    "phone": "01223210353",
    "postcode": "cb13js",
    "pricerange": "cheap",
    "stars": "4_star",
    "type": "guesthouse",
    "choice": "few"
   },
   {
    "name": "autumn_house",
    "address": "710_newmarket_road",
    "area": "east",
    "phone": "01223575122",
    "postcode": "cb58rs",
    "pricerange": "cheap",
    "stars": "4_star",
    "type": "guesthouse",
    "choice": "few"
   }
  ],
  "context": [
   "hello . i am needing some help finding a cheap room .",
   "i can absolutely help with that . do you have any additional preferences ?",
   "yes , i would like it to be a guesthouse and i need free wifi !",
   "i see a few choices here . do you have any other requirements ?",
   "how about something that is 4_star rated ?",
   "there are 7 gueshouses that meet your requirements . is there an area of town that you prefer ?",
   "not really . anywhere will do ."
  ],
  "output": "would you like me to make a booking for you .",
  "gold_entities": [],
  "sketch_tags": [
   "null_tag",
   "null_tag",
   "null_tag",
   "null_tag",
   "null_tag",
   "null_tag",
   "null_tag",
   "null_tag",
   "null_tag",
   "null_tag",
   "null_tag"
  ],
  "sketch_outs": [
   "would",
   "you",
   "like",
   "me",
   "to",
   "make",
   "a",
   "booking",
   "for",
   "you",
   "."
  ]
 },
 {
  "did": 12,
  "type": "hotel",
  "key_ptr": [],
  "kb_ptr": [],
  "kb": [
   {
    "name": "finches_bed_and_breakfast",
    "address": "144_thornton_road",
    "area": "west",
    "phone": "01223276653",
    "postcode": "cb30nd",
    "pricerange": "cheap",
    "stars": "4_star",
    "type": "guesthouse",
    "choice": "few"
   },
   {
    "name": "autumn_house",
    "address": "710_newmarket_road",
    "area": "east",
    "phone": "01223575122",
    "postcode": "cb58rs",
    "pricerange": "cheap",
    "stars": "4_star",
    "type": "guesthouse"
   },
   {
    "name": "leverton_house",
    "address": "732-734_newmarket_road",
    "area": "east",
    "phone": "01223292094",
    "postcode": "cb58rs",
    "pricerange": "cheap",
    "stars": "4_star",
    "type": "guesthouse",
    "choice": "few"
   },
   {
    "name": "alexander_bed_and_breakfast",
    "address": "56_saint_barnabas_road",
    "area": "centre",
    "phone": "01223525725",
    "postcode": "cb12de",
    "pricerange": "cheap",
    "stars": "4_star",
    "type": "guesthouse",
    "choice": "few"
   },
   {
    "name": "rosa_'_s_bed_and_breakfast",
    "address": "53_roseford_road",
    "area": "south",
    "phone": "01223512596",
    "postcode": "cb22ha",
    "pricerange": "cheap",
    "stars": "4_star",
    "type": "guesthouse",
    "choice": "few"
   },
   {
    "name": "allenbell",
    "address": "517a_coldham_lane",
    "area": "east",
    "phone": "01223210353",
    "postcode": "cb13js",
    "pricerange": "cheap",
    "stars": "4_star",
    "type": "guesthouse",
    "choice": "few"
   },
   {
    "name": "autumn_house",
    "address": "710_newmarket_road",
    "area": "east",
    "phone": "01223575122",
    "postcode": "cb58rs",
    "pricerange": "cheap",
    "stars": "4_star",
    "type": "guesthouse",
    "choice": "few"
   }
  ],
  "context": [
   "hello . i am needing some help finding a cheap room .",
   "i can absolutely help with that . do you have any additional preferences ?",
   "yes , i would like it to be a guesthouse and i need free wifi !",
   "i see a few choices here . do you have any other requirements ?",
   "how about something that is 4_star rated ?",
   "there are 7 gueshouses that meet your requirements . is there an area of town that you prefer ?",
   "not really . anywhere will do .",
   "would you like me to make a booking for you .",
   "no , that ' s not needed . just give me the name address and phone number of one of these hotels ."
  ],
  "output": "can i recommend autumn_house located at 710_newmarket_road , the phone number is 01223575122 .",
  "gold_entities": [
   "autumn_house",
   "01223575122",
   "710_newmarket_road"
  ],
  "sketch_tags": [
   "null_tag",
   "null_tag",
   "null_tag",
   "autumn_house",
   "null_tag",
   "null_tag",
   "710_newmarket_road",
   "null_tag",
   "null_tag",
   "null_tag",
   "null_tag",
   "null_tag",
   "01223575122",
   "null_tag"
  ],
  "sketch_outs": [
   "can",
   "i",
   "recommend",
   "sketch_name",
   "located",
   "at",
   "sketch_address",
   ",",
   "the",
   "phone",
   "number",
   "is",
   "sketch_phone",
   "."
  ]
 },
 {
  "did": 12,
  "type": "hotel",
  "key_ptr": [],
  "kb_ptr": [],
  "kb": [
   {
    "name": "finches_bed_and_breakfast",
    "address": "144_thornton_road",
    "area": "west",
    "phone": "01223276653",
    "postcode": "cb30nd",
    "pricerange": "cheap",
    "stars": "4_star",
    "type": "guesthouse",
    "choice": "few"
   },
   {
    "name": "autumn_house",
    "address": "710_newmarket_road",
    "area": "east",
    "phone": "01223575122",
    "postcode": "cb58rs",
    "pricerange": "cheap",
    "stars": "4_star",
    "type": "guesthouse"
   },
   {
    "name": "leverton_house",
    "address": "732-734_newmarket_road",
    "area": "east",
    "phone": "01223292094",
    "postcode": "cb58rs",
    "pricerange": "cheap",
    "stars": "4_star",
    "type": "guesthouse",
    "choice": "few"
   },
   {
    "name": "alexander_bed_and_breakfast",
    "address": "56_saint_barnabas_road",
    "area": "centre",
    "phone": "01223525725",
    "postcode": "cb12de",
    "pricerange": "cheap",
    "stars": "4_star",
    "type": "guesthouse",
    "choice": "few"
   },
   {
    "name": "rosa_'_s_bed_and_breakfast",
    "address": "53_roseford_road",
    "area": "south",
    "phone": "01223512596",
    "postcode": "cb22ha",
    "pricerange": "cheap",
    "stars": "4_star",
    "type": "guesthouse",
    "choice": "few"
   },
   {
    "name": "allenbell",
    "address": "517a_coldham_lane",
    "area": "east",
    "phone": "01223210353",
    "postcode": "cb13js",
    "pricerange": "cheap",
    "stars": "4_star",
    "type": "guesthouse",
    "choice": "few"
   },
   {
    "name": "autumn_house",
    "address": "710_newmarket_road",
    "area": "east",
    "phone": "01223575122",
    "postcode": "cb58rs",
    "pricerange": "cheap",
    "stars": "4_star",
    "type": "guesthouse",
    "choice": "few"
   }
  ],
  "context": [
   "hello . i am needing some help finding a cheap room .",
   "i can absolutely help with that . do you have any additional preferences ?",
   "yes , i would like it to be a guesthouse and i need free wifi !",
   "i see a few choices here . do you have any other requirements ?",
   "how about something that is 4_star rated ?",
   "there are 7 gueshouses that meet your requirements . is there an area of town that you prefer ?",
   "not really . anywhere will do .",
   "would you like me to make a booking for you .",
   "no , that ' s not needed . just give me the name address and phone number of one of these hotels .",
   "can i recommend autumn_house located at 710_newmarket_road , the phone number is 01223575122 .",
   "awesome , thanks for assistance !"
  ],
  "output": "always there for help , enjoy your stay !",
  "gold_entities": [],
  "sketch_tags": [
   "null_tag",
   "null_tag",
   "null_tag",
   "null_tag",
   "null_tag",
   "null_tag",
   "null_tag",
   "null_tag",
   "null_tag"
  ],
  "sketch_outs": [
   "always",
   "there",
   "for",
   "help",
   ",",
   "enjoy",
   "your",
   "stay",
   "!"
  ]
 },
 {
  "did": 13,
  "type": "hotel",
  "key_ptr": [],
  "kb_ptr": [],
  "kb": [
   {
    "name": "lovell_lodge",
    "address": "365_milton_road",
    "area": "north",
    "phone": "01223425478",
    "postcode": "cb41sr",
    "pricerange": "moderate",
    "stars": "2_star",
    "type": "hotel",
    "choice": "10",
    "ref": "5na21jwo"
   },
   {
    "name": "a_and_b_guest_house",
    "address": "124_tenison_road",
    "area": "east",
    "phone": "01223315702",
    "postcode": "cb12dp",
    "pricerange": "moderate",
    "stars": "4_star",
    "type": "guesthouse",
    "choice": "10",
    "ref": "5na21jwo"
   },
   {
    "name": "lovell_lodge",
    "address": "365_milton_road",
    "area": "north",
    "phone": "01223425478",
    "postcode": "cb41sr",
    "pricerange": "moderate",
    "stars": "2_star",
    "type": "hotel"
   },
   {
    "name": "ashley_hotel",
    "address": "74_chesterton_road",
    "area": "north",
    "phone": "01223350059",
    "postcode": "cb41er",
    "pricerange": "moderate",
    "stars": "2_star",
    "type": "hotel",
    "choice": "10",
    "ref": "5na21jwo"
   },
   {
    "name": "acorn_guest_house",
    "address": "154_chesterton_road",
    "area": "north",
    "phone": "01223353888",
    "postcode": "cb41da",
    "pricerange": "moderate",
    "stars": "4_star",
    "type": "guesthouse",
    "choice": "10",
    "ref": "5na21jwo"
   },
   {
    "name": "alpha-milton_guest_house",
    "address": "63_milton_road",
    "area": "north",
    "phone": "01223311625",
    "postcode": "cb41xa",
    "pricerange": "moderate",
    "stars": "3_star",
    "type": "guesthouse",
    "choice": "10",
    "ref": "5na21jwo"
   },
   {
    "name": "arbury_lodge_guesthouse",
    "address": "82_arbury_road",
    "area": "north",
    "phone": "01223364319",
    "postcode": "cb42je",
    "pricerange": "moderate",
    "stars": "4_star",
    "type": "guesthouse",
    "choice": "10",
    "ref": "5na21jwo"
   }
  ],
  "context": [
   "i ' m looking for a cheap place to stay with free wifi ."
  ],
  "output": "we have 10 possibilities for you . do you have any additional preferences ?",
  "gold_entities": [
   "10"
  ],
  "sketch_tags": [
   "null_tag",
   "null_tag",
   "10",
   "null_tag",
   "null_tag",
   "null_tag",
   "null_tag",
   "null_tag",
   "null_tag",
   "null_tag",
   "null_tag",
   "null_tag",
   "null_tag",
   "null_tag"
  ],
  "sketch_outs": [
   "we",
   "have",
   "sketch_choice",
   "possibilities",
   "for",
   "you",
   ".",
   "do",
   "you",
   "have",
   "any",
   "additional",
   "preferences",
   "?"
  ]
 },
 {
  "did": 13,
  "type": "hotel",
  "key_ptr": [],
  "kb_ptr": [],
  "kb": [
   {
    "name": "lovell_lodge",
    "address": "365_milton_road",
    "area": "north",
    "phone": "01223425478",
    "postcode": "cb41sr",
    "pricerange": "moderate",
    "stars": "2_star",
    "type": "hotel",
    "choice": "10",
    "ref": "5na21jwo"
   },
   {
    "name": "a_and_b_guest_house",
    "address": "124_tenison_road",
    "area": "east",
    "phone": "01223315702",
    "postcode": "cb12dp",
    "pricerange": "moderate",
    "stars": "4_star",
    "type": "guesthouse",
    "choice": "10",
    "ref": "5na21jwo"
   },
   {
    "name": "lovell_lodge",
    "address": "365_milton_road",
    "area": "north",
    "phone": "01223425478",
    "postcode": "cb41sr",
    "pricerange": "moderate",
    "stars": "2_star",
    "type": "hotel"
   },
   {
    "name": "ashley_hotel",
    "address": "74_chesterton_road",
    "area": "north",
    "phone": "01223350059",
    "postcode": "cb41er",
    "pricerange": "moderate",
    "stars": "2_star",
    "type": "hotel",
    "choice": "10",
    "ref": "5na21jwo"
   },
   {
    "name": "acorn_guest_house",
    "address": "154_chesterton_road",
    "area": "north",
    "phone": "01223353888",
    "postcode": "cb41da",
    "pricerange": "moderate",
    "stars": "4_star",
    "type": "guesthouse",
    "choice": "10",
    "ref": "5na21jwo"
   },
   {
    "name": "alpha-milton_guest_house",
    "address": "63_milton_road",
    "area": "north",
    "phone": "01223311625",
    "postcode": "cb41xa",
    "pricerange": "moderate",
    "stars": "3_star",
    "type": "guesthouse",
    "choice": "10",
    "ref": "5na21jwo"
   },
   {
    "name": "arbury_lodge_guesthouse",
    "address": "82_arbury_road",
    "area": "north",
    "phone": "01223364319",
    "postcode": "cb42je",
    "pricerange": "moderate",
    "stars": "4_star",
    "type": "guesthouse",
    "choice": "10",
    "ref": "5na21jwo"
   }
  ],
  "context": [
   "i ' m looking for a cheap place to stay with free wifi .",
   "we have 10 possibilities for you . do you have any additional preferences ?",
   "yes , i am looking for a hotel with a 2_star rating ."
  ],
  "output": "i don ' t have anything with 2_star , free wifi , and in the cheap range . would you like to try a different number of stars ?",
  "gold_entities": [
   "2_star"
  ],
  "sketch_tags": [
   "null_tag",
   "null_tag",
   "null_tag",
   "null_tag",
   "null_tag",
   "null_tag",
   "null_tag",
   "2_star",
   "null_tag",
   "null_tag",
   "null_tag",
   "null_tag",
   "null_tag",
   "null_tag",
   "null_tag",
   "null_tag",
   "null_tag",
   "null_tag",
   "null_tag",
   "null_tag",
   "null_tag",
   "null_tag",
   "null_tag",
   "null_tag",
   "null_tag",
   "null_tag",
   "null_tag",
   "null_tag",
   "null_tag"
  ],
  "sketch_outs": [
   "i",
   "don",
   "'",
   "t",
   "have",
   "anything",
   "with",
   "sketch_stars",
   ",",
   "free",
   "wifi",
   ",",
   "and",
   "in",
   "the",
   "cheap",
   "range",
   ".",
   "would",
   "you",
   "like",
   "to",
   "try",
   "a",
   "different",
   "number",
   "of",
   "stars",
   "?"
  ]
 },
 {
  "did": 13,
  "type": "hotel",
  "key_ptr": [],
  "kb_ptr": [],
  "kb": [
   {
    "name": "lovell_lodge",
    "address": "365_milton_road",
    "area": "north",
    "phone": "01223425478",
    "postcode": "cb41sr",
    "pricerange": "moderate",
    "stars": "2_star",
    "type": "hotel",
    "choice": "10",
    "ref": "5na21jwo"
   },
   {
    "name": "a_and_b_guest_house",
    "address": "124_tenison_road",
    "area": "east",
    "phone": "01223315702",
    "postcode": "cb12dp",
    "pricerange": "moderate",
    "stars": "4_star",
    "type": "guesthouse",
    "choice": "10",
    "ref": "5na21jwo"
   },
   {
    "name": "lovell_lodge",
    "address": "365_milton_road",
    "area": "north",
    "phone": "01223425478",
    "postcode": "cb41sr",
    "pricerange": "moderate",
    "stars": "2_star",
    "type": "hotel"
   },
   {
    "name": "ashley_hotel",
    "address": "74_chesterton_road",
    "area": "north",
    "phone": "01223350059",
    "postcode": "cb41er",
    "pricerange": "moderate",
    "stars": "2_star",
    "type": "hotel",
    "choice": "10",
    "ref": "5na21jwo"
   },
   {
    "name": "acorn_guest_house",
    "address": "154_chesterton_road",
    "area": "north",
    "phone": "01223353888",
    "postcode": "cb41da",
    "pricerange": "moderate",
    "stars": "4_star",
    "type": "guesthouse",
    "choice": "10",
    "ref": "5na21jwo"
   },
   {
    "name": "alpha-milton_guest_house",
    "address": "63_milton_road",
    "area": "north",
    "phone": "01223311625",
    "postcode": "cb41xa",
    "pricerange": "moderate",
    "stars": "3_star",
    "type": "guesthouse",
    "choice": "10",
    "ref": "5na21jwo"
   },
   {
    "name": "arbury_lodge_guesthouse",
    "address": "82_arbury_road",
    "area": "north",
    "phone": "01223364319",
    "postcode": "cb42je",
    "pricerange": "moderate",
    "stars": "4_star",
    "type": "guesthouse",
    "choice": "10",
    "ref": "5na21jwo"
   }
  ],
  "context": [
   "i ' m looking for a cheap place to stay with free wifi .",
   "we have 10 possibilities for you . do you have any additional preferences ?",
   "yes , i am looking for a hotel with a 2_star rating .",
   "i don ' t have anything with 2_star , free wifi , and in the cheap range . would you like to try a different number of stars ?",
   "let ' s try something in the moderate price range with 2_star and free wifi please ."
  ],
  "output": "i have two options in the moderate price range . the ashley house and lovell_lodge . would you like to try one of these ?",
  "gold_entities": [
   "moderate",
   "lovell_lodge"
  ],
  "sketch_tags": [
   "null_tag",
   "null_tag",
   "null_tag",
   "null_tag",
   "null_tag",
   "null_tag",
   "moderate",
   "null_tag",
   "null_tag",
   "null_tag",
   "null_tag",
   "null_tag",
   "null_tag",
   "null_tag",
   "lovell_lodge",
   "null_tag",
   "null_tag",
   "null_tag",
   "null_tag",
   "null_tag",
   "null_tag",
   "null_tag",
   "null_tag",
   "null_tag",
   "null_tag"
  ],
  "sketch_outs": [
   "i",
   "have",
   "two",
   "options",
   "in",
   "the",
   "sketch_pricerange",
   "price",
   "range",
   ".",
   "the",
   "ashley",
   "house",
   "and",
   "sketch_name",
   ".",
   "would",
   "you",
   "like",
   "to",
   "try",
   "one",
   "of",
   "these",
   "?"
  ]
 },
 {
  "did": 13,
  "type": "hotel",
  "key_ptr": [],
  "kb_ptr": [],
  "kb": [
   {
    "name": "lovell_lodge",
    "address": "365_milton_road",
    "area": "north",
    "phone": "01223425478",
    "postcode": "cb41sr",
    "pricerange": "moderate",
    "stars": "2_star",
    "type": "hotel",
    "choice": "10",
    "ref": "5na21jwo"
   },
   {
    "name": "a_and_b_guest_house",
    "address": "124_tenison_road",
    "area": "east",
    "phone": "01223315702",
    "postcode": "cb12dp",
    "pricerange": "moderate",
    "stars": "4_star",
    "type": "guesthouse",
    "choice": "10",
    "ref": "5na21jwo"
   },
   {
    "name": "lovell_lodge",
    "address": "365_milton_road",
    "area": "north",
    "phone": "01223425478",
    "postcode": "cb41sr",
    "pricerange": "moderate",
    "stars": "2_star",
    "type": "hotel"
   },
   {
    "name": "ashley_hotel",
    "address": "74_chesterton_road",
    "area": "north",
    "phone": "01223350059",
    "postcode": "cb41er",
    "pricerange": "moderate",
    "stars": "2_star",
    "type": "hotel",
    "choice": "10",
    "ref": "5na21jwo"
   },
   {
    "name": "acorn_guest_house",
    "address": "154_chesterton_road",
    "area": "north",
    "phone": "01223353888",
    "postcode": "cb41da",
    "pricerange": "moderate",
    "stars": "4_star",
    "type": "guesthouse",
    "choice": "10",
    "ref": "5na21jwo"
   },
   {
    "name": "alpha-milton_guest_house",
    "address": "63_milton_road",
    "area": "north",
    "phone": "01223311625",
    "postcode": "cb41xa",
    "pricerange": "moderate",
    "stars": "3_star",
    "type": "guesthouse",
    "choice": "10",
    "ref": "5na21jwo"
   },
   {
    "name": "arbury_lodge_guesthouse",
    "address": "82_arbury_road",
    "area": "north",
    "phone": "01223364319",
    "postcode": "cb42je",
    "pricerange": "moderate",
    "stars": "4_star",
    "type": "guesthouse",
    "choice": "10",
    "ref": "5na21jwo"
   }
  ],
  "context": [
   "i ' m looking for a cheap place to stay with free wifi .",
   "we have 10 possibilities for you . do you have any additional preferences ?",
   "yes , i am looking for a hotel with a 2_star rating .",
   "i don ' t have anything with 2_star , free wifi , and in the cheap range . would you like to try a different number of stars ?",
   "let ' s try something in the moderate price range with 2_star and free wifi please .",
   "i have two options in the moderate price range . the ashley house and lovell_lodge . would you like to try one of these ?",
   "lets try the ashley house please ."
  ],
  "output": "when will your stay be ?",
  "gold_entities": [],
  "sketch_tags": [
   "null_tag",
   "null_tag",
   "null_tag",
   "null_tag",
   "null_tag",
   "null_tag"
  ],
  "sketch_outs": [
   "when",
   "will",
   "your",
   "stay",
   "be",
   "?"
  ]
 },
 {
  "did": 13,
  "type": "hotel",
  "key_ptr": [],
  "kb_ptr": [],
  "kb": [
   {
    "name": "lovell_lodge",
    "address": "365_milton_road",
    "area": "north",
    "phone": "01223425478",
    "postcode": "cb41sr",
    "pricerange": "moderate",
    "stars": "2_star",
    "type": "hotel",
    "choice": "10",
    "ref": "5na21jwo"
   },
   {
    "name": "a_and_b_guest_house",
    "address": "124_tenison_road",
    "area": "east",
    "phone": "01223315702",
    "postcode": "cb12dp",
    "pricerange": "moderate",
    "stars": "4_star",
    "type": "guesthouse",
    "choice": "10",
    "ref": "5na21jwo"
   },
   {
    "name": "lovell_lodge",
    "address": "365_milton_road",
    "area": "north",
    "phone": "01223425478",
    "postcode": "cb41sr",
    "pricerange": "moderate",
    "stars": "2_star",
    "type": "hotel"
   },
   {
    "name": "ashley_hotel",
    "address": "74_chesterton_road",
    "area": "north",
    "phone": "01223350059",
    "postcode": "cb41er",
    "pricerange": "moderate",
    "stars": "2_star",
    "type": "hotel",
    "choice": "10",
    "ref": "5na21jwo"
   },
   {
    "name": "acorn_guest_house",
    "address": "154_chesterton_road",
    "area": "north",
    "phone": "01223353888",
    "postcode": "cb41da",
    "pricerange": "moderate",
    "stars": "4_star",
    "type": "guesthouse",
    "choice": "10",
    "ref": "5na21jwo"
   },
   {
    "name": "alpha-milton_guest_house",
    "address": "63_milton_road",
    "area": "north",
    "phone": "01223311625",
    "postcode": "cb41xa",
    "pricerange": "moderate",
    "stars": "3_star",
    "type": "guesthouse",
    "choice": "10",
    "ref": "5na21jwo"
   },
   {
    "name": "arbury_lodge_guesthouse",
    "address": "82_arbury_road",
    "area": "north",
    "phone": "01223364319",
    "postcode": "cb42je",
    "pricerange": "moderate",
    "stars": "4_star",
    "type": "guesthouse",
    "choice": "10",
    "ref": "5na21jwo"
   }
  ],
  "context": [
   "i ' m looking for a cheap place to stay with free wifi .",
   "we have 10 possibilities for you . do you have any additional preferences ?",
   "yes , i am looking for a hotel with a 2_star rating .",
   "i don ' t have anything with 2_star , free wifi , and in the cheap range . would you like to try a different number of stars ?",
   "let ' s try something in the moderate price range with 2_star and free wifi please .",
   "i have two options in the moderate price range . the ashley house and lovell_lodge . would you like to try one of these ?",
   "lets try the ashley house please .",
   "when will your stay be ?",
   "we ' ll arrive on wednesday and stay 3 nights . there will be 2 of us ."
  ],
  "output": "i ' ve made your reservation , and the reference number is 5na21jwo . what else can i help you with ?",
  "gold_entities": [
   "5na21jwo"
  ],
  "sketch_tags": [
   "null_tag",
   "null_tag",
   "null_tag",
   "null_tag",
   "null_tag",
   "null_tag",
   "null_tag",
   "null_tag",
   "null_tag",
   "null_tag",
   "null_tag",
   "null_tag",
   "5na21jwo",
   "null_tag",
   "null_tag",
   "null_tag",
   "null_tag",
   "null_tag",
   "null_tag",
   "null_tag",
   "null_tag",
   "null_tag"
  ],
  "sketch_outs": [
   "i",
   "'",
   "ve",
   "made",
   "your",
   "reservation",
   ",",
   "and",
   "the",
   "reference",
   "number",
   "is",
   "sketch_ref",
   ".",
   "what",
   "else",
   "can",
   "i",
   "help",
   "you",
   "with",
   "?"
  ]
 },
 {
  "did": 13,
  "type": "hotel",
  "key_ptr": [],
  "kb_ptr": [],
  "kb": [
   {
    "name": "lovell_lodge",
    "address": "365_milton_road",
    "area": "north",
    "phone": "01223425478",
    "postcode": "cb41sr",
    "pricerange": "moderate",
    "stars": "2_star",
    "type": "hotel",
    "choice": "10",
    "ref": "5na21jwo"
   },
   {
    "name": "a_and_b_guest_house",
    "address": "124_tenison_road",
    "area": "east",
    "phone": "01223315702",
    "postcode": "cb12dp",
    "pricerange": "moderate",
    "stars": "4_star",
    "type": "guesthouse",
    "choice": "10",
    "ref": "5na21jwo"
   },
   {
    "name": "lovell_lodge",
    "address": "365_milton_road",
    "area": "north",
    "phone": "01223425478",
    "postcode": "cb41sr",
    "pricerange": "moderate",
    "stars": "2_star",
    "type": "hotel"
   },
   {
    "name": "ashley_hotel",
    "address": "74_chesterton_road",
    "area": "north",
    "phone": "01223350059",
    "postcode": "cb41er",
    "pricerange": "moderate",
    "stars": "2_star",
    "type": "hotel",
    "choice": "10",
    "ref": "5na21jwo"
   },
   {
    "name": "acorn_guest_house",
    "address": "154_chesterton_road",
    "area": "north",
    "phone": "01223353888",
    "postcode": "cb41da",
    "pricerange": "moderate",
    "stars": "4_star",
    "type": "guesthouse",
    "choice": "10",
    "ref": "5na21jwo"
   },
   {
    "name": "alpha-milton_guest_house",
    "address": "63_milton_road",
    "area": "north",
    "phone": "01223311625",
    "postcode": "cb41xa",
    "pricerange": "moderate",
    "stars": "3_star",
    "type": "guesthouse",
    "choice": "10",
    "ref": "5na21jwo"
   },
   {
    "name": "arbury_lodge_guesthouse",
    "address": "82_arbury_road",
    "area": "north",
    "phone": "01223364319",
    "postcode": "cb42je",
    "pricerange": "moderate",
    "stars": "4_star",
    "type": "guesthouse",
    "choice": "10",
    "ref": "5na21jwo"
   }
  ],
  "context": [
   "i ' m looking for a cheap place to stay with free wifi .",
   "we have 10 possibilities for you . do you have any additional preferences ?",
   "yes , i am looking for a hotel with a 2_star rating .",
   "i don ' t have anything with 2_star , free wifi , and in the cheap range . would you like to try a different number of stars ?",
   "let ' s try something in the moderate price range with 2_star and free wifi please .",
   "i have two options in the moderate price range . the ashley house and lovell_lodge . would you like to try one of these ?",
   "lets try the ashley house please .",
   "when will your stay be ?",
   "we ' ll arrive on wednesday and stay 3 nights . there will be 2 of us .",
   "i ' ve made your reservation , and the reference number is 5na21jwo . what else can i help you with ?",
   "that is all i need for now . thank you for finding the hotel ."
  ],
  "output": "you ' re very welcome . thanks for contacting the cambridge towninfo centre . i hope you have a great day !",
  "gold_entities": [],
  "sketch_tags": [
   "null_tag",
   "null_tag",
   "null_tag",
   "null_tag",
   "null_tag",
   "null_tag",
   "null_tag",
   "null_tag",
   "null_tag",
   "null_tag",
   "null_tag",
   "null_tag",
   "null_tag",
   "null_tag",
   "null_tag",
   "null_tag",
   "null_tag",
   "null_tag",
   "null_tag",
   "null_tag",
   "null_tag",
   "null_tag"
  ],
  "sketch_outs": [
   "you",
   "'",
   "re",
   "very",
   "welcome",
   ".",
   "thanks",
   "for",
   "contacting",
   "the",
   "cambridge",
   "towninfo",
   "centre",
   ".",
   "i",
   "hope",
   "you",
   "have",
   "a",
   "great",
   "day",
   "!"
  ]
 },
 {
  "did": 14,
  "type": "attraction",
  "key_ptr": [],
  "kb_ptr": [],
  "kb": [
   {
    "name": "primavera",
    "address": "10_king_s_parade",
    "area": "centre",
    "phone": "01223357708",
    "postcode": "cb21sj",
    "pricerange": "free",
    "type": "museum",
    "choice": "44"
   },
   {
    "name": "vue_cinema",
    "address": "the_grafton_centre_,_east_road",
    "area": "centre",
    "phone": "08712240240",
    "postcode": "cb11ps",
    "pricerange": "<dontknow>",
    "type": "cinema",
    "choice": "44"
   },
   {
    "name": "pembroke_college",
    "address": "trumpington_street",
    "area": "centre",
    "phone": "01223338100",
    "postcode": "cb21rf",
    "pricerange": "free",
    "type": "college",
    "choice": "44"
   },
   {
    "name": "sidney_sussex_college",
    "address": "sidney_street",
    "area": "centre",
    "phone": "01223338800",
    "postcode": "cb23hu",
    "pricerange": "free",
    "type": "college",
    "choice": "44"
   },
   {
    "name": "christ_'_s_college",
    "address": "saint_andrew_'_s_street",
    "area": "centre",
    "phone": "01223334900",
    "postcode": "cb23bu",
    "pricerange": "free",
    "type": "college"
   },
   {
    "name": "soul_tree_nightclub",
    "address": "1-6_corn_exchange_street",
    "area": "centre",
    "phone": "01223477900",
    "postcode": "cb23qf",
    "pricerange": "cheap",
    "type": "nightclub",
    "choice": "44"
   },
   {
    "name": "scudamores_punting_co",
    "address": "granta_place_,_mill_lane",
    "area": "centre",
    "phone": "01223359750",
    "postcode": "cb21rs",
    "pricerange": "<dontknow>",
    "type": "boat",
    "choice": "44"
   }
  ],
  "context": [
   "what attractions do you have in town , preferably near the centre ?"
  ],
  "output": "we have 44 attractions in the centre , colleges , architecture , museums",
  "gold_entities": [
   "44",
   "centre"
  ],
  "sketch_tags": [
   "null_tag",
   "null_tag",
   "44",
   "null_tag",
   "null_tag",
   "null_tag",
   "centre",
   "null_tag",
   "null_tag",
   "null_tag",
   "null_tag",
   "null_tag",
   "null_tag"
  ],
  "sketch_outs": [
   "we",
   "have",
   "sketch_choice",
   "attractions",
   "in",
   "the",
   "sketch_area",
   ",",
   "colleges",
   ",",
   "architecture",
   ",",
   "museums"
  ]
 },
 {
  "did": 14,
  "type": "attraction",
  "key_ptr": [],
  "kb_ptr": [],
  "kb": [
   {
    "name": "primavera",
    "address": "10_king_s_parade",
    "area": "centre",
    "phone": "01223357708",
    "postcode": "cb21sj",
    "pricerange": "free",
    "type": "museum",
    "choice": "44"
   },
   {
    "name": "vue_cinema",
    "address": "the_grafton_centre_,_east_road",
    "area": "centre",
    "phone": "08712240240",
    "postcode": "cb11ps",
    "pricerange": "<dontknow>",
    "type": "cinema",
    "choice": "44"
   },
   {
    "name": "pembroke_college",
    "address": "trumpington_street",
    "area": "centre",
    "phone": "01223338100",
    "postcode": "cb21rf",
    "pricerange": "free",
    "type": "college",
    "choice": "44"
   },
   {
    "name": "sidney_sussex_college",
    "address": "sidney_street",
    "area": "centre",
    "phone": "01223338800",
    "postcode": "cb23hu",
    "pricerange": "free",
    "type": "college",
    "choice": "44"
   },
   {
    "name": "christ_'_s_college",
    "address": "saint_andrew_'_s_street",
    "area": "centre",
    "phone": "01223334900",
    "postcode": "cb23bu",
    "pricerange": "free",
    "type": "college"
   },
   {
    "name": "soul_tree_nightclub",
    "address": "1-6_corn_exchange_street",
    "area": "centre",
    "phone": "01223477900",
    "postcode": "cb23qf",
    "pricerange": "cheap",
    "type": "nightclub",
    "choice": "44"
   },
   {
    "name": "scudamores_punting_co",
    "address": "granta_place_,_mill_lane",
    "area": "centre",
    "phone": "01223359750",
    "postcode": "cb21rs",
    "pricerange": "<dontknow>",
    "type": "boat",
    "choice": "44"
   }
  ],
  "context": [
   "what attractions do you have in town , preferably near the centre ?",
   "we have 44 attractions in the centre , colleges , architecture , museums",
   "can you recommend a college in the centre and tell me the entrance fee ?"
  ],
  "output": "there are 13 colleges in the centre of town with entrance fees ranging from free to 2 pounds 50 . do you have a preference on entry price ?",
  "gold_entities": [
   "free",
   "centre"
  ],
  "sketch_tags": [
   "null_tag",
   "null_tag",
   "null_tag",
   "null_tag",
   "null_tag",
   "null_tag",
   "centre",
   "null_tag",
   "null_tag",
   "null_tag",
   "null_tag",
   "null_tag",
   "null_tag",
   "null_tag",
   "free",
   "null_tag",
   "null_tag",
   "null_tag",
   "null_tag",
   "null_tag",
   "null_tag",
   "null_tag",
   "null_tag",
   "null_tag",
   "null_tag",
   "null_tag",
   "null_tag",
   "null_tag",
   "null_tag"
  ],
  "sketch_outs": [
   "there",
   "are",
   "13",
   "colleges",
   "in",
   "the",
   "sketch_area",
   "of",
   "town",
   "with",
   "entrance",
   "fees",
   "ranging",
   "from",
   "sketch_entrance_fee",
   "to",
   "2",
   "pounds",
   "50",
   ".",
   "do",
   "you",
   "have",
   "a",
   "preference",
   "on",
   "entry",
   "price",
   "?"
  ]
 },
 {
  "did": 14,
  "type": "attraction",
  "key_ptr": [],
  "kb_ptr": [],
  "kb": [
   {
    "name": "primavera",
    "address": "10_king_s_parade",
    "area": "centre",
    "phone": "01223357708",
    "postcode": "cb21sj",
    "pricerange": "free",
    "type": "museum",
    "choice": "44"
   },
   {
    "name": "vue_cinema",
    "address": "the_grafton_centre_,_east_road",
    "area": "centre",
    "phone": "08712240240",
    "postcode": "cb11ps",
    "pricerange": "<dontknow>",
    "type": "cinema",
    "choice": "44"
   },
   {
    "name": "pembroke_college",
    "address": "trumpington_street",
    "area": "centre",
    "phone": "01223338100",
    "postcode": "cb21rf",
    "pricerange": "free",
    "type": "college",
    "choice": "44"
   },
   {
    "name": "sidney_sussex_college",
    "address": "sidney_street",
    "area": "centre",
    "phone": "01223338800",
    "postcode": "cb23hu",
    "pricerange": "free",
    "type": "college",
    "choice": "44"
   },
   {
    "name": "christ_'_s_college",
    "address": "saint_andrew_'_s_street",
    "area": "centre",
    "phone": "01223334900",
    "postcode": "cb23bu",
    "pricerange": "free",
    "type": "college"
   },
   {
    "name": "soul_tree_nightclub",
    "address": "1-6_corn_exchange_street",
    "area": "centre",
    "phone": "01223477900",
    "postcode": "cb23qf",
    "pricerange": "cheap",
    "type": "nightclub",
    "choice": "44"
   },
   {
    "name": "scudamores_punting_co",
    "address": "granta_place_,_mill_lane",
    "area": "centre",
    "phone": "01223359750",
    "postcode": "cb21rs",
    "pricerange": "<dontknow>",
    "type": "boat",
    "choice": "44"
   }
  ],
  "context": [
   "what attractions do you have in town , preferably near the centre ?",
   "we have 44 attractions in the centre , colleges , architecture , museums",
   "can you recommend a college in the centre and tell me the entrance fee ?",
   "there are 13 colleges in the centre of town with entrance fees ranging from free to 2 pounds 50 . do you have a preference on entry price ?",
   "which is your favorite ? and what is its entrance fee ?"
  ],
  "output": "my favorite is christ_'_s_college and there is no entrance fee .",
  "gold_entities": [
   "christ_'_s_college"
  ],
  "sketch_tags": [
   "null_tag",
   "null_tag",
   "null_tag",
   "christ_'_s_college",
   "null_tag",
   "null_tag",
   "null_tag",
   "null_tag",
   "null_tag",
   "null_tag",
   "null_tag"
  ],
  "sketch_outs": [
   "my",
   "favorite",
   "is",
   "sketch_name",
   "and",
   "there",
   "is",
   "no",
   "entrance",
   "fee",
   "."
  ]
 },
 {
  "did": 14,
  "type": "attraction",
  "key_ptr": [],
  "kb_ptr": [],
  "kb": [
   {
    "name": "primavera",
    "address": "10_king_s_parade",
    "area": "centre",
    "phone": "01223357708",
    "postcode": "cb21sj",
    "pricerange": "free",
    "type": "museum",
    "choice": "44"
   },
   {
    "name": "vue_cinema",
    "address": "the_grafton_centre_,_east_road",
    "area": "centre",
    "phone": "08712240240",
    "postcode": "cb11ps",
    "pricerange": "<dontknow>",
    "type": "cinema",
    "choice": "44"
   },
   {
    "name": "pembroke_college",
    "address": "trumpington_street",
    "area": "centre",
    "phone": "01223338100",
    "postcode": "cb21rf",
    "pricerange": "free",
    "type": "college",
    "choice": "44"
   },
   {
    "name": "sidney_sussex_college",
    "address": "sidney_street",
    "area": "centre",
    "phone": "01223338800",
    "postcode": "cb23hu",
    "pricerange": "free",
    "type": "college",
    "choice": "44"
   },
   {
    "name": "christ_'_s_college",
    "address": "saint_andrew_'_s_street",
    "area": "centre",
    "phone": "01223334900",
    "postcode": "cb23bu",
    "pricerange": "free",
    "type": "college"
   },
   {
    "name": "soul_tree_nightclub",
    "address": "1-6_corn_exchange_street",
    "area": "centre",
    "phone": "01223477900",
    "postcode": "cb23qf",
    "pricerange": "cheap",
    "type": "nightclub",
    "choice": "44"
   },
   {
    "name": "scudamores_punting_co",
    "address": "granta_place_,_mill_lane",
    "area": "centre",
    "phone": "01223359750",
    "postcode": "cb21rs",
    "pricerange": "<dontknow>",
    "type": "boat",
    "choice": "44"
   }
  ],
  "context": [
   "what attractions do you have in town , preferably near the centre ?",
   "we have 44 attractions in the centre , colleges , architecture , museums",
   "can you recommend a college in the centre and tell me the entrance fee ?",
   "there are 13 colleges in the centre of town with entrance fees ranging from free to 2 pounds 50 . do you have a preference on entry price ?",
   "which is your favorite ? and what is its entrance fee ?",
   "my favorite is christ_'_s_college and there is no entrance fee .",
   "great , that ' s all i need . thank you !"
  ],
  "output": "thank you , goodbye .",
  "gold_entities": [],
  "sketch_tags": [
   "null_tag",
   "null_tag",
   "null_tag",
   "null_tag",
   "null_tag"
  ],
  "sketch_outs": [
   "thank",
   "you",
   ",",
   "goodbye",
   "."
  ]
 },
 {
  "did": 15,
  "type": "hotel",
  "key_ptr": [],
  "kb_ptr": [],
  "kb": [
   {
    "name": "acorn_guest_house",
    "address": "154_chesterton_road",
    "area": "north",
    "phone": "01223353888",
    "postcode": "cb41da",
    "pricerange": "moderate",
    "stars": "4_star",
    "type": "guesthouse"
   },
   {
    "name": "arbury_lodge_guesthouse",
    "address": "82_arbury_road",
    "area": "north",
    "phone": "01223364319",
    "postcode": "cb42je",
    "pricerange": "moderate",
    "stars": "4_star",
    "type": "guesthouse"
   },
   {
    "name": "alpha-milton_guest_house",
    "address": "63_milton_road",
    "area": "north",
    "phone": "01223311625",
    "postcode": "cb41xa",
    "pricerange": "moderate",
    "stars": "3_star",
    "type": "guesthouse"
   },
   {
    "name": "alexander_bed_and_breakfast",
    "address": "56_saint_barnabas_road",
    "area": "centre",
    "phone": "01223525725",
    "postcode": "cb12de",
    "pricerange": "cheap",
    "stars": "4_star",
    "type": "guesthouse"
   },
   {
    "name": "limehouse",
    "address": "78-80_milton_road",
    "area": "north",
    "phone": "01223300552",
    "postcode": "cb42je",
    "pricerange": "moderate",
    "stars": "4_star",
    "type": "guesthouse"
   },
   {
    "name": "allenbell",
    "address": "517a_coldham_lane",
    "area": "east",
    "phone": "01223210353",
    "postcode": "cb13js",
    "pricerange": "cheap",
    "stars": "4_star",
    "type": "guesthouse"
   },
   {
    "name": "a_and_b_guest_house",
    "address": "124_tenison_road",
    "area": "east",
    "phone": "01223315702",
    "postcode": "cb12dp",
    "pricerange": "moderate",
    "stars": "4_star",
    "type": "guesthouse"
   }
  ],
  "context": [
   "hi , i ' d like to find out about the limehouse hotel ."
  ],
  "output": "yes , the limehouse is a moderately priced guesthouse on the north side . what other information can i get for you ?",
  "gold_entities": [
   "north",
   "limehouse",
   "guesthouse"
  ],
  "sketch_tags": [
   "null_tag",
   "null_tag",
   "null_tag",
   "limehouse",
   "null_tag",
   "null_tag",
   "null_tag",
   "null_tag",
   "guesthouse",
   "null_tag",
   "null_tag",
   "north",
   "null_tag",
   "null_tag",
   "null_tag",
   "null_tag",
   "null_tag",
   "null_tag",
   "null_tag",
   "null_tag",
   "null_tag",
   "null_tag",
   "null_tag"
  ],
  "sketch_outs": [
   "yes",
   ",",
   "the",
   "sketch_name",
   "is",
   "a",
   "moderately",
   "priced",
   "sketch_type",
   "on",
   "the",
   "sketch_area",
   "side",
   ".",
   "what",
   "other",
   "information",
   "can",
   "i",
   "get",
   "for",
   "you",
   "?"
  ]
 },
 {
  "did": 15,
  "type": "hotel",
  "key_ptr": [],
  "kb_ptr": [],
  "kb": [
   {
    "name": "acorn_guest_house",
    "address": "154_chesterton_road",
    "area": "north",
    "phone": "01223353888",
    "postcode": "cb41da",
    "pricerange": "moderate",
    "stars": "4_star",
    "type": "guesthouse"
   },
   {
    "name": "arbury_lodge_guesthouse",
    "address": "82_arbury_road",
    "area": "north",
    "phone": "01223364319",
    "postcode": "cb42je",
    "pricerange": "moderate",
    "stars": "4_star",
    "type": "guesthouse"
   },
   {
    "name": "alpha-milton_guest_house",
    "address": "63_milton_road",
    "area": "north",
    "phone": "01223311625",
    "postcode": "cb41xa",
    "pricerange": "moderate",
    "stars": "3_star",
    "type": "guesthouse"
   },
   {
    "name": "alexander_bed_and_breakfast",
    "address": "56_saint_barnabas_road",
    "area": "centre",
    "phone": "01223525725",
    "postcode": "cb12de",
    "pricerange": "cheap",
    "stars": "4_star",
    "type": "guesthouse"
   },
   {
    "name": "limehouse",
    "address": "78-80_milton_road",
    "area": "north",
    "phone": "01223300552",
    "postcode": "cb42je",
    "pricerange": "moderate",
    "stars": "4_star",
    "type": "guesthouse"
   },
   {
    "name": "allenbell",
    "address": "517a_coldham_lane",
    "area": "east",
    "phone": "01223210353",
    "postcode": "cb13js",
    "pricerange": "cheap",
    "stars": "4_star",
    "type": "guesthouse"
   },
   {
    "name": "a_and_b_guest_house",
    "address": "124_tenison_road",
    "area": "east",
    "phone": "01223315702",
    "postcode": "cb12dp",
    "pricerange": "moderate",
    "stars": "4_star",
    "type": "guesthouse"
   }
  ],
  "context": [
   "hi , i ' d like to find out about the limehouse hotel .",
   "yes , the limehouse is a moderately priced guesthouse on the north side . what other information can i get for you ?",
   "actually , you answered all of my questions . thanks so much . goodbye ."
  ],
  "output": "i ' m glad i could help .",
  "gold_entities": [],
  "sketch_tags": [
   "null_tag",
   "null_tag",
   "null_tag",
   "null_tag",
   "null_tag",
   "null_tag",
   "null_tag",
   "null_tag"
  ],
  "sketch_outs": [
   "i",
   "'",
   "m",
   "glad",
   "i",
   "could",
   "help",
   "."
  ]
 },
 {
  "did": 16,
  "type": "hotel",
  "key_ptr": [],
  "kb_ptr": [],
  "kb": [
   {
    "name": "alexander_bed_and_breakfast",
    "address": "56_saint_barnabas_road",
    "area": "centre",
    "phone": "01223525725",
    "postcode": "cb12de",
    "pricerange": "cheap",
    "stars": "4_star",
    "type": "guesthouse",
    "choice": "2",
    "ref": "y113fev7"
   },
   {
    "name": "rosa_'_s_bed_and_breakfast",
    "address": "53_roseford_road",
    "area": "south",
    "phone": "01223512596",
    "postcode": "cb22ha",
    "pricerange": "cheap",
    "stars": "4_star",
    "type": "guesthouse"
   },
   {
    "name": "rosa_'_s_bed_and_breakfast",
    "address": "53_roseford_road",
    "area": "south",
    "phone": "01223512596",
    "postcode": "cb22ha",
    "pricerange": "cheap",
    "stars": "4_star",
    "type": "guesthouse",
    "choice": "2",
    "ref": "y113fev7"
   },
   {
    "name": "allenbell",
    "address": "517a_coldham_lane",
    "area": "east",
    "phone": "01223210353",
    "postcode": "cb13js",
    "pricerange": "cheap",
    "stars": "4_star",
    "type": "guesthouse",
    "choice": "2",
    "ref": "y113fev7"
   },
   {
    "name": "leverton_house",
    "address": "732-734_newmarket_road",
    "area": "east",
    "phone": "01223292094",
    "postcode": "cb58rs",
    "pricerange": "cheap",
    "stars": "4_star",
    "type": "guesthouse",
    "choice": "2",
    "ref": "y113fev7"
   },
   {
    "name": "autumn_house",
    "address": "710_newmarket_road",
    "area": "east",
    "phone": "01223575122",
    "postcode": "cb58rs",
    "pricerange": "cheap",
    "stars": "4_star",
    "type": "guesthouse",
    "choice": "2",
    "ref": "y113fev7"
   },
   {
    "name": "finches_bed_and_breakfast",
    "address": "144_thornton_road",
    "area": "west",
    "phone": "01223276653",
    "postcode": "cb30nd",
    "pricerange": "cheap",
    "stars": "4_star",
    "type": "guesthouse",
    "choice": "2",
    "ref": "y113fev7"
   }
  ],
  "context": [
   "i need a hotel in the south with free wifi ."
  ],
  "output": "i have a cheap guesthouse , 2 moderately priced guesthouses , and 1 expensive hotel - do you have a preference ?",
  "gold_entities": [
   "2",
   "cheap",
   "guesthouse"
  ],
  "sketch_tags": [
   "null_tag",
   "null_tag",
   "null_tag",
   "cheap",
   "guesthouse",
   "null_tag",
   "2",
   "null_tag",
   "null_tag",
   "null_tag",
   "null_tag",
   "null_tag",
   "null_tag",
   "null_tag",
   "null_tag",
   "null_tag",
   "null_tag",
   "null_tag",
   "null_tag",
   "null_tag",
   "null_tag",
   "null_tag"
  ],
  "sketch_outs": [
   "i",
   "have",
   "a",
   "sketch_pricerange",
   "sketch_type",
   ",",
   "sketch_choice",
   "moderately",
   "priced",
   "guesthouses",
   ",",
   "and",
   "1",
   "expensive",
   "hotel",
   "-",
   "do",
   "you",
   "have",
   "a",
   "preference",
   "?"
  ]
 },
 {
  "did": 16,
  "type": "hotel",
  "key_ptr": [],
  "kb_ptr": [],
  "kb": [
   {
    "name": "alexander_bed_and_breakfast",
    "address": "56_saint_barnabas_road",
    "area": "centre",
    "phone": "01223525725",
    "postcode": "cb12de",
    "pricerange": "cheap",
    "stars": "4_star",
    "type": "guesthouse",
    "choice": "2",
    "ref": "y113fev7"
   },
   {
    "name": "rosa_'_s_bed_and_breakfast",
    "address": "53_roseford_road",
    "area": "south",
    "phone": "01223512596",
    "postcode": "cb22ha",
    "pricerange": "cheap",
    "stars": "4_star",
    "type": "guesthouse"
   },
   {
    "name": "rosa_'_s_bed_and_breakfast",
    "address": "53_roseford_road",
    "area": "south",
    "phone": "01223512596",
    "postcode": "cb22ha",
    "pricerange": "cheap",
    "stars": "4_star",
    "type": "guesthouse",
    "choice": "2",
    "ref": "y113fev7"
   },
   {
    "name": "allenbell",
    "address": "517a_coldham_lane",
    "area": "east",
    "phone": "01223210353",
    "postcode": "cb13js",
    "pricerange": "cheap",
    "stars": "4_star",
    "type": "guesthouse",
    "choice": "2",
    "ref": "y113fev7"
   },
   {
    "name": "leverton_house",
    "address": "732-734_newmarket_road",
    "area": "east",
    "phone": "01223292094",
    "postcode": "cb58rs",
    "pricerange": "cheap",
    "stars": "4_star",
    "type": "guesthouse",
    "choice": "2",
    "ref": "y113fev7"
   },
   {
    "name": "autumn_house",
    "address": "710_newmarket_road",
    "area": "east",
    "phone": "01223575122",
    "postcode": "cb58rs",
    "pricerange": "cheap",
    "stars": "4_star",
    "type": "guesthouse",
    "choice": "2",
    "ref": "y113fev7"
   },
   {
    "name": "finches_bed_and_breakfast",
    "address": "144_thornton_road",
    "area": "west",
    "phone": "01223276653",
    "postcode": "cb30nd",
    "pricerange": "cheap",
    "stars": "4_star",
    "type": "guesthouse",
    "choice": "2",
    "ref": "y113fev7"
   }
  ],
  "context": [
   "i need a hotel in the south with free wifi .",
   "i have a cheap guesthouse , 2 moderately priced guesthouses , and 1 expensive hotel - do you have a preference ?",
   "can you tell me if the cheap one has a star rating ?"
  ],
  "output": "yes , that would be rosa_'_s_bed_and_breakfast . it has a 4_star rating and offers free wifi and parking . would you like me to book you a room ?",
  "gold_entities": [
   "rosa_'_s_bed_and_breakfast",
   "4_star"
  ],
  "sketch_tags": [
   "null_tag",
   "null_tag",
   "null_tag",
   "null_tag",
   "null_tag",
   "rosa_'_s_bed_and_breakfast",
   "null_tag",
   "null_tag",
   "null_tag",
   "null_tag",
   "4_star",
   "null_tag",
   "null_tag",
   "null_tag",
   "null_tag",
   "null_tag",
   "null_tag",
   "null_tag",
   "null_tag",
   "null_tag",
   "null_tag",
   "null_tag",
   "null_tag",
   "null_tag",
   "null_tag",
   "null_tag",
   "null_tag",
   "null_tag",
   "null_tag"
  ],
  "sketch_outs": [
   "yes",
   ",",
   "that",
   "would",
   "be",
   "sketch_name",
   ".",
   "it",
   "has",
   "a",
   "sketch_stars",
   "rating",
   "and",
   "offers",
   "free",
   "wifi",
   "and",
   "parking",
   ".",
   "would",
   "you",
   "like",
   "me",
   "to",
   "book",
   "you",
   "a",
   "room",
   "?"
  ]
 },
 {
  "did": 16,
  "type": "hotel",
  "key_ptr": [],
  "kb_ptr": [],
  "kb": [
   {
    "name": "alexander_bed_and_breakfast",
    "address": "56_saint_barnabas_road",
    "area": "centre",
    "phone": "01223525725",
    "postcode": "cb12de",
    "pricerange": "cheap",
    "stars": "4_star",
    "type": "guesthouse",
    "choice": "2",
    "ref": "y113fev7"
   },
   {
    "name": "rosa_'_s_bed_and_breakfast",
    "address": "53_roseford_road",
    "area": "south",
    "phone": "01223512596",
    "postcode": "cb22ha",
    "pricerange": "cheap",
    "stars": "4_star",
    "type": "guesthouse"
   },
   {
    "name": "rosa_'_s_bed_and_breakfast",
    "address": "53_roseford_road",
    "area": "south",
    "phone": "01223512596",
    "postcode": "cb22ha",
    "pricerange": "cheap",
    "stars": "4_star",
    "type": "guesthouse",
    "choice": "2",
    "ref": "y113fev7"
   },
   {
    "name": "allenbell",
    "address": "517a_coldham_lane",
    "area": "east",
    "phone": "01223210353",
    "postcode": "cb13js",
    "pricerange": "cheap",
    "stars": "4_star",
    "type": "guesthouse",
    "choice": "2",
    "ref": "y113fev7"
   },
   {
    "name": "leverton_house",
    "address": "732-734_newmarket_road",
    "area": "east",
    "phone": "01223292094",
    "postcode": "cb58rs",
    "pricerange": "cheap",
    "stars": "4_star",
    "type": "guesthouse",
    "choice": "2",
    "ref": "y113fev7"
   },
   {
    "name": "autumn_house",
    "address": "710_newmarket_road",
    "area": "east",
    "phone": "01223575122",
    "postcode": "cb58rs",
    "pricerange": "cheap",
    "stars": "4_star",
    "type": "guesthouse",
    "choice": "2",
    "ref": "y113fev7"
   },
   {
    "name": "finches_bed_and_breakfast",
    "address": "144_thornton_road",
    "area": "west",
    "phone": "01223276653",
    "postcode": "cb30nd",
    "pricerange": "cheap",
    "stars": "4_star",
    "type": "guesthouse",
    "choice": "2",
    "ref": "y113fev7"
   }
  ],
  "context": [
   "i need a hotel in the south with free wifi .",
   "i have a cheap guesthouse , 2 moderately priced guesthouses , and 1 expensive hotel - do you have a preference ?",
   "can you tell me if the cheap one has a star rating ?",
   "yes , that would be rosa_'_s_bed_and_breakfast . it has a 4_star rating and offers free wifi and parking . would you like me to book you a room ?",
   "yes , please book a room for 5 people ."
  ],
  "output": "what day and how long should i book this for ?",
  "gold_entities": [],
  "sketch_tags": [
   "null_tag",
   "null_tag",
   "null_tag",
   "null_tag",
   "null_tag",
   "null_tag",
   "null_tag",
   "null_tag",
   "null_tag",
   "null_tag",
   "null_tag"
  ],
  "sketch_outs": [
   "what",
   "day",
   "and",
   "how",
   "long",
   "should",
   "i",
   "book",
   "this",
   "for",
   "?"
  ]
 },
 {
  "did": 16,
  "type": "hotel",
  "key_ptr": [],
  "kb_ptr": [],
  "kb": [
   {
    "name": "alexander_bed_and_breakfast",
    "address": "56_saint_barnabas_road",
    "area": "centre",
    "phone": "01223525725",
    "postcode": "cb12de",
    "pricerange": "cheap",
    "stars": "4_star",
    "type": "guesthouse",
    "choice": "2",
    "ref": "y113fev7"
   },
   {
    "name": "rosa_'_s_bed_and_breakfast",
    "address": "53_roseford_road",
    "area": "south",
    "phone": "01223512596",
    "postcode": "cb22ha",
    "pricerange": "cheap",
    "stars": "4_star",
    "type": "guesthouse"
   },
   {
    "name": "rosa_'_s_bed_and_breakfast",
    "address": "53_roseford_road",
    "area": "south",
    "phone": "01223512596",
    "postcode": "cb22ha",
    "pricerange": "cheap",
    "stars": "4_star",
    "type": "guesthouse",
    "choice": "2",
    "ref": "y113fev7"
   },
   {
    "name": "allenbell",
    "address": "517a_coldham_lane",
    "area": "east",
    "phone": "01223210353",
    "postcode": "cb13js",
    "pricerange": "cheap",
    "stars": "4_star",
    "type": "guesthouse",
    "choice": "2",
    "ref": "y113fev7"
   },
   {
    "name": "leverton_house",
    "address": "732-734_newmarket_road",
    "area": "east",
    "phone": "01223292094",
    "postcode": "cb58rs",
    "pricerange": "cheap",
    "stars": "4_star",
    "type": "guesthouse",
    "choice": "2",
    "ref": "y113fev7"
   },
   {
    "name": "autumn_house",
    "address": "710_newmarket_road",
    "area": "east",
    "phone": "01223575122",
    "postcode": "cb58rs",
    "pricerange": "cheap",
    "stars": "4_star",
    "type": "guesthouse",
    "choice": "2",
    "ref": "y113fev7"
   },
   {
    "name": "finches_bed_and_breakfast",
    "address": "144_thornton_road",
    "area": "west",
    "phone": "01223276653",
    "postcode": "cb30nd",
    "pricerange": "cheap",
    "stars": "4_star",
    "type": "guesthouse",
    "choice": "2",
    "ref": "y113fev7"
   }
  ],
  "context": [
   "i need a hotel in the south with free wifi .",
   "i have a cheap guesthouse , 2 moderately priced guesthouses , and 1 expensive hotel - do you have a preference ?",
   "can you tell me if the cheap one has a star rating ?",
   "yes , that would be rosa_'_s_bed_and_breakfast . it has a 4_star rating and offers free wifi and parking . would you like me to book you a room ?",
   "yes , please book a room for 5 people .",
   "what day and how long should i book this for ?",
   "please book it on thursday , for 5 people , and 3 days ."
  ],
  "output": "your booking was successful . reference numbr is y113fev7 . can i assist you with anything else today ?",
  "gold_entities": [
   "y113fev7"
  ],
  "sketch_tags": [
   "null_tag",
   "null_tag",
   "null_tag",
   "null_tag",
   "null_tag",
   "null_tag",
   "null_tag",
   "null_tag",
   "y113fev7",
   "null_tag",
   "null_tag",
   "null_tag",
   "null_tag",
   "null_tag",
   "null_tag",
   "null_tag",
   "null_tag",
   "null_tag",
   "null_tag"
  ],
  "sketch_outs": [
   "your",
   "booking",
   "was",
   "successful",
   ".",
   "reference",
   "numbr",
   "is",
   "sketch_ref",
   ".",
   "can",
   "i",
   "assist",
   "you",
   "with",
   "anything",
   "else",
   "today",
   "?"
  ]
 },
 {
  "did": 16,
  "type": "hotel",
  "key_ptr": [],
  "kb_ptr": [],
  "kb": [
   {
    "name": "alexander_bed_and_breakfast",
    "address": "56_saint_barnabas_road",
    "area": "centre",
    "phone": "01223525725",
    "postcode": "cb12de",
    "pricerange": "cheap",
    "stars": "4_star",
    "type": "guesthouse",
    "choice": "2",
    "ref": "y113fev7"
   },
   {
    "name": "rosa_'_s_bed_and_breakfast",
    "address": "53_roseford_road",
    "area": "south",
    "phone": "01223512596",
    "postcode": "cb22ha",
    "pricerange": "cheap",
    "stars": "4_star",
    "type": "guesthouse"
   },
   {
    "name": "rosa_'_s_bed_and_breakfast",
    "address": "53_roseford_road",
    "area": "south",
    "phone": "01223512596",
    "postcode": "cb22ha",
    "pricerange": "cheap",
    "stars": "4_star",
    "type": "guesthouse",
    "choice": "2",
    "ref": "y113fev7"
   },
   {
    "name": "allenbell",
    "address": "517a_coldham_lane",
    "area": "east",
    "phone": "01223210353",
    "postcode": "cb13js",
    "pricerange": "cheap",
    "stars": "4_star",
    "type": "guesthouse",
    "choice": "2",
    "ref": "y113fev7"
   },
   {
    "name": "leverton_house",
    "address": "732-734_newmarket_road",
    "area": "east",
    "phone": "01223292094",
    "postcode": "cb58rs",
    "pricerange": "cheap",
    "stars": "4_star",
    "type": "guesthouse",
    "choice": "2",
    "ref": "y113fev7"
   },
   {
    "name": "autumn_house",
    "address": "710_newmarket_road",
    "area": "east",
    "phone": "01223575122",
    "postcode": "cb58rs",
    "pricerange": "cheap",
    "stars": "4_star",
    "type": "guesthouse",
    "choice": "2",
    "ref": "y113fev7"
   },
   {
    "name": "finches_bed_and_breakfast",
    "address": "144_thornton_road",
    "area": "west",
    "phone": "01223276653",
    "postcode": "cb30nd",
    "pricerange": "cheap",
    "stars": "4_star",
    "type": "guesthouse",
    "choice": "2",
    "ref": "y113fev7"
   }
  ],
  "context": [
   "i need a hotel in the south with free wifi .",
   "i have a cheap guesthouse , 2 moderately priced guesthouses , and 1 expensive hotel - do you have a preference ?",
   "can you tell me if the cheap one has a star rating ?",
   "yes , that would be rosa_'_s_bed_and_breakfast . it has a 4_star rating and offers free wifi and parking . would you like me to book you a room ?",
   "yes , please book a room for 5 people .",
   "what day and how long should i book this for ?",
   "please book it on thursday , for 5 people , and 3 days .",
   "your booking was successful . reference numbr is y113fev7 . can i assist you with anything else today ?",
   "that will be all , thank you ."
  ],
  "output": "you ' re welcome . enjoy your time in cambridge !",
  "gold_entities": [],
  "sketch_tags": [
   "null_tag",
   "null_tag",
   "null_tag",
   "null_tag",
   "null_tag",
   "null_tag",
   "null_tag",
   "null_tag",
   "null_tag",
   "null_tag",
   "null_tag"
  ],
  "sketch_outs": [
   "you",
   "'",
   "re",
   "welcome",
   ".",
   "enjoy",
   "your",
   "time",
   "in",
   "cambridge",
   "!"
  ]
 },
 {
  "did": 17,
  "type": "hotel",
  "key_ptr": [],
  "kb_ptr": [],
  "kb": [
   {
    "name": "allenbell",
    "address": "517a_coldham_lane",
    "area": "east",
    "phone": "01223210353",
    "postcode": "cb13js",
    "pricerange": "cheap",
    "stars": "4_star",
    "type": "guesthouse"
   },
   {
    "name": "the_lensfield_hotel",
    "address": "53-57_lensfield_road",
    "area": "south",
    "phone": "01223355017",
    "postcode": "cb21en",
    "pricerange": "expensive",
    "stars": "3_star",
    "type": "hotel"
   },
   {
    "name": "alexander_bed_and_breakfast",
    "address": "56_saint_barnabas_road",
    "area": "centre",
    "phone": "01223525725",
    "postcode": "cb12de",
    "pricerange": "cheap",
    "stars": "4_star",
    "type": "guesthouse"
   },
   {
    "name": "acorn_guest_house",
    "address": "154_chesterton_road",
    "area": "north",
    "phone": "01223353888",
    "postcode": "cb41da",
    "pricerange": "moderate",
    "stars": "4_star",
    "type": "guesthouse"
   },
   {
    "name": "bridge_guest_house",
    "address": "151_hills_road",
    "area": "south",
    "phone": "01223247942",
    "postcode": "cb28rj",
    "pricerange": "moderate",
    "stars": "3_star",
    "type": "guesthouse"
   },
   {
    "name": "alpha-milton_guest_house",
    "address": "63_milton_road",
    "area": "north",
    "phone": "01223311625",
    "postcode": "cb41xa",
    "pricerange": "moderate",
    "stars": "3_star",
    "type": "guesthouse"
   },
   {
    "name": "a_and_b_guest_house",
    "address": "124_tenison_road",
    "area": "east",
    "phone": "01223315702",
    "postcode": "cb12dp",
    "pricerange": "moderate",
    "stars": "4_star",
    "type": "guesthouse"
   }
  ],
  "context": [
   "i am looking for a 3_star hotel on the south side of town please ."
  ],
  "output": "the_lensfield_hotel is available if you would like to book there just let me know .",
  "gold_entities": [
   "the_lensfield_hotel"
  ],
  "sketch_tags": [
   "the_lensfield_hotel",
   "null_tag",
   "null_tag",
   "null_tag",
   "null_tag",
   "null_tag",
   "null_tag",
   "null_tag",
   "null_tag",
   "null_tag",
   "null_tag",
   "null_tag",
   "null_tag",
   "null_tag",
   "null_tag"
  ],
  "sketch_outs": [
   "sketch_name",
   "is",
   "available",
   "if",
   "you",
   "would",
   "like",
   "to",
   "book",
   "there",
   "just",
   "let",
   "me",
   "know",
   "."
  ]
 },
 {
  "did": 17,
  "type": "hotel",
  "key_ptr": [],
  "kb_ptr": [],
  "kb": [
   {
    "name": "allenbell",
    "address": "517a_coldham_lane",
    "area": "east",
    "phone": "01223210353",
    "postcode": "cb13js",
    "pricerange": "cheap",
    "stars": "4_star",
    "type": "guesthouse"
   },
   {
    "name": "the_lensfield_hotel",
    "address": "53-57_lensfield_road",
    "area": "south",
    "phone": "01223355017",
    "postcode": "cb21en",
    "pricerange": "expensive",
    "stars": "3_star",
    "type": "hotel"
   },
   {
    "name": "alexander_bed_and_breakfast",
    "address": "56_saint_barnabas_road",
    "area": "centre",
    "phone": "01223525725",
    "postcode": "cb12de",
    "pricerange": "cheap",
    "stars": "4_star",
    "type": "guesthouse"
   },
   {
    "name": "acorn_guest_house",
    "address": "154_chesterton_road",
    "area": "north",
    "phone": "01223353888",
    "postcode": "cb41da",
    "pricerange": "moderate",
    "stars": "4_star",
    "type": "guesthouse"
   },
   {
    "name": "bridge_guest_house",
    "address": "151_hills_road",
    "area": "south",
    "phone": "01223247942",
    "postcode": "cb28rj",
    "pricerange": "moderate",
    "stars": "3_star",
    "type": "guesthouse"
   },
   {
    "name": "alpha-milton_guest_house",
    "address": "63_milton_road",
    "area": "north",
    "phone": "01223311625",
    "postcode": "cb41xa",
    "pricerange": "moderate",
    "stars": "3_star",
    "type": "guesthouse"
   },
   {
    "name": "a_and_b_guest_house",
    "address": "124_tenison_road",
    "area": "east",
    "phone": "01223315702",
    "postcode": "cb12dp",
    "pricerange": "moderate",
    "stars": "4_star",
    "type": "guesthouse"
   }
  ],
  "context": [
   "i am looking for a 3_star hotel on the south side of town please .",
   "the_lensfield_hotel is available if you would like to book there just let me know .",
   "is it in the cheap price range ?"
  ],
  "output": "i can get you into the bridge_guest_house . it is rated with 3_star and has both internet and parking amenitites .",
  "gold_entities": [
   "3_star",
   "bridge_guest_house"
  ],
  "sketch_tags": [
   "null_tag",
   "null_tag",
   "null_tag",
   "null_tag",
   "null_tag",
   "null_tag",
   "bridge_guest_house",
   "null_tag",
   "null_tag",
   "null_tag",
   "null_tag",
   "null_tag",
   "3_star",
   "null_tag",
   "null_tag",
   "null_tag",
   "null_tag",
   "null_tag",
   "null_tag",
   "null_tag",
   "null_tag"
  ],
  "sketch_outs": [
   "i",
   "can",
   "get",
   "you",
   "into",
   "the",
   "sketch_name",
   ".",
   "it",
   "is",
   "rated",
   "with",
   "sketch_stars",
   "and",
   "has",
   "both",
   "internet",
   "and",
   "parking",
   "amenitites",
   "."
  ]
 },
 {
  "did": 17,
  "type": "hotel",
  "key_ptr": [],
  "kb_ptr": [],
  "kb": [
   {
    "name": "allenbell",
    "address": "517a_coldham_lane",
    "area": "east",
    "phone": "01223210353",
    "postcode": "cb13js",
    "pricerange": "cheap",
    "stars": "4_star",
    "type": "guesthouse"
   },
   {
    "name": "the_lensfield_hotel",
    "address": "53-57_lensfield_road",
    "area": "south",
    "phone": "01223355017",
    "postcode": "cb21en",
    "pricerange": "expensive",
    "stars": "3_star",
    "type": "hotel"
   },
   {
    "name": "alexander_bed_and_breakfast",
    "address": "56_saint_barnabas_road",
    "area": "centre",
    "phone": "01223525725",
    "postcode": "cb12de",
    "pricerange": "cheap",
    "stars": "4_star",
    "type": "guesthouse"
   },
   {
    "name": "acorn_guest_house",
    "address": "154_chesterton_road",
    "area": "north",
    "phone": "01223353888",
    "postcode": "cb41da",
    "pricerange": "moderate",
    "stars": "4_star",
    "type": "guesthouse"
   },
   {
    "name": "bridge_guest_house",
    "address": "151_hills_road",
    "area": "south",
    "phone": "01223247942",
    "postcode": "cb28rj",
    "pricerange": "moderate",
    "stars": "3_star",
    "type": "guesthouse"
   },
   {
    "name": "alpha-milton_guest_house",
    "address": "63_milton_road",
    "area": "north",
    "phone": "01223311625",
    "postcode": "cb41xa",
    "pricerange": "moderate",
    "stars": "3_star",
    "type": "guesthouse"
   },
   {
    "name": "a_and_b_guest_house",
    "address": "124_tenison_road",
    "area": "east",
    "phone": "01223315702",
    "postcode": "cb12dp",
    "pricerange": "moderate",
    "stars": "4_star",
    "type": "guesthouse"
   }
  ],
  "context": [
   "i am looking for a 3_star hotel on the south side of town please .",
   "the_lensfield_hotel is available if you would like to book there just let me know .",
   "is it in the cheap price range ?",
   "i can get you into the bridge_guest_house . it is rated with 3_star and has both internet and parking amenitites .",
   "is that in the cheap price range ?"
  ],
  "output": "unfortunately no . would you be willing to expand your price range ?",
  "gold_entities": [],
  "sketch_tags": [
   "null_tag",
   "null_tag",
   "null_tag",
   "null_tag",
   "null_tag",
   "null_tag",
   "null_tag",
   "null_tag",
   "null_tag",
   "null_tag",
   "null_tag",
   "null_tag",
   "null_tag"
  ],
  "sketch_outs": [
   "unfortunately",
   "no",
   ".",
   "would",
   "you",
   "be",
   "willing",
   "to",
   "expand",
   "your",
   "price",
   "range",
   "?"
  ]
 },
 {
  "did": 17,
  "type": "hotel",
  "key_ptr": [],
  "kb_ptr": [],
  "kb": [
   {
    "name": "allenbell",
    "address": "517a_coldham_lane",
    "area": "east",
    "phone": "01223210353",
    "postcode": "cb13js",
    "pricerange": "cheap",
    "stars": "4_star",
    "type": "guesthouse"
   },
   {
    "name": "the_lensfield_hotel",
    "address": "53-57_lensfield_road",
    "area": "south",
    "phone": "01223355017",
    "postcode": "cb21en",
    "pricerange": "expensive",
    "stars": "3_star",
    "type": "hotel"
   },
   {
    "name": "alexander_bed_and_breakfast",
    "address": "56_saint_barnabas_road",
    "area": "centre",
    "phone": "01223525725",
    "postcode": "cb12de",
    "pricerange": "cheap",
    "stars": "4_star",
    "type": "guesthouse"
   },
   {
    "name": "acorn_guest_house",
    "address": "154_chesterton_road",
    "area": "north",
    "phone": "01223353888",
    "postcode": "cb41da",
    "pricerange": "moderate",
    "stars": "4_star",
    "type": "guesthouse"
   },
   {
    "name": "bridge_guest_house",
    "address": "151_hills_road",
    "area": "south",
    "phone": "01223247942",
    "postcode": "cb28rj",
    "pricerange": "moderate",
    "stars": "3_star",
    "type": "guesthouse"
   },
   {
    "name": "alpha-milton_guest_house",
    "address": "63_milton_road",
    "area": "north",
    "phone": "01223311625",
    "postcode": "cb41xa",
    "pricerange": "moderate",
    "stars": "3_star",
    "type": "guesthouse"
   },
   {
    "name": "a_and_b_guest_house",
    "address": "124_tenison_road",
    "area": "east",
    "phone": "01223315702",
    "postcode": "cb12dp",
    "pricerange": "moderate",
    "stars": "4_star",
    "type": "guesthouse"
   }
  ],
  "context": [
   "i am looking for a 3_star hotel on the south side of town please .",
   "the_lensfield_hotel is available if you would like to book there just let me know .",
   "is it in the cheap price range ?",
   "i can get you into the bridge_guest_house . it is rated with 3_star and has both internet and parking amenitites .",
   "is that in the cheap price range ?",
   "unfortunately no . would you be willing to expand your price range ?",
   "sure , how about one in the expensive range ?"
  ],
  "output": "certainly i have the_lensfield_hotel and it is considered expensive . shall i book that for you ?",
  "gold_entities": [
   "expensive",
   "the_lensfield_hotel"
  ],
  "sketch_tags": [
   "null_tag",
   "null_tag",
   "null_tag",
   "the_lensfield_hotel",
   "null_tag",
   "null_tag",
   "null_tag",
   "null_tag",
   "expensive",
   "null_tag",
   "null_tag",
   "null_tag",
   "null_tag",
   "null_tag",
   "null_tag",
   "null_tag",
   "null_tag"
  ],
  "sketch_outs": [
   "certainly",
   "i",
   "have",
   "sketch_name",
   "and",
   "it",
   "is",
   "considered",
   "sketch_pricerange",
   ".",
   "shall",
   "i",
   "book",
   "that",
   "for",
   "you",
   "?"
  ]
 },
 {
  "did": 17,
  "type": "hotel",
  "key_ptr": [],
  "kb_ptr": [],
  "kb": [
   {
    "name": "allenbell",
    "address": "517a_coldham_lane",
    "area": "east",
    "phone": "01223210353",
    "postcode": "cb13js",
    "pricerange": "cheap",
    "stars": "4_star",
    "type": "guesthouse"
   },
   {
    "name": "the_lensfield_hotel",
    "address": "53-57_lensfield_road",
    "area": "south",
    "phone": "01223355017",
    "postcode": "cb21en",
    "pricerange": "expensive",
    "stars": "3_star",
    "type": "hotel"
   },
   {
    "name": "alexander_bed_and_breakfast",
    "address": "56_saint_barnabas_road",
    "area": "centre",
    "phone": "01223525725",
    "postcode": "cb12de",
    "pricerange": "cheap",
    "stars": "4_star",
    "type": "guesthouse"
   },
   {
    "name": "acorn_guest_house",
    "address": "154_chesterton_road",
    "area": "north",
    "phone": "01223353888",
    "postcode": "cb41da",
    "pricerange": "moderate",
    "stars": "4_star",
    "type": "guesthouse"
   },
   {
    "name": "bridge_guest_house",
    "address": "151_hills_road",
    "area": "south",
    "phone": "01223247942",
    "postcode": "cb28rj",
    "pricerange": "moderate",
    "stars": "3_star",
    "type": "guesthouse"
   },
   {
    "name": "alpha-milton_guest_house",
    "address": "63_milton_road",
    "area": "north",
    "phone": "01223311625",
    "postcode": "cb41xa",
    "pricerange": "moderate",
    "stars": "3_star",
    "type": "guesthouse"
   },
   {
    "name": "a_and_b_guest_house",
    "address": "124_tenison_road",
    "area": "east",
    "phone": "01223315702",
    "postcode": "cb12dp",
    "pricerange": "moderate",
    "stars": "4_star",
    "type": "guesthouse"
   }
  ],
  "context": [
   "i am looking for a 3_star hotel on the south side of town please .",
   "the_lensfield_hotel is available if you would like to book there just let me know .",
   "is it in the cheap price range ?",
   "i can get you into the bridge_guest_house . it is rated with 3_star and has both internet and parking amenitites .",
   "is that in the cheap price range ?",
   "unfortunately no . would you be willing to expand your price range ?",
   "sure , how about one in the expensive range ?",
   "certainly i have the_lensfield_hotel and it is considered expensive . shall i book that for you ?",
   "can you tell me what type of accommodation this is ?"
  ],
  "output": "the type of hotel is a regular hotel that is rated 3_star and has both free parking and internet connectivity amenities . could i help you with booking ?",
  "gold_entities": [
   "3_star",
   "hotel"
  ],
  "sketch_tags": [
   "null_tag",
   "null_tag",
   "null_tag",
   "hotel",
   "null_tag",
   "null_tag",
   "null_tag",
   "hotel",
   "null_tag",
   "null_tag",
   "null_tag",
   "3_star",
   "null_tag",
   "null_tag",
   "null_tag",
   "null_tag",
   "null_tag",
   "null_tag",
   "null_tag",
   "null_tag",
   "null_tag",
   "null_tag",
   "null_tag",
   "null_tag",
   "null_tag",
   "null_tag",
   "null_tag",
   "null_tag",
   "null_tag"
  ],
  "sketch_outs": [
   "the",
   "type",
   "of",
   "sketch_type",
   "is",
   "a",
   "regular",
   "sketch_type",
   "that",
   "is",
   "rated",
   "sketch_stars",
   "and",
   "has",
   "both",
   "free",
   "parking",
   "and",
   "internet",
   "connectivity",
   "amenities",
   ".",
   "could",
   "i",
   "help",
   "you",
   "with",
   "booking",
   "?"
  ]
 },
 {
  "did": 17,
  "type": "hotel",
  "key_ptr": [],
  "kb_ptr": [],
  "kb": [
   {
    "name": "allenbell",
    "address": "517a_coldham_lane",
    "area": "east",
    "phone": "01223210353",
    "postcode": "cb13js",
    "pricerange": "cheap",
    "stars": "4_star",
    "type": "guesthouse"
   },
   {
    "name": "the_lensfield_hotel",
    "address": "53-57_lensfield_road",
    "area": "south",
    "phone": "01223355017",
    "postcode": "cb21en",
    "pricerange": "expensive",
    "stars": "3_star",
    "type": "hotel"
   },
   {
    "name": "alexander_bed_and_breakfast",
    "address": "56_saint_barnabas_road",
    "area": "centre",
    "phone": "01223525725",
    "postcode": "cb12de",
    "pricerange": "cheap",
    "stars": "4_star",
    "type": "guesthouse"
   },
   {
    "name": "acorn_guest_house",
    "address": "154_chesterton_road",
    "area": "north",
    "phone": "01223353888",
    "postcode": "cb41da",
    "pricerange": "moderate",
    "stars": "4_star",
    "type": "guesthouse"
   },
   {
    "name": "bridge_guest_house",
    "address": "151_hills_road",
    "area": "south",
    "phone": "01223247942",
    "postcode": "cb28rj",
    "pricerange": "moderate",
    "stars": "3_star",
    "type": "guesthouse"
   },
   {
    "name": "alpha-milton_guest_house",
    "address": "63_milton_road",
    "area": "north",
    "phone": "01223311625",
    "postcode": "cb41xa",
    "pricerange": "moderate",
    "stars": "3_star",
    "type": "guesthouse"
   },
   {
    "name": "a_and_b_guest_house",
    "address": "124_tenison_road",
    "area": "east",
    "phone": "01223315702",
    "postcode": "cb12dp",
    "pricerange": "moderate",
    "stars": "4_star",
    "type": "guesthouse"
   }
  ],
  "context": [
   "i am looking for a 3_star hotel on the south side of town please .",
   "the_lensfield_hotel is available if you would like to book there just let me know .",
   "is it in the cheap price range ?",
   "i can get you into the bridge_guest_house . it is rated with 3_star and has both internet and parking amenitites .",
   "is that in the cheap price range ?",
   "unfortunately no . would you be willing to expand your price range ?",
   "sure , how about one in the expensive range ?",
   "certainly i have the_lensfield_hotel and it is considered expensive . shall i book that for you ?",
   "can you tell me what type of accommodation this is ?",
   "the type of hotel is a regular hotel that is rated 3_star and has both free parking and internet connectivity amenities . could i help you with booking ?",
   "yes please . i need to book a room for three days starting on tuesday ."
  ],
  "output": "how many people am i making the reservation for ?",
  "gold_entities": [],
  "sketch_tags": [
   "null_tag",
   "null_tag",
   "null_tag",
   "null_tag",
   "null_tag",
   "null_tag",
   "null_tag",
   "null_tag",
   "null_tag",
   "null_tag"
  ],
  "sketch_outs": [
   "how",
   "many",
   "people",
   "am",
   "i",
   "making",
   "the",
   "reservation",
   "for",
   "?"
  ]
 },
 {
  "did": 17,
  "type": "hotel",
  "key_ptr": [],
  "kb_ptr": [],
  "kb": [
   {
    "name": "allenbell",
    "address": "517a_coldham_lane",
    "area": "east",
    "phone": "01223210353",
    "postcode": "cb13js",
    "pricerange": "cheap",
    "stars": "4_star",
    "type": "guesthouse"
   },
   {
    "name": "the_lensfield_hotel",
    "address": "53-57_lensfield_road",
    "area": "south",
    "phone": "01223355017",
    "postcode": "cb21en",
    "pricerange": "expensive",
    "stars": "3_star",
    "type": "hotel"
   },
   {
    "name": "alexander_bed_and_breakfast",
    "address": "56_saint_barnabas_road",
    "area": "centre",
    "phone": "01223525725",
    "postcode": "cb12de",
    "pricerange": "cheap",
    "stars": "4_star",
    "type": "guesthouse"
   },
   {
    "name": "acorn_guest_house",
    "address": "154_chesterton_road",
    "area": "north",
    "phone": "01223353888",
    "postcode": "cb41da",
    "pricerange": "moderate",
    "stars": "4_star",
    "type": "guesthouse"
   },
   {
    "name": "bridge_guest_house",
    "address": "151_hills_road",
    "area": "south",
    "phone": "01223247942",
    "postcode": "cb28rj",
    "pricerange": "moderate",
    "stars": "3_star",
    "type": "guesthouse"
   },
   {
    "name": "alpha-milton_guest_house",
    "address": "63_milton_road",
    "area": "north",
    "phone": "01223311625",
    "postcode": "cb41xa",
    "pricerange": "moderate",
    "stars": "3_star",
    "type": "guesthouse"
   },
   {
    "name": "a_and_b_guest_house",
    "address": "124_tenison_road",
    "area": "east",
    "phone": "01223315702",
    "postcode": "cb12dp",
    "pricerange": "moderate",
    "stars": "4_star",
    "type": "guesthouse"
   }
  ],
  "context": [
   "i am looking for a 3_star hotel on the south side of town please .",
   "the_lensfield_hotel is available if you would like to book there just let me know .",
   "is it in the cheap price range ?",
   "i can get you into the bridge_guest_house . it is rated with 3_star and has both internet and parking amenitites .",
   "is that in the cheap price range ?",
   "unfortunately no . would you be willing to expand your price range ?",
   "sure , how about one in the expensive range ?",
   "certainly i have the_lensfield_hotel and it is considered expensive . shall i book that for you ?",
   "can you tell me what type of accommodation this is ?",
   "the type of hotel is a regular hotel that is rated 3_star and has both free parking and internet connectivity amenities . could i help you with booking ?",
   "yes please . i need to book a room for three days starting on tuesday .",
   "how many people am i making the reservation for ?",
   "make a reservation for one ."
  ],
  "output": "just to verify , you wanted a room at the_lensfield_hotel for tuesday with one guest and a 3 night stay ? is that correct ?",
  "gold_entities": [
   "the_lensfield_hotel"
  ],
  "sketch_tags": [
   "null_tag",
   "null_tag",
   "null_tag",
   "null_tag",
   "null_tag",
   "null_tag",
   "null_tag",
   "null_tag",
   "null_tag",
   "the_lensfield_hotel",
   "null_tag",
   "null_tag",
   "null_tag",
   "null_tag",
   "null_tag",
   "null_tag",
   "null_tag",
   "null_tag",
   "null_tag",
   "null_tag",
   "null_tag",
   "null_tag",
   "null_tag",
   "null_tag",
   "null_tag"
  ],
  "sketch_outs": [
   "just",
   "to",
   "verify",
   ",",
   "you",
   "wanted",
   "a",
   "room",
   "at",
   "sketch_name",
   "for",
   "tuesday",
   "with",
   "one",
   "guest",
   "and",
   "a",
   "3",
   "night",
   "stay",
   "?",
   "is",
   "that",
   "correct",
   "?"
  ]
 },
 {
  "did": 17,
  "type": "hotel",
  "key_ptr": [],
  "kb_ptr": [],
  "kb": [
   {
    "name": "allenbell",
    "address": "517a_coldham_lane",
    "area": "east",
    "phone": "01223210353",
    "postcode": "cb13js",
    "pricerange": "cheap",
    "stars": "4_star",
    "type": "guesthouse"
   },
   {
    "name": "the_lensfield_hotel",
    "address": "53-57_lensfield_road",
    "area": "south",
    "phone": "01223355017",
    "postcode": "cb21en",
    "pricerange": "expensive",
    "stars": "3_star",
    "type": "hotel"
   },
   {
    "name": "alexander_bed_and_breakfast",
    "address": "56_saint_barnabas_road",
    "area": "centre",
    "phone": "01223525725",
    "postcode": "cb12de",
    "pricerange": "cheap",
    "stars": "4_star",
    "type": "guesthouse"
   },
   {
    "name": "acorn_guest_house",
    "address": "154_chesterton_road",
    "area": "north",
    "phone": "01223353888",
    "postcode": "cb41da",
    "pricerange": "moderate",
    "stars": "4_star",
    "type": "guesthouse"
   },
   {
    "name": "bridge_guest_house",
    "address": "151_hills_road",
    "area": "south",
    "phone": "01223247942",
    "postcode": "cb28rj",
    "pricerange": "moderate",
    "stars": "3_star",
    "type": "guesthouse"
   },
   {
    "name": "alpha-milton_guest_house",
    "address": "63_milton_road",
    "area": "north",
    "phone": "01223311625",
    "postcode": "cb41xa",
    "pricerange": "moderate",
    "stars": "3_star",
    "type": "guesthouse"
   },
   {
    "name": "a_and_b_guest_house",
    "address": "124_tenison_road",
    "area": "east",
    "phone": "01223315702",
    "postcode": "cb12dp",
    "pricerange": "moderate",
    "stars": "4_star",
    "type": "guesthouse"
   }
  ],
  "context": [
   "i am looking for a 3_star hotel on the south side of town please .",
   "the_lensfield_hotel is available if you would like to book there just let me know .",
   "is it in the cheap price range ?",
   "i can get you into the bridge_guest_house . it is rated with 3_star and has both internet and parking amenitites .",
   "is that in the cheap price range ?",
   "unfortunately no . would you be willing to expand your price range ?",
   "sure , how about one in the expensive range ?",
   "certainly i have the_lensfield_hotel and it is considered expensive . shall i book that for you ?",
   "can you tell me what type of accommodation this is ?",
   "the type of hotel is a regular hotel that is rated 3_star and has both free parking and internet connectivity amenities . could i help you with booking ?",
   "yes please . i need to book a room for three days starting on tuesday .",
   "how many people am i making the reservation for ?",
   "make a reservation for one .",
   "just to verify , you wanted a room at the_lensfield_hotel for tuesday with one guest and a 3 night stay ? is that correct ?",
   "actually nevermind , i don ' t need to make a reservation right now . thanks anyway ."
  ],
  "output": "alright , is there anything else i can do for you today ?",
  "gold_entities": [],
  "sketch_tags": [
   "null_tag",
   "null_tag",
   "null_tag",
   "null_tag",
   "null_tag",
   "null_tag",
   "null_tag",
   "null_tag",
   "null_tag",
   "null_tag",
   "null_tag",
   "null_tag",
   "null_tag"
  ],
  "sketch_outs": [
   "alright",
   ",",
   "is",
   "there",
   "anything",
   "else",
   "i",
   "can",
   "do",
   "for",
   "you",
   "today",
   "?"
  ]
 },
 {
  "did": 17,
  "type": "hotel",
  "key_ptr": [],
  "kb_ptr": [],
  "kb": [
   {
    "name": "allenbell",
    "address": "517a_coldham_lane",
    "area": "east",
    "phone": "01223210353",
    "postcode": "cb13js",
    "pricerange": "cheap",
    "stars": "4_star",
    "type": "guesthouse"
   },
   {
    "name": "the_lensfield_hotel",
    "address": "53-57_lensfield_road",
    "area": "south",
    "phone": "01223355017",
    "postcode": "cb21en",
    "pricerange": "expensive",
    "stars": "3_star",
    "type": "hotel"
   },
   {
    "name": "alexander_bed_and_breakfast",
    "address": "56_saint_barnabas_road",
    "area": "centre",
    "phone": "01223525725",
    "postcode": "cb12de",
    "pricerange": "cheap",
    "stars": "4_star",
    "type": "guesthouse"
   },
   {
    "name": "acorn_guest_house",
    "address": "154_chesterton_road",
    "area": "north",
    "phone": "01223353888",
    "postcode": "cb41da",
    "pricerange": "moderate",
    "stars": "4_star",
    "type": "guesthouse"
   },
   {
    "name": "bridge_guest_house",
    "address": "151_hills_road",
    "area": "south",
    "phone": "01223247942",
    "postcode": "cb28rj",
    "pricerange": "moderate",
    "stars": "3_star",
    "type": "guesthouse"
   },
   {
    "name": "alpha-milton_guest_house",
    "address": "63_milton_road",
    "area": "north",
    "phone": "01223311625",
    "postcode": "cb41xa",
    "pricerange": "moderate",
    "stars": "3_star",
    "type": "guesthouse"
   },
   {
    "name": "a_and_b_guest_house",
    "address": "124_tenison_road",
    "area": "east",
    "phone": "01223315702",
    "postcode": "cb12dp",
    "pricerange": "moderate",
    "stars": "4_star",
    "type": "guesthouse"
   }
  ],
  "context": [
   "i am looking for a 3_star hotel on the south side of town please .",
   "the_lensfield_hotel is available if you would like to book there just let me know .",
   "is it in the cheap price range ?",
   "i can get you into the bridge_guest_house . it is rated with 3_star and has both internet and parking amenitites .",
   "is that in the cheap price range ?",
   "unfortunately no . would you be willing to expand your price range ?",
   "sure , how about one in the expensive range ?",
   "certainly i have the_lensfield_hotel and it is considered expensive . shall i book that for you ?",
   "can you tell me what type of accommodation this is ?",
   "the type of hotel is a regular hotel that is rated 3_star and has both free parking and internet connectivity amenities . could i help you with booking ?",
   "yes please . i need to book a room for three days starting on tuesday .",
   "how many people am i making the reservation for ?",
   "make a reservation for one .",
   "just to verify , you wanted a room at the_lensfield_hotel for tuesday with one guest and a 3 night stay ? is that correct ?",
   "actually nevermind , i don ' t need to make a reservation right now . thanks anyway .",
   "alright , is there anything else i can do for you today ?",
   "no , that ' s all i need . thank you !"
  ],
  "output": "very well , have a great day and feel free to call us back when you are ready to book .",
  "gold_entities": [],
  "sketch_tags": [
   "null_tag",
   "null_tag",
   "null_tag",
   "null_tag",
   "null_tag",
   "null_tag",
   "null_tag",
   "null_tag",
   "null_tag",
   "null_tag",
   "null_tag",
   "null_tag",
   "null_tag",
   "null_tag",
   "null_tag",
   "null_tag",
   "null_tag",
   "null_tag",
   "null_tag",
   "null_tag",
   "null_tag"
  ],
  "sketch_outs": [
   "very",
   "well",
   ",",
   "have",
   "a",
   "great",
   "day",
   "and",
   "feel",
   "free",
   "to",
   "call",
   "us",
   "back",
   "when",
   "you",
   "are",
   "ready",
   "to",
   "book",
   "."
  ]
 },
 {
  "did": 18,
  "type": "attraction",
  "key_ptr": [],
  "kb_ptr": [],
  "kb": [
   {
    "name": "mumford_theatre",
    "address": "anglia_ruskin_enterprise_,_east_road",
    "area": "centre",
    "phone": "08451962320",
    "postcode": "cb11pt",
    "pricerange": "<dontknow>",
    "type": "theatre",
    "choice": "4"
   },
   {
    "name": "cambridge_arts_theatre",
    "address": "6_saint_edward_'_s_passage",
    "area": "centre",
    "phone": "01223503333",
    "postcode": "cb23pj",
    "pricerange": "<dontknow>",
    "type": "theatre",
    "choice": "4"
   },
   {
    "name": "abbey_pool_and_astroturf_pitch",
    "address": "pool_way_,_whitehill_road_,_off_newmarket_road",
    "area": "east",
    "phone": "01223902088",
    "postcode": "cb58nt",
    "pricerange": "<dontknow>",
    "type": "swimmingpool",
    "choice": "4"
   },
   {
    "name": "cambridge_arts_theatre",
    "address": "6_saint_edward_'_s_passage",
    "area": "centre",
    "phone": "01223503333",
    "postcode": "cb23pj",
    "pricerange": "<dontknow>",
    "type": "theatre"
   },
   {
    "name": "adc_theatre",
    "address": "park_street",
    "area": "centre",
    "phone": "01223300085",
    "postcode": "cb58as",
    "pricerange": "<dontknow>",
    "type": "theatre",
    "choice": "4"
   },
   {
    "name": "all_saints_church",
    "address": "jesus_lane",
    "area": "centre",
    "phone": "01223452587",
    "postcode": "cb58bs",
    "pricerange": "free",
    "type": "architecture",
    "choice": "4"
   },
   {
    "name": "the_cambridge_corn_exchange",
    "address": "wheeler_street",
    "area": "centre",
    "phone": "01223357851",
    "postcode": "cb23qe",
    "pricerange": "<dontknow>",
    "type": "theatre",
    "choice": "4"
   }
  ],
  "context": [
   "i ' m looking for some entertainment in the center of town ."
  ],
  "output": "i am very sorry there are no results for entertainment in the centre area , would you like to try another area or different attraction ?",
  "gold_entities": [
   "centre"
  ],
  "sketch_tags": [
   "null_tag",
   "null_tag",
   "null_tag",
   "null_tag",
   "null_tag",
   "null_tag",
   "null_tag",
   "null_tag",
   "null_tag",
   "null_tag",
   "null_tag",
   "null_tag",
   "centre",
   "null_tag",
   "null_tag",
   "null_tag",
   "null_tag",
   "null_tag",
   "null_tag",
   "null_tag",
   "null_tag",
   "null_tag",
   "null_tag",
   "null_tag",
   "null_tag",
   "null_tag"
  ],
  "sketch_outs": [
   "i",
   "am",
   "very",
   "sorry",
   "there",
   "are",
   "no",
   "results",
   "for",
   "entertainment",
   "in",
   "the",
   "sketch_area",
   "area",
   ",",
   "would",
   "you",
   "like",
   "to",
   "try",
   "another",
   "area",
   "or",
   "different",
   "attraction",
   "?"
  ]
 },
 {
  "did": 18,
  "type": "attraction",
  "key_ptr": [],
  "kb_ptr": [],
  "kb": [
   {
    "name": "mumford_theatre",
    "address": "anglia_ruskin_enterprise_,_east_road",
    "area": "centre",
    "phone": "08451962320",
    "postcode": "cb11pt",
    "pricerange": "<dontknow>",
    "type": "theatre",
    "choice": "4"
   },
   {
    "name": "cambridge_arts_theatre",
    "address": "6_saint_edward_'_s_passage",
    "area": "centre",
    "phone": "01223503333",
    "postcode": "cb23pj",
    "pricerange": "<dontknow>",
    "type": "theatre",
    "choice": "4"
   },
   {
    "name": "abbey_pool_and_astroturf_pitch",
    "address": "pool_way_,_whitehill_road_,_off_newmarket_road",
    "area": "east",
    "phone": "01223902088",
    "postcode": "cb58nt",
    "pricerange": "<dontknow>",
    "type": "swimmingpool",
    "choice": "4"
   },
   {
    "name": "cambridge_arts_theatre",
    "address": "6_saint_edward_'_s_passage",
    "area": "centre",
    "phone": "01223503333",
    "postcode": "cb23pj",
    "pricerange": "<dontknow>",
    "type": "theatre"
   },
   {
    "name": "adc_theatre",
    "address": "park_street",
    "area": "centre",
    "phone": "01223300085",
    "postcode": "cb58as",
    "pricerange": "<dontknow>",
    "type": "theatre",
    "choice": "4"
   },
   {
    "name": "all_saints_church",
    "address": "jesus_lane",
    "area": "centre",
    "phone": "01223452587",
    "postcode": "cb58bs",
    "pricerange": "free",
    "type": "architecture",
    "choice": "4"
   },
   {
    "name": "the_cambridge_corn_exchange",
    "address": "wheeler_street",
    "area": "centre",
    "phone": "01223357851",
    "postcode": "cb23qe",
    "pricerange": "<dontknow>",
    "type": "theatre",
    "choice": "4"
   }
  ],
  "context": [
   "i ' m looking for some entertainment in the center of town .",
   "i am very sorry there are no results for entertainment in the centre area , would you like to try another area or different attraction ?",
   "how about a theatre ?"
  ],
  "output": "there are 4 theatres located in the centre of town . how does cambridge_arts_theatre sound ?",
  "gold_entities": [
   "cambridge_arts_theatre",
   "4",
   "centre"
  ],
  "sketch_tags": [
   "null_tag",
   "null_tag",
   "4",
   "null_tag",
   "null_tag",
   "null_tag",
   "null_tag",
   "centre",
   "null_tag",
   "null_tag",
   "null_tag",
   "null_tag",
   "null_tag",
   "cambridge_arts_theatre",
   "null_tag",
   "null_tag"
  ],
  "sketch_outs": [
   "there",
   "are",
   "sketch_choice",
   "theatres",
   "located",
   "in",
   "the",
   "sketch_area",
   "of",
   "town",
   ".",
   "how",
   "does",
   "sketch_name",
   "sound",
   "?"
  ]
 },
 {
  "did": 18,
  "type": "attraction",
  "key_ptr": [],
  "kb_ptr": [],
  "kb": [
   {
    "name": "mumford_theatre",
    "address": "anglia_ruskin_enterprise_,_east_road",
    "area": "centre",
    "phone": "08451962320",
    "postcode": "cb11pt",
    "pricerange": "<dontknow>",
    "type": "theatre",
    "choice": "4"
   },
   {
    "name": "cambridge_arts_theatre",
    "address": "6_saint_edward_'_s_passage",
    "area": "centre",
    "phone": "01223503333",
    "postcode": "cb23pj",
    "pricerange": "<dontknow>",
    "type": "theatre",
    "choice": "4"
   },
   {
    "name": "abbey_pool_and_astroturf_pitch",
    "address": "pool_way_,_whitehill_road_,_off_newmarket_road",
    "area": "east",
    "phone": "01223902088",
    "postcode": "cb58nt",
    "pricerange": "<dontknow>",
    "type": "swimmingpool",
    "choice": "4"
   },
   {
    "name": "cambridge_arts_theatre",
    "address": "6_saint_edward_'_s_passage",
    "area": "centre",
    "phone": "01223503333",
    "postcode": "cb23pj",
    "pricerange": "<dontknow>",
    "type": "theatre"
   },
   {
    "name": "adc_theatre",
    "address": "park_street",
    "area": "centre",
    "phone": "01223300085",
    "postcode": "cb58as",
    "pricerange": "<dontknow>",
    "type": "theatre",
    "choice": "4"
   },
   {
    "name": "all_saints_church",
    "address": "jesus_lane",
    "area": "centre",
    "phone": "01223452587",
    "postcode": "cb58bs",
    "pricerange": "free",
    "type": "architecture",
    "choice": "4"
   },
   {
    "name": "the_cambridge_corn_exchange",
    "address": "wheeler_street",
    "area": "centre",
    "phone": "01223357851",
    "postcode": "cb23qe",
    "pricerange": "<dontknow>",
    "type": "theatre",
    "choice": "4"
   }
  ],
  "context": [
   "i ' m looking for some entertainment in the center of town .",
   "i am very sorry there are no results for entertainment in the centre area , would you like to try another area or different attraction ?",
   "how about a theatre ?",
   "there are 4 theatres located in the centre of town . how does cambridge_arts_theatre sound ?",
   "that sounds good , what ' s the phone number ?"
  ],
  "output": "the phone number for the cambridge_arts_theatre is 01223503333 . can i offer you any other information today ?",
  "gold_entities": [
   "cambridge_arts_theatre",
   "01223503333"
  ],
  "sketch_tags": [
   "null_tag",
   "null_tag",
   "null_tag",
   "null_tag",
   "null_tag",
   "cambridge_arts_theatre",
   "null_tag",
   "01223503333",
   "null_tag",
   "null_tag",
   "null_tag",
   "null_tag",
   "null_tag",
   "null_tag",
   "null_tag",
   "null_tag",
   "null_tag",
   "null_tag"
  ],
  "sketch_outs": [
   "the",
   "phone",
   "number",
   "for",
   "the",
   "sketch_name",
   "is",
   "sketch_phone",
   ".",
   "can",
   "i",
   "offer",
   "you",
   "any",
   "other",
   "information",
   "today",
   "?"
  ]
 },
 {
  "did": 18,
  "type": "attraction",
  "key_ptr": [],
  "kb_ptr": [],
  "kb": [
   {
    "name": "mumford_theatre",
    "address": "anglia_ruskin_enterprise_,_east_road",
    "area": "centre",
    "phone": "08451962320",
    "postcode": "cb11pt",
    "pricerange": "<dontknow>",
    "type": "theatre",
    "choice": "4"
   },
   {
    "name": "cambridge_arts_theatre",
    "address": "6_saint_edward_'_s_passage",
    "area": "centre",
    "phone": "01223503333",
    "postcode": "cb23pj",
    "pricerange": "<dontknow>",
    "type": "theatre",
    "choice": "4"
   },
   {
    "name": "abbey_pool_and_astroturf_pitch",
    "address": "pool_way_,_whitehill_road_,_off_newmarket_road",
    "area": "east",
    "phone": "01223902088",
    "postcode": "cb58nt",
    "pricerange": "<dontknow>",
    "type": "swimmingpool",
    "choice": "4"
   },
   {
    "name": "cambridge_arts_theatre",
    "address": "6_saint_edward_'_s_passage",
    "area": "centre",
    "phone": "01223503333",
    "postcode": "cb23pj",
    "pricerange": "<dontknow>",
    "type": "theatre"
   },
   {
    "name": "adc_theatre",
    "address": "park_street",
    "area": "centre",
    "phone": "01223300085",
    "postcode": "cb58as",
    "pricerange": "<dontknow>",
    "type": "theatre",
    "choice": "4"
   },
   {
    "name": "all_saints_church",
    "address": "jesus_lane",
    "area": "centre",
    "phone": "01223452587",
    "postcode": "cb58bs",
    "pricerange": "free",
    "type": "architecture",
    "choice": "4"
   },
   {
    "name": "the_cambridge_corn_exchange",
    "address": "wheeler_street",
    "area": "centre",
    "phone": "01223357851",
    "postcode": "cb23qe",
    "pricerange": "<dontknow>",
    "type": "theatre",
    "choice": "4"
   }
  ],
  "context": [
   "i ' m looking for some entertainment in the center of town .",
   "i am very sorry there are no results for entertainment in the centre area , would you like to try another area or different attraction ?",
   "how about a theatre ?",
   "there are 4 theatres located in the centre of town . how does cambridge_arts_theatre sound ?",
   "that sounds good , what ' s the phone number ?",
   "the phone number for the cambridge_arts_theatre is 01223503333 . can i offer you any other information today ?",
   "thank you , that ' s all i need right now . bye ."
  ],
  "output": "you ' re very welcome . goodbye .",
  "gold_entities": [],
  "sketch_tags": [
   "null_tag",
   "null_tag",
   "null_tag",
   "null_tag",
   "null_tag",
   "null_tag",
   "null_tag",
   "null_tag"
  ],
  "sketch_outs": [
   "you",
   "'",
   "re",
   "very",
   "welcome",
   ".",
   "goodbye",
   "."
  ]
 },
 {
  "did": 19,
  "type": "hotel",
  "key_ptr": [],
  "kb_ptr": [],
  "kb": [
   {
    "name": "alexander_bed_and_breakfast",
    "address": "56_saint_barnabas_road",
    "area": "centre",
    "phone": "01223525725",
    "postcode": "cb12de",
    "pricerange": "cheap",
    "stars": "4_star",
    "type": "guesthouse",
    "ref": "n3cvyhhj"
   },
   {
    "name": "acorn_guest_house",
    "address": "154_chesterton_road",
    "area": "north",
    "phone": "01223353888",
    "postcode": "cb41da",
    "pricerange": "moderate",
    "stars": "4_star",
    "type": "guesthouse",
    "ref": "n3cvyhhj"
   },
   {
    "name": "arbury_lodge_guesthouse",
    "address": "82_arbury_road",
    "area": "north",
    "phone": "01223364319",
    "postcode": "cb42je",
    "pricerange": "moderate",
    "stars": "4_star",
    "type": "guesthouse"
   },
   {
    "name": "arbury_lodge_guesthouse",
    "address": "82_arbury_road",
    "area": "north",
    "phone": "01223364319",
    "postcode": "cb42je",
    "pricerange": "moderate",
    "stars": "4_star",
    "type": "guesthouse",
    "ref": "n3cvyhhj"
   },
   {
    "name": "a_and_b_guest_house",
    "address": "124_tenison_road",
    "area": "east",
    "phone": "01223315702",
    "postcode": "cb12dp",
    "pricerange": "moderate",
    "stars": "4_star",
    "type": "guesthouse",
    "ref": "n3cvyhhj"
   },
   {
    "name": "allenbell",
    "address": "517a_coldham_lane",
    "area": "east",
    "phone": "01223210353",
    "postcode": "cb13js",
    "pricerange": "cheap",
    "stars": "4_star",
    "type": "guesthouse",
    "ref": "n3cvyhhj"
   },
   {
    "name": "alpha-milton_guest_house",
    "address": "63_milton_road",
    "area": "north",
    "phone": "01223311625",
    "postcode": "cb41xa",
    "pricerange": "moderate",
    "stars": "3_star",
    "type": "guesthouse",
    "ref": "n3cvyhhj"
   }
  ],
  "context": [
   "i ' m looking for a hotel called the arbury_lodge_guesthouse . do you have a listing for this ?"
  ],
  "output": "i am sorry , but this hotel is not in my records . there is another hotel that is very nice it calls super 5 .",
  "gold_entities": [],
  "sketch_tags": [
   "null_tag",
   "null_tag",
   "null_tag",
   "null_tag",
   "null_tag",
   "null_tag",
   "null_tag",
   "null_tag",
   "null_tag",
   "null_tag",
   "null_tag",
   "null_tag",
   "null_tag",
   "null_tag",
   "null_tag",
   "null_tag",
   "null_tag",
   "null_tag",
   "null_tag",
   "null_tag",
   "null_tag",
   "null_tag",
   "null_tag",
   "null_tag",
   "null_tag",
   "null_tag"
  ],
  "sketch_outs": [
   "i",
   "am",
   "sorry",
   ",",
   "but",
   "this",
   "hotel",
   "is",
   "not",
   "in",
   "my",
   "records",
   ".",
   "there",
   "is",
   "another",
   "hotel",
   "that",
   "is",
   "very",
   "nice",
   "it",
   "calls",
   "super",
   "5",
   "."
  ]
 },
 {
  "did": 19,
  "type": "hotel",
  "key_ptr": [],
  "kb_ptr": [],
  "kb": [
   {
    "name": "alexander_bed_and_breakfast",
    "address": "56_saint_barnabas_road",
    "area": "centre",
    "phone": "01223525725",
    "postcode": "cb12de",
    "pricerange": "cheap",
    "stars": "4_star",
    "type": "guesthouse",
    "ref": "n3cvyhhj"
   },
   {
    "name": "acorn_guest_house",
    "address": "154_chesterton_road",
    "area": "north",
    "phone": "01223353888",
    "postcode": "cb41da",
    "pricerange": "moderate",
    "stars": "4_star",
    "type": "guesthouse",
    "ref": "n3cvyhhj"
   },
   {
    "name": "arbury_lodge_guesthouse",
    "address": "82_arbury_road",
    "area": "north",
    "phone": "01223364319",
    "postcode": "cb42je",
    "pricerange": "moderate",
    "stars": "4_star",
    "type": "guesthouse"
   },
   {
    "name": "arbury_lodge_guesthouse",
    "address": "82_arbury_road",
    "area": "north",
    "phone": "01223364319",
    "postcode": "cb42je",
    "pricerange": "moderate",
    "stars": "4_star",
    "type": "guesthouse",
    "ref": "n3cvyhhj"
   },
   {
    "name": "a_and_b_guest_house",
    "address": "124_tenison_road",
    "area": "east",
    "phone": "01223315702",
    "postcode": "cb12dp",
    "pricerange": "moderate",
    "stars": "4_star",
    "type": "guesthouse",
    "ref": "n3cvyhhj"
   },
   {
    "name": "allenbell",
    "address": "517a_coldham_lane",
    "area": "east",
    "phone": "01223210353",
    "postcode": "cb13js",
    "pricerange": "cheap",
    "stars": "4_star",
    "type": "guesthouse",
    "ref": "n3cvyhhj"
   },
   {
    "name": "alpha-milton_guest_house",
    "address": "63_milton_road",
    "area": "north",
    "phone": "01223311625",
    "postcode": "cb41xa",
    "pricerange": "moderate",
    "stars": "3_star",
    "type": "guesthouse",
    "ref": "n3cvyhhj"
   }
  ],
  "context": [
   "i ' m looking for a hotel called the arbury_lodge_guesthouse . do you have a listing for this ?",
   "i am sorry , but this hotel is not in my records . there is another hotel that is very nice it calls super 5 .",
   "are you sure , but if not , book the super 5 for 8 people for 5 nights starting monday . i will need the reference number ."
  ],
  "output": "sorry about that - the arbury_lodge_guesthouse is , in fact , in my database . your room is reserved , reference #n3cvyhhj . can i help with anything else today ?",
  "gold_entities": [
   "arbury_lodge_guesthouse"
  ],
  "sketch_tags": [
   "null_tag",
   "null_tag",
   "null_tag",
   "null_tag",
   "null_tag",
   "arbury_lodge_guesthouse",
   "null_tag",
   "null_tag",
   "null_tag",
   "null_tag",
   "null_tag",
   "null_tag",
   "null_tag",
   "null_tag",
   "null_tag",
   "null_tag",
   "null_tag",
   "null_tag",
   "null_tag",
   "null_tag",
   "null_tag",
   "null_tag",
   "null_tag",
   "null_tag",
   "null_tag",
   "null_tag",
   "null_tag",
   "null_tag",
   "null_tag",
   "null_tag",
   "null_tag"
  ],
  "sketch_outs": [
   "sorry",
   "about",
   "that",
   "-",
   "the",
   "sketch_name",
   "is",
   ",",
   "in",
   "fact",
   ",",
   "in",
   "my",
   "database",
   ".",
   "your",
   "room",
   "is",
   "reserved",
   ",",
   "reference",
   "#n3cvyhhj",
   ".",
   "can",
   "i",
   "help",
   "with",
   "anything",
   "else",
   "today",
   "?"
  ]
 },
 {
  "did": 19,
  "type": "hotel",
  "key_ptr": [],
  "kb_ptr": [],
  "kb": [
   {
    "name": "alexander_bed_and_breakfast",
    "address": "56_saint_barnabas_road",
    "area": "centre",
    "phone": "01223525725",
    "postcode": "cb12de",
    "pricerange": "cheap",
    "stars": "4_star",
    "type": "guesthouse",
    "ref": "n3cvyhhj"
   },
   {
    "name": "acorn_guest_house",
    "address": "154_chesterton_road",
    "area": "north",
    "phone": "01223353888",
    "postcode": "cb41da",
    "pricerange": "moderate",
    "stars": "4_star",
    "type": "guesthouse",
    "ref": "n3cvyhhj"
   },
   {
    "name": "arbury_lodge_guesthouse",
    "address": "82_arbury_road",
    "area": "north",
    "phone": "01223364319",
    "postcode": "cb42je",
    "pricerange": "moderate",
    "stars": "4_star",
    "type": "guesthouse"
   },
   {
    "name": "arbury_lodge_guesthouse",
    "address": "82_arbury_road",
    "area": "north",
    "phone": "01223364319",
    "postcode": "cb42je",
    "pricerange": "moderate",
    "stars": "4_star",
    "type": "guesthouse",
    "ref": "n3cvyhhj"
   },
   {
    "name": "a_and_b_guest_house",
    "address": "124_tenison_road",
    "area": "east",
    "phone": "01223315702",
    "postcode": "cb12dp",
    "pricerange": "moderate",
    "stars": "4_star",
    "type": "guesthouse",
    "ref": "n3cvyhhj"
   },
   {
    "name": "allenbell",
    "address": "517a_coldham_lane",
    "area": "east",
    "phone": "01223210353",
    "postcode": "cb13js",
    "pricerange": "cheap",
    "stars": "4_star",
    "type": "guesthouse",
    "ref": "n3cvyhhj"
   },
   {
    "name": "alpha-milton_guest_house",
    "address": "63_milton_road",
    "area": "north",
    "phone": "01223311625",
    "postcode": "cb41xa",
    "pricerange": "moderate",
    "stars": "3_star",
    "type": "guesthouse",
    "ref": "n3cvyhhj"
   }
  ],
  "context": [
   "i ' m looking for a hotel called the arbury_lodge_guesthouse . do you have a listing for this ?",
   "i am sorry , but this hotel is not in my records . there is another hotel that is very nice it calls super 5 .",
   "are you sure , but if not , book the super 5 for 8 people for 5 nights starting monday . i will need the reference number .",
   "sorry about that - the arbury_lodge_guesthouse is , in fact , in my database . your room is reserved , reference #n3cvyhhj . can i help with anything else today ?",
   "that ' s great ! thanks , i think that ' s all i need today ."
  ],
  "output": "i ' m glad we could help . thank you for using the cambridge towninfo centre .",
  "gold_entities": [
   "centre"
  ],
  "sketch_tags": [
   "null_tag",
   "null_tag",
   "null_tag",
   "null_tag",
   "null_tag",
   "null_tag",
   "null_tag",
   "null_tag",
   "null_tag",
   "null_tag",
   "null_tag",
   "null_tag",
   "null_tag",
   "null_tag",
   "null_tag",
   "centre",
   "null_tag"
  ],
  "sketch_outs": [
   "i",
   "'",
   "m",
   "glad",
   "we",
   "could",
   "help",
   ".",
   "thank",
   "you",
   "for",
   "using",
   "the",
   "cambridge",
   "towninfo",
   "sketch_area",
   "."
  ]
 },
 {
  "did": 20,
  "type": "attraction",
  "key_ptr": [],
  "kb_ptr": [],
  "kb": [
   {
    "name": "hughes_hall",
    "address": "wollaston_road",
    "area": "centre",
    "phone": "01223334898",
    "postcode": "cb12ew",
    "pricerange": "free",
    "type": "college",
    "choice": "several"
   },
   {
    "name": "corpus_christi",
    "address": "king_'_s_parade",
    "area": "centre",
    "phone": "01223338000",
    "postcode": "cb21rh",
    "pricerange": "cheap",
    "type": "college",
    "choice": "several"
   },
   {
    "name": "christ_'_s_college",
    "address": "saint_andrew_'_s_street",
    "area": "centre",
    "phone": "01223334900",
    "postcode": "cb23bu",
    "pricerange": "free",
    "type": "college"
   },
   {
    "name": "the_fitzwilliam_museum",
    "address": "trumpington_street",
    "area": "centre",
    "phone": "01223332900",
    "postcode": "cb21rb",
    "pricerange": "free",
    "type": "museum",
    "choice": "several"
   },
   {
    "name": "pembroke_college",
    "address": "trumpington_street",
    "area": "centre",
    "phone": "01223338100",
    "postcode": "cb21rf",
    "pricerange": "free",
    "type": "college",
    "choice": "several"
   },
   {
    "name": "castle_galleries",
    "address": "unit_su43_,_grande_arcade_,_saint_andrews_street",
    "area": "centre",
    "phone": "01223307402",
    "postcode": "cb23bj",
    "pricerange": "free",
    "type": "museum",
    "choice": "several"
   },
   {
    "name": "scudamores_punting_co",
    "address": "granta_place_,_mill_lane",
    "area": "centre",
    "phone": "01223359750",
    "postcode": "cb21rs",
    "pricerange": "<dontknow>",
    "type": "boat",
    "choice": "several"
   }
  ],
  "context": [
   "i want to tour a college in the centre of town . what ' s available ?"
  ],
  "output": "i have several different options available . did you want one with free entrance ?",
  "gold_entities": [
   "several",
   "free"
  ],
  "sketch_tags": [
   "null_tag",
   "null_tag",
   "several",
   "null_tag",
   "null_tag",
   "null_tag",
   "null_tag",
   "null_tag",
   "null_tag",
   "null_tag",
   "null_tag",
   "null_tag",
   "free",
   "null_tag",
   "null_tag"
  ],
  "sketch_outs": [
   "i",
   "have",
   "sketch_choice",
   "different",
   "options",
   "available",
   ".",
   "did",
   "you",
   "want",
   "one",
   "with",
   "sketch_entrance_fee",
   "entrance",
   "?"
  ]
 },
 {
  "did": 20,
  "type": "attraction",
  "key_ptr": [],
  "kb_ptr": [],
  "kb": [
   {
    "name": "hughes_hall",
    "address": "wollaston_road",
    "area": "centre",
    "phone": "01223334898",
    "postcode": "cb12ew",
    "pricerange": "free",
    "type": "college",
    "choice": "several"
   },
   {
    "name": "corpus_christi",
    "address": "king_'_s_parade",
    "area": "centre",
    "phone": "01223338000",
    "postcode": "cb21rh",
    "pricerange": "cheap",
    "type": "college",
    "choice": "several"
   },
   {
    "name": "christ_'_s_college",
    "address": "saint_andrew_'_s_street",
    "area": "centre",
    "phone": "01223334900",
    "postcode": "cb23bu",
    "pricerange": "free",
    "type": "college"
   },
   {
    "name": "the_fitzwilliam_museum",
    "address": "trumpington_street",
    "area": "centre",
    "phone": "01223332900",
    "postcode": "cb21rb",
    "pricerange": "free",
    "type": "museum",
    "choice": "several"
   },
   {
    "name": "pembroke_college",
    "address": "trumpington_street",
    "area": "centre",
    "phone": "01223338100",
    "postcode": "cb21rf",
    "pricerange": "free",
    "type": "college",
    "choice": "several"
   },
   {
    "name": "castle_galleries",
    "address": "unit_su43_,_grande_arcade_,_saint_andrews_street",
    "area": "centre",
    "phone": "01223307402",
    "postcode": "cb23bj",
    "pricerange": "free",
    "type": "museum",
    "choice": "several"
   },
   {
    "name": "scudamores_punting_co",
    "address": "granta_place_,_mill_lane",
    "area": "centre",
    "phone": "01223359750",
    "postcode": "cb21rs",
    "pricerange": "<dontknow>",
    "type": "boat",
    "choice": "several"
   }
  ],
  "context": [
   "i want to tour a college in the centre of town . what ' s available ?",
   "i have several different options available . did you want one with free entrance ?",
   "entrance fee is not an issue ."
  ],
  "output": "christ_'_s_college is free to enter",
  "gold_entities": [
   "free",
   "christ_'_s_college"
  ],
  "sketch_tags": [
   "christ_'_s_college",
   "null_tag",
   "free",
   "null_tag",
   "null_tag"
  ],
  "sketch_outs": [
   "sketch_name",
   "is",
   "sketch_entrance_fee",
   "to",
   "enter"
  ]
 },
 {
  "did": 20,
  "type": "attraction",
  "key_ptr": [],
  "kb_ptr": [],
  "kb": [
   {
    "name": "hughes_hall",
    "address": "wollaston_road",
    "area": "centre",
    "phone": "01223334898",
    "postcode": "cb12ew",
    "pricerange": "free",
    "type": "college",
    "choice": "several"
   },
   {
    "name": "corpus_christi",
    "address": "king_'_s_parade",
    "area": "centre",
    "phone": "01223338000",
    "postcode": "cb21rh",
    "pricerange": "cheap",
    "type": "college",
    "choice": "several"
   },
   {
    "name": "christ_'_s_college",
    "address": "saint_andrew_'_s_street",
    "area": "centre",
    "phone": "01223334900",
    "postcode": "cb23bu",
    "pricerange": "free",
    "type": "college"
   },
   {
    "name": "the_fitzwilliam_museum",
    "address": "trumpington_street",
    "area": "centre",
    "phone": "01223332900",
    "postcode": "cb21rb",
    "pricerange": "free",
    "type": "museum",
    "choice": "several"
   },
   {
    "name": "pembroke_college",
    "address": "trumpington_street",
    "area": "centre",
    "phone": "01223338100",
    "postcode": "cb21rf",
    "pricerange": "free",
    "type": "college",
    "choice": "several"
   },
   {
    "name": "castle_galleries",
    "address": "unit_su43_,_grande_arcade_,_saint_andrews_street",
    "area": "centre",
    "phone": "01223307402",
    "postcode": "cb23bj",
    "pricerange": "free",
    "type": "museum",
    "choice": "several"
   },
   {
    "name": "scudamores_punting_co",
    "address": "granta_place_,_mill_lane",
    "area": "centre",
    "phone": "01223359750",
    "postcode": "cb21rs",
    "pricerange": "<dontknow>",
    "type": "boat",
    "choice": "several"
   }
  ],
  "context": [
   "i want to tour a college in the centre of town . what ' s available ?",
   "i have several different options available . did you want one with free entrance ?",
   "entrance fee is not an issue .",
   "christ_'_s_college is free to enter",
   "can i have the postcode and address for that college ?"
  ],
  "output": "yes , it ' s located at saint_andrew_'_s_street , postcode cb23bu . is there any other information you need ?",
  "gold_entities": [
   "saint_andrew_'_s_street",
   "cb23bu"
  ],
  "sketch_tags": [
   "null_tag",
   "null_tag",
   "null_tag",
   "null_tag",
   "null_tag",
   "null_tag",
   "null_tag",
   "saint_andrew_'_s_street",
   "null_tag",
   "null_tag",
   "cb23bu",
   "null_tag",
   "null_tag",
   "null_tag",
   "null_tag",
   "null_tag",
   "null_tag",
   "null_tag",
   "null_tag",
   "null_tag"
  ],
  "sketch_outs": [
   "yes",
   ",",
   "it",
   "'",
   "s",
   "located",
   "at",
   "sketch_address",
   ",",
   "postcode",
   "sketch_postcode",
   ".",
   "is",
   "there",
   "any",
   "other",
   "information",
   "you",
   "need",
   "?"
  ]
 },
 {
  "did": 20,
  "type": "attraction",
  "key_ptr": [],
  "kb_ptr": [],
  "kb": [
   {
    "name": "hughes_hall",
    "address": "wollaston_road",
    "area": "centre",
    "phone": "01223334898",
    "postcode": "cb12ew",
    "pricerange": "free",
    "type": "college",
    "choice": "several"
   },
   {
    "name": "corpus_christi",
    "address": "king_'_s_parade",
    "area": "centre",
    "phone": "01223338000",
    "postcode": "cb21rh",
    "pricerange": "cheap",
    "type": "college",
    "choice": "several"
   },
   {
    "name": "christ_'_s_college",
    "address": "saint_andrew_'_s_street",
    "area": "centre",
    "phone": "01223334900",
    "postcode": "cb23bu",
    "pricerange": "free",
    "type": "college"
   },
   {
    "name": "the_fitzwilliam_museum",
    "address": "trumpington_street",
    "area": "centre",
    "phone": "01223332900",
    "postcode": "cb21rb",
    "pricerange": "free",
    "type": "museum",
    "choice": "several"
   },
   {
    "name": "pembroke_college",
    "address": "trumpington_street",
    "area": "centre",
    "phone": "01223338100",
    "postcode": "cb21rf",
    "pricerange": "free",
    "type": "college",
    "choice": "several"
   },
   {
    "name": "castle_galleries",
    "address": "unit_su43_,_grande_arcade_,_saint_andrews_street",
    "area": "centre",
    "phone": "01223307402",
    "postcode": "cb23bj",
    "pricerange": "free",
    "type": "museum",
    "choice": "several"
   },
   {
    "name": "scudamores_punting_co",
    "address": "granta_place_,_mill_lane",
    "area": "centre",
    "phone": "01223359750",
    "postcode": "cb21rs",
    "pricerange": "<dontknow>",
    "type": "boat",
    "choice": "several"
   }
  ],
  "context": [
   "i want to tour a college in the centre of town . what ' s available ?",
   "i have several different options available . did you want one with free entrance ?",
   "entrance fee is not an issue .",
   "christ_'_s_college is free to enter",
   "can i have the postcode and address for that college ?",
   "yes , it ' s located at saint_andrew_'_s_street , postcode cb23bu . is there any other information you need ?",
   "no , that ' s it . thanks ."
  ],
  "output": "thank you , goodbye .",
  "gold_entities": [],
  "sketch_tags": [
   "null_tag",
   "null_tag",
   "null_tag",
   "null_tag",
   "null_tag"
  ],
  "sketch_outs": [
   "thank",
   "you",
   ",",
   "goodbye",
   "."
  ]
 },
 {
  "did": 21,
  "type": "restaurant",
  "key_ptr": [],
  "kb_ptr": [],
  "kb": [
   {
    "name": "panahar",
    "address": "8_norfolk_street_city_centre",
    "area": "centre",
    "food": "indian",
    "phone": "01223355012",
    "postcode": "cb12lf",
    "pricerange": "expensive",
    "type": "restaurant",
    "choice": "many",
    "ref": "xlwrecbf"
   },
   {
    "name": "curry_garden",
    "address": "106_regent_street_city_centre",
    "area": "centre",
    "food": "indian",
    "phone": "01223302330",
    "postcode": "cb21dp",
    "pricerange": "expensive",
    "type": "restaurant",
    "choice": "many",
    "ref": "xlwrecbf"
   },
   {
    "name": "panahar",
    "address": "8_norfolk_street_city_centre",
    "area": "centre",
    "food": "indian",
    "phone": "01223355012",
    "postcode": "cb12lf",
    "pricerange": "expensive",
    "type": "restaurant"
   },
   {
    "name": "curry_king",
    "address": "5_jordans_yard_bridge_street_city_centre",
    "area": "centre",
    "food": "indian",
    "phone": "01223324351",
    "postcode": "cb21ug",
    "pricerange": "expensive",
    "type": "restaurant",
    "choice": "many",
    "ref": "xlwrecbf"
   },
   {
    "name": "saffron_brasserie",
    "address": "hills_road_city_centre",
    "area": "centre",
    "food": "indian",
    "phone": "01223354679",
    "postcode": "cb21la",
    "pricerange": "expensive",
    "type": "restaurant",
    "choice": "many",
    "ref": "xlwrecbf"
   },
   {
    "name": "the_golden_curry",
    "address": "mill_road_city_centre",
    "area": "centre",
    "food": "indian",
    "phone": "01223329432",
    "postcode": "cb12az",
    "pricerange": "expensive",
    "type": "restaurant",
    "choice": "many",
    "ref": "xlwrecbf"
   },
   {
    "name": "curry_queen",
    "address": "106_mill_road_city_centre",
    "area": "centre",
    "food": "indian",
    "phone": "01223351027",
    "postcode": "cb12bd",
    "pricerange": "expensive",
    "type": "restaurant",
    "choice": "many",
    "ref": "xlwrecbf"
   }
  ],
  "context": [
   "i ' m looking for an expensive place to eat located in centre of town . can you help ?"
  ],
  "output": "yes i have many to choose from . could we narrow it down by cuisine ? what type of food sounds good to you ?",
  "gold_entities": [
   "many"
  ],
  "sketch_tags": [
   "null_tag",
   "null_tag",
   "null_tag",
   "many",
   "null_tag",
   "null_tag",
   "null_tag",
   "null_tag",
   "null_tag",
   "null_tag",
   "null_tag",
   "null_tag",
   "null_tag",
   "null_tag",
   "null_tag",
   "null_tag",
   "null_tag",
   "null_tag",
   "null_tag",
   "null_tag",
   "null_tag",
   "null_tag",
   "null_tag",
   "null_tag",
   "null_tag"
  ],
  "sketch_outs": [
   "yes",
   "i",
   "have",
   "sketch_choice",
   "to",
   "choose",
   "from",
   ".",
   "could",
   "we",
   "narrow",
   "it",
   "down",
   "by",
   "cuisine",
   "?",
   "what",
   "type",
   "of",
   "food",
   "sounds",
   "good",
   "to",
   "you",
   "?"
  ]
 },
 {
  "did": 21,
  "type": "restaurant",
  "key_ptr": [],
  "kb_ptr": [],
  "kb": [
   {
    "name": "panahar",
    "address": "8_norfolk_street_city_centre",
    "area": "centre",
    "food": "indian",
    "phone": "01223355012",
    "postcode": "cb12lf",
    "pricerange": "expensive",
    "type": "restaurant",
    "choice": "many",
    "ref": "xlwrecbf"
   },
   {
    "name": "curry_garden",
    "address": "106_regent_street_city_centre",
    "area": "centre",
    "food": "indian",
    "phone": "01223302330",
    "postcode": "cb21dp",
    "pricerange": "expensive",
    "type": "restaurant",
    "choice": "many",
    "ref": "xlwrecbf"
   },
   {
    "name": "panahar",
    "address": "8_norfolk_street_city_centre",
    "area": "centre",
    "food": "indian",
    "phone": "01223355012",
    "postcode": "cb12lf",
    "pricerange": "expensive",
    "type": "restaurant"
   },
   {
    "name": "curry_king",
    "address": "5_jordans_yard_bridge_street_city_centre",
    "area": "centre",
    "food": "indian",
    "phone": "01223324351",
    "postcode": "cb21ug",
    "pricerange": "expensive",
    "type": "restaurant",
    "choice": "many",
    "ref": "xlwrecbf"
   },
   {
    "name": "saffron_brasserie",
    "address": "hills_road_city_centre",
    "area": "centre",
    "food": "indian",
    "phone": "01223354679",
    "postcode": "cb21la",
    "pricerange": "expensive",
    "type": "restaurant",
    "choice": "many",
    "ref": "xlwrecbf"
   },
   {
    "name": "the_golden_curry",
    "address": "mill_road_city_centre",
    "area": "centre",
    "food": "indian",
    "phone": "01223329432",
    "postcode": "cb12az",
    "pricerange": "expensive",
    "type": "restaurant",
    "choice": "many",
    "ref": "xlwrecbf"
   },
   {
    "name": "curry_queen",
    "address": "106_mill_road_city_centre",
    "area": "centre",
    "food": "indian",
    "phone": "01223351027",
    "postcode": "cb12bd",
    "pricerange": "expensive",
    "type": "restaurant",
    "choice": "many",
    "ref": "xlwrecbf"
   }
  ],
  "context": [
   "i ' m looking for an expensive place to eat located in centre of town . can you help ?",
   "yes i have many to choose from . could we narrow it down by cuisine ? what type of food sounds good to you ?",
   "you know , i ' d really love some latin american food . how about that ?"
  ],
  "output": "while we have lots of expensive restaurants in the center of town , none of them serve latin american food . would you like another cuisine ?",
  "gold_entities": [
   "expensive"
  ],
  "sketch_tags": [
   "null_tag",
   "null_tag",
   "null_tag",
   "null_tag",
   "null_tag",
   "expensive",
   "null_tag",
   "null_tag",
   "null_tag",
   "null_tag",
   "null_tag",
   "null_tag",
   "null_tag",
   "null_tag",
   "null_tag",
   "null_tag",
   "null_tag",
   "null_tag",
   "null_tag",
   "null_tag",
   "null_tag",
   "null_tag",
   "null_tag",
   "null_tag",
   "null_tag",
   "null_tag",
   "null_tag"
  ],
  "sketch_outs": [
   "while",
   "we",
   "have",
   "lots",
   "of",
   "sketch_pricerange",
   "restaurants",
   "in",
   "the",
   "center",
   "of",
   "town",
   ",",
   "none",
   "of",
   "them",
   "serve",
   "latin",
   "american",
   "food",
   ".",
   "would",
   "you",
   "like",
   "another",
   "cuisine",
   "?"
  ]
 },
 {
  "did": 21,
  "type": "restaurant",
  "key_ptr": [],
  "kb_ptr": [],
  "kb": [
   {
    "name": "panahar",
    "address": "8_norfolk_street_city_centre",
    "area": "centre",
    "food": "indian",
    "phone": "01223355012",
    "postcode": "cb12lf",
    "pricerange": "expensive",
    "type": "restaurant",
    "choice": "many",
    "ref": "xlwrecbf"
   },
   {
    "name": "curry_garden",
    "address": "106_regent_street_city_centre",
    "area": "centre",
    "food": "indian",
    "phone": "01223302330",
    "postcode": "cb21dp",
    "pricerange": "expensive",
    "type": "restaurant",
    "choice": "many",
    "ref": "xlwrecbf"
   },
   {
    "name": "panahar",
    "address": "8_norfolk_street_city_centre",
    "area": "centre",
    "food": "indian",
    "phone": "01223355012",
    "postcode": "cb12lf",
    "pricerange": "expensive",
    "type": "restaurant"
   },
   {
    "name": "curry_king",
    "address": "5_jordans_yard_bridge_street_city_centre",
    "area": "centre",
    "food": "indian",
    "phone": "01223324351",
    "postcode": "cb21ug",
    "pricerange": "expensive",
    "type": "restaurant",
    "choice": "many",
    "ref": "xlwrecbf"
   },
   {
    "name": "saffron_brasserie",
    "address": "hills_road_city_centre",
    "area": "centre",
    "food": "indian",
    "phone": "01223354679",
    "postcode": "cb21la",
    "pricerange": "expensive",
    "type": "restaurant",
    "choice": "many",
    "ref": "xlwrecbf"
   },
   {
    "name": "the_golden_curry",
    "address": "mill_road_city_centre",
    "area": "centre",
    "food": "indian",
    "phone": "01223329432",
    "postcode": "cb12az",
    "pricerange": "expensive",
    "type": "restaurant",
    "choice": "many",
    "ref": "xlwrecbf"
   },
   {
    "name": "curry_queen",
    "address": "106_mill_road_city_centre",
    "area": "centre",
    "food": "indian",
    "phone": "01223351027",
    "postcode": "cb12bd",
    "pricerange": "expensive",
    "type": "restaurant",
    "choice": "many",
    "ref": "xlwrecbf"
   }
  ],
  "context": [
   "i ' m looking for an expensive place to eat located in centre of town . can you help ?",
   "yes i have many to choose from . could we narrow it down by cuisine ? what type of food sounds good to you ?",
   "you know , i ' d really love some latin american food . how about that ?",
   "while we have lots of expensive restaurants in the center of town , none of them serve latin american food . would you like another cuisine ?",
   "sure , i like indian food ."
  ],
  "output": "oh yes , we have several indian restaurants ! i recommend panahar , located at 8_norfolk_street_city_centre . would you like a table there ?",
  "gold_entities": [
   "panahar",
   "indian",
   "8_norfolk_street_city_centre"
  ],
  "sketch_tags": [
   "null_tag",
   "null_tag",
   "null_tag",
   "null_tag",
   "null_tag",
   "null_tag",
   "indian",
   "null_tag",
   "null_tag",
   "null_tag",
   "null_tag",
   "panahar",
   "null_tag",
   "null_tag",
   "null_tag",
   "8_norfolk_street_city_centre",
   "null_tag",
   "null_tag",
   "null_tag",
   "null_tag",
   "null_tag",
   "null_tag",
   "null_tag",
   "null_tag"
  ],
  "sketch_outs": [
   "oh",
   "yes",
   ",",
   "we",
   "have",
   "several",
   "sketch_food",
   "restaurants",
   "!",
   "i",
   "recommend",
   "sketch_name",
   ",",
   "located",
   "at",
   "sketch_address",
   ".",
   "would",
   "you",
   "like",
   "a",
   "table",
   "there",
   "?"
  ]
 },
 {
  "did": 21,
  "type": "restaurant",
  "key_ptr": [],
  "kb_ptr": [],
  "kb": [
   {
    "name": "panahar",
    "address": "8_norfolk_street_city_centre",
    "area": "centre",
    "food": "indian",
    "phone": "01223355012",
    "postcode": "cb12lf",
    "pricerange": "expensive",
    "type": "restaurant",
    "choice": "many",
    "ref": "xlwrecbf"
   },
   {
    "name": "curry_garden",
    "address": "106_regent_street_city_centre",
    "area": "centre",
    "food": "indian",
    "phone": "01223302330",
    "postcode": "cb21dp",
    "pricerange": "expensive",
    "type": "restaurant",
    "choice": "many",
    "ref": "xlwrecbf"
   },
   {
    "name": "panahar",
    "address": "8_norfolk_street_city_centre",
    "area": "centre",
    "food": "indian",
    "phone": "01223355012",
    "postcode": "cb12lf",
    "pricerange": "expensive",
    "type": "restaurant"
   },
   {
    "name": "curry_king",
    "address": "5_jordans_yard_bridge_street_city_centre",
    "area": "centre",
    "food": "indian",
    "phone": "01223324351",
    "postcode": "cb21ug",
    "pricerange": "expensive",
    "type": "restaurant",
    "choice": "many",
    "ref": "xlwrecbf"
   },
   {
    "name": "saffron_brasserie",
    "address": "hills_road_city_centre",
    "area": "centre",
    "food": "indian",
    "phone": "01223354679",
    "postcode": "cb21la",
    "pricerange": "expensive",
    "type": "restaurant",
    "choice": "many",
    "ref": "xlwrecbf"
   },
   {
    "name": "the_golden_curry",
    "address": "mill_road_city_centre",
    "area": "centre",
    "food": "indian",
    "phone": "01223329432",
    "postcode": "cb12az",
    "pricerange": "expensive",
    "type": "restaurant",
    "choice": "many",
    "ref": "xlwrecbf"
   },
   {
    "name": "curry_queen",
    "address": "106_mill_road_city_centre",
    "area": "centre",
    "food": "indian",
    "phone": "01223351027",
    "postcode": "cb12bd",
    "pricerange": "expensive",
    "type": "restaurant",
    "choice": "many",
    "ref": "xlwrecbf"
   }
  ],
  "context": [
   "i ' m looking for an expensive place to eat located in centre of town . can you help ?",
   "yes i have many to choose from . could we narrow it down by cuisine ? what type of food sounds good to you ?",
   "you know , i ' d really love some latin american food . how about that ?",
   "while we have lots of expensive restaurants in the center of town , none of them serve latin american food . would you like another cuisine ?",
   "sure , i like indian food .",
   "oh yes , we have several indian restaurants ! i recommend panahar , located at 8_norfolk_street_city_centre . would you like a table there ?",
   "yes please . book one for saturday at 19:45 . there will be 3 people ."
  ],
  "output": "there doesn ' t seem to be any availability for saturday at 19:45 . is there another time slot , or possibly another day , that would work for you ?",
  "gold_entities": [],
  "sketch_tags": [
   "null_tag",
   "null_tag",
   "null_tag",
   "null_tag",
   "null_tag",
   "null_tag",
   "null_tag",
   "null_tag",
   "null_tag",
   "null_tag",
   "null_tag",
   "null_tag",
   "null_tag",
   "null_tag",
   "null_tag",
   "null_tag",
   "null_tag",
   "null_tag",
   "null_tag",
   "null_tag",
   "null_tag",
   "null_tag",
   "null_tag",
   "null_tag",
   "null_tag",
   "null_tag",
   "null_tag",
   "null_tag",
   "null_tag",
   "null_tag",
   "null_tag"
  ],
  "sketch_outs": [
   "there",
   "doesn",
   "'",
   "t",
   "seem",
   "to",
   "be",
   "any",
   "availability",
   "for",
   "saturday",
   "at",
   "19:45",
   ".",
   "is",
   "there",
   "another",
   "time",
   "slot",
   ",",
   "or",
   "possibly",
   "another",
   "day",
   ",",
   "that",
   "would",
   "work",
   "for",
   "you",
   "?"
  ]
 },
 {
  "did": 21,
  "type": "restaurant",
  "key_ptr": [],
  "kb_ptr": [],
  "kb": [
   {
    "name": "panahar",
    "address": "8_norfolk_street_city_centre",
    "area": "centre",
    "food": "indian",
    "phone": "01223355012",
    "postcode": "cb12lf",
    "pricerange": "expensive",
    "type": "restaurant",
    "choice": "many",
    "ref": "xlwrecbf"
   },
   {
    "name": "curry_garden",
    "address": "106_regent_street_city_centre",
    "area": "centre",
    "food": "indian",
    "phone": "01223302330",
    "postcode": "cb21dp",
    "pricerange": "expensive",
    "type": "restaurant",
    "choice": "many",
    "ref": "xlwrecbf"
   },
   {
    "name": "panahar",
    "address": "8_norfolk_street_city_centre",
    "area": "centre",
    "food": "indian",
    "phone": "01223355012",
    "postcode": "cb12lf",
    "pricerange": "expensive",
    "type": "restaurant"
   },
   {
    "name": "curry_king",
    "address": "5_jordans_yard_bridge_street_city_centre",
    "area": "centre",
    "food": "indian",
    "phone": "01223324351",
    "postcode": "cb21ug",
    "pricerange": "expensive",
    "type": "restaurant",
    "choice": "many",
    "ref": "xlwrecbf"
   },
   {
    "name": "saffron_brasserie",
    "address": "hills_road_city_centre",
    "area": "centre",
    "food": "indian",
    "phone": "01223354679",
    "postcode": "cb21la",
    "pricerange": "expensive",
    "type": "restaurant",
    "choice": "many",
    "ref": "xlwrecbf"
   },
   {
    "name": "the_golden_curry",
    "address": "mill_road_city_centre",
    "area": "centre",
    "food": "indian",
    "phone": "01223329432",
    "postcode": "cb12az",
    "pricerange": "expensive",
    "type": "restaurant",
    "choice": "many",
    "ref": "xlwrecbf"
   },
   {
    "name": "curry_queen",
    "address": "106_mill_road_city_centre",
    "area": "centre",
    "food": "indian",
    "phone": "01223351027",
    "postcode": "cb12bd",
    "pricerange": "expensive",
    "type": "restaurant",
    "choice": "many",
    "ref": "xlwrecbf"
   }
  ],
  "context": [
   "i ' m looking for an expensive place to eat located in centre of town . can you help ?",
   "yes i have many to choose from . could we narrow it down by cuisine ? what type of food sounds good to you ?",
   "you know , i ' d really love some latin american food . how about that ?",
   "while we have lots of expensive restaurants in the center of town , none of them serve latin american food . would you like another cuisine ?",
   "sure , i like indian food .",
   "oh yes , we have several indian restaurants ! i recommend panahar , located at 8_norfolk_street_city_centre . would you like a table there ?",
   "yes please . book one for saturday at 19:45 . there will be 3 people .",
   "there doesn ' t seem to be any availability for saturday at 19:45 . is there another time slot , or possibly another day , that would work for you ?",
   "let ' s try an hour earlier ."
  ],
  "output": "the booking was successful at 18:45 . your reference number is : xlwrecbf . is there anything else that i can do for you ?",
  "gold_entities": [
   "xlwrecbf"
  ],
  "sketch_tags": [
   "null_tag",
   "null_tag",
   "null_tag",
   "null_tag",
   "null_tag",
   "null_tag",
   "null_tag",
   "null_tag",
   "null_tag",
   "null_tag",
   "null_tag",
   "null_tag",
   "xlwrecbf",
   "null_tag",
   "null_tag",
   "null_tag",
   "null_tag",
   "null_tag",
   "null_tag",
   "null_tag",
   "null_tag",
   "null_tag",
   "null_tag",
   "null_tag",
   "null_tag"
  ],
  "sketch_outs": [
   "the",
   "booking",
   "was",
   "successful",
   "at",
   "18:45",
   ".",
   "your",
   "reference",
   "number",
   "is",
   ":",
   "sketch_ref",
   ".",
   "is",
   "there",
   "anything",
   "else",
   "that",
   "i",
   "can",
   "do",
   "for",
   "you",
   "?"
  ]
 },
 {
  "did": 21,
  "type": "restaurant",
  "key_ptr": [],
  "kb_ptr": [],
  "kb": [
   {
    "name": "panahar",
    "address": "8_norfolk_street_city_centre",
    "area": "centre",
    "food": "indian",
    "phone": "01223355012",
    "postcode": "cb12lf",
    "pricerange": "expensive",
    "type": "restaurant",
    "choice": "many",
    "ref": "xlwrecbf"
   },
   {
    "name": "curry_garden",
    "address": "106_regent_street_city_centre",
    "area": "centre",
    "food": "indian",
    "phone": "01223302330",
    "postcode": "cb21dp",
    "pricerange": "expensive",
    "type": "restaurant",
    "choice": "many",
    "ref": "xlwrecbf"
   },
   {
    "name": "panahar",
    "address": "8_norfolk_street_city_centre",
    "area": "centre",
    "food": "indian",
    "phone": "01223355012",
    "postcode": "cb12lf",
    "pricerange": "expensive",
    "type": "restaurant"
   },
   {
    "name": "curry_king",
    "address": "5_jordans_yard_bridge_street_city_centre",
    "area": "centre",
    "food": "indian",
    "phone": "01223324351",
    "postcode": "cb21ug",
    "pricerange": "expensive",
    "type": "restaurant",
    "choice": "many",
    "ref": "xlwrecbf"
   },
   {
    "name": "saffron_brasserie",
    "address": "hills_road_city_centre",
    "area": "centre",
    "food": "indian",
    "phone": "01223354679",
    "postcode": "cb21la",
    "pricerange": "expensive",
    "type": "restaurant",
    "choice": "many",
    "ref": "xlwrecbf"
   },
   {
    "name": "the_golden_curry",
    "address": "mill_road_city_centre",
    "area": "centre",
    "food": "indian",
    "phone": "01223329432",
    "postcode": "cb12az",
    "pricerange": "expensive",
    "type": "restaurant",
    "choice": "many",
    "ref": "xlwrecbf"
   },
   {
    "name": "curry_queen",
    "address": "106_mill_road_city_centre",
    "area": "centre",
    "food": "indian",
    "phone": "01223351027",
    "postcode": "cb12bd",
    "pricerange": "expensive",
    "type": "restaurant",
    "choice": "many",
    "ref": "xlwrecbf"
   }
  ],
  "context": [
   "i ' m looking for an expensive place to eat located in centre of town . can you help ?",
   "yes i have many to choose from . could we narrow it down by cuisine ? what type of food sounds good to you ?",
   "you know , i ' d really love some latin american food . how about that ?",
   "while we have lots of expensive restaurants in the center of town , none of them serve latin american food . would you like another cuisine ?",
   "sure , i like indian food .",
   "oh yes , we have several indian restaurants ! i recommend panahar , located at 8_norfolk_street_city_centre . would you like a table there ?",
   "yes please . book one for saturday at 19:45 . there will be 3 people .",
   "there doesn ' t seem to be any availability for saturday at 19:45 . is there another time slot , or possibly another day , that would work for you ?",
   "let ' s try an hour earlier .",
   "the booking was successful at 18:45 . your reference number is : xlwrecbf . is there anything else that i can do for you ?",
   "no that ' s all i needed . thank you !"
  ],
  "output": "thank you for calling , enjoy !",
  "gold_entities": [],
  "sketch_tags": [
   "null_tag",
   "null_tag",
   "null_tag",
   "null_tag",
   "null_tag",
   "null_tag",
   "null_tag"
  ],
  "sketch_outs": [
   "thank",
   "you",
   "for",
   "calling",
   ",",
   "enjoy",
   "!"
  ]
 },
 {
  "did": 22,
  "type": "restaurant",
  "key_ptr": [],
  "kb_ptr": [],
  "kb": [
   {
    "name": "bloomsbury_restaurant",
    "address": "crowne_plaza_hotel_20_downing_street",
    "area": "centre",
    "food": "international",
    "phone": "08719429180",
    "postcode": "cb23dt",
    "pricerange": "moderate",
    "type": "restaurant",
    "choice": "two"
   },
   {
    "name": "the_missing_sock",
    "address": "finders_corner_newmarket_road",
    "area": "east",
    "food": "international",
    "phone": "01223812660",
    "postcode": "cb259aq",
    "pricerange": "cheap",
    "type": "restaurant",
    "choice": "two"
   },
   {
    "name": "curry_garden",
    "address": "106_regent_street_city_centre",
    "area": "centre",
    "food": "indian",
    "phone": "01223302330",
    "postcode": "cb21dp",
    "pricerange": "expensive",
    "type": "restaurant",
    "choice": "two"
   },
   {
    "name": "the_varsity_restaurant",
    "address": "35_saint_andrews_street_city_centre",
    "area": "centre",
    "food": "international",
    "phone": "01223356060",
    "postcode": "cb23ar",
    "pricerange": "moderate",
    "type": "restaurant"
   },
   {
    "name": "bloomsbury_restaurant",
    "address": "crowne_plaza_hotel_20_downing_street",
    "area": "centre",
    "food": "international",
    "phone": "08719429180",
    "postcode": "cb23dt",
    "pricerange": "moderate",
    "type": "restaurant"
   },
   {
    "name": "pizza_hut_city_centre",
    "address": "regent_street_city_centre",
    "area": "centre",
    "food": "italian",
    "phone": "01223323737",
    "postcode": "cb21ab",
    "pricerange": "cheap",
    "type": "restaurant",
    "choice": "two"
   },
   {
    "name": "the_varsity_restaurant",
    "address": "35_saint_andrews_street_city_centre",
    "area": "centre",
    "food": "international",
    "phone": "01223356060",
    "postcode": "cb23ar",
    "pricerange": "moderate",
    "type": "restaurant",
    "choice": "two"
   }
  ],
  "context": [
   "are there any moderately priced restaurants serving international food ?"
  ],
  "output": "yes , there are two in the centre of town . the_varsity_restaurant and the bloomsbury_restaurant . would you like more information ?",
  "gold_entities": [
   "the_varsity_restaurant",
   "two",
   "bloomsbury_restaurant",
   "centre"
  ],
  "sketch_tags": [
   "null_tag",
   "null_tag",
   "null_tag",
   "null_tag",
   "two",
   "null_tag",
   "null_tag",
   "centre",
   "null_tag",
   "null_tag",
   "null_tag",
   "the_varsity_restaurant",
   "null_tag",
   "null_tag",
   "bloomsbury_restaurant",
   "null_tag",
   "null_tag",
   "null_tag",
   "null_tag",
   "null_tag",
   "null_tag",
   "null_tag"
  ],
  "sketch_outs": [
   "yes",
   ",",
   "there",
   "are",
   "sketch_choice",
   "in",
   "the",
   "sketch_area",
   "of",
   "town",
   ".",
   "sketch_name",
   "and",
   "the",
   "sketch_name",
   ".",
   "would",
   "you",
   "like",
   "more",
   "information",
   "?"
  ]
 },
 {
  "did": 22,
  "type": "restaurant",
  "key_ptr": [],
  "kb_ptr": [],
  "kb": [
   {
    "name": "bloomsbury_restaurant",
    "address": "crowne_plaza_hotel_20_downing_street",
    "area": "centre",
    "food": "international",
    "phone": "08719429180",
    "postcode": "cb23dt",
    "pricerange": "moderate",
    "type": "restaurant",
    "choice": "two"
   },
   {
    "name": "the_missing_sock",
    "address": "finders_corner_newmarket_road",
    "area": "east",
    "food": "international",
    "phone": "01223812660",
    "postcode": "cb259aq",
    "pricerange": "cheap",
    "type": "restaurant",
    "choice": "two"
   },
   {
    "name": "curry_garden",
    "address": "106_regent_street_city_centre",
    "area": "centre",
    "food": "indian",
    "phone": "01223302330",
    "postcode": "cb21dp",
    "pricerange": "expensive",
    "type": "restaurant",
    "choice": "two"
   },
   {
    "name": "the_varsity_restaurant",
    "address": "35_saint_andrews_street_city_centre",
    "area": "centre",
    "food": "international",
    "phone": "01223356060",
    "postcode": "cb23ar",
    "pricerange": "moderate",
    "type": "restaurant"
   },
   {
    "name": "bloomsbury_restaurant",
    "address": "crowne_plaza_hotel_20_downing_street",
    "area": "centre",
    "food": "international",
    "phone": "08719429180",
    "postcode": "cb23dt",
    "pricerange": "moderate",
    "type": "restaurant"
   },
   {
    "name": "pizza_hut_city_centre",
    "address": "regent_street_city_centre",
    "area": "centre",
    "food": "italian",
    "phone": "01223323737",
    "postcode": "cb21ab",
    "pricerange": "cheap",
    "type": "restaurant",
    "choice": "two"
   },
   {
    "name": "the_varsity_restaurant",
    "address": "35_saint_andrews_street_city_centre",
    "area": "centre",
    "food": "international",
    "phone": "01223356060",
    "postcode": "cb23ar",
    "pricerange": "moderate",
    "type": "restaurant",
    "choice": "two"
   }
  ],
  "context": [
   "are there any moderately priced restaurants serving international food ?",
   "yes , there are two in the centre of town . the_varsity_restaurant and the bloomsbury_restaurant . would you like more information ?",
   "what is the address of the bloomsbury ?"
  ],
  "output": "they are located at crowne_plaza_hotel_20_downing_street",
  "gold_entities": [
   "crowne_plaza_hotel_20_downing_street"
  ],
  "sketch_tags": [
   "null_tag",
   "null_tag",
   "null_tag",
   "null_tag",
   "crowne_plaza_hotel_20_downing_street"
  ],
  "sketch_outs": [
   "they",
   "are",
   "located",
   "at",
   "sketch_address"
  ]
 },
 {
  "did": 22,
  "type": "restaurant",
  "key_ptr": [],
  "kb_ptr": [],
  "kb": [
   {
    "name": "bloomsbury_restaurant",
    "address": "crowne_plaza_hotel_20_downing_street",
    "area": "centre",
    "food": "international",
    "phone": "08719429180",
    "postcode": "cb23dt",
    "pricerange": "moderate",
    "type": "restaurant",
    "choice": "two"
   },
   {
    "name": "the_missing_sock",
    "address": "finders_corner_newmarket_road",
    "area": "east",
    "food": "international",
    "phone": "01223812660",
    "postcode": "cb259aq",
    "pricerange": "cheap",
    "type": "restaurant",
    "choice": "two"
   },
   {
    "name": "curry_garden",
    "address": "106_regent_street_city_centre",
    "area": "centre",
    "food": "indian",
    "phone": "01223302330",
    "postcode": "cb21dp",
    "pricerange": "expensive",
    "type": "restaurant",
    "choice": "two"
   },
   {
    "name": "the_varsity_restaurant",
    "address": "35_saint_andrews_street_city_centre",
    "area": "centre",
    "food": "international",
    "phone": "01223356060",
    "postcode": "cb23ar",
    "pricerange": "moderate",
    "type": "restaurant"
   },
   {
    "name": "bloomsbury_restaurant",
    "address": "crowne_plaza_hotel_20_downing_street",
    "area": "centre",
    "food": "international",
    "phone": "08719429180",
    "postcode": "cb23dt",
    "pricerange": "moderate",
    "type": "restaurant"
   },
   {
    "name": "pizza_hut_city_centre",
    "address": "regent_street_city_centre",
    "area": "centre",
    "food": "italian",
    "phone": "01223323737",
    "postcode": "cb21ab",
    "pricerange": "cheap",
    "type": "restaurant",
    "choice": "two"
   },
   {
    "name": "the_varsity_restaurant",
    "address": "35_saint_andrews_street_city_centre",
    "area": "centre",
    "food": "international",
    "phone": "01223356060",
    "postcode": "cb23ar",
    "pricerange": "moderate",
    "type": "restaurant",
    "choice": "two"
   }
  ],
  "context": [
   "are there any moderately priced restaurants serving international food ?",
   "yes , there are two in the centre of town . the_varsity_restaurant and the bloomsbury_restaurant . would you like more information ?",
   "what is the address of the bloomsbury ?",
   "they are located at crowne_plaza_hotel_20_downing_street",
   "what is their phone number ?"
  ],
  "output": "the phone number for the bloomsbury_restaurant is 08719429180 . can i help you in arranging a reservation ?",
  "gold_entities": [
   "08719429180",
   "bloomsbury_restaurant"
  ],
  "sketch_tags": [
   "null_tag",
   "null_tag",
   "null_tag",
   "null_tag",
   "null_tag",
   "bloomsbury_restaurant",
   "null_tag",
   "08719429180",
   "null_tag",
   "null_tag",
   "null_tag",
   "null_tag",
   "null_tag",
   "null_tag",
   "null_tag",
   "null_tag",
   "null_tag",
   "null_tag"
  ],
  "sketch_outs": [
   "the",
   "phone",
   "number",
   "for",
   "the",
   "sketch_name",
   "is",
   "sketch_phone",
   ".",
   "can",
   "i",
   "help",
   "you",
   "in",
   "arranging",
   "a",
   "reservation",
   "?"
  ]
 },
 {
  "did": 22,
  "type": "restaurant",
  "key_ptr": [],
  "kb_ptr": [],
  "kb": [
   {
    "name": "bloomsbury_restaurant",
    "address": "crowne_plaza_hotel_20_downing_street",
    "area": "centre",
    "food": "international",
    "phone": "08719429180",
    "postcode": "cb23dt",
    "pricerange": "moderate",
    "type": "restaurant",
    "choice": "two"
   },
   {
    "name": "the_missing_sock",
    "address": "finders_corner_newmarket_road",
    "area": "east",
    "food": "international",
    "phone": "01223812660",
    "postcode": "cb259aq",
    "pricerange": "cheap",
    "type": "restaurant",
    "choice": "two"
   },
   {
    "name": "curry_garden",
    "address": "106_regent_street_city_centre",
    "area": "centre",
    "food": "indian",
    "phone": "01223302330",
    "postcode": "cb21dp",
    "pricerange": "expensive",
    "type": "restaurant",
    "choice": "two"
   },
   {
    "name": "the_varsity_restaurant",
    "address": "35_saint_andrews_street_city_centre",
    "area": "centre",
    "food": "international",
    "phone": "01223356060",
    "postcode": "cb23ar",
    "pricerange": "moderate",
    "type": "restaurant"
   },
   {
    "name": "bloomsbury_restaurant",
    "address": "crowne_plaza_hotel_20_downing_street",
    "area": "centre",
    "food": "international",
    "phone": "08719429180",
    "postcode": "cb23dt",
    "pricerange": "moderate",
    "type": "restaurant"
   },
   {
    "name": "pizza_hut_city_centre",
    "address": "regent_street_city_centre",
    "area": "centre",
    "food": "italian",
    "phone": "01223323737",
    "postcode": "cb21ab",
    "pricerange": "cheap",
    "type": "restaurant",
    "choice": "two"
   },
   {
    "name": "the_varsity_restaurant",
    "address": "35_saint_andrews_street_city_centre",
    "area": "centre",
    "food": "international",
    "phone": "01223356060",
    "postcode": "cb23ar",
    "pricerange": "moderate",
    "type": "restaurant",
    "choice": "two"
   }
  ],
  "context": [
   "are there any moderately priced restaurants serving international food ?",
   "yes , there are two in the centre of town . the_varsity_restaurant and the bloomsbury_restaurant . would you like more information ?",
   "what is the address of the bloomsbury ?",
   "they are located at crowne_plaza_hotel_20_downing_street",
   "what is their phone number ?",
   "the phone number for the bloomsbury_restaurant is 08719429180 . can i help you in arranging a reservation ?",
   "not at the moment but i would also like their address and postcode ."
  ],
  "output": "the bloomsbury_restaurant can be found at crowne_plaza_hotel_20_downing_street with a postcode of cb23dt .",
  "gold_entities": [
   "cb23dt",
   "crowne_plaza_hotel_20_downing_street",
   "bloomsbury_restaurant"
  ],
  "sketch_tags": [
   "null_tag",
   "bloomsbury_restaurant",
   "null_tag",
   "null_tag",
   "null_tag",
   "null_tag",
   "crowne_plaza_hotel_20_downing_street",
   "null_tag",
   "null_tag",
   "null_tag",
   "null_tag",
   "cb23dt",
   "null_tag"
  ],
  "sketch_outs": [
   "the",
   "sketch_name",
   "can",
   "be",
   "found",
   "at",
   "sketch_address",
   "with",
   "a",
   "postcode",
   "of",
   "sketch_postcode",
   "."
  ]
 },
 {
  "did": 22,
  "type": "restaurant",
  "key_ptr": [],
  "kb_ptr": [],
  "kb": [
   {
    "name": "bloomsbury_restaurant",
    "address": "crowne_plaza_hotel_20_downing_street",
    "area": "centre",
    "food": "international",
    "phone": "08719429180",
    "postcode": "cb23dt",
    "pricerange": "moderate",
    "type": "restaurant",
    "choice": "two"
   },
   {
    "name": "the_missing_sock",
    "address": "finders_corner_newmarket_road",
    "area": "east",
    "food": "international",
    "phone": "01223812660",
    "postcode": "cb259aq",
    "pricerange": "cheap",
    "type": "restaurant",
    "choice": "two"
   },
   {
    "name": "curry_garden",
    "address": "106_regent_street_city_centre",
    "area": "centre",
    "food": "indian",
    "phone": "01223302330",
    "postcode": "cb21dp",
    "pricerange": "expensive",
    "type": "restaurant",
    "choice": "two"
   },
   {
    "name": "the_varsity_restaurant",
    "address": "35_saint_andrews_street_city_centre",
    "area": "centre",
    "food": "international",
    "phone": "01223356060",
    "postcode": "cb23ar",
    "pricerange": "moderate",
    "type": "restaurant"
   },
   {
    "name": "bloomsbury_restaurant",
    "address": "crowne_plaza_hotel_20_downing_street",
    "area": "centre",
    "food": "international",
    "phone": "08719429180",
    "postcode": "cb23dt",
    "pricerange": "moderate",
    "type": "restaurant"
   },
   {
    "name": "pizza_hut_city_centre",
    "address": "regent_street_city_centre",
    "area": "centre",
    "food": "italian",
    "phone": "01223323737",
    "postcode": "cb21ab",
    "pricerange": "cheap",
    "type": "restaurant",
    "choice": "two"
   },
   {
    "name": "the_varsity_restaurant",
    "address": "35_saint_andrews_street_city_centre",
    "area": "centre",
    "food": "international",
    "phone": "01223356060",
    "postcode": "cb23ar",
    "pricerange": "moderate",
    "type": "restaurant",
    "choice": "two"
   }
  ],
  "context": [
   "are there any moderately priced restaurants serving international food ?",
   "yes , there are two in the centre of town . the_varsity_restaurant and the bloomsbury_restaurant . would you like more information ?",
   "what is the address of the bloomsbury ?",
   "they are located at crowne_plaza_hotel_20_downing_street",
   "what is their phone number ?",
   "the phone number for the bloomsbury_restaurant is 08719429180 . can i help you in arranging a reservation ?",
   "not at the moment but i would also like their address and postcode .",
   "the bloomsbury_restaurant can be found at crowne_plaza_hotel_20_downing_street with a postcode of cb23dt .",
   "great , thanks very much !"
  ],
  "output": "you are welcome . do you need anything else ?",
  "gold_entities": [],
  "sketch_tags": [
   "null_tag",
   "null_tag",
   "null_tag",
   "null_tag",
   "null_tag",
   "null_tag",
   "null_tag",
   "null_tag",
   "null_tag",
   "null_tag"
  ],
  "sketch_outs": [
   "you",
   "are",
   "welcome",
   ".",
   "do",
   "you",
   "need",
   "anything",
   "else",
   "?"
  ]
 },
 {
  "did": 22,
  "type": "restaurant",
  "key_ptr": [],
  "kb_ptr": [],
  "kb": [
   {
    "name": "bloomsbury_restaurant",
    "address": "crowne_plaza_hotel_20_downing_street",
    "area": "centre",
    "food": "international",
    "phone": "08719429180",
    "postcode": "cb23dt",
    "pricerange": "moderate",
    "type": "restaurant",
    "choice": "two"
   },
   {
    "name": "the_missing_sock",
    "address": "finders_corner_newmarket_road",
    "area": "east",
    "food": "international",
    "phone": "01223812660",
    "postcode": "cb259aq",
    "pricerange": "cheap",
    "type": "restaurant",
    "choice": "two"
   },
   {
    "name": "curry_garden",
    "address": "106_regent_street_city_centre",
    "area": "centre",
    "food": "indian",
    "phone": "01223302330",
    "postcode": "cb21dp",
    "pricerange": "expensive",
    "type": "restaurant",
    "choice": "two"
   },
   {
    "name": "the_varsity_restaurant",
    "address": "35_saint_andrews_street_city_centre",
    "area": "centre",
    "food": "international",
    "phone": "01223356060",
    "postcode": "cb23ar",
    "pricerange": "moderate",
    "type": "restaurant"
   },
   {
    "name": "bloomsbury_restaurant",
    "address": "crowne_plaza_hotel_20_downing_street",
    "area": "centre",
    "food": "international",
    "phone": "08719429180",
    "postcode": "cb23dt",
    "pricerange": "moderate",
    "type": "restaurant"
   },
   {
    "name": "pizza_hut_city_centre",
    "address": "regent_street_city_centre",
    "area": "centre",
    "food": "italian",
    "phone": "01223323737",
    "postcode": "cb21ab",
    "pricerange": "cheap",
    "type": "restaurant",
    "choice": "two"
   },
   {
    "name": "the_varsity_restaurant",
    "address": "35_saint_andrews_street_city_centre",
    "area": "centre",
    "food": "international",
    "phone": "01223356060",
    "postcode": "cb23ar",
    "pricerange": "moderate",
    "type": "restaurant",
    "choice": "two"
   }
  ],
  "context": [
   "are there any moderately priced restaurants serving international food ?",
   "yes , there are two in the centre of town . the_varsity_restaurant and the bloomsbury_restaurant . would you like more information ?",
   "what is the address of the bloomsbury ?",
   "they are located at crowne_plaza_hotel_20_downing_street",
   "what is their phone number ?",
   "the phone number for the bloomsbury_restaurant is 08719429180 . can i help you in arranging a reservation ?",
   "not at the moment but i would also like their address and postcode .",
   "the bloomsbury_restaurant can be found at crowne_plaza_hotel_20_downing_street with a postcode of cb23dt .",
   "great , thanks very much !",
   "you are welcome . do you need anything else ?",
   "no , thank you . that is all ."
  ],
  "output": "thank you . goodbye .",
  "gold_entities": [],
  "sketch_tags": [
   "null_tag",
   "null_tag",
   "null_tag",
   "null_tag",
   "null_tag"
  ],
  "sketch_outs": [
   "thank",
   "you",
   ".",
   "goodbye",
   "."
  ]
 },
 {
  "did": 23,
  "type": "restaurant",
  "key_ptr": [],
  "kb_ptr": [],
  "kb": [
   {
    "name": "city_stop_restaurant",
    "address": "cambridge_city_football_club_milton_road_chesterton",
    "area": "north",
    "phone": "01223363270",
    "postcode": "cb41uy",
    "pricerange": "expensive",
    "food": "european",
    "type": "restaurant",
    "choice": "five",
    "ref": "j8igns09"
   },
   {
    "name": "curry_garden",
    "address": "106_regent_street_city_centre",
    "area": "centre",
    "food": "indian",
    "phone": "01223302330",
    "postcode": "cb21dp",
    "pricerange": "expensive",
    "type": "restaurant",
    "choice": "five",
    "ref": "j8igns09"
   },
   {
    "name": "hakka",
    "address": "milton_road_chesterton",
    "area": "north",
    "food": "chinese",
    "phone": "01223568988",
    "postcode": "cb41jy",
    "pricerange": "expensive",
    "type": "restaurant",
    "choice": "five",
    "ref": "j8igns09"
   },
   {
    "name": "saigon_city",
    "address": "169_high_street_chesterton_chesterton",
    "area": "north",
    "food": "asian_oriental",
    "phone": "01223356555",
    "postcode": "cb41nl",
    "pricerange": "expensive",
    "type": "restaurant"
   },
   {
    "name": "the_hotpot",
    "address": "66_chesterton_road_chesterton",
    "area": "north",
    "food": "chinese",
    "phone": "01223366552",
    "postcode": "cb41ep",
    "pricerange": "expensive",
    "type": "restaurant",
    "choice": "five",
    "ref": "j8igns09"
   },
   {
    "name": "saigon_city",
    "address": "169_high_street_chesterton_chesterton",
    "area": "north",
    "food": "asian_oriental",
    "phone": "01223356555",
    "postcode": "cb41nl",
    "pricerange": "expensive",
    "type": "restaurant",
    "choice": "five",
    "ref": "j8igns09"
   },
   {
    "name": "restaurant_two_two",
    "address": "22_chesterton_road_chesterton",
    "area": "north",
    "food": "french",
    "phone": "01223351880",
    "postcode": "cb43ax",
    "pricerange": "expensive",
    "type": "restaurant",
    "choice": "five",
    "ref": "j8igns09"
   }
  ],
  "context": [
   "i ' d like a restuarant in the north with expensive food ."
  ],
  "output": "there are five places , which type of food do you prefer ?",
  "gold_entities": [
   "five"
  ],
  "sketch_tags": [
   "null_tag",
   "null_tag",
   "five",
   "null_tag",
   "null_tag",
   "null_tag",
   "null_tag",
   "null_tag",
   "null_tag",
   "null_tag",
   "null_tag",
   "null_tag",
   "null_tag"
  ],
  "sketch_outs": [
   "there",
   "are",
   "sketch_choice",
   "places",
   ",",
   "which",
   "type",
   "of",
   "food",
   "do",
   "you",
   "prefer",
   "?"
  ]
 },
 {
  "did": 23,
  "type": "restaurant",
  "key_ptr": [],
  "kb_ptr": [],
  "kb": [
   {
    "name": "city_stop_restaurant",
    "address": "cambridge_city_football_club_milton_road_chesterton",
    "area": "north",
    "phone": "01223363270",
    "postcode": "cb41uy",
    "pricerange": "expensive",
    "food": "european",
    "type": "restaurant",
    "choice": "five",
    "ref": "j8igns09"
   },
   {
    "name": "curry_garden",
    "address": "106_regent_street_city_centre",
    "area": "centre",
    "food": "indian",
    "phone": "01223302330",
    "postcode": "cb21dp",
    "pricerange": "expensive",
    "type": "restaurant",
    "choice": "five",
    "ref": "j8igns09"
   },
   {
    "name": "hakka",
    "address": "milton_road_chesterton",
    "area": "north",
    "food": "chinese",
    "phone": "01223568988",
    "postcode": "cb41jy",
    "pricerange": "expensive",
    "type": "restaurant",
    "choice": "five",
    "ref": "j8igns09"
   },
   {
    "name": "saigon_city",
    "address": "169_high_street_chesterton_chesterton",
    "area": "north",
    "food": "asian_oriental",
    "phone": "01223356555",
    "postcode": "cb41nl",
    "pricerange": "expensive",
    "type": "restaurant"
   },
   {
    "name": "the_hotpot",
    "address": "66_chesterton_road_chesterton",
    "area": "north",
    "food": "chinese",
    "phone": "01223366552",
    "postcode": "cb41ep",
    "pricerange": "expensive",
    "type": "restaurant",
    "choice": "five",
    "ref": "j8igns09"
   },
   {
    "name": "saigon_city",
    "address": "169_high_street_chesterton_chesterton",
    "area": "north",
    "food": "asian_oriental",
    "phone": "01223356555",
    "postcode": "cb41nl",
    "pricerange": "expensive",
    "type": "restaurant",
    "choice": "five",
    "ref": "j8igns09"
   },
   {
    "name": "restaurant_two_two",
    "address": "22_chesterton_road_chesterton",
    "area": "north",
    "food": "french",
    "phone": "01223351880",
    "postcode": "cb43ax",
    "pricerange": "expensive",
    "type": "restaurant",
    "choice": "five",
    "ref": "j8igns09"
   }
  ],
  "context": [
   "i ' d like a restuarant in the north with expensive food .",
   "there are five places , which type of food do you prefer ?",
   "surprise me , i just want something pricey to impress my friends . it ' ll be a party of seven ."
  ],
  "output": "i found five restaurants , what day and time would you like to go ?",
  "gold_entities": [
   "five"
  ],
  "sketch_tags": [
   "null_tag",
   "null_tag",
   "five",
   "null_tag",
   "null_tag",
   "null_tag",
   "null_tag",
   "null_tag",
   "null_tag",
   "null_tag",
   "null_tag",
   "null_tag",
   "null_tag",
   "null_tag",
   "null_tag"
  ],
  "sketch_outs": [
   "i",
   "found",
   "sketch_choice",
   "restaurants",
   ",",
   "what",
   "day",
   "and",
   "time",
   "would",
   "you",
   "like",
   "to",
   "go",
   "?"
  ]
 },
 {
  "did": 23,
  "type": "restaurant",
  "key_ptr": [],
  "kb_ptr": [],
  "kb": [
   {
    "name": "city_stop_restaurant",
    "address": "cambridge_city_football_club_milton_road_chesterton",
    "area": "north",
    "phone": "01223363270",
    "postcode": "cb41uy",
    "pricerange": "expensive",
    "food": "european",
    "type": "restaurant",
    "choice": "five",
    "ref": "j8igns09"
   },
   {
    "name": "curry_garden",
    "address": "106_regent_street_city_centre",
    "area": "centre",
    "food": "indian",
    "phone": "01223302330",
    "postcode": "cb21dp",
    "pricerange": "expensive",
    "type": "restaurant",
    "choice": "five",
    "ref": "j8igns09"
   },
   {
    "name": "hakka",
    "address": "milton_road_chesterton",
    "area": "north",
    "food": "chinese",
    "phone": "01223568988",
    "postcode": "cb41jy",
    "pricerange": "expensive",
    "type": "restaurant",
    "choice": "five",
    "ref": "j8igns09"
   },
   {
    "name": "saigon_city",
    "address": "169_high_street_chesterton_chesterton",
    "area": "north",
    "food": "asian_oriental",
    "phone": "01223356555",
    "postcode": "cb41nl",
    "pricerange": "expensive",
    "type": "restaurant"
   },
   {
    "name": "the_hotpot",
    "address": "66_chesterton_road_chesterton",
    "area": "north",
    "food": "chinese",
    "phone": "01223366552",
    "postcode": "cb41ep",
    "pricerange": "expensive",
    "type": "restaurant",
    "choice": "five",
    "ref": "j8igns09"
   },
   {
    "name": "saigon_city",
    "address": "169_high_street_chesterton_chesterton",
    "area": "north",
    "food": "asian_oriental",
    "phone": "01223356555",
    "postcode": "cb41nl",
    "pricerange": "expensive",
    "type": "restaurant",
    "choice": "five",
    "ref": "j8igns09"
   },
   {
    "name": "restaurant_two_two",
    "address": "22_chesterton_road_chesterton",
    "area": "north",
    "food": "french",
    "phone": "01223351880",
    "postcode": "cb43ax",
    "pricerange": "expensive",
    "type": "restaurant",
    "choice": "five",
    "ref": "j8igns09"
   }
  ],
  "context": [
   "i ' d like a restuarant in the north with expensive food .",
   "there are five places , which type of food do you prefer ?",
   "surprise me , i just want something pricey to impress my friends . it ' ll be a party of seven .",
   "i found five restaurants , what day and time would you like to go ?",
   "how about monday at 19:15 ."
  ],
  "output": "okay . i have booked you at saigon_city that is quite elegant and serves asian cuisine . your reference number is j8igns09 .",
  "gold_entities": [
   "saigon_city",
   "j8igns09"
  ],
  "sketch_tags": [
   "null_tag",
   "null_tag",
   "null_tag",
   "null_tag",
   "null_tag",
   "null_tag",
   "null_tag",
   "saigon_city",
   "null_tag",
   "null_tag",
   "null_tag",
   "null_tag",
   "null_tag",
   "null_tag",
   "null_tag",
   "null_tag",
   "null_tag",
   "null_tag",
   "null_tag",
   "null_tag",
   "null_tag",
   "j8igns09",
   "null_tag"
  ],
  "sketch_outs": [
   "okay",
   ".",
   "i",
   "have",
   "booked",
   "you",
   "at",
   "sketch_name",
   "that",
   "is",
   "quite",
   "elegant",
   "and",
   "serves",
   "asian",
   "cuisine",
   ".",
   "your",
   "reference",
   "number",
   "is",
   "sketch_ref",
   "."
  ]
 },
 {
  "did": 23,
  "type": "restaurant",
  "key_ptr": [],
  "kb_ptr": [],
  "kb": [
   {
    "name": "city_stop_restaurant",
    "address": "cambridge_city_football_club_milton_road_chesterton",
    "area": "north",
    "phone": "01223363270",
    "postcode": "cb41uy",
    "pricerange": "expensive",
    "food": "european",
    "type": "restaurant",
    "choice": "five",
    "ref": "j8igns09"
   },
   {
    "name": "curry_garden",
    "address": "106_regent_street_city_centre",
    "area": "centre",
    "food": "indian",
    "phone": "01223302330",
    "postcode": "cb21dp",
    "pricerange": "expensive",
    "type": "restaurant",
    "choice": "five",
    "ref": "j8igns09"
   },
   {
    "name": "hakka",
    "address": "milton_road_chesterton",
    "area": "north",
    "food": "chinese",
    "phone": "01223568988",
    "postcode": "cb41jy",
    "pricerange": "expensive",
    "type": "restaurant",
    "choice": "five",
    "ref": "j8igns09"
   },
   {
    "name": "saigon_city",
    "address": "169_high_street_chesterton_chesterton",
    "area": "north",
    "food": "asian_oriental",
    "phone": "01223356555",
    "postcode": "cb41nl",
    "pricerange": "expensive",
    "type": "restaurant"
   },
   {
    "name": "the_hotpot",
    "address": "66_chesterton_road_chesterton",
    "area": "north",
    "food": "chinese",
    "phone": "01223366552",
    "postcode": "cb41ep",
    "pricerange": "expensive",
    "type": "restaurant",
    "choice": "five",
    "ref": "j8igns09"
   },
   {
    "name": "saigon_city",
    "address": "169_high_street_chesterton_chesterton",
    "area": "north",
    "food": "asian_oriental",
    "phone": "01223356555",
    "postcode": "cb41nl",
    "pricerange": "expensive",
    "type": "restaurant",
    "choice": "five",
    "ref": "j8igns09"
   },
   {
    "name": "restaurant_two_two",
    "address": "22_chesterton_road_chesterton",
    "area": "north",
    "food": "french",
    "phone": "01223351880",
    "postcode": "cb43ax",
    "pricerange": "expensive",
    "type": "restaurant",
    "choice": "five",
    "ref": "j8igns09"
   }
  ],
  "context": [
   "i ' d like a restuarant in the north with expensive food .",
   "there are five places , which type of food do you prefer ?",
   "surprise me , i just want something pricey to impress my friends . it ' ll be a party of seven .",
   "i found five restaurants , what day and time would you like to go ?",
   "how about monday at 19:15 .",
   "okay . i have booked you at saigon_city that is quite elegant and serves asian cuisine . your reference number is j8igns09 .",
   "thank you so much . that is all i will be needing today . have a nice evening ."
  ],
  "output": "thank you , and would you like the address for the restaurant ?",
  "gold_entities": [
   "restaurant"
  ],
  "sketch_tags": [
   "null_tag",
   "null_tag",
   "null_tag",
   "null_tag",
   "null_tag",
   "null_tag",
   "null_tag",
   "null_tag",
   "null_tag",
   "null_tag",
   "null_tag",
   "restaurant",
   "null_tag"
  ],
  "sketch_outs": [
   "thank",
   "you",
   ",",
   "and",
   "would",
   "you",
   "like",
   "the",
   "address",
   "for",
   "the",
   "sketch_type",
   "?"
  ]
 },
 {
  "did": 23,
  "type": "restaurant",
  "key_ptr": [],
  "kb_ptr": [],
  "kb": [
   {
    "name": "city_stop_restaurant",
    "address": "cambridge_city_football_club_milton_road_chesterton",
    "area": "north",
    "phone": "01223363270",
    "postcode": "cb41uy",
    "pricerange": "expensive",
    "food": "european",
    "type": "restaurant",
    "choice": "five",
    "ref": "j8igns09"
   },
   {
    "name": "curry_garden",
    "address": "106_regent_street_city_centre",
    "area": "centre",
    "food": "indian",
    "phone": "01223302330",
    "postcode": "cb21dp",
    "pricerange": "expensive",
    "type": "restaurant",
    "choice": "five",
    "ref": "j8igns09"
   },
   {
    "name": "hakka",
    "address": "milton_road_chesterton",
    "area": "north",
    "food": "chinese",
    "phone": "01223568988",
    "postcode": "cb41jy",
    "pricerange": "expensive",
    "type": "restaurant",
    "choice": "five",
    "ref": "j8igns09"
   },
   {
    "name": "saigon_city",
    "address": "169_high_street_chesterton_chesterton",
    "area": "north",
    "food": "asian_oriental",
    "phone": "01223356555",
    "postcode": "cb41nl",
    "pricerange": "expensive",
    "type": "restaurant"
   },
   {
    "name": "the_hotpot",
    "address": "66_chesterton_road_chesterton",
    "area": "north",
    "food": "chinese",
    "phone": "01223366552",
    "postcode": "cb41ep",
    "pricerange": "expensive",
    "type": "restaurant",
    "choice": "five",
    "ref": "j8igns09"
   },
   {
    "name": "saigon_city",
    "address": "169_high_street_chesterton_chesterton",
    "area": "north",
    "food": "asian_oriental",
    "phone": "01223356555",
    "postcode": "cb41nl",
    "pricerange": "expensive",
    "type": "restaurant",
    "choice": "five",
    "ref": "j8igns09"
   },
   {
    "name": "restaurant_two_two",
    "address": "22_chesterton_road_chesterton",
    "area": "north",
    "food": "french",
    "phone": "01223351880",
    "postcode": "cb43ax",
    "pricerange": "expensive",
    "type": "restaurant",
    "choice": "five",
    "ref": "j8igns09"
   }
  ],
  "context": [
   "i ' d like a restuarant in the north with expensive food .",
   "there are five places , which type of food do you prefer ?",
   "surprise me , i just want something pricey to impress my friends . it ' ll be a party of seven .",
   "i found five restaurants , what day and time would you like to go ?",
   "how about monday at 19:15 .",
   "okay . i have booked you at saigon_city that is quite elegant and serves asian cuisine . your reference number is j8igns09 .",
   "thank you so much . that is all i will be needing today . have a nice evening .",
   "thank you , and would you like the address for the restaurant ?",
   "i don ' t think i need it , but thanks for asking . have a good day ."
  ],
  "output": "you ' re welcome ! have a great day ! goodbye .",
  "gold_entities": [],
  "sketch_tags": [
   "null_tag",
   "null_tag",
   "null_tag",
   "null_tag",
   "null_tag",
   "null_tag",
   "null_tag",
   "null_tag",
   "null_tag",
   "null_tag",
   "null_tag",
   "null_tag"
  ],
  "sketch_outs": [
   "you",
   "'",
   "re",
   "welcome",
   "!",
   "have",
   "a",
   "great",
   "day",
   "!",
   "goodbye",
   "."
  ]
 },
 {
  "did": 24,
  "type": "hotel",
  "key_ptr": [],
  "kb_ptr": [],
  "kb": [
   {
    "name": "a_and_b_guest_house",
    "address": "124_tenison_road",
    "area": "east",
    "phone": "01223315702",
    "postcode": "cb12dp",
    "pricerange": "moderate",
    "stars": "4_star",
    "type": "guesthouse"
   },
   {
    "name": "acorn_guest_house",
    "address": "154_chesterton_road",
    "area": "north",
    "phone": "01223353888",
    "postcode": "cb41da",
    "pricerange": "moderate",
    "stars": "4_star",
    "type": "guesthouse"
   },
   {
    "name": "alpha-milton_guest_house",
    "address": "63_milton_road",
    "area": "north",
    "phone": "01223311625",
    "postcode": "cb41xa",
    "pricerange": "moderate",
    "stars": "3_star",
    "type": "guesthouse"
   },
   {
    "name": "allenbell",
    "address": "517a_coldham_lane",
    "area": "east",
    "phone": "01223210353",
    "postcode": "cb13js",
    "pricerange": "cheap",
    "stars": "4_star",
    "type": "guesthouse"
   },
   {
    "name": "lovell_lodge",
    "address": "365_milton_road",
    "area": "north",
    "phone": "01223425478",
    "postcode": "cb41sr",
    "pricerange": "moderate",
    "stars": "2_star",
    "type": "hotel"
   },
   {
    "name": "alexander_bed_and_breakfast",
    "address": "56_saint_barnabas_road",
    "area": "centre",
    "phone": "01223525725",
    "postcode": "cb12de",
    "pricerange": "cheap",
    "stars": "4_star",
    "type": "guesthouse"
   },
   {
    "name": "arbury_lodge_guesthouse",
    "address": "82_arbury_road",
    "area": "north",
    "phone": "01223364319",
    "postcode": "cb42je",
    "pricerange": "moderate",
    "stars": "4_star",
    "type": "guesthouse"
   }
  ],
  "context": [
   "would you happen to have information on the lovell_lodge ?"
  ],
  "output": "yes ! this hotel is located in the north . it has a 2_star rating and is in the moderate price range . is there anything else i can assist you with ?",
  "gold_entities": [
   "north",
   "moderate",
   "2_star",
   "hotel"
  ],
  "sketch_tags": [
   "null_tag",
   "null_tag",
   "null_tag",
   "hotel",
   "null_tag",
   "null_tag",
   "null_tag",
   "null_tag",
   "north",
   "null_tag",
   "null_tag",
   "null_tag",
   "null_tag",
   "2_star",
   "null_tag",
   "null_tag",
   "null_tag",
   "null_tag",
   "null_tag",
   "moderate",
   "null_tag",
   "null_tag",
   "null_tag",
   "null_tag",
   "null_tag",
   "null_tag",
   "null_tag",
   "null_tag",
   "null_tag",
   "null_tag",
   "null_tag",
   "null_tag",
   "null_tag"
  ],
  "sketch_outs": [
   "yes",
   "!",
   "this",
   "sketch_type",
   "is",
   "located",
   "in",
   "the",
   "sketch_area",
   ".",
   "it",
   "has",
   "a",
   "sketch_stars",
   "rating",
   "and",
   "is",
   "in",
   "the",
   "sketch_pricerange",
   "price",
   "range",
   ".",
   "is",
   "there",
   "anything",
   "else",
   "i",
   "can",
   "assist",
   "you",
   "with",
   "?"
  ]
 },
 {
  "did": 24,
  "type": "hotel",
  "key_ptr": [],
  "kb_ptr": [],
  "kb": [
   {
    "name": "a_and_b_guest_house",
    "address": "124_tenison_road",
    "area": "east",
    "phone": "01223315702",
    "postcode": "cb12dp",
    "pricerange": "moderate",
    "stars": "4_star",
    "type": "guesthouse"
   },
   {
    "name": "acorn_guest_house",
    "address": "154_chesterton_road",
    "area": "north",
    "phone": "01223353888",
    "postcode": "cb41da",
    "pricerange": "moderate",
    "stars": "4_star",
    "type": "guesthouse"
   },
   {
    "name": "alpha-milton_guest_house",
    "address": "63_milton_road",
    "area": "north",
    "phone": "01223311625",
    "postcode": "cb41xa",
    "pricerange": "moderate",
    "stars": "3_star",
    "type": "guesthouse"
   },
   {
    "name": "allenbell",
    "address": "517a_coldham_lane",
    "area": "east",
    "phone": "01223210353",
    "postcode": "cb13js",
    "pricerange": "cheap",
    "stars": "4_star",
    "type": "guesthouse"
   },
   {
    "name": "lovell_lodge",
    "address": "365_milton_road",
    "area": "north",
    "phone": "01223425478",
    "postcode": "cb41sr",
    "pricerange": "moderate",
    "stars": "2_star",
    "type": "hotel"
   },
   {
    "name": "alexander_bed_and_breakfast",
    "address": "56_saint_barnabas_road",
    "area": "centre",
    "phone": "01223525725",
    "postcode": "cb12de",
    "pricerange": "cheap",
    "stars": "4_star",
    "type": "guesthouse"
   },
   {
    "name": "arbury_lodge_guesthouse",
    "address": "82_arbury_road",
    "area": "north",
    "phone": "01223364319",
    "postcode": "cb42je",
    "pricerange": "moderate",
    "stars": "4_star",
    "type": "guesthouse"
   }
  ],
  "context": [
   "would you happen to have information on the lovell_lodge ?",
   "yes ! this hotel is located in the north . it has a 2_star rating and is in the moderate price range . is there anything else i can assist you with ?",
   "can i get the phone number and address please ?"
  ],
  "output": "the address for lovell_lodge is 365_milton_road , and the phone number is 01223425478 . is there anything else i can help you with ?",
  "gold_entities": [
   "365_milton_road",
   "01223425478",
   "lovell_lodge"
  ],
  "sketch_tags": [
   "null_tag",
   "null_tag",
   "null_tag",
   "lovell_lodge",
   "null_tag",
   "365_milton_road",
   "null_tag",
   "null_tag",
   "null_tag",
   "null_tag",
   "null_tag",
   "null_tag",
   "01223425478",
   "null_tag",
   "null_tag",
   "null_tag",
   "null_tag",
   "null_tag",
   "null_tag",
   "null_tag",
   "null_tag",
   "null_tag",
   "null_tag",
   "null_tag"
  ],
  "sketch_outs": [
   "the",
   "address",
   "for",
   "sketch_name",
   "is",
   "sketch_address",
   ",",
   "and",
   "the",
   "phone",
   "number",
   "is",
   "sketch_phone",
   ".",
   "is",
   "there",
   "anything",
   "else",
   "i",
   "can",
   "help",
   "you",
   "with",
   "?"
  ]
 },
 {
  "did": 24,
  "type": "hotel",
  "key_ptr": [],
  "kb_ptr": [],
  "kb": [
   {
    "name": "a_and_b_guest_house",
    "address": "124_tenison_road",
    "area": "east",
    "phone": "01223315702",
    "postcode": "cb12dp",
    "pricerange": "moderate",
    "stars": "4_star",
    "type": "guesthouse"
   },
   {
    "name": "acorn_guest_house",
    "address": "154_chesterton_road",
    "area": "north",
    "phone": "01223353888",
    "postcode": "cb41da",
    "pricerange": "moderate",
    "stars": "4_star",
    "type": "guesthouse"
   },
   {
    "name": "alpha-milton_guest_house",
    "address": "63_milton_road",
    "area": "north",
    "phone": "01223311625",
    "postcode": "cb41xa",
    "pricerange": "moderate",
    "stars": "3_star",
    "type": "guesthouse"
   },
   {
    "name": "allenbell",
    "address": "517a_coldham_lane",
    "area": "east",
    "phone": "01223210353",
    "postcode": "cb13js",
    "pricerange": "cheap",
    "stars": "4_star",
    "type": "guesthouse"
   },
   {
    "name": "lovell_lodge",
    "address": "365_milton_road",
    "area": "north",
    "phone": "01223425478",
    "postcode": "cb41sr",
    "pricerange": "moderate",
    "stars": "2_star",
    "type": "hotel"
   },
   {
    "name": "alexander_bed_and_breakfast",
    "address": "56_saint_barnabas_road",
    "area": "centre",
    "phone": "01223525725",
    "postcode": "cb12de",
    "pricerange": "cheap",
    "stars": "4_star",
    "type": "guesthouse"
   },
   {
    "name": "arbury_lodge_guesthouse",
    "address": "82_arbury_road",
    "area": "north",
    "phone": "01223364319",
    "postcode": "cb42je",
    "pricerange": "moderate",
    "stars": "4_star",
    "type": "guesthouse"
   }
  ],
  "context": [
   "would you happen to have information on the lovell_lodge ?",
   "yes ! this hotel is located in the north . it has a 2_star rating and is in the moderate price range . is there anything else i can assist you with ?",
   "can i get the phone number and address please ?",
   "the address for lovell_lodge is 365_milton_road , and the phone number is 01223425478 . is there anything else i can help you with ?",
   "no , thank you . that ' s all i need ."
  ],
  "output": "all right , thanks for contacting the cambridge towninfo centre and have a great day !",
  "gold_entities": [
   "centre"
  ],
  "sketch_tags": [
   "null_tag",
   "null_tag",
   "null_tag",
   "null_tag",
   "null_tag",
   "null_tag",
   "null_tag",
   "null_tag",
   "null_tag",
   "centre",
   "null_tag",
   "null_tag",
   "null_tag",
   "null_tag",
   "null_tag",
   "null_tag"
  ],
  "sketch_outs": [
   "all",
   "right",
   ",",
   "thanks",
   "for",
   "contacting",
   "the",
   "cambridge",
   "towninfo",
   "sketch_area",
   "and",
   "have",
   "a",
   "great",
   "day",
   "!"
  ]
 },
 {
  "did": 25,
  "type": "restaurant",
  "key_ptr": [],
  "kb_ptr": [],
  "kb": [
   {
    "name": "the_missing_sock",
    "address": "finders_corner_newmarket_road",
    "area": "east",
    "food": "international",
    "phone": "01223812660",
    "postcode": "cb259aq",
    "pricerange": "cheap",
    "type": "restaurant",
    "ref": "gg3dcufd"
   },
   {
    "name": "little_seoul",
    "address": "108_regent_street_city_centre",
    "area": "centre",
    "food": "korean",
    "phone": "01223308681",
    "postcode": "cb21dp",
    "pricerange": "expensive",
    "type": "restaurant"
   },
   {
    "name": "pizza_hut_city_centre",
    "address": "regent_street_city_centre",
    "area": "centre",
    "food": "italian",
    "phone": "01223323737",
    "postcode": "cb21ab",
    "pricerange": "cheap",
    "type": "restaurant",
    "ref": "gg3dcufd"
   },
   {
    "name": "little_seoul",
    "address": "108_regent_street_city_centre",
    "area": "centre",
    "food": "korean",
    "phone": "01223308681",
    "postcode": "cb21dp",
    "pricerange": "expensive",
    "type": "restaurant",
    "ref": "gg3dcufd"
   },
   {
    "name": "curry_garden",
    "address": "106_regent_street_city_centre",
    "area": "centre",
    "food": "indian",
    "phone": "01223302330",
    "postcode": "cb21dp",
    "pricerange": "expensive",
    "type": "restaurant",
    "ref": "gg3dcufd"
   },
   {
    "name": "the_cambridge_chop_house",
    "address": "1_kings_parade",
    "area": "centre",
    "food": "british",
    "phone": "01223359506",
    "postcode": "cb21sj",
    "pricerange": "expensive",
    "type": "restaurant"
   },
   {
    "name": "the_good_luck_chinese_food_takeaway",
    "address": "82_cherry_hinton_road_cherry_hinton",
    "area": "south",
    "food": "chinese",
    "phone": "01223244149",
    "postcode": "cb17ag",
    "pricerange": "expensive",
    "type": "restaurant",
    "ref": "gg3dcufd"
   }
  ],
  "context": [
   "i am looking for a restaurant . the restaurant should serve world food and should be in the centre"
  ],
  "output": "unfortunately , i couldn ' t find a restaurant that serves that kind of food in that area .",
  "gold_entities": [
   "restaurant"
  ],
  "sketch_tags": [
   "null_tag",
   "null_tag",
   "null_tag",
   "null_tag",
   "null_tag",
   "null_tag",
   "null_tag",
   "null_tag",
   "restaurant",
   "null_tag",
   "null_tag",
   "null_tag",
   "null_tag",
   "null_tag",
   "null_tag",
   "null_tag",
   "null_tag",
   "null_tag",
   "null_tag"
  ],
  "sketch_outs": [
   "unfortunately",
   ",",
   "i",
   "couldn",
   "'",
   "t",
   "find",
   "a",
   "sketch_type",
   "that",
   "serves",
   "that",
   "kind",
   "of",
   "food",
   "in",
   "that",
   "area",
   "."
  ]
 },
 {
  "did": 25,
  "type": "restaurant",
  "key_ptr": [],
  "kb_ptr": [],
  "kb": [
   {
    "name": "the_missing_sock",
    "address": "finders_corner_newmarket_road",
    "area": "east",
    "food": "international",
    "phone": "01223812660",
    "postcode": "cb259aq",
    "pricerange": "cheap",
    "type": "restaurant",
    "ref": "gg3dcufd"
   },
   {
    "name": "little_seoul",
    "address": "108_regent_street_city_centre",
    "area": "centre",
    "food": "korean",
    "phone": "01223308681",
    "postcode": "cb21dp",
    "pricerange": "expensive",
    "type": "restaurant"
   },
   {
    "name": "pizza_hut_city_centre",
    "address": "regent_street_city_centre",
    "area": "centre",
    "food": "italian",
    "phone": "01223323737",
    "postcode": "cb21ab",
    "pricerange": "cheap",
    "type": "restaurant",
    "ref": "gg3dcufd"
   },
   {
    "name": "little_seoul",
    "address": "108_regent_street_city_centre",
    "area": "centre",
    "food": "korean",
    "phone": "01223308681",
    "postcode": "cb21dp",
    "pricerange": "expensive",
    "type": "restaurant",
    "ref": "gg3dcufd"
   },
   {
    "name": "curry_garden",
    "address": "106_regent_street_city_centre",
    "area": "centre",
    "food": "indian",
    "phone": "01223302330",
    "postcode": "cb21dp",
    "pricerange": "expensive",
    "type": "restaurant",
    "ref": "gg3dcufd"
   },
   {
    "name": "the_cambridge_chop_house",
    "address": "1_kings_parade",
    "area": "centre",
    "food": "british",
    "phone": "01223359506",
    "postcode": "cb21sj",
    "pricerange": "expensive",
    "type": "restaurant"
   },
   {
    "name": "the_good_luck_chinese_food_takeaway",
    "address": "82_cherry_hinton_road_cherry_hinton",
    "area": "south",
    "food": "chinese",
    "phone": "01223244149",
    "postcode": "cb17ag",
    "pricerange": "expensive",
    "type": "restaurant",
    "ref": "gg3dcufd"
   }
  ],
  "context": [
   "i am looking for a restaurant . the restaurant should serve world food and should be in the centre",
   "unfortunately , i couldn ' t find a restaurant that serves that kind of food in that area .",
   "what expensive restaurants are there ?"
  ],
  "output": "the_cambridge_chop_house is expensive and it ' s british food . is that okay ?",
  "gold_entities": [
   "british",
   "the_cambridge_chop_house",
   "expensive"
  ],
  "sketch_tags": [
   "the_cambridge_chop_house",
   "null_tag",
   "expensive",
   "null_tag",
   "null_tag",
   "null_tag",
   "null_tag",
   "british",
   "null_tag",
   "null_tag",
   "null_tag",
   "null_tag",
   "null_tag",
   "null_tag"
  ],
  "sketch_outs": [
   "sketch_name",
   "is",
   "sketch_pricerange",
   "and",
   "it",
   "'",
   "s",
   "sketch_food",
   "food",
   ".",
   "is",
   "that",
   "okay",
   "?"
  ]
 },
 {
  "did": 25,
  "type": "restaurant",
  "key_ptr": [],
  "kb_ptr": [],
  "kb": [
   {
    "name": "the_missing_sock",
    "address": "finders_corner_newmarket_road",
    "area": "east",
    "food": "international",
    "phone": "01223812660",
    "postcode": "cb259aq",
    "pricerange": "cheap",
    "type": "restaurant",
    "ref": "gg3dcufd"
   },
   {
    "name": "little_seoul",
    "address": "108_regent_street_city_centre",
    "area": "centre",
    "food": "korean",
    "phone": "01223308681",
    "postcode": "cb21dp",
    "pricerange": "expensive",
    "type": "restaurant"
   },
   {
    "name": "pizza_hut_city_centre",
    "address": "regent_street_city_centre",
    "area": "centre",
    "food": "italian",
    "phone": "01223323737",
    "postcode": "cb21ab",
    "pricerange": "cheap",
    "type": "restaurant",
    "ref": "gg3dcufd"
   },
   {
    "name": "little_seoul",
    "address": "108_regent_street_city_centre",
    "area": "centre",
    "food": "korean",
    "phone": "01223308681",
    "postcode": "cb21dp",
    "pricerange": "expensive",
    "type": "restaurant",
    "ref": "gg3dcufd"
   },
   {
    "name": "curry_garden",
    "address": "106_regent_street_city_centre",
    "area": "centre",
    "food": "indian",
    "phone": "01223302330",
    "postcode": "cb21dp",
    "pricerange": "expensive",
    "type": "restaurant",
    "ref": "gg3dcufd"
   },
   {
    "name": "the_cambridge_chop_house",
    "address": "1_kings_parade",
    "area": "centre",
    "food": "british",
    "phone": "01223359506",
    "postcode": "cb21sj",
    "pricerange": "expensive",
    "type": "restaurant"
   },
   {
    "name": "the_good_luck_chinese_food_takeaway",
    "address": "82_cherry_hinton_road_cherry_hinton",
    "area": "south",
    "food": "chinese",
    "phone": "01223244149",
    "postcode": "cb17ag",
    "pricerange": "expensive",
    "type": "restaurant",
    "ref": "gg3dcufd"
   }
  ],
  "context": [
   "i am looking for a restaurant . the restaurant should serve world food and should be in the centre",
   "unfortunately , i couldn ' t find a restaurant that serves that kind of food in that area .",
   "what expensive restaurants are there ?",
   "the_cambridge_chop_house is expensive and it ' s british food . is that okay ?",
   "no . try looking for a restaurant that serves korean food ."
  ],
  "output": "i found the little_seoul restaurant . would you like me to make a reservation ?",
  "gold_entities": [
   "little_seoul",
   "restaurant"
  ],
  "sketch_tags": [
   "null_tag",
   "null_tag",
   "null_tag",
   "little_seoul",
   "restaurant",
   "null_tag",
   "null_tag",
   "null_tag",
   "null_tag",
   "null_tag",
   "null_tag",
   "null_tag",
   "null_tag",
   "null_tag",
   "null_tag"
  ],
  "sketch_outs": [
   "i",
   "found",
   "the",
   "sketch_name",
   "sketch_type",
   ".",
   "would",
   "you",
   "like",
   "me",
   "to",
   "make",
   "a",
   "reservation",
   "?"
  ]
 },
 {
  "did": 25,
  "type": "restaurant",
  "key_ptr": [],
  "kb_ptr": [],
  "kb": [
   {
    "name": "the_missing_sock",
    "address": "finders_corner_newmarket_road",
    "area": "east",
    "food": "international",
    "phone": "01223812660",
    "postcode": "cb259aq",
    "pricerange": "cheap",
    "type": "restaurant",
    "ref": "gg3dcufd"
   },
   {
    "name": "little_seoul",
    "address": "108_regent_street_city_centre",
    "area": "centre",
    "food": "korean",
    "phone": "01223308681",
    "postcode": "cb21dp",
    "pricerange": "expensive",
    "type": "restaurant"
   },
   {
    "name": "pizza_hut_city_centre",
    "address": "regent_street_city_centre",
    "area": "centre",
    "food": "italian",
    "phone": "01223323737",
    "postcode": "cb21ab",
    "pricerange": "cheap",
    "type": "restaurant",
    "ref": "gg3dcufd"
   },
   {
    "name": "little_seoul",
    "address": "108_regent_street_city_centre",
    "area": "centre",
    "food": "korean",
    "phone": "01223308681",
    "postcode": "cb21dp",
    "pricerange": "expensive",
    "type": "restaurant",
    "ref": "gg3dcufd"
   },
   {
    "name": "curry_garden",
    "address": "106_regent_street_city_centre",
    "area": "centre",
    "food": "indian",
    "phone": "01223302330",
    "postcode": "cb21dp",
    "pricerange": "expensive",
    "type": "restaurant",
    "ref": "gg3dcufd"
   },
   {
    "name": "the_cambridge_chop_house",
    "address": "1_kings_parade",
    "area": "centre",
    "food": "british",
    "phone": "01223359506",
    "postcode": "cb21sj",
    "pricerange": "expensive",
    "type": "restaurant"
   },
   {
    "name": "the_good_luck_chinese_food_takeaway",
    "address": "82_cherry_hinton_road_cherry_hinton",
    "area": "south",
    "food": "chinese",
    "phone": "01223244149",
    "postcode": "cb17ag",
    "pricerange": "expensive",
    "type": "restaurant",
    "ref": "gg3dcufd"
   }
  ],
  "context": [
   "i am looking for a restaurant . the restaurant should serve world food and should be in the centre",
   "unfortunately , i couldn ' t find a restaurant that serves that kind of food in that area .",
   "what expensive restaurants are there ?",
   "the_cambridge_chop_house is expensive and it ' s british food . is that okay ?",
   "no . try looking for a restaurant that serves korean food .",
   "i found the little_seoul restaurant . would you like me to make a reservation ?",
   "yes , a table for two ."
  ],
  "output": "i ' d be happy to reserve for you , what day and time are you looking for ?",
  "gold_entities": [],
  "sketch_tags": [
   "null_tag",
   "null_tag",
   "null_tag",
   "null_tag",
   "null_tag",
   "null_tag",
   "null_tag",
   "null_tag",
   "null_tag",
   "null_tag",
   "null_tag",
   "null_tag",
   "null_tag",
   "null_tag",
   "null_tag",
   "null_tag",
   "null_tag",
   "null_tag",
   "null_tag"
  ],
  "sketch_outs": [
   "i",
   "'",
   "d",
   "be",
   "happy",
   "to",
   "reserve",
   "for",
   "you",
   ",",
   "what",
   "day",
   "and",
   "time",
   "are",
   "you",
   "looking",
   "for",
   "?"
  ]
 },
 {
  "did": 25,
  "type": "restaurant",
  "key_ptr": [],
  "kb_ptr": [],
  "kb": [
   {
    "name": "the_missing_sock",
    "address": "finders_corner_newmarket_road",
    "area": "east",
    "food": "international",
    "phone": "01223812660",
    "postcode": "cb259aq",
    "pricerange": "cheap",
    "type": "restaurant",
    "ref": "gg3dcufd"
   },
   {
    "name": "little_seoul",
    "address": "108_regent_street_city_centre",
    "area": "centre",
    "food": "korean",
    "phone": "01223308681",
    "postcode": "cb21dp",
    "pricerange": "expensive",
    "type": "restaurant"
   },
   {
    "name": "pizza_hut_city_centre",
    "address": "regent_street_city_centre",
    "area": "centre",
    "food": "italian",
    "phone": "01223323737",
    "postcode": "cb21ab",
    "pricerange": "cheap",
    "type": "restaurant",
    "ref": "gg3dcufd"
   },
   {
    "name": "little_seoul",
    "address": "108_regent_street_city_centre",
    "area": "centre",
    "food": "korean",
    "phone": "01223308681",
    "postcode": "cb21dp",
    "pricerange": "expensive",
    "type": "restaurant",
    "ref": "gg3dcufd"
   },
   {
    "name": "curry_garden",
    "address": "106_regent_street_city_centre",
    "area": "centre",
    "food": "indian",
    "phone": "01223302330",
    "postcode": "cb21dp",
    "pricerange": "expensive",
    "type": "restaurant",
    "ref": "gg3dcufd"
   },
   {
    "name": "the_cambridge_chop_house",
    "address": "1_kings_parade",
    "area": "centre",
    "food": "british",
    "phone": "01223359506",
    "postcode": "cb21sj",
    "pricerange": "expensive",
    "type": "restaurant"
   },
   {
    "name": "the_good_luck_chinese_food_takeaway",
    "address": "82_cherry_hinton_road_cherry_hinton",
    "area": "south",
    "food": "chinese",
    "phone": "01223244149",
    "postcode": "cb17ag",
    "pricerange": "expensive",
    "type": "restaurant",
    "ref": "gg3dcufd"
   }
  ],
  "context": [
   "i am looking for a restaurant . the restaurant should serve world food and should be in the centre",
   "unfortunately , i couldn ' t find a restaurant that serves that kind of food in that area .",
   "what expensive restaurants are there ?",
   "the_cambridge_chop_house is expensive and it ' s british food . is that okay ?",
   "no . try looking for a restaurant that serves korean food .",
   "i found the little_seoul restaurant . would you like me to make a reservation ?",
   "yes , a table for two .",
   "i ' d be happy to reserve for you , what day and time are you looking for ?",
   "thank you , i need a reservation for 2 people at 13:15 on monday ."
  ],
  "output": "gg3dcufd is your confirmation code , may i help you with anything else ?",
  "gold_entities": [
   "gg3dcufd"
  ],
  "sketch_tags": [
   "gg3dcufd",
   "null_tag",
   "null_tag",
   "null_tag",
   "null_tag",
   "null_tag",
   "null_tag",
   "null_tag",
   "null_tag",
   "null_tag",
   "null_tag",
   "null_tag",
   "null_tag",
   "null_tag"
  ],
  "sketch_outs": [
   "sketch_ref",
   "is",
   "your",
   "confirmation",
   "code",
   ",",
   "may",
   "i",
   "help",
   "you",
   "with",
   "anything",
   "else",
   "?"
  ]
 },
 {
  "did": 25,
  "type": "restaurant",
  "key_ptr": [],
  "kb_ptr": [],
  "kb": [
   {
    "name": "the_missing_sock",
    "address": "finders_corner_newmarket_road",
    "area": "east",
    "food": "international",
    "phone": "01223812660",
    "postcode": "cb259aq",
    "pricerange": "cheap",
    "type": "restaurant",
    "ref": "gg3dcufd"
   },
   {
    "name": "little_seoul",
    "address": "108_regent_street_city_centre",
    "area": "centre",
    "food": "korean",
    "phone": "01223308681",
    "postcode": "cb21dp",
    "pricerange": "expensive",
    "type": "restaurant"
   },
   {
    "name": "pizza_hut_city_centre",
    "address": "regent_street_city_centre",
    "area": "centre",
    "food": "italian",
    "phone": "01223323737",
    "postcode": "cb21ab",
    "pricerange": "cheap",
    "type": "restaurant",
    "ref": "gg3dcufd"
   },
   {
    "name": "little_seoul",
    "address": "108_regent_street_city_centre",
    "area": "centre",
    "food": "korean",
    "phone": "01223308681",
    "postcode": "cb21dp",
    "pricerange": "expensive",
    "type": "restaurant",
    "ref": "gg3dcufd"
   },
   {
    "name": "curry_garden",
    "address": "106_regent_street_city_centre",
    "area": "centre",
    "food": "indian",
    "phone": "01223302330",
    "postcode": "cb21dp",
    "pricerange": "expensive",
    "type": "restaurant",
    "ref": "gg3dcufd"
   },
   {
    "name": "the_cambridge_chop_house",
    "address": "1_kings_parade",
    "area": "centre",
    "food": "british",
    "phone": "01223359506",
    "postcode": "cb21sj",
    "pricerange": "expensive",
    "type": "restaurant"
   },
   {
    "name": "the_good_luck_chinese_food_takeaway",
    "address": "82_cherry_hinton_road_cherry_hinton",
    "area": "south",
    "food": "chinese",
    "phone": "01223244149",
    "postcode": "cb17ag",
    "pricerange": "expensive",
    "type": "restaurant",
    "ref": "gg3dcufd"
   }
  ],
  "context": [
   "i am looking for a restaurant . the restaurant should serve world food and should be in the centre",
   "unfortunately , i couldn ' t find a restaurant that serves that kind of food in that area .",
   "what expensive restaurants are there ?",
   "the_cambridge_chop_house is expensive and it ' s british food . is that okay ?",
   "no . try looking for a restaurant that serves korean food .",
   "i found the little_seoul restaurant . would you like me to make a reservation ?",
   "yes , a table for two .",
   "i ' d be happy to reserve for you , what day and time are you looking for ?",
   "thank you , i need a reservation for 2 people at 13:15 on monday .",
   "gg3dcufd is your confirmation code , may i help you with anything else ?",
   "no that was everything . thanks"
  ],
  "output": "thank you for using our services .",
  "gold_entities": [],
  "sketch_tags": [
   "null_tag",
   "null_tag",
   "null_tag",
   "null_tag",
   "null_tag",
   "null_tag",
   "null_tag"
  ],
  "sketch_outs": [
   "thank",
   "you",
   "for",
   "using",
   "our",
   "services",
   "."
  ]
 },
 {
  "did": 26,
  "type": "hotel",
  "key_ptr": [],
  "kb_ptr": [],
  "kb": [
   {
    "name": "the_cambridge_belfry",
    "address": "back_lane,_cambourne",
    "area": "west",
    "phone": "01954714600",
    "postcode": "cb236bw",
    "pricerange": "cheap",
    "stars": "4_star",
    "type": "hotel"
   },
   {
    "name": "alexander_bed_and_breakfast",
    "address": "56_saint_barnabas_road",
    "area": "centre",
    "phone": "01223525725",
    "postcode": "cb12de",
    "pricerange": "cheap",
    "stars": "4_star",
    "type": "guesthouse",
    "ref": "rhwj0f1y"
   },
   {
    "name": "autumn_house",
    "address": "710_newmarket_road",
    "area": "east",
    "phone": "01223575122",
    "postcode": "cb58rs",
    "pricerange": "cheap",
    "stars": "4_star",
    "type": "guesthouse",
    "ref": "rhwj0f1y"
   },
   {
    "name": "the_cambridge_belfry",
    "address": "back_lane,_cambourne",
    "area": "west",
    "phone": "01954714600",
    "postcode": "cb236bw",
    "pricerange": "cheap",
    "stars": "4_star",
    "type": "hotel",
    "ref": "rhwj0f1y"
   },
   {
    "name": "city_centre_north_b_and_b",
    "address": "328a_histon_road",
    "area": "north",
    "phone": "01223312843",
    "postcode": "cb43ht",
    "pricerange": "cheap",
    "stars": "0_star",
    "type": "guesthouse",
    "ref": "rhwj0f1y"
   },
   {
    "name": "el_shaddai",
    "address": "41_warkworth_street",
    "area": "centre",
    "phone": "01223327978",
    "postcode": "cb11eg",
    "pricerange": "cheap",
    "stars": "0_star",
    "type": "guesthouse",
    "ref": "rhwj0f1y"
   },
   {
    "name": "leverton_house",
    "address": "732-734_newmarket_road",
    "area": "east",
    "phone": "01223292094",
    "postcode": "cb58rs",
    "pricerange": "cheap",
    "stars": "4_star",
    "type": "guesthouse",
    "ref": "rhwj0f1y"
   }
  ],
  "context": [
   "i am looking for a place to stay . the hotel should include free wifi and should be in the cheap price range"
  ],
  "output": "i have the_cambridge_belfry , located in the west , cheap and has wifi . would you like me to make a reservation for you ?",
  "gold_entities": [
   "the_cambridge_belfry",
   "west",
   "cheap"
  ],
  "sketch_tags": [
   "null_tag",
   "null_tag",
   "the_cambridge_belfry",
   "null_tag",
   "null_tag",
   "null_tag",
   "null_tag",
   "west",
   "null_tag",
   "cheap",
   "null_tag",
   "null_tag",
   "null_tag",
   "null_tag",
   "null_tag",
   "null_tag",
   "null_tag",
   "null_tag",
   "null_tag",
   "null_tag",
   "null_tag",
   "null_tag",
   "null_tag",
   "null_tag",
   "null_tag"
  ],
  "sketch_outs": [
   "i",
   "have",
   "sketch_name",
   ",",
   "located",
   "in",
   "the",
   "sketch_area",
   ",",
   "sketch_pricerange",
   "and",
   "has",
   "wifi",
   ".",
   "would",
   "you",
   "like",
   "me",
   "to",
   "make",
   "a",
   "reservation",
   "for",
   "you",
   "?"
  ]
 },
 {
  "did": 26,
  "type": "hotel",
  "key_ptr": [],
  "kb_ptr": [],
  "kb": [
   {
    "name": "the_cambridge_belfry",
    "address": "back_lane,_cambourne",
    "area": "west",
    "phone": "01954714600",
    "postcode": "cb236bw",
    "pricerange": "cheap",
    "stars": "4_star",
    "type": "hotel"
   },
   {
    "name": "alexander_bed_and_breakfast",
    "address": "56_saint_barnabas_road",
    "area": "centre",
    "phone": "01223525725",
    "postcode": "cb12de",
    "pricerange": "cheap",
    "stars": "4_star",
    "type": "guesthouse",
    "ref": "rhwj0f1y"
   },
   {
    "name": "autumn_house",
    "address": "710_newmarket_road",
    "area": "east",
    "phone": "01223575122",
    "postcode": "cb58rs",
    "pricerange": "cheap",
    "stars": "4_star",
    "type": "guesthouse",
    "ref": "rhwj0f1y"
   },
   {
    "name": "the_cambridge_belfry",
    "address": "back_lane,_cambourne",
    "area": "west",
    "phone": "01954714600",
    "postcode": "cb236bw",
    "pricerange": "cheap",
    "stars": "4_star",
    "type": "hotel",
    "ref": "rhwj0f1y"
   },
   {
    "name": "city_centre_north_b_and_b",
    "address": "328a_histon_road",
    "area": "north",
    "phone": "01223312843",
    "postcode": "cb43ht",
    "pricerange": "cheap",
    "stars": "0_star",
    "type": "guesthouse",
    "ref": "rhwj0f1y"
   },
   {
    "name": "el_shaddai",
    "address": "41_warkworth_street",
    "area": "centre",
    "phone": "01223327978",
    "postcode": "cb11eg",
    "pricerange": "cheap",
    "stars": "0_star",
    "type": "guesthouse",
    "ref": "rhwj0f1y"
   },
   {
    "name": "leverton_house",
    "address": "732-734_newmarket_road",
    "area": "east",
    "phone": "01223292094",
    "postcode": "cb58rs",
    "pricerange": "cheap",
    "stars": "4_star",
    "type": "guesthouse",
    "ref": "rhwj0f1y"
   }
  ],
  "context": [
   "i am looking for a place to stay . the hotel should include free wifi and should be in the cheap price range",
   "i have the_cambridge_belfry , located in the west , cheap and has wifi . would you like me to make a reservation for you ?",
   "no , just need to make sure it includes free parking ."
  ],
  "output": "it does include free parking .",
  "gold_entities": [],
  "sketch_tags": [
   "null_tag",
   "null_tag",
   "null_tag",
   "null_tag",
   "null_tag",
   "null_tag"
  ],
  "sketch_outs": [
   "it",
   "does",
   "include",
   "free",
   "parking",
   "."
  ]
 },
 {
  "did": 26,
  "type": "hotel",
  "key_ptr": [],
  "kb_ptr": [],
  "kb": [
   {
    "name": "the_cambridge_belfry",
    "address": "back_lane,_cambourne",
    "area": "west",
    "phone": "01954714600",
    "postcode": "cb236bw",
    "pricerange": "cheap",
    "stars": "4_star",
    "type": "hotel"
   },
   {
    "name": "alexander_bed_and_breakfast",
    "address": "56_saint_barnabas_road",
    "area": "centre",
    "phone": "01223525725",
    "postcode": "cb12de",
    "pricerange": "cheap",
    "stars": "4_star",
    "type": "guesthouse",
    "ref": "rhwj0f1y"
   },
   {
    "name": "autumn_house",
    "address": "710_newmarket_road",
    "area": "east",
    "phone": "01223575122",
    "postcode": "cb58rs",
    "pricerange": "cheap",
    "stars": "4_star",
    "type": "guesthouse",
    "ref": "rhwj0f1y"
   },
   {
    "name": "the_cambridge_belfry",
    "address": "back_lane,_cambourne",
    "area": "west",
    "phone": "01954714600",
    "postcode": "cb236bw",
    "pricerange": "cheap",
    "stars": "4_star",
    "type": "hotel",
    "ref": "rhwj0f1y"
   },
   {
    "name": "city_centre_north_b_and_b",
    "address": "328a_histon_road",
    "area": "north",
    "phone": "01223312843",
    "postcode": "cb43ht",
    "pricerange": "cheap",
    "stars": "0_star",
    "type": "guesthouse",
    "ref": "rhwj0f1y"
   },
   {
    "name": "el_shaddai",
    "address": "41_warkworth_street",
    "area": "centre",
    "phone": "01223327978",
    "postcode": "cb11eg",
    "pricerange": "cheap",
    "stars": "0_star",
    "type": "guesthouse",
    "ref": "rhwj0f1y"
   },
   {
    "name": "leverton_house",
    "address": "732-734_newmarket_road",
    "area": "east",
    "phone": "01223292094",
    "postcode": "cb58rs",
    "pricerange": "cheap",
    "stars": "4_star",
    "type": "guesthouse",
    "ref": "rhwj0f1y"
   }
  ],
  "context": [
   "i am looking for a place to stay . the hotel should include free wifi and should be in the cheap price range",
   "i have the_cambridge_belfry , located in the west , cheap and has wifi . would you like me to make a reservation for you ?",
   "no , just need to make sure it includes free parking .",
   "it does include free parking .",
   "okay , i need to book it for 1 person , 2 nights starting friday ."
  ],
  "output": "booking was not successful . perhaps another day or shorter stay ?",
  "gold_entities": [],
  "sketch_tags": [
   "null_tag",
   "null_tag",
   "null_tag",
   "null_tag",
   "null_tag",
   "null_tag",
   "null_tag",
   "null_tag",
   "null_tag",
   "null_tag",
   "null_tag",
   "null_tag"
  ],
  "sketch_outs": [
   "booking",
   "was",
   "not",
   "successful",
   ".",
   "perhaps",
   "another",
   "day",
   "or",
   "shorter",
   "stay",
   "?"
  ]
 },
 {
  "did": 26,
  "type": "hotel",
  "key_ptr": [],
  "kb_ptr": [],
  "kb": [
   {
    "name": "the_cambridge_belfry",
    "address": "back_lane,_cambourne",
    "area": "west",
    "phone": "01954714600",
    "postcode": "cb236bw",
    "pricerange": "cheap",
    "stars": "4_star",
    "type": "hotel"
   },
   {
    "name": "alexander_bed_and_breakfast",
    "address": "56_saint_barnabas_road",
    "area": "centre",
    "phone": "01223525725",
    "postcode": "cb12de",
    "pricerange": "cheap",
    "stars": "4_star",
    "type": "guesthouse",
    "ref": "rhwj0f1y"
   },
   {
    "name": "autumn_house",
    "address": "710_newmarket_road",
    "area": "east",
    "phone": "01223575122",
    "postcode": "cb58rs",
    "pricerange": "cheap",
    "stars": "4_star",
    "type": "guesthouse",
    "ref": "rhwj0f1y"
   },
   {
    "name": "the_cambridge_belfry",
    "address": "back_lane,_cambourne",
    "area": "west",
    "phone": "01954714600",
    "postcode": "cb236bw",
    "pricerange": "cheap",
    "stars": "4_star",
    "type": "hotel",
    "ref": "rhwj0f1y"
   },
   {
    "name": "city_centre_north_b_and_b",
    "address": "328a_histon_road",
    "area": "north",
    "phone": "01223312843",
    "postcode": "cb43ht",
    "pricerange": "cheap",
    "stars": "0_star",
    "type": "guesthouse",
    "ref": "rhwj0f1y"
   },
   {
[truncated: 1,321,353 more chars]
