# Supplementary material for: PluDG: enhancing task-oriented dialogue system with knowledge graph plug-in module
Source: PeerJ Comput Sci. 2023 Nov 24;9:e1707. doi: 10.7717/peerj-cs.1707 (PMC10703105; doi:10.7717/peerj-cs.1707)
Supplement: Supplemental Information 1 [file peerj-cs-09-1707-s001.zip › decoder/data/woz2.1/result.json]

[
  {
    "id": "",
    "ground_truth": "the the_cambridge_belfry is a hotel in the west part of town in the cheap price range . would you like me to book a room for you ?",
    "response": "how about finches_bed_and_breakfast ? it ' s a 4_star guesthouse in the cheap price range .",
    "task": "hotel"
  },
  {
    "id": "",
    "ground_truth": "the_cambridge_belfry is cheap and includes free parking and wifi . would you like to book a room ?",
    "response": "the_cambridge_belfry is a guesthouse in the cheap price range . would you like me to make a reservation for you ?",
    "task": "hotel"
  },
  {
    "id": "",
    "ground_truth": "yes , the_cambridge_belfry is a cheap 4_star hotel that includes free parking .",
    "response": "the_cambridge_belfry is a 4_star guesthouse with free parking and wifi . would you like me to book it for you ?",
    "task": "hotel"
  },
  {
    "id": "",
    "ground_truth": "yes , there is free internet provided . would you like me to book a room ?",
    "response": "yes , they do .",
    "task": "hotel"
  },
  {
    "id": "",
    "ground_truth": "i would be happy to book a room . please let me know your arrival day , how many nights you ' re staying , and the number of people who will be staying .",
    "response": "your booking was successful . the reference number is rosa_ ' _s_bed_and_breakfast .",
    "task": "hotel"
  },
  {
    "id": "",
    "ground_truth": "it was a pleasure .",
    "response": "okay . is there anything else i can help you with ?",
    "task": "hotel"
  },
  {
    "id": "",
    "ground_truth": "there are a total of 21 hotels and guesthouses in the city that have 4_star . is there a particular area or price range you would like ?",
    "response": "i have 21 hotels that match your criteria . is there a specific area of town you would like to stay in ?",
    "task": "hotel"
  },
  {
    "id": "",
    "ground_truth": "i am sorry but i do not have any hotels in the east . would you like to change location or type of accomodations ?",
    "response": "i have two hotels that meet your criteria . would you like me to book one for you ?",
    "task": "hotel"
  },
  {
    "id": "",
    "ground_truth": "we have one 4_star hotel that is in the centre , university_arms_hotel , it has internet and parking and is expensive , would this one suit you ?",
    "response": "cityroomz is an expensive hotel in the centre of town .",
    "task": "hotel"
  },
  {
    "id": "",
    "ground_truth": "certainly . how long would you like to stay , and how many are in your party ?",
    "response": "i ' m sorry , that booking was unsuccessful . would you like to try another hotel ?",
    "task": "hotel"
  },
  {
    "id": "",
    "ground_truth": "unfortunately , we cannot book you for those days . could you change the number of days ?",
    "response": "i ' m sorry , the hotel isn ' t available during that time frame . would you like to try a different hotel ?",
    "task": "hotel"
  },
  {
    "id": "",
    "ground_truth": "that was unsuccessful too . wanna try something else ?",
    "response": "i was able to book you at university_arms_hotel . your reference number is pr0abubi .",
    "task": "hotel"
  },
  {
    "id": "",
    "ground_truth": "no , i ' m sorry . i am searching for a 4_star hotel in the centre for 2 nights on saturday . is that correct ?",
    "response": "i was able to book a room for you at the university_arms_hotel . your reference number is pr0abubi .",
    "task": "hotel"
  },
  {
    "id": "",
    "ground_truth": "would you like to change the number of days you ' re staying . i was unable to find anything .",
    "response": "i was able to book you at the university_arms_hotel . your reference number is pr0abubi .",
    "task": "hotel"
  },
  {
    "id": "",
    "ground_truth": "i ' m sorry , but the university arms does not have anything available on saturday for 3 people , for a 3 night stay . would you like to try a different day ?",
    "response": "i ' m sorry , i was unable to find anything . would you like to try a different hotel ?",
    "task": "hotel"
  },
  {
    "id": "",
    "ground_truth": "that worked , i guess you just needed a larger room . your reference number is pr0abubi . can i be of further assistance ?",
    "response": "i am sorry , i was unable to book that . would you like to try a different hotel ?",
    "task": "hotel"
  },
  {
    "id": "",
    "ground_truth": "thank you , have a great time",
    "response": "you ' re welcome . have a great day !",
    "task": "hotel"
  },
  {
    "id": "",
    "ground_truth": "absolutely . what type of lodging did you have in mind ?",
    "response": "i was able to book a room for the night at home_from_home . your reference number is lulj5n6x . is there anything else i can help you with ?",
    "task": "hotel"
  },
  {
    "id": "",
    "ground_truth": "you ' re in luck , there are a_great_number of guesthouses that might work . did you have an area in mind ?",
    "response": "how about the acorn_guest_house ?",
    "task": "hotel"
  },
  {
    "id": "",
    "ground_truth": "how about the acorn_guest_house ?",
    "response": "how about acorn_guest_house ? it ' s located at 154_chesterton_road .",
    "task": "hotel"
  },
  {
    "id": "",
    "ground_truth": "i have that booked , the reference number is lulj5n6x .",
    "response": "i ' m sorry , the acorn_guest_house is not available . would you like me to try a different hotel ?",
    "task": "hotel"
  },
  {
    "id": "",
    "ground_truth": "you ' re welcome ! goodbye !",
    "response": "you ' re welcome . have a great day !",
    "task": "hotel"
  },
  {
    "id": "",
    "ground_truth": "i have many . do you have a preference for type of food served ?",
    "response": "there are many expensive restaurants in the south of town . do you have a cuisine preference ?",
    "task": "restaurant"
  },
  {
    "id": "",
    "ground_truth": "sure how about saigon_city ?",
    "response": "i have two restaurants in the north of town . would you like me to make a reservation for one of them ?",
    "task": "restaurant"
  },
  {
    "id": "",
    "ground_truth": "alright , which day would you like the reservation to be on ?",
    "response": "your table is reserved . the reference number is saigon_city .",
    "task": "restaurant"
  },
  {
    "id": "",
    "ground_truth": "saigon_city serves asian_oriental cuisine . would you need anything other information or assistance ?",
    "response": "yes , it is asian_oriental .",
    "task": "restaurant"
  },
  {
    "id": "",
    "ground_truth": "certainly . the phone number is 01223356555 and the postcode is cb41nl . anything else i can do for you ?",
    "response": "the postcode is cb41nl and the phone number is 01223356555 .",
    "task": "restaurant"
  },
  {
    "id": "",
    "ground_truth": "you ' re quite welcome . thanks for contacting the cambridge towninfo centre and have a great day !",
    "response": "you ' re welcome . have a great day !",
    "task": "restaurant"
  },
  {
    "id": "",
    "ground_truth": "absolutely ! saigon_city is an asian_oriental restaurant in the north . it is a little expensive but worth it . it ' s located at 169 high street chesterton . their phone number is 01223356555 .",
    "response": "saigon_city serves asian_oriental food and is located in the north part of town .",
    "task": "restaurant"
  },
  {
    "id": "",
    "ground_truth": "okay great . i am glad i could help you .",
    "response": "you ' re welcome . have a nice day .",
    "task": "restaurant"
  },
  {
    "id": "",
    "ground_truth": "ok . there are 3 hotels located in the centre of town . they are in the moderate and expensive price ranges . do you have a preference ?",
    "response": "i have 3 hotels that match your criteria . would you like to stay at the university_arms_hotel ?",
    "task": "hotel"
  },
  {
    "id": "",
    "ground_truth": "the gonville_hotel has 3_star , and the university_arms_hotel has 4 . both meet your other criteria . would you like to book a room at one of these ?",
    "response": "i have the university_arms_hotel . would you like me to book it for you ?",
    "task": "hotel"
  },
  {
    "id": "",
    "ground_truth": "i ' ll be happy to do that for you . how many people are in your party ?",
    "response": "i was able to book gonville_hotel for you . your reference number is swvv72fs .",
    "task": "hotel"
  },
  {
    "id": "",
    "ground_truth": "what is your arrival day and number of days you wish to stay ?",
    "response": "i ' m sorry , the gonville is not available . would you like to try another hotel ?",
    "task": "hotel"
  },
  {
    "id": "",
    "ground_truth": "okay , your room is reserved . the reference number is swvv72fs . is there anything else i can help with ?",
    "response": "i was able to book a room at the university_arms_hotel . your reference number is swvv72fs .",
    "task": "hotel"
  },
  {
    "id": "",
    "ground_truth": "you ' re welcome . have a great day !",
    "response": "you ' re welcome . have a great day !",
    "task": "hotel"
  },
  {
    "id": "",
    "ground_truth": "i found five expensive restaurants on the south side of town . would you prefer chinese , indian , italian or mexican ?",
    "response": "there are five restaurants that meet your criteria . would you like me to recommend peking_restaurant_bar ?",
    "task": "restaurant"
  },
  {
    "id": "",
    "ground_truth": "if you ask me , the chiquito_restaurant_bar serves the best mexican food around . their postcode is cb17dy . you can reach them at 01223400170 . can i help with anything else ?",
    "response": "peking_restaurant_bar is a mexican restaurant in the south of town . their phone number is 01223354755 and postcode is cb28nx .",
    "task": "restaurant"
  },
  {
    "id": "",
    "ground_truth": "thank you . have a nice day .",
    "response": "you ' re welcome . have a great day !",
    "task": "restaurant"
  },
  {
    "id": "",
    "ground_truth": "great choice . when can i make the reservation for ?",
    "response": "saigon_city is a nice place . would you like me to make a reservation ?",
    "task": "restaurant"
  },
  {
    "id": "",
    "ground_truth": "you got it . here is your reference number: p9d58c0o .",
    "response": "i was able to book saigon_city for you . your reference number is p9d58c0o .",
    "task": "restaurant"
  },
  {
    "id": "",
    "ground_truth": "have a great day !",
    "response": "you ' re welcome . have a great day !",
    "task": "restaurant"
  },
  {
    "id": "",
    "ground_truth": "yes , la_raza is a restaurant serving spanish food in the cheap price range . it is located at 4_-_6_rose_crescent . would you like a reservation ?",
    "response": "la_raza is a cheap spanish restaurant in the centre of town . would you like me to book it for you ?",
    "task": "restaurant"
  },
  {
    "id": "",
    "ground_truth": "la_raza is a cheap restaurant serving spanish food in the centre part of town . it ' s address is 4_-_6_rose_crescent and it ' s post code is cb2311 .",
    "response": "i ' m sorry , there are no restaurants in the centre of town . would you like to try something else ?",
    "task": "restaurant"
  },
  {
    "id": "",
    "ground_truth": "all right , i ' ve made a reservation . your reference number is oog9kq5v . what else can i do for you ?",
    "response": "i ' m sorry , that booking was unsuccessful . would you like to try another restaurant ?",
    "task": "restaurant"
  },
  {
    "id": "",
    "ground_truth": "there a_lot of restaurants in the city , what kind are you looking for ?",
    "response": "la_raza is a spanish restaurant in the centre of town .",
    "task": "restaurant"
  },
  {
    "id": "",
    "ground_truth": "it was a pleasure to serve you . please feel free to use our service again anytime . have a good day .",
    "response": "you ' re welcome . good bye .",
    "task": "restaurant"
  },
  {
    "id": "",
    "ground_truth": "do you have a pricerange in mind ?",
    "response": "there are 5 hotels that meet that criteria . do you have a price range or area preference ?",
    "task": "hotel"
  },
  {
    "id": "",
    "ground_truth": "there are 5 guesthouses with your criteria . do you have a preference in pricerange ?",
    "response": "i have 5 hotels that meet that criteria . do you have a preference for area ?",
    "task": "hotel"
  },
  {
    "id": "",
    "ground_truth": "i have you booked at allenbell at 710_newmarket_road . the reference number is : s0jdzbtq .",
    "response": "i ' m sorry , i was unable to book that . would you like to try a different hotel ?",
    "task": "hotel"
  },
  {
    "id": "",
    "ground_truth": "you ' re most welcome !",
    "response": "you ' re welcome . have a great day !",
    "task": "hotel"
  },
  {
    "id": "",
    "ground_truth": "the arbury_lodge_guesthouse is a 4_star guesthouse in the north area . would like like to book a room there ?",
    "response": "the arbury_lodge_guesthouse is a guesthouse in the north . would you like me to book it for you ?",
    "task": "hotel"
  },
  {
    "id": "",
    "ground_truth": "you ' re all set . the reference number is pwyhrhpr . can i help you with anything else today ?",
    "response": "i ' m sorry , the arbury_lodge_guesthouse is not available . would you like me to try a different hotel ?",
    "task": "hotel"
  },
  {
    "id": "",
    "ground_truth": "thank you for contacting cambridge towninfo centre . have a wonderful day !",
    "response": "you ' re welcome . have a great day !",
    "task": "hotel"
  },
  {
    "id": "",
    "ground_truth": "there are many results with free wifi and parking , to help narrow it down , what area do you want to stay in ?",
    "response": "yes , many hotels have wifi and free parking . do you have a preference on price range ?",
    "task": "hotel"
  },
  {
    "id": "",
    "ground_truth": "what star rating ?",
    "response": "i have the arbury_lodge_guesthouse in the north . would you like me to book it for you ?",
    "task": "hotel"
  },
  {
    "id": "",
    "ground_truth": "did you have a price range in mind ?",
    "response": "i ' m sorry , that booking was unsuccessful . would you like to try a different hotel ?",
    "task": "hotel"
  },
  {
    "id": "",
    "ground_truth": "booking was not successful for that night at the acorn_guest_house , would you like me to try a different place ?",
    "response": "how about acorn_guest_house ? it is a 4_star guesthouse in the north .",
    "task": "hotel"
  },
  {
    "id": "",
    "ground_truth": "booking was unsuccessful . would you like to try a different location ?",
    "response": "booking was successful . reference number is : k9zns97g .",
    "task": "hotel"
  },
  {
    "id": "",
    "ground_truth": "i ' m going to try for the arbury_lodge_guesthouse , sir . is that all right ?",
    "response": "how about arbury_lodge_guesthouse ? it is a 4_star guesthouse with free internet and parking .",
    "task": "hotel"
  },
  {
    "id": "",
    "ground_truth": "i was able to book the arbury_lodge_guesthouse on thursday for 2 nights for two people and your reference number is k9zns97g . is there anything else you need ?",
    "response": "yes , i was able to book you at arbury_lodge_guesthouse . your reference number is k9zns97g .",
    "task": "hotel"
  },
  {
    "id": "",
    "ground_truth": "thank you for using cambridge towninfo centre . have a good day !",
    "response": "okay . glad i could be of help .",
    "task": "hotel"
  },
  {
    "id": "",
    "ground_truth": "i have the cafe uno in the centre of town . would that work ?",
    "response": "frankie_and_bennys is an expensive italian restaurant in the centre of town .",
    "task": "restaurant"
  },
  {
    "id": "",
    "ground_truth": "yes , frankie_and_bennys is in the south and meets your criteria . would you like me to make a reservation ?",
    "response": "frankie_and_bennys serves italian food . would you like me to book it for you ?",
    "task": "restaurant"
  },
  {
    "id": "",
    "ground_truth": "booking was successful . the table will be reserved for 15 minutes . reference number is : zyqx1tyk .",
    "response": "yes , i have you booked at frankie_and_bennys . your reference number is zyqx1tyk .",
    "task": "restaurant"
  },
  {
    "id": "",
    "ground_truth": "you ' re so welcome . enjoy your meal .",
    "response": "you ' re welcome . have a great day !",
    "task": "restaurant"
  },
  {
    "id": "",
    "ground_truth": "would you like the restaurant in a specific place ?",
    "response": "there are two chinese restaurants in the expensive price range . would you prefer the centre or the east ?",
    "task": "restaurant"
  },
  {
    "id": "",
    "ground_truth": "unfortunately , it looks like all the options are booked for that day/time . would you like me to change the time or possibly the day ?",
    "response": "i have booked you at the peking_restaurant . your reference number is p3vzvzgy .",
    "task": "restaurant"
  },
  {
    "id": "",
    "ground_truth": "yes , i can book you at the yu_garden for 13:00 .",
    "response": "i was able to book a table for 3 at 14:00 on saturday . your reference number is p3vzvzgy .",
    "task": "restaurant"
  },
  {
    "id": "",
    "ground_truth": "your table is reserved for 15 minutes and your reference is p3vzvzgy . can i help you with anything else ?",
    "response": "reference number is : p3vzgy .",
    "task": "restaurant"
  },
  {
    "id": "",
    "ground_truth": "great . let us know if you need anything else !",
    "response": "okay . glad i could be of help .",
    "task": "restaurant"
  },
  {
    "id": "",
    "ground_truth": "i have found many possibilities . golden_house is chinese and the_river_bar_steakhouse_and_grill serves modern_european . are either of those of interest for you ?",
    "response": "there are many cheap restaurants in the centre . do you have a preference for type of food or price range ?",
    "task": "restaurant"
  },
  {
    "id": "",
    "ground_truth": "they are located at 12_lensfield_road_city_centre , postcode cb21eg , and phone number 01842753771 .",
    "response": "the address is 12_lensfield_road_city_centre , postcode cb21eg , and phone number is 01842753771 .",
    "task": "restaurant"
  },
  {
    "id": "",
    "ground_truth": "thank you for using our service . have a great day .",
    "response": "you ' re welcome . thank you for using the cambridge restaurant system . goodbye .",
    "task": "restaurant"
  },
  {
    "id": "",
    "ground_truth": "i found 2 that matches your criteria . would you prefer a moderate or cheap pricing ?",
    "response": "there are 2 indian restaurants in the north . would you like to book one ?",
    "task": "restaurant"
  },
  {
    "id": "",
    "ground_truth": "yes the_nirala ' s address is 7_milton_road_chesterton and their postcode is cb41uy . is there anything else i can help you with today ?",
    "response": "the_nirala is located at 7_milton_road_chesterton .",
    "task": "restaurant"
  },
  {
    "id": "",
    "ground_truth": "so glad we could help you out . thanks for using the cambridge towninfo centre , and have a glorious day !",
    "response": "thank you for using our system . good bye",
    "task": "restaurant"
  },
  {
    "id": "",
    "ground_truth": "the_lensfield_hotel is located on the south end . the address is 53-57_lensfield_road , postcodecb21en . can i get you any more information ?",
    "response": "the_lensfield_hotel is located at 53-57_lensfield_road . would you like me to book it for you ?",
    "task": "hotel"
  },
  {
    "id": "",
    "ground_truth": "the lensfield has been booked according to your specifications . your reference number is: osp4trb9 . is there anything else we can help you with ?",
    "response": "booking was successful . reference number is : osp4trb9 .",
    "task": "hotel"
  },
  {
    "id": "",
    "ground_truth": "you ' re welcome , you have a great day as well .",
    "response": "you ' re welcome . have a great day !",
    "task": "hotel"
  },
  {
    "id": "",
    "ground_truth": "there are 5 nightclubs in the centre . ballare is one of them . would that work for you ?",
    "response": "there are 5 nightclubs in the centre of town . do you have a preference for price range ?",
    "task": "attraction"
  },
  {
    "id": "",
    "ground_truth": "the fee is 5 pounds .",
    "response": "yes , ballare is an entrance fee .",
    "task": "attraction"
  },
  {
    "id": "",
    "ground_truth": "okay , thank you for calling .",
    "response": "okay . glad i could be of help .",
    "task": "attraction"
  },
  {
    "id": "",
    "ground_truth": "absolutely ! the entrance is free ! it is located in the west . the address is castle_street !",
    "response": "the kettle_s_yard is located in the west . would you like to make a booking ?",
    "task": "attraction"
  },
  {
    "id": "",
    "ground_truth": "you ' re very welcome ! thanks for contacting cambridge towninfo centre and have a great day !",
    "response": "you ' re welcome . have a great day !",
    "task": "attraction"
  },
  {
    "id": "",
    "ground_truth": "i have lots_of_them to choose from . is there any area of town that i can check into for you ?",
    "response": "i have lots_of_them . do you have a preference for area or price range ?",
    "task": "hotel"
  },
  {
    "id": "",
    "ground_truth": "there are 16 such guest houses . you might like the alexander b and b , which is rated 4_star , yet inexpensive , and offers all the luxury the others choices do .",
    "response": "i have lots_of_them in the area of town that are moderately priced . would you like me to book one for you ?",
    "task": "hotel"
  },
  {
    "id": "",
    "ground_truth": "i am afraid that was unsuccessful . would like to book another day or a shorter stay ?",
    "response": "i ' m sorry , that booking was unsuccessful . would you like to try a different hotel ?",
    "task": "hotel"
  },
  {
    "id": "",
    "ground_truth": "your booking at the alexander for 2 nights was successful . your reference number is x7vu6y8y . is there anything else i can help you with today ?",
    "response": "booking was successful . reference number is : x7vu6y8y .",
    "task": "hotel"
  },
  {
    "id": "",
    "ground_truth": "awesome . take care !",
    "response": "you ' re welcome . have a great day !",
    "task": "hotel"
  },
  {
    "id": "",
    "ground_truth": "we have four such guesthouses . do you have a preferred location ?",
    "response": "i have four guesthouses with a 3_star rating . do you have any other preferences ?",
    "task": "hotel"
  },
  {
    "id": "",
    "ground_truth": "bridge gue house , hamilton_lodge , and hobsons_house are all available if you ' d like one of those ?",
    "response": "i ' m sorry , there are no 3_star hotels with free wifi . would you like to try something else ?",
    "task": "hotel"
  },
  {
    "id": "",
    "ground_truth": "i ' d be happy to . how many nights would you like to stay ? and i ' ll need to know the day you would like to start your stay .",
    "response": "i ' m sorry , the hamilton_lodge is not available . would you like me to try hamilton_lodge ?",
    "task": "hotel"
  },
  {
    "id": "",
    "ground_truth": "i ' m sorry , my reservation attempt was unsuccessful . will another day or length of stay work ?",
    "response": "i ' m sorry , but the hamilton_lodge is fully booked . would you like to try another hotel ?",
    "task": "hotel"
  },
  {
    "id": "",
    "ground_truth": "of course , could you tell me the area you would like to stay in so i can narrow it for you ?",
    "response": "i was able to book bridge_guest_house for you at the hamilton_lodge . your reference number is 4wngilmf .",
    "task": "hotel"
  },
  {
    "id": "",
    "ground_truth": "i ' ve got you a reservation for 6 at hobson ' s house for 2 nights . your reference number is 4wngilmf .",
    "response": "i have the hamilton_lodge that meets your criteria . it ' s located at 156_chesterton_road . would you like me to book it for you ?",
    "task": "hotel"
  },
  {
    "id": "",
    "ground_truth": "you ' re welcome . enjoy your day .",
    "response": "you ' re welcome . enjoy your stay .",
    "task": "hotel"
  },
  {
    "id": "",
    "ground_truth": "da_vinci_pizzeria at 20_milton_road_chesterton .",
    "response": "prezzo is a cheap italian restaurant in the north .",
    "task": "restaurant"
  },
  {
    "id": "",
    "ground_truth": "yes the restaurant is cheap .",
    "response": "yes , it is in the cheap price range .",
    "task": "restaurant"
  },
  {
    "id": "",
    "ground_truth": "the phone number is 01223351707 and the address is 20_milton_road_chesterton . would you like to make a reservation ?",
    "response": "the phone number is 01799521260 and address is 21_-_24_northampton_road .",
    "task": "restaurant"
  },
  {
    "id": "",
    "ground_truth": "you ' re welcome . please call us again and have a nice day .",
    "response": "okay . glad i could be of help .",
    "task": "restaurant"
  },
  {
    "id": "",
    "ground_truth": "thank you for allowing me to help you , have a great day .",
    "response": "thank you for using our system . good bye",
    "task": "restaurant"
  },
  {
    "id": "",
    "ground_truth": "were you looking for a specific type of food ?",
    "response": "i have meze_bar and restaurant_alimentum . do you have a preference ?",
    "task": "restaurant"
  },
  {
    "id": "",
    "ground_truth": "i ' m sorry but i do not have any vegetarian restaurants in the centre area . would you like me to search another area for you ?",
    "response": "i ' m sorry , there are no restaurants that meet that criteria . would you like to try something else ?",
    "task": "restaurant"
  },
  {
    "id": "",
    "ground_truth": "you would probably enjoy meze_bar restaurant . would you like me to make a reservation ?",
    "response": "meze_bar is an expensive turkish restaurant in the centre of town .",
    "task": "restaurant"
  },
  {
    "id": "",
    "ground_truth": "i ' m sorry booking was unsuccessful . could you try another time perhaps ?",
    "response": "i ' m sorry , that time slot is not available . would you like to try another restaurant ?",
    "task": "restaurant"
  },
  {
    "id": "",
    "ground_truth": "still not open then , shall i try another date or another place to eat ?",
    "response": "i was able to book you at the restaurant for 4 on monday at 15:15 . your reference number is uywxp4gd .",
    "task": "restaurant"
  },
  {
    "id": "",
    "ground_truth": "the meze_bar restaurant is expensive and serves turkish food . what time on monday , and how many in your party ?",
    "response": "meze_bar is a turkish restaurant in the centre .",
    "task": "restaurant"
  },
  {
    "id": "",
    "ground_truth": "sorry , your booking was unsuccessful . would you like a different day or time slot ?",
    "response": "i ' m sorry , i was unable to book that for you . would you like to try another restaurant ?",
    "task": "restaurant"
  },
  {
    "id": "",
    "ground_truth": "good news , i was able to book saturday at 15:15 . your reference number is uywxp4gd .",
    "response": "yes , i was able to book you at the meze_bar restaurant on monday . your reference number is uywxp4gd .",
    "task": "restaurant"
  },
  {
    "id": "",
    "ground_truth": "great ! enjoy your trip !",
    "response": "you ' re welcome . good bye .",
    "task": "restaurant"
  },
  {
    "id": "",
    "ground_truth": "there are many results for a guesthouse in the north , what price range are you looking for ?",
    "response": "there are many guesthouses that meet your criteria . do you have a price range in mind ?",
    "task": "hotel"
  },
  {
    "id": "",
    "ground_truth": "i have 8 options . guesthouse for all of them . do you have a price range preference ?",
    "response": "i have 5 hotels that meet your criteria . do you have any additional preferences ?",
    "task": "hotel"
  },
  {
    "id": "",
    "ground_truth": "okay , how about the acorn_guest_house ?",
    "response": "i have two hotels that meet your criteria . would you like me to book one for you ?",
    "task": "hotel"
  },
  {
    "id": "",
    "ground_truth": "yes , they have free wifi and it ' s moderately priced .",
    "response": "they are in the cheap price range .",
    "task": "hotel"
  },
  {
    "id": "",
    "ground_truth": "thank you for using our services .",
    "response": "you ' re welcome . have a great day !",
    "task": "hotel"
  },
  {
    "id": "",
    "ground_truth": "i ' ve head the curry_prince is fantastic . . what area are you looking for ?",
    "response": "i have meghna and the_nirala . both are in the moderate price range . would you like to book one of those ?",
    "task": "restaurant"
  },
  {
    "id": "",
    "ground_truth": "ok i have a table booked for 7 at 19:30 on tuesday . your reference number is rpwowdoo .",
    "response": "i ' m sorry , the curry_prince is not available at 19:30 . would you like to try another time or day ?",
    "task": "restaurant"
  },
  {
    "id": "",
    "ground_truth": "you ' re welcome , enjoy your meal .",
    "response": "okay . glad i could be of help .",
    "task": "restaurant"
  },
  {
    "id": "",
    "ground_truth": "i certainly can . i have 4 different options for you . i have two cheap gueshouses and two expensive hotels . do you have a preference ?",
    "response": "i have 4 places that meet that criteria . do you have a price range in mind ?",
    "task": "hotel"
  },
  {
    "id": "",
    "ground_truth": "how about the alexander_bed_and_breakfast , i can book it for you now if you like ?",
    "response": "i have the autumn_house and finches_bed_and_breakfast . they both have free parking . would you like to book a room ?",
    "task": "hotel"
  },
  {
    "id": "",
    "ground_truth": "your booking was and your reference number is ey36gh17 . is there anything else you need help with today ?",
    "response": "i ' m sorry , that booking was unsuccessful . would you like to try a different hotel ?",
    "task": "hotel"
  },
  {
    "id": "",
    "ground_truth": "thank you , have a good stay , goodbye .",
    "response": "you ' re welcome . have a great day !",
    "task": "hotel"
  },
  {
    "id": "",
    "ground_truth": "i can certainly help you with that . we have 10 listings for cheap lodgings . do you have any other requirements ?",
    "response": "i have 10 places to stay that match your criteria . do you have a preference for area ?",
    "task": "hotel"
  },
  {
    "id": "",
    "ground_truth": "sure . i found 2 guesthouses . one with 4_star and one with 0_star . do you have a preference ?",
    "response": "i ' m sorry , i don ' t have any hotels that meet that criteria . would you like to try a different area or price range ?",
    "task": "hotel"
  },
  {
    "id": "",
    "ground_truth": "yes , they both do . the alexander b&b is our inexpensive 4_star guesthouse . would you like me to see if i could book you room ?",
    "response": "yes , they do .",
    "task": "hotel"
  },
  {
    "id": "",
    "ground_truth": "you ' re very welcome ! is there anything else i can assist you with ?",
    "response": "you ' re quite welcome . thanks for contacting the cambridge towninfo centre and have a great day !",
    "task": "hotel"
  },
  {
    "id": "",
    "ground_truth": "have a great day !",
    "response": "you ' re welcome . have a great day !",
    "task": "hotel"
  },
  {
    "id": "",
    "ground_truth": "unfortunately there are no restaurants serving canapes in the east .",
    "response": "i ' m sorry , there are no restaurants that serve canapes in the east . would you like to try something else ?",
    "task": "restaurant"
  },
  {
    "id": "",
    "ground_truth": "are you sure ? i can find other options in other parts of town ?",
    "response": "thank you for using the cambridge towninfo centre . have a great day !",
    "task": "restaurant"
  },
  {
    "id": "",
    "ground_truth": "there is the pizza_hut_fen_ditton in the east serving italian food .",
    "response": "yes , it is an italian restaurant in the east .",
    "task": "restaurant"
  },
  {
    "id": "",
    "ground_truth": "sorry , but no tables are available for that time slot . would you like to change the time ?",
    "response": "i was able to book you at stazione_restaurant_and_coffee_bar . your reference number is qw8jzwzk .",
    "task": "restaurant"
  },
  {
    "id": "",
    "ground_truth": "your table is booked . your reference number is qw8jzwzk . can i help you with anything else ?",
    "response": "booking was successful . the table will be reserved for 15 minutes . reference number is : qw8jzwzk .",
    "task": "restaurant"
  },
  {
    "id": "",
    "ground_truth": "great . thank you for contacting cambridge towninfo centre .",
    "response": "you ' re welcome . have a great day !",
    "task": "restaurant"
  },
  {
    "id": "",
    "ground_truth": "unfortunately there are no entertainment attractions in the centre of town . is there a different area of town that would work for you ?",
    "response": "there are 11 entertainment attractions in the centre of town . do you have a preference for type of attraction ?",
    "task": "attraction"
  },
  {
    "id": "",
    "ground_truth": "yes , there are 11 museums . i ' d recommend broughton_house_gallery . it ' s at 98_king_street cb11ln and has free entrance . would that work for you ?",
    "response": "there are 11 museums in the centre of town . do you have a preference for the type of attraction ?",
    "task": "attraction"
  },
  {
    "id": "",
    "ground_truth": "certainly . the broughton_house_gallery ' s phone number is 01223314960 . is there anything else i can help you with today ?",
    "response": "their number is 01223314960 .",
    "task": "attraction"
  },
  {
    "id": "",
    "ground_truth": "you ' re welcome . have a great day . bye .",
    "response": "you ' re welcome . have a great day !",
    "task": "attraction"
  },
  {
    "id": "",
    "ground_truth": "there are 29 places that meet your needs . do you have additional preferences such as lodging type , price range or area ?",
    "response": "i have 29 places to stay with free wifi . do you have a preference on area ?",
    "task": "hotel"
  },
  {
    "id": "",
    "ground_truth": "there are 9 guesthouses and 1 hotel that fall in that price range . is there a particular part of town that you ' d like to stay in ?",
    "response": "i have the allenbell and finches_bed_and_breakfast . would you like me to book a room for you ?",
    "task": "hotel"
  },
  {
    "id": "",
    "ground_truth": "how long do you intend to stay ?",
    "response": "i ' m sorry , there are no hotels that meet that criteria . would you like me to try something else ?",
    "task": "hotel"
  },
  {
    "id": "",
    "ground_truth": "is it just you staying ?",
    "response": "i was able to book a room for 5 people at the alexander_bed_and_breakfast . your reference number is yflkm9uu .",
    "task": "hotel"
  },
  {
    "id": "",
    "ground_truth": "sorry i tried alexander_bed_and_breakfast but it seems that they have all booked out at for these days . do you want to change to another place ?",
    "response": "i ' m sorry , that booking was unsuccessful . would you like to try another hotel ?",
    "task": "hotel"
  },
  {
    "id": "",
    "ground_truth": "okay it went through . so you will be staying at the alexander_bed_and_breakfast and your reference is yflkm9uu . can i help you with anything else today ?",
    "response": "yes , i was able to book you at finches_bed_and_breakfast . your reference number is yflkm9uu .",
    "task": "hotel"
  },
  {
    "id": "",
    "ground_truth": "have a beautiful day !",
    "response": "you ' re welcome . have a great day !",
    "task": "hotel"
  },
  {
    "id": "",
    "ground_truth": "we have 5 places that offer all of that . any preference on star rating or area ?",
    "response": "i have 5 hotels with free parking . do you have a preference for area ?",
    "task": "hotel"
  },
  {
    "id": "",
    "ground_truth": "sorry , there are no guesthouse type expensive places with free parking . perhaps you ' d prefer a different type or price range ?",
    "response": "i have 5 guesthouses with free parking . do you have a preference on price range ?",
    "task": "hotel"
  },
  {
    "id": "",
    "ground_truth": "sure , the allenbell is a 4_star guesthouse . does that sound good ?",
    "response": "i have the allenbell guesthouse and rosa_ ' _s_bed_and_breakfast . they both have 4_star and free wifi and parking . would you like me to book one for you ?",
    "task": "hotel"
  },
  {
    "id": "",
    "ground_truth": "i ' ve made your reservation . the reference number is e8npwa4b . what else can i help you with ?",
    "response": "i ' m sorry , i was unable to book that for you . would you like to try a different hotel ?",
    "task": "hotel"
  },
  {
    "id": "",
    "ground_truth": "you ' re welcome , enjoy your stay !",
    "response": "you ' re welcome . have a great day !",
    "task": "hotel"
  },
  {
    "id": "",
    "ground_truth": "sure we have either pizza_hut_cherry_hinton or frankie_and_bennys . would you like to book a table at one of these places ?",
    "response": "there is a moderately priced italian restaurant on the south side of town . would you like me to make a reservation ?",
    "task": "restaurant"
  },
  {
    "id": "",
    "ground_truth": "i ' m sorry , that time is not available . would you like to book another day or time ?",
    "response": "i ' m sorry , that time is not available . would you like to try another time or day ?",
    "task": "restaurant"
  },
  {
    "id": "",
    "ground_truth": "your table is reserved at 13:00 on friday . your reference number is rq2l5tkr .",
    "response": "booking was successful . the table will be reserved for 15 minutes . reference number is : rq2l5tkr .",
    "task": "restaurant"
  },
  {
    "id": "",
    "ground_truth": "thank you , let us know if you need anything else . good bye .",
    "response": "you ' re welcome . have a great day !",
    "task": "restaurant"
  },
  {
    "id": "",
    "ground_truth": "i have ten entries that meet your requirements ! what area of town would you like ?",
    "response": "i have ten hotels that match your criteria . do you have a preference on area ?",
    "task": "hotel"
  },
  {
    "id": "",
    "ground_truth": "unfortunately , i don ' t show any cheap hotels that have a 3_star rating . can i look in a different price range or star rating for you ?",
    "response": "bridge_guest_house is a 3_star guesthouse in the north with free wifi . would you like me to book it for you ?",
    "task": "hotel"
  },
  {
    "id": "",
    "ground_truth": "we have 3 moderately priced 3_star guesthouses .",
    "response": "i have 10 in the moderate range . do you have any preferences ?",
    "task": "hotel"
  },
  {
    "id": "",
    "ground_truth": "which are would you like to stay in ?",
    "response": "bridge_guest_house is a nice place . would you like me to book it for you ?",
    "task": "hotel"
  },
  {
    "id": "",
    "ground_truth": "i ' m going to book you for bridge_guest_house , but i need to know the number of days you plan to stay and the number of people with you .",
    "response": "i was able to book bridge_guest_house for thursday for 3 people . your reference number is ize1wk61 .",
    "task": "hotel"
  },
  {
    "id": "",
    "ground_truth": "your booking is successful ! your reference number is ize1wk61 . can i help you with anything else ?",
    "response": "i ' m sorry , that booking was unsuccessful . would you like to try another hotel ?",
    "task": "hotel"
  },
  {
    "id": "",
    "ground_truth": "you ' re welcome . thank you for calling . enjoy your trip !",
    "response": "okay . glad i could be of help .",
    "task": "hotel"
  },
  {
    "id": "",
    "ground_truth": "thank you for using our service . it was a pleasure assisting you . goodbye .",
    "response": "you ' re welcome . goodbye .",
    "task": "hotel"
  },
  {
    "id": "",
    "ground_truth": "there are a_number of options for indian restaurants in the centre of town . what price range would you like ?",
    "response": "saffron_brasserie is an indian restaurant in the centre of town .",
    "task": "restaurant"
  },
  {
    "id": "",
    "ground_truth": "i was able to find three options in your price range , may i recommend the_gandhi ?",
    "response": "there are a_number of restaurants that meet your criteria . do you have a preference for the type of food ?",
    "task": "restaurant"
  },
  {
    "id": "",
    "ground_truth": "i was able to book that for you . they will be reserve your table for 15 minutes . your reference number is 6eq61sd9 . is there anything more i can help with ?",
    "response": "your booking was successful . the table will be reserved for 15 minutes . reference number is 6eq61sd9 .",
    "task": "restaurant"
  },
  {
    "id": "",
    "ground_truth": "thank you for calling , enjoy !",
    "response": "you ' re welcome . have a great day !",
    "task": "restaurant"
  },
  {
    "id": "",
    "ground_truth": "sure can . india_house is an expensive indian restaurant in the west part of town . would you like a reservation ?",
    "response": "india_house is an indian restaurant in the west . would you like me to make a reservation ?",
    "task": "restaurant"
  },
  {
    "id": "",
    "ground_truth": "i ' ve made the reservation and the reference number is hd53udco . what else can i help you with ?",
    "response": "i ' m sorry , there are no tables available at that time . would you like to try a different time or day ?",
    "task": "restaurant"
  },
  {
    "id": "",
    "ground_truth": "oh , it was my pleasure . i ' m here if you need anything else .",
    "response": "you ' re quite welcome . thanks for contacting the cambridge towninfo centre and have a great day !",
    "task": "restaurant"
  },
  {
    "id": "",
    "ground_truth": "you have a great day !",
    "response": "you ' re welcome . good bye .",
    "task": "restaurant"
  },
  {
    "id": "",
    "ground_truth": "chiquito_restaurant_bar is an expensive restaurant in the south . would you like me to book it ?",
    "response": "chiquito_restaurant_bar is an expensive mexican restaurant in the centre of town . would you like me to make a reservation ?",
    "task": "restaurant"
  },
  {
    "id": "",
    "ground_truth": "okay , is there a particular day and time that would work for you ?",
    "response": "what day and time would you like to visit ?",
    "task": "restaurant"
  },
  {
    "id": "",
    "ground_truth": "booked ! your table will be held for 15 minutes . reference number is c3hmwgus .",
    "response": "booking was successful . the table will be reserved for 15 minutes . reference number is : c3hmwgus .",
    "task": "restaurant"
  },
  {
    "id": "",
    "ground_truth": "is there anything else i can do for you ?",
    "response": "you ' re welcome . is there anything else i can help you with ?",
    "task": "restaurant"
  },
  {
    "id": "",
    "ground_truth": "enjoy your dinner . thank you for calling cambridge towninfo centre . goodbye .",
    "response": "thank you for using our service & have a great day !",
    "task": "restaurant"
  },
  {
    "id": "",
    "ground_truth": "try curry_prince or pizza_hut_fen_ditton",
    "response": "pizza_hut_fen_ditton is an italian restaurant in the east part of town . would you like their location ?",
    "task": "restaurant"
  },
  {
    "id": "",
    "ground_truth": "pizza_hut_fen_ditton serves italian food in the east , would you like a reservation ?",
    "response": "pizza_hut_fen_ditton is in the east part of town and is in the moderate price range . would you like me to book it for you ?",
    "task": "restaurant"
  },
  {
    "id": "",
    "ground_truth": "pizza_hut_fen_ditton is the only italian restaurant , in the east , in the moderate price range . do you want me to try other areas ?",
    "response": "pizza_hut_fen_ditton is in the east part of town .",
    "task": "restaurant"
  },
  {
    "id": "",
    "ground_truth": "absolutely , how many people will you have and what time are you wanting the reservation ?",
    "response": "i ' m sorry , there are no other restaurants available . would you like to try something else ?",
    "task": "restaurant"
  },
  {
    "id": "",
    "ground_truth": "you ' re booked , the reference number is af2gj7g6 , may i assist with anything else ?",
    "response": "i was able to book you at pizza_hut_fen_ditton . your reference number is af2gj7g6 .",
    "task": "restaurant"
  },
  {
    "id": "",
    "ground_truth": "you ' re welcome . thank you for contacting cambridge towninfo centre , and have a great day .",
    "response": "you ' re welcome . good bye .",
    "task": "restaurant"
  },
  {
    "id": "",
    "ground_truth": "yes , there are 6 i can recommend to you . do you have other specifications , or shall i select one for you ?",
    "response": "yes , i have 2 hotels and one hotel . do you have a preference for area ?",
    "task": "hotel"
  },
  {
    "id": "",
    "ground_truth": "i have two different choices . one is rather expensive and the other more moderately priced . do you prefer one over the other ?",
    "response": "i have 2 hotels that meet that criteria . the_lensfield_hotel and the gonville_hotel . would you like me to book one of those for you ?",
    "task": "hotel"
  },
  {
    "id": "",
    "ground_truth": "ok . i have booked the_lensfield_hotel for you . the reference number is 11xdm9cc .",
    "response": "i was able to book a room at the_lensfield_hotel for 3 nights . your reference number is 11xdm9cc .",
    "task": "hotel"
  },
  {
    "id": "",
    "ground_truth": "of course . the address is 53-57_lensfield_road . phone number is 01223355017 .",
    "response": "the address is 53-57_lensfield_road and the phone number is 01223355017 .",
    "task": "hotel"
  },
  {
    "id": "",
    "ground_truth": "have a great day !",
    "response": "you ' re welcome . have a great day !",
    "task": "hotel"
  },
  {
    "id": "",
    "ground_truth": "it is in the east , and moderately priced . would you like to book a room ?",
    "response": "the a_and_b_guest_house is located in the east . would you like me to book it for you ?",
    "task": "hotel"
  },
  {
    "id": "",
    "ground_truth": "the address is 124_tenison_road , postcode cb12dp . the phone number is 01223315702 . anything else ?",
    "response": "the address is 56_saint_barnabas_road and the phone number is 01223525725 .",
    "task": "hotel"
  },
  {
    "id": "",
    "ground_truth": "you ' re welcome have a great day .",
    "response": "you ' re welcome . have a nice day .",
    "task": "hotel"
  },
  {
    "id": "",
    "ground_truth": "oh yes quite_a_few . which part of town will you be dining in ?",
    "response": "yes , there are quite_a_few british restaurants . do you have a preference for the area of town ?",
    "task": "restaurant"
  },
  {
    "id": "",
    "ground_truth": "we have three: graffiti , saint john ' s chop house , and traveller ' s rest .",
    "response": "graffiti is a british restaurant in the west part of town .",
    "task": "restaurant"
  },
  {
    "id": "",
    "ground_truth": "yes , the phone number is 01223277977 . the address is hotel_felix_whitehouse_lane_huntingdon_road , and the post code is cb30lx . want to book ?",
    "response": "graffiti is located at hotel_felix_whitehouse_lane_huntingdon_road , postcode cb30lx . is there anything else i can help you with ?",
    "task": "restaurant"
  },
  {
    "id": "",
    "ground_truth": "you ' re welcome , glad to help . have a nice day !",
    "response": "you ' re welcome . have a great day !",
    "task": "restaurant"
  },
  {
    "id": "",
    "ground_truth": "i have one in that area . it ' s called the riverboat_georgina . it ' s located at cambridge_passenger_cruisers_,_jubilee_house . would you like their phone number for more information ?",
    "response": "i ' m sorry , there are no boats on the north side . would you like to try a different area ?",
    "task": "attraction"
  },
  {
    "id": "",
    "ground_truth": "their phone number is 01223902091 and we do not have the entrance fee in our database at this time .",
    "response": "the riverboat_georgina ' s phone number is 01223902088 and the entrance fee is 5 pounds . is there anything else i can help you with ?",
    "task": "attraction"
  },
  {
    "id": "",
    "ground_truth": "you ' re very welcome ! thanks for contacting the cambridge towninfo centre and have a great day !",
    "response": "you ' re welcome . have a great day !",
    "task": "attraction"
  },
  {
    "id": "",
    "ground_truth": "there are quite_a_few options in the centre of town . there ' s chinese , italian , spanish , turkish and british food just to name a few . what would you like ?",
    "response": "there are quite_a_few restaurants in the centre of town . what type of food would you like ?",
    "task": "restaurant"
  },
  {
    "id": "",
    "ground_truth": "yes ! ali_baba is a great lebanese restaurant that would suit your needs . it ' s located at 59_hills_road_city_centre . what other information do you need ?",
    "response": "yes , there are quite_a_few lebanese restaurants in the centre of town .",
    "task": "restaurant"
  },
  {
    "id": "",
    "ground_truth": "certainly , how many people will be in your party total ?",
    "response": "i ' m sorry , that time is not available . would you like to try another time ?",
    "task": "restaurant"
  },
  {
    "id": "",
    "ground_truth": "the ali_baba is located at 59_hills_road_city_centre . would you like any other information ?",
    "response": "sure , ali_baba is located at 59_hills_road_city_centre .",
    "task": "restaurant"
  },
  {
    "id": "",
    "ground_truth": "you have a nice triip and thank you for contacting us . have a great day !",
    "response": "you ' re welcome . have a great day !",
    "task": "restaurant"
  },
  {
    "id": "",
    "ground_truth": "sure . is there any part of town that you ' d like to look for food in ?",
    "response": "i ' m sorry , but ali_baba is a lebanese restaurant . would you like me to make a reservation for you ?",
    "task": "restaurant"
  },
  {
    "id": "",
    "ground_truth": "i ' m sorry , but there aren ' t any traditional restaurants in the centre . would you like to try another cuisine ?",
    "response": "i ' m sorry , there are no traditional restaurants in the centre . would you like to try something else ?",
    "task": "restaurant"
  },
  {
    "id": "",
    "ground_truth": "ali_baba is a great restaurant that fits exactly what you ' re looking for . would you like me to book a table for you ?",
    "response": "ali_baba is a lebanese restaurant in the centre .",
    "task": "restaurant"
  },
  {
    "id": "",
    "ground_truth": "i ' m sorry , that isn ' t available . is there another day or time you could eat ?",
    "response": "i ' m sorry , i was unable to book that restaurant . would you like me to try something else ?",
    "task": "restaurant"
  },
  {
    "id": "",
    "ground_truth": "your reservation for 11:00 was successful and your reference number is q1xudh9y . is there anything else i can help you with today ?",
    "response": "booking was successful . the table will be reserved for 15 minutes . reference number is : q1xudh9y .",
    "task": "restaurant"
  },
  {
    "id": "",
    "ground_truth": "thank you , have a good day . goodbye .",
    "response": "you ' re welcome . good bye .",
    "task": "restaurant"
  },
  {
    "id": "",
    "ground_truth": "we have 6 nightclubs . any preference on entrance fee ?",
    "response": "there are 6 nightclubs in town . do you have a preference for area ?",
    "task": "attraction"
  },
  {
    "id": "",
    "ground_truth": "the soul_tree_nightclub costs 4 pounds . the others are a bit more expensive .",
    "response": "it is moderately priced .",
    "task": "attraction"
  },
  {
    "id": "",
    "ground_truth": "yes , it is 01223477900 .",
    "response": "the soul_tree_nightclub is located at 1-6_corn_exchange_street . their phone number is 01223477900 .",
    "task": "attraction"
  },
  {
    "id": "",
    "ground_truth": "the soul tree is in postcode cb23qf . can i help with anything else today ?",
    "response": "their postcode is cb23qf .",
    "task": "attraction"
  },
  {
    "id": "",
    "ground_truth": "thank you , good bye .",
    "response": "okay . glad i could be of help .",
    "task": "attraction"
  },
  {
    "id": "",
    "ground_truth": "i can definitely help with that . i have about 5 different hotels and guesthouses that are in the centre of town . do you prefer a hotel or guesthouse ?",
    "response": "i have 5 hotels that match your criteria . do you have a preference on price range ?",
    "task": "hotel"
  },
  {
    "id": "",
    "ground_truth": "the university_arms_hotel is in the centre of town , falls in the expensive price range , and has 4_star . would you like to book a room ?",
    "response": "i have the university_arms_hotel and university_arms_hotel . do you have a preference ?",
    "task": "hotel"
  },
  {
    "id": "",
    "ground_truth": "it is available for four nights for five people ! i ' ve taken the liberty of booking these rooms for you . is that agreeable to you ?",
    "response": "i ' m sorry , the hotel isn ' t available . would you like to try a different hotel ?",
    "task": "hotel"
  },
  {
    "id": "",
    "ground_truth": "can you also give me the address for the hotel",
    "response": "reference number is 8l6lvyyt .",
    "task": "hotel"
  },
  {
    "id": "",
    "ground_truth": "8l6lvyyt is your reference number .",
    "response": "reference number is : 8l6lvyyt .",
    "task": "hotel"
  },
  {
    "id": "",
    "ground_truth": "perfect . you ' ve made an excellent choice . enjoy !",
    "response": "okay . glad i could be of help .",
    "task": "hotel"
  },
  {
    "id": "",
    "ground_truth": "okay . there is a 0_star place , and a 4_star place . which do you prefer ?",
    "response": "the city_centre_north_b_and_b is a guesthouse in the north . would you like me to make a booking ?",
    "task": "hotel"
  },
  {
    "id": "",
    "ground_truth": "i think the worth_house is your best bet !",
    "response": "how about finches_bed_and_breakfast ? it ' s a 4_star guesthouse in the cheap price range and has free internet and parking .",
    "task": "hotel"
  },
  {
    "id": "",
    "ground_truth": "are you booking for one person ? when is your arrival and how long is your stay , please .",
    "response": "what day and time would you like to visit ?",
    "task": "hotel"
  },
  {
    "id": "",
    "ground_truth": "i ' m sorry i don ' t have anything for sunday night . would you like to try a different hotel ?",
    "response": "i ' m sorry , that booking was unsuccessful . would you like to try another hotel ?",
    "task": "hotel"
  },
  {
    "id": "",
    "ground_truth": "yes , there i the worth_house and also city_centre_north_b_and_b . would you like me to book you a room at either one ?",
    "response": "i have only one guesthouse in the north with free wifi . would you like me to try a different area ?",
    "task": "hotel"
  },
  {
    "id": "",
    "ground_truth": "i have booked you at worth_house . it is a 4_star accommodation , and the postcode is cb41da . do you have any further questions ?",
    "response": "yes , city_centre_north_b_and_b is rated 4_star .",
    "task": "hotel"
  },
  {
    "id": "",
    "ground_truth": "you ' re welcome . have a good time .",
    "response": "you ' re welcome . have a great day !",
    "task": "hotel"
  },
  {
    "id": "",
    "ground_truth": "we have 11 guest houses which are moderately priced , but no hotels .",
    "response": "yes , there are 11 hotels that meet that criteria . would you like me to book one for you ?",
    "task": "hotel"
  },
  {
    "id": "",
    "ground_truth": "acorn_guest_house is available if that works for you .",
    "response": "i have 5 guesthouses that meet that criteria . do you have a preference for price range ?",
    "task": "hotel"
  },
  {
    "id": "",
    "ground_truth": "for how many days and starting what day ?",
    "response": "yes , i ' ve booked you at acorn_guest_house . your reference number is e45fqb5o .",
    "task": "hotel"
  },
  {
    "id": "",
    "ground_truth": "i ' m not able to book for those nights . would you want to try a shorter stay ?",
    "response": "i ' m sorry , that booking was unsuccessful . would you like to try another hotel ?",
    "task": "hotel"
  },
  {
    "id": "",
    "ground_truth": "i was able to get you 1 night at the acorn ref# e45fqb5o . can i help you with anything else today ?",
    "response": "yes , i ' ve booked you at acorn_guest_house . your reference number is e45fqb5o .",
    "task": "hotel"
  },
  {
    "id": "",
    "ground_truth": "you ' re welcome , goodbye and enjoy your stay !",
    "response": "you ' re welcome . enjoy your stay .",
    "task": "hotel"
  },
  {
    "id": "",
    "ground_truth": "i am sorry , there aren ' t any options available . may i ask if there is another type of restaurant you would be interested in ?",
    "response": "i ' m sorry , there are no restaurants that serve african food with a moderate price range . would you like to try something else ?",
    "task": "restaurant"
  },
  {
    "id": "",
    "ground_truth": "yes i have the yippee_noodle_bar in the center of town on king street in the moderate price range . they serve asian cuisine . is there anything else i can do for you ?",
    "response": "yippee_noodle_bar is a nice place . would you like me to book it for you ?",
    "task": "restaurant"
  },
  {
    "id": "",
    "ground_truth": "booking was successful . the table will be reserved for 15 minutes . reference number is : 3gllhsnn .",
    "response": "i ' m sorry , that booking was unsuccessful . would you like to try another restaurant ?",
    "task": "restaurant"
  },
  {
    "id": "",
    "ground_truth": "great ! enjoy",
    "response": "you ' re welcome . have a great day !",
    "task": "restaurant"
  },
  {
    "id": "",
    "ground_truth": "come back for any future help you may need .",
    "response": "you ' re welcome . have a great day !",
    "task": "restaurant"
  },
  {
    "id": "",
    "ground_truth": "i can certainly help you find something . do you have a type of attraction in mind ?",
    "response": "there are a_lot of places to go . do you have a specific area you would like to visit ?",
    "task": "attraction"
  },
  {
    "id": "",
    "ground_truth": "we have a_lot of interesting architecture here in cambridge . is there a particular area of town you ' re interested in ?",
    "response": "we have a_lot of old buildings in town . do you have any preferences ?",
    "task": "attraction"
  },
  {
    "id": "",
    "ground_truth": "here are a few suggestions from the centre: all saint ' s church and holy_trinity_church , both are free to visit .",
    "response": "how about the all_saints_church ? it ' s located at jesus lane .",
    "task": "attraction"
  },
  {
    "id": "",
    "ground_truth": "yes , their postcode is cb23nz . can i get any other information for you ?",
    "response": "the postcode is cb23nz . is there anything else i can help you with ?",
    "task": "attraction"
  },
  {
    "id": "",
    "ground_truth": "you ' re quite welcome . thanks for contacting the cambridge towninfo centre and have a great day !",
    "response": "you ' re welcome . have a nice day !",
    "task": "attraction"
  },
  {
    "id": "",
    "ground_truth": "there are 5 different hotels that are expensive and all include free parking . is there a particular area you would like to stay in ?",
    "response": "i have 5 hotels with free parking . do you have a preference on area ?",
    "task": "hotel"
  },
  {
    "id": "",
    "ground_truth": "there are two 4_star hotels with free parking in this price range , the huntingdon marriott and the university_arms_hotel .",
    "response": "i ' m sorry , there are no matches for your criteria . would you like to try something else ?",
    "task": "hotel"
  },
  {
    "id": "",
    "ground_truth": "of course ! it ' s 01480446000 . may i help with anything else ?",
    "response": "the phone number is 01480446000 .",
    "task": "hotel"
  },
  {
    "id": "",
    "ground_truth": "you ' re welcome . good-bye .",
    "response": "you ' re welcome . have a nice day .",
    "task": "hotel"
  },
  {
    "id": "",
    "ground_truth": "yes there are plenty . what area would you like to stay in ?",
    "response": "yes , there are plenty of them . do you have a price range or area preference ?",
    "task": "hotel"
  },
  {
    "id": "",
    "ground_truth": "there are two hotels that fit that criteria . i would recommend alexander_bed_and_breakfast , it has 4_star .",
    "response": "how many people will be staying in your party ?",
    "task": "hotel"
  },
  {
    "id": "",
    "ground_truth": "i ' m sorry , your booking was unsuccessful . would you like to book another day or a shorter stay ?",
    "response": "i ' m sorry , that booking was unsuccessful . would you like to try another hotel ?",
    "task": "hotel"
  },
  {
    "id": "",
    "ground_truth": "booking was successful . reference number is : qhr6uo6i .",
    "response": "booking was successful . reference number is : qhr6i .",
    "task": "hotel"
  },
  {
    "id": "",
    "ground_truth": "you ' re more than welcome !",
    "response": "you ' re welcome . is there anything else i can help you with ?",
    "task": "hotel"
  },
  {
    "id": "",
    "ground_truth": "okay , i have 29 options for you . is there an area of town that you ' d prefer to stay in ?",
    "response": "there are 29 places that meet that criteria . do you have a preference on area ?",
    "task": "hotel"
  },
  {
    "id": "",
    "ground_truth": "that narrows it down a bit . the acorn_guest_house is a nice place , with 4_star . it ' s in the north area of town .",
    "response": "how about acorn_guest_house ? it ' s located in the north .",
    "task": "hotel"
  },
  {
    "id": "",
    "ground_truth": "the acorn_guest_house also has free internet . shall i book you a room ?",
    "response": "yes , the acorn_guest_house has wifi and parking . would you like me to book it for you ?",
    "task": "hotel"
  },
  {
    "id": "",
    "ground_truth": "absolutely ! the phone number is 01223353888 . is there anything else i can help you with today ?",
    "response": "the phone number is 01223353888 .",
    "task": "hotel"
  },
  {
    "id": "",
    "ground_truth": "you ' re welcome . thank you for using the cambridge towninfo centre . goodbye .",
    "response": "you ' re welcome . have a great day !",
    "task": "hotel"
  },
  {
    "id": "",
    "ground_truth": "call them at 01223363682",
    "response": "warkworth_house is a 4_star guesthouse in the east . would you like me to make a booking ?",
    "task": "hotel"
  },
  {
    "id": "",
    "ground_truth": "your booking was unsuccessful . could you book another day or a shorter stay ?",
    "response": "i ' m sorry , that booking was unsuccessful . would you like to try another hotel ?",
    "task": "hotel"
  },
  {
    "id": "",
    "ground_truth": "your booking was successful and your reference number is : 0dw45iks",
    "response": "booking was successful . reference number is : 0dw45iks .",
    "task": "hotel"
  },
  {
    "id": "",
    "ground_truth": "welcome back next time",
    "response": "you ' re welcome . good-bye .",
    "task": "hotel"
  },
  {
    "id": "",
    "ground_truth": "restaurant_alimentum offers modern_european found south has moderate price range01223413000cb28pb152_-_154_hills_road",
    "response": "restaurant_alimentum is located in the south part of town and is moderately priced .",
    "task": "restaurant"
  },
  {
    "id": "",
    "ground_truth": "goodbye and have a nice day .",
    "response": "you ' re welcome . goodbye .",
    "task": "restaurant"
  },
  {
    "id": "",
    "ground_truth": "charlie_chan is located in the centre and it is cheap ! would you like me to book it for you ?",
    "response": "yu_garden is a chinese restaurant in the cheap price range .",
    "task": "restaurant"
  },
  {
    "id": "",
    "ground_truth": "the address is regent_street_city_centre . what day and time would you like to book ? how many people ?",
    "response": "the address is regent_street_city_centre and the phone number is 01223361763 .",
    "task": "restaurant"
  },
  {
    "id": "",
    "ground_truth": "the postcode is cb21db",
    "response": "the postcode is cb21db and the area is located in the centre .",
    "task": "restaurant"
  },
  {
    "id": "",
    "ground_truth": "you ' re welcome ! have a great day ! goodbye .",
    "response": "you ' re welcome .",
    "task": "restaurant"
  },
  {
    "id": "",
    "ground_truth": "there are no 3_star lodgings available in cambridge . shall we check 4_star locations instead ?",
    "response": "i have two hotels that meet your criteria . would you like to stay in the centre or the north ?",
    "task": "hotel"
  },
  {
    "id": "",
    "ground_truth": "there are no 4_star lodgings available in cambridge that meet your criteria . shall we check 5 star locations instead ?",
    "response": "there are two hotels that meet your criteria . would you like to stay in a certain area ?",
    "task": "hotel"
  },
  {
    "id": "",
    "ground_truth": "unfortunately , i couldn ' t find anything with 5 stars .",
    "response": "i have two hotels that meet your criteria . would you like to stay in the centre or the east ?",
    "task": "hotel"
  },
  {
    "id": "",
    "ground_truth": "i do not have 4 or 5 star hotels in that area . can i try something else ?",
    "response": "i was able to book you at the gonville_hotel . your reference number is pu74excq .",
    "task": "hotel"
  },
  {
    "id": "",
    "ground_truth": "i ' m sorry for the confusion . there are two expensive hotels with 3_star and parking . do you prefer the centre or the south ?",
    "response": "i have two hotels that meet that criteria . would you like to stay at the ashley_hotel or the lovell_lodge ?",
    "task": "hotel"
  },
  {
    "id": "",
    "ground_truth": "all right , sir , that would be the gonville_hotel on gonville_place .",
    "response": "ashley_hotel is a 3_star hotel with free parking . would you like me to book it for you ?",
    "task": "hotel"
  },
  {
    "id": "",
    "ground_truth": "i ' m sorry , booking was unsuccessful . would you like to try a shorter stay ?",
    "response": "i ' m sorry , the gonville_hotel was not available . would you like to try another hotel ?",
    "task": "hotel"
  },
  {
    "id": "",
    "ground_truth": "very good , sir . that worked and i have a reference number for you: pu74excq .",
    "response": "i was able to book you at the ashley_hotel for 2 nights . your reference number is pu74excq .",
    "task": "hotel"
  },
  {
    "id": "",
    "ground_truth": "you ' re very welcome . i ' m terribly sorry about the confusion earlier . have a lovely day . goodbye .",
    "response": "you ' re welcome . have a great day !",
    "task": "hotel"
  },
  {
    "id": "",
    "ground_truth": "of course ! there are 69 restaurants in the centre . what type of food would you like ?",
    "response": "there are 69 restaurants in the centre of town . do you have a preference for price range ?",
    "task": "restaurant"
  },
  {
    "id": "",
    "ground_truth": "sure , how about stazione_restaurant_and_coffee_bar . can i make a reservation for you ?",
    "response": "i have pizza_express_fen_ditton . would you like me to make a reservation ?",
    "task": "restaurant"
  },
  {
    "id": "",
    "ground_truth": "your table is reserved . reference number i40q0gzm .",
    "response": "i ' m sorry , that time slot is not available . would you like to try another restaurant ?",
    "task": "restaurant"
  },
  {
    "id": "",
    "ground_truth": "you ' re welcome , was there anything else you need ?",
    "response": "you ' re welcome . have a great day !",
    "task": "restaurant"
  },
  {
    "id": "",
    "ground_truth": "you ' re welcome , enjoy your meal .",
    "response": "you ' re welcome . have a great day !",
    "task": "restaurant"
  },
  {
    "id": "",
    "ground_truth": "thank you for using cambridge towninfo centre . have a fantabulous day !",
    "response": "you ' re welcome . good bye .",
    "task": "restaurant"
  },
  {
    "id": "",
    "ground_truth": "sure , there are many colleges and museums in the west , there is also some entertainment . do you have a preference on any of these ?",
    "response": "we have many attractions in the west part of town . do you have a preference for a particular type of attraction ?",
    "task": "attraction"
  },
  {
    "id": "",
    "ground_truth": "the one i recommend is the people_'_s_portraits_exhibition_at_girton_college . it ' s free to get in . their postcode is cb3ojg . is there any other information i can provide ?",
    "response": "the postcode is cb30ag .",
    "task": "attraction"
  },
  {
    "id": "",
    "ground_truth": "thank you for calling . goodbye .",
    "response": "you ' re welcome . good bye .",
    "task": "attraction"
  },
  {
    "id": "",
    "ground_truth": "i ' m sorry , i can ' t find any hotels that meet your criteria . would you like to search again ?",
    "response": "yes , there are 16 hotels with free parking . do you have any other preferences ?",
    "task": "hotel"
  },
  {
    "id": "",
    "ground_truth": "sorry , i ' m not finding anything . want to change to a hotel ?",
    "response": "i have 16 guesthouses with free parking . do you have a preference on area ?",
    "task": "hotel"
  },
  {
    "id": "",
    "ground_truth": "no , i ' m sorry but as i said , there are no guesthouse listings . what else may i look for for you ?",
    "response": "there are 16 guesthouses with free parking . do you have any other preferences ?",
    "task": "hotel"
  },
  {
    "id": "",
    "ground_truth": "it is available . can i book one for you ?",
    "response": "there are 16 hotels with 4_star . do you have any preferences on area ?",
    "task": "hotel"
  },
  {
    "id": "",
    "ground_truth": "thank you for your patience . i am checking many hotels as so far i have been unsuccessful booking a room for you .",
    "response": "i was able to book a room for you at the worth_house . your reference number is sid7a0h4 .",
    "task": "hotel"
  },
  {
    "id": "",
    "ground_truth": "yes , there are 16 4_star guest houses that have free parking . do you have an area you ' re looking at ?",
    "response": "yes , 16 guesthouses are available . do you have a preference on area ?",
    "task": "hotel"
  },
  {
    "id": "",
    "ground_truth": "the alexander_bed_and_breakfast is a guesthouse in the centre in the cheap price range with parking . when are you arriving ? how many people ?",
    "response": "how about the acorn_guest_house ? it ' s located at 154_chesterton_road .",
    "task": "hotel"
  },
  {
    "id": "",
    "ground_truth": "this booking was unsuccessful . is there a different day or area you would like to stay ?",
    "response": "i ' m sorry , that booking was unsuccessful . would you like to try a different hotel ?",
    "task": "hotel"
  },
  {
    "id": "",
    "ground_truth": "okay , that booking was successful for tuesday . the reference number is sid7a0h4 . is there anything else you need ?",
    "response": "i was able to book you at the acorn_guest_house . your reference number is sid7a0h4 .",
    "task": "hotel"
  },
  {
    "id": "",
    "ground_truth": "thank you for using cambridge towninfo centre . have a great day !",
    "response": "you ' re welcome . have a great day !",
    "task": "hotel"
  },
  {
    "id": "",
    "ground_truth": "there are 32 hotels or guesthouses with free wifi . what price range are you looking for ?",
    "response": "i have 32 hotels that meet that criteria . do you have a preference for area or price range ?",
    "task": "hotel"
  },
  {
    "id": "",
    "ground_truth": "what part of town are you interested in ? east , north or south ?",
    "response": "i have 16 hotels with wifi . do you have any preferences on area ?",
    "task": "hotel"
  },
  {
    "id": "",
    "ground_truth": "how about a_and_b_guest_house ?",
    "response": "carolina_bed_and_breakfast is a 4_star guesthouse in the moderate price range . would you like me to book it for you ?",
    "task": "hotel"
  },
  {
    "id": "",
    "ground_truth": "when would you like to book this for ?",
    "response": "reference number is 3cry3ddp .",
    "task": "hotel"
  },
  {
    "id": "",
    "ground_truth": "sorry , the hotel can ' t accommodate you for that time frame ? want to try a different date ?",
    "response": "i ' m sorry , that booking was unsuccessful . would you like to try another hotel ?",
    "task": "hotel"
  },
  {
    "id": "",
    "ground_truth": "i can try for the acorn_guest_house , if you ' d like . they ' re on chesterton road .",
    "response": "i was able to book you at the aylesbray_lodge_guest_house . your reference number is 3cry3ddp .",
    "task": "hotel"
  },
  {
    "id": "",
    "ground_truth": "sorry , the acorn_guest_house is not able to accomodate you either . i checked with the other moderately priced 4_star lodgings with free wifi , and none have those dates available . will any other stay work for you ?",
    "response": "i was able to book that for you . your reference number is 3cry3ddp .",
    "task": "hotel"
  },
  {
    "id": "",
    "ground_truth": "i ' ve booked that for you . the reference number is 3cry3ddp . may i help with anything else ?",
    "response": "i was able to book that for you for 2 nights . your reference number is 3cry3ddp .",
    "task": "hotel"
  },
  {
    "id": "",
    "ground_truth": "you ' re welcome . have a great day .",
    "response": "you ' re welcome . have a great day !",
    "task": "hotel"
  },
  {
    "id": "",
    "ground_truth": "i have 4 different options for you . did you prefer a certain price range ?",
    "response": "yes , there are 4 . what price range would you like ?",
    "task": "restaurant"
  },
  {
    "id": "",
    "ground_truth": "the yippee_noodle_bar is an asian_oriental restraunt in the town centre with a moderate price . would you like to make a booking ?",
    "response": "yu_garden is a cheap restaurant in the centre of town . would you like me to book it for you ?",
    "task": "restaurant"
  },
  {
    "id": "",
    "ground_truth": "what time shall we make that booking for ?",
    "response": "i ' m sorry , that booking was unsuccessful . would you like to try another restaurant ?",
    "task": "restaurant"
  },
  {
    "id": "",
    "ground_truth": "okay , i successfully booked that table for you at 1630 for your party . please arrive on time , as the table is only reserved for 15 minutes . your reference number is lsay2yox .",
    "response": "booking was successful . the table will be reserved for 15 minutes . reference number is : lsay2yox .",
    "task": "restaurant"
  },
  {
    "id": "",
    "ground_truth": "you ' re welcome ! have a nice day .",
    "response": "you ' re welcome . have a great day !",
    "task": "restaurant"
  },
  {
    "id": "",
    "ground_truth": "there are 13 attractions in the west part of town . would you like to visit a college ?",
    "response": "there are 13 attractions in the west part of town . do you have a preference for price range ?",
    "task": "attraction"
  },
  {
    "id": "",
    "ground_truth": "i have several museums to choose from . i also have an entertainment attraction called whale_of_a_time . can i interest you in one of those ?",
    "response": "i ' m sorry , there are no colleges in the west part of town . would you like to try something else ?",
    "task": "attraction"
  },
  {
    "id": "",
    "ground_truth": "sure , they ' re located at unit_8_,_viking_way_,_bar_hill , postcode cb238el , and their phone number is 01954781018 . may i help with anything else ?",
    "response": "their phone number is 01954781018 and postcode is cb238el . is there anything else i can help you with ?",
    "task": "attraction"
  },
  {
    "id": "",
    "ground_truth": "thank you , goodbye .",
    "response": "you ' re welcome . have a great day !",
    "task": "attraction"
  },
  {
    "id": "",
    "ground_truth": "williams_art_and_antiques is at gwydir street , no . 5 dale ' s brewery . would you like me to book tickets ?",
    "response": "i ' m sorry , i have nothing in the museum that matches your request . would you like to try a different attraction ?",
    "task": "attraction"
  },
  {
    "id": "",
    "ground_truth": "it is in the centre and the postcode is cb12lj . is there anything else you need help with today ?",
    "response": "the postcode is cb12lj . is there anything else i can help you with ?",
    "task": "attraction"
  },
  {
    "id": "",
    "ground_truth": "thank you and enjoy your visit to williams_art_and_antiques !",
    "response": "you ' re welcome . have a great day !",
    "task": "attraction"
  },
  {
    "id": "",
    "ground_truth": "cherry_hinton_hall_and_grounds is on the east side of town , would you like their phone number ?",
    "response": "the cherry_hinton_hall_and_grounds is a nightclub on the east side of town .",
    "task": "attraction"
  },
  {
    "id": "",
    "ground_truth": "yes , it ' s cherry_hinton_road , cb18dw .",
    "response": "their address is cherry hinton road , and postcode is cb18dw . is there anything else i can help you with ?",
    "task": "attraction"
  },
  {
    "id": "",
    "ground_truth": "i ' m sorry , the entrance fee isn ' t listed in my system .",
    "response": "it is listed as moderately priced .",
    "task": "attraction"
  },
  {
    "id": "",
    "ground_truth": "thank you , if you need anything else let me know . good bye .",
    "response": "you ' re welcome . have a great day !",
    "task": "attraction"
  },
  {
    "id": "",
    "ground_truth": "i got it . may i get the day youd like to move in so i can book",
    "response": "warkworth_house is a 4_star guesthouse in the east . would you like me to book it for you ?",
    "task": "hotel"
  },
  {
    "id": "",
    "ground_truth": "how many days will you be staying ?",
    "response": "okay , how many people will be in your party ?",
    "task": "hotel"
  },
  {
    "id": "",
    "ground_truth": "for how many guests please , sir ?",
    "response": "i ' m sorry , i was unable to book that . would you like to try a different hotel ?",
    "task": "hotel"
  },
  {
    "id": "",
    "ground_truth": "booking was successful . reference number is : tucgj6dx .",
    "response": "booking was successful at worth_house . reference number is : tucgj6dx .",
    "task": "hotel"
  },
  {
    "id": "",
    "ground_truth": "thanks for contacting us , please let us know if you need any further assistance .",
    "response": "you ' re welcome . have a great day !",
    "task": "hotel"
  },
  {
    "id": "",
    "ground_truth": "there are no listings for an afghan restaurant on the west side . would you like to try a different area or cuisine ?",
    "response": "yes , there are afghan restaurants on the west side of town .",
    "task": "restaurant"
  },
  {
    "id": "",
    "ground_truth": "i have restaurants specializing in thai food , indian , european or british food . which would you prefer ?",
    "response": "there is rice_boat in the west part of town .",
    "task": "restaurant"
  },
  {
    "id": "",
    "ground_truth": "sure , how about maharajah_tandoori_restaurant , they serve indian food in the west . can i book a table for you ?",
    "response": "there are two indian restaurants and one italian restaurant . do you have a preference ?",
    "task": "restaurant"
  },
  {
    "id": "",
    "ground_truth": "absolutely ! the postcode is cb30ah . is there anything else i can assist you with ?",
    "response": "yes , the postcode for maharajah tandoori is cb43le .",
    "task": "restaurant"
  },
  {
    "id": "",
    "ground_truth": "you ' re welcome . thanks for using our service , goodbye .",
    "response": "you ' re welcome . have a nice day .",
    "task": "restaurant"
  },
  {
    "id": "",
    "ground_truth": "of course ! there are 19 places that fit that description . is there an area or price range that you prefer ?",
    "response": "yes , there are 19 places to stay . do you have a preference on area ?",
    "task": "hotel"
  },
  {
    "id": "",
    "ground_truth": "unfortunately , i don ' t see anything that fits your needs . would you like me to try another area ?",
    "response": "i have two guesthouses that meet that criteria . would you like to stay in the centre of town ?",
    "task": "hotel"
  },
  {
    "id": "",
    "ground_truth": "yes , there is a total of 6 places to stay in the north side of town . would you like me to book you into one ?",
    "response": "yes , i have one on the north side of town .",
    "task": "hotel"
  },
  {
    "id": "",
    "ground_truth": "ok . i can do that for you . i need number of people , length of stay , and day of arrival .",
    "response": "i ' m sorry , i was unable to book a room at the arbury lodge . would you like to try another hotel ?",
    "task": "hotel"
  },
  {
    "id": "",
    "ground_truth": "yes , there are 6 places that will meet your needs . i suggest the kirkwood_house . would you like any more information about it ?",
    "response": "yes , home_from_home has 4_star and parking . would you like me to book it for you ?",
    "task": "hotel"
  },
  {
    "id": "",
    "ground_truth": "the postcode for kirkwood_house is cb41da . is there anything else i can help you with ?",
    "response": "the postcode is cb41da . is there anything else i can help you with ?",
    "task": "hotel"
  },
  {
    "id": "",
    "ground_truth": "ok , have a nice day . bye .",
    "response": "you ' re welcome . have a nice day !",
    "task": "hotel"
  },
  {
    "id": "",
    "ground_truth": "we have 5 hotels that fit that description . what area of town do you prefer ?",
    "response": "there are 5 guesthouses that meet that criteria . would you like to stay in the centre or the east ?",
    "task": "hotel"
  },
  {
    "id": "",
    "ground_truth": "i ' m sorry , but all of the places that have free wifi and who have an expensive price range are hotels rather than guesthouses . would you be interested in a hotel instead ?",
    "response": "how about finches_bed_and_breakfast ? it ' s a 4_star guesthouse in the centre of town .",
    "task": "hotel"
  },
  {
    "id": "",
    "ground_truth": "there are 9 locations that meet your requirements . is there a particular star rating you ' d prefer ?",
    "response": "all of the guesthouses have free wifi and parking . would you like to book a room ?",
    "task": "hotel"
  },
  {
    "id": "",
    "ground_truth": "i could recommend the el_shaddai . it has free internet and parking and is in the centre . would you like me to book that for you ?",
    "response": "i have the autumn_house , finches_bed_and_breakfast , and the el_shaddai .",
    "task": "hotel"
  },
  {
    "id": "",
    "ground_truth": "their phone number is 01223327978 , would you like help booking a room ?",
    "response": "their phone number is 01223327978 .",
    "task": "hotel"
  },
  {
    "id": "",
    "ground_truth": "thank you , good day to you .",
    "response": "you ' re welcome . have a nice day .",
    "task": "hotel"
  },
  {
    "id": "",
    "ground_truth": "don ' t hesitate to contact me if you decide to reserve . bye .",
    "response": "goodbye .",
    "task": "hotel"
  },
  {
    "id": "",
    "ground_truth": "yes , the bedouin in the city centre is a good , expensive restaurant .",
    "response": "bedouin is an expensive african restaurant in the centre of town .",
    "task": "restaurant"
  },
  {
    "id": "",
    "ground_truth": "it is located at 100_mill_road_city_centre and the phone number is 01223367660 . is there anything else i can help you with ?",
    "response": "bedouin is located at 100_mill_road_city_centre and their phone number is 01223367660 .",
    "task": "restaurant"
  },
  {
    "id": "",
    "ground_truth": "you ' re welcome , goodbye",
    "response": "you ' re welcome . good bye .",
    "task": "restaurant"
  },
  {
    "id": "",
    "ground_truth": "i have about 5 different ones all spread out over town . do you have a certain preference on the area to stay in ?",
    "response": "i have 5 hotels that meet that criteria . do you have a preference on area ?",
    "task": "hotel"
  },
  {
    "id": "",
    "ground_truth": "i ' m afraid we don ' t have any guesthouses in that price range , can i offer you something else instead ?",
    "response": "i have 5 guesthouses that meet your criteria . would you like to stay in the centre or the east ?",
    "task": "hotel"
  },
  {
    "id": "",
    "ground_truth": "we have 9 guesthouse that are cheap with free wifi . do you have any other specific needs ?",
    "response": "i have 5 guesthouses that meet that criteria . the alexander_bed_and_breakfast is a 4_star guesthouse with free wifi . would you like me to book it for you ?",
    "task": "hotel"
  },
  {
    "id": "",
    "ground_truth": "i think you ' d enjoy the el_shaddai . would you like to make a reservation ?",
    "response": "the el_shaddai is a nice place . would you like me to book it for you ?",
    "task": "hotel"
  },
  {
    "id": "",
    "ground_truth": "the el_shaddai is , indeed a cheaply priced guesthouse with free wi-fi , according to our database . perhaps they do both . may i make a reservation for you ?",
    "response": "yes , it is .",
    "task": "hotel"
  },
  {
    "id": "",
    "ground_truth": "sorry , it is booked up then . would you like to try a shorter stay ?",
    "response": "unfortunately , that booking was unsuccessful . would you like me to try a different hotel ?",
    "task": "hotel"
  },
  {
    "id": "",
    "ground_truth": "please let me know any other way i can help .",
    "response": "okay . i ' m glad i could help .",
    "task": "hotel"
  },
  {
    "id": "",
    "ground_truth": "i apologize , there are not any cheap guesthouses available for your dates . would you like to try a hotel or a shorter stay ?",
    "response": "i was able to book a room at the el_shaddai . your reference number is el_shaddai .",
    "task": "hotel"
  },
  {
    "id": "",
    "ground_truth": "i have booked you for alexander_bed_and_breakfast . reference number: h02psc79 . is there anything else you need ?",
    "response": "i was able to book a room at the el_shaddai . your reference number is el_shaddai .",
    "task": "hotel"
  },
  {
    "id": "",
    "ground_truth": "ok , have a nice day . bye .",
    "response": "you ' re welcome . have a great day !",
    "task": "hotel"
  },
  {
    "id": "",
    "ground_truth": "that is an expensive thai restaurant . do you want me to book a reservation ?",
    "response": "bangkok_city is a thai restaurant in the centre of town . would you like me to book it for you ?",
    "task": "restaurant"
  },
  {
    "id": "",
    "ground_truth": "sorry , there are no tables available for your party then . perhaps another day or time ?",
    "response": "i ' m sorry , there is no availability at that time . would you like to try another time or day ?",
    "task": "restaurant"
  },
  {
    "id": "",
    "ground_truth": "yes , that time is available , and i ' ve reserved your table . the reference number is wi602i6m .",
    "response": "i was able to get you in at 13:15 . your reference number is wi602i6m .",
    "task": "restaurant"
  },
  {
    "id": "",
    "ground_truth": "awesome . enjoy your stay !",
    "response": "you ' re welcome . good bye .",
    "task": "restaurant"
  },
  {
    "id": "",
    "ground_truth": "unfortunately , i don ' t see any restaurants that serve venetian in the centre of town . would you like to try a different area or type of cuisine ?",
    "response": "i ' m sorry , there are no restaurants that serve venetian food in the centre . would you like to try something else ?",
    "task": "restaurant"
  },
  {
    "id": "",
    "ground_truth": "yes there are 10 in the centre of town . any price preference ?",
    "response": "i have 10 chinese restaurants . do you have a preference for price range ?",
    "task": "restaurant"
  },
  {
    "id": "",
    "ground_truth": "there are 4 expensive restaurants that are located in the town centre . the ugly_duckling , tang_chinese , hk_fusion , and sesame_restaurant_and_bar , would you like information on one ?",
    "response": "how about hk_fusion ? it ' s an expensive chinese restaurant in the centre of town .",
    "task": "restaurant"
  },
  {
    "id": "",
    "ground_truth": "great you ' re all set the reference number is 48mb42od",
    "response": "i ' m sorry , the ugly_duckling is not available at 12:00 . would you like to try a different time or day ?",
    "task": "restaurant"
  },
  {
    "id": "",
    "ground_truth": "is there anything else i can help you with ?",
    "response": "you ' re welcome . is there anything else i can help you with ?",
    "task": "restaurant"
  },
  {
    "id": "",
    "ground_truth": "you ' re quite welcome . thanks for contacting the cambridge towninfo centre and have a great day !",
    "response": "you ' re welcome . have a great day !",
    "task": "restaurant"
  },
  {
    "id": "",
    "ground_truth": "i have many options for you - what ' s your price range or the area you ' re looking in ?",
    "response": "i ' m sorry , i was unable to find a 4_star hotel . would you like me to try a 3_star hotel ?",
    "task": "hotel"
  },
  {
    "id": "",
    "ground_truth": "do you have a preference for a hotel versus a guesthouse ?",
    "response": "i have the allenbell and the leverton_house . would you like me to book one of those ?",
    "task": "hotel"
  },
  {
    "id": "",
    "ground_truth": "how about archway_house ? it ' s located at 52_gilbert_road .",
    "response": "how about allenbell ?",
    "task": "hotel"
  },
  {
    "id": "",
    "ground_truth": "certainly ! the archway_house is in the north area and has a moderate price range .",
    "response": "the archway_house is in the north . would you like me to book it for you ?",
    "task": "hotel"
  },
  {
    "id": "",
    "ground_truth": "it ' s located at 52_gilbert_road .",
    "response": "the archway_house is located at 52_gilbert_road .",
    "task": "hotel"
  },
  {
    "id": "",
    "ground_truth": "no problem . anything else i can do for you ?",
    "response": "you ' re welcome . is there anything else i can help you with ?",
    "task": "hotel"
  },
  {
    "id": "",
    "ground_truth": "yes , there are 5 such places . 4 are in the centre and 1 is in the south . would you like to book at one ?",
    "response": "yes , there are 4 italian restaurants in the expensive price range . would you like a specific area ?",
    "task": "restaurant"
  },
  {
    "id": "",
    "ground_truth": "which area of town would you prefer ?",
    "response": "you ' re welcome . is there anything else i can help you with ?",
    "task": "restaurant"
  },
  {
    "id": "",
    "ground_truth": "great , how about don_pasquale_pizzeria ? may i book this for you ?",
    "response": "there are 4 italian restaurants in the centre . do you have a preference for price range ?",
    "task": "restaurant"
  },
  {
    "id": "",
    "ground_truth": "certainly , the postcode for don_pasquale_pizzeria is cb23nj . would you like any other information ?",
    "response": "the postcode is cb23nj . is there anything else i can help you with ?",
    "task": "restaurant"
  },
  {
    "id": "",
    "ground_truth": "thank you , you too . goodbye .",
    "response": "thank you for using our services .",
    "task": "restaurant"
  },
  {
    "id": "",
    "ground_truth": "there are quite_a_few choices for you . what kind of cuisine do you enjoy ?",
    "response": "there are quite_a_few restaurants in the centre of town . do you have a preference for type of food ?",
    "task": "restaurant"
  },
  {
    "id": "",
    "ground_truth": "how about bedouin , an african restaurant ?",
    "response": "how about bedouin ? it ' s african .",
    "task": "restaurant"
  },
  {
    "id": "",
    "ground_truth": "i sure can . i have a table for 8 booked for you at the bedouin , for 15:30 . they will hold that for fifteen minutes .",
    "response": "i ' m sorry , i was unable to book that . would you like to try a different restaurant ?",
    "task": "restaurant"
  },
  {
    "id": "",
    "ground_truth": "certainly , the reference number is 922yorfc .",
    "response": "your booking was successful . the table will be reserved for 15 minutes . reference number is : 922yorfc .",
    "task": "restaurant"
  },
  {
    "id": "",
    "ground_truth": "is there anything else i can help you with today ?",
    "response": "you ' re welcome . have a great day !",
    "task": "restaurant"
  },
  {
    "id": "",
    "ground_truth": "you ' re welcome .",
    "response": "you ' re welcome . have a great day !",
    "task": "restaurant"
  },
  {
    "id": "",
    "ground_truth": "there are two such hotels in the north area . the first is the ashley_hotel and the second is the lovell_lodge . do you have a preference ?",
    "response": "ashley_hotel is a 2_star hotel in the moderate price range .",
    "task": "hotel"
  },
  {
    "id": "",
    "ground_truth": "they both have internet and parking , so it is really up to you .",
    "response": "i recommend the a_and_b_guest_house . it is a 4_star hotel in the east .",
    "task": "hotel"
  },
  {
    "id": "",
    "ground_truth": "the number for the ashley_hotel is 01223350059 . can i book that for you ?",
    "response": "their address is 74_chesterton_road .",
    "task": "hotel"
  },
  {
    "id": "",
    "ground_truth": "that hotel is located at 74_chesterton_road .",
    "response": "the address is 74_chesterton_road .",
    "task": "hotel"
  },
  {
    "id": "",
    "ground_truth": "you ' re most welcome !",
    "response": "okay . glad i could be of help .",
    "task": "hotel"
  },
  {
    "id": "",
    "ground_truth": "we have 6 hotels and guesthouses that have 3_star ratings . is there a particular part of town , or a particular price range that you ' re interested in ?",
    "response": "there are 6 hotels with a 3_star rating . do you have a preference for area ?",
    "task": "hotel"
  },
  {
    "id": "",
    "ground_truth": "the gonville_hotel is in the centre and the_lensfield_hotel is in the south . they both have free wifi . would you like me to book one for you ?",
    "response": "how about hamilton_lodge ? it ' s moderately priced and has free wifi .",
    "task": "hotel"
  },
  {
    "id": "",
    "ground_truth": "understood . do you need anything else then ?",
    "response": "okay , i ' m sure you ' ll enjoy your stay .",
    "task": "hotel"
  },
  {
    "id": "",
    "ground_truth": "we have 4 to choose from now . any other preferences ?",
    "response": "i have the hamilton_lodge in the moderate price range . would you like me to book it for you ?",
    "task": "hotel"
  },
  {
    "id": "",
    "ground_truth": "yes , they are all guesthouses . can i suggest the hamilton_lodge , a 3_star , moderately priced guesthouse with wifi , in the north area ?",
    "response": "yes , they are all guesthouses .",
    "task": "hotel"
  },
  {
    "id": "",
    "ground_truth": "certainly . it ' s 01223365664 . would you like me to book it for you ?",
    "response": "the number there is 01223365664 .",
    "task": "hotel"
  },
  {
    "id": "",
    "ground_truth": "sure , it is at 156_chesterton_road . do you need any other information today ?",
    "response": "the hamilton_lodge is located at 156_chesterton_road .",
    "task": "hotel"
  },
  {
    "id": "",
    "ground_truth": "you ' re welcome . bye .",
    "response": "you ' re welcome . have a great day !",
    "task": "hotel"
  },
  {
    "id": "",
    "ground_truth": "i haven ' t found any expensive panasain restaurants . should i try another price range ?",
    "response": "i ' m sorry , there are no restaurants serving panasian food . would you like to try something else ?",
    "task": "restaurant"
  },
  {
    "id": "",
    "ground_truth": "i have a_couple . both are in the centre . la_mimosa , shiraz_restaurant",
    "response": "there are a_couple of them . do you have a preference on area ?",
    "task": "restaurant"
  },
  {
    "id": "",
    "ground_truth": "booking was successful . the table will be reserved for 15 minutes . reference number is : er5dfe50 . is there anything else i can help you with ?",
    "response": "i ' m sorry , there are no tables available at that time . would you like to try a different restaurant ?",
    "task": "restaurant"
  },
  {
    "id": "",
    "ground_truth": "have a great day !",
    "response": "you ' re welcome . good bye .",
    "task": "restaurant"
  },
  {
    "id": "",
    "ground_truth": "certainly , we have many moderately priced options . which area of town do you prefer to stay in ?",
    "response": "we have many moderately priced places to stay . do you have a preference for area ?",
    "task": "hotel"
  },
  {
    "id": "",
    "ground_truth": "the a_and_b_guest_house is in the moderate price range and has free wifi . would you like to book a room ?",
    "response": "i have several options , do you have a preference on price range ?",
    "task": "hotel"
  },
  {
    "id": "",
    "ground_truth": "the archway_house would meet your needs . would you like to make a reservation ?",
    "response": "yes , it does . would you like to make a booking ?",
    "task": "hotel"
  },
  {
    "id": "",
    "ground_truth": "the phone number is 01223575314 and it is in the north area of town .",
    "response": "the archway_house is in the centre of town . their phone number is 01223575314 .",
    "task": "hotel"
  },
  {
    "id": "",
    "ground_truth": "you ' re welcome . have a nice day .",
    "response": "you ' re welcome . have a great day !",
    "task": "hotel"
  },
  {
    "id": "",
    "ground_truth": "do you have a preference for area or price range ?",
    "response": "i have 8 places that meet that criteria . do you have a preference for area ?",
    "task": "hotel"
  },
  {
    "id": "",
    "ground_truth": "there are 8 such hotels . i recommend gonville_hotel . would you like me to book you a room ?",
    "response": "i have 8 hotels that meet your criteria . do you have any preference for price range ?",
    "task": "hotel"
  },
  {
    "id": "",
    "ground_truth": "how many people will be in your party and how long would you like to stay ?",
    "response": "i have booked you at the university_arms_hotel in the moderate price range . your reference number is ajughitg .",
    "task": "hotel"
  },
  {
    "id": "",
    "ground_truth": "and for how many days ?",
    "response": "i ' m sorry , i was unable to book that for you . would you like to try another hotel ?",
    "task": "hotel"
  },
  {
    "id": "",
    "ground_truth": "i ' m sorry but there is no availability for 2 nights starting on saturday . is there another day that works for you ? perhaps a different hotel ?",
    "response": "i ' m sorry , that booking was unsuccessful . would you like to try another hotel ?",
    "task": "hotel"
  },
  {
    "id": "",
    "ground_truth": "sure , you ' re booked for one night . the reference number is ajughitg . may i help with anything else ?",
    "response": "i was able to book you at the university_arms_hotel . your reference number is ajughitg .",
    "task": "hotel"
  },
  {
    "id": "",
    "ground_truth": "you ' re welcome . thanks for contacting the cambridge towninfo centre and have a great day !",
    "response": "you ' re welcome . have a great day !",
    "task": "hotel"
  },
  {
    "id": "",
    "ground_truth": "there are quite_a_few cheap restaurants in the town center . is there a particular cuisine you prefer ?",
    "response": "there are quite_a_few . do you have a preference on the type of food or price range ?",
    "task": "restaurant"
  },
  {
    "id": "",
    "ground_truth": "so sorry , i ' m not seeing any creative restaurants . will a different cuisine do ?",
    "response": "how about kohinoor ? it ' s a cheap indian restaurant .",
    "task": "restaurant"
  },
  {
    "id": "",
    "ground_truth": "we have 3 located in the centre . kohinoor , the_gandhi , and mahal_of_cambridge . do any of these fancy you ?",
    "response": "there are quite_a_few indian restaurants . do you have a price range in mind ?",
    "task": "restaurant"
  },
  {
    "id": "",
    "ground_truth": "i ' m sorry , that isn ' t available . can i try a different day or time perhaps ?",
    "response": "i ' m sorry , there are no tables available at that time . would you like to try another restaurant ?",
    "task": "restaurant"
  },
  {
    "id": "",
    "ground_truth": "your reservation has been booked on wednesday for 4 people at 17:30 . reference number is m3tw6mpa .",
    "response": "i was able to book you at the kohinoor for 17:30 . your reference number is m3tw6mpa .",
    "task": "restaurant"
  },
  {
    "id": "",
    "ground_truth": "we have several available . would you prefer chinese , indian , italian or mexican ?",
    "response": "there are several restaurants that meet your criteria . would you like mexican , indian , or chinese ?",
    "task": "restaurant"
  },
  {
    "id": "",
    "ground_truth": "sure , i think you ' ll like peking_restaurant . their postcode is cb28nx and their phone number is 01223354755 . may i help with anything else ?",
    "response": "chiquito_restaurant_bar is a mexican restaurant in the south . their phone number is 01223400170 and postcode is cb17dy",
    "task": "restaurant"
  },
  {
    "id": "",
    "ground_truth": "thank you and please check back with us for your future travel needs .",
    "response": "thank you for using our system . good bye",
    "task": "restaurant"
  },
  {
    "id": "",
    "ground_truth": "i have two hotels that match the description of 3_star ratings . are you looking for a hotel in the centre or south area ?",
    "response": "i have 2 hotels that meet that criteria . would you like to stay in the centre or the east ?",
    "task": "hotel"
  },
  {
    "id": "",
    "ground_truth": "the gonville_hotel is supposed to be great and it offers free wifi . would you like me to book you a room ?",
    "response": "i have 2 hotels that match your criteria . would you like me to book one for you ?",
    "task": "hotel"
  },
  {
    "id": "",
    "ground_truth": "sorry , it looks like the hotel can ' t accommodate you for that amount of time .",
    "response": "i ' m sorry , that booking was unsuccessful . would you like to try another hotel ?",
    "task": "hotel"
  },
  {
    "id": "",
    "ground_truth": "great , your reference number is o8vh7vl6 . is there anything else i can help with ?",
    "response": "booking was successful . reference number is : o8vh7vl6 .",
    "task": "hotel"
  },
  {
    "id": "",
    "ground_truth": "wonderful . glad to help .",
    "response": "you ' re welcome . have a great day !",
    "task": "hotel"
  },
  {
    "id": "",
    "ground_truth": "there are a_number_of guesthouses in the area with free parking . do you have a preference for price range or area that you want to stay ?",
    "response": "i have a_number_of guesthouses that fit your criteria . do you have a price range or area preference ?",
    "task": "hotel"
  },
  {
    "id": "",
    "ground_truth": "how about bridge_guest_house ?",
    "response": "i ' m sorry , there are no 3_star hotels in the south . would you like me to check for a different type of hotel ?",
    "task": "hotel"
  },
  {
    "id": "",
    "ground_truth": "booking was not successful . perhaps another day or shorter stay ?",
    "response": "i ' m sorry , that booking was unsuccessful . would you like me to try another hotel ?",
    "task": "hotel"
  },
  {
    "id": "",
    "ground_truth": "could you choose a different check in day perhaps , or a shorter stay ?",
    "response": "i was able to book bridge_guest_house for you for 3 nights starting on monday . your reference number is 7ckepro5 .",
    "task": "hotel"
  },
  {
    "id": "",
    "ground_truth": "sorry , there must have been a glitch in the system . you ' re booked at bridge_guest_house starting monday for 3 days , 8 guests . reference # is 7ckepro5",
    "response": "yes , i was able to book that for you . your reference number is 7ckepro5 .",
    "task": "hotel"
  },
  {
    "id": "",
    "ground_truth": "you ' re welcome . enjoy your day",
    "response": "you ' re welcome . have a great day !",
    "task": "hotel"
  },
  {
    "id": "",
    "ground_truth": "gonville_hotel is a nice hotel that i can book for you .",
    "response": "the gonville_hotel is expensive and has a 3_star rating . would you like me to book it for you ?",
    "task": "hotel"
  },
  {
    "id": "",
    "ground_truth": "it sure does ! would you like to book a room ?",
    "response": "yes , it does have free wifi .",
    "task": "hotel"
  },
  {
    "id": "",
    "ground_truth": "booking was successful . reference number is : p16vjzdh .",
    "response": "i ' m sorry , that booking was unsuccessful . would you like to try a different hotel ?",
    "task": "hotel"
  },
  {
    "id": "",
    "ground_truth": "my pleasure , enjoy your stay .",
    "response": "you ' re welcome . good bye .",
    "task": "hotel"
  },
  {
    "id": "",
    "ground_truth": "you ' re looking for the bridge_guest_house",
    "response": "i ' m sorry , there are no places matching your criteria . would you like to try something else ?",
    "task": "hotel"
  },
  {
    "id": "",
    "ground_truth": "booking was unsuccessful .",
    "response": "i ' m sorry , that booking was unsuccessful . would you like to try another hotel ?",
    "task": "hotel"
  },
  {
    "id": "",
    "ground_truth": "booking was successful . reference number is : epwuawm5 .",
    "response": "i was able to book you at bridge_guest_house . reference number is : epwuawm5 .",
    "task": "hotel"
  },
  {
    "id": "",
    "ground_truth": "thank you for using our services .",
    "response": "you ' re welcome . have a great day !",
    "task": "hotel"
  },
  {
    "id": "",
    "ground_truth": "i have quite a_few places that offer wifi , is there is a certain price range you ' re looking for ?",
    "response": "i have a_few places that meet that criteria . do you have a preference for area ?",
    "task": "hotel"
  },
  {
    "id": "",
    "ground_truth": "i have about 10 different places . do you have a preference on the area of town ?",
    "response": "how about the_cambridge_belfry ? it ' s a cheap 4_star guesthouse with free wifi and parking ?",
    "task": "hotel"
  },
  {
    "id": "",
    "ground_truth": "the_cambridge_belfry is a hotel in the west that is cheap and has both free internet and wifi . would you like to book this ?",
    "response": "i have two hotels and one guesthouse that are both cheap . would you like me to book one for you ?",
    "task": "hotel"
  },
  {
    "id": "",
    "ground_truth": "unfortunately , that day doesn ' t work . can we try booking another day or a shorter stay , perhaps ?",
    "response": "i ' m sorry , that booking was unsuccessful . would you like to try a different hotel ?",
    "task": "hotel"
  },
  {
    "id": "",
    "ground_truth": "unfortunately that ' s the only hotel that suits your criteria .",
    "response": "i was able to book a room for you at the el_shaddai . your reference number is ztrmokwm .",
    "task": "hotel"
  },
  {
    "id": "",
    "ground_truth": "there are 10 places that match your criteria . what part of town would you like to stay in ?",
    "response": "i have a_few hotels that match that criteria . do you have a preference on area ?",
    "task": "hotel"
  },
  {
    "id": "",
    "ground_truth": "i will give it a try again . how many people will there be ?",
    "response": "how about the_cambridge_belfry ? it ' s a cheap hotel .",
    "task": "hotel"
  },
  {
    "id": "",
    "ground_truth": "you ' re booked at the alexander b & b . it is cheap , with wifi and parking included . your reference number is ztrmokwm . is there anything else ?",
    "response": "i ' m sorry , i was unable to book that for you . would you like to try a different hotel ?",
    "task": "hotel"
  },
  {
    "id": "",
    "ground_truth": "have a nice day and enjoy your stay . bye .",
    "response": "okay . glad i could help .",
    "task": "hotel"
  },
  {
    "id": "",
    "ground_truth": "you ' re welcome . have a great time",
    "response": "you ' re welcome . goodbye .",
    "task": "hotel"
  },
  {
    "id": "",
    "ground_truth": "sure , there are 7 restaurants that meet your needs . 4 are moderate and 3 are expensive . do you have a preference ?",
    "response": "there are 7 british restaurants in the centre . do you have a preference for price range ?",
    "task": "restaurant"
  },
  {
    "id": "",
    "ground_truth": "i ' m sorry i am having difficulty making a reservation for you . shall we try another time or restaurant type ?",
    "response": "i was able to book a table for 5 at 14:00 on thursday at caffe_uno . your reference number is u6gv5zzv . is there anything else i can help you with ?",
    "task": "restaurant"
  },
  {
    "id": "",
    "ground_truth": "caffe_uno is a very nice , expensive italian restaurant in the center of town . would you like a table there ?",
    "response": "i was able to book you at the_oak_bistro . your reference number is u6gv5zzv .",
    "task": "restaurant"
  },
  {
    "id": "",
    "ground_truth": "fitzbillies_restaurant , the_cambridge_chop_house , and midsummer house are all centrally located , british , and very expensive , but none have a table for 5 available on thursday at 14:00 .",
    "response": "i have 7 british restaurants in the centre of town . do you have a preference for price range ?",
    "task": "restaurant"
  },
  {
    "id": "",
    "ground_truth": "your reservation at the_cambridge_chop_house for 5 people at 13:00 on thursday was successful . your reference number is u6gv5zzv . is there anything else i can help you with today ?",
    "response": "i ' m sorry , i was unable to book that for you . would you like to try another restaurant ?",
    "task": "restaurant"
  },
  {
    "id": "",
    "ground_truth": "you ' re welcome , thank you for using our system .",
    "response": "you ' re welcome . have a great day .",
    "task": "restaurant"
  },
  {
    "id": "",
    "ground_truth": "have a good day !",
    "response": "you ' re welcome . have a great day !",
    "task": "restaurant"
  },
  {
    "id": "",
    "ground_truth": "we don ' t have any specific restaurants in that category . let ' s try something else ?",
    "response": "i have the lan_hong_house located in the centre of town . would you like me to make a reservation ?",
    "task": "restaurant"
  },
  {
    "id": "",
    "ground_truth": "okay sure what do you have ?",
    "response": "yu_garden is a chinese restaurant in the centre of town .",
    "task": "restaurant"
  },
  {
    "id": "",
    "ground_truth": "do you have a price range in mind ?",
    "response": "i was able to book you at lan_hong_house . your reference number is f1ntkwzo .",
    "task": "restaurant"
  },
  {
    "id": "",
    "ground_truth": "okay , how about lan_hong_house ? it is a chinese restsurant in the centre area and is in the moderate price range . will that work for you ?",
    "response": "i have the lan_hong_house in the moderate price range . would you like me to book it for you ?",
    "task": "restaurant"
  },
  {
    "id": "",
    "ground_truth": "i ' m sorry , but i wasn ' t able to book the restaurant for that date and time . would you like to try a different time ?",
    "response": "your booking was successful . the table will be reserved for 15 minutes . reference number is : f1ntkwzo .",
    "task": "restaurant"
  },
  {
    "id": "",
    "ground_truth": "you ' re booked for 12:30 on sunday for 2 people . your reference number is f1ntkwzo . is there something else i can help you with ?",
    "response": "i was able to book you at lan_hong_house . your reference number is f1ntkwzo .",
    "task": "restaurant"
  },
  {
    "id": "",
    "ground_truth": "thank you , if you need anything else let me know . good bye .",
    "response": "you ' re welcome . bye .",
    "task": "restaurant"
  },
  {
    "id": "",
    "ground_truth": "i ' ve got 33 guesthouses that offer free parking , do you have any more preferences ?",
    "response": "i have 33 guesthouses with parking . do you have a preference on area ?",
    "task": "hotel"
  },
  {
    "id": "",
    "ground_truth": "there are five guesthouses that offer free parking . 3 are cheap and 2 are moderate . which pricerange do you prefer ?",
    "response": "i have 5 guesthouses that meet your criteria . would you like to stay in the east ?",
    "task": "hotel"
  },
  {
    "id": "",
    "ground_truth": "i found allenbell to meet your needs . would you like me to book that for you ?",
    "response": "allenbell is a guesthouse in the east . would you like me to book it for you ?",
    "task": "hotel"
  },
  {
    "id": "",
    "ground_truth": "let me give you their phone number which is 01223210353 . allenbell ' s address is 517a_coldham_lane , cb13js . is there anything else i can help you with ?",
    "response": "okay , i ' m glad i could help .",
    "task": "hotel"
  },
  {
    "id": "",
    "ground_truth": "i remind you that you can check-in in this guesthouse after 3:00 pm . you can leave your suitcases anytime .",
    "response": "you ' re welcome . have a nice day .",
    "task": "hotel"
  },
  {
    "id": "",
    "ground_truth": "you to . good bye .",
    "response": "you ' re welcome . goodbye .",
    "task": "hotel"
  },
  {
    "id": "",
    "ground_truth": "sure , i can help you with that . i have 21 restaurants available . would you like a certain type of food ?",
    "response": "there are 21 restaurants in the centre of town . do you have a preference for the type of food ?",
    "task": "restaurant"
  },
  {
    "id": "",
    "ground_truth": "i was able to book yippee_noodle_bar and your reference is 7j4exp7m .",
    "response": "i ' m sorry , there are no restaurants available at that time . would you like to try something else ?",
    "task": "restaurant"
  },
  {
    "id": "",
    "ground_truth": "is there anything else i can help you with ?",
    "response": "you ' re welcome . is there anything else i can help you with ?",
    "task": "restaurant"
  },
  {
    "id": "",
    "ground_truth": "thank you for using our system !",
    "response": "you ' re welcome . have a great day !",
    "task": "restaurant"
  },
  {
    "id": "",
    "ground_truth": "sure thing ! what side of town would you prefer ? what price range would you like ?",
    "response": "there are two hotels and one guesthouse that are both located in the north . do you have a preference ?",
    "task": "hotel"
  },
  {
    "id": "",
    "ground_truth": "there are 3 guesthouses and a hotel . do you have a star rating that you enjoy staying at ?",
    "response": "i have two hotels that meet that criteria . would you like to stay in the centre or the east ?",
    "task": "hotel"
  },
  {
    "id": "",
    "ground_truth": "i have four hotels . do you know the area you would like to stay ?",
    "response": "i have two in the moderate price range . would you like me to book one for you ?",
    "task": "hotel"
  },
  {
    "id": "",
    "ground_truth": "i ' ve got two options . the alpha-milton and the avalon . would you like me to book a room at either one ?",
    "response": "i have two guesthouses in the north . would you like me to book one for you ?",
    "task": "hotel"
  },
  {
    "id": "",
    "ground_truth": "i ' d be happy to make your reservation for you . when would you like to arrive and how many are in your party ?",
    "response": "i was able to book you at the avalon guesthouse . your reference number is : 89s3zags . is there anything else i can help you with ?",
    "task": "hotel"
  },
  {
    "id": "",
    "ground_truth": "your reservation is all set . your reference number is 89s3zags .",
    "response": "i ' m sorry , that booking was unsuccessful . would you like to try another hotel ?",
    "task": "hotel"
  },
  {
    "id": "",
    "ground_truth": "you ' re welcome . have a nice day .",
    "response": "you ' re welcome . have a great day !",
    "task": "hotel"
  },
  {
    "id": "",
    "ground_truth": "the alpha-milton_guest_house is a moderately priced 3_star guesthouse on the north end . the address is 63_milton_road , postcode cb41xa . their phone number is 01223311625 .",
    "response": "yes , it is in the moderate price range .",
    "task": "hotel"
  },
  {
    "id": "",
    "ground_truth": "you ' re welcome . have a great day .",
    "response": "you ' re welcome . goodbye .",
    "task": "hotel"
  },
  {
    "id": "",
    "ground_truth": "we have 3 with your specification",
    "response": "i have 3 hotels that meet your criteria . would you like to stay in the east or the centre ?",
    "task": "hotel"
  },
  {
    "id": "",
    "ground_truth": "how about allenbell ? it looks great .",
    "response": "allenbell is a guesthouse that meets your criteria . would you like me to book it for you ?",
    "task": "hotel"
  },
  {
    "id": "",
    "ground_truth": "booking was unsuccessful . perhaps another day or shorter stay ?",
    "response": "i ' m sorry , that booking was unsuccessful . would you like to try a different hotel ?",
    "task": "hotel"
  },
  {
    "id": "",
    "ground_truth": "booking was successful for friday . reference number is : vrx491js .",
    "response": "i was able to book you at autumn_house for 1 person for 5 nights starting on friday . your reference number is vrx491js . is there anything else i can help you with ?",
    "task": "hotel"
  },
  {
    "id": "",
    "ground_truth": "thank you goodbye",
    "response": "you ' re welcome . have a great day !",
    "task": "hotel"
  },
  {
    "id": "",
    "ground_truth": "there are 21 guesthouses that have parking available . is there a certain price range or part of the city you ' re interested in ?",
    "response": "i have 21 guesthouses with free parking . do you have a specific area you would like to stay in ?",
    "task": "hotel"
  },
  {
    "id": "",
    "ground_truth": "unfortunately , i can ' t find any that are expensive . let ' s try a different price range .",
    "response": "i have 21 guesthouses that meet that criteria . do you have a preference for area ?",
    "task": "hotel"
  },
  {
    "id": "",
    "ground_truth": "do you want a cheap hotel or a cheap guesthouse ?",
    "response": "i have 21 cheap hotels . do you have a preference for area ?",
    "task": "hotel"
  },
  {
    "id": "",
    "ground_truth": "how about alexander_bed_and_breakfast ?",
    "response": "i have 21 guesthouses that meet that criteria . do you have a preference for area ?",
    "task": "hotel"
  },
  {
    "id": "",
    "ground_truth": "booked . your reference number is 2v7ejva7 . is there anything else you need ?",
    "response": "i ' m sorry , that booking was unsuccessful . would you like to try another hotel ?",
    "task": "hotel"
  },
  {
    "id": "",
    "ground_truth": "you ' re welcome . hope you have a pleasant stay .",
    "response": "you ' re welcome . have a great day !",
    "task": "hotel"
  },
  {
    "id": "",
    "ground_truth": "curry_garden is a great restaurant that fulfills your wishes . it is located at 106_regent_street_city_centre .",
    "response": "the_golden_curry is an indian restaurant in the expensive price range .",
    "task": "restaurant"
  },
  {
    "id": "",
    "ground_truth": "yes , curry_garden is located in the centre and the postcode is cb21dp .",
    "response": "the postcode for the curry_garden is cb21dp and the phone number is 01223302330 .",
    "task": "restaurant"
  },
  {
    "id": "",
    "ground_truth": "the phone number is 01223302330 . is there anything else i can help you with ?",
    "response": "you ' re welcome .",
    "task": "restaurant"
  },
  {
    "id": "",
    "ground_truth": "enjoy yourself , and let me know if you need anything else .",
    "response": "thank you for using the cambridge restaurant system . goodbye .",
    "task": "restaurant"
  },
  {
    "id": "",
    "ground_truth": "i don ' t have a guesthouse type of hotel , but i could suggest the huntingdon_marriott_hotel",
    "response": "there are nine guesthouses that meet your criteria . do you have a preference for area ?",
    "task": "hotel"
  },
  {
    "id": "",
    "ground_truth": "it does have free parking . would you like me to book it for you ?",
    "response": "the huntingdon_marriott_hotel is a guesthouse that meets your criteria . would you like me to book it for you ?",
    "task": "hotel"
  },
  {
    "id": "",
    "ground_truth": "there are nine cheap guesthouses , all in different areas . any preference ?",
    "response": "yes , there are nine guesthouses that meet your criteria . would you like to stay in a specific part of town ?",
    "task": "hotel"
  },
  {
    "id": "",
    "ground_truth": "allenbell has a star rating of 4 .",
    "response": "the huntingdon_marriott_hotel is a 4_star hotel in the cheap price range .",
    "task": "hotel"
  },
  {
    "id": "",
    "ground_truth": "the allenbell is in the cheap price range . do you want me to book it ?",
    "response": "allenbell is cheap .",
    "task": "hotel"
  },
  {
    "id": "",
    "ground_truth": "have a great day !",
    "response": "goodbye .",
    "task": "hotel"
  },
  {
    "id": "",
    "ground_truth": "i have 33 guesthouses with internet , which area would you prefer ?",
    "response": "there are 33 guesthouses with free wifi . do you have a specific area you would like to stay in ?",
    "task": "hotel"
  },
  {
    "id": "",
    "ground_truth": "you do have a few options , including the alexander b&b which offers free wifi as well as free parking . it is also inexpensive , and rated 4_star .",
    "response": "how about finches_bed_and_breakfast ? it ' s a 4_star guesthouse with free wifi and parking .",
    "task": "hotel"
  },
  {
    "id": "",
    "ground_truth": "ok , the booking was successful . your reference number is 5cb11jq8 . is there anythng else i can help you with today ?",
    "response": "i ' m sorry , that booking was unsuccessful . would you like me to try another hotel ?",
    "task": "hotel"
  },
  {
    "id": "",
    "ground_truth": "you ' re welcome . good bye .",
    "response": "you ' re welcome . have a great day !",
    "task": "hotel"
  },
  {
    "id": "",
    "ground_truth": "any time . call us if you need anything else .",
    "response": "you ' re welcome . good bye .",
    "task": "hotel"
  },
  {
    "id": "",
    "ground_truth": "there are many indian restaurants in the city . could you tell me in what area you would like to eat ?",
    "response": "there are many british restaurants in town . do you have a price range or area preference ?",
    "task": "restaurant"
  },
  {
    "id": "",
    "ground_truth": "yes , there are 3 . would you like something in the moderate or expensive price range ?",
    "response": "yes , there are three british restaurants in the west . would you like me to book one for you ?",
    "task": "restaurant"
  },
  {
    "id": "",
    "ground_truth": "the restaurant_one_seven meets your specifications of british food in the centre of town . would you like me to book that for you ?",
    "response": "yes , there is a british restaurant called cotto . would you like me to book it for you ?",
    "task": "restaurant"
  },
  {
    "id": "",
    "ground_truth": "booking was successful . the table will be reserved for 15 minutes . reference number is : 59jrjr4e .",
    "response": "i ' m sorry , that booking was unsuccessful . would you like to try another restaurant ?",
    "task": "restaurant"
  },
  {
    "id": "",
    "ground_truth": "is there anything else i can help you with ?",
    "response": "you ' re welcome . is there anything else i can help you with ?",
    "task": "restaurant"
  },
  {
    "id": "",
    "ground_truth": "you ' re welcome . have a great meal !",
    "response": "you ' re welcome . enjoy your meal !",
    "task": "restaurant"
  },
  {
    "id": "",
    "ground_truth": "yes , that ' s a great cheap italian place on the west side . what other information can i get for you ?",
    "response": "la_margherita is located in the west part of town and is in the cheap price range .",
    "task": "restaurant"
  },
  {
    "id": "",
    "ground_truth": "have a nice day !",
    "response": "you ' re welcome . goodbye .",
    "task": "restaurant"
  },
  {
    "id": "",
    "ground_truth": "unfortunately , i don ' t have any listings for concert halls on the east side . can i check another area of town for you ?",
    "response": "there are two venues . would you like more information on one of them ?",
    "task": "attraction"
  },
  {
    "id": "",
    "ground_truth": "there are two entertainment attractions on the east side . would you like more information ?",
    "response": "there are two entertainment attractions in the east part of town . do you have a preference for price range ?",
    "task": "attraction"
  },
  {
    "id": "",
    "ground_truth": "sure . cherry_hinton_hall_and_grounds can be reached at 01223446104 . it is on cherry_hinton_road , postcode cb18dw . can i help you with anything else today ?",
    "response": "the cherry_hinton_hall_and_grounds is located at cherry_hinton_road and their phone number is 01223446104 . is there anything else i can help you with ?",
    "task": "attraction"
  },
  {
    "id": "",
    "ground_truth": "okay thank you for calling .",
    "response": "you ' re welcome . have a great day !",
    "task": "attraction"
  },
  {
    "id": "",
    "ground_truth": "yes i can . may i have the name of the particular hotel please ?",
    "response": "i ' m sorry , there are no hotels that meet that criteria . would you like to try something else ?",
    "task": "hotel"
  },
  {
    "id": "",
    "ground_truth": "yes , the_cambridge_belfry is a cheap hotel in the west .",
    "response": "the address is back lane , cambourne .",
    "task": "hotel"
  },
  {
    "id": "",
    "ground_truth": "yes , they have internet would you like me to book it for you ?",
    "response": "yes , they do .",
    "task": "hotel"
  },
  {
    "id": "",
    "ground_truth": "the address is back lane , cambourne , postcode cb236bw and phone number 01954714600",
    "response": "the address is 517a_coldham_lane and the phone number is 01223210353 .",
    "task": "hotel"
  },
  {
    "id": "",
    "ground_truth": "there are 29 places with free internet and parking . do you have an area , price , star , or hotel type preference ?",
    "response": "we have 29 hotels with free wifi and parking . do you have a preference for area ?",
    "task": "hotel"
  },
  {
    "id": "",
    "ground_truth": "unfortunately , i don ' t happen to have any guesthouses that are in the expensive range . can i look in another price range perhaps ?",
    "response": "i ' m sorry , there are none . would you like to try something else ?",
    "task": "hotel"
  },
  {
    "id": "",
    "ground_truth": "i have 12 guesthouses that match your needs . do you have additional requirements to narrow down the search ?",
    "response": "i have the acorn_guest_house in the north . would you like me to book it for you ?",
    "task": "hotel"
  },
  {
    "id": "",
    "ground_truth": "acorn_guest_house is a 4_star place that meets your requirements . the phone number is 01223353888 .",
    "response": "i ' m sorry , i don ' t have anything that matches your criteria . would you like me to check for a different price range or area ?",
    "task": "hotel"
  },
  {
    "id": "",
    "ground_truth": "enjoy ! goodbye !",
    "response": "you ' re welcome . goodbye .",
    "task": "hotel"
  },
  {
    "id": "",
    "ground_truth": "yippee_noodle_bar has good ratings and is in the moderate price range in the centre of town .",
    "response": "i have anatolia and shanghai_family_restaurant . would you like me to book one of those for you ?",
    "task": "restaurant"
  },
  {
    "id": "",
    "ground_truth": "booking was unsuccessful . let ' s try another day or time .",
    "response": "i ' m sorry , i was unable to book a table at that time . would you like to try a different restaurant ?",
    "task": "restaurant"
  },
  {
    "id": "",
    "ground_truth": "that was succesful . your booking was successful . the table will be reserved for 15 minutes . your reference number is : 54gi6ai7 .",
    "response": "booking was successful . the table will be reserved for 15 minutes . reference number is : 54gi6ai7 .",
    "task": "restaurant"
  },
  {
    "id": "",
    "ground_truth": "is there anything else i can assist you with today ?",
    "response": "you ' re welcome . good-bye .",
    "task": "restaurant"
  },
  {
    "id": "",
    "ground_truth": "have a great day , goodbye !",
    "response": "you ' re welcome . goodbye .",
    "task": "restaurant"
  },
  {
    "id": "",
    "ground_truth": "how about the_oak_bistro ? it ' s located in the centre . would you like more information or to book a table ?",
    "response": "i ' m sorry , there are no british restaurants in the moderate price range . would you like to try something else ?",
    "task": "restaurant"
  },
  {
    "id": "",
    "ground_truth": "booked ! your table will be held for 15 minutes . reference number is hmwk23p8 .",
    "response": "i ' m sorry , the_oak_bistro is not available . would you like to try a different restaurant ?",
    "task": "restaurant"
  },
  {
    "id": "",
    "ground_truth": "enjoy your meal and thank you for contacting us . have a nice day .",
    "response": "you ' re welcome . have a great day !",
    "task": "restaurant"
  },
  {
    "id": "",
    "ground_truth": "oh yes i have quite_a_few . did you have a preferred price range in mind ?",
    "response": "yes , there are quite_a_few . do you have a preference for the price range ?",
    "task": "restaurant"
  },
  {
    "id": "",
    "ground_truth": "i found three restaurants: fitzbillies_restaurant , the_cambridge_chop_house , or midsummer_house_restaurant . would you like a table booked ?",
    "response": "how about the_cambridge_chop_house ? it ' s located at 1_kings_parade .",
    "task": "restaurant"
  },
  {
    "id": "",
    "ground_truth": "i am sorry but they do not have any seating for 8 people at that time . would you like to try another day or time ?",
    "response": "i ' m sorry , that booking was unsuccessful . would you like to try another restaurant ?",
    "task": "restaurant"
  },
  {
    "id": "",
    "ground_truth": "sure , you ' re booked at 11:00 with reference number thsw3fkf . the table will be reserved for 15 minutes . may i help with anything else ?",
    "response": "i was able to book a table for 11:00 at fitzbillies_restaurant . your reference number is thsw3fkfkf .",
    "task": "restaurant"
  },
  {
    "id": "",
    "ground_truth": "you ' re welcome . enjoy !",
    "response": "you ' re welcome . good bye .",
    "task": "restaurant"
  },
  {
    "id": "",
    "ground_truth": "i was able to get four results for what you ' re looking for , is there a certain price range you would like ?",
    "response": "yes , there are four guesthouses with 3_star ratings . do you have a preference on area ?",
    "task": "hotel"
  },
  {
    "id": "",
    "ground_truth": "we have four guesthouses that fit the bill , two in the north , one in the south , and one in the west .",
    "response": "i ' m sorry , there are no 3_star hotels with 3_star ratings . would you like to try something else ?",
    "task": "hotel"
  },
  {
    "id": "",
    "ground_truth": "we have 3 that match your criteria but hamilton_lodge is very popular . would you like to try there ?",
    "response": "hobsons_house is a moderately priced 3_star guesthouse in the north with free internet and parking . would you like me to book it for you ?",
    "task": "hotel"
  },
  {
    "id": "",
    "ground_truth": "just let us know when you ' re ready to book and we will be happy to assist you . have a great day !",
    "response": "okay , i ' m glad i could help .",
    "task": "hotel"
  },
  {
    "id": "",
    "ground_truth": "sure . it ' s at 63_milton_road . would you like the phone number ?",
    "response": "alpha-milton_guest_house is a guesthouse in the north . would you like me to make a booking ?",
    "task": "hotel"
  },
  {
    "id": "",
    "ground_truth": "your reservation is all set . your reference number is 4r3bmwnk .",
    "response": "i ' m sorry , that booking was unsuccessful . would you like to try another hotel ?",
    "task": "hotel"
  },
  {
    "id": "",
    "ground_truth": "thank you for calling . goodbye .",
    "response": "you ' re welcome . have a great day !",
    "task": "hotel"
  },
  {
    "id": "",
    "ground_truth": "yes , there are quite_a_few ! what area of town would you prefer ?",
    "response": "yes , there are quite_a_few . do you have a preference on the area of town ?",
    "task": "restaurant"
  },
  {
    "id": "",
    "ground_truth": "tandoori_palace is in the west part of town , located at 68 histon road , chesterton . can i make a reservation for you ?",
    "response": "there are quite_a_few indian restaurants in the west . do you have a preference for price range ?",
    "task": "restaurant"
  },
  {
    "id": "",
    "ground_truth": "the tandoori_palace is located at 68_histon_road_chesterton , postcode cb43le , and their phone number is 01223506055 . can i help you with anything else ?",
    "response": "the address is 68_histon_road_chesterton and the phone number is 01223506055 .",
    "task": "restaurant"
  },
  {
    "id": "",
    "ground_truth": "have a nice day . good bye .",
    "response": "you ' re welcome . have a great day !",
    "task": "restaurant"
  },
  {
    "id": "",
    "ground_truth": "there are several chinese restaurants in the centre area . what price range are you considering ?",
    "response": "there are several chinese restaurants in the centre of town . do you have a preference for price range ?",
    "task": "restaurant"
  },
  {
    "id": "",
    "ground_truth": "how about hk_fusion located at 21_burleigh_street_city_centre ? would you like me to book ?",
    "response": "i have hk_fusion , which is an expensive chinese restaurant in the centre of town . would you like me to book it for you ?",
    "task": "restaurant"
  },
  {
    "id": "",
    "ground_truth": "booking was successful . the table will be reserved for 15 minutes . reference number is : cdbqymui . is there anything else i can help you with ?",
    "response": "i ' m sorry , that time is not available . would you like to try another time ?",
    "task": "restaurant"
  },
  {
    "id": "",
    "ground_truth": "you ' re welcome . enjoy the meal . bye .",
    "response": "you ' re welcome . have a great day !",
    "task": "restaurant"
  },
  {
    "id": "",
    "ground_truth": "i have found the guesthouse you were wanting . would you like me to book this for you ?",
    "response": "the city_centre_north_b_and_b is a guesthouse in the north . would you like me to book it for you ?",
    "task": "hotel"
  },
  {
    "id": "",
    "ground_truth": "your booking was successful . the reference number is : be1vd9eh .",
    "response": "i ' m sorry , that booking was unsuccessful . would you like to try a different hotel ?",
    "task": "hotel"
  },
  {
    "id": "",
    "ground_truth": "you ' re very welcome !",
    "response": "you ' re welcome . is there anything else i can help you with ?",
    "task": "hotel"
  },
  {
    "id": "",
    "ground_truth": "what area are you wanting to be in ?",
    "response": "there are 2 restaurants with modern_european food . would you like to book one ?",
    "task": "restaurant"
  },
  {
    "id": "",
    "ground_truth": "yes , there are 2: de_luca_cucina_and_bar & riverside_brasserie . would you like further information ?",
    "response": "there are 2 restaurants with modern_european food in the centre . would you like me to book one for you ?",
    "task": "restaurant"
  },
  {
    "id": "",
    "ground_truth": "your tabled has been reserved for 6 people on saturday at 19:15 . the reference number is 9eb2im2s .",
    "response": "i ' m sorry , there are no tables available at that time . would you like to try a different time or day ?",
    "task": "restaurant"
  },
  {
    "id": "",
    "ground_truth": "thank you . goodbye .",
    "response": "you ' re welcome . have a great day !",
    "task": "restaurant"
  },
  {
    "id": "",
    "ground_truth": "i can help you with that . do you have any special area you would like to stay ? or possibly a star request for the guesthouse ?",
    "response": "i have the hamilton_lodge located in the east . would you like me to book it for you ?",
    "task": "hotel"
  },
  {
    "id": "",
    "ground_truth": "the bridge_guest_house is a 3_star guesthouse . it is in the south area . would you like to book a room ?",
    "response": "i have the bridge_guest_house that meets your criteria . would you like me to book it for you ?",
    "task": "hotel"
  },
  {
    "id": "",
    "ground_truth": "how many people is the reservation for ?",
    "response": "how many days will you be staying ?",
    "task": "hotel"
  },
  {
    "id": "",
    "ground_truth": "i am afraid that booking is unsuccessful . would you like a different day or amount of days ?",
    "response": "i ' m sorry , that booking was unsuccessful . would you like to try another hotel ?",
    "task": "hotel"
  },
  {
    "id": "",
    "ground_truth": "this booking is successful for 1 night . your reference number is 85bgkwo4 . is there anything else i can assist you with ?",
    "response": "i ' m sorry , that wasn ' t available . i was able to book you at the bridge_guest_house . your reference number is : 85bgkwo4 .",
    "task": "hotel"
  },
  {
    "id": "",
    "ground_truth": "great , have a pleasant stay . bye .",
    "response": "you ' re welcome . have a great day !",
    "task": "hotel"
  },
  {
    "id": "",
    "ground_truth": "i ' m sorry , there aren ' t any mexican restaurants in the centre of town . would you like to try a different cuisine ?",
    "response": "i have mexican restaurant in the centre . would you like the phone number ?",
    "task": "restaurant"
  },
  {
    "id": "",
    "ground_truth": "there is the curry_garden which serves indian food in the centre . would you like to make a booking ?",
    "response": "how about the mexican restaurant called mahal_of_cambridge ? it ' s an indian restaurant in the centre of town .",
    "task": "restaurant"
  },
  {
    "id": "",
    "ground_truth": "curry_garden ' s phone number is 01223302330 . they are located at 106_regent_street_city_centre . the postcode is cb21dp . would you like me to book you a table ?",
    "response": "the postcode is cb21dp and the phone number is 01223302330 .",
    "task": "restaurant"
  },
  {
    "id": "",
    "ground_truth": "no problem . is there anything else i can help you with today ?",
    "response": "what day and time would you like to eat ?",
    "task": "restaurant"
  },
  {
    "id": "",
    "ground_truth": "glad i could help you today . have a nice day !",
    "response": "you ' re welcome . have a great day !",
    "task": "restaurant"
  },
  {
    "id": "",
    "ground_truth": "el_shaddai is a cheap guesthouse in the centre area . it has a 0_star rating and includes parking and wifi . it ' s located at 41_warkworth_street . phone number 01223327978 .",
    "response": "yes , it is located in the centre .",
    "task": "hotel"
  },
  {
    "id": "",
    "ground_truth": "booking was unfortunately unsuccessful . can we try another day or a shorter stay ?",
    "response": "i ' m sorry , that booking was unsuccessful . would you like to try a different hotel ?",
    "task": "hotel"
  },
  {
    "id": "",
    "ground_truth": "that did the trick , your booking was successful and your reference number is 820wcjzq . is there anything else you need help with today ?",
    "response": "booking was successful . reference number is : 820wcjzq .",
    "task": "hotel"
  },
  {
    "id": "",
    "ground_truth": "enjoy your stay ! goodbye !",
    "response": "you ' re welcome . have a nice day .",
    "task": "hotel"
  },
  {
    "id": "",
    "ground_truth": "i have three hotels . two in the north and one in the centre . do you have a preference ?",
    "response": "there are three hotels that meet your criteria . would you like to stay in the centre or the north ?",
    "task": "hotel"
  },
  {
    "id": "",
    "ground_truth": "how does the lovell_lodge sound ? it has internet and free parking and is moderately priced .",
    "response": "how about the hamilton_lodge ? it ' s a 2_star hotel with free wifi and parking .",
    "task": "hotel"
  },
  {
    "id": "",
    "ground_truth": "i ' m sorry but the booking was unsuccessful . would you like to book starting another day ? or perhaps a shorter stay ?",
    "response": "i ' m sorry , that booking was unsuccessful . would you like to try another hotel ?",
    "task": "hotel"
  },
  {
    "id": "",
    "ground_truth": "yes , that booking was successful for wednesday . the reference number is j4q4w07k . anything else you need ?",
    "response": "i was able to book you at lovell_lodge for 4 nights starting friday . your reference number is j4q4w07k . is there anything else i can help you with ?",
    "task": "hotel"
  },
  {
    "id": "",
    "ground_truth": "i ' m glad i could be of assistance . good day .",
    "response": "you ' re welcome . have a great day !",
    "task": "hotel"
  },
  {
    "id": "",
    "ground_truth": "i hope you have a nice day as well . please contact us if you need any other bookings .",
    "response": "you ' re welcome . good-bye .",
    "task": "hotel"
  },
  {
    "id": "",
    "ground_truth": "there are 21 locations , do you have any other requirements ?",
    "response": "yes , there are 21 hotels that meet your criteria . do you have a preference on area ?",
    "task": "hotel"
  },
  {
    "id": "",
    "ground_truth": "there are 7 guesthouses meeting your requirements . is there a particular area you wish to stay in ?",
    "response": "i have two that are cheap and one that is moderately priced . do you have a preference ?",
    "task": "hotel"
  },
  {
    "id": "",
    "ground_truth": "sure the autumn_house is a personal favorite . your booking was successful .",
    "response": "i was able to book you at autumn_house . your reference number is 1gfitcau . is there anything else i can help you with ?",
    "task": "hotel"
  },
  {
    "id": "",
    "ground_truth": "yes , it ' s 1gfitcau .",
    "response": "reference number is : 1gfitcau .",
    "task": "hotel"
  },
  {
    "id": "",
    "ground_truth": "wonderful . have a nice time . can i reserve a taxi for you ?",
    "response": "you ' re welcome . have a great day !",
    "task": "hotel"
  },
  {
    "id": "",
    "ground_truth": "then , thank you for calling the cambridge towninfo centre . goodbye .",
    "response": "okay . glad i could be of help .",
    "task": "hotel"
  },
  {
    "id": "",
    "ground_truth": "there are 14 expensive indian restaurants in cambridge . is there an area of town that you prefer ?",
    "response": "there are 14 indian restaurants in the west . do you have a price range or area preference ?",
    "task": "restaurant"
  },
  {
    "id": "",
    "ground_truth": "the tandoori_palace sounds like just what you ' re looking for . would you like a reservation ?",
    "response": "i ' m sorry , there are no indian restaurants in the west . would you like to try something else ?",
    "task": "restaurant"
  },
  {
    "id": "",
    "ground_truth": "all right , i ' ve made your reservation . the reference number is ngoq9j96 . is there anything else i can help you with ?",
    "response": "i ' m sorry , that time is not available . would you like to try another time or day ?",
    "task": "restaurant"
  },
  {
    "id": "",
    "ground_truth": "you ' re welcome , enjoy your dinner !",
    "response": "you ' re welcome . enjoy your meal !",
    "task": "restaurant"
  },
  {
    "id": "",
    "ground_truth": "cityroomz is a 0_star hotel with no parking , would you like me to check on available dates for you ?",
    "response": "cityroomz is a hotel with a 0_star rating and free parking .",
    "task": "hotel"
  },
  {
    "id": "",
    "ground_truth": "it is indeed in the centre .",
    "response": "yes , cityroomz is located in the centre of town .",
    "task": "hotel"
  },
  {
    "id": "",
    "ground_truth": "booking was not successful . perhaps another day or shorter stay ?",
    "response": "i ' m sorry , that booking was unsuccessful . would you like to try another hotel ?",
    "task": "hotel"
  },
  {
    "id": "",
    "ground_truth": "five nights starting monday would do better",
    "response": "i was able to book a room for you at the alexander_bed_and_breakfast . your reference number is dfhz0zl8 .",
    "task": "hotel"
  },
  {
    "id": "",
    "ground_truth": "sorry , it was not successful . can i check another hotel or shorten the stay ?",
    "response": "i ' m sorry , that booking was unsuccessful . would you like to try another hotel ?",
    "task": "hotel"
  },
  {
    "id": "",
    "ground_truth": "i was able to book that for you , your reference number is dfhz0zl8 .",
    "response": "i was able to book you at the alexander_bed_and_breakfast . your reference number is dfhz0zl8 .",
    "task": "hotel"
  },
  {
    "id": "",
    "ground_truth": "thank you for using our services . can i assist you with anything else ?",
    "response": "you ' re welcome . is there anything else i can help you with today ?",
    "task": "hotel"
  },
  {
    "id": "",
    "ground_truth": "you ' re so welcome . goodbye .",
    "response": "you ' re welcome . good bye .",
    "task": "hotel"
  },
  {
    "id": "",
    "ground_truth": "i have two places , how many people and what time ?",
    "response": "there are two cheap asian restaurants . would you like to stay in the centre or the centre ?",
    "task": "restaurant"
  },
  {
    "id": "",
    "ground_truth": "sure , i would suggest the dojo_noodle_bar at 40210_millers_yard_city_centre . you can reach them at 01223363471 . i could reserve it for you .",
    "response": "dojo_noodle_bar is a cheap asian_oriental restaurant in the centre of town .",
    "task": "restaurant"
  },
  {
    "id": "",
    "ground_truth": "you ' re welcome ! have a great day . goodbye .",
    "response": "you ' re welcome . have a great day .",
    "task": "restaurant"
  },
  {
    "id": "",
    "ground_truth": "do you have a price range ?",
    "response": "i have 3 hotels that meet that criteria . would you like to stay in the cheap or the expensive price range ?",
    "task": "hotel"
  },
  {
    "id": "",
    "ground_truth": "we have 3 guesthouses and 1 hotel that fit your needs . would you like to stay in a hotel or a guesthouse ?",
    "response": "i have 3 hotels that meet that criteria . would you like to stay in the cheap or the expensive price range ?",
    "task": "hotel"
  },
  {
    "id": "",
    "ground_truth": "all right , i ' ve booked you a room at the_lensfield_hotel . the reference number is ytmc5ll4 . what else can i do for you ?",
    "response": "i was able to book bridge_guest_house for 6 people starting friday at bridge_guest_house . reference number is ytmc5ll4 .",
    "task": "hotel"
  },
  {
    "id": "",
    "ground_truth": "thank you for contacting the help desk . have a great day .",
    "response": "you ' re welcome . have a nice day .",
    "task": "hotel"
  },
  {
    "id": "",
    "ground_truth": "sorry but there aren ' t any molecular gastronomy restaurants in any part of town . would you like to try something else ?",
    "response": "i ' m sorry , there are no restaurants like this in the centre of town . would you like to try something else ?",
    "task": "restaurant"
  },
  {
    "id": "",
    "ground_truth": "we have the_cow_pizza_kitchen_and_bar located in the center of town in the moderate price range . should book you in ?",
    "response": "there is a gastropub in the centre of town called the_cow_pizza_kitchen_and_bar .",
    "task": "restaurant"
  },
  {
    "id": "",
    "ground_truth": "yes indeed . i can make a reservation if you ' d like .",
    "response": "yes , it is . the table will be reserved for 15 minutes . reference number is : taj_tandoori .",
    "task": "restaurant"
  },
  {
    "id": "",
    "ground_truth": "they ' re located on corn_exchange_street , cb23qf . can i help with anything else today ?",
    "response": "their address is corn_exchange_street .",
    "task": "restaurant"
  },
  {
    "id": "",
    "ground_truth": "thank you ! goodbye .",
    "response": "you ' re welcome . have a great day !",
    "task": "restaurant"
  },
  {
    "id": "",
    "ground_truth": "i ' m sorry , but there are no 5 star hotels anywhere in cambridge . would you like to broaden your criteria ?",
    "response": "i have 2 hotels that meet that criteria . would you like to stay in the centre or the east ?",
    "task": "hotel"
  },
  {
    "id": "",
    "ground_truth": "i have 2 options for you - the huntingdon marriott on the west side , and the university arms in the center . are you interested in one of these ?",
    "response": "i have 2 hotels that meet your criteria . one is a guesthouse and one is a hotel .",
    "task": "hotel"
  },
  {
    "id": "",
    "ground_truth": "both are 4_star . how many days would you be staying , and how many people are in your party ? i can see if something is available .",
    "response": "yes , the huntingdon marriott is a 4_star hotel . would you like me to make a reservation for you ?",
    "task": "hotel"
  },
  {
    "id": "",
    "ground_truth": "how many are in your party ?",
    "response": "i ' m sorry , the hotel isn ' t available . would you like to try a different hotel ?",
    "task": "hotel"
  },
  {
    "id": "",
    "ground_truth": "i ' m sorry , but there is nothing available at that time at either hotel . would you like to try fewer nights or perhaps a different arrival day ?",
    "response": "i was able to book you at university_arms_hotel . reference number is : ihgctxh9 .",
    "task": "hotel"
  },
  {
    "id": "",
    "ground_truth": "yes , i tried sunday but it isn ' t available . can you shorten your stay at all ?",
    "response": "yes , i was able to book you at university_arms_hotel . your reference number is ihgctxh9 .",
    "task": "hotel"
  },
  {
    "id": "",
    "ground_truth": "neither hotel appears to have three days available starting on sunday for three people , can i look something else up for you ?",
    "response": "i was able to book you at the allenbell for 3 nights . your reference number is ihgctxh9 .",
    "task": "hotel"
  },
  {
    "id": "",
    "ground_truth": "sure . i was able to book you for the huntingdon_marriott_hotel . reference #ihgctxh9 . anything else i can help with ?",
    "response": "i was able to book university_arms_hotel for 3 nights starting on sunday at regent_street . your reference number is ihgctxh9 .",
    "task": "hotel"
  },
  {
    "id": "",
    "ground_truth": "you ' re quite welcome . if you need anything else just message us again . thanks for contacting the cambridge towninfo centre and have a great day !",
    "response": "you ' re quite welcome . thanks for contacting the cambridge towninfo centre and have a great day !",
    "task": "hotel"
  },
  {
    "id": "",
    "ground_truth": "unfortunately , there are no eastern european restuarants in the south part of the city . is there anything else you want ?",
    "response": "there are two restaurants in the south part of town . would you like to book one ?",
    "task": "restaurant"
  },
  {
    "id": "",
    "ground_truth": "unfortunately , i don ' t happen to have any listing that meets what you were looking for . would you like me to try either a different area or type of restaurant ?",
    "response": "there are two restaurants that meet your criteria . one is peking_restaurant and one is ugly_duckling .",
    "task": "restaurant"
  },
  {
    "id": "",
    "ground_truth": "certainly , we have two expensive chinese restaurants the_good_luck_chinese_food_takeaway , and peking_restaurant . would you like a reservation at one , if so for how many ?",
    "response": "there are two chinese restaurants in the south . would you like me to book one for you ?",
    "task": "restaurant"
  },
  {
    "id": "",
    "ground_truth": "ok , and what day and time would you like that reservation ?",
    "response": "i ' m sorry , there are no tables available . would you like to try another restaurant ?",
    "task": "restaurant"
  },
  {
    "id": "",
    "ground_truth": "your reservation is complete . would you like anything else ?",
    "response": "i have booked a table for 2 at 11:45 on saturday . your reference number is knl2j63q .",
    "task": "restaurant"
  },
  {
    "id": "",
    "ground_truth": "yes , the reference number is knl2j63q .",
    "response": "reference number is : knl2j63q .",
    "task": "restaurant"
  },
  {
    "id": "",
    "ground_truth": "awesome . enjoy your meal .",
    "response": "you ' re welcome . have a great day !",
    "task": "restaurant"
  },
  {
    "id": "",
    "ground_truth": "sure , we have british , chinese , gastropubs , and indian restaurants . would you like to book a table at one of them .",
    "response": "grafton_hotel_restaurant is a nice place in the east .",
    "task": "restaurant"
  },
  {
    "id": "",
    "ground_truth": "okay , i have the grafton_hotel_restaurant . what time would you like me to book your reservation ?",
    "response": "i have booked a table at pipasha_restaurant , the east area . your reference number is 96ih1qyg .",
    "task": "restaurant"
  },
  {
    "id": "",
    "ground_truth": "unfortunately they did not have that day and time available . would you like to try for another date or time slot ?",
    "response": "i am sorry , there are no tables available at that time . would you like to try a different restaurant ?",
    "task": "restaurant"
  },
  {
    "id": "",
    "ground_truth": "yes , i ' ve made your reservation . the reference number is 96ih1qyg . what else can i help you with ?",
    "response": "yes , they do .",
    "task": "restaurant"
  },
  {
    "id": "",
    "ground_truth": "goodbye . have a great day !",
    "response": "you ' re welcome . goodbye .",
    "task": "restaurant"
  },
  {
    "id": "",
    "ground_truth": "the_varsity_restaurant and the bloomsbury_restaurant serve international food and are in the centre of town .",
    "response": "there are two international restaurants in the centre . would you like to book one ?",
    "task": "restaurant"
  },
  {
    "id": "",
    "ground_truth": "both of the named restaurants are in the moderate price range .",
    "response": "both are in the centre of town .",
    "task": "restaurant"
  },
  {
    "id": "",
    "ground_truth": "certainly . i will have that reference number for you in just one second .",
    "response": "i ' m sorry , there are no tables available at that time . would you like to try a different restaurant ?",
    "task": "restaurant"
  },
  {
    "id": "",
    "ground_truth": "yes i can . i have booked you a table for 12 noon on tuesday for 6 people . your reference number is wc1zy82v . anything else i can help you with ?",
    "response": "i ' m glad i could be of help . i ' m sure you ' ll enjoy your meal at the_varsity_restaurant .",
    "task": "restaurant"
  },
  {
    "id": "",
    "ground_truth": "you ' re welcome . good-bye .",
    "response": "you ' re welcome . have a nice day .",
    "task": "restaurant"
  },
  {
    "id": "",
    "ground_truth": "yes ma ' am . i have the warkworth_house guesthouse on warkworth_terrace , with is the east section of the city . can i help book a reservation for you ?",
    "response": "warkworth_house is a guesthouse in the east of town . it is in the cheap price range . would you like me to make a booking ?",
    "task": "hotel"
  },
  {
    "id": "",
    "ground_truth": "warkworth_house falls in the moderate price range . would you like me to book a room for you ?",
    "response": "it is a 4_star guesthouse with a moderate price range . would you like me to book it for you ?",
    "task": "hotel"
  },
  {
    "id": "",
    "ground_truth": "you ' re very welcome . can i find you a restaurant , or help in any other way today ?",
    "response": "you ' re welcome . have a great day !",
    "task": "hotel"
  },
  {
    "id": "",
    "ground_truth": "thank you for contacting cambridge towninfo centre . have a wonderful day !",
    "response": "you ' re welcome . have a nice day .",
    "task": "hotel"
  },
  {
    "id": "",
    "ground_truth": "there are 18 matching your request . do you have any preferences such as area , price , parking , or internet ?",
    "response": "i have 18 4_star guesthouses . is there a particular area of town you would like to stay in ?",
    "task": "hotel"
  },
  {
    "id": "",
    "ground_truth": "there are 2: rosa_'_s_bed_and_breakfast is cheap , located at 53_roseford_road cb22ha and aylesbray_lodge_guest_house is moderate , located at 5_mowbray_road cb17sr . shall we book ?",
    "response": "i ' m sorry , there are no 4_star guesthouses in the south . would you like me to check for a different area or price range ?",
    "task": "hotel"
  },
  {
    "id": "",
    "ground_truth": "you ' re all set for checking in on friday . your reference number is 32gmtm5v . can i help with anything else ?",
    "response": "i ' m sorry rosa ' s is not available . would you like me to try aylesbray_lodge_guest_house ?",
    "task": "hotel"
  },
  {
    "id": "",
    "ground_truth": "no problem . glad to help .",
    "response": "you ' re welcome . have a nice day .",
    "task": "hotel"
  },
  {
    "id": "",
    "ground_truth": "alright , there are 13 guesthouses and hotels on the north side . you have a price range in mind , or is there a particular amenity you need ?",
    "response": "i have 13 places to stay on the north side . do you have a preference for price range ?",
    "task": "hotel"
  },
  {
    "id": "",
    "ground_truth": "city_centre_north_b_and_b is just what you ' re looking for . it ' s a guesthouse with free wifi and parking at 328a_histon_road cb43ht . would you like to book ?",
    "response": "i have the city_centre_north_b_and_b in the north . would you like me to book it for you ?",
    "task": "hotel"
  },
  {
    "id": "",
    "ground_truth": "sure , it ' s a cheap hotel .",
    "response": "the city_centre_north_b_and_b is a guesthouse with a moderate price range with a 4_star rating . would you like me to book it for you ?",
    "task": "hotel"
  },
  {
    "id": "",
    "ground_truth": "great ! have a wonderful day ! goodbye !",
    "response": "thank you for using the cambridge towninfo centre . have a great day !",
    "task": "hotel"
  },
  {
    "id": "",
    "ground_truth": "i have one restaurant in the north end called two two in the expensive range .",
    "response": "there is one expensive french restaurant in the north part of town . would you like more information ?",
    "task": "restaurant"
  },
  {
    "id": "",
    "ground_truth": "sure ! restaurant_two_two is located at 22_chesterton_road_chesterton in postcode cb43ax . will that be all for today ?",
    "response": "the postcode is cb43ax and the address is 22_chesterton_road_chesterton .",
    "task": "restaurant"
  },
  {
    "id": "",
    "ground_truth": "thanks for using cambridge towninfo centre , and have a great day !",
    "response": "you ' re welcome . thank you for using the cambridge restaurant system . goodbye .",
    "task": "restaurant"
  },
  {
    "id": "",
    "ground_truth": "yes there is a portuguese restaurant in cambridge with two different locations , would you like the addresses ?",
    "response": "yes , there are two portuguese restaurants . would you like to stay in the centre or the east ?",
    "task": "restaurant"
  },
  {
    "id": "",
    "ground_truth": "i have two turkish restuarants , both in the centre and both expensive . may i recommend anatolia ?",
    "response": "anatolia is a turkish restaurant in the centre of town . their address is 30_bridge_street_city_centre .",
    "task": "restaurant"
  },
  {
    "id": "",
    "ground_truth": "i am sorry . i mistook that price range . the anatolia is in the moderate range . would that work for you ?",
    "response": "yes , anatolia is a turkish restaurant in the moderate price range . would you like me to book it for you ?",
    "task": "restaurant"
  },
  {
    "id": "",
    "ground_truth": "booking was successful . the table will be reserved for 15 minutes . reference number is : 96zyhln1 .",
    "response": "i ' m sorry , that booking was unsuccessful . would you like to try another restaurant ?",
    "task": "restaurant"
  },
  {
    "id": "",
    "ground_truth": "you ' re more than welcome !",
    "response": "you ' re welcome . have a great day !",
    "task": "restaurant"
  },
  {
    "id": "",
    "ground_truth": "yes , there ' s just one: yu_garden !",
    "response": "yu_garden is an expensive chinese restaurant in the east of town . would you like me to make a reservation for you ?",
    "task": "restaurant"
  },
  {
    "id": "",
    "ground_truth": "booking was successful . the table will be reserved for 15 minutes . reference number is : 5mr8ko1d . is there anything else i can help with ?",
    "response": "i ' m sorry , that booking was unsuccessful . would you like to try another restaurant ?",
    "task": "restaurant"
  },
  {
    "id": "",
    "ground_truth": "glad i could help !",
    "response": "you ' re welcome . have a great day !",
    "task": "restaurant"
  },
  {
    "id": "",
    "ground_truth": "there are 15 places do you have a food preference ?",
    "response": "there are 15 restaurants that meet that criteria . would you like chinese or indian food ?",
    "task": "restaurant"
  },
  {
    "id": "",
    "ground_truth": "there are 3 chinese restaurants meeting your requirements . may i recommend one for you ?",
    "response": "how about charlie_chan ? it ' s a cheap chinese restaurant in the centre .",
    "task": "restaurant"
  },
  {
    "id": "",
    "ground_truth": "the golden_house is located at 12_lensfield_road_city_centre , postcode cb21eg , and the phone number is 01842753771 . would you like me to make a reservation for you ?",
    "response": "the golden_house is located at 12_lensfield_road_city_centre , postcode cb21eg , and phone number is 01842753771 .",
    "task": "restaurant"
  },
  {
    "id": "",
    "ground_truth": "certainly . how many people are dining , and what day and time would you like ?",
    "response": "what day will you be dining ?",
    "task": "restaurant"
  },
  {
    "id": "",
    "ground_truth": "you ' re welcome , enjoy your time in cambridge .",
    "response": "you ' re welcome . have a great day !",
    "task": "restaurant"
  },
  {
    "id": "",
    "ground_truth": "chinese sounds great . i have a_variety of restaurants . which price range do you prefer ?",
    "response": "i have a_variety of restaurants that meet your criteria . would you like a specific price range ?",
    "task": "restaurant"
  },
  {
    "id": "",
    "ground_truth": "the lan_hong_house is a moderately priced chinese restaurant in the centre area at 12_norfolk_street_city_centre . the phone number is 01223350420 and the postcode is cb12lf .",
    "response": "golden_house is a chinese restaurant in the centre of town . their phone number is 01842753771 and their postcode is cb21eg . is there anything else i can help you with ?",
    "task": "restaurant"
  },
  {
    "id": "",
    "ground_truth": "i ' m happy we could help you today ! enjoy your meal !",
    "response": "you ' re welcome . have a great day !",
    "task": "restaurant"
  },
  {
    "id": "",
    "ground_truth": "there are two hotels in the north part of town in the moderate price range , does that price range work for you ?",
    "response": "there are two hotels in the north part of town . would you like me to book one for you ?",
    "task": "hotel"
  },
  {
    "id": "",
    "ground_truth": "i ' m sorry , they are both 2 star hotels . would you like to try a different area or star number ?",
    "response": "yes , they both have 4_star .",
    "task": "hotel"
  },
  {
    "id": "",
    "ground_truth": "there are several in the moderate price range and one that is cheap . does price matter ?",
    "response": "i ' m sorry , there are no 4_star guesthouses in the north . would you like to try something else ?",
    "task": "hotel"
  },
  {
    "id": "",
    "ground_truth": "i recommend worth_house because it is in the cheap price range and has a high rating . do you want me to book worth_house for you ?",
    "response": "how about the acorn_guest_house ? it ' s located at 154_chesterton_road .",
    "task": "hotel"
  },
  {
    "id": "",
    "ground_truth": "i have made reservations for 3 starting on sunday for 3 nights .",
    "response": "i ' m sorry , that booking was unsuccessful . would you like me to try a different hotel ?",
    "task": "hotel"
  },
  {
    "id": "",
    "ground_truth": "all set ! your reference number is 7puke6ms . do you need any more help ?",
    "response": "reference number is : 7puke6ms .",
    "task": "hotel"
  },
  {
    "id": "",
    "ground_truth": "great to hear that bye",
    "response": "you ' re welcome . have a great day !",
    "task": "hotel"
  },
  {
    "id": "",
    "ground_truth": "absolutely . holy_trinity_church is on market_street in the centre of town . their postcode is cb23nz and is free to enter . would you need their phone number ?",
    "response": "yes , holy_trinity_church is located in the centre of town .",
    "task": "attraction"
  },
  {
    "id": "",
    "ground_truth": "it is an architecture attraction .",
    "response": "they are a museum , not a swimming pool .",
    "task": "attraction"
  },
  {
    "id": "",
    "ground_truth": "thank you . goodbye .",
    "response": "you ' re welcome . have a great day !",
    "task": "attraction"
  },
  {
    "id": "",
    "ground_truth": "there are many options for expensive food in west cambridge . is there a specific type of food you would like ?",
    "response": "we have many restaurants in the west . do you have a preference for type of food ?",
    "task": "restaurant"
  },
  {
    "id": "",
    "ground_truth": "i ' m sorry , there is nothing showing for chicken tikka masala . there are however 5 expensive indian restaurants in the west part of cambridge . i would recommend the rice_boat .",
    "response": "yes , there are many restaurants that meet that criteria . do you have a preference on the type of food you would like ?",
    "task": "restaurant"
  },
  {
    "id": "",
    "ground_truth": "you ' re booked for the rice_boat on monday at 11:45 . your reference number is s224qq91 . may i help you with anything else ?",
    "response": "i ' m sorry , that time is not available . would you like to try another time slot ?",
    "task": "restaurant"
  },
  {
    "id": "",
    "ground_truth": "thank you for using cambridge towninfo centre . have a great day .",
    "response": "you ' re welcome . have a great day !",
    "task": "restaurant"
  },
  {
    "id": "",
    "ground_truth": "i have two options to offer you , the 4_star alexander_bed_and_breakfast and the unrated el_shaddai . would you like me to book you a room at one ?",
    "response": "i have two . would you like to stay in the cheap or the expensive price range ?",
    "task": "hotel"
  },
  {
    "id": "",
    "ground_truth": "the el_shaddai meets your needs . would you like to book a room ?",
    "response": "the city_centre_north_b_and_b is a guesthouse with a 0_star rating and free parking . would you like me to make a booking ?",
    "task": "hotel"
  },
  {
    "id": "",
    "ground_truth": "sure , the postcode is cb11eg . is there anything else i can help you with ?",
    "response": "the postcode is cb11eg and it is located at 41_warkworth_street .",
    "task": "hotel"
  },
  {
    "id": "",
    "ground_truth": "el_shaddai is a guesthouse , not a hotel .",
    "response": "yes , it is a hotel .",
    "task": "hotel"
  },
  {
    "id": "",
    "ground_truth": "nope , just el_shaddai , a guesthouse . sorry !",
    "response": "yes , city_centre_north_b_and_b has free parking . would you like me to book it for you ?",
    "task": "hotel"
  },
  {
    "id": "",
    "ground_truth": "you ' re welcome . is there anything else i can do for you ?",
    "response": "you ' re welcome . have a great day !",
    "task": "hotel"
  },
  {
    "id": "",
    "ground_truth": "thank you , have a good day , goodbye .",
    "response": "goodbye .",
    "task": "hotel"
  },
  {
    "id": "",
    "ground_truth": "acorn_guest_house has free parking and is moderately priced . would you like more information ?",
    "response": "i ' m sorry , there are no moderately priced parking places that includes free parking . would you like to try something else ?",
    "task": "hotel"
  },
  {
    "id": "",
    "ground_truth": "no it doesn ' t . but the ashley_hotel has 2_star and free parking . it is a moderate also .",
    "response": "yes , it does .",
    "task": "hotel"
  },
  {
    "id": "",
    "ground_truth": "yes . the ashley_hotel has both free wifi and parking . would you like to make a reservation ?",
    "response": "yes , they both have free wifi and parking . would you like to book one of those ?",
    "task": "hotel"
  },
  {
    "id": "",
    "ground_truth": "the ashley_hotel is located at 74_chesterton_road . would you like any other information about it ?",
    "response": "the address for the ashley_hotel is 152_hills_road .",
    "task": "hotel"
  },
  {
    "id": "",
    "ground_truth": "the postcode is cb41er . can i help you with anything else ?",
    "response": "the postcode is cb41da .",
    "task": "hotel"
  },
  {
    "id": "",
    "ground_truth": "they are located in the north .",
    "response": "the ashley is located in the north .",
    "task": "hotel"
  },
  {
    "id": "",
    "ground_truth": "thank you , have a great day , goodbye .",
    "response": "you ' re welcome . goodbye .",
    "task": "hotel"
  },
  {
    "id": "",
    "ground_truth": "there are many restaurants in the centre of town , do you have a preference of food ?",
    "response": "there are many restaurants to dine in the centre . do you have a preference for price range ?",
    "task": "restaurant"
  },
  {
    "id": "",
    "ground_truth": "unfortunately there is not . what else may i check for you ?",
    "response": "yes , there are two middle eastern restaurants . would you like more information on either of them ?",
    "task": "restaurant"
  },
  {
    "id": "",
    "ground_truth": "i ' ve found three options , sir . may i ask what type of price range were you looking for ?",
    "response": "there are several mediterranean restaurants in the centre . do you have a preference for price range ?",
    "task": "restaurant"
  },
  {
    "id": "",
    "ground_truth": "there are two expensive mediterranean restaurants in the centre of town--la_mimosa and shiraz .",
    "response": "la_mimosa is an expensive mediterranean restaurant in the centre .",
    "task": "restaurant"
  },
  {
    "id": "",
    "ground_truth": "i recommend la_mimosa , great word of mouth . what day and time do you want to dine ? how many will be going , please ?",
    "response": "i ' m sorry , there are no records matching your booking for either of those restaurants . would you like to try a different restaurant ?",
    "task": "restaurant"
  },
  {
    "id": "",
    "ground_truth": "sure for how many people ?",
    "response": "i ' m sorry , that time is not available . would you like to try a different time or day ?",
    "task": "restaurant"
  },
  {
    "id": "",
    "ground_truth": "of course . la_mimosa is located at thompsons_lane_fen_ditton . the post code is cb58aq . the phone number is 01223362525 . do you need any further assistance ?",
    "response": "the address is thompsons_lane_fen_ditton and the postcode is cb58aq .",
    "task": "restaurant"
  },
  {
    "id": "",
    "ground_truth": "glad i could help . have a good day . bye .",
    "response": "thank you for using our services .",
    "task": "restaurant"
  },
  {
    "id": "",
    "ground_truth": "i have quite_a_few restaurants , is there is particular type of food you ' re looking for ?",
    "response": "yes , there are quite_a_few . do you have a preference for the type of food or price range ?",
    "task": "restaurant"
  },
  {
    "id": "",
    "ground_truth": "how about the kymmoy that serves asian_oriental ? the postcode is cb12as .",
    "response": "how about bedouin ? it ' s african .",
    "task": "restaurant"
  },
  {
    "id": "",
    "ground_truth": "you ' re welcome , would you like me to make a reservation for you ?",
    "response": "you ' re welcome . is there anything else i can help you with ?",
    "task": "restaurant"
  },
  {
    "id": "",
    "ground_truth": "you ' re welcome . have a nice day .",
    "response": "you ' re welcome . have a great day !",
    "task": "restaurant"
  }
]
