# Supplementary material for: PluDG: enhancing task-oriented dialogue system with knowledge graph plug-in module
Source: PeerJ Comput Sci. 2023 Nov 24;9:e1707. doi: 10.7717/peerj-cs.1707 (PMC10703105; doi:10.7717/peerj-cs.1707)
Supplement: Supplemental Information 1 [file peerj-cs-09-1707-s001.zip › decoder/data/woz2.1/test.json]

[
   {
      "task": "hotel",
      "utterances": [
         "i wasn ' t planning to stay in town tonight , but it looks like i ' m going to have to . can you help me find a pretty cheap room ?"
      ],
      "response": "the the_cambridge_belfry is a hotel in the west part of town in the cheap price range . would you like me to book a room for you ?",
      "reference_entities": [
         "the_cambridge_belfry",
         "west",
         "hotel",
         "cheap"
      ],
      "kg": [
         [
            "finches_bed_and_breakfast",
            "address",
            "144_thornton_road"
         ],
         [
            "finches_bed_and_breakfast",
            "area",
            "west"
         ],
         [
            "finches_bed_and_breakfast",
            "phone",
            "01223276653"
         ],
         [
            "finches_bed_and_breakfast",
            "postcode",
            "cb30nd"
         ],
         [
            "finches_bed_and_breakfast",
            "pricerange",
            "cheap"
         ],
         [
            "finches_bed_and_breakfast",
            "stars",
            "4_star"
         ],
         [
            "finches_bed_and_breakfast",
            "type",
            "guesthouse"
         ],
         [
            "allenbell",
            "address",
            "517a_coldham_lane"
         ],
         [
            "allenbell",
            "area",
            "east"
         ],
         [
            "allenbell",
            "phone",
            "01223210353"
         ],
         [
            "allenbell",
            "postcode",
            "cb13js"
         ],
         [
            "allenbell",
            "pricerange",
            "cheap"
         ],
         [
            "allenbell",
            "stars",
            "4_star"
         ],
         [
            "allenbell",
            "type",
            "guesthouse"
         ],
         [
            "alexander_bed_and_breakfast",
            "address",
            "56_saint_barnabas_road"
         ],
         [
            "alexander_bed_and_breakfast",
            "area",
            "centre"
         ],
         [
            "alexander_bed_and_breakfast",
            "phone",
            "01223525725"
         ],
         [
            "alexander_bed_and_breakfast",
            "postcode",
            "cb12de"
         ],
         [
            "alexander_bed_and_breakfast",
            "pricerange",
            "cheap"
         ],
         [
            "alexander_bed_and_breakfast",
            "stars",
            "4_star"
         ],
         [
            "alexander_bed_and_breakfast",
            "type",
            "guesthouse"
         ],
         [
            "autumn_house",
            "address",
            "710_newmarket_road"
         ],
         [
            "autumn_house",
            "area",
            "east"
         ],
         [
            "autumn_house",
            "phone",
            "01223575122"
         ],
         [
            "autumn_house",
            "postcode",
            "cb58rs"
         ],
         [
            "autumn_house",
            "pricerange",
            "cheap"
         ],
         [
            "autumn_house",
            "stars",
            "4_star"
         ],
         [
            "autumn_house",
            "type",
            "guesthouse"
         ],
         [
            "rosa_'_s_bed_and_breakfast",
            "address",
            "53_roseford_road"
         ],
         [
            "rosa_'_s_bed_and_breakfast",
            "area",
            "south"
         ],
         [
            "rosa_'_s_bed_and_breakfast",
            "phone",
            "01223512596"
         ],
         [
            "rosa_'_s_bed_and_breakfast",
            "postcode",
            "cb22ha"
         ],
         [
            "rosa_'_s_bed_and_breakfast",
            "pricerange",
            "cheap"
         ],
         [
            "rosa_'_s_bed_and_breakfast",
            "stars",
            "4_star"
         ],
         [
            "rosa_'_s_bed_and_breakfast",
            "type",
            "guesthouse"
         ],
         [
            "leverton_house",
            "address",
            "732-734_newmarket_road"
         ],
         [
            "leverton_house",
            "area",
            "east"
         ],
         [
            "leverton_house",
            "phone",
            "01223292094"
         ],
         [
            "leverton_house",
            "postcode",
            "cb58rs"
         ],
         [
            "leverton_house",
            "pricerange",
            "cheap"
         ],
         [
            "leverton_house",
            "stars",
            "4_star"
         ],
         [
            "leverton_house",
            "type",
            "guesthouse"
         ],
         [
            "the_cambridge_belfry",
            "address",
            "back_lane,_cambourne"
         ],
         [
            "the_cambridge_belfry",
            "area",
            "west"
         ],
         [
            "the_cambridge_belfry",
            "phone",
            "01954714600"
         ],
         [
            "the_cambridge_belfry",
            "postcode",
            "cb236bw"
         ],
         [
            "the_cambridge_belfry",
            "pricerange",
            "cheap"
         ],
         [
            "the_cambridge_belfry",
            "stars",
            "4_star"
         ],
         [
            "the_cambridge_belfry",
            "type",
            "hotel"
         ]
      ]
   },
   {
      "task": "hotel",
      "utterances": [
         "i wasn ' t planning to stay in town tonight , but it looks like i ' m going to have to . can you help me find a pretty cheap room ?",
         "the the_cambridge_belfry is a hotel in the west part of town in the cheap price range . would you like me to book a room for you ?",
         "i am looking for a cheap place to stay including free parking"
      ],
      "response": "the_cambridge_belfry is cheap and includes free parking and wifi . would you like to book a room ?",
      "reference_entities": [
         "the_cambridge_belfry",
         "cheap"
      ],
      "kg": [
         [
            "finches_bed_and_breakfast",
            "address",
            "144_thornton_road"
         ],
         [
            "finches_bed_and_breakfast",
            "area",
            "west"
         ],
         [
            "finches_bed_and_breakfast",
            "phone",
            "01223276653"
         ],
         [
            "finches_bed_and_breakfast",
            "postcode",
            "cb30nd"
         ],
         [
            "finches_bed_and_breakfast",
            "pricerange",
            "cheap"
         ],
         [
            "finches_bed_and_breakfast",
            "stars",
            "4_star"
         ],
         [
            "finches_bed_and_breakfast",
            "type",
            "guesthouse"
         ],
         [
            "allenbell",
            "address",
            "517a_coldham_lane"
         ],
         [
            "allenbell",
            "area",
            "east"
         ],
         [
            "allenbell",
            "phone",
            "01223210353"
         ],
         [
            "allenbell",
            "postcode",
            "cb13js"
         ],
         [
            "allenbell",
            "pricerange",
            "cheap"
         ],
         [
            "allenbell",
            "stars",
            "4_star"
         ],
         [
            "allenbell",
            "type",
            "guesthouse"
         ],
         [
            "alexander_bed_and_breakfast",
            "address",
            "56_saint_barnabas_road"
         ],
         [
            "alexander_bed_and_breakfast",
            "area",
            "centre"
         ],
         [
            "alexander_bed_and_breakfast",
            "phone",
            "01223525725"
         ],
         [
            "alexander_bed_and_breakfast",
            "postcode",
            "cb12de"
         ],
         [
            "alexander_bed_and_breakfast",
            "pricerange",
            "cheap"
         ],
         [
            "alexander_bed_and_breakfast",
            "stars",
            "4_star"
         ],
         [
            "alexander_bed_and_breakfast",
            "type",
            "guesthouse"
         ],
         [
            "autumn_house",
            "address",
            "710_newmarket_road"
         ],
         [
            "autumn_house",
            "area",
            "east"
         ],
         [
            "autumn_house",
            "phone",
            "01223575122"
         ],
         [
            "autumn_house",
            "postcode",
            "cb58rs"
         ],
         [
            "autumn_house",
            "pricerange",
            "cheap"
         ],
         [
            "autumn_house",
            "stars",
            "4_star"
         ],
         [
            "autumn_house",
            "type",
            "guesthouse"
         ],
         [
            "rosa_'_s_bed_and_breakfast",
            "address",
            "53_roseford_road"
         ],
         [
            "rosa_'_s_bed_and_breakfast",
            "area",
            "south"
         ],
         [
            "rosa_'_s_bed_and_breakfast",
            "phone",
            "01223512596"
         ],
         [
            "rosa_'_s_bed_and_breakfast",
            "postcode",
            "cb22ha"
         ],
         [
            "rosa_'_s_bed_and_breakfast",
            "pricerange",
            "cheap"
         ],
         [
            "rosa_'_s_bed_and_breakfast",
            "stars",
            "4_star"
         ],
         [
            "rosa_'_s_bed_and_breakfast",
            "type",
            "guesthouse"
         ],
         [
            "leverton_house",
            "address",
            "732-734_newmarket_road"
         ],
         [
            "leverton_house",
            "area",
            "east"
         ],
         [
            "leverton_house",
            "phone",
            "01223292094"
         ],
         [
            "leverton_house",
            "postcode",
            "cb58rs"
         ],
         [
            "leverton_house",
            "pricerange",
            "cheap"
         ],
         [
            "leverton_house",
            "stars",
            "4_star"
         ],
         [
            "leverton_house",
            "type",
            "guesthouse"
         ],
         [
            "the_cambridge_belfry",
            "address",
            "back_lane,_cambourne"
         ],
         [
            "the_cambridge_belfry",
            "area",
            "west"
         ],
         [
            "the_cambridge_belfry",
            "phone",
            "01954714600"
         ],
         [
            "the_cambridge_belfry",
            "postcode",
            "cb236bw"
         ],
         [
            "the_cambridge_belfry",
            "pricerange",
            "cheap"
         ],
         [
            "the_cambridge_belfry",
            "stars",
            "4_star"
         ],
         [
            "the_cambridge_belfry",
            "type",
            "hotel"
         ]
      ]
   },
   {
      "task": "hotel",
      "utterances": [
         "i wasn ' t planning to stay in town tonight , but it looks like i ' m going to have to . can you help me find a pretty cheap room ?",
         "the the_cambridge_belfry is a hotel in the west part of town in the cheap price range . would you like me to book a room for you ?",
         "i am looking for a cheap place to stay including free parking",
         "the_cambridge_belfry is cheap and includes free parking and wifi . would you like to book a room ?",
         "how many stars does it have ? i ' d like a cheap place in the west with 4_star and free parking ."
      ],
      "response": "yes , the_cambridge_belfry is a cheap 4_star hotel that includes free parking .",
      "reference_entities": [
         "the_cambridge_belfry",
         "cheap",
         "4_star",
         "hotel"
      ],
      "kg": [
         [
            "finches_bed_and_breakfast",
            "address",
            "144_thornton_road"
         ],
         [
            "finches_bed_and_breakfast",
            "area",
            "west"
         ],
         [
            "finches_bed_and_breakfast",
            "phone",
            "01223276653"
         ],
         [
            "finches_bed_and_breakfast",
            "postcode",
            "cb30nd"
         ],
         [
            "finches_bed_and_breakfast",
            "pricerange",
            "cheap"
         ],
         [
            "finches_bed_and_breakfast",
            "stars",
            "4_star"
         ],
         [
            "finches_bed_and_breakfast",
            "type",
            "guesthouse"
         ],
         [
            "allenbell",
            "address",
            "517a_coldham_lane"
         ],
         [
            "allenbell",
            "area",
            "east"
         ],
         [
            "allenbell",
            "phone",
            "01223210353"
         ],
         [
            "allenbell",
            "postcode",
            "cb13js"
         ],
         [
            "allenbell",
            "pricerange",
            "cheap"
         ],
         [
            "allenbell",
            "stars",
            "4_star"
         ],
         [
            "allenbell",
            "type",
            "guesthouse"
         ],
         [
            "alexander_bed_and_breakfast",
            "address",
            "56_saint_barnabas_road"
         ],
         [
            "alexander_bed_and_breakfast",
            "area",
            "centre"
         ],
         [
            "alexander_bed_and_breakfast",
            "phone",
            "01223525725"
         ],
         [
            "alexander_bed_and_breakfast",
            "postcode",
            "cb12de"
         ],
         [
            "alexander_bed_and_breakfast",
            "pricerange",
            "cheap"
         ],
         [
            "alexander_bed_and_breakfast",
            "stars",
            "4_star"
         ],
         [
            "alexander_bed_and_breakfast",
            "type",
            "guesthouse"
         ],
         [
            "autumn_house",
            "address",
            "710_newmarket_road"
         ],
         [
            "autumn_house",
            "area",
            "east"
         ],
         [
            "autumn_house",
            "phone",
            "01223575122"
         ],
         [
            "autumn_house",
            "postcode",
            "cb58rs"
         ],
         [
            "autumn_house",
            "pricerange",
            "cheap"
         ],
         [
            "autumn_house",
            "stars",
            "4_star"
         ],
         [
            "autumn_house",
            "type",
            "guesthouse"
         ],
         [
            "rosa_'_s_bed_and_breakfast",
            "address",
            "53_roseford_road"
         ],
         [
            "rosa_'_s_bed_and_breakfast",
            "area",
            "south"
         ],
         [
            "rosa_'_s_bed_and_breakfast",
            "phone",
            "01223512596"
         ],
         [
            "rosa_'_s_bed_and_breakfast",
            "postcode",
            "cb22ha"
         ],
         [
            "rosa_'_s_bed_and_breakfast",
            "pricerange",
            "cheap"
         ],
         [
            "rosa_'_s_bed_and_breakfast",
            "stars",
            "4_star"
         ],
         [
            "rosa_'_s_bed_and_breakfast",
            "type",
            "guesthouse"
         ],
         [
            "leverton_house",
            "address",
            "732-734_newmarket_road"
         ],
         [
            "leverton_house",
            "area",
            "east"
         ],
         [
            "leverton_house",
            "phone",
            "01223292094"
         ],
         [
            "leverton_house",
            "postcode",
            "cb58rs"
         ],
         [
            "leverton_house",
            "pricerange",
            "cheap"
         ],
         [
            "leverton_house",
            "stars",
            "4_star"
         ],
         [
            "leverton_house",
            "type",
            "guesthouse"
         ],
         [
            "the_cambridge_belfry",
            "address",
            "back_lane,_cambourne"
         ],
         [
            "the_cambridge_belfry",
            "area",
            "west"
         ],
         [
            "the_cambridge_belfry",
            "phone",
            "01954714600"
         ],
         [
            "the_cambridge_belfry",
            "postcode",
            "cb236bw"
         ],
         [
            "the_cambridge_belfry",
            "pricerange",
            "cheap"
         ],
         [
            "the_cambridge_belfry",
            "stars",
            "4_star"
         ],
         [
            "the_cambridge_belfry",
            "type",
            "hotel"
         ]
      ]
   },
   {
      "task": "hotel",
      "utterances": [
         "i wasn ' t planning to stay in town tonight , but it looks like i ' m going to have to . can you help me find a pretty cheap room ?",
         "the the_cambridge_belfry is a hotel in the west part of town in the cheap price range . would you like me to book a room for you ?",
         "i am looking for a cheap place to stay including free parking",
         "the_cambridge_belfry is cheap and includes free parking and wifi . would you like to book a room ?",
         "how many stars does it have ? i ' d like a cheap place in the west with 4_star and free parking .",
         "yes , the_cambridge_belfry is a cheap 4_star hotel that includes free parking .",
         "do they have internet there ?"
      ],
      "response": "yes , there is free internet provided . would you like me to book a room ?",
      "reference_entities": [],
      "kg": [
         [
            "finches_bed_and_breakfast",
            "address",
            "144_thornton_road"
         ],
         [
            "finches_bed_and_breakfast",
            "area",
            "west"
         ],
         [
            "finches_bed_and_breakfast",
            "phone",
            "01223276653"
         ],
         [
            "finches_bed_and_breakfast",
            "postcode",
            "cb30nd"
         ],
         [
            "finches_bed_and_breakfast",
            "pricerange",
            "cheap"
         ],
         [
            "finches_bed_and_breakfast",
            "stars",
            "4_star"
         ],
         [
            "finches_bed_and_breakfast",
            "type",
            "guesthouse"
         ],
         [
            "allenbell",
            "address",
            "517a_coldham_lane"
         ],
         [
            "allenbell",
            "area",
            "east"
         ],
         [
            "allenbell",
            "phone",
            "01223210353"
         ],
         [
            "allenbell",
            "postcode",
            "cb13js"
         ],
         [
            "allenbell",
            "pricerange",
            "cheap"
         ],
         [
            "allenbell",
            "stars",
            "4_star"
         ],
         [
            "allenbell",
            "type",
            "guesthouse"
         ],
         [
            "alexander_bed_and_breakfast",
            "address",
            "56_saint_barnabas_road"
         ],
         [
            "alexander_bed_and_breakfast",
            "area",
            "centre"
         ],
         [
            "alexander_bed_and_breakfast",
            "phone",
            "01223525725"
         ],
         [
            "alexander_bed_and_breakfast",
            "postcode",
            "cb12de"
         ],
         [
            "alexander_bed_and_breakfast",
            "pricerange",
            "cheap"
         ],
         [
            "alexander_bed_and_breakfast",
            "stars",
            "4_star"
         ],
         [
            "alexander_bed_and_breakfast",
            "type",
            "guesthouse"
         ],
         [
            "autumn_house",
            "address",
            "710_newmarket_road"
         ],
         [
            "autumn_house",
            "area",
            "east"
         ],
         [
            "autumn_house",
            "phone",
            "01223575122"
         ],
         [
            "autumn_house",
            "postcode",
            "cb58rs"
         ],
         [
            "autumn_house",
            "pricerange",
            "cheap"
         ],
         [
            "autumn_house",
            "stars",
            "4_star"
         ],
         [
            "autumn_house",
            "type",
            "guesthouse"
         ],
         [
            "rosa_'_s_bed_and_breakfast",
            "address",
            "53_roseford_road"
         ],
         [
            "rosa_'_s_bed_and_breakfast",
            "area",
            "south"
         ],
         [
            "rosa_'_s_bed_and_breakfast",
            "phone",
            "01223512596"
         ],
         [
            "rosa_'_s_bed_and_breakfast",
            "postcode",
            "cb22ha"
         ],
         [
            "rosa_'_s_bed_and_breakfast",
            "pricerange",
            "cheap"
         ],
         [
            "rosa_'_s_bed_and_breakfast",
            "stars",
            "4_star"
         ],
         [
            "rosa_'_s_bed_and_breakfast",
            "type",
            "guesthouse"
         ],
         [
            "leverton_house",
            "address",
            "732-734_newmarket_road"
         ],
         [
            "leverton_house",
            "area",
            "east"
         ],
         [
            "leverton_house",
            "phone",
            "01223292094"
         ],
         [
            "leverton_house",
            "postcode",
            "cb58rs"
         ],
         [
            "leverton_house",
            "pricerange",
            "cheap"
         ],
         [
            "leverton_house",
            "stars",
            "4_star"
         ],
         [
            "leverton_house",
            "type",
            "guesthouse"
         ],
         [
            "the_cambridge_belfry",
            "address",
            "back_lane,_cambourne"
         ],
         [
            "the_cambridge_belfry",
            "area",
            "west"
         ],
         [
            "the_cambridge_belfry",
            "phone",
            "01954714600"
         ],
         [
            "the_cambridge_belfry",
            "postcode",
            "cb236bw"
         ],
         [
            "the_cambridge_belfry",
            "pricerange",
            "cheap"
         ],
         [
            "the_cambridge_belfry",
            "stars",
            "4_star"
         ],
         [
            "the_cambridge_belfry",
            "type",
            "hotel"
         ]
      ]
   },
   {
      "task": "hotel",
      "utterances": [
         "i wasn ' t planning to stay in town tonight , but it looks like i ' m going to have to . can you help me find a pretty cheap room ?",
         "the the_cambridge_belfry is a hotel in the west part of town in the cheap price range . would you like me to book a room for you ?",
         "i am looking for a cheap place to stay including free parking",
         "the_cambridge_belfry is cheap and includes free parking and wifi . would you like to book a room ?",
         "how many stars does it have ? i ' d like a cheap place in the west with 4_star and free parking .",
         "yes , the_cambridge_belfry is a cheap 4_star hotel that includes free parking .",
         "do they have internet there ?",
         "yes , there is free internet provided . would you like me to book a room ?",
         "sure you can book that for me , thank you !"
      ],
      "response": "i would be happy to book a room . please let me know your arrival day , how many nights you ' re staying , and the number of people who will be staying .",
      "reference_entities": [],
      "kg": [
         [
            "finches_bed_and_breakfast",
            "address",
            "144_thornton_road"
         ],
         [
            "finches_bed_and_breakfast",
            "area",
            "west"
         ],
         [
            "finches_bed_and_breakfast",
            "phone",
            "01223276653"
         ],
         [
            "finches_bed_and_breakfast",
            "postcode",
            "cb30nd"
         ],
         [
            "finches_bed_and_breakfast",
            "pricerange",
            "cheap"
         ],
         [
            "finches_bed_and_breakfast",
            "stars",
            "4_star"
         ],
         [
            "finches_bed_and_breakfast",
            "type",
            "guesthouse"
         ],
         [
            "allenbell",
            "address",
            "517a_coldham_lane"
         ],
         [
            "allenbell",
            "area",
            "east"
         ],
         [
            "allenbell",
            "phone",
            "01223210353"
         ],
         [
            "allenbell",
            "postcode",
            "cb13js"
         ],
         [
            "allenbell",
            "pricerange",
            "cheap"
         ],
         [
            "allenbell",
            "stars",
            "4_star"
         ],
         [
            "allenbell",
            "type",
            "guesthouse"
         ],
         [
            "alexander_bed_and_breakfast",
            "address",
            "56_saint_barnabas_road"
         ],
         [
            "alexander_bed_and_breakfast",
            "area",
            "centre"
         ],
         [
            "alexander_bed_and_breakfast",
            "phone",
            "01223525725"
         ],
         [
            "alexander_bed_and_breakfast",
            "postcode",
            "cb12de"
         ],
         [
            "alexander_bed_and_breakfast",
            "pricerange",
            "cheap"
         ],
         [
            "alexander_bed_and_breakfast",
            "stars",
            "4_star"
         ],
         [
            "alexander_bed_and_breakfast",
            "type",
            "guesthouse"
         ],
         [
            "autumn_house",
            "address",
            "710_newmarket_road"
         ],
         [
            "autumn_house",
            "area",
            "east"
         ],
         [
            "autumn_house",
            "phone",
            "01223575122"
         ],
         [
            "autumn_house",
            "postcode",
            "cb58rs"
         ],
         [
            "autumn_house",
            "pricerange",
            "cheap"
         ],
         [
            "autumn_house",
            "stars",
            "4_star"
         ],
         [
            "autumn_house",
            "type",
            "guesthouse"
         ],
         [
            "rosa_'_s_bed_and_breakfast",
            "address",
            "53_roseford_road"
         ],
         [
            "rosa_'_s_bed_and_breakfast",
            "area",
            "south"
         ],
         [
            "rosa_'_s_bed_and_breakfast",
            "phone",
            "01223512596"
         ],
         [
            "rosa_'_s_bed_and_breakfast",
            "postcode",
            "cb22ha"
         ],
         [
            "rosa_'_s_bed_and_breakfast",
            "pricerange",
            "cheap"
         ],
         [
            "rosa_'_s_bed_and_breakfast",
            "stars",
            "4_star"
         ],
         [
            "rosa_'_s_bed_and_breakfast",
            "type",
            "guesthouse"
         ],
         [
            "leverton_house",
            "address",
            "732-734_newmarket_road"
         ],
         [
            "leverton_house",
            "area",
            "east"
         ],
         [
            "leverton_house",
            "phone",
            "01223292094"
         ],
         [
            "leverton_house",
            "postcode",
            "cb58rs"
         ],
         [
            "leverton_house",
            "pricerange",
            "cheap"
         ],
         [
            "leverton_house",
            "stars",
            "4_star"
         ],
         [
            "leverton_house",
            "type",
            "guesthouse"
         ],
         [
            "the_cambridge_belfry",
            "address",
            "back_lane,_cambourne"
         ],
         [
            "the_cambridge_belfry",
            "area",
            "west"
         ],
         [
            "the_cambridge_belfry",
            "phone",
            "01954714600"
         ],
         [
            "the_cambridge_belfry",
            "postcode",
            "cb236bw"
         ],
         [
            "the_cambridge_belfry",
            "pricerange",
            "cheap"
         ],
         [
            "the_cambridge_belfry",
            "stars",
            "4_star"
         ],
         [
            "the_cambridge_belfry",
            "type",
            "hotel"
         ]
      ]
   },
   {
      "task": "hotel",
      "utterances": [
         "i wasn ' t planning to stay in town tonight , but it looks like i ' m going to have to . can you help me find a pretty cheap room ?",
         "the the_cambridge_belfry is a hotel in the west part of town in the cheap price range . would you like me to book a room for you ?",
         "i am looking for a cheap place to stay including free parking",
         "the_cambridge_belfry is cheap and includes free parking and wifi . would you like to book a room ?",
         "how many stars does it have ? i ' d like a cheap place in the west with 4_star and free parking .",
         "yes , the_cambridge_belfry is a cheap 4_star hotel that includes free parking .",
         "do they have internet there ?",
         "yes , there is free internet provided . would you like me to book a room ?",
         "sure you can book that for me , thank you !",
         "i would be happy to book a room . please let me know your arrival day , how many nights you ' re staying , and the number of people who will be staying .",
         "actually , i ' m not ready to book yet . i think i have the information i need , thank you !"
      ],
      "response": "it was a pleasure .",
      "reference_entities": [],
      "kg": [
         [
            "finches_bed_and_breakfast",
            "address",
            "144_thornton_road"
         ],
         [
            "finches_bed_and_breakfast",
            "area",
            "west"
         ],
         [
            "finches_bed_and_breakfast",
            "phone",
            "01223276653"
         ],
         [
            "finches_bed_and_breakfast",
            "postcode",
            "cb30nd"
         ],
         [
            "finches_bed_and_breakfast",
            "pricerange",
            "cheap"
         ],
         [
            "finches_bed_and_breakfast",
            "stars",
            "4_star"
         ],
         [
            "finches_bed_and_breakfast",
            "type",
            "guesthouse"
         ],
         [
            "allenbell",
            "address",
            "517a_coldham_lane"
         ],
         [
            "allenbell",
            "area",
            "east"
         ],
         [
            "allenbell",
            "phone",
            "01223210353"
         ],
         [
            "allenbell",
            "postcode",
            "cb13js"
         ],
         [
            "allenbell",
            "pricerange",
            "cheap"
         ],
         [
            "allenbell",
            "stars",
            "4_star"
         ],
         [
            "allenbell",
            "type",
            "guesthouse"
         ],
         [
            "alexander_bed_and_breakfast",
            "address",
            "56_saint_barnabas_road"
         ],
         [
            "alexander_bed_and_breakfast",
            "area",
            "centre"
         ],
         [
            "alexander_bed_and_breakfast",
            "phone",
            "01223525725"
         ],
         [
            "alexander_bed_and_breakfast",
            "postcode",
            "cb12de"
         ],
         [
            "alexander_bed_and_breakfast",
            "pricerange",
            "cheap"
         ],
         [
            "alexander_bed_and_breakfast",
            "stars",
            "4_star"
         ],
         [
            "alexander_bed_and_breakfast",
            "type",
            "guesthouse"
         ],
         [
            "autumn_house",
            "address",
            "710_newmarket_road"
         ],
         [
            "autumn_house",
            "area",
            "east"
         ],
         [
            "autumn_house",
            "phone",
            "01223575122"
         ],
         [
            "autumn_house",
            "postcode",
            "cb58rs"
         ],
         [
            "autumn_house",
            "pricerange",
            "cheap"
         ],
         [
            "autumn_house",
            "stars",
            "4_star"
         ],
         [
            "autumn_house",
            "type",
            "guesthouse"
         ],
         [
            "rosa_'_s_bed_and_breakfast",
            "address",
            "53_roseford_road"
         ],
         [
            "rosa_'_s_bed_and_breakfast",
            "area",
            "south"
         ],
         [
            "rosa_'_s_bed_and_breakfast",
            "phone",
            "01223512596"
         ],
         [
            "rosa_'_s_bed_and_breakfast",
            "postcode",
            "cb22ha"
         ],
         [
            "rosa_'_s_bed_and_breakfast",
            "pricerange",
            "cheap"
         ],
         [
            "rosa_'_s_bed_and_breakfast",
            "stars",
            "4_star"
         ],
         [
            "rosa_'_s_bed_and_breakfast",
            "type",
            "guesthouse"
         ],
         [
            "leverton_house",
            "address",
            "732-734_newmarket_road"
         ],
         [
            "leverton_house",
            "area",
            "east"
         ],
         [
            "leverton_house",
            "phone",
            "01223292094"
         ],
         [
            "leverton_house",
            "postcode",
            "cb58rs"
         ],
         [
            "leverton_house",
            "pricerange",
            "cheap"
         ],
         [
            "leverton_house",
            "stars",
            "4_star"
         ],
         [
            "leverton_house",
            "type",
            "guesthouse"
         ],
         [
            "the_cambridge_belfry",
            "address",
            "back_lane,_cambourne"
         ],
         [
            "the_cambridge_belfry",
            "area",
            "west"
         ],
         [
            "the_cambridge_belfry",
            "phone",
            "01954714600"
         ],
         [
            "the_cambridge_belfry",
            "postcode",
            "cb236bw"
         ],
         [
            "the_cambridge_belfry",
            "pricerange",
            "cheap"
         ],
         [
            "the_cambridge_belfry",
            "stars",
            "4_star"
         ],
         [
            "the_cambridge_belfry",
            "type",
            "hotel"
         ]
      ]
   },
   {
      "task": "hotel",
      "utterances": [
         "hi , can you help me find a 4_star place to stay ?"
      ],
      "response": "there are a total of 21 hotels and guesthouses in the city that have 4_star . is there a particular area or price range you would like ?",
      "reference_entities": [
         "21",
         "4_star"
      ],
      "kg": [
         [
            "ashley_hotel",
            "address",
            "74_chesterton_road"
         ],
         [
            "ashley_hotel",
            "area",
            "north"
         ],
         [
            "ashley_hotel",
            "phone",
            "01223350059"
         ],
         [
            "ashley_hotel",
            "postcode",
            "cb41er"
         ],
         [
            "ashley_hotel",
            "pricerange",
            "moderate"
         ],
         [
            "ashley_hotel",
            "stars",
            "2_star"
         ],
         [
            "ashley_hotel",
            "type",
            "hotel"
         ],
         [
            "ashley_hotel",
            "choice",
            "21"
         ],
         [
            "ashley_hotel",
            "ref",
            "pr0abubi"
         ],
         [
            "university_arms_hotel",
            "address",
            "regent_street"
         ],
         [
            "university_arms_hotel",
            "area",
            "centre"
         ],
         [
            "university_arms_hotel",
            "phone",
            "01223351241"
         ],
         [
            "university_arms_hotel",
            "postcode",
            "cb21ad"
         ],
         [
            "university_arms_hotel",
            "pricerange",
            "expensive"
         ],
         [
            "university_arms_hotel",
            "stars",
            "4_star"
         ],
         [
            "university_arms_hotel",
            "type",
            "hotel"
         ],
         [
            "university_arms_hotel",
            "choice",
            "21"
         ],
         [
            "university_arms_hotel",
            "ref",
            "pr0abubi"
         ],
         [
            "huntingdon_marriott_hotel",
            "address",
            "kingfisher_way,_hinchinbrook_business_park,_huntingdon"
         ],
         [
            "huntingdon_marriott_hotel",
            "area",
            "west"
         ],
         [
            "huntingdon_marriott_hotel",
            "phone",
            "01480446000"
         ],
         [
            "huntingdon_marriott_hotel",
            "postcode",
            "pe296fl"
         ],
         [
            "huntingdon_marriott_hotel",
            "pricerange",
            "expensive"
         ],
         [
            "huntingdon_marriott_hotel",
            "stars",
            "4_star"
         ],
         [
            "huntingdon_marriott_hotel",
            "type",
            "hotel"
         ],
         [
            "huntingdon_marriott_hotel",
            "choice",
            "21"
         ],
         [
            "huntingdon_marriott_hotel",
            "ref",
            "pr0abubi"
         ],
         [
            "gonville_hotel",
            "address",
            "gonville_place"
         ],
         [
            "gonville_hotel",
            "area",
            "centre"
         ],
         [
            "gonville_hotel",
            "phone",
            "01223366611"
         ],
         [
            "gonville_hotel",
            "postcode",
            "cb11ly"
         ],
         [
            "gonville_hotel",
            "pricerange",
            "expensive"
         ],
         [
            "gonville_hotel",
            "stars",
            "3_star"
         ],
         [
            "gonville_hotel",
            "type",
            "hotel"
         ],
         [
            "gonville_hotel",
            "choice",
            "21"
         ],
         [
            "gonville_hotel",
            "ref",
            "pr0abubi"
         ],
         [
            "cityroomz",
            "address",
            "sleeperz_hotel,_station_road"
         ],
         [
            "cityroomz",
            "area",
            "centre"
         ],
         [
            "cityroomz",
            "phone",
            "01223304050"
         ],
         [
            "cityroomz",
            "postcode",
            "cb12tz"
         ],
         [
            "cityroomz",
            "pricerange",
            "moderate"
         ],
         [
            "cityroomz",
            "stars",
            "0_star"
         ],
         [
            "cityroomz",
            "type",
            "hotel"
         ],
         [
            "cityroomz",
            "choice",
            "21"
         ],
         [
            "cityroomz",
            "ref",
            "pr0abubi"
         ],
         [
            "express_by_holiday_inn_cambridge",
            "address",
            "15-17_norman_way,_coldhams_business_park"
         ],
         [
            "express_by_holiday_inn_cambridge",
            "area",
            "east"
         ],
         [
            "express_by_holiday_inn_cambridge",
            "phone",
            "01223866800"
         ],
         [
            "express_by_holiday_inn_cambridge",
            "postcode",
            "cb13lh"
         ],
         [
            "express_by_holiday_inn_cambridge",
            "pricerange",
            "expensive"
         ],
         [
            "express_by_holiday_inn_cambridge",
            "stars",
            "2_star"
         ],
         [
            "express_by_holiday_inn_cambridge",
            "type",
            "hotel"
         ],
         [
            "express_by_holiday_inn_cambridge",
            "choice",
            "21"
         ],
         [
            "express_by_holiday_inn_cambridge",
            "ref",
            "pr0abubi"
         ],
         [
            "university_arms_hotel",
            "address",
            "regent_street"
         ],
         [
            "university_arms_hotel",
            "area",
            "centre"
         ],
         [
            "university_arms_hotel",
            "phone",
            "01223351241"
         ],
         [
            "university_arms_hotel",
            "postcode",
            "cb21ad"
         ],
         [
            "university_arms_hotel",
            "pricerange",
            "expensive"
         ],
         [
            "university_arms_hotel",
            "stars",
            "4_star"
         ],
         [
            "university_arms_hotel",
            "type",
            "hotel"
         ]
      ]
   },
   {
      "task": "hotel",
      "utterances": [
         "hi , can you help me find a 4_star place to stay ?",
         "there are a total of 21 hotels and guesthouses in the city that have 4_star . is there a particular area or price range you would like ?",
         "how about a place in the east side of town that is a hotel not a guesthouse"
      ],
      "response": "i am sorry but i do not have any hotels in the east . would you like to change location or type of accomodations ?",
      "reference_entities": [
         "east"
      ],
      "kg": [
         [
            "ashley_hotel",
            "address",
            "74_chesterton_road"
         ],
         [
            "ashley_hotel",
            "area",
            "north"
         ],
         [
            "ashley_hotel",
            "phone",
            "01223350059"
         ],
         [
            "ashley_hotel",
            "postcode",
            "cb41er"
         ],
         [
            "ashley_hotel",
            "pricerange",
            "moderate"
         ],
         [
            "ashley_hotel",
            "stars",
            "2_star"
         ],
         [
            "ashley_hotel",
            "type",
            "hotel"
         ],
         [
            "ashley_hotel",
            "choice",
            "21"
         ],
         [
            "ashley_hotel",
            "ref",
            "pr0abubi"
         ],
         [
            "university_arms_hotel",
            "address",
            "regent_street"
         ],
         [
            "university_arms_hotel",
            "area",
            "centre"
         ],
         [
            "university_arms_hotel",
            "phone",
            "01223351241"
         ],
         [
            "university_arms_hotel",
            "postcode",
            "cb21ad"
         ],
         [
            "university_arms_hotel",
            "pricerange",
            "expensive"
         ],
         [
            "university_arms_hotel",
            "stars",
            "4_star"
         ],
         [
            "university_arms_hotel",
            "type",
            "hotel"
         ],
         [
            "university_arms_hotel",
            "choice",
            "21"
         ],
         [
            "university_arms_hotel",
            "ref",
            "pr0abubi"
         ],
         [
            "huntingdon_marriott_hotel",
            "address",
            "kingfisher_way,_hinchinbrook_business_park,_huntingdon"
         ],
         [
            "huntingdon_marriott_hotel",
            "area",
            "west"
         ],
         [
            "huntingdon_marriott_hotel",
            "phone",
            "01480446000"
         ],
         [
            "huntingdon_marriott_hotel",
            "postcode",
            "pe296fl"
         ],
         [
            "huntingdon_marriott_hotel",
            "pricerange",
            "expensive"
         ],
         [
            "huntingdon_marriott_hotel",
            "stars",
            "4_star"
         ],
         [
            "huntingdon_marriott_hotel",
            "type",
            "hotel"
         ],
         [
            "huntingdon_marriott_hotel",
            "choice",
            "21"
         ],
         [
            "huntingdon_marriott_hotel",
            "ref",
            "pr0abubi"
         ],
         [
            "gonville_hotel",
            "address",
            "gonville_place"
         ],
         [
            "gonville_hotel",
            "area",
            "centre"
         ],
         [
            "gonville_hotel",
            "phone",
            "01223366611"
         ],
         [
            "gonville_hotel",
            "postcode",
            "cb11ly"
         ],
         [
            "gonville_hotel",
            "pricerange",
            "expensive"
         ],
         [
            "gonville_hotel",
            "stars",
            "3_star"
         ],
         [
            "gonville_hotel",
            "type",
            "hotel"
         ],
         [
            "gonville_hotel",
            "choice",
            "21"
         ],
         [
            "gonville_hotel",
            "ref",
            "pr0abubi"
         ],
         [
            "cityroomz",
            "address",
            "sleeperz_hotel,_station_road"
         ],
         [
            "cityroomz",
            "area",
            "centre"
         ],
         [
            "cityroomz",
            "phone",
            "01223304050"
         ],
         [
            "cityroomz",
            "postcode",
            "cb12tz"
         ],
         [
            "cityroomz",
            "pricerange",
            "moderate"
         ],
         [
            "cityroomz",
            "stars",
            "0_star"
         ],
         [
            "cityroomz",
            "type",
            "hotel"
         ],
         [
            "cityroomz",
            "choice",
            "21"
         ],
         [
            "cityroomz",
            "ref",
            "pr0abubi"
         ],
         [
            "express_by_holiday_inn_cambridge",
            "address",
            "15-17_norman_way,_coldhams_business_park"
         ],
         [
            "express_by_holiday_inn_cambridge",
            "area",
            "east"
         ],
         [
            "express_by_holiday_inn_cambridge",
            "phone",
            "01223866800"
         ],
         [
            "express_by_holiday_inn_cambridge",
            "postcode",
            "cb13lh"
         ],
         [
            "express_by_holiday_inn_cambridge",
            "pricerange",
            "expensive"
         ],
         [
            "express_by_holiday_inn_cambridge",
            "stars",
            "2_star"
         ],
         [
            "express_by_holiday_inn_cambridge",
            "type",
            "hotel"
         ],
         [
            "express_by_holiday_inn_cambridge",
            "choice",
            "21"
         ],
         [
            "express_by_holiday_inn_cambridge",
            "ref",
            "pr0abubi"
         ],
         [
            "university_arms_hotel",
            "address",
            "regent_street"
         ],
         [
            "university_arms_hotel",
            "area",
            "centre"
         ],
         [
            "university_arms_hotel",
            "phone",
            "01223351241"
         ],
         [
            "university_arms_hotel",
            "postcode",
            "cb21ad"
         ],
         [
            "university_arms_hotel",
            "pricerange",
            "expensive"
         ],
         [
            "university_arms_hotel",
            "stars",
            "4_star"
         ],
         [
            "university_arms_hotel",
            "type",
            "hotel"
         ]
      ]
   },
   {
      "task": "hotel",
      "utterances": [
         "hi , can you help me find a 4_star place to stay ?",
         "there are a total of 21 hotels and guesthouses in the city that have 4_star . is there a particular area or price range you would like ?",
         "how about a place in the east side of town that is a hotel not a guesthouse",
         "i am sorry but i do not have any hotels in the east . would you like to change location or type of accomodations ?",
         "yes , can you please change the location to centre ?"
      ],
      "response": "we have one 4_star hotel that is in the centre , university_arms_hotel , it has internet and parking and is expensive , would this one suit you ?",
      "reference_entities": [
         "university_arms_hotel",
         "expensive",
         "4_star",
         "centre",
         "hotel"
      ],
      "kg": [
         [
            "ashley_hotel",
            "address",
            "74_chesterton_road"
         ],
         [
            "ashley_hotel",
            "area",
            "north"
         ],
         [
            "ashley_hotel",
            "phone",
            "01223350059"
         ],
         [
            "ashley_hotel",
            "postcode",
            "cb41er"
         ],
         [
            "ashley_hotel",
            "pricerange",
            "moderate"
         ],
         [
            "ashley_hotel",
            "stars",
            "2_star"
         ],
         [
            "ashley_hotel",
            "type",
            "hotel"
         ],
         [
            "ashley_hotel",
            "choice",
            "21"
         ],
         [
            "ashley_hotel",
            "ref",
            "pr0abubi"
         ],
         [
            "university_arms_hotel",
            "address",
            "regent_street"
         ],
         [
            "university_arms_hotel",
            "area",
            "centre"
         ],
         [
            "university_arms_hotel",
            "phone",
            "01223351241"
         ],
         [
            "university_arms_hotel",
            "postcode",
            "cb21ad"
         ],
         [
            "university_arms_hotel",
            "pricerange",
            "expensive"
         ],
         [
            "university_arms_hotel",
            "stars",
            "4_star"
         ],
         [
            "university_arms_hotel",
            "type",
            "hotel"
         ],
         [
            "university_arms_hotel",
            "choice",
            "21"
         ],
         [
            "university_arms_hotel",
            "ref",
            "pr0abubi"
         ],
         [
            "huntingdon_marriott_hotel",
            "address",
            "kingfisher_way,_hinchinbrook_business_park,_huntingdon"
         ],
         [
            "huntingdon_marriott_hotel",
            "area",
            "west"
         ],
         [
            "huntingdon_marriott_hotel",
            "phone",
            "01480446000"
         ],
         [
            "huntingdon_marriott_hotel",
            "postcode",
            "pe296fl"
         ],
         [
            "huntingdon_marriott_hotel",
            "pricerange",
            "expensive"
         ],
         [
            "huntingdon_marriott_hotel",
            "stars",
            "4_star"
         ],
         [
            "huntingdon_marriott_hotel",
            "type",
            "hotel"
         ],
         [
            "huntingdon_marriott_hotel",
            "choice",
            "21"
         ],
         [
            "huntingdon_marriott_hotel",
            "ref",
            "pr0abubi"
         ],
         [
            "gonville_hotel",
            "address",
            "gonville_place"
         ],
         [
            "gonville_hotel",
            "area",
            "centre"
         ],
         [
            "gonville_hotel",
            "phone",
            "01223366611"
         ],
         [
            "gonville_hotel",
            "postcode",
            "cb11ly"
         ],
         [
            "gonville_hotel",
            "pricerange",
            "expensive"
         ],
         [
            "gonville_hotel",
            "stars",
            "3_star"
         ],
         [
            "gonville_hotel",
            "type",
            "hotel"
         ],
         [
            "gonville_hotel",
            "choice",
            "21"
         ],
         [
            "gonville_hotel",
            "ref",
            "pr0abubi"
         ],
         [
            "cityroomz",
            "address",
            "sleeperz_hotel,_station_road"
         ],
         [
            "cityroomz",
            "area",
            "centre"
         ],
         [
            "cityroomz",
            "phone",
            "01223304050"
         ],
         [
            "cityroomz",
            "postcode",
            "cb12tz"
         ],
         [
            "cityroomz",
            "pricerange",
            "moderate"
         ],
         [
            "cityroomz",
            "stars",
            "0_star"
         ],
         [
            "cityroomz",
            "type",
            "hotel"
         ],
         [
            "cityroomz",
            "choice",
            "21"
         ],
         [
            "cityroomz",
            "ref",
            "pr0abubi"
         ],
         [
            "express_by_holiday_inn_cambridge",
            "address",
            "15-17_norman_way,_coldhams_business_park"
         ],
         [
            "express_by_holiday_inn_cambridge",
            "area",
            "east"
         ],
         [
            "express_by_holiday_inn_cambridge",
            "phone",
            "01223866800"
         ],
         [
            "express_by_holiday_inn_cambridge",
            "postcode",
            "cb13lh"
         ],
         [
            "express_by_holiday_inn_cambridge",
            "pricerange",
            "expensive"
         ],
         [
            "express_by_holiday_inn_cambridge",
            "stars",
            "2_star"
         ],
         [
            "express_by_holiday_inn_cambridge",
            "type",
            "hotel"
         ],
         [
            "express_by_holiday_inn_cambridge",
            "choice",
            "21"
         ],
         [
            "express_by_holiday_inn_cambridge",
            "ref",
            "pr0abubi"
         ],
         [
            "university_arms_hotel",
            "address",
            "regent_street"
         ],
         [
            "university_arms_hotel",
            "area",
            "centre"
         ],
         [
            "university_arms_hotel",
            "phone",
            "01223351241"
         ],
         [
            "university_arms_hotel",
            "postcode",
            "cb21ad"
         ],
         [
            "university_arms_hotel",
            "pricerange",
            "expensive"
         ],
         [
            "university_arms_hotel",
            "stars",
            "4_star"
         ],
         [
            "university_arms_hotel",
            "type",
            "hotel"
         ]
      ]
   },
   {
      "task": "hotel",
      "utterances": [
         "hi , can you help me find a 4_star place to stay ?",
         "there are a total of 21 hotels and guesthouses in the city that have 4_star . is there a particular area or price range you would like ?",
         "how about a place in the east side of town that is a hotel not a guesthouse",
         "i am sorry but i do not have any hotels in the east . would you like to change location or type of accomodations ?",
         "yes , can you please change the location to centre ?",
         "we have one 4_star hotel that is in the centre , university_arms_hotel , it has internet and parking and is expensive , would this one suit you ?",
         "that will be fine . can you book me a room for saturday , please ?"
      ],
      "response": "certainly . how long would you like to stay , and how many are in your party ?",
      "reference_entities": [],
      "kg": [
         [
            "ashley_hotel",
            "address",
            "74_chesterton_road"
         ],
         [
            "ashley_hotel",
            "area",
            "north"
         ],
         [
            "ashley_hotel",
            "phone",
            "01223350059"
         ],
         [
            "ashley_hotel",
            "postcode",
            "cb41er"
         ],
         [
            "ashley_hotel",
            "pricerange",
            "moderate"
         ],
         [
            "ashley_hotel",
            "stars",
            "2_star"
         ],
         [
            "ashley_hotel",
            "type",
            "hotel"
         ],
         [
            "ashley_hotel",
            "choice",
            "21"
         ],
         [
            "ashley_hotel",
            "ref",
            "pr0abubi"
         ],
         [
            "university_arms_hotel",
            "address",
            "regent_street"
         ],
         [
            "university_arms_hotel",
            "area",
            "centre"
         ],
         [
            "university_arms_hotel",
            "phone",
            "01223351241"
         ],
         [
            "university_arms_hotel",
            "postcode",
            "cb21ad"
         ],
         [
            "university_arms_hotel",
            "pricerange",
            "expensive"
         ],
         [
            "university_arms_hotel",
            "stars",
            "4_star"
         ],
         [
            "university_arms_hotel",
            "type",
            "hotel"
         ],
         [
            "university_arms_hotel",
            "choice",
            "21"
         ],
         [
            "university_arms_hotel",
            "ref",
            "pr0abubi"
         ],
         [
            "huntingdon_marriott_hotel",
            "address",
            "kingfisher_way,_hinchinbrook_business_park,_huntingdon"
         ],
         [
            "huntingdon_marriott_hotel",
            "area",
            "west"
         ],
         [
            "huntingdon_marriott_hotel",
            "phone",
            "01480446000"
         ],
         [
            "huntingdon_marriott_hotel",
            "postcode",
            "pe296fl"
         ],
         [
            "huntingdon_marriott_hotel",
            "pricerange",
            "expensive"
         ],
         [
            "huntingdon_marriott_hotel",
            "stars",
            "4_star"
         ],
         [
            "huntingdon_marriott_hotel",
            "type",
            "hotel"
         ],
         [
            "huntingdon_marriott_hotel",
            "choice",
            "21"
         ],
         [
            "huntingdon_marriott_hotel",
            "ref",
            "pr0abubi"
         ],
         [
            "gonville_hotel",
            "address",
            "gonville_place"
         ],
         [
            "gonville_hotel",
            "area",
            "centre"
         ],
         [
            "gonville_hotel",
            "phone",
            "01223366611"
         ],
         [
            "gonville_hotel",
            "postcode",
            "cb11ly"
         ],
         [
            "gonville_hotel",
            "pricerange",
            "expensive"
         ],
         [
            "gonville_hotel",
            "stars",
            "3_star"
         ],
         [
            "gonville_hotel",
            "type",
            "hotel"
         ],
         [
            "gonville_hotel",
            "choice",
            "21"
         ],
         [
            "gonville_hotel",
            "ref",
            "pr0abubi"
         ],
         [
            "cityroomz",
            "address",
            "sleeperz_hotel,_station_road"
         ],
         [
            "cityroomz",
            "area",
            "centre"
         ],
         [
            "cityroomz",
            "phone",
            "01223304050"
         ],
         [
            "cityroomz",
            "postcode",
            "cb12tz"
         ],
         [
            "cityroomz",
            "pricerange",
            "moderate"
         ],
         [
            "cityroomz",
            "stars",
            "0_star"
         ],
         [
            "cityroomz",
            "type",
            "hotel"
         ],
         [
            "cityroomz",
            "choice",
            "21"
         ],
         [
            "cityroomz",
            "ref",
            "pr0abubi"
         ],
         [
            "express_by_holiday_inn_cambridge",
            "address",
            "15-17_norman_way,_coldhams_business_park"
         ],
         [
            "express_by_holiday_inn_cambridge",
            "area",
            "east"
         ],
         [
            "express_by_holiday_inn_cambridge",
            "phone",
            "01223866800"
         ],
         [
            "express_by_holiday_inn_cambridge",
            "postcode",
            "cb13lh"
         ],
         [
            "express_by_holiday_inn_cambridge",
            "pricerange",
            "expensive"
         ],
         [
            "express_by_holiday_inn_cambridge",
            "stars",
            "2_star"
         ],
         [
            "express_by_holiday_inn_cambridge",
            "type",
            "hotel"
         ],
         [
            "express_by_holiday_inn_cambridge",
            "choice",
            "21"
         ],
         [
            "express_by_holiday_inn_cambridge",
            "ref",
            "pr0abubi"
         ],
         [
            "university_arms_hotel",
            "address",
            "regent_street"
         ],
         [
            "university_arms_hotel",
            "area",
            "centre"
         ],
         [
            "university_arms_hotel",
            "phone",
            "01223351241"
         ],
         [
            "university_arms_hotel",
            "postcode",
            "cb21ad"
         ],
         [
            "university_arms_hotel",
            "pricerange",
            "expensive"
         ],
         [
            "university_arms_hotel",
            "stars",
            "4_star"
         ],
         [
            "university_arms_hotel",
            "type",
            "hotel"
         ]
      ]
   },
   {
      "task": "hotel",
      "utterances": [
         "hi , can you help me find a 4_star place to stay ?",
         "there are a total of 21 hotels and guesthouses in the city that have 4_star . is there a particular area or price range you would like ?",
         "how about a place in the east side of town that is a hotel not a guesthouse",
         "i am sorry but i do not have any hotels in the east . would you like to change location or type of accomodations ?",
         "yes , can you please change the location to centre ?",
         "we have one 4_star hotel that is in the centre , university_arms_hotel , it has internet and parking and is expensive , would this one suit you ?",
         "that will be fine . can you book me a room for saturday , please ?",
         "certainly . how long would you like to stay , and how many are in your party ?",
         "i ' ll be arriving saturday and staying 3 nights . there are 3 of us ."
      ],
      "response": "unfortunately , we cannot book you for those days . could you change the number of days ?",
      "reference_entities": [],
      "kg": [
         [
            "ashley_hotel",
            "address",
            "74_chesterton_road"
         ],
         [
            "ashley_hotel",
            "area",
            "north"
         ],
         [
            "ashley_hotel",
            "phone",
            "01223350059"
         ],
         [
            "ashley_hotel",
            "postcode",
            "cb41er"
         ],
         [
            "ashley_hotel",
            "pricerange",
            "moderate"
         ],
         [
            "ashley_hotel",
            "stars",
            "2_star"
         ],
         [
            "ashley_hotel",
            "type",
            "hotel"
         ],
         [
            "ashley_hotel",
            "choice",
            "21"
         ],
         [
            "ashley_hotel",
            "ref",
            "pr0abubi"
         ],
         [
            "university_arms_hotel",
            "address",
            "regent_street"
         ],
         [
            "university_arms_hotel",
            "area",
            "centre"
         ],
         [
            "university_arms_hotel",
            "phone",
            "01223351241"
         ],
         [
            "university_arms_hotel",
            "postcode",
            "cb21ad"
         ],
         [
            "university_arms_hotel",
            "pricerange",
            "expensive"
         ],
         [
            "university_arms_hotel",
            "stars",
            "4_star"
         ],
         [
            "university_arms_hotel",
            "type",
            "hotel"
         ],
         [
            "university_arms_hotel",
            "choice",
            "21"
         ],
         [
            "university_arms_hotel",
            "ref",
            "pr0abubi"
         ],
         [
            "huntingdon_marriott_hotel",
            "address",
            "kingfisher_way,_hinchinbrook_business_park,_huntingdon"
         ],
         [
            "huntingdon_marriott_hotel",
            "area",
            "west"
         ],
         [
            "huntingdon_marriott_hotel",
            "phone",
            "01480446000"
         ],
         [
            "huntingdon_marriott_hotel",
            "postcode",
            "pe296fl"
         ],
         [
            "huntingdon_marriott_hotel",
            "pricerange",
            "expensive"
         ],
         [
            "huntingdon_marriott_hotel",
            "stars",
            "4_star"
         ],
         [
            "huntingdon_marriott_hotel",
            "type",
            "hotel"
         ],
         [
            "huntingdon_marriott_hotel",
            "choice",
            "21"
         ],
         [
            "huntingdon_marriott_hotel",
            "ref",
            "pr0abubi"
         ],
         [
            "gonville_hotel",
            "address",
            "gonville_place"
         ],
         [
            "gonville_hotel",
            "area",
            "centre"
         ],
         [
            "gonville_hotel",
            "phone",
            "01223366611"
         ],
         [
            "gonville_hotel",
            "postcode",
            "cb11ly"
         ],
         [
            "gonville_hotel",
            "pricerange",
            "expensive"
         ],
         [
            "gonville_hotel",
            "stars",
            "3_star"
         ],
         [
            "gonville_hotel",
            "type",
            "hotel"
         ],
         [
            "gonville_hotel",
            "choice",
            "21"
         ],
         [
            "gonville_hotel",
            "ref",
            "pr0abubi"
         ],
         [
            "cityroomz",
            "address",
            "sleeperz_hotel,_station_road"
         ],
         [
            "cityroomz",
            "area",
            "centre"
         ],
         [
            "cityroomz",
            "phone",
            "01223304050"
         ],
         [
            "cityroomz",
            "postcode",
            "cb12tz"
         ],
         [
            "cityroomz",
            "pricerange",
            "moderate"
         ],
         [
            "cityroomz",
            "stars",
            "0_star"
         ],
         [
            "cityroomz",
            "type",
            "hotel"
         ],
         [
            "cityroomz",
            "choice",
            "21"
         ],
         [
            "cityroomz",
            "ref",
            "pr0abubi"
         ],
         [
            "express_by_holiday_inn_cambridge",
            "address",
            "15-17_norman_way,_coldhams_business_park"
         ],
         [
            "express_by_holiday_inn_cambridge",
            "area",
            "east"
         ],
         [
            "express_by_holiday_inn_cambridge",
            "phone",
            "01223866800"
         ],
         [
            "express_by_holiday_inn_cambridge",
            "postcode",
            "cb13lh"
         ],
         [
            "express_by_holiday_inn_cambridge",
            "pricerange",
            "expensive"
         ],
         [
            "express_by_holiday_inn_cambridge",
            "stars",
            "2_star"
         ],
         [
            "express_by_holiday_inn_cambridge",
            "type",
            "hotel"
         ],
         [
            "express_by_holiday_inn_cambridge",
            "choice",
            "21"
         ],
         [
            "express_by_holiday_inn_cambridge",
            "ref",
            "pr0abubi"
         ],
         [
            "university_arms_hotel",
            "address",
            "regent_street"
         ],
         [
            "university_arms_hotel",
            "area",
            "centre"
         ],
         [
            "university_arms_hotel",
            "phone",
            "01223351241"
         ],
         [
            "university_arms_hotel",
            "postcode",
            "cb21ad"
         ],
         [
            "university_arms_hotel",
            "pricerange",
            "expensive"
         ],
         [
            "university_arms_hotel",
            "stars",
            "4_star"
         ],
         [
            "university_arms_hotel",
            "type",
            "hotel"
         ]
      ]
   },
   {
      "task": "hotel",
      "utterances": [
         "hi , can you help me find a 4_star place to stay ?",
         "there are a total of 21 hotels and guesthouses in the city that have 4_star . is there a particular area or price range you would like ?",
         "how about a place in the east side of town that is a hotel not a guesthouse",
         "i am sorry but i do not have any hotels in the east . would you like to change location or type of accomodations ?",
         "yes , can you please change the location to centre ?",
         "we have one 4_star hotel that is in the centre , university_arms_hotel , it has internet and parking and is expensive , would this one suit you ?",
         "that will be fine . can you book me a room for saturday , please ?",
         "certainly . how long would you like to stay , and how many are in your party ?",
         "i ' ll be arriving saturday and staying 3 nights . there are 3 of us .",
         "unfortunately , we cannot book you for those days . could you change the number of days ?",
         "sure , try for two days ?"
      ],
      "response": "that was unsuccessful too . wanna try something else ?",
      "reference_entities": [],
      "kg": [
         [
            "ashley_hotel",
            "address",
            "74_chesterton_road"
         ],
         [
            "ashley_hotel",
            "area",
            "north"
         ],
         [
            "ashley_hotel",
            "phone",
            "01223350059"
         ],
         [
            "ashley_hotel",
            "postcode",
            "cb41er"
         ],
         [
            "ashley_hotel",
            "pricerange",
            "moderate"
         ],
         [
            "ashley_hotel",
            "stars",
            "2_star"
         ],
         [
            "ashley_hotel",
            "type",
            "hotel"
         ],
         [
            "ashley_hotel",
            "choice",
            "21"
         ],
         [
            "ashley_hotel",
            "ref",
            "pr0abubi"
         ],
         [
            "university_arms_hotel",
            "address",
            "regent_street"
         ],
         [
            "university_arms_hotel",
            "area",
            "centre"
         ],
         [
            "university_arms_hotel",
            "phone",
            "01223351241"
         ],
         [
            "university_arms_hotel",
            "postcode",
            "cb21ad"
         ],
         [
            "university_arms_hotel",
            "pricerange",
            "expensive"
         ],
         [
            "university_arms_hotel",
            "stars",
            "4_star"
         ],
         [
            "university_arms_hotel",
            "type",
            "hotel"
         ],
         [
            "university_arms_hotel",
            "choice",
            "21"
         ],
         [
            "university_arms_hotel",
            "ref",
            "pr0abubi"
         ],
         [
            "huntingdon_marriott_hotel",
            "address",
            "kingfisher_way,_hinchinbrook_business_park,_huntingdon"
         ],
         [
            "huntingdon_marriott_hotel",
            "area",
            "west"
         ],
         [
            "huntingdon_marriott_hotel",
            "phone",
            "01480446000"
         ],
         [
            "huntingdon_marriott_hotel",
            "postcode",
            "pe296fl"
         ],
         [
            "huntingdon_marriott_hotel",
            "pricerange",
            "expensive"
         ],
         [
            "huntingdon_marriott_hotel",
            "stars",
            "4_star"
         ],
         [
            "huntingdon_marriott_hotel",
            "type",
            "hotel"
         ],
         [
            "huntingdon_marriott_hotel",
            "choice",
            "21"
         ],
         [
            "huntingdon_marriott_hotel",
            "ref",
            "pr0abubi"
         ],
         [
            "gonville_hotel",
            "address",
            "gonville_place"
         ],
         [
            "gonville_hotel",
            "area",
            "centre"
         ],
         [
            "gonville_hotel",
            "phone",
            "01223366611"
         ],
         [
            "gonville_hotel",
            "postcode",
            "cb11ly"
         ],
         [
            "gonville_hotel",
            "pricerange",
            "expensive"
         ],
         [
            "gonville_hotel",
            "stars",
            "3_star"
         ],
         [
            "gonville_hotel",
            "type",
            "hotel"
         ],
         [
            "gonville_hotel",
            "choice",
            "21"
         ],
         [
            "gonville_hotel",
            "ref",
            "pr0abubi"
         ],
         [
            "cityroomz",
            "address",
            "sleeperz_hotel,_station_road"
         ],
         [
            "cityroomz",
            "area",
            "centre"
         ],
         [
            "cityroomz",
            "phone",
            "01223304050"
         ],
         [
            "cityroomz",
            "postcode",
            "cb12tz"
         ],
         [
            "cityroomz",
            "pricerange",
            "moderate"
         ],
         [
            "cityroomz",
            "stars",
            "0_star"
         ],
         [
            "cityroomz",
            "type",
            "hotel"
         ],
         [
            "cityroomz",
            "choice",
            "21"
         ],
         [
            "cityroomz",
            "ref",
            "pr0abubi"
         ],
         [
            "express_by_holiday_inn_cambridge",
            "address",
            "15-17_norman_way,_coldhams_business_park"
         ],
         [
            "express_by_holiday_inn_cambridge",
            "area",
            "east"
         ],
         [
            "express_by_holiday_inn_cambridge",
            "phone",
            "01223866800"
         ],
         [
            "express_by_holiday_inn_cambridge",
            "postcode",
            "cb13lh"
         ],
         [
            "express_by_holiday_inn_cambridge",
            "pricerange",
            "expensive"
         ],
         [
            "express_by_holiday_inn_cambridge",
            "stars",
            "2_star"
         ],
         [
            "express_by_holiday_inn_cambridge",
            "type",
            "hotel"
         ],
         [
            "express_by_holiday_inn_cambridge",
            "choice",
            "21"
         ],
         [
            "express_by_holiday_inn_cambridge",
            "ref",
            "pr0abubi"
         ],
         [
            "university_arms_hotel",
            "address",
            "regent_street"
         ],
         [
            "university_arms_hotel",
            "area",
            "centre"
         ],
         [
            "university_arms_hotel",
            "phone",
            "01223351241"
         ],
         [
            "university_arms_hotel",
            "postcode",
            "cb21ad"
         ],
         [
            "university_arms_hotel",
            "pricerange",
            "expensive"
         ],
         [
            "university_arms_hotel",
            "stars",
            "4_star"
         ],
         [
            "university_arms_hotel",
            "type",
            "hotel"
         ]
      ]
   },
   {
      "task": "hotel",
      "utterances": [
         "hi , can you help me find a 4_star place to stay ?",
         "there are a total of 21 hotels and guesthouses in the city that have 4_star . is there a particular area or price range you would like ?",
         "how about a place in the east side of town that is a hotel not a guesthouse",
         "i am sorry but i do not have any hotels in the east . would you like to change location or type of accomodations ?",
         "yes , can you please change the location to centre ?",
         "we have one 4_star hotel that is in the centre , university_arms_hotel , it has internet and parking and is expensive , would this one suit you ?",
         "that will be fine . can you book me a room for saturday , please ?",
         "certainly . how long would you like to stay , and how many are in your party ?",
         "i ' ll be arriving saturday and staying 3 nights . there are 3 of us .",
         "unfortunately , we cannot book you for those days . could you change the number of days ?",
         "sure , try for two days ?",
         "that was unsuccessful too . wanna try something else ?",
         "is there another one in the centre with that critera avaible ?"
      ],
      "response": "no , i ' m sorry . i am searching for a 4_star hotel in the centre for 2 nights on saturday . is that correct ?",
      "reference_entities": [
         "hotel",
         "4_star",
         "centre"
      ],
      "kg": [
         [
            "ashley_hotel",
            "address",
            "74_chesterton_road"
         ],
         [
            "ashley_hotel",
            "area",
            "north"
         ],
         [
            "ashley_hotel",
            "phone",
            "01223350059"
         ],
         [
            "ashley_hotel",
            "postcode",
            "cb41er"
         ],
         [
            "ashley_hotel",
            "pricerange",
            "moderate"
         ],
         [
            "ashley_hotel",
            "stars",
            "2_star"
         ],
         [
            "ashley_hotel",
            "type",
            "hotel"
         ],
         [
            "ashley_hotel",
            "choice",
            "21"
         ],
         [
            "ashley_hotel",
            "ref",
            "pr0abubi"
         ],
         [
            "university_arms_hotel",
            "address",
            "regent_street"
         ],
         [
            "university_arms_hotel",
            "area",
            "centre"
         ],
         [
            "university_arms_hotel",
            "phone",
            "01223351241"
         ],
         [
            "university_arms_hotel",
            "postcode",
            "cb21ad"
         ],
         [
            "university_arms_hotel",
            "pricerange",
            "expensive"
         ],
         [
            "university_arms_hotel",
            "stars",
            "4_star"
         ],
         [
            "university_arms_hotel",
            "type",
            "hotel"
         ],
         [
            "university_arms_hotel",
            "choice",
            "21"
         ],
         [
            "university_arms_hotel",
            "ref",
            "pr0abubi"
         ],
         [
            "huntingdon_marriott_hotel",
            "address",
            "kingfisher_way,_hinchinbrook_business_park,_huntingdon"
         ],
         [
            "huntingdon_marriott_hotel",
            "area",
            "west"
         ],
         [
            "huntingdon_marriott_hotel",
            "phone",
            "01480446000"
         ],
         [
            "huntingdon_marriott_hotel",
            "postcode",
            "pe296fl"
         ],
         [
            "huntingdon_marriott_hotel",
            "pricerange",
            "expensive"
         ],
         [
            "huntingdon_marriott_hotel",
            "stars",
            "4_star"
         ],
         [
            "huntingdon_marriott_hotel",
            "type",
            "hotel"
         ],
         [
            "huntingdon_marriott_hotel",
            "choice",
            "21"
         ],
         [
            "huntingdon_marriott_hotel",
            "ref",
            "pr0abubi"
         ],
         [
            "gonville_hotel",
            "address",
            "gonville_place"
         ],
         [
            "gonville_hotel",
            "area",
            "centre"
         ],
         [
            "gonville_hotel",
            "phone",
            "01223366611"
         ],
         [
            "gonville_hotel",
            "postcode",
            "cb11ly"
         ],
         [
            "gonville_hotel",
            "pricerange",
            "expensive"
         ],
         [
            "gonville_hotel",
            "stars",
            "3_star"
         ],
         [
            "gonville_hotel",
            "type",
            "hotel"
         ],
         [
            "gonville_hotel",
            "choice",
            "21"
         ],
         [
            "gonville_hotel",
            "ref",
            "pr0abubi"
         ],
         [
            "cityroomz",
            "address",
            "sleeperz_hotel,_station_road"
         ],
         [
            "cityroomz",
            "area",
            "centre"
         ],
         [
            "cityroomz",
            "phone",
            "01223304050"
         ],
         [
            "cityroomz",
            "postcode",
            "cb12tz"
         ],
         [
            "cityroomz",
            "pricerange",
            "moderate"
         ],
         [
            "cityroomz",
            "stars",
            "0_star"
         ],
         [
            "cityroomz",
            "type",
            "hotel"
         ],
         [
            "cityroomz",
            "choice",
            "21"
         ],
         [
            "cityroomz",
            "ref",
            "pr0abubi"
         ],
         [
            "express_by_holiday_inn_cambridge",
            "address",
            "15-17_norman_way,_coldhams_business_park"
         ],
         [
            "express_by_holiday_inn_cambridge",
            "area",
            "east"
         ],
         [
            "express_by_holiday_inn_cambridge",
            "phone",
            "01223866800"
         ],
         [
            "express_by_holiday_inn_cambridge",
            "postcode",
            "cb13lh"
         ],
         [
            "express_by_holiday_inn_cambridge",
            "pricerange",
            "expensive"
         ],
         [
            "express_by_holiday_inn_cambridge",
            "stars",
            "2_star"
         ],
         [
            "express_by_holiday_inn_cambridge",
            "type",
            "hotel"
         ],
         [
            "express_by_holiday_inn_cambridge",
            "choice",
            "21"
         ],
         [
            "express_by_holiday_inn_cambridge",
            "ref",
            "pr0abubi"
         ],
         [
            "university_arms_hotel",
            "address",
            "regent_street"
         ],
         [
            "university_arms_hotel",
            "area",
            "centre"
         ],
         [
            "university_arms_hotel",
            "phone",
            "01223351241"
         ],
         [
            "university_arms_hotel",
            "postcode",
            "cb21ad"
         ],
         [
            "university_arms_hotel",
            "pricerange",
            "expensive"
         ],
         [
            "university_arms_hotel",
            "stars",
            "4_star"
         ],
         [
            "university_arms_hotel",
            "type",
            "hotel"
         ]
      ]
   },
   {
      "task": "hotel",
      "utterances": [
         "hi , can you help me find a 4_star place to stay ?",
         "there are a total of 21 hotels and guesthouses in the city that have 4_star . is there a particular area or price range you would like ?",
         "how about a place in the east side of town that is a hotel not a guesthouse",
         "i am sorry but i do not have any hotels in the east . would you like to change location or type of accomodations ?",
         "yes , can you please change the location to centre ?",
         "we have one 4_star hotel that is in the centre , university_arms_hotel , it has internet and parking and is expensive , would this one suit you ?",
         "that will be fine . can you book me a room for saturday , please ?",
         "certainly . how long would you like to stay , and how many are in your party ?",
         "i ' ll be arriving saturday and staying 3 nights . there are 3 of us .",
         "unfortunately , we cannot book you for those days . could you change the number of days ?",
         "sure , try for two days ?",
         "that was unsuccessful too . wanna try something else ?",
         "is there another one in the centre with that critera avaible ?",
         "no , i ' m sorry . i am searching for a 4_star hotel in the centre for 2 nights on saturday . is that correct ?",
         "i need the hotel for 3 nights starting on saturday please ."
      ],
      "response": "would you like to change the number of days you are staying . i was unable to find anything .",
      "reference_entities": [],
      "kg": [
         [
            "ashley_hotel",
            "address",
            "74_chesterton_road"
         ],
         [
            "ashley_hotel",
            "area",
            "north"
         ],
         [
            "ashley_hotel",
            "phone",
            "01223350059"
         ],
         [
            "ashley_hotel",
            "postcode",
            "cb41er"
         ],
         [
            "ashley_hotel",
            "pricerange",
            "moderate"
         ],
         [
            "ashley_hotel",
            "stars",
            "2_star"
         ],
         [
            "ashley_hotel",
            "type",
            "hotel"
         ],
         [
            "ashley_hotel",
            "choice",
            "21"
         ],
         [
            "ashley_hotel",
            "ref",
            "pr0abubi"
         ],
         [
            "university_arms_hotel",
            "address",
            "regent_street"
         ],
         [
            "university_arms_hotel",
            "area",
            "centre"
         ],
         [
            "university_arms_hotel",
            "phone",
            "01223351241"
         ],
         [
            "university_arms_hotel",
            "postcode",
            "cb21ad"
         ],
         [
            "university_arms_hotel",
            "pricerange",
            "expensive"
         ],
         [
            "university_arms_hotel",
            "stars",
            "4_star"
         ],
         [
            "university_arms_hotel",
            "type",
            "hotel"
         ],
         [
            "university_arms_hotel",
            "choice",
            "21"
         ],
         [
            "university_arms_hotel",
            "ref",
            "pr0abubi"
         ],
         [
            "huntingdon_marriott_hotel",
            "address",
            "kingfisher_way,_hinchinbrook_business_park,_huntingdon"
         ],
         [
            "huntingdon_marriott_hotel",
            "area",
            "west"
         ],
         [
            "huntingdon_marriott_hotel",
            "phone",
            "01480446000"
         ],
         [
            "huntingdon_marriott_hotel",
            "postcode",
            "pe296fl"
         ],
         [
            "huntingdon_marriott_hotel",
            "pricerange",
            "expensive"
         ],
         [
            "huntingdon_marriott_hotel",
            "stars",
            "4_star"
         ],
         [
            "huntingdon_marriott_hotel",
            "type",
            "hotel"
         ],
         [
            "huntingdon_marriott_hotel",
            "choice",
            "21"
         ],
         [
            "huntingdon_marriott_hotel",
            "ref",
            "pr0abubi"
         ],
         [
            "gonville_hotel",
            "address",
            "gonville_place"
         ],
         [
            "gonville_hotel",
            "area",
            "centre"
         ],
         [
            "gonville_hotel",
            "phone",
            "01223366611"
         ],
         [
            "gonville_hotel",
            "postcode",
            "cb11ly"
         ],
         [
            "gonville_hotel",
            "pricerange",
            "expensive"
         ],
         [
            "gonville_hotel",
            "stars",
            "3_star"
         ],
         [
            "gonville_hotel",
            "type",
            "hotel"
         ],
         [
            "gonville_hotel",
            "choice",
            "21"
         ],
         [
            "gonville_hotel",
            "ref",
            "pr0abubi"
         ],
         [
            "cityroomz",
            "address",
            "sleeperz_hotel,_station_road"
         ],
         [
            "cityroomz",
            "area",
            "centre"
         ],
         [
            "cityroomz",
            "phone",
            "01223304050"
         ],
         [
            "cityroomz",
            "postcode",
            "cb12tz"
         ],
         [
            "cityroomz",
            "pricerange",
            "moderate"
         ],
         [
            "cityroomz",
            "stars",
            "0_star"
         ],
         [
            "cityroomz",
            "type",
            "hotel"
         ],
         [
            "cityroomz",
            "choice",
            "21"
         ],
         [
            "cityroomz",
            "ref",
            "pr0abubi"
         ],
         [
            "express_by_holiday_inn_cambridge",
            "address",
            "15-17_norman_way,_coldhams_business_park"
         ],
         [
            "express_by_holiday_inn_cambridge",
            "area",
            "east"
         ],
         [
            "express_by_holiday_inn_cambridge",
            "phone",
            "01223866800"
         ],
         [
            "express_by_holiday_inn_cambridge",
            "postcode",
            "cb13lh"
         ],
         [
            "express_by_holiday_inn_cambridge",
            "pricerange",
            "expensive"
         ],
         [
            "express_by_holiday_inn_cambridge",
            "stars",
            "2_star"
         ],
         [
            "express_by_holiday_inn_cambridge",
            "type",
            "hotel"
         ],
         [
            "express_by_holiday_inn_cambridge",
            "choice",
            "21"
         ],
         [
            "express_by_holiday_inn_cambridge",
            "ref",
            "pr0abubi"
         ],
         [
            "university_arms_hotel",
            "address",
            "regent_street"
         ],
         [
            "university_arms_hotel",
            "area",
            "centre"
         ],
         [
            "university_arms_hotel",
            "phone",
            "01223351241"
         ],
         [
            "university_arms_hotel",
            "postcode",
            "cb21ad"
         ],
         [
            "university_arms_hotel",
            "pricerange",
            "expensive"
         ],
         [
            "university_arms_hotel",
            "stars",
            "4_star"
         ],
         [
            "university_arms_hotel",
            "type",
            "hotel"
         ]
      ]
   },
   {
      "task": "hotel",
      "utterances": [
         "hi , can you help me find a 4_star place to stay ?",
         "there are a total of 21 hotels and guesthouses in the city that have 4_star . is there a particular area or price range you would like ?",
         "how about a place in the east side of town that is a hotel not a guesthouse",
         "i am sorry but i do not have any hotels in the east . would you like to change location or type of accomodations ?",
         "yes , can you please change the location to centre ?",
         "we have one 4_star hotel that is in the centre , university_arms_hotel , it has internet and parking and is expensive , would this one suit you ?",
         "that will be fine . can you book me a room for saturday , please ?",
         "certainly . how long would you like to stay , and how many are in your party ?",
         "i ' ll be arriving saturday and staying 3 nights . there are 3 of us .",
         "unfortunately , we cannot book you for those days . could you change the number of days ?",
         "sure , try for two days ?",
         "that was unsuccessful too . wanna try something else ?",
         "is there another one in the centre with that critera avaible ?",
         "no , i ' m sorry . i am searching for a 4_star hotel in the centre for 2 nights on saturday . is that correct ?",
         "i need the hotel for 3 nights starting on saturday please .",
         "would you like to change the number of days you are staying . i was unable to find anything .",
         "no , please continue the search ."
      ],
      "response": "i ' m sorry , but the university arms does not have anything available on saturday for 3 people , for a 3 night stay . would you like to try a different day ?",
      "reference_entities": [],
      "kg": [
         [
            "ashley_hotel",
            "address",
            "74_chesterton_road"
         ],
         [
            "ashley_hotel",
            "area",
            "north"
         ],
         [
            "ashley_hotel",
            "phone",
            "01223350059"
         ],
         [
            "ashley_hotel",
            "postcode",
            "cb41er"
         ],
         [
            "ashley_hotel",
            "pricerange",
            "moderate"
         ],
         [
            "ashley_hotel",
            "stars",
            "2_star"
         ],
         [
            "ashley_hotel",
            "type",
            "hotel"
         ],
         [
            "ashley_hotel",
            "choice",
            "21"
         ],
         [
            "ashley_hotel",
            "ref",
            "pr0abubi"
         ],
         [
            "university_arms_hotel",
            "address",
            "regent_street"
         ],
         [
            "university_arms_hotel",
            "area",
            "centre"
         ],
         [
            "university_arms_hotel",
            "phone",
            "01223351241"
         ],
         [
            "university_arms_hotel",
            "postcode",
            "cb21ad"
         ],
         [
            "university_arms_hotel",
            "pricerange",
            "expensive"
         ],
         [
            "university_arms_hotel",
            "stars",
            "4_star"
         ],
         [
            "university_arms_hotel",
            "type",
            "hotel"
         ],
         [
            "university_arms_hotel",
            "choice",
            "21"
         ],
         [
            "university_arms_hotel",
            "ref",
            "pr0abubi"
         ],
         [
            "huntingdon_marriott_hotel",
            "address",
            "kingfisher_way,_hinchinbrook_business_park,_huntingdon"
         ],
         [
            "huntingdon_marriott_hotel",
            "area",
            "west"
         ],
         [
            "huntingdon_marriott_hotel",
            "phone",
            "01480446000"
         ],
         [
            "huntingdon_marriott_hotel",
            "postcode",
            "pe296fl"
         ],
         [
            "huntingdon_marriott_hotel",
            "pricerange",
            "expensive"
         ],
         [
            "huntingdon_marriott_hotel",
            "stars",
            "4_star"
         ],
         [
            "huntingdon_marriott_hotel",
            "type",
            "hotel"
         ],
         [
            "huntingdon_marriott_hotel",
            "choice",
            "21"
         ],
         [
            "huntingdon_marriott_hotel",
            "ref",
            "pr0abubi"
         ],
         [
            "gonville_hotel",
            "address",
            "gonville_place"
         ],
         [
            "gonville_hotel",
            "area",
            "centre"
         ],
         [
            "gonville_hotel",
            "phone",
            "01223366611"
         ],
         [
            "gonville_hotel",
            "postcode",
            "cb11ly"
         ],
         [
            "gonville_hotel",
            "pricerange",
            "expensive"
         ],
         [
            "gonville_hotel",
            "stars",
            "3_star"
         ],
         [
            "gonville_hotel",
            "type",
            "hotel"
         ],
         [
            "gonville_hotel",
            "choice",
            "21"
         ],
         [
            "gonville_hotel",
            "ref",
            "pr0abubi"
         ],
         [
            "cityroomz",
            "address",
            "sleeperz_hotel,_station_road"
         ],
         [
            "cityroomz",
            "area",
            "centre"
         ],
         [
            "cityroomz",
            "phone",
            "01223304050"
         ],
         [
            "cityroomz",
            "postcode",
            "cb12tz"
         ],
         [
            "cityroomz",
            "pricerange",
            "moderate"
         ],
         [
            "cityroomz",
            "stars",
            "0_star"
         ],
         [
            "cityroomz",
            "type",
            "hotel"
         ],
         [
            "cityroomz",
            "choice",
            "21"
         ],
         [
            "cityroomz",
            "ref",
            "pr0abubi"
         ],
         [
            "express_by_holiday_inn_cambridge",
            "address",
            "15-17_norman_way,_coldhams_business_park"
         ],
         [
            "express_by_holiday_inn_cambridge",
            "area",
            "east"
         ],
         [
            "express_by_holiday_inn_cambridge",
            "phone",
            "01223866800"
         ],
         [
            "express_by_holiday_inn_cambridge",
            "postcode",
            "cb13lh"
         ],
         [
            "express_by_holiday_inn_cambridge",
            "pricerange",
            "expensive"
         ],
         [
            "express_by_holiday_inn_cambridge",
            "stars",
            "2_star"
         ],
         [
            "express_by_holiday_inn_cambridge",
            "type",
            "hotel"
         ],
         [
            "express_by_holiday_inn_cambridge",
            "choice",
            "21"
         ],
         [
            "express_by_holiday_inn_cambridge",
            "ref",
            "pr0abubi"
         ],
         [
            "university_arms_hotel",
            "address",
            "regent_street"
         ],
         [
            "university_arms_hotel",
            "area",
            "centre"
         ],
         [
            "university_arms_hotel",
            "phone",
            "01223351241"
         ],
         [
            "university_arms_hotel",
            "postcode",
            "cb21ad"
         ],
         [
            "university_arms_hotel",
            "pricerange",
            "expensive"
         ],
         [
            "university_arms_hotel",
            "stars",
            "4_star"
         ],
         [
            "university_arms_hotel",
            "type",
            "hotel"
         ]
      ]
   },
   {
      "task": "hotel",
      "utterances": [
         "hi , can you help me find a 4_star place to stay ?",
         "there are a total of 21 hotels and guesthouses in the city that have 4_star . is there a particular area or price range you would like ?",
         "how about a place in the east side of town that is a hotel not a guesthouse",
         "i am sorry but i do not have any hotels in the east . would you like to change location or type of accomodations ?",
         "yes , can you please change the location to centre ?",
         "we have one 4_star hotel that is in the centre , university_arms_hotel , it has internet and parking and is expensive , would this one suit you ?",
         "that will be fine . can you book me a room for saturday , please ?",
         "certainly . how long would you like to stay , and how many are in your party ?",
         "i ' ll be arriving saturday and staying 3 nights . there are 3 of us .",
         "unfortunately , we cannot book you for those days . could you change the number of days ?",
         "sure , try for two days ?",
         "that was unsuccessful too . wanna try something else ?",
         "is there another one in the centre with that critera avaible ?",
         "no , i ' m sorry . i am searching for a 4_star hotel in the centre for 2 nights on saturday . is that correct ?",
         "i need the hotel for 3 nights starting on saturday please .",
         "would you like to change the number of days you are staying . i was unable to find anything .",
         "no , please continue the search .",
         "i ' m sorry , but the university arms does not have anything available on saturday for 3 people , for a 3 night stay . would you like to try a different day ?",
         "i am so sorry . could you just change the number of people in my party to 5 and try again ?"
      ],
      "response": "that worked , i guess you just needed a larger room . your reference number is pr0abubi . can i be of further assistance ?",
      "reference_entities": [
         "pr0abubi"
      ],
      "kg": [
         [
            "ashley_hotel",
            "address",
            "74_chesterton_road"
         ],
         [
            "ashley_hotel",
            "area",
            "north"
         ],
         [
            "ashley_hotel",
            "phone",
            "01223350059"
         ],
         [
            "ashley_hotel",
            "postcode",
            "cb41er"
         ],
         [
            "ashley_hotel",
            "pricerange",
            "moderate"
         ],
         [
            "ashley_hotel",
            "stars",
            "2_star"
         ],
         [
            "ashley_hotel",
            "type",
            "hotel"
         ],
         [
            "ashley_hotel",
            "choice",
            "21"
         ],
         [
            "ashley_hotel",
            "ref",
            "pr0abubi"
         ],
         [
            "university_arms_hotel",
            "address",
            "regent_street"
         ],
         [
            "university_arms_hotel",
            "area",
            "centre"
         ],
         [
            "university_arms_hotel",
            "phone",
            "01223351241"
         ],
         [
            "university_arms_hotel",
            "postcode",
            "cb21ad"
         ],
         [
            "university_arms_hotel",
            "pricerange",
            "expensive"
         ],
         [
            "university_arms_hotel",
            "stars",
            "4_star"
         ],
         [
            "university_arms_hotel",
            "type",
            "hotel"
         ],
         [
            "university_arms_hotel",
            "choice",
            "21"
         ],
         [
            "university_arms_hotel",
            "ref",
            "pr0abubi"
         ],
         [
            "huntingdon_marriott_hotel",
            "address",
            "kingfisher_way,_hinchinbrook_business_park,_huntingdon"
         ],
         [
            "huntingdon_marriott_hotel",
            "area",
            "west"
         ],
         [
            "huntingdon_marriott_hotel",
            "phone",
            "01480446000"
         ],
         [
            "huntingdon_marriott_hotel",
            "postcode",
            "pe296fl"
         ],
         [
            "huntingdon_marriott_hotel",
            "pricerange",
            "expensive"
         ],
         [
            "huntingdon_marriott_hotel",
            "stars",
            "4_star"
         ],
         [
            "huntingdon_marriott_hotel",
            "type",
            "hotel"
         ],
         [
            "huntingdon_marriott_hotel",
            "choice",
            "21"
         ],
         [
            "huntingdon_marriott_hotel",
            "ref",
            "pr0abubi"
         ],
         [
            "gonville_hotel",
            "address",
            "gonville_place"
         ],
         [
            "gonville_hotel",
            "area",
            "centre"
         ],
         [
            "gonville_hotel",
            "phone",
            "01223366611"
         ],
         [
            "gonville_hotel",
            "postcode",
            "cb11ly"
         ],
         [
            "gonville_hotel",
            "pricerange",
            "expensive"
         ],
         [
            "gonville_hotel",
            "stars",
            "3_star"
         ],
         [
            "gonville_hotel",
            "type",
            "hotel"
         ],
         [
            "gonville_hotel",
            "choice",
            "21"
         ],
         [
            "gonville_hotel",
            "ref",
            "pr0abubi"
         ],
         [
            "cityroomz",
            "address",
            "sleeperz_hotel,_station_road"
         ],
         [
            "cityroomz",
            "area",
            "centre"
         ],
         [
            "cityroomz",
            "phone",
            "01223304050"
         ],
         [
            "cityroomz",
            "postcode",
            "cb12tz"
         ],
         [
            "cityroomz",
            "pricerange",
            "moderate"
         ],
         [
            "cityroomz",
            "stars",
            "0_star"
         ],
         [
            "cityroomz",
            "type",
            "hotel"
         ],
         [
            "cityroomz",
            "choice",
            "21"
         ],
         [
            "cityroomz",
            "ref",
            "pr0abubi"
         ],
         [
            "express_by_holiday_inn_cambridge",
            "address",
            "15-17_norman_way,_coldhams_business_park"
         ],
         [
            "express_by_holiday_inn_cambridge",
            "area",
            "east"
         ],
         [
            "express_by_holiday_inn_cambridge",
            "phone",
            "01223866800"
         ],
         [
            "express_by_holiday_inn_cambridge",
            "postcode",
            "cb13lh"
         ],
         [
            "express_by_holiday_inn_cambridge",
            "pricerange",
            "expensive"
         ],
         [
            "express_by_holiday_inn_cambridge",
            "stars",
            "2_star"
         ],
         [
            "express_by_holiday_inn_cambridge",
            "type",
            "hotel"
         ],
         [
            "express_by_holiday_inn_cambridge",
            "choice",
            "21"
         ],
         [
            "express_by_holiday_inn_cambridge",
            "ref",
            "pr0abubi"
         ],
         [
            "university_arms_hotel",
            "address",
            "regent_street"
         ],
         [
            "university_arms_hotel",
            "area",
            "centre"
         ],
         [
            "university_arms_hotel",
            "phone",
            "01223351241"
         ],
         [
            "university_arms_hotel",
            "postcode",
            "cb21ad"
         ],
         [
            "university_arms_hotel",
            "pricerange",
            "expensive"
         ],
         [
            "university_arms_hotel",
            "stars",
            "4_star"
         ],
         [
            "university_arms_hotel",
            "type",
            "hotel"
         ]
      ]
   },
   {
      "task": "hotel",
      "utterances": [
         "hi , can you help me find a 4_star place to stay ?",
         "there are a total of 21 hotels and guesthouses in the city that have 4_star . is there a particular area or price range you would like ?",
         "how about a place in the east side of town that is a hotel not a guesthouse",
         "i am sorry but i do not have any hotels in the east . would you like to change location or type of accomodations ?",
         "yes , can you please change the location to centre ?",
         "we have one 4_star hotel that is in the centre , university_arms_hotel , it has internet and parking and is expensive , would this one suit you ?",
         "that will be fine . can you book me a room for saturday , please ?",
         "certainly . how long would you like to stay , and how many are in your party ?",
         "i ' ll be arriving saturday and staying 3 nights . there are 3 of us .",
         "unfortunately , we cannot book you for those days . could you change the number of days ?",
         "sure , try for two days ?",
         "that was unsuccessful too . wanna try something else ?",
         "is there another one in the centre with that critera avaible ?",
         "no , i ' m sorry . i am searching for a 4_star hotel in the centre for 2 nights on saturday . is that correct ?",
         "i need the hotel for 3 nights starting on saturday please .",
         "would you like to change the number of days you are staying . i was unable to find anything .",
         "no , please continue the search .",
         "i ' m sorry , but the university arms does not have anything available on saturday for 3 people , for a 3 night stay . would you like to try a different day ?",
         "i am so sorry . could you just change the number of people in my party to 5 and try again ?",
         "that worked , i guess you just needed a larger room . your reference number is pr0abubi . can i be of further assistance ?",
         "no that is all i need , thank you ."
      ],
      "response": "thank you , have a great time",
      "reference_entities": [],
      "kg": [
         [
            "ashley_hotel",
            "address",
            "74_chesterton_road"
         ],
         [
            "ashley_hotel",
            "area",
            "north"
         ],
         [
            "ashley_hotel",
            "phone",
            "01223350059"
         ],
         [
            "ashley_hotel",
            "postcode",
            "cb41er"
         ],
         [
            "ashley_hotel",
            "pricerange",
            "moderate"
         ],
         [
            "ashley_hotel",
            "stars",
            "2_star"
         ],
         [
            "ashley_hotel",
            "type",
            "hotel"
         ],
         [
            "ashley_hotel",
            "choice",
            "21"
         ],
         [
            "ashley_hotel",
            "ref",
            "pr0abubi"
         ],
         [
            "university_arms_hotel",
            "address",
            "regent_street"
         ],
         [
            "university_arms_hotel",
            "area",
            "centre"
         ],
         [
            "university_arms_hotel",
            "phone",
            "01223351241"
         ],
         [
            "university_arms_hotel",
            "postcode",
            "cb21ad"
         ],
         [
            "university_arms_hotel",
            "pricerange",
            "expensive"
         ],
         [
            "university_arms_hotel",
            "stars",
            "4_star"
         ],
         [
            "university_arms_hotel",
            "type",
            "hotel"
         ],
         [
            "university_arms_hotel",
            "choice",
            "21"
         ],
         [
            "university_arms_hotel",
            "ref",
            "pr0abubi"
         ],
         [
            "huntingdon_marriott_hotel",
            "address",
            "kingfisher_way,_hinchinbrook_business_park,_huntingdon"
         ],
         [
            "huntingdon_marriott_hotel",
            "area",
            "west"
         ],
         [
            "huntingdon_marriott_hotel",
            "phone",
            "01480446000"
         ],
         [
            "huntingdon_marriott_hotel",
            "postcode",
            "pe296fl"
         ],
         [
            "huntingdon_marriott_hotel",
            "pricerange",
            "expensive"
         ],
         [
            "huntingdon_marriott_hotel",
            "stars",
            "4_star"
         ],
         [
            "huntingdon_marriott_hotel",
            "type",
            "hotel"
         ],
         [
            "huntingdon_marriott_hotel",
            "choice",
            "21"
         ],
         [
            "huntingdon_marriott_hotel",
            "ref",
            "pr0abubi"
         ],
         [
            "gonville_hotel",
            "address",
            "gonville_place"
         ],
         [
            "gonville_hotel",
            "area",
            "centre"
         ],
         [
            "gonville_hotel",
            "phone",
            "01223366611"
         ],
         [
            "gonville_hotel",
            "postcode",
            "cb11ly"
         ],
         [
            "gonville_hotel",
            "pricerange",
            "expensive"
         ],
         [
            "gonville_hotel",
            "stars",
            "3_star"
         ],
         [
            "gonville_hotel",
            "type",
            "hotel"
         ],
         [
            "gonville_hotel",
            "choice",
            "21"
         ],
         [
            "gonville_hotel",
            "ref",
            "pr0abubi"
         ],
         [
            "cityroomz",
            "address",
            "sleeperz_hotel,_station_road"
         ],
         [
            "cityroomz",
            "area",
            "centre"
         ],
         [
            "cityroomz",
            "phone",
            "01223304050"
         ],
         [
            "cityroomz",
            "postcode",
            "cb12tz"
         ],
         [
            "cityroomz",
            "pricerange",
            "moderate"
         ],
         [
            "cityroomz",
            "stars",
            "0_star"
         ],
         [
            "cityroomz",
            "type",
            "hotel"
         ],
         [
            "cityroomz",
            "choice",
            "21"
         ],
         [
            "cityroomz",
            "ref",
            "pr0abubi"
         ],
         [
            "express_by_holiday_inn_cambridge",
            "address",
            "15-17_norman_way,_coldhams_business_park"
         ],
         [
            "express_by_holiday_inn_cambridge",
            "area",
            "east"
         ],
         [
            "express_by_holiday_inn_cambridge",
            "phone",
            "01223866800"
         ],
         [
            "express_by_holiday_inn_cambridge",
            "postcode",
            "cb13lh"
         ],
         [
            "express_by_holiday_inn_cambridge",
            "pricerange",
            "expensive"
         ],
         [
            "express_by_holiday_inn_cambridge",
            "stars",
            "2_star"
         ],
         [
            "express_by_holiday_inn_cambridge",
            "type",
            "hotel"
         ],
         [
            "express_by_holiday_inn_cambridge",
            "choice",
            "21"
         ],
         [
            "express_by_holiday_inn_cambridge",
            "ref",
            "pr0abubi"
         ],
         [
            "university_arms_hotel",
            "address",
            "regent_street"
         ],
         [
            "university_arms_hotel",
            "area",
            "centre"
         ],
         [
            "university_arms_hotel",
            "phone",
            "01223351241"
         ],
         [
            "university_arms_hotel",
            "postcode",
            "cb21ad"
         ],
         [
            "university_arms_hotel",
            "pricerange",
            "expensive"
         ],
         [
            "university_arms_hotel",
            "stars",
            "4_star"
         ],
         [
            "university_arms_hotel",
            "type",
            "hotel"
         ]
      ]
   },
   {
      "task": "hotel",
      "utterances": [
         "can i get some help locating a room for the night ?"
      ],
      "response": "absolutely . what type of lodging did you have in mind ?",
      "reference_entities": [],
      "kg": [
         [
            "acorn_guest_house",
            "address",
            "154_chesterton_road"
         ],
         [
            "acorn_guest_house",
            "area",
            "north"
         ],
         [
            "acorn_guest_house",
            "phone",
            "01223353888"
         ],
         [
            "acorn_guest_house",
            "postcode",
            "cb41da"
         ],
         [
            "acorn_guest_house",
            "pricerange",
            "moderate"
         ],
         [
            "acorn_guest_house",
            "stars",
            "4_star"
         ],
         [
            "acorn_guest_house",
            "type",
            "guesthouse"
         ],
         [
            "warkworth_house",
            "address",
            "warkworth_terrace"
         ],
         [
            "warkworth_house",
            "area",
            "east"
         ],
         [
            "warkworth_house",
            "phone",
            "01223363682"
         ],
         [
            "warkworth_house",
            "postcode",
            "cb11ee"
         ],
         [
            "warkworth_house",
            "pricerange",
            "moderate"
         ],
         [
            "warkworth_house",
            "stars",
            "4_star"
         ],
         [
            "warkworth_house",
            "type",
            "guesthouse"
         ],
         [
            "warkworth_house",
            "choice",
            "a_great_number"
         ],
         [
            "warkworth_house",
            "ref",
            "lulj5n6x"
         ],
         [
            "home_from_home",
            "address",
            "78-80_milton_road"
         ],
         [
            "home_from_home",
            "area",
            "north"
         ],
         [
            "home_from_home",
            "phone",
            "01223323555"
         ],
         [
            "home_from_home",
            "postcode",
            "cb41la"
         ],
         [
            "home_from_home",
            "pricerange",
            "moderate"
         ],
         [
            "home_from_home",
            "stars",
            "4_star"
         ],
         [
            "home_from_home",
            "type",
            "guesthouse"
         ],
         [
            "home_from_home",
            "choice",
            "a_great_number"
         ],
         [
            "home_from_home",
            "ref",
            "lulj5n6x"
         ],
         [
            "hobsons_house",
            "address",
            "96_barton_road"
         ],
         [
            "hobsons_house",
            "area",
            "west"
         ],
         [
            "hobsons_house",
            "phone",
            "01223304906"
         ],
         [
            "hobsons_house",
            "postcode",
            "cb39lh"
         ],
         [
            "hobsons_house",
            "pricerange",
            "moderate"
         ],
         [
            "hobsons_house",
            "stars",
            "3_star"
         ],
         [
            "hobsons_house",
            "type",
            "guesthouse"
         ],
         [
            "hobsons_house",
            "choice",
            "a_great_number"
         ],
         [
            "hobsons_house",
            "ref",
            "lulj5n6x"
         ],
         [
            "rosa_'_s_bed_and_breakfast",
            "address",
            "53_roseford_road"
         ],
         [
            "rosa_'_s_bed_and_breakfast",
            "area",
            "south"
         ],
         [
            "rosa_'_s_bed_and_breakfast",
            "phone",
            "01223512596"
         ],
         [
            "rosa_'_s_bed_and_breakfast",
            "postcode",
            "cb22ha"
         ],
         [
            "rosa_'_s_bed_and_breakfast",
            "pricerange",
            "cheap"
         ],
         [
            "rosa_'_s_bed_and_breakfast",
            "stars",
            "4_star"
         ],
         [
            "rosa_'_s_bed_and_breakfast",
            "type",
            "guesthouse"
         ],
         [
            "rosa_'_s_bed_and_breakfast",
            "choice",
            "a_great_number"
         ],
         [
            "rosa_'_s_bed_and_breakfast",
            "ref",
            "lulj5n6x"
         ],
         [
            "kirkwood_house",
            "address",
            "172_chesterton_road"
         ],
         [
            "kirkwood_house",
            "area",
            "north"
         ],
         [
            "kirkwood_house",
            "phone",
            "01223306283"
         ],
         [
            "kirkwood_house",
            "postcode",
            "cb41da"
         ],
         [
            "kirkwood_house",
            "pricerange",
            "moderate"
         ],
         [
            "kirkwood_house",
            "stars",
            "4_star"
         ],
         [
            "kirkwood_house",
            "type",
            "guesthouse"
         ],
         [
            "kirkwood_house",
            "choice",
            "a_great_number"
         ],
         [
            "kirkwood_house",
            "ref",
            "lulj5n6x"
         ],
         [
            "arbury_lodge_guesthouse",
            "address",
            "82_arbury_road"
         ],
         [
            "arbury_lodge_guesthouse",
            "area",
            "north"
         ],
         [
            "arbury_lodge_guesthouse",
            "phone",
            "01223364319"
         ],
         [
            "arbury_lodge_guesthouse",
            "postcode",
            "cb42je"
         ],
         [
            "arbury_lodge_guesthouse",
            "pricerange",
            "moderate"
         ],
         [
            "arbury_lodge_guesthouse",
            "stars",
            "4_star"
         ],
         [
            "arbury_lodge_guesthouse",
            "type",
            "guesthouse"
         ],
         [
            "arbury_lodge_guesthouse",
            "choice",
            "a_great_number"
         ],
         [
            "arbury_lodge_guesthouse",
            "ref",
            "lulj5n6x"
         ]
      ]
   },
   {
      "task": "hotel",
      "utterances": [
         "can i get some help locating a room for the night ?",
         "absolutely . what type of lodging did you have in mind ?",
         "i am looking for a guesthouse with free wifi and parking , please ."
      ],
      "response": "you ' re in luck , there are a_great_number of guesthouses that might work . did you have an area in mind ?",
      "reference_entities": [
         "a_great_number"
      ],
      "kg": [
         [
            "acorn_guest_house",
            "address",
            "154_chesterton_road"
         ],
         [
            "acorn_guest_house",
            "area",
            "north"
         ],
         [
            "acorn_guest_house",
            "phone",
            "01223353888"
         ],
         [
            "acorn_guest_house",
            "postcode",
            "cb41da"
         ],
         [
            "acorn_guest_house",
            "pricerange",
            "moderate"
         ],
         [
            "acorn_guest_house",
            "stars",
            "4_star"
         ],
         [
            "acorn_guest_house",
            "type",
            "guesthouse"
         ],
         [
            "warkworth_house",
            "address",
            "warkworth_terrace"
         ],
         [
            "warkworth_house",
            "area",
            "east"
         ],
         [
            "warkworth_house",
            "phone",
            "01223363682"
         ],
         [
            "warkworth_house",
            "postcode",
            "cb11ee"
         ],
         [
            "warkworth_house",
            "pricerange",
            "moderate"
         ],
         [
            "warkworth_house",
            "stars",
            "4_star"
         ],
         [
            "warkworth_house",
            "type",
            "guesthouse"
         ],
         [
            "warkworth_house",
            "choice",
            "a_great_number"
         ],
         [
            "warkworth_house",
            "ref",
            "lulj5n6x"
         ],
         [
            "home_from_home",
            "address",
            "78-80_milton_road"
         ],
         [
            "home_from_home",
            "area",
            "north"
         ],
         [
            "home_from_home",
            "phone",
            "01223323555"
         ],
         [
            "home_from_home",
            "postcode",
            "cb41la"
         ],
         [
            "home_from_home",
            "pricerange",
            "moderate"
         ],
         [
            "home_from_home",
            "stars",
            "4_star"
         ],
         [
            "home_from_home",
            "type",
            "guesthouse"
         ],
         [
            "home_from_home",
            "choice",
            "a_great_number"
         ],
         [
            "home_from_home",
            "ref",
            "lulj5n6x"
         ],
         [
            "hobsons_house",
            "address",
            "96_barton_road"
         ],
         [
            "hobsons_house",
            "area",
            "west"
         ],
         [
            "hobsons_house",
            "phone",
            "01223304906"
         ],
         [
            "hobsons_house",
            "postcode",
            "cb39lh"
         ],
         [
            "hobsons_house",
            "pricerange",
            "moderate"
         ],
         [
            "hobsons_house",
            "stars",
            "3_star"
         ],
         [
            "hobsons_house",
            "type",
            "guesthouse"
         ],
         [
            "hobsons_house",
            "choice",
            "a_great_number"
         ],
         [
            "hobsons_house",
            "ref",
            "lulj5n6x"
         ],
         [
            "rosa_'_s_bed_and_breakfast",
            "address",
            "53_roseford_road"
         ],
         [
            "rosa_'_s_bed_and_breakfast",
            "area",
            "south"
         ],
         [
            "rosa_'_s_bed_and_breakfast",
            "phone",
            "01223512596"
         ],
         [
            "rosa_'_s_bed_and_breakfast",
            "postcode",
            "cb22ha"
         ],
         [
            "rosa_'_s_bed_and_breakfast",
            "pricerange",
            "cheap"
         ],
         [
            "rosa_'_s_bed_and_breakfast",
            "stars",
            "4_star"
         ],
         [
            "rosa_'_s_bed_and_breakfast",
            "type",
            "guesthouse"
         ],
         [
            "rosa_'_s_bed_and_breakfast",
            "choice",
            "a_great_number"
         ],
         [
            "rosa_'_s_bed_and_breakfast",
            "ref",
            "lulj5n6x"
         ],
         [
            "kirkwood_house",
            "address",
            "172_chesterton_road"
         ],
         [
            "kirkwood_house",
            "area",
            "north"
         ],
         [
            "kirkwood_house",
            "phone",
            "01223306283"
         ],
         [
            "kirkwood_house",
            "postcode",
            "cb41da"
         ],
         [
            "kirkwood_house",
            "pricerange",
            "moderate"
         ],
         [
            "kirkwood_house",
            "stars",
            "4_star"
         ],
         [
            "kirkwood_house",
            "type",
            "guesthouse"
         ],
         [
            "kirkwood_house",
            "choice",
            "a_great_number"
         ],
         [
            "kirkwood_house",
            "ref",
            "lulj5n6x"
         ],
         [
            "arbury_lodge_guesthouse",
            "address",
            "82_arbury_road"
         ],
         [
            "arbury_lodge_guesthouse",
            "area",
            "north"
         ],
         [
            "arbury_lodge_guesthouse",
            "phone",
            "01223364319"
         ],
         [
            "arbury_lodge_guesthouse",
            "postcode",
            "cb42je"
         ],
         [
            "arbury_lodge_guesthouse",
            "pricerange",
            "moderate"
         ],
         [
            "arbury_lodge_guesthouse",
            "stars",
            "4_star"
         ],
         [
            "arbury_lodge_guesthouse",
            "type",
            "guesthouse"
         ],
         [
            "arbury_lodge_guesthouse",
            "choice",
            "a_great_number"
         ],
         [
            "arbury_lodge_guesthouse",
            "ref",
            "lulj5n6x"
         ]
      ]
   },
   {
      "task": "hotel",
      "utterances": [
         "can i get some help locating a room for the night ?",
         "absolutely . what type of lodging did you have in mind ?",
         "i am looking for a guesthouse with free wifi and parking , please .",
         "you ' re in luck , there are a_great_number of guesthouses that might work . did you have an area in mind ?",
         "i don ' t care about the area . which one do you suggest ?"
      ],
      "response": "how about the acorn_guest_house ?",
      "reference_entities": [
         "acorn_guest_house"
      ],
      "kg": [
         [
            "acorn_guest_house",
            "address",
            "154_chesterton_road"
         ],
         [
            "acorn_guest_house",
            "area",
            "north"
         ],
         [
            "acorn_guest_house",
            "phone",
            "01223353888"
         ],
         [
            "acorn_guest_house",
            "postcode",
            "cb41da"
         ],
         [
            "acorn_guest_house",
            "pricerange",
            "moderate"
         ],
         [
            "acorn_guest_house",
            "stars",
            "4_star"
         ],
         [
            "acorn_guest_house",
            "type",
            "guesthouse"
         ],
         [
            "warkworth_house",
            "address",
            "warkworth_terrace"
         ],
         [
            "warkworth_house",
            "area",
            "east"
         ],
         [
            "warkworth_house",
            "phone",
            "01223363682"
         ],
         [
            "warkworth_house",
            "postcode",
            "cb11ee"
         ],
         [
            "warkworth_house",
            "pricerange",
            "moderate"
         ],
         [
            "warkworth_house",
            "stars",
            "4_star"
         ],
         [
            "warkworth_house",
            "type",
            "guesthouse"
         ],
         [
            "warkworth_house",
            "choice",
            "a_great_number"
         ],
         [
            "warkworth_house",
            "ref",
            "lulj5n6x"
         ],
         [
            "home_from_home",
            "address",
            "78-80_milton_road"
         ],
         [
            "home_from_home",
            "area",
            "north"
         ],
         [
            "home_from_home",
            "phone",
            "01223323555"
         ],
         [
            "home_from_home",
            "postcode",
            "cb41la"
         ],
         [
            "home_from_home",
            "pricerange",
            "moderate"
         ],
         [
            "home_from_home",
            "stars",
            "4_star"
         ],
         [
            "home_from_home",
            "type",
            "guesthouse"
         ],
         [
            "home_from_home",
            "choice",
            "a_great_number"
         ],
         [
            "home_from_home",
            "ref",
            "lulj5n6x"
         ],
         [
            "hobsons_house",
            "address",
            "96_barton_road"
         ],
         [
            "hobsons_house",
            "area",
            "west"
         ],
         [
            "hobsons_house",
            "phone",
            "01223304906"
         ],
         [
            "hobsons_house",
            "postcode",
            "cb39lh"
         ],
         [
            "hobsons_house",
            "pricerange",
            "moderate"
         ],
         [
            "hobsons_house",
            "stars",
            "3_star"
         ],
         [
            "hobsons_house",
            "type",
            "guesthouse"
         ],
         [
            "hobsons_house",
            "choice",
            "a_great_number"
         ],
         [
            "hobsons_house",
            "ref",
            "lulj5n6x"
         ],
         [
            "rosa_'_s_bed_and_breakfast",
            "address",
            "53_roseford_road"
         ],
         [
            "rosa_'_s_bed_and_breakfast",
            "area",
            "south"
         ],
         [
            "rosa_'_s_bed_and_breakfast",
            "phone",
            "01223512596"
         ],
         [
            "rosa_'_s_bed_and_breakfast",
            "postcode",
            "cb22ha"
         ],
         [
            "rosa_'_s_bed_and_breakfast",
            "pricerange",
            "cheap"
         ],
         [
            "rosa_'_s_bed_and_breakfast",
            "stars",
            "4_star"
         ],
         [
            "rosa_'_s_bed_and_breakfast",
            "type",
            "guesthouse"
         ],
         [
            "rosa_'_s_bed_and_breakfast",
            "choice",
            "a_great_number"
         ],
         [
            "rosa_'_s_bed_and_breakfast",
            "ref",
            "lulj5n6x"
         ],
         [
            "kirkwood_house",
            "address",
            "172_chesterton_road"
         ],
         [
            "kirkwood_house",
            "area",
            "north"
         ],
         [
            "kirkwood_house",
            "phone",
            "01223306283"
         ],
         [
            "kirkwood_house",
            "postcode",
            "cb41da"
         ],
         [
            "kirkwood_house",
            "pricerange",
            "moderate"
         ],
         [
            "kirkwood_house",
            "stars",
            "4_star"
         ],
         [
            "kirkwood_house",
            "type",
            "guesthouse"
         ],
         [
            "kirkwood_house",
            "choice",
            "a_great_number"
         ],
         [
            "kirkwood_house",
            "ref",
            "lulj5n6x"
         ],
         [
            "arbury_lodge_guesthouse",
            "address",
            "82_arbury_road"
         ],
         [
            "arbury_lodge_guesthouse",
            "area",
            "north"
         ],
         [
            "arbury_lodge_guesthouse",
            "phone",
            "01223364319"
         ],
         [
            "arbury_lodge_guesthouse",
            "postcode",
            "cb42je"
         ],
         [
            "arbury_lodge_guesthouse",
            "pricerange",
            "moderate"
         ],
         [
            "arbury_lodge_guesthouse",
            "stars",
            "4_star"
         ],
         [
            "arbury_lodge_guesthouse",
            "type",
            "guesthouse"
         ],
         [
            "arbury_lodge_guesthouse",
            "choice",
            "a_great_number"
         ],
         [
            "arbury_lodge_guesthouse",
            "ref",
            "lulj5n6x"
         ]
      ]
   },
   {
      "task": "hotel",
      "utterances": [
         "can i get some help locating a room for the night ?",
         "absolutely . what type of lodging did you have in mind ?",
         "i am looking for a guesthouse with free wifi and parking , please .",
         "you ' re in luck , there are a_great_number of guesthouses that might work . did you have an area in mind ?",
         "i don ' t care about the area . which one do you suggest ?",
         "how about the acorn_guest_house ?",
         "that sounds great ! i need a reservation just for me for 5 nights starting on thursday ."
      ],
      "response": "i have that booked , the reference number is lulj5n6x .",
      "reference_entities": [
         "lulj5n6x"
      ],
      "kg": [
         [
            "acorn_guest_house",
            "address",
            "154_chesterton_road"
         ],
         [
            "acorn_guest_house",
            "area",
            "north"
         ],
         [
            "acorn_guest_house",
            "phone",
            "01223353888"
         ],
         [
            "acorn_guest_house",
            "postcode",
            "cb41da"
         ],
         [
            "acorn_guest_house",
            "pricerange",
            "moderate"
         ],
         [
            "acorn_guest_house",
            "stars",
            "4_star"
         ],
         [
            "acorn_guest_house",
            "type",
            "guesthouse"
         ],
         [
            "warkworth_house",
            "address",
            "warkworth_terrace"
         ],
         [
            "warkworth_house",
            "area",
            "east"
         ],
         [
            "warkworth_house",
            "phone",
            "01223363682"
         ],
         [
            "warkworth_house",
            "postcode",
            "cb11ee"
         ],
         [
            "warkworth_house",
            "pricerange",
            "moderate"
         ],
         [
            "warkworth_house",
            "stars",
            "4_star"
         ],
         [
            "warkworth_house",
            "type",
            "guesthouse"
         ],
         [
            "warkworth_house",
            "choice",
            "a_great_number"
         ],
         [
            "warkworth_house",
            "ref",
            "lulj5n6x"
         ],
         [
            "home_from_home",
            "address",
            "78-80_milton_road"
         ],
         [
            "home_from_home",
            "area",
            "north"
         ],
         [
            "home_from_home",
            "phone",
            "01223323555"
         ],
         [
            "home_from_home",
            "postcode",
            "cb41la"
         ],
         [
            "home_from_home",
            "pricerange",
            "moderate"
         ],
         [
            "home_from_home",
            "stars",
            "4_star"
         ],
         [
            "home_from_home",
            "type",
            "guesthouse"
         ],
         [
            "home_from_home",
            "choice",
            "a_great_number"
         ],
         [
            "home_from_home",
            "ref",
            "lulj5n6x"
         ],
         [
            "hobsons_house",
            "address",
            "96_barton_road"
         ],
         [
            "hobsons_house",
            "area",
            "west"
         ],
         [
            "hobsons_house",
            "phone",
            "01223304906"
         ],
         [
            "hobsons_house",
            "postcode",
            "cb39lh"
         ],
         [
            "hobsons_house",
            "pricerange",
            "moderate"
         ],
         [
            "hobsons_house",
            "stars",
            "3_star"
         ],
         [
            "hobsons_house",
            "type",
            "guesthouse"
         ],
         [
            "hobsons_house",
            "choice",
            "a_great_number"
         ],
         [
            "hobsons_house",
            "ref",
            "lulj5n6x"
         ],
         [
            "rosa_'_s_bed_and_breakfast",
            "address",
            "53_roseford_road"
         ],
         [
            "rosa_'_s_bed_and_breakfast",
            "area",
            "south"
         ],
         [
            "rosa_'_s_bed_and_breakfast",
            "phone",
            "01223512596"
         ],
         [
            "rosa_'_s_bed_and_breakfast",
            "postcode",
            "cb22ha"
         ],
         [
            "rosa_'_s_bed_and_breakfast",
            "pricerange",
            "cheap"
         ],
         [
            "rosa_'_s_bed_and_breakfast",
            "stars",
            "4_star"
         ],
         [
            "rosa_'_s_bed_and_breakfast",
            "type",
            "guesthouse"
         ],
         [
            "rosa_'_s_bed_and_breakfast",
            "choice",
            "a_great_number"
         ],
         [
            "rosa_'_s_bed_and_breakfast",
            "ref",
            "lulj5n6x"
         ],
         [
            "kirkwood_house",
            "address",
            "172_chesterton_road"
         ],
         [
            "kirkwood_house",
            "area",
            "north"
         ],
         [
            "kirkwood_house",
            "phone",
            "01223306283"
         ],
         [
            "kirkwood_house",
            "postcode",
            "cb41da"
         ],
         [
            "kirkwood_house",
            "pricerange",
            "moderate"
         ],
         [
            "kirkwood_house",
            "stars",
            "4_star"
         ],
         [
            "kirkwood_house",
            "type",
            "guesthouse"
         ],
         [
            "kirkwood_house",
            "choice",
            "a_great_number"
         ],
         [
            "kirkwood_house",
            "ref",
            "lulj5n6x"
         ],
         [
            "arbury_lodge_guesthouse",
            "address",
            "82_arbury_road"
         ],
         [
            "arbury_lodge_guesthouse",
            "area",
            "north"
         ],
         [
            "arbury_lodge_guesthouse",
            "phone",
            "01223364319"
         ],
         [
            "arbury_lodge_guesthouse",
            "postcode",
            "cb42je"
         ],
         [
            "arbury_lodge_guesthouse",
            "pricerange",
            "moderate"
         ],
         [
            "arbury_lodge_guesthouse",
            "stars",
            "4_star"
         ],
         [
            "arbury_lodge_guesthouse",
            "type",
            "guesthouse"
         ],
         [
            "arbury_lodge_guesthouse",
            "choice",
            "a_great_number"
         ],
         [
            "arbury_lodge_guesthouse",
            "ref",
            "lulj5n6x"
         ]
      ]
   },
   {
      "task": "hotel",
      "utterances": [
         "can i get some help locating a room for the night ?",
         "absolutely . what type of lodging did you have in mind ?",
         "i am looking for a guesthouse with free wifi and parking , please .",
         "you ' re in luck , there are a_great_number of guesthouses that might work . did you have an area in mind ?",
         "i don ' t care about the area . which one do you suggest ?",
         "how about the acorn_guest_house ?",
         "that sounds great ! i need a reservation just for me for 5 nights starting on thursday .",
         "i have that booked , the reference number is lulj5n6x .",
         "thank you that is all , bye bye ."
      ],
      "response": "you ' re welcome ! goodbye !",
      "reference_entities": [],
      "kg": [
         [
            "acorn_guest_house",
            "address",
            "154_chesterton_road"
         ],
         [
            "acorn_guest_house",
            "area",
            "north"
         ],
         [
            "acorn_guest_house",
            "phone",
            "01223353888"
         ],
         [
            "acorn_guest_house",
            "postcode",
            "cb41da"
         ],
         [
            "acorn_guest_house",
            "pricerange",
            "moderate"
         ],
         [
            "acorn_guest_house",
            "stars",
            "4_star"
         ],
         [
            "acorn_guest_house",
            "type",
            "guesthouse"
         ],
         [
            "warkworth_house",
            "address",
            "warkworth_terrace"
         ],
         [
            "warkworth_house",
            "area",
            "east"
         ],
         [
            "warkworth_house",
            "phone",
            "01223363682"
         ],
         [
            "warkworth_house",
            "postcode",
            "cb11ee"
         ],
         [
            "warkworth_house",
            "pricerange",
            "moderate"
         ],
         [
            "warkworth_house",
            "stars",
            "4_star"
         ],
         [
            "warkworth_house",
            "type",
            "guesthouse"
         ],
         [
            "warkworth_house",
            "choice",
            "a_great_number"
         ],
         [
            "warkworth_house",
            "ref",
            "lulj5n6x"
         ],
         [
            "home_from_home",
            "address",
            "78-80_milton_road"
         ],
         [
            "home_from_home",
            "area",
            "north"
         ],
         [
            "home_from_home",
            "phone",
            "01223323555"
         ],
         [
            "home_from_home",
            "postcode",
            "cb41la"
         ],
         [
            "home_from_home",
            "pricerange",
            "moderate"
         ],
         [
            "home_from_home",
            "stars",
            "4_star"
         ],
         [
            "home_from_home",
            "type",
            "guesthouse"
         ],
         [
            "home_from_home",
            "choice",
            "a_great_number"
         ],
         [
            "home_from_home",
            "ref",
            "lulj5n6x"
         ],
         [
            "hobsons_house",
            "address",
            "96_barton_road"
         ],
         [
            "hobsons_house",
            "area",
            "west"
         ],
         [
            "hobsons_house",
            "phone",
            "01223304906"
         ],
         [
            "hobsons_house",
            "postcode",
            "cb39lh"
         ],
         [
            "hobsons_house",
            "pricerange",
            "moderate"
         ],
         [
            "hobsons_house",
            "stars",
            "3_star"
         ],
         [
            "hobsons_house",
            "type",
            "guesthouse"
         ],
         [
            "hobsons_house",
            "choice",
            "a_great_number"
         ],
         [
            "hobsons_house",
            "ref",
            "lulj5n6x"
         ],
         [
            "rosa_'_s_bed_and_breakfast",
            "address",
            "53_roseford_road"
         ],
         [
            "rosa_'_s_bed_and_breakfast",
            "area",
            "south"
         ],
         [
            "rosa_'_s_bed_and_breakfast",
            "phone",
            "01223512596"
         ],
         [
            "rosa_'_s_bed_and_breakfast",
            "postcode",
            "cb22ha"
         ],
         [
            "rosa_'_s_bed_and_breakfast",
            "pricerange",
            "cheap"
         ],
         [
            "rosa_'_s_bed_and_breakfast",
            "stars",
            "4_star"
         ],
         [
            "rosa_'_s_bed_and_breakfast",
            "type",
            "guesthouse"
         ],
         [
            "rosa_'_s_bed_and_breakfast",
            "choice",
            "a_great_number"
         ],
         [
            "rosa_'_s_bed_and_breakfast",
            "ref",
            "lulj5n6x"
         ],
         [
            "kirkwood_house",
            "address",
            "172_chesterton_road"
         ],
         [
            "kirkwood_house",
            "area",
            "north"
         ],
         [
            "kirkwood_house",
            "phone",
            "01223306283"
         ],
         [
            "kirkwood_house",
            "postcode",
            "cb41da"
         ],
         [
            "kirkwood_house",
            "pricerange",
            "moderate"
         ],
         [
            "kirkwood_house",
            "stars",
            "4_star"
         ],
         [
            "kirkwood_house",
            "type",
            "guesthouse"
         ],
         [
            "kirkwood_house",
            "choice",
            "a_great_number"
         ],
         [
            "kirkwood_house",
            "ref",
            "lulj5n6x"
         ],
         [
            "arbury_lodge_guesthouse",
            "address",
            "82_arbury_road"
         ],
         [
            "arbury_lodge_guesthouse",
            "area",
            "north"
         ],
         [
            "arbury_lodge_guesthouse",
            "phone",
            "01223364319"
         ],
         [
            "arbury_lodge_guesthouse",
            "postcode",
            "cb42je"
         ],
         [
            "arbury_lodge_guesthouse",
            "pricerange",
            "moderate"
         ],
         [
            "arbury_lodge_guesthouse",
            "stars",
            "4_star"
         ],
         [
            "arbury_lodge_guesthouse",
            "type",
            "guesthouse"
         ],
         [
            "arbury_lodge_guesthouse",
            "choice",
            "a_great_number"
         ],
         [
            "arbury_lodge_guesthouse",
            "ref",
            "lulj5n6x"
         ]
      ]
   },
   {
      "task": "restaurant",
      "utterances": [
         "yes i am looking for an expensive restaurant in the south of town ."
      ],
      "response": "i have many . do you have a preference for type of food served ?",
      "reference_entities": [
         "many"
      ],
      "kg": [
         [
            "restaurant_two_two",
            "address",
            "22_chesterton_road_chesterton"
         ],
         [
            "restaurant_two_two",
            "area",
            "north"
         ],
         [
            "restaurant_two_two",
            "food",
            "french"
         ],
         [
            "restaurant_two_two",
            "phone",
            "01223351880"
         ],
         [
            "restaurant_two_two",
            "postcode",
            "cb43ax"
         ],
         [
            "restaurant_two_two",
            "pricerange",
            "expensive"
         ],
         [
            "restaurant_two_two",
            "type",
            "restaurant"
         ],
         [
            "restaurant_two_two",
            "choice",
            "many"
         ],
         [
            "saigon_city",
            "address",
            "169_high_street_chesterton_chesterton"
         ],
         [
            "saigon_city",
            "area",
            "north"
         ],
         [
            "saigon_city",
            "food",
            "asian_oriental"
         ],
         [
            "saigon_city",
            "phone",
            "01223356555"
         ],
         [
            "saigon_city",
            "postcode",
            "cb41nl"
         ],
         [
            "saigon_city",
            "pricerange",
            "expensive"
         ],
         [
            "saigon_city",
            "type",
            "restaurant"
         ],
         [
            "city_stop_restaurant",
            "address",
            "cambridge_city_football_club_milton_road_chesterton"
         ],
         [
            "city_stop_restaurant",
            "area",
            "north"
         ],
         [
            "city_stop_restaurant",
            "phone",
            "01223363270"
         ],
         [
            "city_stop_restaurant",
            "postcode",
            "cb41uy"
         ],
         [
            "city_stop_restaurant",
            "pricerange",
            "expensive"
         ],
         [
            "city_stop_restaurant",
            "food",
            "european"
         ],
         [
            "city_stop_restaurant",
            "type",
            "restaurant"
         ],
         [
            "city_stop_restaurant",
            "choice",
            "many"
         ],
         [
            "hakka",
            "address",
            "milton_road_chesterton"
         ],
         [
            "hakka",
            "area",
            "north"
         ],
         [
            "hakka",
            "food",
            "chinese"
         ],
         [
            "hakka",
            "phone",
            "01223568988"
         ],
         [
            "hakka",
            "postcode",
            "cb41jy"
         ],
         [
            "hakka",
            "pricerange",
            "expensive"
         ],
         [
            "hakka",
            "type",
            "restaurant"
         ],
         [
            "hakka",
            "choice",
            "many"
         ],
         [
            "curry_garden",
            "address",
            "106_regent_street_city_centre"
         ],
         [
            "curry_garden",
            "area",
            "centre"
         ],
         [
            "curry_garden",
            "food",
            "indian"
         ],
         [
            "curry_garden",
            "phone",
            "01223302330"
         ],
         [
            "curry_garden",
            "postcode",
            "cb21dp"
         ],
         [
            "curry_garden",
            "pricerange",
            "expensive"
         ],
         [
            "curry_garden",
            "type",
            "restaurant"
         ],
         [
            "curry_garden",
            "choice",
            "many"
         ],
         [
            "the_hotpot",
            "address",
            "66_chesterton_road_chesterton"
         ],
         [
            "the_hotpot",
            "area",
            "north"
         ],
         [
            "the_hotpot",
            "food",
            "chinese"
         ],
         [
            "the_hotpot",
            "phone",
            "01223366552"
         ],
         [
            "the_hotpot",
            "postcode",
            "cb41ep"
         ],
         [
            "the_hotpot",
            "pricerange",
            "expensive"
         ],
         [
            "the_hotpot",
            "type",
            "restaurant"
         ],
         [
            "the_hotpot",
            "choice",
            "many"
         ],
         [
            "saigon_city",
            "address",
            "169_high_street_chesterton_chesterton"
         ],
         [
            "saigon_city",
            "area",
            "north"
         ],
         [
            "saigon_city",
            "food",
            "asian_oriental"
         ],
         [
            "saigon_city",
            "phone",
            "01223356555"
         ],
         [
            "saigon_city",
            "postcode",
            "cb41nl"
         ],
         [
            "saigon_city",
            "pricerange",
            "expensive"
         ],
         [
            "saigon_city",
            "type",
            "restaurant"
         ],
         [
            "saigon_city",
            "choice",
            "many"
         ]
      ]
   },
   {
      "task": "restaurant",
      "utterances": [
         "yes i am looking for an expensive restaurant in the south of town .",
         "i have many . do you have a preference for type of food served ?",
         "sorry , actually i need an expensive restaurant in the north . the first on your list would be great ."
      ],
      "response": "sure how about saigon_city ?",
      "reference_entities": [
         "saigon_city"
      ],
      "kg": [
         [
            "restaurant_two_two",
            "address",
            "22_chesterton_road_chesterton"
         ],
         [
            "restaurant_two_two",
            "area",
            "north"
         ],
         [
            "restaurant_two_two",
            "food",
            "french"
         ],
         [
            "restaurant_two_two",
            "phone",
            "01223351880"
         ],
         [
            "restaurant_two_two",
            "postcode",
            "cb43ax"
         ],
         [
            "restaurant_two_two",
            "pricerange",
            "expensive"
         ],
         [
            "restaurant_two_two",
            "type",
            "restaurant"
         ],
         [
            "restaurant_two_two",
            "choice",
            "many"
         ],
         [
            "saigon_city",
            "address",
            "169_high_street_chesterton_chesterton"
         ],
         [
            "saigon_city",
            "area",
            "north"
         ],
         [
            "saigon_city",
            "food",
            "asian_oriental"
         ],
         [
            "saigon_city",
            "phone",
            "01223356555"
         ],
         [
            "saigon_city",
            "postcode",
            "cb41nl"
         ],
         [
            "saigon_city",
            "pricerange",
            "expensive"
         ],
         [
            "saigon_city",
            "type",
            "restaurant"
         ],
         [
            "city_stop_restaurant",
            "address",
            "cambridge_city_football_club_milton_road_chesterton"
         ],
         [
            "city_stop_restaurant",
            "area",
            "north"
         ],
         [
            "city_stop_restaurant",
            "phone",
            "01223363270"
         ],
         [
            "city_stop_restaurant",
            "postcode",
            "cb41uy"
         ],
         [
            "city_stop_restaurant",
            "pricerange",
            "expensive"
         ],
         [
            "city_stop_restaurant",
            "food",
            "european"
         ],
         [
            "city_stop_restaurant",
            "type",
            "restaurant"
         ],
         [
            "city_stop_restaurant",
            "choice",
            "many"
         ],
         [
            "hakka",
            "address",
            "milton_road_chesterton"
         ],
         [
            "hakka",
            "area",
            "north"
         ],
         [
            "hakka",
            "food",
            "chinese"
         ],
         [
            "hakka",
            "phone",
            "01223568988"
         ],
         [
            "hakka",
            "postcode",
            "cb41jy"
         ],
         [
            "hakka",
            "pricerange",
            "expensive"
         ],
         [
            "hakka",
            "type",
            "restaurant"
         ],
         [
            "hakka",
            "choice",
            "many"
         ],
         [
            "curry_garden",
            "address",
            "106_regent_street_city_centre"
         ],
         [
            "curry_garden",
            "area",
            "centre"
         ],
         [
            "curry_garden",
            "food",
            "indian"
         ],
         [
            "curry_garden",
            "phone",
            "01223302330"
         ],
         [
            "curry_garden",
            "postcode",
            "cb21dp"
         ],
         [
            "curry_garden",
            "pricerange",
            "expensive"
         ],
         [
            "curry_garden",
            "type",
            "restaurant"
         ],
         [
            "curry_garden",
            "choice",
            "many"
         ],
         [
            "the_hotpot",
            "address",
            "66_chesterton_road_chesterton"
         ],
         [
            "the_hotpot",
            "area",
            "north"
         ],
         [
            "the_hotpot",
            "food",
            "chinese"
         ],
         [
            "the_hotpot",
            "phone",
            "01223366552"
         ],
         [
            "the_hotpot",
            "postcode",
            "cb41ep"
         ],
         [
            "the_hotpot",
            "pricerange",
            "expensive"
         ],
         [
            "the_hotpot",
            "type",
            "restaurant"
         ],
         [
            "the_hotpot",
            "choice",
            "many"
         ],
         [
            "saigon_city",
            "address",
            "169_high_street_chesterton_chesterton"
         ],
         [
            "saigon_city",
            "area",
            "north"
         ],
         [
            "saigon_city",
            "food",
            "asian_oriental"
         ],
         [
            "saigon_city",
            "phone",
            "01223356555"
         ],
         [
            "saigon_city",
            "postcode",
            "cb41nl"
         ],
         [
            "saigon_city",
            "pricerange",
            "expensive"
         ],
         [
            "saigon_city",
            "type",
            "restaurant"
         ],
         [
            "saigon_city",
            "choice",
            "many"
         ]
      ]
   },
   {
      "task": "restaurant",
      "utterances": [
         "yes i am looking for an expensive restaurant in the south of town .",
         "i have many . do you have a preference for type of food served ?",
         "sorry , actually i need an expensive restaurant in the north . the first on your list would be great .",
         "sure how about saigon_city ?",
         "sounds great , can you book a table for 5 at 18:00 ?"
      ],
      "response": "alright , which day would you like the reservation to be on ?",
      "reference_entities": [],
      "kg": [
         [
            "restaurant_two_two",
            "address",
            "22_chesterton_road_chesterton"
         ],
         [
            "restaurant_two_two",
            "area",
            "north"
         ],
         [
            "restaurant_two_two",
            "food",
            "french"
         ],
         [
            "restaurant_two_two",
            "phone",
            "01223351880"
         ],
         [
            "restaurant_two_two",
            "postcode",
            "cb43ax"
         ],
         [
            "restaurant_two_two",
            "pricerange",
            "expensive"
         ],
         [
            "restaurant_two_two",
            "type",
            "restaurant"
         ],
         [
            "restaurant_two_two",
            "choice",
            "many"
         ],
         [
            "saigon_city",
            "address",
            "169_high_street_chesterton_chesterton"
         ],
         [
            "saigon_city",
            "area",
            "north"
         ],
         [
            "saigon_city",
            "food",
            "asian_oriental"
         ],
         [
            "saigon_city",
            "phone",
            "01223356555"
         ],
         [
            "saigon_city",
            "postcode",
            "cb41nl"
         ],
         [
            "saigon_city",
            "pricerange",
            "expensive"
         ],
         [
            "saigon_city",
            "type",
            "restaurant"
         ],
         [
            "city_stop_restaurant",
            "address",
            "cambridge_city_football_club_milton_road_chesterton"
         ],
         [
            "city_stop_restaurant",
            "area",
            "north"
         ],
         [
            "city_stop_restaurant",
            "phone",
            "01223363270"
         ],
         [
            "city_stop_restaurant",
            "postcode",
            "cb41uy"
         ],
         [
            "city_stop_restaurant",
            "pricerange",
            "expensive"
         ],
         [
            "city_stop_restaurant",
            "food",
            "european"
         ],
         [
            "city_stop_restaurant",
            "type",
            "restaurant"
         ],
         [
            "city_stop_restaurant",
            "choice",
            "many"
         ],
         [
            "hakka",
            "address",
            "milton_road_chesterton"
         ],
         [
            "hakka",
            "area",
            "north"
         ],
         [
            "hakka",
            "food",
            "chinese"
         ],
         [
            "hakka",
            "phone",
            "01223568988"
         ],
         [
            "hakka",
            "postcode",
            "cb41jy"
         ],
         [
            "hakka",
            "pricerange",
            "expensive"
         ],
         [
            "hakka",
            "type",
            "restaurant"
         ],
         [
            "hakka",
            "choice",
            "many"
         ],
         [
            "curry_garden",
            "address",
            "106_regent_street_city_centre"
         ],
         [
            "curry_garden",
            "area",
            "centre"
         ],
         [
            "curry_garden",
            "food",
            "indian"
         ],
         [
            "curry_garden",
            "phone",
            "01223302330"
         ],
         [
            "curry_garden",
            "postcode",
            "cb21dp"
         ],
         [
            "curry_garden",
            "pricerange",
            "expensive"
         ],
         [
            "curry_garden",
            "type",
            "restaurant"
         ],
         [
            "curry_garden",
            "choice",
            "many"
         ],
         [
            "the_hotpot",
            "address",
            "66_chesterton_road_chesterton"
         ],
         [
            "the_hotpot",
            "area",
            "north"
         ],
         [
            "the_hotpot",
            "food",
            "chinese"
         ],
         [
            "the_hotpot",
            "phone",
            "01223366552"
         ],
         [
            "the_hotpot",
            "postcode",
            "cb41ep"
         ],
         [
            "the_hotpot",
            "pricerange",
            "expensive"
         ],
         [
            "the_hotpot",
            "type",
            "restaurant"
         ],
         [
            "the_hotpot",
            "choice",
            "many"
         ],
         [
            "saigon_city",
            "address",
            "169_high_street_chesterton_chesterton"
         ],
         [
            "saigon_city",
            "area",
            "north"
         ],
         [
            "saigon_city",
            "food",
            "asian_oriental"
         ],
         [
            "saigon_city",
            "phone",
            "01223356555"
         ],
         [
            "saigon_city",
            "postcode",
            "cb41nl"
         ],
         [
            "saigon_city",
            "pricerange",
            "expensive"
         ],
         [
            "saigon_city",
            "type",
            "restaurant"
         ],
         [
            "saigon_city",
            "choice",
            "many"
         ]
      ]
   },
   {
      "task": "restaurant",
      "utterances": [
         "yes i am looking for an expensive restaurant in the south of town .",
         "i have many . do you have a preference for type of food served ?",
         "sorry , actually i need an expensive restaurant in the north . the first on your list would be great .",
         "sure how about saigon_city ?",
         "sounds great , can you book a table for 5 at 18:00 ?",
         "alright , which day would you like the reservation to be on ?",
         "actually , i won ' t be needing a reservation just yet . could you verify the type of food saigon_city serves ?"
      ],
      "response": "saigon_city serves asian_oriental cuisine . would you need anything other information or assistance ?",
      "reference_entities": [
         "saigon_city",
         "asian_oriental"
      ],
      "kg": [
         [
            "restaurant_two_two",
            "address",
            "22_chesterton_road_chesterton"
         ],
         [
            "restaurant_two_two",
            "area",
            "north"
         ],
         [
            "restaurant_two_two",
            "food",
            "french"
         ],
         [
            "restaurant_two_two",
            "phone",
            "01223351880"
         ],
         [
            "restaurant_two_two",
            "postcode",
            "cb43ax"
         ],
         [
            "restaurant_two_two",
            "pricerange",
            "expensive"
         ],
         [
            "restaurant_two_two",
            "type",
            "restaurant"
         ],
         [
            "restaurant_two_two",
            "choice",
            "many"
         ],
         [
            "saigon_city",
            "address",
            "169_high_street_chesterton_chesterton"
         ],
         [
            "saigon_city",
            "area",
            "north"
         ],
         [
            "saigon_city",
            "food",
            "asian_oriental"
         ],
         [
            "saigon_city",
            "phone",
            "01223356555"
         ],
         [
            "saigon_city",
            "postcode",
            "cb41nl"
         ],
         [
            "saigon_city",
            "pricerange",
            "expensive"
         ],
         [
            "saigon_city",
            "type",
            "restaurant"
         ],
         [
            "city_stop_restaurant",
            "address",
            "cambridge_city_football_club_milton_road_chesterton"
         ],
         [
            "city_stop_restaurant",
            "area",
            "north"
         ],
         [
            "city_stop_restaurant",
            "phone",
            "01223363270"
         ],
         [
            "city_stop_restaurant",
            "postcode",
            "cb41uy"
         ],
         [
            "city_stop_restaurant",
            "pricerange",
            "expensive"
         ],
         [
            "city_stop_restaurant",
            "food",
            "european"
         ],
         [
            "city_stop_restaurant",
            "type",
            "restaurant"
         ],
         [
            "city_stop_restaurant",
            "choice",
            "many"
         ],
         [
            "hakka",
            "address",
            "milton_road_chesterton"
         ],
         [
            "hakka",
            "area",
            "north"
         ],
         [
            "hakka",
            "food",
            "chinese"
         ],
         [
            "hakka",
            "phone",
            "01223568988"
         ],
         [
            "hakka",
            "postcode",
            "cb41jy"
         ],
         [
            "hakka",
            "pricerange",
            "expensive"
         ],
         [
            "hakka",
            "type",
            "restaurant"
         ],
         [
            "hakka",
            "choice",
            "many"
         ],
         [
            "curry_garden",
            "address",
            "106_regent_street_city_centre"
         ],
         [
            "curry_garden",
            "area",
            "centre"
         ],
         [
            "curry_garden",
            "food",
            "indian"
         ],
         [
            "curry_garden",
            "phone",
            "01223302330"
         ],
         [
            "curry_garden",
            "postcode",
            "cb21dp"
         ],
         [
            "curry_garden",
            "pricerange",
            "expensive"
         ],
         [
            "curry_garden",
            "type",
            "restaurant"
         ],
         [
            "curry_garden",
            "choice",
            "many"
         ],
         [
            "the_hotpot",
            "address",
            "66_chesterton_road_chesterton"
         ],
         [
            "the_hotpot",
            "area",
            "north"
         ],
         [
            "the_hotpot",
            "food",
            "chinese"
         ],
         [
            "the_hotpot",
            "phone",
            "01223366552"
         ],
         [
            "the_hotpot",
            "postcode",
            "cb41ep"
         ],
         [
            "the_hotpot",
            "pricerange",
            "expensive"
         ],
         [
            "the_hotpot",
            "type",
            "restaurant"
         ],
         [
            "the_hotpot",
            "choice",
            "many"
         ],
         [
            "saigon_city",
            "address",
            "169_high_street_chesterton_chesterton"
         ],
         [
            "saigon_city",
            "area",
            "north"
         ],
         [
            "saigon_city",
            "food",
            "asian_oriental"
         ],
         [
            "saigon_city",
            "phone",
            "01223356555"
         ],
         [
            "saigon_city",
            "postcode",
            "cb41nl"
         ],
         [
            "saigon_city",
            "pricerange",
            "expensive"
         ],
         [
            "saigon_city",
            "type",
            "restaurant"
         ],
         [
            "saigon_city",
            "choice",
            "many"
         ]
      ]
   },
   {
      "task": "restaurant",
      "utterances": [
         "yes i am looking for an expensive restaurant in the south of town .",
         "i have many . do you have a preference for type of food served ?",
         "sorry , actually i need an expensive restaurant in the north . the first on your list would be great .",
         "sure how about saigon_city ?",
         "sounds great , can you book a table for 5 at 18:00 ?",
         "alright , which day would you like the reservation to be on ?",
         "actually , i won ' t be needing a reservation just yet . could you verify the type of food saigon_city serves ?",
         "saigon_city serves asian_oriental cuisine . would you need anything other information or assistance ?",
         "yes , could i get the restuarant ' s phone number and postcode ?"
      ],
      "response": "certainly . the phone number is 01223356555 and the postcode is cb41nl . anything else i can do for you ?",
      "reference_entities": [
         "cb41nl",
         "01223356555"
      ],
      "kg": [
         [
            "restaurant_two_two",
            "address",
            "22_chesterton_road_chesterton"
         ],
         [
            "restaurant_two_two",
            "area",
            "north"
         ],
         [
            "restaurant_two_two",
            "food",
            "french"
         ],
         [
            "restaurant_two_two",
            "phone",
            "01223351880"
         ],
         [
            "restaurant_two_two",
            "postcode",
            "cb43ax"
         ],
         [
            "restaurant_two_two",
            "pricerange",
            "expensive"
         ],
         [
            "restaurant_two_two",
            "type",
            "restaurant"
         ],
         [
            "restaurant_two_two",
            "choice",
            "many"
         ],
         [
            "saigon_city",
            "address",
            "169_high_street_chesterton_chesterton"
         ],
         [
            "saigon_city",
            "area",
            "north"
         ],
         [
            "saigon_city",
            "food",
            "asian_oriental"
         ],
         [
            "saigon_city",
            "phone",
            "01223356555"
         ],
         [
            "saigon_city",
            "postcode",
            "cb41nl"
         ],
         [
            "saigon_city",
            "pricerange",
            "expensive"
         ],
         [
            "saigon_city",
            "type",
            "restaurant"
         ],
         [
            "city_stop_restaurant",
            "address",
            "cambridge_city_football_club_milton_road_chesterton"
         ],
         [
            "city_stop_restaurant",
            "area",
            "north"
         ],
         [
            "city_stop_restaurant",
            "phone",
            "01223363270"
         ],
         [
            "city_stop_restaurant",
            "postcode",
            "cb41uy"
         ],
         [
            "city_stop_restaurant",
            "pricerange",
            "expensive"
         ],
         [
            "city_stop_restaurant",
            "food",
            "european"
         ],
         [
            "city_stop_restaurant",
            "type",
            "restaurant"
         ],
         [
            "city_stop_restaurant",
            "choice",
            "many"
         ],
         [
            "hakka",
            "address",
            "milton_road_chesterton"
         ],
         [
            "hakka",
            "area",
            "north"
         ],
         [
            "hakka",
            "food",
            "chinese"
         ],
         [
            "hakka",
            "phone",
            "01223568988"
         ],
         [
            "hakka",
            "postcode",
            "cb41jy"
         ],
         [
            "hakka",
            "pricerange",
            "expensive"
         ],
         [
            "hakka",
            "type",
            "restaurant"
         ],
         [
            "hakka",
            "choice",
            "many"
         ],
         [
            "curry_garden",
            "address",
            "106_regent_street_city_centre"
         ],
         [
            "curry_garden",
            "area",
            "centre"
         ],
         [
            "curry_garden",
            "food",
            "indian"
         ],
         [
            "curry_garden",
            "phone",
            "01223302330"
         ],
         [
            "curry_garden",
            "postcode",
            "cb21dp"
         ],
         [
            "curry_garden",
            "pricerange",
            "expensive"
         ],
         [
            "curry_garden",
            "type",
            "restaurant"
         ],
         [
            "curry_garden",
            "choice",
            "many"
         ],
         [
            "the_hotpot",
            "address",
            "66_chesterton_road_chesterton"
         ],
         [
            "the_hotpot",
            "area",
            "north"
         ],
         [
            "the_hotpot",
            "food",
            "chinese"
         ],
         [
            "the_hotpot",
            "phone",
            "01223366552"
         ],
         [
            "the_hotpot",
            "postcode",
            "cb41ep"
         ],
         [
            "the_hotpot",
            "pricerange",
            "expensive"
         ],
         [
            "the_hotpot",
            "type",
            "restaurant"
         ],
         [
            "the_hotpot",
            "choice",
            "many"
         ],
         [
            "saigon_city",
            "address",
            "169_high_street_chesterton_chesterton"
         ],
         [
            "saigon_city",
            "area",
            "north"
         ],
         [
            "saigon_city",
            "food",
            "asian_oriental"
         ],
         [
            "saigon_city",
            "phone",
            "01223356555"
         ],
         [
            "saigon_city",
            "postcode",
            "cb41nl"
         ],
         [
            "saigon_city",
            "pricerange",
            "expensive"
         ],
         [
            "saigon_city",
            "type",
            "restaurant"
         ],
         [
            "saigon_city",
            "choice",
            "many"
         ]
      ]
   },
   {
      "task": "restaurant",
      "utterances": [
         "yes i am looking for an expensive restaurant in the south of town .",
         "i have many . do you have a preference for type of food served ?",
         "sorry , actually i need an expensive restaurant in the north . the first on your list would be great .",
         "sure how about saigon_city ?",
         "sounds great , can you book a table for 5 at 18:00 ?",
         "alright , which day would you like the reservation to be on ?",
         "actually , i won ' t be needing a reservation just yet . could you verify the type of food saigon_city serves ?",
         "saigon_city serves asian_oriental cuisine . would you need anything other information or assistance ?",
         "yes , could i get the restuarant ' s phone number and postcode ?",
         "certainly . the phone number is 01223356555 and the postcode is cb41nl . anything else i can do for you ?",
         "no , that ' s it . you ' ve been very helpful , thank you !"
      ],
      "response": "you ' re quite welcome . thanks for contacting the cambridge towninfo centre and have a great day !",
      "reference_entities": [
         "centre"
      ],
      "kg": [
         [
            "restaurant_two_two",
            "address",
            "22_chesterton_road_chesterton"
         ],
         [
            "restaurant_two_two",
            "area",
            "north"
         ],
         [
            "restaurant_two_two",
            "food",
            "french"
         ],
         [
            "restaurant_two_two",
            "phone",
            "01223351880"
         ],
         [
            "restaurant_two_two",
            "postcode",
            "cb43ax"
         ],
         [
            "restaurant_two_two",
            "pricerange",
            "expensive"
         ],
         [
            "restaurant_two_two",
            "type",
            "restaurant"
         ],
         [
            "restaurant_two_two",
            "choice",
            "many"
         ],
         [
            "saigon_city",
            "address",
            "169_high_street_chesterton_chesterton"
         ],
         [
            "saigon_city",
            "area",
            "north"
         ],
         [
            "saigon_city",
            "food",
            "asian_oriental"
         ],
         [
            "saigon_city",
            "phone",
            "01223356555"
         ],
         [
            "saigon_city",
            "postcode",
            "cb41nl"
         ],
         [
            "saigon_city",
            "pricerange",
            "expensive"
         ],
         [
            "saigon_city",
            "type",
            "restaurant"
         ],
         [
            "city_stop_restaurant",
            "address",
            "cambridge_city_football_club_milton_road_chesterton"
         ],
         [
            "city_stop_restaurant",
            "area",
            "north"
         ],
         [
            "city_stop_restaurant",
            "phone",
            "01223363270"
         ],
         [
            "city_stop_restaurant",
            "postcode",
            "cb41uy"
         ],
         [
            "city_stop_restaurant",
            "pricerange",
            "expensive"
         ],
         [
            "city_stop_restaurant",
            "food",
            "european"
         ],
         [
            "city_stop_restaurant",
            "type",
            "restaurant"
         ],
         [
            "city_stop_restaurant",
            "choice",
            "many"
         ],
         [
            "hakka",
            "address",
            "milton_road_chesterton"
         ],
         [
            "hakka",
            "area",
            "north"
         ],
         [
            "hakka",
            "food",
            "chinese"
         ],
         [
            "hakka",
            "phone",
            "01223568988"
         ],
         [
            "hakka",
            "postcode",
            "cb41jy"
         ],
         [
            "hakka",
            "pricerange",
            "expensive"
         ],
         [
            "hakka",
            "type",
            "restaurant"
         ],
         [
            "hakka",
            "choice",
            "many"
         ],
         [
            "curry_garden",
            "address",
            "106_regent_street_city_centre"
         ],
         [
            "curry_garden",
            "area",
            "centre"
         ],
         [
            "curry_garden",
            "food",
            "indian"
         ],
         [
            "curry_garden",
            "phone",
            "01223302330"
         ],
         [
            "curry_garden",
            "postcode",
            "cb21dp"
         ],
         [
            "curry_garden",
            "pricerange",
            "expensive"
         ],
         [
            "curry_garden",
            "type",
            "restaurant"
         ],
         [
            "curry_garden",
            "choice",
            "many"
         ],
         [
            "the_hotpot",
            "address",
            "66_chesterton_road_chesterton"
         ],
         [
            "the_hotpot",
            "area",
            "north"
         ],
         [
            "the_hotpot",
            "food",
            "chinese"
         ],
         [
            "the_hotpot",
            "phone",
            "01223366552"
         ],
         [
            "the_hotpot",
            "postcode",
            "cb41ep"
         ],
         [
            "the_hotpot",
            "pricerange",
            "expensive"
         ],
         [
            "the_hotpot",
            "type",
            "restaurant"
         ],
         [
            "the_hotpot",
            "choice",
            "many"
         ],
         [
            "saigon_city",
            "address",
            "169_high_street_chesterton_chesterton"
         ],
         [
            "saigon_city",
            "area",
            "north"
         ],
         [
            "saigon_city",
            "food",
            "asian_oriental"
         ],
         [
            "saigon_city",
            "phone",
            "01223356555"
         ],
         [
            "saigon_city",
            "postcode",
            "cb41nl"
         ],
         [
            "saigon_city",
            "pricerange",
            "expensive"
         ],
         [
            "saigon_city",
            "type",
            "restaurant"
         ],
         [
            "saigon_city",
            "choice",
            "many"
         ]
      ]
   },
   {
      "task": "restaurant",
      "utterances": [
         "i ' m looking for the information on a restaurant called saigon_city , can you provide me with their info ?"
      ],
      "response": "absolutely ! saigon_city is an asian_oriental restaurant in the north . it is a little expensive but worth it . it ' s located at 169 high street chesterton . their phone number is 01223356555 .",
      "reference_entities": [
         "asian_oriental",
         "saigon_city",
         "expensive",
         "01223356555",
         "north",
         "restaurant"
      ],
      "kg": [
         [
            "pizza_hut_city_centre",
            "address",
            "regent_street_city_centre"
         ],
         [
            "pizza_hut_city_centre",
            "area",
            "centre"
         ],
         [
            "pizza_hut_city_centre",
            "food",
            "italian"
         ],
         [
            "pizza_hut_city_centre",
            "phone",
            "01223323737"
         ],
         [
            "pizza_hut_city_centre",
            "postcode",
            "cb21ab"
         ],
         [
            "pizza_hut_city_centre",
            "pricerange",
            "cheap"
         ],
         [
            "pizza_hut_city_centre",
            "type",
            "restaurant"
         ],
         [
            "the_missing_sock",
            "address",
            "finders_corner_newmarket_road"
         ],
         [
            "the_missing_sock",
            "area",
            "east"
         ],
         [
            "the_missing_sock",
            "food",
            "international"
         ],
         [
            "the_missing_sock",
            "phone",
            "01223812660"
         ],
         [
            "the_missing_sock",
            "postcode",
            "cb259aq"
         ],
         [
            "the_missing_sock",
            "pricerange",
            "cheap"
         ],
         [
            "the_missing_sock",
            "type",
            "restaurant"
         ],
         [
            "curry_garden",
            "address",
            "106_regent_street_city_centre"
         ],
         [
            "curry_garden",
            "area",
            "centre"
         ],
         [
            "curry_garden",
            "food",
            "indian"
         ],
         [
            "curry_garden",
            "phone",
            "01223302330"
         ],
         [
            "curry_garden",
            "postcode",
            "cb21dp"
         ],
         [
            "curry_garden",
            "pricerange",
            "expensive"
         ],
         [
            "curry_garden",
            "type",
            "restaurant"
         ],
         [
            "saigon_city",
            "address",
            "169_high_street_chesterton_chesterton"
         ],
         [
            "saigon_city",
            "area",
            "north"
         ],
         [
            "saigon_city",
            "food",
            "asian_oriental"
         ],
         [
            "saigon_city",
            "phone",
            "01223356555"
         ],
         [
            "saigon_city",
            "postcode",
            "cb41nl"
         ],
         [
            "saigon_city",
            "pricerange",
            "expensive"
         ],
         [
            "saigon_city",
            "type",
            "restaurant"
         ],
         [
            "pizza_hut_cherry_hinton",
            "address",
            "g4_cambridge_leisure_park_clifton_way_cherry_hinton"
         ],
         [
            "pizza_hut_cherry_hinton",
            "area",
            "south"
         ],
         [
            "pizza_hut_cherry_hinton",
            "food",
            "italian"
         ],
         [
            "pizza_hut_cherry_hinton",
            "phone",
            "01223323737"
         ],
         [
            "pizza_hut_cherry_hinton",
            "postcode",
            "cb17dy"
         ],
         [
            "pizza_hut_cherry_hinton",
            "pricerange",
            "moderate"
         ],
         [
            "pizza_hut_cherry_hinton",
            "type",
            "restaurant"
         ],
         [
            "taj_tandoori",
            "address",
            "64_cherry_hinton_road_cherry_hinton"
         ],
         [
            "taj_tandoori",
            "area",
            "south"
         ],
         [
            "taj_tandoori",
            "food",
            "indian"
         ],
         [
            "taj_tandoori",
            "phone",
            "01223412299"
         ],
         [
            "taj_tandoori",
            "postcode",
            "cb17aa"
         ],
         [
            "taj_tandoori",
            "pricerange",
            "expensive"
         ],
         [
            "taj_tandoori",
            "type",
            "restaurant"
         ],
         [
            "the_good_luck_chinese_food_takeaway",
            "address",
            "82_cherry_hinton_road_cherry_hinton"
         ],
         [
            "the_good_luck_chinese_food_takeaway",
            "area",
            "south"
         ],
         [
            "the_good_luck_chinese_food_takeaway",
            "food",
            "chinese"
         ],
         [
            "the_good_luck_chinese_food_takeaway",
            "phone",
            "01223244149"
         ],
         [
            "the_good_luck_chinese_food_takeaway",
            "postcode",
            "cb17ag"
         ],
         [
            "the_good_luck_chinese_food_takeaway",
            "pricerange",
            "expensive"
         ],
         [
            "the_good_luck_chinese_food_takeaway",
            "type",
            "restaurant"
         ]
      ]
   },
   {
      "task": "restaurant",
      "utterances": [
         "i ' m looking for the information on a restaurant called saigon_city , can you provide me with their info ?",
         "absolutely ! saigon_city is an asian_oriental restaurant in the north . it is a little expensive but worth it . it ' s located at 169 high street chesterton . their phone number is 01223356555 .",
         "thanks ! that ' s all i needed ."
      ],
      "response": "okay great . i am glad i could help you .",
      "reference_entities": [],
      "kg": [
         [
            "pizza_hut_city_centre",
            "address",
            "regent_street_city_centre"
         ],
         [
            "pizza_hut_city_centre",
            "area",
            "centre"
         ],
         [
            "pizza_hut_city_centre",
            "food",
            "italian"
         ],
         [
            "pizza_hut_city_centre",
            "phone",
            "01223323737"
         ],
         [
            "pizza_hut_city_centre",
            "postcode",
            "cb21ab"
         ],
         [
            "pizza_hut_city_centre",
            "pricerange",
            "cheap"
         ],
         [
            "pizza_hut_city_centre",
            "type",
            "restaurant"
         ],
         [
            "the_missing_sock",
            "address",
            "finders_corner_newmarket_road"
         ],
         [
            "the_missing_sock",
            "area",
            "east"
         ],
         [
            "the_missing_sock",
            "food",
            "international"
         ],
         [
            "the_missing_sock",
            "phone",
            "01223812660"
         ],
         [
            "the_missing_sock",
            "postcode",
            "cb259aq"
         ],
         [
            "the_missing_sock",
            "pricerange",
            "cheap"
         ],
         [
            "the_missing_sock",
            "type",
            "restaurant"
         ],
         [
            "curry_garden",
            "address",
            "106_regent_street_city_centre"
         ],
         [
            "curry_garden",
            "area",
            "centre"
         ],
         [
            "curry_garden",
            "food",
            "indian"
         ],
         [
            "curry_garden",
            "phone",
            "01223302330"
         ],
         [
            "curry_garden",
            "postcode",
            "cb21dp"
         ],
         [
            "curry_garden",
            "pricerange",
            "expensive"
         ],
         [
            "curry_garden",
            "type",
            "restaurant"
         ],
         [
            "saigon_city",
            "address",
            "169_high_street_chesterton_chesterton"
         ],
         [
            "saigon_city",
            "area",
            "north"
         ],
         [
            "saigon_city",
            "food",
            "asian_oriental"
         ],
         [
            "saigon_city",
            "phone",
            "01223356555"
         ],
         [
            "saigon_city",
            "postcode",
            "cb41nl"
         ],
         [
            "saigon_city",
            "pricerange",
            "expensive"
         ],
         [
            "saigon_city",
            "type",
            "restaurant"
         ],
         [
            "pizza_hut_cherry_hinton",
            "address",
            "g4_cambridge_leisure_park_clifton_way_cherry_hinton"
         ],
         [
            "pizza_hut_cherry_hinton",
            "area",
            "south"
         ],
         [
            "pizza_hut_cherry_hinton",
            "food",
            "italian"
         ],
         [
            "pizza_hut_cherry_hinton",
            "phone",
            "01223323737"
         ],
         [
            "pizza_hut_cherry_hinton",
            "postcode",
            "cb17dy"
         ],
         [
            "pizza_hut_cherry_hinton",
            "pricerange",
            "moderate"
         ],
         [
            "pizza_hut_cherry_hinton",
            "type",
            "restaurant"
         ],
         [
            "taj_tandoori",
            "address",
            "64_cherry_hinton_road_cherry_hinton"
         ],
         [
            "taj_tandoori",
            "area",
            "south"
         ],
         [
            "taj_tandoori",
            "food",
            "indian"
         ],
         [
            "taj_tandoori",
            "phone",
            "01223412299"
         ],
         [
            "taj_tandoori",
            "postcode",
            "cb17aa"
         ],
         [
            "taj_tandoori",
            "pricerange",
            "expensive"
         ],
         [
            "taj_tandoori",
            "type",
            "restaurant"
         ],
         [
            "the_good_luck_chinese_food_takeaway",
            "address",
            "82_cherry_hinton_road_cherry_hinton"
         ],
         [
            "the_good_luck_chinese_food_takeaway",
            "area",
            "south"
         ],
         [
            "the_good_luck_chinese_food_takeaway",
            "food",
            "chinese"
         ],
         [
            "the_good_luck_chinese_food_takeaway",
            "phone",
            "01223244149"
         ],
         [
            "the_good_luck_chinese_food_takeaway",
            "postcode",
            "cb17ag"
         ],
         [
            "the_good_luck_chinese_food_takeaway",
            "pricerange",
            "expensive"
         ],
         [
            "the_good_luck_chinese_food_takeaway",
            "type",
            "restaurant"
         ]
      ]
   },
   {
      "task": "hotel",
      "utterances": [
         "i am looking for a hotel to stay at located in the centre ."
      ],
      "response": "ok . there are 3 hotels located in the centre of town . they are in the moderate and expensive price ranges . do you have a preference ?",
      "reference_entities": [
         "expensive",
         "moderate",
         "3",
         "centre"
      ],
      "kg": [
         [
            "cityroomz",
            "address",
            "sleeperz_hotel,_station_road"
         ],
         [
            "cityroomz",
            "area",
            "centre"
         ],
         [
            "cityroomz",
            "phone",
            "01223304050"
         ],
         [
            "cityroomz",
            "postcode",
            "cb12tz"
         ],
         [
            "cityroomz",
            "pricerange",
            "moderate"
         ],
         [
            "cityroomz",
            "stars",
            "0_star"
         ],
         [
            "cityroomz",
            "type",
            "hotel"
         ],
         [
            "cityroomz",
            "choice",
            "3"
         ],
         [
            "cityroomz",
            "ref",
            "swvv72fs"
         ],
         [
            "university_arms_hotel",
            "address",
            "regent_street"
         ],
         [
            "university_arms_hotel",
            "area",
            "centre"
         ],
         [
            "university_arms_hotel",
            "phone",
            "01223351241"
         ],
         [
            "university_arms_hotel",
            "postcode",
            "cb21ad"
         ],
         [
            "university_arms_hotel",
            "pricerange",
            "expensive"
         ],
         [
            "university_arms_hotel",
            "stars",
            "4_star"
         ],
         [
            "university_arms_hotel",
            "type",
            "hotel"
         ],
         [
            "ashley_hotel",
            "address",
            "74_chesterton_road"
         ],
         [
            "ashley_hotel",
            "area",
            "north"
         ],
         [
            "ashley_hotel",
            "phone",
            "01223350059"
         ],
         [
            "ashley_hotel",
            "postcode",
            "cb41er"
         ],
         [
            "ashley_hotel",
            "pricerange",
            "moderate"
         ],
         [
            "ashley_hotel",
            "stars",
            "2_star"
         ],
         [
            "ashley_hotel",
            "type",
            "hotel"
         ],
         [
            "ashley_hotel",
            "choice",
            "3"
         ],
         [
            "ashley_hotel",
            "ref",
            "swvv72fs"
         ],
         [
            "university_arms_hotel",
            "address",
            "regent_street"
         ],
         [
            "university_arms_hotel",
            "area",
            "centre"
         ],
         [
            "university_arms_hotel",
            "phone",
            "01223351241"
         ],
         [
            "university_arms_hotel",
            "postcode",
            "cb21ad"
         ],
         [
            "university_arms_hotel",
            "pricerange",
            "expensive"
         ],
         [
            "university_arms_hotel",
            "stars",
            "4_star"
         ],
         [
            "university_arms_hotel",
            "type",
            "hotel"
         ],
         [
            "university_arms_hotel",
            "choice",
            "3"
         ],
         [
            "university_arms_hotel",
            "ref",
            "swvv72fs"
         ],
         [
            "gonville_hotel",
            "address",
            "gonville_place"
         ],
         [
            "gonville_hotel",
            "area",
            "centre"
         ],
         [
            "gonville_hotel",
            "phone",
            "01223366611"
         ],
         [
            "gonville_hotel",
            "postcode",
            "cb11ly"
         ],
         [
            "gonville_hotel",
            "pricerange",
            "expensive"
         ],
         [
            "gonville_hotel",
            "stars",
            "3_star"
         ],
         [
            "gonville_hotel",
            "type",
            "hotel"
         ],
         [
            "gonville_hotel",
            "choice",
            "3"
         ],
         [
            "gonville_hotel",
            "ref",
            "swvv72fs"
         ],
         [
            "express_by_holiday_inn_cambridge",
            "address",
            "15-17_norman_way,_coldhams_business_park"
         ],
         [
            "express_by_holiday_inn_cambridge",
            "area",
            "east"
         ],
         [
            "express_by_holiday_inn_cambridge",
            "phone",
            "01223866800"
         ],
         [
            "express_by_holiday_inn_cambridge",
            "postcode",
            "cb13lh"
         ],
         [
            "express_by_holiday_inn_cambridge",
            "pricerange",
            "expensive"
         ],
         [
            "express_by_holiday_inn_cambridge",
            "stars",
            "2_star"
         ],
         [
            "express_by_holiday_inn_cambridge",
            "type",
            "hotel"
         ],
         [
            "express_by_holiday_inn_cambridge",
            "choice",
            "3"
         ],
         [
            "express_by_holiday_inn_cambridge",
            "ref",
            "swvv72fs"
         ],
         [
            "gonville_hotel",
            "address",
            "gonville_place"
         ],
         [
            "gonville_hotel",
            "area",
            "centre"
         ],
         [
            "gonville_hotel",
            "phone",
            "01223366611"
         ],
         [
            "gonville_hotel",
            "postcode",
            "cb11ly"
         ],
         [
            "gonville_hotel",
            "pricerange",
            "expensive"
         ],
         [
            "gonville_hotel",
            "stars",
            "3_star"
         ],
         [
            "gonville_hotel",
            "type",
            "hotel"
         ]
      ]
   },
   {
      "task": "hotel",
      "utterances": [
         "i am looking for a hotel to stay at located in the centre .",
         "ok . there are 3 hotels located in the centre of town . they are in the moderate and expensive price ranges . do you have a preference ?",
         "i would like expensive , please ."
      ],
      "response": "the gonville_hotel has 3_star , and the university_arms_hotel has 4 . both meet your other criteria . would you like to book a room at one of these ?",
      "reference_entities": [
         "3_star",
         "university_arms_hotel",
         "gonville_hotel"
      ],
      "kg": [
         [
            "cityroomz",
            "address",
            "sleeperz_hotel,_station_road"
         ],
         [
            "cityroomz",
            "area",
            "centre"
         ],
         [
            "cityroomz",
            "phone",
            "01223304050"
         ],
         [
            "cityroomz",
            "postcode",
            "cb12tz"
         ],
         [
            "cityroomz",
            "pricerange",
            "moderate"
         ],
         [
            "cityroomz",
            "stars",
            "0_star"
         ],
         [
            "cityroomz",
            "type",
            "hotel"
         ],
         [
            "cityroomz",
            "choice",
            "3"
         ],
         [
            "cityroomz",
            "ref",
            "swvv72fs"
         ],
         [
            "university_arms_hotel",
            "address",
            "regent_street"
         ],
         [
            "university_arms_hotel",
            "area",
            "centre"
         ],
         [
            "university_arms_hotel",
            "phone",
            "01223351241"
         ],
         [
            "university_arms_hotel",
            "postcode",
            "cb21ad"
         ],
         [
            "university_arms_hotel",
            "pricerange",
            "expensive"
         ],
         [
            "university_arms_hotel",
            "stars",
            "4_star"
         ],
         [
            "university_arms_hotel",
            "type",
            "hotel"
         ],
         [
            "ashley_hotel",
            "address",
            "74_chesterton_road"
         ],
         [
            "ashley_hotel",
            "area",
            "north"
         ],
         [
            "ashley_hotel",
            "phone",
            "01223350059"
         ],
         [
            "ashley_hotel",
            "postcode",
            "cb41er"
         ],
         [
            "ashley_hotel",
            "pricerange",
            "moderate"
         ],
         [
            "ashley_hotel",
            "stars",
            "2_star"
         ],
         [
            "ashley_hotel",
            "type",
            "hotel"
         ],
         [
            "ashley_hotel",
            "choice",
            "3"
         ],
         [
            "ashley_hotel",
            "ref",
            "swvv72fs"
         ],
         [
            "university_arms_hotel",
            "address",
            "regent_street"
         ],
         [
            "university_arms_hotel",
            "area",
            "centre"
         ],
         [
            "university_arms_hotel",
            "phone",
            "01223351241"
         ],
         [
            "university_arms_hotel",
            "postcode",
            "cb21ad"
         ],
         [
            "university_arms_hotel",
            "pricerange",
            "expensive"
         ],
         [
            "university_arms_hotel",
            "stars",
            "4_star"
         ],
         [
            "university_arms_hotel",
            "type",
            "hotel"
         ],
         [
            "university_arms_hotel",
            "choice",
            "3"
         ],
         [
            "university_arms_hotel",
            "ref",
            "swvv72fs"
         ],
         [
            "gonville_hotel",
            "address",
            "gonville_place"
         ],
         [
            "gonville_hotel",
            "area",
            "centre"
         ],
         [
            "gonville_hotel",
            "phone",
            "01223366611"
         ],
         [
            "gonville_hotel",
            "postcode",
            "cb11ly"
         ],
         [
            "gonville_hotel",
            "pricerange",
            "expensive"
         ],
         [
            "gonville_hotel",
            "stars",
            "3_star"
         ],
         [
            "gonville_hotel",
            "type",
            "hotel"
         ],
         [
            "gonville_hotel",
            "choice",
            "3"
         ],
         [
            "gonville_hotel",
            "ref",
            "swvv72fs"
         ],
         [
            "express_by_holiday_inn_cambridge",
            "address",
            "15-17_norman_way,_coldhams_business_park"
         ],
         [
            "express_by_holiday_inn_cambridge",
            "area",
            "east"
         ],
         [
            "express_by_holiday_inn_cambridge",
            "phone",
            "01223866800"
         ],
         [
            "express_by_holiday_inn_cambridge",
            "postcode",
            "cb13lh"
         ],
         [
            "express_by_holiday_inn_cambridge",
            "pricerange",
            "expensive"
         ],
         [
            "express_by_holiday_inn_cambridge",
            "stars",
            "2_star"
         ],
         [
            "express_by_holiday_inn_cambridge",
            "type",
            "hotel"
         ],
         [
            "express_by_holiday_inn_cambridge",
            "choice",
            "3"
         ],
         [
            "express_by_holiday_inn_cambridge",
            "ref",
            "swvv72fs"
         ],
         [
            "gonville_hotel",
            "address",
            "gonville_place"
         ],
         [
            "gonville_hotel",
            "area",
            "centre"
         ],
         [
            "gonville_hotel",
            "phone",
            "01223366611"
         ],
         [
            "gonville_hotel",
            "postcode",
            "cb11ly"
         ],
         [
            "gonville_hotel",
            "pricerange",
            "expensive"
         ],
         [
            "gonville_hotel",
            "stars",
            "3_star"
         ],
         [
            "gonville_hotel",
            "type",
            "hotel"
         ]
      ]
   },
   {
      "task": "hotel",
      "utterances": [
         "i am looking for a hotel to stay at located in the centre .",
         "ok . there are 3 hotels located in the centre of town . they are in the moderate and expensive price ranges . do you have a preference ?",
         "i would like expensive , please .",
         "the gonville_hotel has 3_star , and the university_arms_hotel has 4 . both meet your other criteria . would you like to book a room at one of these ?",
         "yes , you can . i ' ll try the gonville ."
      ],
      "response": "i ' ll be happy to do that for you . how many people are in your party ?",
      "reference_entities": [],
      "kg": [
         [
            "cityroomz",
            "address",
            "sleeperz_hotel,_station_road"
         ],
         [
            "cityroomz",
            "area",
            "centre"
         ],
         [
            "cityroomz",
            "phone",
            "01223304050"
         ],
         [
            "cityroomz",
            "postcode",
            "cb12tz"
         ],
         [
            "cityroomz",
            "pricerange",
            "moderate"
         ],
         [
            "cityroomz",
            "stars",
            "0_star"
         ],
         [
            "cityroomz",
            "type",
            "hotel"
         ],
         [
            "cityroomz",
            "choice",
            "3"
         ],
         [
            "cityroomz",
            "ref",
            "swvv72fs"
         ],
         [
            "university_arms_hotel",
            "address",
            "regent_street"
         ],
         [
            "university_arms_hotel",
            "area",
            "centre"
         ],
         [
            "university_arms_hotel",
            "phone",
            "01223351241"
         ],
         [
            "university_arms_hotel",
            "postcode",
            "cb21ad"
         ],
         [
            "university_arms_hotel",
            "pricerange",
            "expensive"
         ],
         [
            "university_arms_hotel",
            "stars",
            "4_star"
         ],
         [
            "university_arms_hotel",
            "type",
            "hotel"
         ],
         [
            "ashley_hotel",
            "address",
            "74_chesterton_road"
         ],
         [
            "ashley_hotel",
            "area",
            "north"
         ],
         [
            "ashley_hotel",
            "phone",
            "01223350059"
         ],
         [
            "ashley_hotel",
            "postcode",
            "cb41er"
         ],
         [
            "ashley_hotel",
            "pricerange",
            "moderate"
         ],
         [
            "ashley_hotel",
            "stars",
            "2_star"
         ],
         [
            "ashley_hotel",
            "type",
            "hotel"
         ],
         [
            "ashley_hotel",
            "choice",
            "3"
         ],
         [
            "ashley_hotel",
            "ref",
            "swvv72fs"
         ],
         [
            "university_arms_hotel",
            "address",
            "regent_street"
         ],
         [
            "university_arms_hotel",
            "area",
            "centre"
         ],
         [
            "university_arms_hotel",
            "phone",
            "01223351241"
         ],
         [
            "university_arms_hotel",
            "postcode",
            "cb21ad"
         ],
         [
            "university_arms_hotel",
            "pricerange",
            "expensive"
         ],
         [
            "university_arms_hotel",
            "stars",
            "4_star"
         ],
         [
            "university_arms_hotel",
            "type",
            "hotel"
         ],
         [
            "university_arms_hotel",
            "choice",
            "3"
         ],
         [
            "university_arms_hotel",
            "ref",
            "swvv72fs"
         ],
         [
            "gonville_hotel",
            "address",
            "gonville_place"
         ],
         [
            "gonville_hotel",
            "area",
            "centre"
         ],
         [
            "gonville_hotel",
            "phone",
            "01223366611"
         ],
         [
            "gonville_hotel",
            "postcode",
            "cb11ly"
         ],
         [
            "gonville_hotel",
            "pricerange",
            "expensive"
         ],
         [
            "gonville_hotel",
            "stars",
            "3_star"
         ],
         [
            "gonville_hotel",
            "type",
            "hotel"
         ],
         [
            "gonville_hotel",
            "choice",
            "3"
         ],
         [
            "gonville_hotel",
            "ref",
            "swvv72fs"
         ],
         [
            "express_by_holiday_inn_cambridge",
            "address",
            "15-17_norman_way,_coldhams_business_park"
         ],
         [
            "express_by_holiday_inn_cambridge",
            "area",
            "east"
         ],
         [
            "express_by_holiday_inn_cambridge",
            "phone",
            "01223866800"
         ],
         [
            "express_by_holiday_inn_cambridge",
            "postcode",
            "cb13lh"
         ],
         [
            "express_by_holiday_inn_cambridge",
            "pricerange",
            "expensive"
         ],
         [
            "express_by_holiday_inn_cambridge",
            "stars",
            "2_star"
         ],
         [
            "express_by_holiday_inn_cambridge",
            "type",
            "hotel"
         ],
         [
            "express_by_holiday_inn_cambridge",
            "choice",
            "3"
         ],
         [
            "express_by_holiday_inn_cambridge",
            "ref",
            "swvv72fs"
         ],
         [
            "gonville_hotel",
            "address",
            "gonville_place"
         ],
         [
            "gonville_hotel",
            "area",
            "centre"
         ],
         [
            "gonville_hotel",
            "phone",
            "01223366611"
         ],
         [
            "gonville_hotel",
            "postcode",
            "cb11ly"
         ],
         [
            "gonville_hotel",
            "pricerange",
            "expensive"
         ],
         [
            "gonville_hotel",
            "stars",
            "3_star"
         ],
         [
            "gonville_hotel",
            "type",
            "hotel"
         ]
      ]
   },
   {
      "task": "hotel",
      "utterances": [
         "i am looking for a hotel to stay at located in the centre .",
         "ok . there are 3 hotels located in the centre of town . they are in the moderate and expensive price ranges . do you have a preference ?",
         "i would like expensive , please .",
         "the gonville_hotel has 3_star , and the university_arms_hotel has 4 . both meet your other criteria . would you like to book a room at one of these ?",
         "yes , you can . i ' ll try the gonville .",
         "i ' ll be happy to do that for you . how many people are in your party ?",
         "please book for 4 people ."
      ],
      "response": "what is your arrival day and number of days you wish to stay ?",
      "reference_entities": [],
      "kg": [
         [
            "cityroomz",
            "address",
            "sleeperz_hotel,_station_road"
         ],
         [
            "cityroomz",
            "area",
            "centre"
         ],
         [
            "cityroomz",
            "phone",
            "01223304050"
         ],
         [
            "cityroomz",
            "postcode",
            "cb12tz"
         ],
         [
            "cityroomz",
            "pricerange",
            "moderate"
         ],
         [
            "cityroomz",
            "stars",
            "0_star"
         ],
         [
            "cityroomz",
            "type",
            "hotel"
         ],
         [
            "cityroomz",
            "choice",
            "3"
         ],
         [
            "cityroomz",
            "ref",
            "swvv72fs"
         ],
         [
            "university_arms_hotel",
            "address",
            "regent_street"
         ],
         [
            "university_arms_hotel",
            "area",
            "centre"
         ],
         [
            "university_arms_hotel",
            "phone",
            "01223351241"
         ],
         [
            "university_arms_hotel",
            "postcode",
            "cb21ad"
         ],
         [
            "university_arms_hotel",
            "pricerange",
            "expensive"
         ],
         [
            "university_arms_hotel",
            "stars",
            "4_star"
         ],
         [
            "university_arms_hotel",
            "type",
            "hotel"
         ],
         [
            "ashley_hotel",
            "address",
            "74_chesterton_road"
         ],
         [
            "ashley_hotel",
            "area",
            "north"
         ],
         [
            "ashley_hotel",
            "phone",
            "01223350059"
         ],
         [
            "ashley_hotel",
            "postcode",
            "cb41er"
         ],
         [
            "ashley_hotel",
            "pricerange",
            "moderate"
         ],
         [
            "ashley_hotel",
            "stars",
            "2_star"
         ],
         [
            "ashley_hotel",
            "type",
            "hotel"
         ],
         [
            "ashley_hotel",
            "choice",
            "3"
         ],
         [
            "ashley_hotel",
            "ref",
            "swvv72fs"
         ],
         [
            "university_arms_hotel",
            "address",
            "regent_street"
         ],
         [
            "university_arms_hotel",
            "area",
            "centre"
         ],
         [
            "university_arms_hotel",
            "phone",
            "01223351241"
         ],
         [
            "university_arms_hotel",
            "postcode",
            "cb21ad"
         ],
         [
            "university_arms_hotel",
            "pricerange",
            "expensive"
         ],
         [
            "university_arms_hotel",
            "stars",
            "4_star"
         ],
         [
            "university_arms_hotel",
            "type",
            "hotel"
         ],
         [
            "university_arms_hotel",
            "choice",
            "3"
         ],
         [
            "university_arms_hotel",
            "ref",
            "swvv72fs"
         ],
         [
            "gonville_hotel",
            "address",
            "gonville_place"
         ],
         [
            "gonville_hotel",
            "area",
            "centre"
         ],
         [
            "gonville_hotel",
            "phone",
            "01223366611"
         ],
         [
            "gonville_hotel",
            "postcode",
            "cb11ly"
         ],
         [
            "gonville_hotel",
            "pricerange",
            "expensive"
         ],
         [
            "gonville_hotel",
            "stars",
            "3_star"
         ],
         [
            "gonville_hotel",
            "type",
            "hotel"
         ],
         [
            "gonville_hotel",
            "choice",
            "3"
         ],
         [
            "gonville_hotel",
            "ref",
            "swvv72fs"
         ],
         [
            "express_by_holiday_inn_cambridge",
            "address",
            "15-17_norman_way,_coldhams_business_park"
         ],
         [
            "express_by_holiday_inn_cambridge",
            "area",
            "east"
         ],
         [
            "express_by_holiday_inn_cambridge",
            "phone",
            "01223866800"
         ],
         [
            "express_by_holiday_inn_cambridge",
            "postcode",
            "cb13lh"
         ],
         [
            "express_by_holiday_inn_cambridge",
            "pricerange",
            "expensive"
         ],
         [
            "express_by_holiday_inn_cambridge",
            "stars",
            "2_star"
         ],
         [
            "express_by_holiday_inn_cambridge",
            "type",
            "hotel"
         ],
         [
            "express_by_holiday_inn_cambridge",
            "choice",
            "3"
         ],
         [
            "express_by_holiday_inn_cambridge",
            "ref",
            "swvv72fs"
         ],
         [
            "gonville_hotel",
            "address",
            "gonville_place"
         ],
         [
            "gonville_hotel",
            "area",
            "centre"
         ],
         [
            "gonville_hotel",
            "phone",
            "01223366611"
         ],
         [
            "gonville_hotel",
            "postcode",
            "cb11ly"
         ],
         [
            "gonville_hotel",
            "pricerange",
            "expensive"
         ],
         [
            "gonville_hotel",
            "stars",
            "3_star"
         ],
         [
            "gonville_hotel",
            "type",
            "hotel"
         ]
      ]
   },
   {
      "task": "hotel",
      "utterances": [
         "i am looking for a hotel to stay at located in the centre .",
         "ok . there are 3 hotels located in the centre of town . they are in the moderate and expensive price ranges . do you have a preference ?",
         "i would like expensive , please .",
         "the gonville_hotel has 3_star , and the university_arms_hotel has 4 . both meet your other criteria . would you like to book a room at one of these ?",
         "yes , you can . i ' ll try the gonville .",
         "i ' ll be happy to do that for you . how many people are in your party ?",
         "please book for 4 people .",
         "what is your arrival day and number of days you wish to stay ?",
         "i will be arriving on sunday and staying for 3 nights . and there will be 2 people , not 4 ."
      ],
      "response": "okay , your room is reserved . the reference number is swvv72fs . is there anything else i can help with ?",
      "reference_entities": [
         "swvv72fs"
      ],
      "kg": [
         [
            "cityroomz",
            "address",
            "sleeperz_hotel,_station_road"
         ],
         [
            "cityroomz",
            "area",
            "centre"
         ],
         [
            "cityroomz",
            "phone",
            "01223304050"
         ],
         [
            "cityroomz",
            "postcode",
            "cb12tz"
         ],
         [
            "cityroomz",
            "pricerange",
            "moderate"
         ],
         [
            "cityroomz",
            "stars",
            "0_star"
         ],
         [
            "cityroomz",
            "type",
            "hotel"
         ],
         [
            "cityroomz",
            "choice",
            "3"
         ],
         [
            "cityroomz",
            "ref",
            "swvv72fs"
         ],
         [
            "university_arms_hotel",
            "address",
            "regent_street"
         ],
         [
            "university_arms_hotel",
            "area",
            "centre"
         ],
         [
            "university_arms_hotel",
            "phone",
            "01223351241"
         ],
         [
            "university_arms_hotel",
            "postcode",
            "cb21ad"
         ],
         [
            "university_arms_hotel",
            "pricerange",
            "expensive"
         ],
         [
            "university_arms_hotel",
            "stars",
            "4_star"
         ],
         [
            "university_arms_hotel",
            "type",
            "hotel"
         ],
         [
            "ashley_hotel",
            "address",
            "74_chesterton_road"
         ],
         [
            "ashley_hotel",
            "area",
            "north"
         ],
         [
            "ashley_hotel",
            "phone",
            "01223350059"
         ],
         [
            "ashley_hotel",
            "postcode",
            "cb41er"
         ],
         [
            "ashley_hotel",
            "pricerange",
            "moderate"
         ],
         [
            "ashley_hotel",
            "stars",
            "2_star"
         ],
         [
            "ashley_hotel",
            "type",
            "hotel"
         ],
         [
            "ashley_hotel",
            "choice",
            "3"
         ],
         [
            "ashley_hotel",
            "ref",
            "swvv72fs"
         ],
         [
            "university_arms_hotel",
            "address",
            "regent_street"
         ],
         [
            "university_arms_hotel",
            "area",
            "centre"
         ],
         [
            "university_arms_hotel",
            "phone",
            "01223351241"
         ],
         [
            "university_arms_hotel",
            "postcode",
            "cb21ad"
         ],
         [
            "university_arms_hotel",
            "pricerange",
            "expensive"
         ],
         [
            "university_arms_hotel",
            "stars",
            "4_star"
         ],
         [
            "university_arms_hotel",
            "type",
            "hotel"
         ],
         [
            "university_arms_hotel",
            "choice",
            "3"
         ],
         [
            "university_arms_hotel",
            "ref",
            "swvv72fs"
         ],
         [
            "gonville_hotel",
            "address",
            "gonville_place"
         ],
         [
            "gonville_hotel",
            "area",
            "centre"
         ],
         [
            "gonville_hotel",
            "phone",
            "01223366611"
         ],
         [
            "gonville_hotel",
            "postcode",
            "cb11ly"
         ],
         [
            "gonville_hotel",
            "pricerange",
            "expensive"
         ],
         [
            "gonville_hotel",
            "stars",
            "3_star"
         ],
         [
            "gonville_hotel",
            "type",
            "hotel"
         ],
         [
            "gonville_hotel",
            "choice",
            "3"
         ],
         [
            "gonville_hotel",
            "ref",
            "swvv72fs"
         ],
         [
            "express_by_holiday_inn_cambridge",
            "address",
            "15-17_norman_way,_coldhams_business_park"
         ],
         [
            "express_by_holiday_inn_cambridge",
            "area",
            "east"
         ],
         [
            "express_by_holiday_inn_cambridge",
            "phone",
            "01223866800"
         ],
         [
            "express_by_holiday_inn_cambridge",
            "postcode",
            "cb13lh"
         ],
         [
            "express_by_holiday_inn_cambridge",
            "pricerange",
            "expensive"
         ],
         [
            "express_by_holiday_inn_cambridge",
            "stars",
            "2_star"
         ],
         [
            "express_by_holiday_inn_cambridge",
            "type",
            "hotel"
         ],
         [
            "express_by_holiday_inn_cambridge",
            "choice",
            "3"
         ],
         [
            "express_by_holiday_inn_cambridge",
            "ref",
            "swvv72fs"
         ],
         [
            "gonville_hotel",
            "address",
            "gonville_place"
         ],
         [
            "gonville_hotel",
            "area",
            "centre"
         ],
         [
            "gonville_hotel",
            "phone",
            "01223366611"
         ],
         [
            "gonville_hotel",
            "postcode",
            "cb11ly"
         ],
         [
            "gonville_hotel",
            "pricerange",
            "expensive"
         ],
         [
            "gonville_hotel",
            "stars",
            "3_star"
         ],
         [
            "gonville_hotel",
            "type",
            "hotel"
         ]
      ]
   },
   {
      "task": "hotel",
      "utterances": [
         "i am looking for a hotel to stay at located in the centre .",
         "ok . there are 3 hotels located in the centre of town . they are in the moderate and expensive price ranges . do you have a preference ?",
         "i would like expensive , please .",
         "the gonville_hotel has 3_star , and the university_arms_hotel has 4 . both meet your other criteria . would you like to book a room at one of these ?",
         "yes , you can . i ' ll try the gonville .",
         "i ' ll be happy to do that for you . how many people are in your party ?",
         "please book for 4 people .",
         "what is your arrival day and number of days you wish to stay ?",
         "i will be arriving on sunday and staying for 3 nights . and there will be 2 people , not 4 .",
         "okay , your room is reserved . the reference number is swvv72fs . is there anything else i can help with ?",
         "no that ' s all . thanks ."
      ],
      "response": "you ' re welcome . have a great day !",
      "reference_entities": [],
      "kg": [
         [
            "cityroomz",
            "address",
            "sleeperz_hotel,_station_road"
         ],
         [
            "cityroomz",
            "area",
            "centre"
         ],
         [
            "cityroomz",
            "phone",
            "01223304050"
         ],
         [
            "cityroomz",
            "postcode",
            "cb12tz"
         ],
         [
            "cityroomz",
            "pricerange",
            "moderate"
         ],
         [
            "cityroomz",
            "stars",
            "0_star"
         ],
         [
            "cityroomz",
            "type",
            "hotel"
         ],
         [
            "cityroomz",
            "choice",
            "3"
         ],
         [
            "cityroomz",
            "ref",
            "swvv72fs"
         ],
         [
            "university_arms_hotel",
            "address",
            "regent_street"
         ],
         [
            "university_arms_hotel",
            "area",
            "centre"
         ],
         [
            "university_arms_hotel",
            "phone",
            "01223351241"
         ],
         [
            "university_arms_hotel",
            "postcode",
            "cb21ad"
         ],
         [
            "university_arms_hotel",
            "pricerange",
            "expensive"
         ],
         [
            "university_arms_hotel",
            "stars",
            "4_star"
         ],
         [
            "university_arms_hotel",
            "type",
            "hotel"
         ],
         [
            "ashley_hotel",
            "address",
            "74_chesterton_road"
         ],
         [
            "ashley_hotel",
            "area",
            "north"
         ],
         [
            "ashley_hotel",
            "phone",
            "01223350059"
         ],
         [
            "ashley_hotel",
            "postcode",
            "cb41er"
         ],
         [
            "ashley_hotel",
            "pricerange",
            "moderate"
         ],
         [
            "ashley_hotel",
            "stars",
            "2_star"
         ],
         [
            "ashley_hotel",
            "type",
            "hotel"
         ],
         [
            "ashley_hotel",
            "choice",
            "3"
         ],
         [
            "ashley_hotel",
            "ref",
            "swvv72fs"
         ],
         [
            "university_arms_hotel",
            "address",
            "regent_street"
         ],
         [
            "university_arms_hotel",
            "area",
            "centre"
         ],
         [
            "university_arms_hotel",
            "phone",
            "01223351241"
         ],
         [
            "university_arms_hotel",
            "postcode",
            "cb21ad"
         ],
         [
            "university_arms_hotel",
            "pricerange",
            "expensive"
         ],
         [
            "university_arms_hotel",
            "stars",
            "4_star"
         ],
         [
            "university_arms_hotel",
            "type",
            "hotel"
         ],
         [
            "university_arms_hotel",
            "choice",
            "3"
         ],
         [
            "university_arms_hotel",
            "ref",
            "swvv72fs"
         ],
         [
            "gonville_hotel",
            "address",
            "gonville_place"
         ],
         [
            "gonville_hotel",
            "area",
            "centre"
         ],
         [
            "gonville_hotel",
            "phone",
            "01223366611"
         ],
         [
            "gonville_hotel",
            "postcode",
            "cb11ly"
         ],
         [
            "gonville_hotel",
            "pricerange",
            "expensive"
         ],
         [
            "gonville_hotel",
            "stars",
            "3_star"
         ],
         [
            "gonville_hotel",
            "type",
            "hotel"
         ],
         [
            "gonville_hotel",
            "choice",
            "3"
         ],
         [
            "gonville_hotel",
            "ref",
            "swvv72fs"
         ],
         [
            "express_by_holiday_inn_cambridge",
            "address",
            "15-17_norman_way,_coldhams_business_park"
         ],
         [
            "express_by_holiday_inn_cambridge",
            "area",
            "east"
         ],
         [
            "express_by_holiday_inn_cambridge",
            "phone",
            "01223866800"
         ],
         [
            "express_by_holiday_inn_cambridge",
            "postcode",
            "cb13lh"
         ],
         [
            "express_by_holiday_inn_cambridge",
            "pricerange",
            "expensive"
         ],
         [
            "express_by_holiday_inn_cambridge",
            "stars",
            "2_star"
         ],
         [
            "express_by_holiday_inn_cambridge",
            "type",
            "hotel"
         ],
         [
            "express_by_holiday_inn_cambridge",
            "choice",
            "3"
         ],
         [
            "express_by_holiday_inn_cambridge",
            "ref",
            "swvv72fs"
         ],
         [
            "gonville_hotel",
            "address",
            "gonville_place"
         ],
         [
            "gonville_hotel",
            "area",
            "centre"
         ],
         [
            "gonville_hotel",
            "phone",
            "01223366611"
         ],
         [
            "gonville_hotel",
            "postcode",
            "cb11ly"
         ],
         [
            "gonville_hotel",
            "pricerange",
            "expensive"
         ],
         [
            "gonville_hotel",
            "stars",
            "3_star"
         ],
         [
            "gonville_hotel",
            "type",
            "hotel"
         ]
      ]
   },
   {
      "task": "restaurant",
      "utterances": [
         "i ' m looking for a place to dine on the south side of town . please find a place that ' s in the expensive price range ."
      ],
      "response": "i found five expensive restaurants on the south side of town . would you prefer chinese , indian , italian or mexican ?",
      "reference_entities": [
         "mexican",
         "indian",
         "expensive",
         "south",
         "five",
         "chinese",
         "italian"
      ],
      "kg": [
         [
            "taj_tandoori",
            "address",
            "64_cherry_hinton_road_cherry_hinton"
         ],
         [
            "taj_tandoori",
            "area",
            "south"
         ],
         [
            "taj_tandoori",
            "food",
            "indian"
         ],
         [
            "taj_tandoori",
            "phone",
            "01223412299"
         ],
         [
            "taj_tandoori",
            "postcode",
            "cb17aa"
         ],
         [
            "taj_tandoori",
            "pricerange",
            "expensive"
         ],
         [
            "taj_tandoori",
            "type",
            "restaurant"
         ],
         [
            "taj_tandoori",
            "choice",
            "five"
         ],
         [
            "curry_garden",
            "address",
            "106_regent_street_city_centre"
         ],
         [
            "curry_garden",
            "area",
            "centre"
         ],
         [
            "curry_garden",
            "food",
            "indian"
         ],
         [
            "curry_garden",
            "phone",
            "01223302330"
         ],
         [
            "curry_garden",
            "postcode",
            "cb21dp"
         ],
         [
            "curry_garden",
            "pricerange",
            "expensive"
         ],
         [
            "curry_garden",
            "type",
            "restaurant"
         ],
         [
            "curry_garden",
            "choice",
            "five"
         ],
         [
            "peking_restaurant",
            "address",
            "10_homerton_street_city_centre"
         ],
         [
            "peking_restaurant",
            "area",
            "south"
         ],
         [
            "peking_restaurant",
            "food",
            "chinese"
         ],
         [
            "peking_restaurant",
            "phone",
            "01223354755"
         ],
         [
            "peking_restaurant",
            "postcode",
            "cb28nx"
         ],
         [
            "peking_restaurant",
            "pricerange",
            "expensive"
         ],
         [
            "peking_restaurant",
            "type",
            "restaurant"
         ],
         [
            "peking_restaurant",
            "choice",
            "five"
         ],
         [
            "chiquito_restaurant_bar",
            "address",
            "2g_cambridge_leisure_park_cherry_hinton_road_cherry_hinton"
         ],
         [
            "chiquito_restaurant_bar",
            "area",
            "south"
         ],
         [
            "chiquito_restaurant_bar",
            "food",
            "mexican"
         ],
         [
            "chiquito_restaurant_bar",
            "phone",
            "01223400170"
         ],
         [
            "chiquito_restaurant_bar",
            "postcode",
            "cb17dy"
         ],
         [
            "chiquito_restaurant_bar",
            "pricerange",
            "expensive"
         ],
         [
            "chiquito_restaurant_bar",
            "type",
            "restaurant"
         ],
         [
            "the_good_luck_chinese_food_takeaway",
            "address",
            "82_cherry_hinton_road_cherry_hinton"
         ],
         [
            "the_good_luck_chinese_food_takeaway",
            "area",
            "south"
         ],
         [
            "the_good_luck_chinese_food_takeaway",
            "food",
            "chinese"
         ],
         [
            "the_good_luck_chinese_food_takeaway",
            "phone",
            "01223244149"
         ],
         [
            "the_good_luck_chinese_food_takeaway",
            "postcode",
            "cb17ag"
         ],
         [
            "the_good_luck_chinese_food_takeaway",
            "pricerange",
            "expensive"
         ],
         [
            "the_good_luck_chinese_food_takeaway",
            "type",
            "restaurant"
         ],
         [
            "the_good_luck_chinese_food_takeaway",
            "choice",
            "five"
         ],
         [
            "frankie_and_bennys",
            "address",
            "cambridge_leisure_park_clifton_way_cherry_hinton"
         ],
         [
            "frankie_and_bennys",
            "area",
            "south"
         ],
         [
            "frankie_and_bennys",
            "food",
            "italian"
         ],
         [
            "frankie_and_bennys",
            "phone",
            "01223412430"
         ],
         [
            "frankie_and_bennys",
            "postcode",
            "cb17dy"
         ],
         [
            "frankie_and_bennys",
            "pricerange",
            "expensive"
         ],
         [
            "frankie_and_bennys",
            "type",
            "restaurant"
         ],
         [
            "frankie_and_bennys",
            "choice",
            "five"
         ],
         [
            "chiquito_restaurant_bar",
            "address",
            "2g_cambridge_leisure_park_cherry_hinton_road_cherry_hinton"
         ],
         [
            "chiquito_restaurant_bar",
            "area",
            "south"
         ],
         [
            "chiquito_restaurant_bar",
            "food",
            "mexican"
         ],
         [
            "chiquito_restaurant_bar",
            "phone",
            "01223400170"
         ],
         [
            "chiquito_restaurant_bar",
            "postcode",
            "cb17dy"
         ],
         [
            "chiquito_restaurant_bar",
            "pricerange",
            "expensive"
         ],
         [
            "chiquito_restaurant_bar",
            "type",
            "restaurant"
         ],
         [
            "chiquito_restaurant_bar",
            "choice",
            "five"
         ]
      ]
   },
   {
      "task": "restaurant",
      "utterances": [
         "i ' m looking for a place to dine on the south side of town . please find a place that ' s in the expensive price range .",
         "i found five expensive restaurants on the south side of town . would you prefer chinese , indian , italian or mexican ?",
         "do you have a favorite you could recommend ? i will need the phone and postcode and food type also please ."
      ],
      "response": "if you ask me , the chiquito_restaurant_bar serves the best mexican food around . their postcode is cb17dy . you can reach them at 01223400170 . can i help with anything else ?",
      "reference_entities": [
         "cb17dy",
         "mexican",
         "01223400170",
         "chiquito_restaurant_bar"
      ],
      "kg": [
         [
            "taj_tandoori",
            "address",
            "64_cherry_hinton_road_cherry_hinton"
         ],
         [
            "taj_tandoori",
            "area",
            "south"
         ],
         [
            "taj_tandoori",
            "food",
            "indian"
         ],
         [
            "taj_tandoori",
            "phone",
            "01223412299"
         ],
         [
            "taj_tandoori",
            "postcode",
            "cb17aa"
         ],
         [
            "taj_tandoori",
            "pricerange",
            "expensive"
         ],
         [
            "taj_tandoori",
            "type",
            "restaurant"
         ],
         [
            "taj_tandoori",
            "choice",
            "five"
         ],
         [
            "curry_garden",
            "address",
            "106_regent_street_city_centre"
         ],
         [
            "curry_garden",
            "area",
            "centre"
         ],
         [
            "curry_garden",
            "food",
            "indian"
         ],
         [
            "curry_garden",
            "phone",
            "01223302330"
         ],
         [
            "curry_garden",
            "postcode",
            "cb21dp"
         ],
         [
            "curry_garden",
            "pricerange",
            "expensive"
         ],
         [
            "curry_garden",
            "type",
            "restaurant"
         ],
         [
            "curry_garden",
            "choice",
            "five"
         ],
         [
            "peking_restaurant",
            "address",
            "10_homerton_street_city_centre"
         ],
         [
            "peking_restaurant",
            "area",
            "south"
         ],
         [
            "peking_restaurant",
            "food",
            "chinese"
         ],
         [
            "peking_restaurant",
            "phone",
            "01223354755"
         ],
         [
            "peking_restaurant",
            "postcode",
            "cb28nx"
         ],
         [
            "peking_restaurant",
            "pricerange",
            "expensive"
         ],
         [
            "peking_restaurant",
            "type",
            "restaurant"
         ],
         [
            "peking_restaurant",
            "choice",
            "five"
         ],
         [
            "chiquito_restaurant_bar",
            "address",
            "2g_cambridge_leisure_park_cherry_hinton_road_cherry_hinton"
         ],
         [
            "chiquito_restaurant_bar",
            "area",
            "south"
         ],
         [
            "chiquito_restaurant_bar",
            "food",
            "mexican"
         ],
         [
            "chiquito_restaurant_bar",
            "phone",
            "01223400170"
         ],
         [
            "chiquito_restaurant_bar",
            "postcode",
            "cb17dy"
         ],
         [
            "chiquito_restaurant_bar",
            "pricerange",
            "expensive"
         ],
         [
            "chiquito_restaurant_bar",
            "type",
            "restaurant"
         ],
         [
            "the_good_luck_chinese_food_takeaway",
            "address",
            "82_cherry_hinton_road_cherry_hinton"
         ],
         [
            "the_good_luck_chinese_food_takeaway",
            "area",
            "south"
         ],
         [
            "the_good_luck_chinese_food_takeaway",
            "food",
            "chinese"
         ],
         [
            "the_good_luck_chinese_food_takeaway",
            "phone",
            "01223244149"
         ],
         [
            "the_good_luck_chinese_food_takeaway",
            "postcode",
            "cb17ag"
         ],
         [
            "the_good_luck_chinese_food_takeaway",
            "pricerange",
            "expensive"
         ],
         [
            "the_good_luck_chinese_food_takeaway",
            "type",
            "restaurant"
         ],
         [
            "the_good_luck_chinese_food_takeaway",
            "choice",
            "five"
         ],
         [
            "frankie_and_bennys",
            "address",
            "cambridge_leisure_park_clifton_way_cherry_hinton"
         ],
         [
            "frankie_and_bennys",
            "area",
            "south"
         ],
         [
            "frankie_and_bennys",
            "food",
            "italian"
         ],
         [
            "frankie_and_bennys",
            "phone",
            "01223412430"
         ],
         [
            "frankie_and_bennys",
            "postcode",
            "cb17dy"
         ],
         [
            "frankie_and_bennys",
            "pricerange",
            "expensive"
         ],
         [
            "frankie_and_bennys",
            "type",
            "restaurant"
         ],
         [
            "frankie_and_bennys",
            "choice",
            "five"
         ],
         [
            "chiquito_restaurant_bar",
            "address",
            "2g_cambridge_leisure_park_cherry_hinton_road_cherry_hinton"
         ],
         [
            "chiquito_restaurant_bar",
            "area",
            "south"
         ],
         [
            "chiquito_restaurant_bar",
            "food",
            "mexican"
         ],
         [
            "chiquito_restaurant_bar",
            "phone",
            "01223400170"
         ],
         [
            "chiquito_restaurant_bar",
            "postcode",
            "cb17dy"
         ],
         [
            "chiquito_restaurant_bar",
            "pricerange",
            "expensive"
         ],
         [
            "chiquito_restaurant_bar",
            "type",
            "restaurant"
         ],
         [
            "chiquito_restaurant_bar",
            "choice",
            "five"
         ]
      ]
   },
   {
      "task": "restaurant",
      "utterances": [
         "i ' m looking for a place to dine on the south side of town . please find a place that ' s in the expensive price range .",
         "i found five expensive restaurants on the south side of town . would you prefer chinese , indian , italian or mexican ?",
         "do you have a favorite you could recommend ? i will need the phone and postcode and food type also please .",
         "if you ask me , the chiquito_restaurant_bar serves the best mexican food around . their postcode is cb17dy . you can reach them at 01223400170 . can i help with anything else ?",
         "no , that will be it . thank you for your help ."
      ],
      "response": "thank you . have a nice day .",
      "reference_entities": [],
      "kg": [
         [
            "taj_tandoori",
            "address",
            "64_cherry_hinton_road_cherry_hinton"
         ],
         [
            "taj_tandoori",
            "area",
            "south"
         ],
         [
            "taj_tandoori",
            "food",
            "indian"
         ],
         [
            "taj_tandoori",
            "phone",
            "01223412299"
         ],
         [
            "taj_tandoori",
            "postcode",
            "cb17aa"
         ],
         [
            "taj_tandoori",
            "pricerange",
            "expensive"
         ],
         [
            "taj_tandoori",
            "type",
            "restaurant"
         ],
         [
            "taj_tandoori",
            "choice",
            "five"
         ],
         [
            "curry_garden",
            "address",
            "106_regent_street_city_centre"
         ],
         [
            "curry_garden",
            "area",
            "centre"
         ],
         [
            "curry_garden",
            "food",
            "indian"
         ],
         [
            "curry_garden",
            "phone",
            "01223302330"
         ],
         [
            "curry_garden",
            "postcode",
            "cb21dp"
         ],
         [
            "curry_garden",
            "pricerange",
            "expensive"
         ],
         [
            "curry_garden",
            "type",
            "restaurant"
         ],
         [
            "curry_garden",
            "choice",
            "five"
         ],
         [
            "peking_restaurant",
            "address",
            "10_homerton_street_city_centre"
         ],
         [
            "peking_restaurant",
            "area",
            "south"
         ],
         [
            "peking_restaurant",
            "food",
            "chinese"
         ],
         [
            "peking_restaurant",
            "phone",
            "01223354755"
         ],
         [
            "peking_restaurant",
            "postcode",
            "cb28nx"
         ],
         [
            "peking_restaurant",
            "pricerange",
            "expensive"
         ],
         [
            "peking_restaurant",
            "type",
            "restaurant"
         ],
         [
            "peking_restaurant",
            "choice",
            "five"
         ],
         [
            "chiquito_restaurant_bar",
            "address",
            "2g_cambridge_leisure_park_cherry_hinton_road_cherry_hinton"
         ],
         [
            "chiquito_restaurant_bar",
            "area",
            "south"
         ],
         [
            "chiquito_restaurant_bar",
            "food",
            "mexican"
         ],
         [
            "chiquito_restaurant_bar",
            "phone",
            "01223400170"
         ],
         [
            "chiquito_restaurant_bar",
            "postcode",
            "cb17dy"
         ],
         [
            "chiquito_restaurant_bar",
            "pricerange",
            "expensive"
         ],
         [
            "chiquito_restaurant_bar",
            "type",
            "restaurant"
         ],
         [
            "the_good_luck_chinese_food_takeaway",
            "address",
            "82_cherry_hinton_road_cherry_hinton"
         ],
         [
            "the_good_luck_chinese_food_takeaway",
            "area",
            "south"
         ],
         [
            "the_good_luck_chinese_food_takeaway",
            "food",
            "chinese"
         ],
         [
            "the_good_luck_chinese_food_takeaway",
            "phone",
            "01223244149"
         ],
         [
            "the_good_luck_chinese_food_takeaway",
            "postcode",
            "cb17ag"
         ],
         [
            "the_good_luck_chinese_food_takeaway",
            "pricerange",
            "expensive"
         ],
         [
            "the_good_luck_chinese_food_takeaway",
            "type",
            "restaurant"
         ],
         [
            "the_good_luck_chinese_food_takeaway",
            "choice",
            "five"
         ],
         [
            "frankie_and_bennys",
            "address",
            "cambridge_leisure_park_clifton_way_cherry_hinton"
         ],
         [
            "frankie_and_bennys",
            "area",
            "south"
         ],
         [
            "frankie_and_bennys",
            "food",
            "italian"
         ],
         [
            "frankie_and_bennys",
            "phone",
            "01223412430"
         ],
         [
            "frankie_and_bennys",
            "postcode",
            "cb17dy"
         ],
         [
            "frankie_and_bennys",
            "pricerange",
            "expensive"
         ],
         [
            "frankie_and_bennys",
            "type",
            "restaurant"
         ],
         [
            "frankie_and_bennys",
            "choice",
            "five"
         ],
         [
            "chiquito_restaurant_bar",
            "address",
            "2g_cambridge_leisure_park_cherry_hinton_road_cherry_hinton"
         ],
         [
            "chiquito_restaurant_bar",
            "area",
            "south"
         ],
         [
            "chiquito_restaurant_bar",
            "food",
            "mexican"
         ],
         [
            "chiquito_restaurant_bar",
            "phone",
            "01223400170"
         ],
         [
            "chiquito_restaurant_bar",
            "postcode",
            "cb17dy"
         ],
         [
            "chiquito_restaurant_bar",
            "pricerange",
            "expensive"
         ],
         [
            "chiquito_restaurant_bar",
            "type",
            "restaurant"
         ],
         [
            "chiquito_restaurant_bar",
            "choice",
            "five"
         ]
      ]
   },
   {
      "task": "restaurant",
      "utterances": [
         "i would like to try saigon_city ."
      ],
      "response": "great choice . when can i make the reservation for ?",
      "reference_entities": [],
      "kg": [
         [
            "pizza_hut_cherry_hinton",
            "address",
            "g4_cambridge_leisure_park_clifton_way_cherry_hinton"
         ],
         [
            "pizza_hut_cherry_hinton",
            "area",
            "south"
         ],
         [
            "pizza_hut_cherry_hinton",
            "food",
            "italian"
         ],
         [
            "pizza_hut_cherry_hinton",
            "phone",
            "01223323737"
         ],
         [
            "pizza_hut_cherry_hinton",
            "postcode",
            "cb17dy"
         ],
         [
            "pizza_hut_cherry_hinton",
            "pricerange",
            "moderate"
         ],
         [
            "pizza_hut_cherry_hinton",
            "type",
            "restaurant"
         ],
         [
            "pizza_hut_cherry_hinton",
            "ref",
            "p9d58c0o"
         ],
         [
            "pizza_hut_city_centre",
            "address",
            "regent_street_city_centre"
         ],
         [
            "pizza_hut_city_centre",
            "area",
            "centre"
         ],
         [
            "pizza_hut_city_centre",
            "food",
            "italian"
         ],
         [
            "pizza_hut_city_centre",
            "phone",
            "01223323737"
         ],
         [
            "pizza_hut_city_centre",
            "postcode",
            "cb21ab"
         ],
         [
            "pizza_hut_city_centre",
            "pricerange",
            "cheap"
         ],
         [
            "pizza_hut_city_centre",
            "type",
            "restaurant"
         ],
         [
            "pizza_hut_city_centre",
            "ref",
            "p9d58c0o"
         ],
         [
            "saigon_city",
            "address",
            "169_high_street_chesterton_chesterton"
         ],
         [
            "saigon_city",
            "area",
            "north"
         ],
         [
            "saigon_city",
            "food",
            "asian_oriental"
         ],
         [
            "saigon_city",
            "phone",
            "01223356555"
         ],
         [
            "saigon_city",
            "postcode",
            "cb41nl"
         ],
         [
            "saigon_city",
            "pricerange",
            "expensive"
         ],
         [
            "saigon_city",
            "type",
            "restaurant"
         ],
         [
            "the_missing_sock",
            "address",
            "finders_corner_newmarket_road"
         ],
         [
            "the_missing_sock",
            "area",
            "east"
         ],
         [
            "the_missing_sock",
            "food",
            "international"
         ],
         [
            "the_missing_sock",
            "phone",
            "01223812660"
         ],
         [
            "the_missing_sock",
            "postcode",
            "cb259aq"
         ],
         [
            "the_missing_sock",
            "pricerange",
            "cheap"
         ],
         [
            "the_missing_sock",
            "type",
            "restaurant"
         ],
         [
            "the_missing_sock",
            "ref",
            "p9d58c0o"
         ],
         [
            "curry_garden",
            "address",
            "106_regent_street_city_centre"
         ],
         [
            "curry_garden",
            "area",
            "centre"
         ],
         [
            "curry_garden",
            "food",
            "indian"
         ],
         [
            "curry_garden",
            "phone",
            "01223302330"
         ],
         [
            "curry_garden",
            "postcode",
            "cb21dp"
         ],
         [
            "curry_garden",
            "pricerange",
            "expensive"
         ],
         [
            "curry_garden",
            "type",
            "restaurant"
         ],
         [
            "curry_garden",
            "ref",
            "p9d58c0o"
         ],
         [
            "the_good_luck_chinese_food_takeaway",
            "address",
            "82_cherry_hinton_road_cherry_hinton"
         ],
         [
            "the_good_luck_chinese_food_takeaway",
            "area",
            "south"
         ],
         [
            "the_good_luck_chinese_food_takeaway",
            "food",
            "chinese"
         ],
         [
            "the_good_luck_chinese_food_takeaway",
            "phone",
            "01223244149"
         ],
         [
            "the_good_luck_chinese_food_takeaway",
            "postcode",
            "cb17ag"
         ],
         [
            "the_good_luck_chinese_food_takeaway",
            "pricerange",
            "expensive"
         ],
         [
            "the_good_luck_chinese_food_takeaway",
            "type",
            "restaurant"
         ],
         [
            "the_good_luck_chinese_food_takeaway",
            "ref",
            "p9d58c0o"
         ],
         [
            "saigon_city",
            "address",
            "169_high_street_chesterton_chesterton"
         ],
         [
            "saigon_city",
            "area",
            "north"
         ],
         [
            "saigon_city",
            "food",
            "asian_oriental"
         ],
         [
            "saigon_city",
            "phone",
            "01223356555"
         ],
         [
            "saigon_city",
            "postcode",
            "cb41nl"
         ],
         [
            "saigon_city",
            "pricerange",
            "expensive"
         ],
         [
            "saigon_city",
            "type",
            "restaurant"
         ],
         [
            "saigon_city",
            "ref",
            "p9d58c0o"
         ]
      ]
   },
   {
      "task": "restaurant",
      "utterances": [
         "i would like to try saigon_city .",
         "great choice . when can i make the reservation for ?",
         "5 people on a wednesday at 19:45 ."
      ],
      "response": "you got it . here is your reference number: p9d58c0o .",
      "reference_entities": [
         "p9d58c0o"
      ],
      "kg": [
         [
            "pizza_hut_cherry_hinton",
            "address",
            "g4_cambridge_leisure_park_clifton_way_cherry_hinton"
         ],
         [
            "pizza_hut_cherry_hinton",
            "area",
            "south"
         ],
         [
            "pizza_hut_cherry_hinton",
            "food",
            "italian"
         ],
         [
            "pizza_hut_cherry_hinton",
            "phone",
            "01223323737"
         ],
         [
            "pizza_hut_cherry_hinton",
            "postcode",
            "cb17dy"
         ],
         [
            "pizza_hut_cherry_hinton",
            "pricerange",
            "moderate"
         ],
         [
            "pizza_hut_cherry_hinton",
            "type",
            "restaurant"
         ],
         [
            "pizza_hut_cherry_hinton",
            "ref",
            "p9d58c0o"
         ],
         [
            "pizza_hut_city_centre",
            "address",
            "regent_street_city_centre"
         ],
         [
            "pizza_hut_city_centre",
            "area",
            "centre"
         ],
         [
            "pizza_hut_city_centre",
            "food",
            "italian"
         ],
         [
            "pizza_hut_city_centre",
            "phone",
            "01223323737"
         ],
         [
            "pizza_hut_city_centre",
            "postcode",
            "cb21ab"
         ],
         [
            "pizza_hut_city_centre",
            "pricerange",
            "cheap"
         ],
         [
            "pizza_hut_city_centre",
            "type",
            "restaurant"
         ],
         [
            "pizza_hut_city_centre",
            "ref",
            "p9d58c0o"
         ],
         [
            "saigon_city",
            "address",
            "169_high_street_chesterton_chesterton"
         ],
         [
            "saigon_city",
            "area",
            "north"
         ],
         [
            "saigon_city",
            "food",
            "asian_oriental"
         ],
         [
            "saigon_city",
            "phone",
            "01223356555"
         ],
         [
            "saigon_city",
            "postcode",
            "cb41nl"
         ],
         [
            "saigon_city",
            "pricerange",
            "expensive"
         ],
         [
            "saigon_city",
            "type",
            "restaurant"
         ],
         [
            "the_missing_sock",
            "address",
            "finders_corner_newmarket_road"
         ],
         [
            "the_missing_sock",
            "area",
            "east"
         ],
         [
            "the_missing_sock",
            "food",
            "international"
         ],
         [
            "the_missing_sock",
            "phone",
            "01223812660"
         ],
         [
            "the_missing_sock",
            "postcode",
            "cb259aq"
         ],
         [
            "the_missing_sock",
            "pricerange",
            "cheap"
         ],
         [
            "the_missing_sock",
            "type",
            "restaurant"
         ],
         [
            "the_missing_sock",
            "ref",
            "p9d58c0o"
         ],
         [
            "curry_garden",
            "address",
            "106_regent_street_city_centre"
         ],
         [
            "curry_garden",
            "area",
            "centre"
         ],
         [
            "curry_garden",
            "food",
            "indian"
         ],
         [
            "curry_garden",
            "phone",
            "01223302330"
         ],
         [
            "curry_garden",
            "postcode",
            "cb21dp"
         ],
         [
            "curry_garden",
            "pricerange",
            "expensive"
         ],
         [
            "curry_garden",
            "type",
            "restaurant"
         ],
         [
            "curry_garden",
            "ref",
            "p9d58c0o"
         ],
         [
            "the_good_luck_chinese_food_takeaway",
            "address",
            "82_cherry_hinton_road_cherry_hinton"
         ],
         [
            "the_good_luck_chinese_food_takeaway",
            "area",
            "south"
         ],
         [
            "the_good_luck_chinese_food_takeaway",
            "food",
            "chinese"
         ],
         [
            "the_good_luck_chinese_food_takeaway",
            "phone",
            "01223244149"
         ],
         [
            "the_good_luck_chinese_food_takeaway",
            "postcode",
            "cb17ag"
         ],
         [
            "the_good_luck_chinese_food_takeaway",
            "pricerange",
            "expensive"
         ],
         [
            "the_good_luck_chinese_food_takeaway",
            "type",
            "restaurant"
         ],
         [
            "the_good_luck_chinese_food_takeaway",
            "ref",
            "p9d58c0o"
         ],
         [
            "saigon_city",
            "address",
            "169_high_street_chesterton_chesterton"
         ],
         [
            "saigon_city",
            "area",
            "north"
         ],
         [
            "saigon_city",
            "food",
            "asian_oriental"
         ],
         [
            "saigon_city",
            "phone",
            "01223356555"
         ],
         [
            "saigon_city",
            "postcode",
            "cb41nl"
         ],
         [
            "saigon_city",
            "pricerange",
            "expensive"
         ],
         [
            "saigon_city",
            "type",
            "restaurant"
         ],
         [
            "saigon_city",
            "ref",
            "p9d58c0o"
         ]
      ]
   },
   {
      "task": "restaurant",
      "utterances": [
         "i would like to try saigon_city .",
         "great choice . when can i make the reservation for ?",
         "5 people on a wednesday at 19:45 .",
         "you got it . here is your reference number: p9d58c0o .",
         "thank you for help . that ' s everything i needed ."
      ],
      "response": "have a great day !",
      "reference_entities": [],
      "kg": [
         [
            "pizza_hut_cherry_hinton",
            "address",
            "g4_cambridge_leisure_park_clifton_way_cherry_hinton"
         ],
         [
            "pizza_hut_cherry_hinton",
            "area",
            "south"
         ],
         [
            "pizza_hut_cherry_hinton",
            "food",
            "italian"
         ],
         [
            "pizza_hut_cherry_hinton",
            "phone",
            "01223323737"
         ],
         [
            "pizza_hut_cherry_hinton",
            "postcode",
            "cb17dy"
         ],
         [
            "pizza_hut_cherry_hinton",
            "pricerange",
            "moderate"
         ],
         [
            "pizza_hut_cherry_hinton",
            "type",
            "restaurant"
         ],
         [
            "pizza_hut_cherry_hinton",
            "ref",
            "p9d58c0o"
         ],
         [
            "pizza_hut_city_centre",
            "address",
            "regent_street_city_centre"
         ],
         [
            "pizza_hut_city_centre",
            "area",
            "centre"
         ],
         [
            "pizza_hut_city_centre",
            "food",
            "italian"
         ],
         [
            "pizza_hut_city_centre",
            "phone",
            "01223323737"
         ],
         [
            "pizza_hut_city_centre",
            "postcode",
            "cb21ab"
         ],
         [
            "pizza_hut_city_centre",
            "pricerange",
            "cheap"
         ],
         [
            "pizza_hut_city_centre",
            "type",
            "restaurant"
         ],
         [
            "pizza_hut_city_centre",
            "ref",
            "p9d58c0o"
         ],
         [
            "saigon_city",
            "address",
            "169_high_street_chesterton_chesterton"
         ],
         [
            "saigon_city",
            "area",
            "north"
         ],
         [
            "saigon_city",
            "food",
            "asian_oriental"
         ],
         [
            "saigon_city",
            "phone",
            "01223356555"
         ],
         [
            "saigon_city",
            "postcode",
            "cb41nl"
         ],
         [
            "saigon_city",
            "pricerange",
            "expensive"
         ],
         [
            "saigon_city",
            "type",
            "restaurant"
         ],
         [
            "the_missing_sock",
            "address",
            "finders_corner_newmarket_road"
         ],
         [
            "the_missing_sock",
            "area",
            "east"
         ],
         [
            "the_missing_sock",
            "food",
            "international"
         ],
         [
            "the_missing_sock",
            "phone",
            "01223812660"
         ],
         [
            "the_missing_sock",
            "postcode",
            "cb259aq"
         ],
         [
            "the_missing_sock",
            "pricerange",
            "cheap"
         ],
         [
            "the_missing_sock",
            "type",
            "restaurant"
         ],
         [
            "the_missing_sock",
            "ref",
            "p9d58c0o"
         ],
         [
            "curry_garden",
            "address",
            "106_regent_street_city_centre"
         ],
         [
            "curry_garden",
            "area",
            "centre"
         ],
         [
            "curry_garden",
            "food",
            "indian"
         ],
         [
            "curry_garden",
            "phone",
            "01223302330"
         ],
         [
            "curry_garden",
            "postcode",
            "cb21dp"
         ],
         [
            "curry_garden",
            "pricerange",
            "expensive"
         ],
         [
            "curry_garden",
            "type",
            "restaurant"
         ],
         [
            "curry_garden",
            "ref",
            "p9d58c0o"
         ],
         [
            "the_good_luck_chinese_food_takeaway",
            "address",
            "82_cherry_hinton_road_cherry_hinton"
         ],
         [
            "the_good_luck_chinese_food_takeaway",
            "area",
            "south"
         ],
         [
            "the_good_luck_chinese_food_takeaway",
            "food",
            "chinese"
         ],
         [
            "the_good_luck_chinese_food_takeaway",
            "phone",
            "01223244149"
         ],
         [
            "the_good_luck_chinese_food_takeaway",
            "postcode",
            "cb17ag"
         ],
         [
            "the_good_luck_chinese_food_takeaway",
            "pricerange",
            "expensive"
         ],
         [
            "the_good_luck_chinese_food_takeaway",
            "type",
            "restaurant"
         ],
         [
            "the_good_luck_chinese_food_takeaway",
            "ref",
            "p9d58c0o"
         ],
         [
            "saigon_city",
            "address",
            "169_high_street_chesterton_chesterton"
         ],
         [
            "saigon_city",
            "area",
            "north"
         ],
         [
            "saigon_city",
            "food",
            "asian_oriental"
         ],
         [
            "saigon_city",
            "phone",
            "01223356555"
         ],
         [
            "saigon_city",
            "postcode",
            "cb41nl"
         ],
         [
            "saigon_city",
            "pricerange",
            "expensive"
         ],
         [
            "saigon_city",
            "type",
            "restaurant"
         ],
         [
            "saigon_city",
            "ref",
            "p9d58c0o"
         ]
      ]
   },
   {
      "task": "restaurant",
      "utterances": [
         "i need a cheap spanish restaurant . are there any around ?"
      ],
      "response": "yes , la_raza is a restaurant serving spanish food in the cheap price range . it is located at 4_-_6_rose_crescent . would you like a reservation ?",
      "reference_entities": [
         "spanish",
         "la_raza",
         "cheap",
         "restaurant",
         "4_-_6_rose_crescent"
      ],
      "kg": [
         [
            "pizza_hut_city_centre",
            "address",
            "regent_street_city_centre"
         ],
         [
            "pizza_hut_city_centre",
            "area",
            "centre"
         ],
         [
            "pizza_hut_city_centre",
            "food",
            "italian"
         ],
         [
            "pizza_hut_city_centre",
            "phone",
            "01223323737"
         ],
         [
            "pizza_hut_city_centre",
            "postcode",
            "cb21ab"
         ],
         [
            "pizza_hut_city_centre",
            "pricerange",
            "cheap"
         ],
         [
            "pizza_hut_city_centre",
            "type",
            "restaurant"
         ],
         [
            "pizza_hut_city_centre",
            "choice",
            "a_lot"
         ],
         [
            "pizza_hut_city_centre",
            "ref",
            "oog9kq5v"
         ],
         [
            "la_raza",
            "address",
            "4_-_6_rose_crescent"
         ],
         [
            "la_raza",
            "area",
            "centre"
         ],
         [
            "la_raza",
            "food",
            "spanish"
         ],
         [
            "la_raza",
            "phone",
            "01223464550"
         ],
         [
            "la_raza",
            "postcode",
            "cb23ll"
         ],
         [
            "la_raza",
            "pricerange",
            "cheap"
         ],
         [
            "la_raza",
            "type",
            "restaurant"
         ],
         [
            "la_raza",
            "choice",
            "a_lot"
         ],
         [
            "la_raza",
            "ref",
            "oog9kq5v"
         ],
         [
            "pizza_hut_cherry_hinton",
            "address",
            "g4_cambridge_leisure_park_clifton_way_cherry_hinton"
         ],
         [
            "pizza_hut_cherry_hinton",
            "area",
            "south"
         ],
         [
            "pizza_hut_cherry_hinton",
            "food",
            "italian"
         ],
         [
            "pizza_hut_cherry_hinton",
            "phone",
            "01223323737"
         ],
         [
            "pizza_hut_cherry_hinton",
            "postcode",
            "cb17dy"
         ],
         [
            "pizza_hut_cherry_hinton",
            "pricerange",
            "moderate"
         ],
         [
            "pizza_hut_cherry_hinton",
            "type",
            "restaurant"
         ],
         [
            "pizza_hut_cherry_hinton",
            "choice",
            "a_lot"
         ],
         [
            "pizza_hut_cherry_hinton",
            "ref",
            "oog9kq5v"
         ],
         [
            "the_missing_sock",
            "address",
            "finders_corner_newmarket_road"
         ],
         [
            "the_missing_sock",
            "area",
            "east"
         ],
         [
            "the_missing_sock",
            "food",
            "international"
         ],
         [
            "the_missing_sock",
            "phone",
            "01223812660"
         ],
         [
            "the_missing_sock",
            "postcode",
            "cb259aq"
         ],
         [
            "the_missing_sock",
            "pricerange",
            "cheap"
         ],
         [
            "the_missing_sock",
            "type",
            "restaurant"
         ],
         [
            "the_missing_sock",
            "choice",
            "a_lot"
         ],
         [
            "the_missing_sock",
            "ref",
            "oog9kq5v"
         ],
         [
            "the_good_luck_chinese_food_takeaway",
            "address",
            "82_cherry_hinton_road_cherry_hinton"
         ],
         [
            "the_good_luck_chinese_food_takeaway",
            "area",
            "south"
         ],
         [
            "the_good_luck_chinese_food_takeaway",
            "food",
            "chinese"
         ],
         [
            "the_good_luck_chinese_food_takeaway",
            "phone",
            "01223244149"
         ],
         [
            "the_good_luck_chinese_food_takeaway",
            "postcode",
            "cb17ag"
         ],
         [
            "the_good_luck_chinese_food_takeaway",
            "pricerange",
            "expensive"
         ],
         [
            "the_good_luck_chinese_food_takeaway",
            "type",
            "restaurant"
         ],
         [
            "the_good_luck_chinese_food_takeaway",
            "choice",
            "a_lot"
         ],
         [
            "the_good_luck_chinese_food_takeaway",
            "ref",
            "oog9kq5v"
         ],
         [
            "curry_garden",
            "address",
            "106_regent_street_city_centre"
         ],
         [
            "curry_garden",
            "area",
            "centre"
         ],
         [
            "curry_garden",
            "food",
            "indian"
         ],
         [
            "curry_garden",
            "phone",
            "01223302330"
         ],
         [
            "curry_garden",
            "postcode",
            "cb21dp"
         ],
         [
            "curry_garden",
            "pricerange",
            "expensive"
         ],
         [
            "curry_garden",
            "type",
            "restaurant"
         ],
         [
            "curry_garden",
            "choice",
            "a_lot"
         ],
         [
            "curry_garden",
            "ref",
            "oog9kq5v"
         ],
         [
            "la_raza",
            "address",
            "4_-_6_rose_crescent"
         ],
         [
            "la_raza",
            "area",
            "centre"
         ],
         [
            "la_raza",
            "food",
            "spanish"
         ],
         [
            "la_raza",
            "phone",
            "01223464550"
         ],
         [
            "la_raza",
            "postcode",
            "cb23ll"
         ],
         [
            "la_raza",
            "pricerange",
            "cheap"
         ],
         [
            "la_raza",
            "type",
            "restaurant"
         ]
      ]
   },
   {
      "task": "restaurant",
      "utterances": [
         "i need a cheap spanish restaurant . are there any around ?",
         "yes , la_raza is a restaurant serving spanish food in the cheap price range . it is located at 4_-_6_rose_crescent . would you like a reservation ?",
         "i would like a restaurant in the centre ."
      ],
      "response": "la_raza is a cheap restaurant serving spanish food in the centre part of town . it ' s address is 4_-_6_rose_crescent and it ' s post code is cb2311 .",
      "reference_entities": [
         "spanish",
         "la_raza",
         "cheap",
         "restaurant",
         "centre",
         "4_-_6_rose_crescent"
      ],
      "kg": [
         [
            "pizza_hut_city_centre",
            "address",
            "regent_street_city_centre"
         ],
         [
            "pizza_hut_city_centre",
            "area",
            "centre"
         ],
         [
            "pizza_hut_city_centre",
            "food",
            "italian"
         ],
         [
            "pizza_hut_city_centre",
            "phone",
            "01223323737"
         ],
         [
            "pizza_hut_city_centre",
            "postcode",
            "cb21ab"
         ],
         [
            "pizza_hut_city_centre",
            "pricerange",
            "cheap"
         ],
         [
            "pizza_hut_city_centre",
            "type",
            "restaurant"
         ],
         [
            "pizza_hut_city_centre",
            "choice",
            "a_lot"
         ],
         [
            "pizza_hut_city_centre",
            "ref",
            "oog9kq5v"
         ],
         [
            "la_raza",
            "address",
            "4_-_6_rose_crescent"
         ],
         [
            "la_raza",
            "area",
            "centre"
         ],
         [
            "la_raza",
            "food",
            "spanish"
         ],
         [
            "la_raza",
            "phone",
            "01223464550"
         ],
         [
            "la_raza",
            "postcode",
            "cb23ll"
         ],
         [
            "la_raza",
            "pricerange",
            "cheap"
         ],
         [
            "la_raza",
            "type",
            "restaurant"
         ],
         [
            "la_raza",
            "choice",
            "a_lot"
         ],
         [
            "la_raza",
            "ref",
            "oog9kq5v"
         ],
         [
            "pizza_hut_cherry_hinton",
            "address",
            "g4_cambridge_leisure_park_clifton_way_cherry_hinton"
         ],
         [
            "pizza_hut_cherry_hinton",
            "area",
            "south"
         ],
         [
            "pizza_hut_cherry_hinton",
            "food",
            "italian"
         ],
         [
            "pizza_hut_cherry_hinton",
            "phone",
            "01223323737"
         ],
         [
            "pizza_hut_cherry_hinton",
            "postcode",
            "cb17dy"
         ],
         [
            "pizza_hut_cherry_hinton",
            "pricerange",
            "moderate"
         ],
         [
            "pizza_hut_cherry_hinton",
            "type",
            "restaurant"
         ],
         [
            "pizza_hut_cherry_hinton",
            "choice",
            "a_lot"
         ],
         [
            "pizza_hut_cherry_hinton",
            "ref",
            "oog9kq5v"
         ],
         [
            "the_missing_sock",
            "address",
            "finders_corner_newmarket_road"
         ],
         [
            "the_missing_sock",
            "area",
            "east"
         ],
         [
            "the_missing_sock",
            "food",
            "international"
         ],
         [
            "the_missing_sock",
            "phone",
            "01223812660"
         ],
         [
            "the_missing_sock",
            "postcode",
            "cb259aq"
         ],
         [
            "the_missing_sock",
            "pricerange",
            "cheap"
         ],
         [
            "the_missing_sock",
            "type",
            "restaurant"
         ],
         [
            "the_missing_sock",
            "choice",
            "a_lot"
         ],
         [
            "the_missing_sock",
            "ref",
            "oog9kq5v"
         ],
         [
            "the_good_luck_chinese_food_takeaway",
            "address",
            "82_cherry_hinton_road_cherry_hinton"
         ],
         [
            "the_good_luck_chinese_food_takeaway",
            "area",
            "south"
         ],
         [
            "the_good_luck_chinese_food_takeaway",
            "food",
            "chinese"
         ],
         [
            "the_good_luck_chinese_food_takeaway",
            "phone",
            "01223244149"
         ],
         [
            "the_good_luck_chinese_food_takeaway",
            "postcode",
            "cb17ag"
         ],
         [
            "the_good_luck_chinese_food_takeaway",
            "pricerange",
            "expensive"
         ],
         [
            "the_good_luck_chinese_food_takeaway",
            "type",
            "restaurant"
         ],
         [
            "the_good_luck_chinese_food_takeaway",
            "choice",
            "a_lot"
         ],
         [
            "the_good_luck_chinese_food_takeaway",
            "ref",
            "oog9kq5v"
         ],
         [
            "curry_garden",
            "address",
            "106_regent_street_city_centre"
         ],
         [
            "curry_garden",
            "area",
            "centre"
         ],
         [
            "curry_garden",
            "food",
            "indian"
         ],
         [
            "curry_garden",
            "phone",
            "01223302330"
         ],
         [
            "curry_garden",
            "postcode",
            "cb21dp"
         ],
         [
            "curry_garden",
            "pricerange",
            "expensive"
         ],
         [
            "curry_garden",
            "type",
            "restaurant"
         ],
         [
            "curry_garden",
            "choice",
            "a_lot"
         ],
         [
            "curry_garden",
            "ref",
            "oog9kq5v"
         ],
         [
            "la_raza",
            "address",
            "4_-_6_rose_crescent"
         ],
         [
            "la_raza",
            "area",
            "centre"
         ],
         [
            "la_raza",
            "food",
            "spanish"
         ],
         [
            "la_raza",
            "phone",
            "01223464550"
         ],
         [
            "la_raza",
            "postcode",
            "cb23ll"
         ],
         [
            "la_raza",
            "pricerange",
            "cheap"
         ],
         [
            "la_raza",
            "type",
            "restaurant"
         ]
      ]
   },
   {
      "task": "restaurant",
      "utterances": [
         "i need a cheap spanish restaurant . are there any around ?",
         "yes , la_raza is a restaurant serving spanish food in the cheap price range . it is located at 4_-_6_rose_crescent . would you like a reservation ?",
         "i would like a restaurant in the centre .",
         "la_raza is a cheap restaurant serving spanish food in the centre part of town . it ' s address is 4_-_6_rose_crescent and it ' s post code is cb2311 .",
         "great . can you book me a table for 7 on tuesday at 11:45 and provide me with a reference number ?"
      ],
      "response": "all right , i ' ve made a reservation . your reference number is oog9kq5v . what else can i do for you ?",
      "reference_entities": [
         "oog9kq5v"
      ],
      "kg": [
         [
            "pizza_hut_city_centre",
            "address",
            "regent_street_city_centre"
         ],
         [
            "pizza_hut_city_centre",
            "area",
            "centre"
         ],
         [
            "pizza_hut_city_centre",
            "food",
            "italian"
         ],
         [
            "pizza_hut_city_centre",
            "phone",
            "01223323737"
         ],
         [
            "pizza_hut_city_centre",
            "postcode",
            "cb21ab"
         ],
         [
            "pizza_hut_city_centre",
            "pricerange",
            "cheap"
         ],
         [
            "pizza_hut_city_centre",
            "type",
            "restaurant"
         ],
         [
            "pizza_hut_city_centre",
            "choice",
            "a_lot"
         ],
         [
            "pizza_hut_city_centre",
            "ref",
            "oog9kq5v"
         ],
         [
            "la_raza",
            "address",
            "4_-_6_rose_crescent"
         ],
         [
            "la_raza",
            "area",
            "centre"
         ],
         [
            "la_raza",
            "food",
            "spanish"
         ],
         [
            "la_raza",
            "phone",
            "01223464550"
         ],
         [
            "la_raza",
            "postcode",
            "cb23ll"
         ],
         [
            "la_raza",
            "pricerange",
            "cheap"
         ],
         [
            "la_raza",
            "type",
            "restaurant"
         ],
         [
            "la_raza",
            "choice",
            "a_lot"
         ],
         [
            "la_raza",
            "ref",
            "oog9kq5v"
         ],
         [
            "pizza_hut_cherry_hinton",
            "address",
            "g4_cambridge_leisure_park_clifton_way_cherry_hinton"
         ],
         [
            "pizza_hut_cherry_hinton",
            "area",
            "south"
         ],
         [
            "pizza_hut_cherry_hinton",
            "food",
            "italian"
         ],
         [
            "pizza_hut_cherry_hinton",
            "phone",
            "01223323737"
         ],
         [
            "pizza_hut_cherry_hinton",
            "postcode",
            "cb17dy"
         ],
         [
            "pizza_hut_cherry_hinton",
            "pricerange",
            "moderate"
         ],
         [
            "pizza_hut_cherry_hinton",
            "type",
            "restaurant"
         ],
         [
            "pizza_hut_cherry_hinton",
            "choice",
            "a_lot"
         ],
         [
            "pizza_hut_cherry_hinton",
            "ref",
            "oog9kq5v"
         ],
         [
            "the_missing_sock",
            "address",
            "finders_corner_newmarket_road"
         ],
         [
            "the_missing_sock",
            "area",
            "east"
         ],
         [
            "the_missing_sock",
            "food",
            "international"
         ],
         [
            "the_missing_sock",
            "phone",
            "01223812660"
         ],
         [
            "the_missing_sock",
            "postcode",
            "cb259aq"
         ],
         [
            "the_missing_sock",
            "pricerange",
            "cheap"
         ],
         [
            "the_missing_sock",
            "type",
            "restaurant"
         ],
         [
            "the_missing_sock",
            "choice",
            "a_lot"
         ],
         [
            "the_missing_sock",
            "ref",
            "oog9kq5v"
         ],
         [
            "the_good_luck_chinese_food_takeaway",
            "address",
            "82_cherry_hinton_road_cherry_hinton"
         ],
         [
            "the_good_luck_chinese_food_takeaway",
            "area",
            "south"
         ],
         [
            "the_good_luck_chinese_food_takeaway",
            "food",
            "chinese"
         ],
         [
            "the_good_luck_chinese_food_takeaway",
            "phone",
            "01223244149"
         ],
         [
            "the_good_luck_chinese_food_takeaway",
            "postcode",
            "cb17ag"
         ],
         [
            "the_good_luck_chinese_food_takeaway",
            "pricerange",
            "expensive"
         ],
         [
            "the_good_luck_chinese_food_takeaway",
            "type",
            "restaurant"
         ],
         [
            "the_good_luck_chinese_food_takeaway",
            "choice",
            "a_lot"
         ],
         [
            "the_good_luck_chinese_food_takeaway",
            "ref",
            "oog9kq5v"
         ],
         [
            "curry_garden",
            "address",
            "106_regent_street_city_centre"
         ],
         [
            "curry_garden",
            "area",
            "centre"
         ],
         [
            "curry_garden",
            "food",
            "indian"
         ],
         [
            "curry_garden",
            "phone",
            "01223302330"
         ],
         [
            "curry_garden",
            "postcode",
            "cb21dp"
         ],
         [
            "curry_garden",
            "pricerange",
            "expensive"
         ],
         [
            "curry_garden",
            "type",
            "restaurant"
         ],
         [
            "curry_garden",
            "choice",
            "a_lot"
         ],
         [
            "curry_garden",
            "ref",
            "oog9kq5v"
         ],
         [
            "la_raza",
            "address",
            "4_-_6_rose_crescent"
         ],
         [
            "la_raza",
            "area",
            "centre"
         ],
         [
            "la_raza",
            "food",
            "spanish"
         ],
         [
            "la_raza",
            "phone",
            "01223464550"
         ],
         [
            "la_raza",
            "postcode",
            "cb23ll"
         ],
         [
            "la_raza",
            "pricerange",
            "cheap"
         ],
         [
            "la_raza",
            "type",
            "restaurant"
         ]
      ]
   },
   {
      "task": "restaurant",
      "utterances": [
         "i need a cheap spanish restaurant . are there any around ?",
         "yes , la_raza is a restaurant serving spanish food in the cheap price range . it is located at 4_-_6_rose_crescent . would you like a reservation ?",
         "i would like a restaurant in the centre .",
         "la_raza is a cheap restaurant serving spanish food in the centre part of town . it ' s address is 4_-_6_rose_crescent and it ' s post code is cb2311 .",
         "great . can you book me a table for 7 on tuesday at 11:45 and provide me with a reference number ?",
         "all right , i ' ve made a reservation . your reference number is oog9kq5v . what else can i do for you ?",
         "hey , do you know any restaurants near me in the city ?"
      ],
      "response": "there a_lot of restaurants in the city , what kind are you looking for ?",
      "reference_entities": [
         "a_lot"
      ],
      "kg": [
         [
            "pizza_hut_city_centre",
            "address",
            "regent_street_city_centre"
         ],
         [
            "pizza_hut_city_centre",
            "area",
            "centre"
         ],
         [
            "pizza_hut_city_centre",
            "food",
            "italian"
         ],
         [
            "pizza_hut_city_centre",
            "phone",
            "01223323737"
         ],
         [
            "pizza_hut_city_centre",
            "postcode",
            "cb21ab"
         ],
         [
            "pizza_hut_city_centre",
            "pricerange",
            "cheap"
         ],
         [
            "pizza_hut_city_centre",
            "type",
            "restaurant"
         ],
         [
            "pizza_hut_city_centre",
            "choice",
            "a_lot"
         ],
         [
            "pizza_hut_city_centre",
            "ref",
            "oog9kq5v"
         ],
         [
            "la_raza",
            "address",
            "4_-_6_rose_crescent"
         ],
         [
            "la_raza",
            "area",
            "centre"
         ],
         [
            "la_raza",
            "food",
            "spanish"
         ],
         [
            "la_raza",
            "phone",
            "01223464550"
         ],
         [
            "la_raza",
            "postcode",
            "cb23ll"
         ],
         [
            "la_raza",
            "pricerange",
            "cheap"
         ],
         [
            "la_raza",
            "type",
            "restaurant"
         ],
         [
            "la_raza",
            "choice",
            "a_lot"
         ],
         [
            "la_raza",
            "ref",
            "oog9kq5v"
         ],
         [
            "pizza_hut_cherry_hinton",
            "address",
            "g4_cambridge_leisure_park_clifton_way_cherry_hinton"
         ],
         [
            "pizza_hut_cherry_hinton",
            "area",
            "south"
         ],
         [
            "pizza_hut_cherry_hinton",
            "food",
            "italian"
         ],
         [
            "pizza_hut_cherry_hinton",
            "phone",
            "01223323737"
         ],
         [
            "pizza_hut_cherry_hinton",
            "postcode",
            "cb17dy"
         ],
         [
            "pizza_hut_cherry_hinton",
            "pricerange",
            "moderate"
         ],
         [
            "pizza_hut_cherry_hinton",
            "type",
            "restaurant"
         ],
         [
            "pizza_hut_cherry_hinton",
            "choice",
            "a_lot"
         ],
         [
            "pizza_hut_cherry_hinton",
            "ref",
            "oog9kq5v"
         ],
         [
            "the_missing_sock",
            "address",
            "finders_corner_newmarket_road"
         ],
         [
            "the_missing_sock",
            "area",
            "east"
         ],
         [
            "the_missing_sock",
            "food",
            "international"
         ],
         [
            "the_missing_sock",
            "phone",
            "01223812660"
         ],
         [
            "the_missing_sock",
            "postcode",
            "cb259aq"
         ],
         [
            "the_missing_sock",
            "pricerange",
            "cheap"
         ],
         [
            "the_missing_sock",
            "type",
            "restaurant"
         ],
         [
            "the_missing_sock",
            "choice",
            "a_lot"
         ],
         [
            "the_missing_sock",
            "ref",
            "oog9kq5v"
         ],
         [
            "the_good_luck_chinese_food_takeaway",
            "address",
            "82_cherry_hinton_road_cherry_hinton"
         ],
         [
            "the_good_luck_chinese_food_takeaway",
            "area",
            "south"
         ],
         [
            "the_good_luck_chinese_food_takeaway",
            "food",
            "chinese"
         ],
         [
            "the_good_luck_chinese_food_takeaway",
            "phone",
            "01223244149"
         ],
         [
            "the_good_luck_chinese_food_takeaway",
            "postcode",
            "cb17ag"
         ],
         [
            "the_good_luck_chinese_food_takeaway",
            "pricerange",
            "expensive"
         ],
         [
            "the_good_luck_chinese_food_takeaway",
            "type",
            "restaurant"
         ],
         [
            "the_good_luck_chinese_food_takeaway",
            "choice",
            "a_lot"
         ],
         [
            "the_good_luck_chinese_food_takeaway",
            "ref",
            "oog9kq5v"
         ],
         [
            "curry_garden",
            "address",
            "106_regent_street_city_centre"
         ],
         [
            "curry_garden",
            "area",
            "centre"
         ],
         [
            "curry_garden",
            "food",
            "indian"
         ],
         [
            "curry_garden",
            "phone",
            "01223302330"
         ],
         [
            "curry_garden",
            "postcode",
            "cb21dp"
         ],
         [
            "curry_garden",
            "pricerange",
            "expensive"
         ],
         [
            "curry_garden",
            "type",
            "restaurant"
         ],
         [
            "curry_garden",
            "choice",
            "a_lot"
         ],
         [
            "curry_garden",
            "ref",
            "oog9kq5v"
         ],
         [
            "la_raza",
            "address",
            "4_-_6_rose_crescent"
         ],
         [
            "la_raza",
            "area",
            "centre"
         ],
         [
            "la_raza",
            "food",
            "spanish"
         ],
         [
            "la_raza",
            "phone",
            "01223464550"
         ],
         [
            "la_raza",
            "postcode",
            "cb23ll"
         ],
         [
            "la_raza",
            "pricerange",
            "cheap"
         ],
         [
            "la_raza",
            "type",
            "restaurant"
         ]
      ]
   },
   {
      "task": "restaurant",
      "utterances": [
         "i need a cheap spanish restaurant . are there any around ?",
         "yes , la_raza is a restaurant serving spanish food in the cheap price range . it is located at 4_-_6_rose_crescent . would you like a reservation ?",
         "i would like a restaurant in the centre .",
         "la_raza is a cheap restaurant serving spanish food in the centre part of town . it ' s address is 4_-_6_rose_crescent and it ' s post code is cb2311 .",
         "great . can you book me a table for 7 on tuesday at 11:45 and provide me with a reference number ?",
         "all right , i ' ve made a reservation . your reference number is oog9kq5v . what else can i do for you ?",
         "hey , do you know any restaurants near me in the city ?",
         "there a_lot of restaurants in the city , what kind are you looking for ?",
         "never mind , i ' m all set . i even have the reference number for my reservation . thanks for your help - goodbye !"
      ],
      "response": "it was a pleasure to serve you . please feel free to use our service again anytime . have a good day .",
      "reference_entities": [],
      "kg": [
         [
            "pizza_hut_city_centre",
            "address",
            "regent_street_city_centre"
         ],
         [
            "pizza_hut_city_centre",
            "area",
            "centre"
         ],
         [
            "pizza_hut_city_centre",
            "food",
            "italian"
         ],
         [
            "pizza_hut_city_centre",
            "phone",
            "01223323737"
         ],
         [
            "pizza_hut_city_centre",
            "postcode",
            "cb21ab"
         ],
         [
            "pizza_hut_city_centre",
            "pricerange",
            "cheap"
         ],
         [
            "pizza_hut_city_centre",
            "type",
            "restaurant"
         ],
         [
            "pizza_hut_city_centre",
            "choice",
            "a_lot"
         ],
         [
            "pizza_hut_city_centre",
            "ref",
            "oog9kq5v"
         ],
         [
            "la_raza",
            "address",
            "4_-_6_rose_crescent"
         ],
         [
            "la_raza",
            "area",
            "centre"
         ],
         [
            "la_raza",
            "food",
            "spanish"
         ],
         [
            "la_raza",
            "phone",
            "01223464550"
         ],
         [
            "la_raza",
            "postcode",
            "cb23ll"
         ],
         [
            "la_raza",
            "pricerange",
            "cheap"
         ],
         [
            "la_raza",
            "type",
            "restaurant"
         ],
         [
            "la_raza",
            "choice",
            "a_lot"
         ],
         [
            "la_raza",
            "ref",
            "oog9kq5v"
         ],
         [
            "pizza_hut_cherry_hinton",
            "address",
            "g4_cambridge_leisure_park_clifton_way_cherry_hinton"
         ],
         [
            "pizza_hut_cherry_hinton",
            "area",
            "south"
         ],
         [
            "pizza_hut_cherry_hinton",
            "food",
            "italian"
         ],
         [
            "pizza_hut_cherry_hinton",
            "phone",
            "01223323737"
         ],
         [
            "pizza_hut_cherry_hinton",
            "postcode",
            "cb17dy"
         ],
         [
            "pizza_hut_cherry_hinton",
            "pricerange",
            "moderate"
         ],
         [
            "pizza_hut_cherry_hinton",
            "type",
            "restaurant"
         ],
         [
            "pizza_hut_cherry_hinton",
            "choice",
            "a_lot"
         ],
         [
            "pizza_hut_cherry_hinton",
            "ref",
            "oog9kq5v"
         ],
         [
            "the_missing_sock",
            "address",
            "finders_corner_newmarket_road"
         ],
         [
            "the_missing_sock",
            "area",
            "east"
         ],
         [
            "the_missing_sock",
            "food",
            "international"
         ],
         [
            "the_missing_sock",
            "phone",
            "01223812660"
         ],
         [
            "the_missing_sock",
            "postcode",
            "cb259aq"
         ],
         [
            "the_missing_sock",
            "pricerange",
            "cheap"
         ],
         [
            "the_missing_sock",
            "type",
            "restaurant"
         ],
         [
            "the_missing_sock",
            "choice",
            "a_lot"
         ],
         [
            "the_missing_sock",
            "ref",
            "oog9kq5v"
         ],
         [
            "the_good_luck_chinese_food_takeaway",
            "address",
            "82_cherry_hinton_road_cherry_hinton"
         ],
         [
            "the_good_luck_chinese_food_takeaway",
            "area",
            "south"
         ],
         [
            "the_good_luck_chinese_food_takeaway",
            "food",
            "chinese"
         ],
         [
            "the_good_luck_chinese_food_takeaway",
            "phone",
            "01223244149"
         ],
         [
            "the_good_luck_chinese_food_takeaway",
            "postcode",
            "cb17ag"
         ],
         [
            "the_good_luck_chinese_food_takeaway",
            "pricerange",
            "expensive"
         ],
         [
            "the_good_luck_chinese_food_takeaway",
            "type",
            "restaurant"
         ],
         [
            "the_good_luck_chinese_food_takeaway",
            "choice",
            "a_lot"
         ],
         [
            "the_good_luck_chinese_food_takeaway",
            "ref",
            "oog9kq5v"
         ],
         [
            "curry_garden",
            "address",
            "106_regent_street_city_centre"
         ],
         [
            "curry_garden",
            "area",
            "centre"
         ],
         [
            "curry_garden",
            "food",
            "indian"
         ],
         [
            "curry_garden",
            "phone",
            "01223302330"
         ],
         [
            "curry_garden",
            "postcode",
            "cb21dp"
         ],
         [
            "curry_garden",
            "pricerange",
            "expensive"
         ],
         [
            "curry_garden",
            "type",
            "restaurant"
         ],
         [
            "curry_garden",
            "choice",
            "a_lot"
         ],
         [
            "curry_garden",
            "ref",
            "oog9kq5v"
         ],
         [
            "la_raza",
            "address",
            "4_-_6_rose_crescent"
         ],
         [
            "la_raza",
            "area",
            "centre"
         ],
         [
            "la_raza",
            "food",
            "spanish"
         ],
         [
            "la_raza",
            "phone",
            "01223464550"
         ],
         [
            "la_raza",
            "postcode",
            "cb23ll"
         ],
         [
            "la_raza",
            "pricerange",
            "cheap"
         ],
         [
            "la_raza",
            "type",
            "restaurant"
         ]
      ]
   },
   {
      "task": "hotel",
      "utterances": [
         "i am looking for a place to stay . the hotel should be in the east and should include free wifi"
      ],
      "response": "do you have a pricerange in mind ?",
      "reference_entities": [],
      "kg": [
         [
            "autumn_house",
            "address",
            "710_newmarket_road"
         ],
         [
            "autumn_house",
            "area",
            "east"
         ],
         [
            "autumn_house",
            "phone",
            "01223575122"
         ],
         [
            "autumn_house",
            "postcode",
            "cb58rs"
         ],
         [
            "autumn_house",
            "pricerange",
            "cheap"
         ],
         [
            "autumn_house",
            "stars",
            "4_star"
         ],
         [
            "autumn_house",
            "type",
            "guesthouse"
         ],
         [
            "autumn_house",
            "choice",
            "5"
         ],
         [
            "autumn_house",
            "ref",
            "s0jdzbtq"
         ],
         [
            "leverton_house",
            "address",
            "732-734_newmarket_road"
         ],
         [
            "leverton_house",
            "area",
            "east"
         ],
         [
            "leverton_house",
            "phone",
            "01223292094"
         ],
         [
            "leverton_house",
            "postcode",
            "cb58rs"
         ],
         [
            "leverton_house",
            "pricerange",
            "cheap"
         ],
         [
            "leverton_house",
            "stars",
            "4_star"
         ],
         [
            "leverton_house",
            "type",
            "guesthouse"
         ],
         [
            "leverton_house",
            "choice",
            "5"
         ],
         [
            "leverton_house",
            "ref",
            "s0jdzbtq"
         ],
         [
            "acorn_guest_house",
            "address",
            "154_chesterton_road"
         ],
         [
            "acorn_guest_house",
            "area",
            "north"
         ],
         [
            "acorn_guest_house",
            "phone",
            "01223353888"
         ],
         [
            "acorn_guest_house",
            "postcode",
            "cb41da"
         ],
         [
            "acorn_guest_house",
            "pricerange",
            "moderate"
         ],
         [
            "acorn_guest_house",
            "stars",
            "4_star"
         ],
         [
            "acorn_guest_house",
            "type",
            "guesthouse"
         ],
         [
            "acorn_guest_house",
            "choice",
            "5"
         ],
         [
            "acorn_guest_house",
            "ref",
            "s0jdzbtq"
         ],
         [
            "carolina_bed_and_breakfast",
            "address",
            "138_perne_road"
         ],
         [
            "carolina_bed_and_breakfast",
            "area",
            "east"
         ],
         [
            "carolina_bed_and_breakfast",
            "phone",
            "01223247015"
         ],
         [
            "carolina_bed_and_breakfast",
            "postcode",
            "cb13nx"
         ],
         [
            "carolina_bed_and_breakfast",
            "pricerange",
            "moderate"
         ],
         [
            "carolina_bed_and_breakfast",
            "stars",
            "4_star"
         ],
         [
            "carolina_bed_and_breakfast",
            "type",
            "guesthouse"
         ],
         [
            "carolina_bed_and_breakfast",
            "choice",
            "5"
         ],
         [
            "carolina_bed_and_breakfast",
            "ref",
            "s0jdzbtq"
         ],
         [
            "warkworth_house",
            "address",
            "warkworth_terrace"
         ],
         [
            "warkworth_house",
            "area",
            "east"
         ],
         [
            "warkworth_house",
            "phone",
            "01223363682"
         ],
         [
            "warkworth_house",
            "postcode",
            "cb11ee"
         ],
         [
            "warkworth_house",
            "pricerange",
            "moderate"
         ],
         [
            "warkworth_house",
            "stars",
            "4_star"
         ],
         [
            "warkworth_house",
            "type",
            "guesthouse"
         ],
         [
            "warkworth_house",
            "choice",
            "5"
         ],
         [
            "warkworth_house",
            "ref",
            "s0jdzbtq"
         ],
         [
            "allenbell",
            "address",
            "517a_coldham_lane"
         ],
         [
            "allenbell",
            "area",
            "east"
         ],
         [
            "allenbell",
            "phone",
            "01223210353"
         ],
         [
            "allenbell",
            "postcode",
            "cb13js"
         ],
         [
            "allenbell",
            "pricerange",
            "cheap"
         ],
         [
            "allenbell",
            "stars",
            "4_star"
         ],
         [
            "allenbell",
            "type",
            "guesthouse"
         ],
         [
            "allenbell",
            "choice",
            "5"
         ],
         [
            "allenbell",
            "ref",
            "s0jdzbtq"
         ],
         [
            "allenbell",
            "address",
            "517a_coldham_lane"
         ],
         [
            "allenbell",
            "area",
            "east"
         ],
         [
            "allenbell",
            "phone",
            "01223210353"
         ],
         [
            "allenbell",
            "postcode",
            "cb13js"
         ],
         [
            "allenbell",
            "pricerange",
            "cheap"
         ],
         [
            "allenbell",
            "stars",
            "4_star"
         ],
         [
            "allenbell",
            "type",
            "guesthouse"
         ]
      ]
   },
   {
      "task": "hotel",
      "utterances": [
         "i am looking for a place to stay . the hotel should be in the east and should include free wifi",
         "do you have a pricerange in mind ?",
         "the rating should be 4_star and i want free parking to be included ."
      ],
      "response": "there are 5 guesthouses with your criteria . do you have a preference in pricerange ?",
      "reference_entities": [
         "5"
      ],
      "kg": [
         [
            "autumn_house",
            "address",
            "710_newmarket_road"
         ],
         [
            "autumn_house",
            "area",
            "east"
         ],
         [
            "autumn_house",
            "phone",
            "01223575122"
         ],
         [
            "autumn_house",
            "postcode",
            "cb58rs"
         ],
         [
            "autumn_house",
            "pricerange",
            "cheap"
         ],
         [
            "autumn_house",
            "stars",
            "4_star"
         ],
         [
            "autumn_house",
            "type",
            "guesthouse"
         ],
         [
            "autumn_house",
            "choice",
            "5"
         ],
         [
            "autumn_house",
            "ref",
            "s0jdzbtq"
         ],
         [
            "leverton_house",
            "address",
            "732-734_newmarket_road"
         ],
         [
            "leverton_house",
            "area",
            "east"
         ],
         [
            "leverton_house",
            "phone",
            "01223292094"
         ],
         [
            "leverton_house",
            "postcode",
            "cb58rs"
         ],
         [
            "leverton_house",
            "pricerange",
            "cheap"
         ],
         [
            "leverton_house",
            "stars",
            "4_star"
         ],
         [
            "leverton_house",
            "type",
            "guesthouse"
         ],
         [
            "leverton_house",
            "choice",
            "5"
         ],
         [
            "leverton_house",
            "ref",
            "s0jdzbtq"
         ],
         [
            "acorn_guest_house",
            "address",
            "154_chesterton_road"
         ],
         [
            "acorn_guest_house",
            "area",
            "north"
         ],
         [
            "acorn_guest_house",
            "phone",
            "01223353888"
         ],
         [
            "acorn_guest_house",
            "postcode",
            "cb41da"
         ],
         [
            "acorn_guest_house",
            "pricerange",
            "moderate"
         ],
         [
            "acorn_guest_house",
            "stars",
            "4_star"
         ],
         [
            "acorn_guest_house",
            "type",
            "guesthouse"
         ],
         [
            "acorn_guest_house",
            "choice",
            "5"
         ],
         [
            "acorn_guest_house",
            "ref",
            "s0jdzbtq"
         ],
         [
            "carolina_bed_and_breakfast",
            "address",
            "138_perne_road"
         ],
         [
            "carolina_bed_and_breakfast",
            "area",
            "east"
         ],
         [
            "carolina_bed_and_breakfast",
            "phone",
            "01223247015"
         ],
         [
            "carolina_bed_and_breakfast",
            "postcode",
            "cb13nx"
         ],
         [
            "carolina_bed_and_breakfast",
            "pricerange",
            "moderate"
         ],
         [
            "carolina_bed_and_breakfast",
            "stars",
            "4_star"
         ],
         [
            "carolina_bed_and_breakfast",
            "type",
            "guesthouse"
         ],
         [
            "carolina_bed_and_breakfast",
            "choice",
            "5"
         ],
         [
            "carolina_bed_and_breakfast",
            "ref",
            "s0jdzbtq"
         ],
         [
            "warkworth_house",
            "address",
            "warkworth_terrace"
         ],
         [
            "warkworth_house",
            "area",
            "east"
         ],
         [
            "warkworth_house",
            "phone",
            "01223363682"
         ],
         [
            "warkworth_house",
            "postcode",
            "cb11ee"
         ],
         [
            "warkworth_house",
            "pricerange",
            "moderate"
         ],
         [
            "warkworth_house",
            "stars",
            "4_star"
         ],
         [
            "warkworth_house",
            "type",
            "guesthouse"
         ],
         [
            "warkworth_house",
            "choice",
            "5"
         ],
         [
            "warkworth_house",
            "ref",
            "s0jdzbtq"
         ],
         [
            "allenbell",
            "address",
            "517a_coldham_lane"
         ],
         [
            "allenbell",
            "area",
            "east"
         ],
         [
            "allenbell",
            "phone",
            "01223210353"
         ],
         [
            "allenbell",
            "postcode",
            "cb13js"
         ],
         [
            "allenbell",
            "pricerange",
            "cheap"
         ],
         [
            "allenbell",
            "stars",
            "4_star"
         ],
         [
            "allenbell",
            "type",
            "guesthouse"
         ],
         [
            "allenbell",
            "choice",
            "5"
         ],
         [
            "allenbell",
            "ref",
            "s0jdzbtq"
         ],
         [
            "allenbell",
            "address",
            "517a_coldham_lane"
         ],
         [
            "allenbell",
            "area",
            "east"
         ],
         [
            "allenbell",
            "phone",
            "01223210353"
         ],
         [
            "allenbell",
            "postcode",
            "cb13js"
         ],
         [
            "allenbell",
            "pricerange",
            "cheap"
         ],
         [
            "allenbell",
            "stars",
            "4_star"
         ],
         [
            "allenbell",
            "type",
            "guesthouse"
         ]
      ]
   },
   {
      "task": "hotel",
      "utterances": [
         "i am looking for a place to stay . the hotel should be in the east and should include free wifi",
         "do you have a pricerange in mind ?",
         "the rating should be 4_star and i want free parking to be included .",
         "there are 5 guesthouses with your criteria . do you have a preference in pricerange ?",
         "no , will you just book me something for wednesday for 1 person for 5 nights ?"
      ],
      "response": "i have you booked at allenbell at 710_newmarket_road . the reference number is : s0jdzbtq .",
      "reference_entities": [
         "s0jdzbtq",
         "allenbell",
         "710_newmarket_road"
      ],
      "kg": [
         [
            "autumn_house",
            "address",
            "710_newmarket_road"
         ],
         [
            "autumn_house",
            "area",
            "east"
         ],
         [
            "autumn_house",
            "phone",
            "01223575122"
         ],
         [
            "autumn_house",
            "postcode",
            "cb58rs"
         ],
         [
            "autumn_house",
            "pricerange",
            "cheap"
         ],
         [
            "autumn_house",
            "stars",
            "4_star"
         ],
         [
            "autumn_house",
            "type",
            "guesthouse"
         ],
         [
            "autumn_house",
            "choice",
            "5"
         ],
         [
            "autumn_house",
            "ref",
            "s0jdzbtq"
         ],
         [
            "leverton_house",
            "address",
            "732-734_newmarket_road"
         ],
         [
            "leverton_house",
            "area",
            "east"
         ],
         [
            "leverton_house",
            "phone",
            "01223292094"
         ],
         [
            "leverton_house",
            "postcode",
            "cb58rs"
         ],
         [
            "leverton_house",
            "pricerange",
            "cheap"
         ],
         [
            "leverton_house",
            "stars",
            "4_star"
         ],
         [
            "leverton_house",
            "type",
            "guesthouse"
         ],
         [
            "leverton_house",
            "choice",
            "5"
         ],
         [
            "leverton_house",
            "ref",
            "s0jdzbtq"
         ],
         [
            "acorn_guest_house",
            "address",
            "154_chesterton_road"
         ],
         [
            "acorn_guest_house",
            "area",
            "north"
         ],
         [
            "acorn_guest_house",
            "phone",
            "01223353888"
         ],
         [
            "acorn_guest_house",
            "postcode",
            "cb41da"
         ],
         [
            "acorn_guest_house",
            "pricerange",
            "moderate"
         ],
         [
            "acorn_guest_house",
            "stars",
            "4_star"
         ],
         [
            "acorn_guest_house",
            "type",
            "guesthouse"
         ],
         [
            "acorn_guest_house",
            "choice",
            "5"
         ],
         [
            "acorn_guest_house",
            "ref",
            "s0jdzbtq"
         ],
         [
            "carolina_bed_and_breakfast",
            "address",
            "138_perne_road"
         ],
         [
            "carolina_bed_and_breakfast",
            "area",
            "east"
         ],
         [
            "carolina_bed_and_breakfast",
            "phone",
            "01223247015"
         ],
         [
            "carolina_bed_and_breakfast",
            "postcode",
            "cb13nx"
         ],
         [
            "carolina_bed_and_breakfast",
            "pricerange",
            "moderate"
         ],
         [
            "carolina_bed_and_breakfast",
            "stars",
            "4_star"
         ],
         [
            "carolina_bed_and_breakfast",
            "type",
            "guesthouse"
         ],
         [
            "carolina_bed_and_breakfast",
            "choice",
            "5"
         ],
         [
            "carolina_bed_and_breakfast",
            "ref",
            "s0jdzbtq"
         ],
         [
            "warkworth_house",
            "address",
            "warkworth_terrace"
         ],
         [
            "warkworth_house",
            "area",
            "east"
         ],
         [
            "warkworth_house",
            "phone",
            "01223363682"
         ],
         [
            "warkworth_house",
            "postcode",
            "cb11ee"
         ],
         [
            "warkworth_house",
            "pricerange",
            "moderate"
         ],
         [
            "warkworth_house",
            "stars",
            "4_star"
         ],
         [
            "warkworth_house",
            "type",
            "guesthouse"
         ],
         [
            "warkworth_house",
            "choice",
            "5"
         ],
         [
            "warkworth_house",
            "ref",
            "s0jdzbtq"
         ],
         [
            "allenbell",
            "address",
            "517a_coldham_lane"
         ],
         [
            "allenbell",
            "area",
            "east"
         ],
         [
            "allenbell",
            "phone",
            "01223210353"
         ],
         [
            "allenbell",
            "postcode",
            "cb13js"
         ],
         [
            "allenbell",
            "pricerange",
            "cheap"
         ],
         [
            "allenbell",
            "stars",
            "4_star"
         ],
         [
            "allenbell",
            "type",
            "guesthouse"
         ],
         [
            "allenbell",
            "choice",
            "5"
         ],
         [
            "allenbell",
            "ref",
            "s0jdzbtq"
         ],
         [
            "allenbell",
            "address",
            "517a_coldham_lane"
         ],
         [
            "allenbell",
            "area",
            "east"
         ],
         [
            "allenbell",
            "phone",
            "01223210353"
         ],
         [
            "allenbell",
            "postcode",
            "cb13js"
         ],
         [
            "allenbell",
            "pricerange",
            "cheap"
         ],
         [
            "allenbell",
            "stars",
            "4_star"
         ],
         [
            "allenbell",
            "type",
            "guesthouse"
         ]
      ]
   },
   {
      "task": "hotel",
      "utterances": [
         "i am looking for a place to stay . the hotel should be in the east and should include free wifi",
         "do you have a pricerange in mind ?",
         "the rating should be 4_star and i want free parking to be included .",
         "there are 5 guesthouses with your criteria . do you have a preference in pricerange ?",
         "no , will you just book me something for wednesday for 1 person for 5 nights ?",
         "i have you booked at allenbell at 710_newmarket_road . the reference number is : s0jdzbtq .",
         "that ' s all i need , thank you !"
      ],
      "response": "you are most welcome !",
      "reference_entities": [],
      "kg": [
         [
            "autumn_house",
            "address",
            "710_newmarket_road"
         ],
         [
            "autumn_house",
            "area",
            "east"
         ],
         [
            "autumn_house",
            "phone",
            "01223575122"
         ],
         [
            "autumn_house",
            "postcode",
            "cb58rs"
         ],
         [
            "autumn_house",
            "pricerange",
            "cheap"
         ],
         [
            "autumn_house",
            "stars",
            "4_star"
         ],
         [
            "autumn_house",
            "type",
            "guesthouse"
         ],
         [
            "autumn_house",
            "choice",
            "5"
         ],
         [
            "autumn_house",
            "ref",
            "s0jdzbtq"
         ],
         [
            "leverton_house",
            "address",
            "732-734_newmarket_road"
         ],
         [
            "leverton_house",
            "area",
            "east"
         ],
         [
            "leverton_house",
            "phone",
            "01223292094"
         ],
         [
            "leverton_house",
            "postcode",
            "cb58rs"
         ],
         [
            "leverton_house",
            "pricerange",
            "cheap"
         ],
         [
            "leverton_house",
            "stars",
            "4_star"
         ],
         [
            "leverton_house",
            "type",
            "guesthouse"
         ],
         [
            "leverton_house",
            "choice",
            "5"
         ],
         [
            "leverton_house",
            "ref",
            "s0jdzbtq"
         ],
         [
            "acorn_guest_house",
            "address",
            "154_chesterton_road"
         ],
         [
            "acorn_guest_house",
            "area",
            "north"
         ],
         [
            "acorn_guest_house",
            "phone",
            "01223353888"
         ],
         [
            "acorn_guest_house",
            "postcode",
            "cb41da"
         ],
         [
            "acorn_guest_house",
            "pricerange",
            "moderate"
         ],
         [
            "acorn_guest_house",
            "stars",
            "4_star"
         ],
         [
            "acorn_guest_house",
            "type",
            "guesthouse"
         ],
         [
            "acorn_guest_house",
            "choice",
            "5"
         ],
         [
            "acorn_guest_house",
            "ref",
            "s0jdzbtq"
         ],
         [
            "carolina_bed_and_breakfast",
            "address",
            "138_perne_road"
         ],
         [
            "carolina_bed_and_breakfast",
            "area",
            "east"
         ],
         [
            "carolina_bed_and_breakfast",
            "phone",
            "01223247015"
         ],
         [
            "carolina_bed_and_breakfast",
            "postcode",
            "cb13nx"
         ],
         [
            "carolina_bed_and_breakfast",
            "pricerange",
            "moderate"
         ],
         [
            "carolina_bed_and_breakfast",
            "stars",
            "4_star"
         ],
         [
            "carolina_bed_and_breakfast",
            "type",
            "guesthouse"
         ],
         [
            "carolina_bed_and_breakfast",
            "choice",
            "5"
         ],
         [
            "carolina_bed_and_breakfast",
            "ref",
            "s0jdzbtq"
         ],
         [
            "warkworth_house",
            "address",
            "warkworth_terrace"
         ],
         [
            "warkworth_house",
            "area",
            "east"
         ],
         [
            "warkworth_house",
            "phone",
            "01223363682"
         ],
         [
            "warkworth_house",
            "postcode",
            "cb11ee"
         ],
         [
            "warkworth_house",
            "pricerange",
            "moderate"
         ],
         [
            "warkworth_house",
            "stars",
            "4_star"
         ],
         [
            "warkworth_house",
            "type",
            "guesthouse"
         ],
         [
            "warkworth_house",
            "choice",
            "5"
         ],
         [
            "warkworth_house",
            "ref",
            "s0jdzbtq"
         ],
         [
            "allenbell",
            "address",
            "517a_coldham_lane"
         ],
         [
            "allenbell",
            "area",
            "east"
         ],
         [
            "allenbell",
            "phone",
            "01223210353"
         ],
         [
            "allenbell",
            "postcode",
            "cb13js"
         ],
         [
            "allenbell",
            "pricerange",
            "cheap"
         ],
         [
            "allenbell",
            "stars",
            "4_star"
         ],
         [
            "allenbell",
            "type",
            "guesthouse"
         ],
         [
            "allenbell",
            "choice",
            "5"
         ],
         [
            "allenbell",
            "ref",
            "s0jdzbtq"
         ],
         [
            "allenbell",
            "address",
            "517a_coldham_lane"
         ],
         [
            "allenbell",
            "area",
            "east"
         ],
         [
            "allenbell",
            "phone",
            "01223210353"
         ],
         [
            "allenbell",
            "postcode",
            "cb13js"
         ],
         [
            "allenbell",
            "pricerange",
            "cheap"
         ],
         [
            "allenbell",
            "stars",
            "4_star"
         ],
         [
            "allenbell",
            "type",
            "guesthouse"
         ]
      ]
   },
   {
      "task": "hotel",
      "utterances": [
         "i ' m looking for a hotel called the arbury_lodge_guesthouse ."
      ],
      "response": "the arbury_lodge_guesthouse is a 4_star guesthouse in the north area . would like like to book a room there ?",
      "reference_entities": [
         "north",
         "4_star",
         "arbury_lodge_guesthouse",
         "guesthouse"
      ],
      "kg": [
         [
            "a_and_b_guest_house",
            "address",
            "124_tenison_road"
         ],
         [
            "a_and_b_guest_house",
            "area",
            "east"
         ],
         [
            "a_and_b_guest_house",
            "phone",
            "01223315702"
         ],
         [
            "a_and_b_guest_house",
            "postcode",
            "cb12dp"
         ],
         [
            "a_and_b_guest_house",
            "pricerange",
            "moderate"
         ],
         [
            "a_and_b_guest_house",
            "stars",
            "4_star"
         ],
         [
            "a_and_b_guest_house",
            "type",
            "guesthouse"
         ],
         [
            "a_and_b_guest_house",
            "ref",
            "pwyhrhpr"
         ],
         [
            "alpha-milton_guest_house",
            "address",
            "63_milton_road"
         ],
         [
            "alpha-milton_guest_house",
            "area",
            "north"
         ],
         [
            "alpha-milton_guest_house",
            "phone",
            "01223311625"
         ],
         [
            "alpha-milton_guest_house",
            "postcode",
            "cb41xa"
         ],
         [
            "alpha-milton_guest_house",
            "pricerange",
            "moderate"
         ],
         [
            "alpha-milton_guest_house",
            "stars",
            "3_star"
         ],
         [
            "alpha-milton_guest_house",
            "type",
            "guesthouse"
         ],
         [
            "alpha-milton_guest_house",
            "ref",
            "pwyhrhpr"
         ],
         [
            "allenbell",
            "address",
            "517a_coldham_lane"
         ],
         [
            "allenbell",
            "area",
            "east"
         ],
         [
            "allenbell",
            "phone",
            "01223210353"
         ],
         [
            "allenbell",
            "postcode",
            "cb13js"
         ],
         [
            "allenbell",
            "pricerange",
            "cheap"
         ],
         [
            "allenbell",
            "stars",
            "4_star"
         ],
         [
            "allenbell",
            "type",
            "guesthouse"
         ],
         [
            "allenbell",
            "ref",
            "pwyhrhpr"
         ],
         [
            "alexander_bed_and_breakfast",
            "address",
            "56_saint_barnabas_road"
         ],
         [
            "alexander_bed_and_breakfast",
            "area",
            "centre"
         ],
         [
            "alexander_bed_and_breakfast",
            "phone",
            "01223525725"
         ],
         [
            "alexander_bed_and_breakfast",
            "postcode",
            "cb12de"
         ],
         [
            "alexander_bed_and_breakfast",
            "pricerange",
            "cheap"
         ],
         [
            "alexander_bed_and_breakfast",
            "stars",
            "4_star"
         ],
         [
            "alexander_bed_and_breakfast",
            "type",
            "guesthouse"
         ],
         [
            "alexander_bed_and_breakfast",
            "ref",
            "pwyhrhpr"
         ],
         [
            "acorn_guest_house",
            "address",
            "154_chesterton_road"
         ],
         [
            "acorn_guest_house",
            "area",
            "north"
         ],
         [
            "acorn_guest_house",
            "phone",
            "01223353888"
         ],
         [
            "acorn_guest_house",
            "postcode",
            "cb41da"
         ],
         [
            "acorn_guest_house",
            "pricerange",
            "moderate"
         ],
         [
            "acorn_guest_house",
            "stars",
            "4_star"
         ],
         [
            "acorn_guest_house",
            "type",
            "guesthouse"
         ],
         [
            "acorn_guest_house",
            "ref",
            "pwyhrhpr"
         ],
         [
            "arbury_lodge_guesthouse",
            "address",
            "82_arbury_road"
         ],
         [
            "arbury_lodge_guesthouse",
            "area",
            "north"
         ],
         [
            "arbury_lodge_guesthouse",
            "phone",
            "01223364319"
         ],
         [
            "arbury_lodge_guesthouse",
            "postcode",
            "cb42je"
         ],
         [
            "arbury_lodge_guesthouse",
            "pricerange",
            "moderate"
         ],
         [
            "arbury_lodge_guesthouse",
            "stars",
            "4_star"
         ],
         [
            "arbury_lodge_guesthouse",
            "type",
            "guesthouse"
         ],
         [
            "arbury_lodge_guesthouse",
            "address",
            "82_arbury_road"
         ],
         [
            "arbury_lodge_guesthouse",
            "area",
            "north"
         ],
         [
            "arbury_lodge_guesthouse",
            "phone",
            "01223364319"
         ],
         [
            "arbury_lodge_guesthouse",
            "postcode",
            "cb42je"
         ],
         [
            "arbury_lodge_guesthouse",
            "pricerange",
            "moderate"
         ],
         [
            "arbury_lodge_guesthouse",
            "stars",
            "4_star"
         ],
         [
            "arbury_lodge_guesthouse",
            "type",
            "guesthouse"
         ],
         [
            "arbury_lodge_guesthouse",
            "ref",
            "pwyhrhpr"
         ]
      ]
   },
   {
      "task": "hotel",
      "utterances": [
         "i ' m looking for a hotel called the arbury_lodge_guesthouse .",
         "the arbury_lodge_guesthouse is a 4_star guesthouse in the north area . would like like to book a room there ?",
         "yes please ! for 5 people and for 5 nights . starting wednesday ."
      ],
      "response": "you are all set . the reference number is pwyhrhpr . can i help you with anything else today ?",
      "reference_entities": [
         "pwyhrhpr"
      ],
      "kg": [
         [
            "a_and_b_guest_house",
            "address",
            "124_tenison_road"
         ],
         [
            "a_and_b_guest_house",
            "area",
            "east"
         ],
         [
            "a_and_b_guest_house",
            "phone",
            "01223315702"
         ],
         [
            "a_and_b_guest_house",
            "postcode",
            "cb12dp"
         ],
         [
            "a_and_b_guest_house",
            "pricerange",
            "moderate"
         ],
         [
            "a_and_b_guest_house",
            "stars",
            "4_star"
         ],
         [
            "a_and_b_guest_house",
            "type",
            "guesthouse"
         ],
         [
            "a_and_b_guest_house",
            "ref",
            "pwyhrhpr"
         ],
         [
            "alpha-milton_guest_house",
            "address",
            "63_milton_road"
         ],
         [
            "alpha-milton_guest_house",
            "area",
            "north"
         ],
         [
            "alpha-milton_guest_house",
            "phone",
            "01223311625"
         ],
         [
            "alpha-milton_guest_house",
            "postcode",
            "cb41xa"
         ],
         [
            "alpha-milton_guest_house",
            "pricerange",
            "moderate"
         ],
         [
            "alpha-milton_guest_house",
            "stars",
            "3_star"
         ],
         [
            "alpha-milton_guest_house",
            "type",
            "guesthouse"
         ],
         [
            "alpha-milton_guest_house",
            "ref",
            "pwyhrhpr"
         ],
         [
            "allenbell",
            "address",
            "517a_coldham_lane"
         ],
         [
            "allenbell",
            "area",
            "east"
         ],
         [
            "allenbell",
            "phone",
            "01223210353"
         ],
         [
            "allenbell",
            "postcode",
            "cb13js"
         ],
         [
            "allenbell",
            "pricerange",
            "cheap"
         ],
         [
            "allenbell",
            "stars",
            "4_star"
         ],
         [
            "allenbell",
            "type",
            "guesthouse"
         ],
         [
            "allenbell",
            "ref",
            "pwyhrhpr"
         ],
         [
            "alexander_bed_and_breakfast",
            "address",
            "56_saint_barnabas_road"
         ],
         [
            "alexander_bed_and_breakfast",
            "area",
            "centre"
         ],
         [
            "alexander_bed_and_breakfast",
            "phone",
            "01223525725"
         ],
         [
            "alexander_bed_and_breakfast",
            "postcode",
            "cb12de"
         ],
         [
            "alexander_bed_and_breakfast",
            "pricerange",
            "cheap"
         ],
         [
            "alexander_bed_and_breakfast",
            "stars",
            "4_star"
         ],
         [
            "alexander_bed_and_breakfast",
            "type",
            "guesthouse"
         ],
         [
            "alexander_bed_and_breakfast",
            "ref",
            "pwyhrhpr"
         ],
         [
            "acorn_guest_house",
            "address",
            "154_chesterton_road"
         ],
         [
            "acorn_guest_house",
            "area",
            "north"
         ],
         [
            "acorn_guest_house",
            "phone",
            "01223353888"
         ],
         [
            "acorn_guest_house",
            "postcode",
            "cb41da"
         ],
         [
            "acorn_guest_house",
            "pricerange",
            "moderate"
         ],
         [
            "acorn_guest_house",
            "stars",
            "4_star"
         ],
         [
            "acorn_guest_house",
            "type",
            "guesthouse"
         ],
         [
            "acorn_guest_house",
            "ref",
            "pwyhrhpr"
         ],
         [
            "arbury_lodge_guesthouse",
            "address",
            "82_arbury_road"
         ],
         [
            "arbury_lodge_guesthouse",
            "area",
            "north"
         ],
         [
            "arbury_lodge_guesthouse",
            "phone",
            "01223364319"
         ],
         [
            "arbury_lodge_guesthouse",
            "postcode",
            "cb42je"
         ],
         [
            "arbury_lodge_guesthouse",
            "pricerange",
            "moderate"
         ],
         [
            "arbury_lodge_guesthouse",
            "stars",
            "4_star"
         ],
         [
            "arbury_lodge_guesthouse",
            "type",
            "guesthouse"
         ],
         [
            "arbury_lodge_guesthouse",
            "address",
            "82_arbury_road"
         ],
         [
            "arbury_lodge_guesthouse",
            "area",
            "north"
         ],
         [
            "arbury_lodge_guesthouse",
            "phone",
            "01223364319"
         ],
         [
            "arbury_lodge_guesthouse",
            "postcode",
            "cb42je"
         ],
         [
            "arbury_lodge_guesthouse",
            "pricerange",
            "moderate"
         ],
         [
            "arbury_lodge_guesthouse",
            "stars",
            "4_star"
         ],
         [
            "arbury_lodge_guesthouse",
            "type",
            "guesthouse"
         ],
         [
            "arbury_lodge_guesthouse",
            "ref",
            "pwyhrhpr"
         ]
      ]
   },
   {
      "task": "hotel",
      "utterances": [
         "i ' m looking for a hotel called the arbury_lodge_guesthouse .",
         "the arbury_lodge_guesthouse is a 4_star guesthouse in the north area . would like like to book a room there ?",
         "yes please ! for 5 people and for 5 nights . starting wednesday .",
         "you are all set . the reference number is pwyhrhpr . can i help you with anything else today ?",
         "i am finished , thank you for your help ."
      ],
      "response": "thank you for contacting cambridge towninfo centre . have a wonderful day !",
      "reference_entities": [
         "centre"
      ],
      "kg": [
         [
            "a_and_b_guest_house",
            "address",
            "124_tenison_road"
         ],
         [
            "a_and_b_guest_house",
            "area",
            "east"
         ],
         [
            "a_and_b_guest_house",
            "phone",
            "01223315702"
         ],
         [
            "a_and_b_guest_house",
            "postcode",
            "cb12dp"
         ],
         [
            "a_and_b_guest_house",
            "pricerange",
            "moderate"
         ],
         [
            "a_and_b_guest_house",
            "stars",
            "4_star"
         ],
         [
            "a_and_b_guest_house",
            "type",
            "guesthouse"
         ],
         [
            "a_and_b_guest_house",
            "ref",
            "pwyhrhpr"
         ],
         [
            "alpha-milton_guest_house",
            "address",
            "63_milton_road"
         ],
         [
            "alpha-milton_guest_house",
            "area",
            "north"
         ],
         [
            "alpha-milton_guest_house",
            "phone",
            "01223311625"
         ],
         [
            "alpha-milton_guest_house",
            "postcode",
            "cb41xa"
         ],
         [
            "alpha-milton_guest_house",
            "pricerange",
            "moderate"
         ],
         [
            "alpha-milton_guest_house",
            "stars",
            "3_star"
         ],
         [
            "alpha-milton_guest_house",
            "type",
            "guesthouse"
         ],
         [
            "alpha-milton_guest_house",
            "ref",
            "pwyhrhpr"
         ],
         [
            "allenbell",
            "address",
            "517a_coldham_lane"
         ],
         [
            "allenbell",
            "area",
            "east"
         ],
         [
            "allenbell",
            "phone",
            "01223210353"
         ],
         [
            "allenbell",
            "postcode",
            "cb13js"
         ],
         [
            "allenbell",
            "pricerange",
            "cheap"
         ],
         [
            "allenbell",
            "stars",
            "4_star"
         ],
         [
            "allenbell",
            "type",
            "guesthouse"
         ],
         [
            "allenbell",
            "ref",
            "pwyhrhpr"
         ],
         [
            "alexander_bed_and_breakfast",
            "address",
            "56_saint_barnabas_road"
         ],
         [
            "alexander_bed_and_breakfast",
            "area",
            "centre"
         ],
         [
            "alexander_bed_and_breakfast",
            "phone",
            "01223525725"
         ],
         [
            "alexander_bed_and_breakfast",
            "postcode",
            "cb12de"
         ],
         [
            "alexander_bed_and_breakfast",
            "pricerange",
            "cheap"
         ],
         [
            "alexander_bed_and_breakfast",
            "stars",
            "4_star"
         ],
         [
            "alexander_bed_and_breakfast",
            "type",
            "guesthouse"
         ],
         [
            "alexander_bed_and_breakfast",
            "ref",
            "pwyhrhpr"
         ],
         [
            "acorn_guest_house",
            "address",
            "154_chesterton_road"
         ],
         [
            "acorn_guest_house",
            "area",
            "north"
         ],
         [
            "acorn_guest_house",
            "phone",
            "01223353888"
         ],
         [
            "acorn_guest_house",
            "postcode",
            "cb41da"
         ],
         [
            "acorn_guest_house",
            "pricerange",
            "moderate"
         ],
         [
            "acorn_guest_house",
            "stars",
            "4_star"
         ],
         [
            "acorn_guest_house",
            "type",
            "guesthouse"
         ],
         [
            "acorn_guest_house",
            "ref",
            "pwyhrhpr"
         ],
         [
            "arbury_lodge_guesthouse",
            "address",
            "82_arbury_road"
         ],
         [
            "arbury_lodge_guesthouse",
            "area",
            "north"
         ],
         [
            "arbury_lodge_guesthouse",
            "phone",
            "01223364319"
         ],
         [
            "arbury_lodge_guesthouse",
            "postcode",
            "cb42je"
         ],
         [
            "arbury_lodge_guesthouse",
            "pricerange",
            "moderate"
         ],
         [
            "arbury_lodge_guesthouse",
            "stars",
            "4_star"
         ],
         [
            "arbury_lodge_guesthouse",
            "type",
            "guesthouse"
         ],
         [
            "arbury_lodge_guesthouse",
            "address",
            "82_arbury_road"
         ],
         [
            "arbury_lodge_guesthouse",
            "area",
            "north"
         ],
         [
            "arbury_lodge_guesthouse",
            "phone",
            "01223364319"
         ],
         [
            "arbury_lodge_guesthouse",
            "postcode",
            "cb42je"
         ],
         [
            "arbury_lodge_guesthouse",
            "pricerange",
            "moderate"
         ],
         [
            "arbury_lodge_guesthouse",
            "stars",
            "4_star"
         ],
         [
            "arbury_lodge_guesthouse",
            "type",
            "guesthouse"
         ],
         [
            "arbury_lodge_guesthouse",
            "ref",
            "pwyhrhpr"
         ]
      ]
   },
   {
      "task": "hotel",
      "utterances": [
         "i am looking for a place to stay . the hotel should include free wifi and should include free parking"
      ],
      "response": "there are many results with free wifi and parking , to help narrow it down , what area do you want to stay in ?",
      "reference_entities": [
         "many"
      ],
      "kg": [
         [
            "arbury_lodge_guesthouse",
            "address",
            "82_arbury_road"
         ],
         [
            "arbury_lodge_guesthouse",
            "area",
            "north"
         ],
         [
            "arbury_lodge_guesthouse",
            "phone",
            "01223364319"
         ],
         [
            "arbury_lodge_guesthouse",
            "postcode",
            "cb42je"
         ],
         [
            "arbury_lodge_guesthouse",
            "pricerange",
            "moderate"
         ],
         [
            "arbury_lodge_guesthouse",
            "stars",
            "4_star"
         ],
         [
            "arbury_lodge_guesthouse",
            "type",
            "guesthouse"
         ],
         [
            "home_from_home",
            "address",
            "78-80_milton_road"
         ],
         [
            "home_from_home",
            "area",
            "north"
         ],
         [
            "home_from_home",
            "phone",
            "01223323555"
         ],
         [
            "home_from_home",
            "postcode",
            "cb41la"
         ],
         [
            "home_from_home",
            "pricerange",
            "moderate"
         ],
         [
            "home_from_home",
            "stars",
            "4_star"
         ],
         [
            "home_from_home",
            "type",
            "guesthouse"
         ],
         [
            "home_from_home",
            "choice",
            "many"
         ],
         [
            "home_from_home",
            "ref",
            "k9zns97g"
         ],
         [
            "hamilton_lodge",
            "address",
            "156_chesterton_road"
         ],
         [
            "hamilton_lodge",
            "area",
            "north"
         ],
         [
            "hamilton_lodge",
            "phone",
            "01223365664"
         ],
         [
            "hamilton_lodge",
            "postcode",
            "cb41da"
         ],
         [
            "hamilton_lodge",
            "pricerange",
            "moderate"
         ],
         [
            "hamilton_lodge",
            "stars",
            "3_star"
         ],
         [
            "hamilton_lodge",
            "type",
            "guesthouse"
         ],
         [
            "hamilton_lodge",
            "choice",
            "many"
         ],
         [
            "hamilton_lodge",
            "ref",
            "k9zns97g"
         ],
         [
            "worth_house",
            "address",
            "152_chesterton_road"
         ],
         [
            "worth_house",
            "area",
            "north"
         ],
         [
            "worth_house",
            "phone",
            "01223316074"
         ],
         [
            "worth_house",
            "postcode",
            "cb41da"
         ],
         [
            "worth_house",
            "pricerange",
            "cheap"
         ],
         [
            "worth_house",
            "stars",
            "4_star"
         ],
         [
            "worth_house",
            "type",
            "guesthouse"
         ],
         [
            "worth_house",
            "choice",
            "many"
         ],
         [
            "worth_house",
            "ref",
            "k9zns97g"
         ],
         [
            "acorn_guest_house",
            "address",
            "154_chesterton_road"
         ],
         [
            "acorn_guest_house",
            "area",
            "north"
         ],
         [
            "acorn_guest_house",
            "phone",
            "01223353888"
         ],
         [
            "acorn_guest_house",
            "postcode",
            "cb41da"
         ],
         [
            "acorn_guest_house",
            "pricerange",
            "moderate"
         ],
         [
            "acorn_guest_house",
            "stars",
            "4_star"
         ],
         [
            "acorn_guest_house",
            "type",
            "guesthouse"
         ],
         [
            "city_centre_north_b_and_b",
            "address",
            "328a_histon_road"
         ],
         [
            "city_centre_north_b_and_b",
            "area",
            "north"
         ],
         [
            "city_centre_north_b_and_b",
            "phone",
            "01223312843"
         ],
         [
            "city_centre_north_b_and_b",
            "postcode",
            "cb43ht"
         ],
         [
            "city_centre_north_b_and_b",
            "pricerange",
            "cheap"
         ],
         [
            "city_centre_north_b_and_b",
            "stars",
            "0_star"
         ],
         [
            "city_centre_north_b_and_b",
            "type",
            "guesthouse"
         ],
         [
            "city_centre_north_b_and_b",
            "choice",
            "many"
         ],
         [
            "city_centre_north_b_and_b",
            "ref",
            "k9zns97g"
         ],
         [
            "arbury_lodge_guesthouse",
            "address",
            "82_arbury_road"
         ],
         [
            "arbury_lodge_guesthouse",
            "area",
            "north"
         ],
         [
            "arbury_lodge_guesthouse",
            "phone",
            "01223364319"
         ],
         [
            "arbury_lodge_guesthouse",
            "postcode",
            "cb42je"
         ],
         [
            "arbury_lodge_guesthouse",
            "pricerange",
            "moderate"
         ],
         [
            "arbury_lodge_guesthouse",
            "stars",
            "4_star"
         ],
         [
            "arbury_lodge_guesthouse",
            "type",
            "guesthouse"
         ],
         [
            "arbury_lodge_guesthouse",
            "choice",
            "many"
         ],
         [
            "arbury_lodge_guesthouse",
            "ref",
            "k9zns97g"
         ]
      ]
   },
   {
      "task": "hotel",
      "utterances": [
         "i am looking for a place to stay . the hotel should include free wifi and should include free parking",
         "there are many results with free wifi and parking , to help narrow it down , what area do you want to stay in ?",
         "north area in a guesthouse"
      ],
      "response": "what star rating ?",
      "reference_entities": [],
      "kg": [
         [
            "arbury_lodge_guesthouse",
            "address",
            "82_arbury_road"
         ],
         [
            "arbury_lodge_guesthouse",
            "area",
            "north"
         ],
         [
            "arbury_lodge_guesthouse",
            "phone",
            "01223364319"
         ],
         [
            "arbury_lodge_guesthouse",
            "postcode",
            "cb42je"
         ],
         [
            "arbury_lodge_guesthouse",
            "pricerange",
            "moderate"
         ],
         [
            "arbury_lodge_guesthouse",
            "stars",
            "4_star"
         ],
         [
            "arbury_lodge_guesthouse",
            "type",
            "guesthouse"
         ],
         [
            "home_from_home",
            "address",
            "78-80_milton_road"
         ],
         [
            "home_from_home",
            "area",
            "north"
         ],
         [
            "home_from_home",
            "phone",
            "01223323555"
         ],
         [
            "home_from_home",
            "postcode",
            "cb41la"
         ],
         [
            "home_from_home",
            "pricerange",
            "moderate"
         ],
         [
            "home_from_home",
            "stars",
            "4_star"
         ],
         [
            "home_from_home",
            "type",
            "guesthouse"
         ],
         [
            "home_from_home",
            "choice",
            "many"
         ],
         [
            "home_from_home",
            "ref",
            "k9zns97g"
         ],
         [
            "hamilton_lodge",
            "address",
            "156_chesterton_road"
         ],
         [
            "hamilton_lodge",
            "area",
            "north"
         ],
         [
            "hamilton_lodge",
            "phone",
            "01223365664"
         ],
         [
            "hamilton_lodge",
            "postcode",
            "cb41da"
         ],
         [
            "hamilton_lodge",
            "pricerange",
            "moderate"
         ],
         [
            "hamilton_lodge",
            "stars",
            "3_star"
         ],
         [
            "hamilton_lodge",
            "type",
            "guesthouse"
         ],
         [
            "hamilton_lodge",
            "choice",
            "many"
         ],
         [
            "hamilton_lodge",
            "ref",
            "k9zns97g"
         ],
         [
            "worth_house",
            "address",
            "152_chesterton_road"
         ],
         [
            "worth_house",
            "area",
            "north"
         ],
         [
            "worth_house",
            "phone",
            "01223316074"
         ],
         [
            "worth_house",
            "postcode",
            "cb41da"
         ],
         [
            "worth_house",
            "pricerange",
            "cheap"
         ],
         [
            "worth_house",
            "stars",
            "4_star"
         ],
         [
            "worth_house",
            "type",
            "guesthouse"
         ],
         [
            "worth_house",
            "choice",
            "many"
         ],
         [
            "worth_house",
            "ref",
            "k9zns97g"
         ],
         [
            "acorn_guest_house",
            "address",
            "154_chesterton_road"
         ],
         [
            "acorn_guest_house",
            "area",
            "north"
         ],
         [
            "acorn_guest_house",
            "phone",
            "01223353888"
         ],
         [
            "acorn_guest_house",
            "postcode",
            "cb41da"
         ],
         [
            "acorn_guest_house",
            "pricerange",
            "moderate"
         ],
         [
            "acorn_guest_house",
            "stars",
            "4_star"
         ],
         [
            "acorn_guest_house",
            "type",
            "guesthouse"
         ],
         [
            "city_centre_north_b_and_b",
            "address",
            "328a_histon_road"
         ],
         [
            "city_centre_north_b_and_b",
            "area",
            "north"
         ],
         [
            "city_centre_north_b_and_b",
            "phone",
            "01223312843"
         ],
         [
            "city_centre_north_b_and_b",
            "postcode",
            "cb43ht"
         ],
         [
            "city_centre_north_b_and_b",
            "pricerange",
            "cheap"
         ],
         [
            "city_centre_north_b_and_b",
            "stars",
            "0_star"
         ],
         [
            "city_centre_north_b_and_b",
            "type",
            "guesthouse"
         ],
         [
            "city_centre_north_b_and_b",
            "choice",
            "many"
         ],
         [
            "city_centre_north_b_and_b",
            "ref",
            "k9zns97g"
         ],
         [
            "arbury_lodge_guesthouse",
            "address",
            "82_arbury_road"
         ],
         [
            "arbury_lodge_guesthouse",
            "area",
            "north"
         ],
         [
            "arbury_lodge_guesthouse",
            "phone",
            "01223364319"
         ],
         [
            "arbury_lodge_guesthouse",
            "postcode",
            "cb42je"
         ],
         [
            "arbury_lodge_guesthouse",
            "pricerange",
            "moderate"
         ],
         [
            "arbury_lodge_guesthouse",
            "stars",
            "4_star"
         ],
         [
            "arbury_lodge_guesthouse",
            "type",
            "guesthouse"
         ],
         [
            "arbury_lodge_guesthouse",
            "choice",
            "many"
         ],
         [
            "arbury_lodge_guesthouse",
            "ref",
            "k9zns97g"
         ]
      ]
   },
   {
      "task": "hotel",
      "utterances": [
         "i am looking for a place to stay . the hotel should include free wifi and should include free parking",
         "there are many results with free wifi and parking , to help narrow it down , what area do you want to stay in ?",
         "north area in a guesthouse",
         "what star rating ?",
         "it doesn ' t matter as long as i can book it for 2 people and 2 nights starting thursday ."
      ],
      "response": "did you have a price range in mind ?",
      "reference_entities": [],
      "kg": [
         [
            "arbury_lodge_guesthouse",
            "address",
            "82_arbury_road"
         ],
         [
            "arbury_lodge_guesthouse",
            "area",
            "north"
         ],
         [
            "arbury_lodge_guesthouse",
            "phone",
            "01223364319"
         ],
         [
            "arbury_lodge_guesthouse",
            "postcode",
            "cb42je"
         ],
         [
            "arbury_lodge_guesthouse",
            "pricerange",
            "moderate"
         ],
         [
            "arbury_lodge_guesthouse",
            "stars",
            "4_star"
         ],
         [
            "arbury_lodge_guesthouse",
            "type",
            "guesthouse"
         ],
         [
            "home_from_home",
            "address",
            "78-80_milton_road"
         ],
         [
            "home_from_home",
            "area",
            "north"
         ],
         [
            "home_from_home",
            "phone",
            "01223323555"
         ],
         [
            "home_from_home",
            "postcode",
            "cb41la"
         ],
         [
            "home_from_home",
            "pricerange",
            "moderate"
         ],
         [
            "home_from_home",
            "stars",
            "4_star"
         ],
         [
            "home_from_home",
            "type",
            "guesthouse"
         ],
         [
            "home_from_home",
            "choice",
            "many"
         ],
         [
            "home_from_home",
            "ref",
            "k9zns97g"
         ],
         [
            "hamilton_lodge",
            "address",
            "156_chesterton_road"
         ],
         [
            "hamilton_lodge",
            "area",
            "north"
         ],
         [
            "hamilton_lodge",
            "phone",
            "01223365664"
         ],
         [
            "hamilton_lodge",
            "postcode",
            "cb41da"
         ],
         [
            "hamilton_lodge",
            "pricerange",
            "moderate"
         ],
         [
            "hamilton_lodge",
            "stars",
            "3_star"
         ],
         [
            "hamilton_lodge",
            "type",
            "guesthouse"
         ],
         [
            "hamilton_lodge",
            "choice",
            "many"
         ],
         [
            "hamilton_lodge",
            "ref",
            "k9zns97g"
         ],
         [
            "worth_house",
            "address",
            "152_chesterton_road"
         ],
         [
            "worth_house",
            "area",
            "north"
         ],
         [
            "worth_house",
            "phone",
            "01223316074"
         ],
         [
            "worth_house",
            "postcode",
            "cb41da"
         ],
         [
            "worth_house",
            "pricerange",
            "cheap"
         ],
         [
            "worth_house",
            "stars",
            "4_star"
         ],
         [
            "worth_house",
            "type",
            "guesthouse"
         ],
         [
            "worth_house",
            "choice",
            "many"
         ],
         [
            "worth_house",
            "ref",
            "k9zns97g"
         ],
         [
            "acorn_guest_house",
            "address",
            "154_chesterton_road"
         ],
         [
            "acorn_guest_house",
            "area",
            "north"
         ],
         [
            "acorn_guest_house",
            "phone",
            "01223353888"
         ],
         [
            "acorn_guest_house",
            "postcode",
            "cb41da"
         ],
         [
            "acorn_guest_house",
            "pricerange",
            "moderate"
         ],
         [
            "acorn_guest_house",
            "stars",
            "4_star"
         ],
         [
            "acorn_guest_house",
            "type",
            "guesthouse"
         ],
         [
            "city_centre_north_b_and_b",
            "address",
            "328a_histon_road"
         ],
         [
            "city_centre_north_b_and_b",
            "area",
            "north"
         ],
         [
            "city_centre_north_b_and_b",
            "phone",
            "01223312843"
         ],
         [
            "city_centre_north_b_and_b",
            "postcode",
            "cb43ht"
         ],
         [
            "city_centre_north_b_and_b",
            "pricerange",
            "cheap"
         ],
         [
            "city_centre_north_b_and_b",
            "stars",
            "0_star"
         ],
         [
            "city_centre_north_b_and_b",
            "type",
            "guesthouse"
         ],
         [
            "city_centre_north_b_and_b",
            "choice",
            "many"
         ],
         [
            "city_centre_north_b_and_b",
            "ref",
            "k9zns97g"
         ],
         [
            "arbury_lodge_guesthouse",
            "address",
            "82_arbury_road"
         ],
         [
            "arbury_lodge_guesthouse",
            "area",
            "north"
         ],
         [
            "arbury_lodge_guesthouse",
            "phone",
            "01223364319"
         ],
         [
            "arbury_lodge_guesthouse",
            "postcode",
            "cb42je"
         ],
         [
            "arbury_lodge_guesthouse",
            "pricerange",
            "moderate"
         ],
         [
            "arbury_lodge_guesthouse",
            "stars",
            "4_star"
         ],
         [
            "arbury_lodge_guesthouse",
            "type",
            "guesthouse"
         ],
         [
            "arbury_lodge_guesthouse",
            "choice",
            "many"
         ],
         [
            "arbury_lodge_guesthouse",
            "ref",
            "k9zns97g"
         ]
      ]
   },
   {
      "task": "hotel",
      "utterances": [
         "i am looking for a place to stay . the hotel should include free wifi and should include free parking",
         "there are many results with free wifi and parking , to help narrow it down , what area do you want to stay in ?",
         "north area in a guesthouse",
         "what star rating ?",
         "it doesn ' t matter as long as i can book it for 2 people and 2 nights starting thursday .",
         "did you have a price range in mind ?",
         "no , i am not picky ."
      ],
      "response": "booking was not successful for that night at the acorn_guest_house , would you like me to try a different place ?",
      "reference_entities": [
         "acorn_guest_house"
      ],
      "kg": [
         [
            "arbury_lodge_guesthouse",
            "address",
            "82_arbury_road"
         ],
         [
            "arbury_lodge_guesthouse",
            "area",
            "north"
         ],
         [
            "arbury_lodge_guesthouse",
            "phone",
            "01223364319"
         ],
         [
            "arbury_lodge_guesthouse",
            "postcode",
            "cb42je"
         ],
         [
            "arbury_lodge_guesthouse",
            "pricerange",
            "moderate"
         ],
         [
            "arbury_lodge_guesthouse",
            "stars",
            "4_star"
         ],
         [
            "arbury_lodge_guesthouse",
            "type",
            "guesthouse"
         ],
         [
            "home_from_home",
            "address",
            "78-80_milton_road"
         ],
         [
            "home_from_home",
            "area",
            "north"
         ],
         [
            "home_from_home",
            "phone",
            "01223323555"
         ],
         [
            "home_from_home",
            "postcode",
            "cb41la"
         ],
         [
            "home_from_home",
            "pricerange",
            "moderate"
         ],
         [
            "home_from_home",
            "stars",
            "4_star"
         ],
         [
            "home_from_home",
            "type",
            "guesthouse"
         ],
         [
            "home_from_home",
            "choice",
            "many"
         ],
         [
            "home_from_home",
            "ref",
            "k9zns97g"
         ],
         [
            "hamilton_lodge",
            "address",
            "156_chesterton_road"
         ],
         [
            "hamilton_lodge",
            "area",
            "north"
         ],
         [
            "hamilton_lodge",
            "phone",
            "01223365664"
         ],
         [
            "hamilton_lodge",
            "postcode",
            "cb41da"
         ],
         [
            "hamilton_lodge",
            "pricerange",
            "moderate"
         ],
         [
            "hamilton_lodge",
            "stars",
            "3_star"
         ],
         [
            "hamilton_lodge",
            "type",
            "guesthouse"
         ],
         [
            "hamilton_lodge",
            "choice",
            "many"
         ],
         [
            "hamilton_lodge",
            "ref",
            "k9zns97g"
         ],
         [
            "worth_house",
            "address",
            "152_chesterton_road"
         ],
         [
            "worth_house",
            "area",
            "north"
         ],
         [
            "worth_house",
            "phone",
            "01223316074"
         ],
         [
            "worth_house",
            "postcode",
            "cb41da"
         ],
         [
            "worth_house",
            "pricerange",
            "cheap"
         ],
         [
            "worth_house",
            "stars",
            "4_star"
         ],
         [
            "worth_house",
            "type",
            "guesthouse"
         ],
         [
            "worth_house",
            "choice",
            "many"
         ],
         [
            "worth_house",
            "ref",
            "k9zns97g"
         ],
         [
            "acorn_guest_house",
            "address",
            "154_chesterton_road"
         ],
         [
            "acorn_guest_house",
            "area",
            "north"
         ],
         [
            "acorn_guest_house",
            "phone",
            "01223353888"
         ],
         [
            "acorn_guest_house",
            "postcode",
            "cb41da"
         ],
         [
            "acorn_guest_house",
            "pricerange",
            "moderate"
         ],
         [
            "acorn_guest_house",
            "stars",
            "4_star"
         ],
         [
            "acorn_guest_house",
            "type",
            "guesthouse"
         ],
         [
            "city_centre_north_b_and_b",
            "address",
            "328a_histon_road"
         ],
         [
            "city_centre_north_b_and_b",
            "area",
            "north"
         ],
         [
            "city_centre_north_b_and_b",
            "phone",
            "01223312843"
         ],
         [
            "city_centre_north_b_and_b",
            "postcode",
            "cb43ht"
         ],
         [
            "city_centre_north_b_and_b",
            "pricerange",
            "cheap"
         ],
         [
            "city_centre_north_b_and_b",
            "stars",
            "0_star"
         ],
         [
            "city_centre_north_b_and_b",
            "type",
            "guesthouse"
         ],
         [
            "city_centre_north_b_and_b",
            "choice",
            "many"
         ],
         [
            "city_centre_north_b_and_b",
            "ref",
            "k9zns97g"
         ],
         [
            "arbury_lodge_guesthouse",
            "address",
            "82_arbury_road"
         ],
         [
            "arbury_lodge_guesthouse",
            "area",
            "north"
         ],
         [
            "arbury_lodge_guesthouse",
            "phone",
            "01223364319"
         ],
         [
            "arbury_lodge_guesthouse",
            "postcode",
            "cb42je"
         ],
         [
            "arbury_lodge_guesthouse",
            "pricerange",
            "moderate"
         ],
         [
            "arbury_lodge_guesthouse",
            "stars",
            "4_star"
         ],
         [
            "arbury_lodge_guesthouse",
            "type",
            "guesthouse"
         ],
         [
            "arbury_lodge_guesthouse",
            "choice",
            "many"
         ],
         [
            "arbury_lodge_guesthouse",
            "ref",
            "k9zns97g"
         ]
      ]
   },
   {
      "task": "hotel",
      "utterances": [
         "i am looking for a place to stay . the hotel should include free wifi and should include free parking",
         "there are many results with free wifi and parking , to help narrow it down , what area do you want to stay in ?",
         "north area in a guesthouse",
         "what star rating ?",
         "it doesn ' t matter as long as i can book it for 2 people and 2 nights starting thursday .",
         "did you have a price range in mind ?",
         "no , i am not picky .",
         "booking was not successful for that night at the acorn_guest_house , would you like me to try a different place ?",
         "how about wednesday instead ?"
      ],
      "response": "booking was unsuccessful . would you like to try a different location ?",
      "reference_entities": [],
      "kg": [
         [
            "arbury_lodge_guesthouse",
            "address",
            "82_arbury_road"
         ],
         [
            "arbury_lodge_guesthouse",
            "area",
            "north"
         ],
         [
            "arbury_lodge_guesthouse",
            "phone",
            "01223364319"
         ],
         [
            "arbury_lodge_guesthouse",
            "postcode",
            "cb42je"
         ],
         [
            "arbury_lodge_guesthouse",
            "pricerange",
            "moderate"
         ],
         [
            "arbury_lodge_guesthouse",
            "stars",
            "4_star"
         ],
         [
            "arbury_lodge_guesthouse",
            "type",
            "guesthouse"
         ],
         [
            "home_from_home",
            "address",
            "78-80_milton_road"
         ],
         [
            "home_from_home",
            "area",
            "north"
         ],
         [
            "home_from_home",
            "phone",
            "01223323555"
         ],
         [
            "home_from_home",
            "postcode",
            "cb41la"
         ],
         [
            "home_from_home",
            "pricerange",
            "moderate"
         ],
         [
            "home_from_home",
            "stars",
            "4_star"
         ],
         [
            "home_from_home",
            "type",
            "guesthouse"
         ],
         [
            "home_from_home",
            "choice",
            "many"
         ],
         [
            "home_from_home",
            "ref",
            "k9zns97g"
         ],
         [
            "hamilton_lodge",
            "address",
            "156_chesterton_road"
         ],
         [
            "hamilton_lodge",
            "area",
            "north"
         ],
         [
            "hamilton_lodge",
            "phone",
            "01223365664"
         ],
         [
            "hamilton_lodge",
            "postcode",
            "cb41da"
         ],
         [
            "hamilton_lodge",
            "pricerange",
            "moderate"
         ],
         [
            "hamilton_lodge",
            "stars",
            "3_star"
         ],
         [
            "hamilton_lodge",
            "type",
            "guesthouse"
         ],
         [
            "hamilton_lodge",
            "choice",
            "many"
         ],
         [
            "hamilton_lodge",
            "ref",
            "k9zns97g"
         ],
         [
            "worth_house",
            "address",
            "152_chesterton_road"
         ],
         [
            "worth_house",
            "area",
            "north"
         ],
         [
            "worth_house",
            "phone",
            "01223316074"
         ],
         [
            "worth_house",
            "postcode",
            "cb41da"
         ],
         [
            "worth_house",
            "pricerange",
            "cheap"
         ],
         [
            "worth_house",
            "stars",
            "4_star"
         ],
         [
            "worth_house",
            "type",
            "guesthouse"
         ],
         [
            "worth_house",
            "choice",
            "many"
         ],
         [
            "worth_house",
            "ref",
            "k9zns97g"
         ],
         [
            "acorn_guest_house",
            "address",
            "154_chesterton_road"
         ],
         [
            "acorn_guest_house",
            "area",
            "north"
         ],
         [
            "acorn_guest_house",
            "phone",
            "01223353888"
         ],
         [
            "acorn_guest_house",
            "postcode",
            "cb41da"
         ],
         [
            "acorn_guest_house",
            "pricerange",
            "moderate"
         ],
         [
            "acorn_guest_house",
            "stars",
            "4_star"
         ],
         [
            "acorn_guest_house",
            "type",
            "guesthouse"
         ],
         [
            "city_centre_north_b_and_b",
            "address",
            "328a_histon_road"
         ],
         [
            "city_centre_north_b_and_b",
            "area",
            "north"
         ],
         [
            "city_centre_north_b_and_b",
            "phone",
            "01223312843"
         ],
         [
            "city_centre_north_b_and_b",
            "postcode",
            "cb43ht"
         ],
         [
            "city_centre_north_b_and_b",
            "pricerange",
            "cheap"
         ],
         [
            "city_centre_north_b_and_b",
            "stars",
            "0_star"
         ],
         [
            "city_centre_north_b_and_b",
            "type",
            "guesthouse"
         ],
         [
            "city_centre_north_b_and_b",
            "choice",
            "many"
         ],
         [
            "city_centre_north_b_and_b",
            "ref",
            "k9zns97g"
         ],
         [
            "arbury_lodge_guesthouse",
            "address",
            "82_arbury_road"
         ],
         [
            "arbury_lodge_guesthouse",
            "area",
            "north"
         ],
         [
            "arbury_lodge_guesthouse",
            "phone",
            "01223364319"
         ],
         [
            "arbury_lodge_guesthouse",
            "postcode",
            "cb42je"
         ],
         [
            "arbury_lodge_guesthouse",
            "pricerange",
            "moderate"
         ],
         [
            "arbury_lodge_guesthouse",
            "stars",
            "4_star"
         ],
         [
            "arbury_lodge_guesthouse",
            "type",
            "guesthouse"
         ],
         [
            "arbury_lodge_guesthouse",
            "choice",
            "many"
         ],
         [
            "arbury_lodge_guesthouse",
            "ref",
            "k9zns97g"
         ]
      ]
   },
   {
      "task": "hotel",
      "utterances": [
         "i am looking for a place to stay . the hotel should include free wifi and should include free parking",
         "there are many results with free wifi and parking , to help narrow it down , what area do you want to stay in ?",
         "north area in a guesthouse",
         "what star rating ?",
         "it doesn ' t matter as long as i can book it for 2 people and 2 nights starting thursday .",
         "did you have a price range in mind ?",
         "no , i am not picky .",
         "booking was not successful for that night at the acorn_guest_house , would you like me to try a different place ?",
         "how about wednesday instead ?",
         "booking was unsuccessful . would you like to try a different location ?",
         "yeah try a different place . anywhere that meets my requirements"
      ],
      "response": "i ' m going to try for the arbury_lodge_guesthouse , sir . is that all right ?",
      "reference_entities": [
         "arbury_lodge_guesthouse"
      ],
      "kg": [
         [
            "arbury_lodge_guesthouse",
            "address",
            "82_arbury_road"
         ],
         [
            "arbury_lodge_guesthouse",
            "area",
            "north"
         ],
         [
            "arbury_lodge_guesthouse",
            "phone",
            "01223364319"
         ],
         [
            "arbury_lodge_guesthouse",
            "postcode",
            "cb42je"
         ],
         [
            "arbury_lodge_guesthouse",
            "pricerange",
            "moderate"
         ],
         [
            "arbury_lodge_guesthouse",
            "stars",
            "4_star"
         ],
         [
            "arbury_lodge_guesthouse",
            "type",
            "guesthouse"
         ],
         [
            "home_from_home",
            "address",
            "78-80_milton_road"
         ],
         [
            "home_from_home",
            "area",
            "north"
         ],
         [
            "home_from_home",
            "phone",
            "01223323555"
         ],
         [
            "home_from_home",
            "postcode",
            "cb41la"
         ],
         [
            "home_from_home",
            "pricerange",
            "moderate"
         ],
         [
            "home_from_home",
            "stars",
            "4_star"
         ],
         [
            "home_from_home",
            "type",
            "guesthouse"
         ],
         [
            "home_from_home",
            "choice",
            "many"
         ],
         [
            "home_from_home",
            "ref",
            "k9zns97g"
         ],
         [
            "hamilton_lodge",
            "address",
            "156_chesterton_road"
         ],
         [
            "hamilton_lodge",
            "area",
            "north"
         ],
         [
            "hamilton_lodge",
            "phone",
            "01223365664"
         ],
         [
            "hamilton_lodge",
            "postcode",
            "cb41da"
         ],
         [
            "hamilton_lodge",
            "pricerange",
            "moderate"
         ],
         [
            "hamilton_lodge",
            "stars",
            "3_star"
         ],
         [
            "hamilton_lodge",
            "type",
            "guesthouse"
         ],
         [
            "hamilton_lodge",
            "choice",
            "many"
         ],
         [
            "hamilton_lodge",
            "ref",
[truncated: 4,226,023 more chars]
