# Supplementary material for: PluDG: enhancing task-oriented dialogue system with knowledge graph plug-in module
Source: PeerJ Comput Sci. 2023 Nov 24;9:e1707. doi: 10.7717/peerj-cs.1707 (PMC10703105; doi:10.7717/peerj-cs.1707)
Supplement: Supplemental Information 1 [file peerj-cs-09-1707-s001.zip › decoder/data/woz2.1/train.json]

[
   {
      "task": "hotel",
      "utterances": [
         "i need to find lodgings on the north side of town ."
      ],
      "response": "we have 13 available lodging areas in the north . any preferences ?",
      "reference_entities": [
         "13",
         "north"
      ],
      "kg": [
         [
            "arbury_lodge_guesthouse",
            "address",
            "82_arbury_road"
         ],
         [
            "arbury_lodge_guesthouse",
            "area",
            "north"
         ],
         [
            "arbury_lodge_guesthouse",
            "phone",
            "01223364319"
         ],
         [
            "arbury_lodge_guesthouse",
            "postcode",
            "cb42je"
         ],
         [
            "arbury_lodge_guesthouse",
            "pricerange",
            "moderate"
         ],
         [
            "arbury_lodge_guesthouse",
            "stars",
            "4_star"
         ],
         [
            "arbury_lodge_guesthouse",
            "type",
            "guesthouse"
         ],
         [
            "arbury_lodge_guesthouse",
            "choice",
            "13"
         ],
         [
            "arbury_lodge_guesthouse",
            "ref",
            "2asa82vj"
         ],
         [
            "kirkwood_house",
            "address",
            "172_chesterton_road"
         ],
         [
            "kirkwood_house",
            "area",
            "north"
         ],
         [
            "kirkwood_house",
            "phone",
            "01223306283"
         ],
         [
            "kirkwood_house",
            "postcode",
            "cb41da"
         ],
         [
            "kirkwood_house",
            "pricerange",
            "moderate"
         ],
         [
            "kirkwood_house",
            "stars",
            "4_star"
         ],
         [
            "kirkwood_house",
            "type",
            "guesthouse"
         ],
         [
            "kirkwood_house",
            "choice",
            "13"
         ],
         [
            "kirkwood_house",
            "ref",
            "2asa82vj"
         ],
         [
            "worth_house",
            "address",
            "152_chesterton_road"
         ],
         [
            "worth_house",
            "area",
            "north"
         ],
         [
            "worth_house",
            "phone",
            "01223316074"
         ],
         [
            "worth_house",
            "postcode",
            "cb41da"
         ],
         [
            "worth_house",
            "pricerange",
            "cheap"
         ],
         [
            "worth_house",
            "stars",
            "4_star"
         ],
         [
            "worth_house",
            "type",
            "guesthouse"
         ],
         [
            "worth_house",
            "choice",
            "13"
         ],
         [
            "worth_house",
            "ref",
            "2asa82vj"
         ],
         [
            "alpha-milton_guest_house",
            "address",
            "63_milton_road"
         ],
         [
            "alpha-milton_guest_house",
            "area",
            "north"
         ],
         [
            "alpha-milton_guest_house",
            "phone",
            "01223311625"
         ],
         [
            "alpha-milton_guest_house",
            "postcode",
            "cb41xa"
         ],
         [
            "alpha-milton_guest_house",
            "pricerange",
            "moderate"
         ],
         [
            "alpha-milton_guest_house",
            "stars",
            "3_star"
         ],
         [
            "alpha-milton_guest_house",
            "type",
            "guesthouse"
         ],
         [
            "city_centre_north_b_and_b",
            "address",
            "328a_histon_road"
         ],
         [
            "city_centre_north_b_and_b",
            "area",
            "north"
         ],
         [
            "city_centre_north_b_and_b",
            "phone",
            "01223312843"
         ],
         [
            "city_centre_north_b_and_b",
            "postcode",
            "cb43ht"
         ],
         [
            "city_centre_north_b_and_b",
            "pricerange",
            "cheap"
         ],
         [
            "city_centre_north_b_and_b",
            "stars",
            "0_star"
         ],
         [
            "city_centre_north_b_and_b",
            "type",
            "guesthouse"
         ],
         [
            "city_centre_north_b_and_b",
            "choice",
            "13"
         ],
         [
            "city_centre_north_b_and_b",
            "ref",
            "2asa82vj"
         ],
         [
            "avalon",
            "address",
            "62_gilbert_road"
         ],
         [
            "avalon",
            "area",
            "north"
         ],
         [
            "avalon",
            "phone",
            "01223353071"
         ],
         [
            "avalon",
            "postcode",
            "cb43pd"
         ],
         [
            "avalon",
            "pricerange",
            "moderate"
         ],
         [
            "avalon",
            "stars",
            "4_star"
         ],
         [
            "avalon",
            "type",
            "guesthouse"
         ],
         [
            "acorn_guest_house",
            "address",
            "154_chesterton_road"
         ],
         [
            "acorn_guest_house",
            "area",
            "north"
         ],
         [
            "acorn_guest_house",
            "phone",
            "01223353888"
         ],
         [
            "acorn_guest_house",
            "postcode",
            "cb41da"
         ],
         [
            "acorn_guest_house",
            "pricerange",
            "moderate"
         ],
         [
            "acorn_guest_house",
            "stars",
            "4_star"
         ],
         [
            "acorn_guest_house",
            "type",
            "guesthouse"
         ],
         [
            "acorn_guest_house",
            "choice",
            "13"
         ],
         [
            "acorn_guest_house",
            "ref",
            "2asa82vj"
         ]
      ]
   },
   {
      "task": "hotel",
      "utterances": [
         "i need to find lodgings on the north side of town .",
         "we have 13 available lodging areas in the north . any preferences ?",
         "some place in the north and it does not need to have free parking"
      ],
      "response": "there are 2 locations that match your criteria . the alpha-milton_guest_house with a 3_star rating and the avalon with a 4_star rating . do either of these sound good ?",
      "reference_entities": [
         "3_star",
         "4_star",
         "alpha-milton_guest_house",
         "avalon"
      ],
      "kg": [
         [
            "arbury_lodge_guesthouse",
            "address",
            "82_arbury_road"
         ],
         [
            "arbury_lodge_guesthouse",
            "area",
            "north"
         ],
         [
            "arbury_lodge_guesthouse",
            "phone",
            "01223364319"
         ],
         [
            "arbury_lodge_guesthouse",
            "postcode",
            "cb42je"
         ],
         [
            "arbury_lodge_guesthouse",
            "pricerange",
            "moderate"
         ],
         [
            "arbury_lodge_guesthouse",
            "stars",
            "4_star"
         ],
         [
            "arbury_lodge_guesthouse",
            "type",
            "guesthouse"
         ],
         [
            "arbury_lodge_guesthouse",
            "choice",
            "13"
         ],
         [
            "arbury_lodge_guesthouse",
            "ref",
            "2asa82vj"
         ],
         [
            "kirkwood_house",
            "address",
            "172_chesterton_road"
         ],
         [
            "kirkwood_house",
            "area",
            "north"
         ],
         [
            "kirkwood_house",
            "phone",
            "01223306283"
         ],
         [
            "kirkwood_house",
            "postcode",
            "cb41da"
         ],
         [
            "kirkwood_house",
            "pricerange",
            "moderate"
         ],
         [
            "kirkwood_house",
            "stars",
            "4_star"
         ],
         [
            "kirkwood_house",
            "type",
            "guesthouse"
         ],
         [
            "kirkwood_house",
            "choice",
            "13"
         ],
         [
            "kirkwood_house",
            "ref",
            "2asa82vj"
         ],
         [
            "worth_house",
            "address",
            "152_chesterton_road"
         ],
         [
            "worth_house",
            "area",
            "north"
         ],
         [
            "worth_house",
            "phone",
            "01223316074"
         ],
         [
            "worth_house",
            "postcode",
            "cb41da"
         ],
         [
            "worth_house",
            "pricerange",
            "cheap"
         ],
         [
            "worth_house",
            "stars",
            "4_star"
         ],
         [
            "worth_house",
            "type",
            "guesthouse"
         ],
         [
            "worth_house",
            "choice",
            "13"
         ],
         [
            "worth_house",
            "ref",
            "2asa82vj"
         ],
         [
            "alpha-milton_guest_house",
            "address",
            "63_milton_road"
         ],
         [
            "alpha-milton_guest_house",
            "area",
            "north"
         ],
         [
            "alpha-milton_guest_house",
            "phone",
            "01223311625"
         ],
         [
            "alpha-milton_guest_house",
            "postcode",
            "cb41xa"
         ],
         [
            "alpha-milton_guest_house",
            "pricerange",
            "moderate"
         ],
         [
            "alpha-milton_guest_house",
            "stars",
            "3_star"
         ],
         [
            "alpha-milton_guest_house",
            "type",
            "guesthouse"
         ],
         [
            "city_centre_north_b_and_b",
            "address",
            "328a_histon_road"
         ],
         [
            "city_centre_north_b_and_b",
            "area",
            "north"
         ],
         [
            "city_centre_north_b_and_b",
            "phone",
            "01223312843"
         ],
         [
            "city_centre_north_b_and_b",
            "postcode",
            "cb43ht"
         ],
         [
            "city_centre_north_b_and_b",
            "pricerange",
            "cheap"
         ],
         [
            "city_centre_north_b_and_b",
            "stars",
            "0_star"
         ],
         [
            "city_centre_north_b_and_b",
            "type",
            "guesthouse"
         ],
         [
            "city_centre_north_b_and_b",
            "choice",
            "13"
         ],
         [
            "city_centre_north_b_and_b",
            "ref",
            "2asa82vj"
         ],
         [
            "avalon",
            "address",
            "62_gilbert_road"
         ],
         [
            "avalon",
            "area",
            "north"
         ],
         [
            "avalon",
            "phone",
            "01223353071"
         ],
         [
            "avalon",
            "postcode",
            "cb43pd"
         ],
         [
            "avalon",
            "pricerange",
            "moderate"
         ],
         [
            "avalon",
            "stars",
            "4_star"
         ],
         [
            "avalon",
            "type",
            "guesthouse"
         ],
         [
            "acorn_guest_house",
            "address",
            "154_chesterton_road"
         ],
         [
            "acorn_guest_house",
            "area",
            "north"
         ],
         [
            "acorn_guest_house",
            "phone",
            "01223353888"
         ],
         [
            "acorn_guest_house",
            "postcode",
            "cb41da"
         ],
         [
            "acorn_guest_house",
            "pricerange",
            "moderate"
         ],
         [
            "acorn_guest_house",
            "stars",
            "4_star"
         ],
         [
            "acorn_guest_house",
            "type",
            "guesthouse"
         ],
         [
            "acorn_guest_house",
            "choice",
            "13"
         ],
         [
            "acorn_guest_house",
            "ref",
            "2asa82vj"
         ]
      ]
   },
   {
      "task": "hotel",
      "utterances": [
         "i need to find lodgings on the north side of town .",
         "we have 13 available lodging areas in the north . any preferences ?",
         "some place in the north and it does not need to have free parking",
         "there are 2 locations that match your criteria . the alpha-milton_guest_house with a 3_star rating and the avalon with a 4_star rating . do either of these sound good ?",
         "is the avalon a hotel or a guesthouse ?"
      ],
      "response": "the avalon is a guesthouse . would it interest you ? if so , i can help you book a room if you like ?",
      "reference_entities": [
         "avalon",
         "guesthouse"
      ],
      "kg": [
         [
            "arbury_lodge_guesthouse",
            "address",
            "82_arbury_road"
         ],
         [
            "arbury_lodge_guesthouse",
            "area",
            "north"
         ],
         [
            "arbury_lodge_guesthouse",
            "phone",
            "01223364319"
         ],
         [
            "arbury_lodge_guesthouse",
            "postcode",
            "cb42je"
         ],
         [
            "arbury_lodge_guesthouse",
            "pricerange",
            "moderate"
         ],
         [
            "arbury_lodge_guesthouse",
            "stars",
            "4_star"
         ],
         [
            "arbury_lodge_guesthouse",
            "type",
            "guesthouse"
         ],
         [
            "arbury_lodge_guesthouse",
            "choice",
            "13"
         ],
         [
            "arbury_lodge_guesthouse",
            "ref",
            "2asa82vj"
         ],
         [
            "kirkwood_house",
            "address",
            "172_chesterton_road"
         ],
         [
            "kirkwood_house",
            "area",
            "north"
         ],
         [
            "kirkwood_house",
            "phone",
            "01223306283"
         ],
         [
            "kirkwood_house",
            "postcode",
            "cb41da"
         ],
         [
            "kirkwood_house",
            "pricerange",
            "moderate"
         ],
         [
            "kirkwood_house",
            "stars",
            "4_star"
         ],
         [
            "kirkwood_house",
            "type",
            "guesthouse"
         ],
         [
            "kirkwood_house",
            "choice",
            "13"
         ],
         [
            "kirkwood_house",
            "ref",
            "2asa82vj"
         ],
         [
            "worth_house",
            "address",
            "152_chesterton_road"
         ],
         [
            "worth_house",
            "area",
            "north"
         ],
         [
            "worth_house",
            "phone",
            "01223316074"
         ],
         [
            "worth_house",
            "postcode",
            "cb41da"
         ],
         [
            "worth_house",
            "pricerange",
            "cheap"
         ],
         [
            "worth_house",
            "stars",
            "4_star"
         ],
         [
            "worth_house",
            "type",
            "guesthouse"
         ],
         [
            "worth_house",
            "choice",
            "13"
         ],
         [
            "worth_house",
            "ref",
            "2asa82vj"
         ],
         [
            "alpha-milton_guest_house",
            "address",
            "63_milton_road"
         ],
         [
            "alpha-milton_guest_house",
            "area",
            "north"
         ],
         [
            "alpha-milton_guest_house",
            "phone",
            "01223311625"
         ],
         [
            "alpha-milton_guest_house",
            "postcode",
            "cb41xa"
         ],
         [
            "alpha-milton_guest_house",
            "pricerange",
            "moderate"
         ],
         [
            "alpha-milton_guest_house",
            "stars",
            "3_star"
         ],
         [
            "alpha-milton_guest_house",
            "type",
            "guesthouse"
         ],
         [
            "city_centre_north_b_and_b",
            "address",
            "328a_histon_road"
         ],
         [
            "city_centre_north_b_and_b",
            "area",
            "north"
         ],
         [
            "city_centre_north_b_and_b",
            "phone",
            "01223312843"
         ],
         [
            "city_centre_north_b_and_b",
            "postcode",
            "cb43ht"
         ],
         [
            "city_centre_north_b_and_b",
            "pricerange",
            "cheap"
         ],
         [
            "city_centre_north_b_and_b",
            "stars",
            "0_star"
         ],
         [
            "city_centre_north_b_and_b",
            "type",
            "guesthouse"
         ],
         [
            "city_centre_north_b_and_b",
            "choice",
            "13"
         ],
         [
            "city_centre_north_b_and_b",
            "ref",
            "2asa82vj"
         ],
         [
            "avalon",
            "address",
            "62_gilbert_road"
         ],
         [
            "avalon",
            "area",
            "north"
         ],
         [
            "avalon",
            "phone",
            "01223353071"
         ],
         [
            "avalon",
            "postcode",
            "cb43pd"
         ],
         [
            "avalon",
            "pricerange",
            "moderate"
         ],
         [
            "avalon",
            "stars",
            "4_star"
         ],
         [
            "avalon",
            "type",
            "guesthouse"
         ],
         [
            "acorn_guest_house",
            "address",
            "154_chesterton_road"
         ],
         [
            "acorn_guest_house",
            "area",
            "north"
         ],
         [
            "acorn_guest_house",
            "phone",
            "01223353888"
         ],
         [
            "acorn_guest_house",
            "postcode",
            "cb41da"
         ],
         [
            "acorn_guest_house",
            "pricerange",
            "moderate"
         ],
         [
            "acorn_guest_house",
            "stars",
            "4_star"
         ],
         [
            "acorn_guest_house",
            "type",
            "guesthouse"
         ],
         [
            "acorn_guest_house",
            "choice",
            "13"
         ],
         [
            "acorn_guest_house",
            "ref",
            "2asa82vj"
         ]
      ]
   },
   {
      "task": "hotel",
      "utterances": [
         "i need to find lodgings on the north side of town .",
         "we have 13 available lodging areas in the north . any preferences ?",
         "some place in the north and it does not need to have free parking",
         "there are 2 locations that match your criteria . the alpha-milton_guest_house with a 3_star rating and the avalon with a 4_star rating . do either of these sound good ?",
         "is the avalon a hotel or a guesthouse ?",
         "the avalon is a guesthouse . would it interest you ? if so , i can help you book a room if you like ?",
         "yes please , i would arrive tuesday and need to book for 3 people . it will be a 4 night stay . can i get a reference number please ?"
      ],
      "response": "i have reserved your room at the avalon , reference number 2asa82vj . can i help you with anything else ?",
      "reference_entities": [
         "2asa82vj",
         "avalon"
      ],
      "kg": [
         [
            "arbury_lodge_guesthouse",
            "address",
            "82_arbury_road"
         ],
         [
            "arbury_lodge_guesthouse",
            "area",
            "north"
         ],
         [
            "arbury_lodge_guesthouse",
            "phone",
            "01223364319"
         ],
         [
            "arbury_lodge_guesthouse",
            "postcode",
            "cb42je"
         ],
         [
            "arbury_lodge_guesthouse",
            "pricerange",
            "moderate"
         ],
         [
            "arbury_lodge_guesthouse",
            "stars",
            "4_star"
         ],
         [
            "arbury_lodge_guesthouse",
            "type",
            "guesthouse"
         ],
         [
            "arbury_lodge_guesthouse",
            "choice",
            "13"
         ],
         [
            "arbury_lodge_guesthouse",
            "ref",
            "2asa82vj"
         ],
         [
            "kirkwood_house",
            "address",
            "172_chesterton_road"
         ],
         [
            "kirkwood_house",
            "area",
            "north"
         ],
         [
            "kirkwood_house",
            "phone",
            "01223306283"
         ],
         [
            "kirkwood_house",
            "postcode",
            "cb41da"
         ],
         [
            "kirkwood_house",
            "pricerange",
            "moderate"
         ],
         [
            "kirkwood_house",
            "stars",
            "4_star"
         ],
         [
            "kirkwood_house",
            "type",
            "guesthouse"
         ],
         [
            "kirkwood_house",
            "choice",
            "13"
         ],
         [
            "kirkwood_house",
            "ref",
            "2asa82vj"
         ],
         [
            "worth_house",
            "address",
            "152_chesterton_road"
         ],
         [
            "worth_house",
            "area",
            "north"
         ],
         [
            "worth_house",
            "phone",
            "01223316074"
         ],
         [
            "worth_house",
            "postcode",
            "cb41da"
         ],
         [
            "worth_house",
            "pricerange",
            "cheap"
         ],
         [
            "worth_house",
            "stars",
            "4_star"
         ],
         [
            "worth_house",
            "type",
            "guesthouse"
         ],
         [
            "worth_house",
            "choice",
            "13"
         ],
         [
            "worth_house",
            "ref",
            "2asa82vj"
         ],
         [
            "alpha-milton_guest_house",
            "address",
            "63_milton_road"
         ],
         [
            "alpha-milton_guest_house",
            "area",
            "north"
         ],
         [
            "alpha-milton_guest_house",
            "phone",
            "01223311625"
         ],
         [
            "alpha-milton_guest_house",
            "postcode",
            "cb41xa"
         ],
         [
            "alpha-milton_guest_house",
            "pricerange",
            "moderate"
         ],
         [
            "alpha-milton_guest_house",
            "stars",
            "3_star"
         ],
         [
            "alpha-milton_guest_house",
            "type",
            "guesthouse"
         ],
         [
            "city_centre_north_b_and_b",
            "address",
            "328a_histon_road"
         ],
         [
            "city_centre_north_b_and_b",
            "area",
            "north"
         ],
         [
            "city_centre_north_b_and_b",
            "phone",
            "01223312843"
         ],
         [
            "city_centre_north_b_and_b",
            "postcode",
            "cb43ht"
         ],
         [
            "city_centre_north_b_and_b",
            "pricerange",
            "cheap"
         ],
         [
            "city_centre_north_b_and_b",
            "stars",
            "0_star"
         ],
         [
            "city_centre_north_b_and_b",
            "type",
            "guesthouse"
         ],
         [
            "city_centre_north_b_and_b",
            "choice",
            "13"
         ],
         [
            "city_centre_north_b_and_b",
            "ref",
            "2asa82vj"
         ],
         [
            "avalon",
            "address",
            "62_gilbert_road"
         ],
         [
            "avalon",
            "area",
            "north"
         ],
         [
            "avalon",
            "phone",
            "01223353071"
         ],
         [
            "avalon",
            "postcode",
            "cb43pd"
         ],
         [
            "avalon",
            "pricerange",
            "moderate"
         ],
         [
            "avalon",
            "stars",
            "4_star"
         ],
         [
            "avalon",
            "type",
            "guesthouse"
         ],
         [
            "acorn_guest_house",
            "address",
            "154_chesterton_road"
         ],
         [
            "acorn_guest_house",
            "area",
            "north"
         ],
         [
            "acorn_guest_house",
            "phone",
            "01223353888"
         ],
         [
            "acorn_guest_house",
            "postcode",
            "cb41da"
         ],
         [
            "acorn_guest_house",
            "pricerange",
            "moderate"
         ],
         [
            "acorn_guest_house",
            "stars",
            "4_star"
         ],
         [
            "acorn_guest_house",
            "type",
            "guesthouse"
         ],
         [
            "acorn_guest_house",
            "choice",
            "13"
         ],
         [
            "acorn_guest_house",
            "ref",
            "2asa82vj"
         ]
      ]
   },
   {
      "task": "hotel",
      "utterances": [
         "i need to find lodgings on the north side of town .",
         "we have 13 available lodging areas in the north . any preferences ?",
         "some place in the north and it does not need to have free parking",
         "there are 2 locations that match your criteria . the alpha-milton_guest_house with a 3_star rating and the avalon with a 4_star rating . do either of these sound good ?",
         "is the avalon a hotel or a guesthouse ?",
         "the avalon is a guesthouse . would it interest you ? if so , i can help you book a room if you like ?",
         "yes please , i would arrive tuesday and need to book for 3 people . it will be a 4 night stay . can i get a reference number please ?",
         "i have reserved your room at the avalon , reference number 2asa82vj . can i help you with anything else ?",
         "that ' s all i need . thanks ."
      ],
      "response": "thank you , good bye .",
      "reference_entities": [],
      "kg": [
         [
            "arbury_lodge_guesthouse",
            "address",
            "82_arbury_road"
         ],
         [
            "arbury_lodge_guesthouse",
            "area",
            "north"
         ],
         [
            "arbury_lodge_guesthouse",
            "phone",
            "01223364319"
         ],
         [
            "arbury_lodge_guesthouse",
            "postcode",
            "cb42je"
         ],
         [
            "arbury_lodge_guesthouse",
            "pricerange",
            "moderate"
         ],
         [
            "arbury_lodge_guesthouse",
            "stars",
            "4_star"
         ],
         [
            "arbury_lodge_guesthouse",
            "type",
            "guesthouse"
         ],
         [
            "arbury_lodge_guesthouse",
            "choice",
            "13"
         ],
         [
            "arbury_lodge_guesthouse",
            "ref",
            "2asa82vj"
         ],
         [
            "kirkwood_house",
            "address",
            "172_chesterton_road"
         ],
         [
            "kirkwood_house",
            "area",
            "north"
         ],
         [
            "kirkwood_house",
            "phone",
            "01223306283"
         ],
         [
            "kirkwood_house",
            "postcode",
            "cb41da"
         ],
         [
            "kirkwood_house",
            "pricerange",
            "moderate"
         ],
         [
            "kirkwood_house",
            "stars",
            "4_star"
         ],
         [
            "kirkwood_house",
            "type",
            "guesthouse"
         ],
         [
            "kirkwood_house",
            "choice",
            "13"
         ],
         [
            "kirkwood_house",
            "ref",
            "2asa82vj"
         ],
         [
            "worth_house",
            "address",
            "152_chesterton_road"
         ],
         [
            "worth_house",
            "area",
            "north"
         ],
         [
            "worth_house",
            "phone",
            "01223316074"
         ],
         [
            "worth_house",
            "postcode",
            "cb41da"
         ],
         [
            "worth_house",
            "pricerange",
            "cheap"
         ],
         [
            "worth_house",
            "stars",
            "4_star"
         ],
         [
            "worth_house",
            "type",
            "guesthouse"
         ],
         [
            "worth_house",
            "choice",
            "13"
         ],
         [
            "worth_house",
            "ref",
            "2asa82vj"
         ],
         [
            "alpha-milton_guest_house",
            "address",
            "63_milton_road"
         ],
         [
            "alpha-milton_guest_house",
            "area",
            "north"
         ],
         [
            "alpha-milton_guest_house",
            "phone",
            "01223311625"
         ],
         [
            "alpha-milton_guest_house",
            "postcode",
            "cb41xa"
         ],
         [
            "alpha-milton_guest_house",
            "pricerange",
            "moderate"
         ],
         [
            "alpha-milton_guest_house",
            "stars",
            "3_star"
         ],
         [
            "alpha-milton_guest_house",
            "type",
            "guesthouse"
         ],
         [
            "city_centre_north_b_and_b",
            "address",
            "328a_histon_road"
         ],
         [
            "city_centre_north_b_and_b",
            "area",
            "north"
         ],
         [
            "city_centre_north_b_and_b",
            "phone",
            "01223312843"
         ],
         [
            "city_centre_north_b_and_b",
            "postcode",
            "cb43ht"
         ],
         [
            "city_centre_north_b_and_b",
            "pricerange",
            "cheap"
         ],
         [
            "city_centre_north_b_and_b",
            "stars",
            "0_star"
         ],
         [
            "city_centre_north_b_and_b",
            "type",
            "guesthouse"
         ],
         [
            "city_centre_north_b_and_b",
            "choice",
            "13"
         ],
         [
            "city_centre_north_b_and_b",
            "ref",
            "2asa82vj"
         ],
         [
            "avalon",
            "address",
            "62_gilbert_road"
         ],
         [
            "avalon",
            "area",
            "north"
         ],
         [
            "avalon",
            "phone",
            "01223353071"
         ],
         [
            "avalon",
            "postcode",
            "cb43pd"
         ],
         [
            "avalon",
            "pricerange",
            "moderate"
         ],
         [
            "avalon",
            "stars",
            "4_star"
         ],
         [
            "avalon",
            "type",
            "guesthouse"
         ],
         [
            "acorn_guest_house",
            "address",
            "154_chesterton_road"
         ],
         [
            "acorn_guest_house",
            "area",
            "north"
         ],
         [
            "acorn_guest_house",
            "phone",
            "01223353888"
         ],
         [
            "acorn_guest_house",
            "postcode",
            "cb41da"
         ],
         [
            "acorn_guest_house",
            "pricerange",
            "moderate"
         ],
         [
            "acorn_guest_house",
            "stars",
            "4_star"
         ],
         [
            "acorn_guest_house",
            "type",
            "guesthouse"
         ],
         [
            "acorn_guest_house",
            "choice",
            "13"
         ],
         [
            "acorn_guest_house",
            "ref",
            "2asa82vj"
         ]
      ]
   },
   {
      "task": "restaurant",
      "utterances": [
         "yes , can you lookup the chiquito_restaurant_bar for me ."
      ],
      "response": "yes i found it , what information would you like ?",
      "reference_entities": [],
      "kg": [
         [
            "curry_garden",
            "address",
            "106_regent_street_city_centre"
         ],
         [
            "curry_garden",
            "area",
            "centre"
         ],
         [
            "curry_garden",
            "food",
            "indian"
         ],
         [
            "curry_garden",
            "phone",
            "01223302330"
         ],
         [
            "curry_garden",
            "postcode",
            "cb21dp"
         ],
         [
            "curry_garden",
            "pricerange",
            "expensive"
         ],
         [
            "curry_garden",
            "type",
            "restaurant"
         ],
         [
            "curry_garden",
            "ref",
            "mdk9a3pr"
         ],
         [
            "the_good_luck_chinese_food_takeaway",
            "address",
            "82_cherry_hinton_road_cherry_hinton"
         ],
         [
            "the_good_luck_chinese_food_takeaway",
            "area",
            "south"
         ],
         [
            "the_good_luck_chinese_food_takeaway",
            "food",
            "chinese"
         ],
         [
            "the_good_luck_chinese_food_takeaway",
            "phone",
            "01223244149"
         ],
         [
            "the_good_luck_chinese_food_takeaway",
            "postcode",
            "cb17ag"
         ],
         [
            "the_good_luck_chinese_food_takeaway",
            "pricerange",
            "expensive"
         ],
         [
            "the_good_luck_chinese_food_takeaway",
            "type",
            "restaurant"
         ],
         [
            "chiquito_restaurant_bar",
            "address",
            "2g_cambridge_leisure_park_cherry_hinton_road_cherry_hinton"
         ],
         [
            "chiquito_restaurant_bar",
            "area",
            "south"
         ],
         [
            "chiquito_restaurant_bar",
            "food",
            "mexican"
         ],
         [
            "chiquito_restaurant_bar",
            "phone",
            "01223400170"
         ],
         [
            "chiquito_restaurant_bar",
            "postcode",
            "cb17dy"
         ],
         [
            "chiquito_restaurant_bar",
            "pricerange",
            "expensive"
         ],
         [
            "chiquito_restaurant_bar",
            "type",
            "restaurant"
         ],
         [
            "chiquito_restaurant_bar",
            "ref",
            "mdk9a3pr"
         ],
         [
            "chiquito_restaurant_bar",
            "address",
            "2g_cambridge_leisure_park_cherry_hinton_road_cherry_hinton"
         ],
         [
            "chiquito_restaurant_bar",
            "area",
            "south"
         ],
         [
            "chiquito_restaurant_bar",
            "food",
            "mexican"
         ],
         [
            "chiquito_restaurant_bar",
            "phone",
            "01223400170"
         ],
         [
            "chiquito_restaurant_bar",
            "postcode",
            "cb17dy"
         ],
         [
            "chiquito_restaurant_bar",
            "pricerange",
            "expensive"
         ],
         [
            "chiquito_restaurant_bar",
            "type",
            "restaurant"
         ],
         [
            "pizza_hut_city_centre",
            "address",
            "regent_street_city_centre"
         ],
         [
            "pizza_hut_city_centre",
            "area",
            "centre"
         ],
         [
            "pizza_hut_city_centre",
            "food",
            "italian"
         ],
         [
            "pizza_hut_city_centre",
            "phone",
            "01223323737"
         ],
         [
            "pizza_hut_city_centre",
            "postcode",
            "cb21ab"
         ],
         [
            "pizza_hut_city_centre",
            "pricerange",
            "cheap"
         ],
         [
            "pizza_hut_city_centre",
            "type",
            "restaurant"
         ],
         [
            "pizza_hut_city_centre",
            "ref",
            "mdk9a3pr"
         ],
         [
            "the_missing_sock",
            "address",
            "finders_corner_newmarket_road"
         ],
         [
            "the_missing_sock",
            "area",
            "east"
         ],
         [
            "the_missing_sock",
            "food",
            "international"
         ],
         [
            "the_missing_sock",
            "phone",
            "01223812660"
         ],
         [
            "the_missing_sock",
            "postcode",
            "cb259aq"
         ],
         [
            "the_missing_sock",
            "pricerange",
            "cheap"
         ],
         [
            "the_missing_sock",
            "type",
            "restaurant"
         ],
         [
            "the_missing_sock",
            "ref",
            "mdk9a3pr"
         ],
         [
            "the_good_luck_chinese_food_takeaway",
            "address",
            "82_cherry_hinton_road_cherry_hinton"
         ],
         [
            "the_good_luck_chinese_food_takeaway",
            "area",
            "south"
         ],
         [
            "the_good_luck_chinese_food_takeaway",
            "food",
            "chinese"
         ],
         [
            "the_good_luck_chinese_food_takeaway",
            "phone",
            "01223244149"
         ],
         [
            "the_good_luck_chinese_food_takeaway",
            "postcode",
            "cb17ag"
         ],
         [
            "the_good_luck_chinese_food_takeaway",
            "pricerange",
            "expensive"
         ],
         [
            "the_good_luck_chinese_food_takeaway",
            "type",
            "restaurant"
         ],
         [
            "the_good_luck_chinese_food_takeaway",
            "ref",
            "mdk9a3pr"
         ]
      ]
   },
   {
      "task": "restaurant",
      "utterances": [
         "yes , can you lookup the chiquito_restaurant_bar for me .",
         "yes i found it , what information would you like ?",
         "can you book at table for 4 at chiquito on tuesday at 20:00 please ."
      ],
      "response": "alright , your table will be booked for that time .",
      "reference_entities": [],
      "kg": [
         [
            "curry_garden",
            "address",
            "106_regent_street_city_centre"
         ],
         [
            "curry_garden",
            "area",
            "centre"
         ],
         [
            "curry_garden",
            "food",
            "indian"
         ],
         [
            "curry_garden",
            "phone",
            "01223302330"
         ],
         [
            "curry_garden",
            "postcode",
            "cb21dp"
         ],
         [
            "curry_garden",
            "pricerange",
            "expensive"
         ],
         [
            "curry_garden",
            "type",
            "restaurant"
         ],
         [
            "curry_garden",
            "ref",
            "mdk9a3pr"
         ],
         [
            "the_good_luck_chinese_food_takeaway",
            "address",
            "82_cherry_hinton_road_cherry_hinton"
         ],
         [
            "the_good_luck_chinese_food_takeaway",
            "area",
            "south"
         ],
         [
            "the_good_luck_chinese_food_takeaway",
            "food",
            "chinese"
         ],
         [
            "the_good_luck_chinese_food_takeaway",
            "phone",
            "01223244149"
         ],
         [
            "the_good_luck_chinese_food_takeaway",
            "postcode",
            "cb17ag"
         ],
         [
            "the_good_luck_chinese_food_takeaway",
            "pricerange",
            "expensive"
         ],
         [
            "the_good_luck_chinese_food_takeaway",
            "type",
            "restaurant"
         ],
         [
            "chiquito_restaurant_bar",
            "address",
            "2g_cambridge_leisure_park_cherry_hinton_road_cherry_hinton"
         ],
         [
            "chiquito_restaurant_bar",
            "area",
            "south"
         ],
         [
            "chiquito_restaurant_bar",
            "food",
            "mexican"
         ],
         [
            "chiquito_restaurant_bar",
            "phone",
            "01223400170"
         ],
         [
            "chiquito_restaurant_bar",
            "postcode",
            "cb17dy"
         ],
         [
            "chiquito_restaurant_bar",
            "pricerange",
            "expensive"
         ],
         [
            "chiquito_restaurant_bar",
            "type",
            "restaurant"
         ],
         [
            "chiquito_restaurant_bar",
            "ref",
            "mdk9a3pr"
         ],
         [
            "chiquito_restaurant_bar",
            "address",
            "2g_cambridge_leisure_park_cherry_hinton_road_cherry_hinton"
         ],
         [
            "chiquito_restaurant_bar",
            "area",
            "south"
         ],
         [
            "chiquito_restaurant_bar",
            "food",
            "mexican"
         ],
         [
            "chiquito_restaurant_bar",
            "phone",
            "01223400170"
         ],
         [
            "chiquito_restaurant_bar",
            "postcode",
            "cb17dy"
         ],
         [
            "chiquito_restaurant_bar",
            "pricerange",
            "expensive"
         ],
         [
            "chiquito_restaurant_bar",
            "type",
            "restaurant"
         ],
         [
            "pizza_hut_city_centre",
            "address",
            "regent_street_city_centre"
         ],
         [
            "pizza_hut_city_centre",
            "area",
            "centre"
         ],
         [
            "pizza_hut_city_centre",
            "food",
            "italian"
         ],
         [
            "pizza_hut_city_centre",
            "phone",
            "01223323737"
         ],
         [
            "pizza_hut_city_centre",
            "postcode",
            "cb21ab"
         ],
         [
            "pizza_hut_city_centre",
            "pricerange",
            "cheap"
         ],
         [
            "pizza_hut_city_centre",
            "type",
            "restaurant"
         ],
         [
            "pizza_hut_city_centre",
            "ref",
            "mdk9a3pr"
         ],
         [
            "the_missing_sock",
            "address",
            "finders_corner_newmarket_road"
         ],
         [
            "the_missing_sock",
            "area",
            "east"
         ],
         [
            "the_missing_sock",
            "food",
            "international"
         ],
         [
            "the_missing_sock",
            "phone",
            "01223812660"
         ],
         [
            "the_missing_sock",
            "postcode",
            "cb259aq"
         ],
         [
            "the_missing_sock",
            "pricerange",
            "cheap"
         ],
         [
            "the_missing_sock",
            "type",
            "restaurant"
         ],
         [
            "the_missing_sock",
            "ref",
            "mdk9a3pr"
         ],
         [
            "the_good_luck_chinese_food_takeaway",
            "address",
            "82_cherry_hinton_road_cherry_hinton"
         ],
         [
            "the_good_luck_chinese_food_takeaway",
            "area",
            "south"
         ],
         [
            "the_good_luck_chinese_food_takeaway",
            "food",
            "chinese"
         ],
         [
            "the_good_luck_chinese_food_takeaway",
            "phone",
            "01223244149"
         ],
         [
            "the_good_luck_chinese_food_takeaway",
            "postcode",
            "cb17ag"
         ],
         [
            "the_good_luck_chinese_food_takeaway",
            "pricerange",
            "expensive"
         ],
         [
            "the_good_luck_chinese_food_takeaway",
            "type",
            "restaurant"
         ],
         [
            "the_good_luck_chinese_food_takeaway",
            "ref",
            "mdk9a3pr"
         ]
      ]
   },
   {
      "task": "restaurant",
      "utterances": [
         "yes , can you lookup the chiquito_restaurant_bar for me .",
         "yes i found it , what information would you like ?",
         "can you book at table for 4 at chiquito on tuesday at 20:00 please .",
         "alright , your table will be booked for that time .",
         "thank you . may i get a reference number ?"
      ],
      "response": "i ' m sorry but the booking was unsuccessful . would you like to try another restaurant ?",
      "reference_entities": [
         "restaurant"
      ],
      "kg": [
         [
            "curry_garden",
            "address",
            "106_regent_street_city_centre"
         ],
         [
            "curry_garden",
            "area",
            "centre"
         ],
         [
            "curry_garden",
            "food",
            "indian"
         ],
         [
            "curry_garden",
            "phone",
            "01223302330"
         ],
         [
            "curry_garden",
            "postcode",
            "cb21dp"
         ],
         [
            "curry_garden",
            "pricerange",
            "expensive"
         ],
         [
            "curry_garden",
            "type",
            "restaurant"
         ],
         [
            "curry_garden",
            "ref",
            "mdk9a3pr"
         ],
         [
            "the_good_luck_chinese_food_takeaway",
            "address",
            "82_cherry_hinton_road_cherry_hinton"
         ],
         [
            "the_good_luck_chinese_food_takeaway",
            "area",
            "south"
         ],
         [
            "the_good_luck_chinese_food_takeaway",
            "food",
            "chinese"
         ],
         [
            "the_good_luck_chinese_food_takeaway",
            "phone",
            "01223244149"
         ],
         [
            "the_good_luck_chinese_food_takeaway",
            "postcode",
            "cb17ag"
         ],
         [
            "the_good_luck_chinese_food_takeaway",
            "pricerange",
            "expensive"
         ],
         [
            "the_good_luck_chinese_food_takeaway",
            "type",
            "restaurant"
         ],
         [
            "chiquito_restaurant_bar",
            "address",
            "2g_cambridge_leisure_park_cherry_hinton_road_cherry_hinton"
         ],
         [
            "chiquito_restaurant_bar",
            "area",
            "south"
         ],
         [
            "chiquito_restaurant_bar",
            "food",
            "mexican"
         ],
         [
            "chiquito_restaurant_bar",
            "phone",
            "01223400170"
         ],
         [
            "chiquito_restaurant_bar",
            "postcode",
            "cb17dy"
         ],
         [
            "chiquito_restaurant_bar",
            "pricerange",
            "expensive"
         ],
         [
            "chiquito_restaurant_bar",
            "type",
            "restaurant"
         ],
         [
            "chiquito_restaurant_bar",
            "ref",
            "mdk9a3pr"
         ],
         [
            "chiquito_restaurant_bar",
            "address",
            "2g_cambridge_leisure_park_cherry_hinton_road_cherry_hinton"
         ],
         [
            "chiquito_restaurant_bar",
            "area",
            "south"
         ],
         [
            "chiquito_restaurant_bar",
            "food",
            "mexican"
         ],
         [
            "chiquito_restaurant_bar",
            "phone",
            "01223400170"
         ],
         [
            "chiquito_restaurant_bar",
            "postcode",
            "cb17dy"
         ],
         [
            "chiquito_restaurant_bar",
            "pricerange",
            "expensive"
         ],
         [
            "chiquito_restaurant_bar",
            "type",
            "restaurant"
         ],
         [
            "pizza_hut_city_centre",
            "address",
            "regent_street_city_centre"
         ],
         [
            "pizza_hut_city_centre",
            "area",
            "centre"
         ],
         [
            "pizza_hut_city_centre",
            "food",
            "italian"
         ],
         [
            "pizza_hut_city_centre",
            "phone",
            "01223323737"
         ],
         [
            "pizza_hut_city_centre",
            "postcode",
            "cb21ab"
         ],
         [
            "pizza_hut_city_centre",
            "pricerange",
            "cheap"
         ],
         [
            "pizza_hut_city_centre",
            "type",
            "restaurant"
         ],
         [
            "pizza_hut_city_centre",
            "ref",
            "mdk9a3pr"
         ],
         [
            "the_missing_sock",
            "address",
            "finders_corner_newmarket_road"
         ],
         [
            "the_missing_sock",
            "area",
            "east"
         ],
         [
            "the_missing_sock",
            "food",
            "international"
         ],
         [
            "the_missing_sock",
            "phone",
            "01223812660"
         ],
         [
            "the_missing_sock",
            "postcode",
            "cb259aq"
         ],
         [
            "the_missing_sock",
            "pricerange",
            "cheap"
         ],
         [
            "the_missing_sock",
            "type",
            "restaurant"
         ],
         [
            "the_missing_sock",
            "ref",
            "mdk9a3pr"
         ],
         [
            "the_good_luck_chinese_food_takeaway",
            "address",
            "82_cherry_hinton_road_cherry_hinton"
         ],
         [
            "the_good_luck_chinese_food_takeaway",
            "area",
            "south"
         ],
         [
            "the_good_luck_chinese_food_takeaway",
            "food",
            "chinese"
         ],
         [
            "the_good_luck_chinese_food_takeaway",
            "phone",
            "01223244149"
         ],
         [
            "the_good_luck_chinese_food_takeaway",
            "postcode",
            "cb17ag"
         ],
         [
            "the_good_luck_chinese_food_takeaway",
            "pricerange",
            "expensive"
         ],
         [
            "the_good_luck_chinese_food_takeaway",
            "type",
            "restaurant"
         ],
         [
            "the_good_luck_chinese_food_takeaway",
            "ref",
            "mdk9a3pr"
         ]
      ]
   },
   {
      "task": "restaurant",
      "utterances": [
         "yes , can you lookup the chiquito_restaurant_bar for me .",
         "yes i found it , what information would you like ?",
         "can you book at table for 4 at chiquito on tuesday at 20:00 please .",
         "alright , your table will be booked for that time .",
         "thank you . may i get a reference number ?",
         "i ' m sorry but the booking was unsuccessful . would you like to try another restaurant ?",
         "yes in the same area and price range . i ' ll need a reference number too ."
      ],
      "response": "i booked a table at the_good_luck_chinese_food_takeaway . your reference number is mdk9a3pr . the restaurant is at 82 cherry hinton road . will that be all ?",
      "reference_entities": [
         "mdk9a3pr",
         "restaurant",
         "the_good_luck_chinese_food_takeaway"
      ],
      "kg": [
         [
            "curry_garden",
            "address",
            "106_regent_street_city_centre"
         ],
         [
            "curry_garden",
            "area",
            "centre"
         ],
         [
            "curry_garden",
            "food",
            "indian"
         ],
         [
            "curry_garden",
            "phone",
            "01223302330"
         ],
         [
            "curry_garden",
            "postcode",
            "cb21dp"
         ],
         [
            "curry_garden",
            "pricerange",
            "expensive"
         ],
         [
            "curry_garden",
            "type",
            "restaurant"
         ],
         [
            "curry_garden",
            "ref",
            "mdk9a3pr"
         ],
         [
            "the_good_luck_chinese_food_takeaway",
            "address",
            "82_cherry_hinton_road_cherry_hinton"
         ],
         [
            "the_good_luck_chinese_food_takeaway",
            "area",
            "south"
         ],
         [
            "the_good_luck_chinese_food_takeaway",
            "food",
            "chinese"
         ],
         [
            "the_good_luck_chinese_food_takeaway",
            "phone",
            "01223244149"
         ],
         [
            "the_good_luck_chinese_food_takeaway",
            "postcode",
            "cb17ag"
         ],
         [
            "the_good_luck_chinese_food_takeaway",
            "pricerange",
            "expensive"
         ],
         [
            "the_good_luck_chinese_food_takeaway",
            "type",
            "restaurant"
         ],
         [
            "chiquito_restaurant_bar",
            "address",
            "2g_cambridge_leisure_park_cherry_hinton_road_cherry_hinton"
         ],
         [
            "chiquito_restaurant_bar",
            "area",
            "south"
         ],
         [
            "chiquito_restaurant_bar",
            "food",
            "mexican"
         ],
         [
            "chiquito_restaurant_bar",
            "phone",
            "01223400170"
         ],
         [
            "chiquito_restaurant_bar",
            "postcode",
            "cb17dy"
         ],
         [
            "chiquito_restaurant_bar",
            "pricerange",
            "expensive"
         ],
         [
            "chiquito_restaurant_bar",
            "type",
            "restaurant"
         ],
         [
            "chiquito_restaurant_bar",
            "ref",
            "mdk9a3pr"
         ],
         [
            "chiquito_restaurant_bar",
            "address",
            "2g_cambridge_leisure_park_cherry_hinton_road_cherry_hinton"
         ],
         [
            "chiquito_restaurant_bar",
            "area",
            "south"
         ],
         [
            "chiquito_restaurant_bar",
            "food",
            "mexican"
         ],
         [
            "chiquito_restaurant_bar",
            "phone",
            "01223400170"
         ],
         [
            "chiquito_restaurant_bar",
            "postcode",
            "cb17dy"
         ],
         [
            "chiquito_restaurant_bar",
            "pricerange",
            "expensive"
         ],
         [
            "chiquito_restaurant_bar",
            "type",
            "restaurant"
         ],
         [
            "pizza_hut_city_centre",
            "address",
            "regent_street_city_centre"
         ],
         [
            "pizza_hut_city_centre",
            "area",
            "centre"
         ],
         [
            "pizza_hut_city_centre",
            "food",
            "italian"
         ],
         [
            "pizza_hut_city_centre",
            "phone",
            "01223323737"
         ],
         [
            "pizza_hut_city_centre",
            "postcode",
            "cb21ab"
         ],
         [
            "pizza_hut_city_centre",
            "pricerange",
            "cheap"
         ],
         [
            "pizza_hut_city_centre",
            "type",
            "restaurant"
         ],
         [
            "pizza_hut_city_centre",
            "ref",
            "mdk9a3pr"
         ],
         [
            "the_missing_sock",
            "address",
            "finders_corner_newmarket_road"
         ],
         [
            "the_missing_sock",
            "area",
            "east"
         ],
         [
            "the_missing_sock",
            "food",
            "international"
         ],
         [
            "the_missing_sock",
            "phone",
            "01223812660"
         ],
         [
            "the_missing_sock",
            "postcode",
            "cb259aq"
         ],
         [
            "the_missing_sock",
            "pricerange",
            "cheap"
         ],
         [
            "the_missing_sock",
            "type",
            "restaurant"
         ],
         [
            "the_missing_sock",
            "ref",
            "mdk9a3pr"
         ],
         [
            "the_good_luck_chinese_food_takeaway",
            "address",
            "82_cherry_hinton_road_cherry_hinton"
         ],
         [
            "the_good_luck_chinese_food_takeaway",
            "area",
            "south"
         ],
         [
            "the_good_luck_chinese_food_takeaway",
            "food",
            "chinese"
         ],
         [
            "the_good_luck_chinese_food_takeaway",
            "phone",
            "01223244149"
         ],
         [
            "the_good_luck_chinese_food_takeaway",
            "postcode",
            "cb17ag"
         ],
         [
            "the_good_luck_chinese_food_takeaway",
            "pricerange",
            "expensive"
         ],
         [
            "the_good_luck_chinese_food_takeaway",
            "type",
            "restaurant"
         ],
         [
            "the_good_luck_chinese_food_takeaway",
            "ref",
            "mdk9a3pr"
         ]
      ]
   },
   {
      "task": "restaurant",
      "utterances": [
         "yes , can you lookup the chiquito_restaurant_bar for me .",
         "yes i found it , what information would you like ?",
         "can you book at table for 4 at chiquito on tuesday at 20:00 please .",
         "alright , your table will be booked for that time .",
         "thank you . may i get a reference number ?",
         "i ' m sorry but the booking was unsuccessful . would you like to try another restaurant ?",
         "yes in the same area and price range . i ' ll need a reference number too .",
         "i booked a table at the_good_luck_chinese_food_takeaway . your reference number is mdk9a3pr . the restaurant is at 82 cherry hinton road . will that be all ?",
         "thank you that will be all . have a great day !"
      ],
      "response": "thank you",
      "reference_entities": [],
      "kg": [
         [
            "curry_garden",
            "address",
            "106_regent_street_city_centre"
         ],
         [
            "curry_garden",
            "area",
            "centre"
         ],
         [
            "curry_garden",
            "food",
            "indian"
         ],
         [
            "curry_garden",
            "phone",
            "01223302330"
         ],
         [
            "curry_garden",
            "postcode",
            "cb21dp"
         ],
         [
            "curry_garden",
            "pricerange",
            "expensive"
         ],
         [
            "curry_garden",
            "type",
            "restaurant"
         ],
         [
            "curry_garden",
            "ref",
            "mdk9a3pr"
         ],
         [
            "the_good_luck_chinese_food_takeaway",
            "address",
            "82_cherry_hinton_road_cherry_hinton"
         ],
         [
            "the_good_luck_chinese_food_takeaway",
            "area",
            "south"
         ],
         [
            "the_good_luck_chinese_food_takeaway",
            "food",
            "chinese"
         ],
         [
            "the_good_luck_chinese_food_takeaway",
            "phone",
            "01223244149"
         ],
         [
            "the_good_luck_chinese_food_takeaway",
            "postcode",
            "cb17ag"
         ],
         [
            "the_good_luck_chinese_food_takeaway",
            "pricerange",
            "expensive"
         ],
         [
            "the_good_luck_chinese_food_takeaway",
            "type",
            "restaurant"
         ],
         [
            "chiquito_restaurant_bar",
            "address",
            "2g_cambridge_leisure_park_cherry_hinton_road_cherry_hinton"
         ],
         [
            "chiquito_restaurant_bar",
            "area",
            "south"
         ],
         [
            "chiquito_restaurant_bar",
            "food",
            "mexican"
         ],
         [
            "chiquito_restaurant_bar",
            "phone",
            "01223400170"
         ],
         [
            "chiquito_restaurant_bar",
            "postcode",
            "cb17dy"
         ],
         [
            "chiquito_restaurant_bar",
            "pricerange",
            "expensive"
         ],
         [
            "chiquito_restaurant_bar",
            "type",
            "restaurant"
         ],
         [
            "chiquito_restaurant_bar",
            "ref",
            "mdk9a3pr"
         ],
         [
            "chiquito_restaurant_bar",
            "address",
            "2g_cambridge_leisure_park_cherry_hinton_road_cherry_hinton"
         ],
         [
            "chiquito_restaurant_bar",
            "area",
            "south"
         ],
         [
            "chiquito_restaurant_bar",
            "food",
            "mexican"
         ],
         [
            "chiquito_restaurant_bar",
            "phone",
            "01223400170"
         ],
         [
            "chiquito_restaurant_bar",
            "postcode",
            "cb17dy"
         ],
         [
            "chiquito_restaurant_bar",
            "pricerange",
            "expensive"
         ],
         [
            "chiquito_restaurant_bar",
            "type",
            "restaurant"
         ],
         [
            "pizza_hut_city_centre",
            "address",
            "regent_street_city_centre"
         ],
         [
            "pizza_hut_city_centre",
            "area",
            "centre"
         ],
         [
            "pizza_hut_city_centre",
            "food",
            "italian"
         ],
         [
            "pizza_hut_city_centre",
            "phone",
            "01223323737"
         ],
         [
            "pizza_hut_city_centre",
            "postcode",
            "cb21ab"
         ],
         [
            "pizza_hut_city_centre",
            "pricerange",
            "cheap"
         ],
         [
            "pizza_hut_city_centre",
            "type",
            "restaurant"
         ],
         [
            "pizza_hut_city_centre",
            "ref",
            "mdk9a3pr"
         ],
         [
            "the_missing_sock",
            "address",
            "finders_corner_newmarket_road"
         ],
         [
            "the_missing_sock",
            "area",
            "east"
         ],
         [
            "the_missing_sock",
            "food",
            "international"
         ],
         [
            "the_missing_sock",
            "phone",
            "01223812660"
         ],
         [
            "the_missing_sock",
            "postcode",
            "cb259aq"
         ],
         [
            "the_missing_sock",
            "pricerange",
            "cheap"
         ],
         [
            "the_missing_sock",
            "type",
            "restaurant"
         ],
         [
            "the_missing_sock",
            "ref",
            "mdk9a3pr"
         ],
         [
            "the_good_luck_chinese_food_takeaway",
            "address",
            "82_cherry_hinton_road_cherry_hinton"
         ],
         [
            "the_good_luck_chinese_food_takeaway",
            "area",
            "south"
         ],
         [
            "the_good_luck_chinese_food_takeaway",
            "food",
            "chinese"
         ],
         [
            "the_good_luck_chinese_food_takeaway",
            "phone",
            "01223244149"
         ],
         [
            "the_good_luck_chinese_food_takeaway",
            "postcode",
            "cb17ag"
         ],
         [
            "the_good_luck_chinese_food_takeaway",
            "pricerange",
            "expensive"
         ],
         [
            "the_good_luck_chinese_food_takeaway",
            "type",
            "restaurant"
         ],
         [
            "the_good_luck_chinese_food_takeaway",
            "ref",
            "mdk9a3pr"
         ]
      ]
   },
   {
      "task": "restaurant",
      "utterances": [
         "i ' m looking for something moderately priced in the west part of town , could you get me the number and full address please ?"
      ],
      "response": "the phone number for meghna is 01223727410 . it is located at 205_victoria_road_chesterton",
      "reference_entities": [
         "meghna",
         "205_victoria_road_chesterton",
         "01223727410"
      ],
      "kg": [
         [
            "meghna",
            "address",
            "205_victoria_road_chesterton"
         ],
         [
            "meghna",
            "area",
            "west"
         ],
         [
            "meghna",
            "food",
            "indian"
         ],
         [
            "meghna",
            "phone",
            "01223727410"
         ],
         [
            "meghna",
            "postcode",
            "cb43lf"
         ],
         [
            "meghna",
            "pricerange",
            "moderate"
         ],
         [
            "meghna",
            "type",
            "restaurant"
         ],
         [
            "pizza_express",
            "address",
            "regent_street_city_centre"
         ],
         [
            "pizza_express",
            "area",
            "centre"
         ],
         [
            "pizza_express",
            "food",
            "italian"
         ],
         [
            "pizza_express",
            "phone",
            "01223324033"
         ],
         [
            "pizza_express",
            "postcode",
            "cb21db"
         ],
         [
            "pizza_express",
            "pricerange",
            "moderate"
         ],
         [
            "pizza_express",
            "type",
            "restaurant"
         ],
         [
            "restaurant_alimentum",
            "address",
            "152_-_154_hills_road"
         ],
         [
            "restaurant_alimentum",
            "area",
            "south"
         ],
         [
            "restaurant_alimentum",
            "food",
            "modern_european"
         ],
         [
            "restaurant_alimentum",
            "phone",
            "01223413000"
         ],
         [
            "restaurant_alimentum",
            "postcode",
            "cb28pb"
         ],
         [
            "restaurant_alimentum",
            "pricerange",
            "moderate"
         ],
         [
            "restaurant_alimentum",
            "type",
            "restaurant"
         ],
         [
            "saint_johns_chop_house",
            "address",
            "21_-_24_northampton_street"
         ],
         [
            "saint_johns_chop_house",
            "area",
            "west"
         ],
         [
            "saint_johns_chop_house",
            "food",
            "british"
         ],
         [
            "saint_johns_chop_house",
            "phone",
            "01223353110"
         ],
         [
            "saint_johns_chop_house",
            "postcode",
            "cb30ad"
         ],
         [
            "saint_johns_chop_house",
            "pricerange",
            "moderate"
         ],
         [
            "saint_johns_chop_house",
            "type",
            "restaurant"
         ],
         [
            "curry_prince",
            "address",
            "451_newmarket_road_fen_ditton"
         ],
         [
            "curry_prince",
            "area",
            "east"
         ],
         [
            "curry_prince",
            "food",
            "indian"
         ],
         [
            "curry_prince",
            "phone",
            "01223566388"
         ],
         [
            "curry_prince",
            "postcode",
            "cb58jj"
         ],
         [
            "curry_prince",
            "pricerange",
            "moderate"
         ],
         [
            "curry_prince",
            "type",
            "restaurant"
         ],
         [
            "prezzo",
            "address",
            "21_-_24_northampton_road"
         ],
         [
            "prezzo",
            "area",
            "west"
         ],
         [
            "prezzo",
            "food",
            "italian"
         ],
         [
            "prezzo",
            "phone",
            "01799521260"
         ],
         [
            "prezzo",
            "postcode",
            "cb30ad"
         ],
         [
            "prezzo",
            "pricerange",
            "moderate"
         ],
         [
            "prezzo",
            "type",
            "restaurant"
         ],
         [
            "pizza_hut_cherry_hinton",
            "address",
            "g4_cambridge_leisure_park_clifton_way_cherry_hinton"
         ],
         [
            "pizza_hut_cherry_hinton",
            "area",
            "south"
         ],
         [
            "pizza_hut_cherry_hinton",
            "food",
            "italian"
         ],
         [
            "pizza_hut_cherry_hinton",
            "phone",
            "01223323737"
         ],
         [
            "pizza_hut_cherry_hinton",
            "postcode",
            "cb17dy"
         ],
         [
            "pizza_hut_cherry_hinton",
            "pricerange",
            "moderate"
         ],
         [
            "pizza_hut_cherry_hinton",
            "type",
            "restaurant"
         ]
      ]
   },
   {
      "task": "restaurant",
      "utterances": [
         "i ' m looking for something moderately priced in the west part of town , could you get me the number and full address please ?",
         "the phone number for meghna is 01223727410 . it is located at 205_victoria_road_chesterton",
         "thank you goodbye ."
      ],
      "response": "enjoy your meal !",
      "reference_entities": [],
      "kg": [
         [
            "meghna",
            "address",
            "205_victoria_road_chesterton"
         ],
         [
            "meghna",
            "area",
            "west"
         ],
         [
            "meghna",
            "food",
            "indian"
         ],
         [
            "meghna",
            "phone",
            "01223727410"
         ],
         [
            "meghna",
            "postcode",
            "cb43lf"
         ],
         [
            "meghna",
            "pricerange",
            "moderate"
         ],
         [
            "meghna",
            "type",
            "restaurant"
         ],
         [
            "pizza_express",
            "address",
            "regent_street_city_centre"
         ],
         [
            "pizza_express",
            "area",
            "centre"
         ],
         [
            "pizza_express",
            "food",
            "italian"
         ],
         [
            "pizza_express",
            "phone",
            "01223324033"
         ],
         [
            "pizza_express",
            "postcode",
            "cb21db"
         ],
         [
            "pizza_express",
            "pricerange",
            "moderate"
         ],
         [
            "pizza_express",
            "type",
            "restaurant"
         ],
         [
            "restaurant_alimentum",
            "address",
            "152_-_154_hills_road"
         ],
         [
            "restaurant_alimentum",
            "area",
            "south"
         ],
         [
            "restaurant_alimentum",
            "food",
            "modern_european"
         ],
         [
            "restaurant_alimentum",
            "phone",
            "01223413000"
         ],
         [
            "restaurant_alimentum",
            "postcode",
            "cb28pb"
         ],
         [
            "restaurant_alimentum",
            "pricerange",
            "moderate"
         ],
         [
            "restaurant_alimentum",
            "type",
            "restaurant"
         ],
         [
            "saint_johns_chop_house",
            "address",
            "21_-_24_northampton_street"
         ],
         [
            "saint_johns_chop_house",
            "area",
            "west"
         ],
         [
            "saint_johns_chop_house",
            "food",
            "british"
         ],
         [
            "saint_johns_chop_house",
            "phone",
            "01223353110"
         ],
         [
            "saint_johns_chop_house",
            "postcode",
            "cb30ad"
         ],
         [
            "saint_johns_chop_house",
            "pricerange",
            "moderate"
         ],
         [
            "saint_johns_chop_house",
            "type",
            "restaurant"
         ],
         [
            "curry_prince",
            "address",
            "451_newmarket_road_fen_ditton"
         ],
         [
            "curry_prince",
            "area",
            "east"
         ],
         [
            "curry_prince",
            "food",
            "indian"
         ],
         [
            "curry_prince",
            "phone",
            "01223566388"
         ],
         [
            "curry_prince",
            "postcode",
            "cb58jj"
         ],
         [
            "curry_prince",
            "pricerange",
            "moderate"
         ],
         [
            "curry_prince",
            "type",
            "restaurant"
         ],
         [
            "prezzo",
            "address",
            "21_-_24_northampton_road"
         ],
         [
            "prezzo",
            "area",
            "west"
         ],
         [
            "prezzo",
            "food",
            "italian"
         ],
         [
            "prezzo",
            "phone",
            "01799521260"
         ],
         [
            "prezzo",
            "postcode",
            "cb30ad"
         ],
         [
            "prezzo",
            "pricerange",
            "moderate"
         ],
         [
            "prezzo",
            "type",
            "restaurant"
         ],
         [
            "pizza_hut_cherry_hinton",
            "address",
            "g4_cambridge_leisure_park_clifton_way_cherry_hinton"
         ],
         [
            "pizza_hut_cherry_hinton",
            "area",
            "south"
         ],
         [
            "pizza_hut_cherry_hinton",
            "food",
            "italian"
         ],
         [
            "pizza_hut_cherry_hinton",
            "phone",
            "01223323737"
         ],
         [
            "pizza_hut_cherry_hinton",
            "postcode",
            "cb17dy"
         ],
         [
            "pizza_hut_cherry_hinton",
            "pricerange",
            "moderate"
         ],
         [
            "pizza_hut_cherry_hinton",
            "type",
            "restaurant"
         ]
      ]
   },
   {
      "task": "restaurant",
      "utterances": [
         "i want a restaurant in the north part of town ."
      ],
      "response": "the city_stop_restaurant is in the north part of town . the golden_wok is also located in the north part of town .",
      "reference_entities": [
         "golden_wok",
         "north",
         "city_stop_restaurant"
      ],
      "kg": [
         [
            "pizza_express",
            "address",
            "regent_street_city_centre"
         ],
         [
            "pizza_express",
            "area",
            "centre"
         ],
         [
            "pizza_express",
            "food",
            "italian"
         ],
         [
            "pizza_express",
            "phone",
            "01223324033"
         ],
         [
            "pizza_express",
            "postcode",
            "cb21db"
         ],
         [
            "pizza_express",
            "pricerange",
            "moderate"
         ],
         [
            "pizza_express",
            "type",
            "restaurant"
         ],
         [
            "curry_prince",
            "address",
            "451_newmarket_road_fen_ditton"
         ],
         [
            "curry_prince",
            "area",
            "east"
         ],
         [
            "curry_prince",
            "food",
            "indian"
         ],
         [
            "curry_prince",
            "phone",
            "01223566388"
         ],
         [
            "curry_prince",
            "postcode",
            "cb58jj"
         ],
         [
            "curry_prince",
            "pricerange",
            "moderate"
         ],
         [
            "curry_prince",
            "type",
            "restaurant"
         ],
         [
            "pizza_hut_cherry_hinton",
            "address",
            "g4_cambridge_leisure_park_clifton_way_cherry_hinton"
         ],
         [
            "pizza_hut_cherry_hinton",
            "area",
            "south"
         ],
         [
            "pizza_hut_cherry_hinton",
            "food",
            "italian"
         ],
         [
            "pizza_hut_cherry_hinton",
            "phone",
            "01223323737"
         ],
         [
            "pizza_hut_cherry_hinton",
            "postcode",
            "cb17dy"
         ],
         [
            "pizza_hut_cherry_hinton",
            "pricerange",
            "moderate"
         ],
         [
            "pizza_hut_cherry_hinton",
            "type",
            "restaurant"
         ],
         [
            "the_nirala",
            "address",
            "7_milton_road_chesterton"
         ],
         [
            "the_nirala",
            "area",
            "north"
         ],
         [
            "the_nirala",
            "food",
            "indian"
         ],
         [
            "the_nirala",
            "phone",
            "01223360966"
         ],
         [
            "the_nirala",
            "postcode",
            "cb41uy"
         ],
         [
            "the_nirala",
            "pricerange",
            "moderate"
         ],
         [
            "the_nirala",
            "type",
            "restaurant"
         ],
         [
            "restaurant_alimentum",
            "address",
            "152_-_154_hills_road"
         ],
         [
            "restaurant_alimentum",
            "area",
            "south"
         ],
         [
            "restaurant_alimentum",
            "food",
            "modern_european"
         ],
         [
            "restaurant_alimentum",
            "phone",
            "01223413000"
         ],
         [
            "restaurant_alimentum",
            "postcode",
            "cb28pb"
         ],
         [
            "restaurant_alimentum",
            "pricerange",
            "moderate"
         ],
         [
            "restaurant_alimentum",
            "type",
            "restaurant"
         ],
         [
            "golden_wok",
            "address",
            "191_histon_road_chesterton"
         ],
         [
            "golden_wok",
            "area",
            "north"
         ],
         [
            "golden_wok",
            "food",
            "chinese"
         ],
         [
            "golden_wok",
            "phone",
            "01223350688"
         ],
         [
            "golden_wok",
            "postcode",
            "cb43hl"
         ],
         [
            "golden_wok",
            "pricerange",
            "moderate"
         ],
         [
            "golden_wok",
            "type",
            "restaurant"
         ],
         [
            "city_stop_restaurant",
            "address",
            "cambridge_city_football_club_milton_road_chesterton"
         ],
         [
            "city_stop_restaurant",
            "area",
            "north"
         ],
         [
            "city_stop_restaurant",
            "phone",
            "01223363270"
         ],
         [
            "city_stop_restaurant",
            "postcode",
            "cb41uy"
         ],
         [
            "city_stop_restaurant",
            "pricerange",
            "expensive"
         ],
         [
            "city_stop_restaurant",
            "food",
            "european"
         ],
         [
            "city_stop_restaurant",
            "type",
            "restaurant"
         ]
      ]
   },
   {
      "task": "restaurant",
      "utterances": [
         "i want a restaurant in the north part of town .",
         "the city_stop_restaurant is in the north part of town . the golden_wok is also located in the north part of town .",
         "i want a restaurant that is moderately priced ."
      ],
      "response": "golden_wok is located in the north part of town , and is moderately priced .",
      "reference_entities": [
         "golden_wok",
         "north"
      ],
      "kg": [
         [
            "pizza_express",
            "address",
            "regent_street_city_centre"
         ],
         [
            "pizza_express",
            "area",
            "centre"
         ],
         [
            "pizza_express",
            "food",
            "italian"
         ],
         [
            "pizza_express",
            "phone",
            "01223324033"
         ],
         [
            "pizza_express",
            "postcode",
            "cb21db"
         ],
         [
            "pizza_express",
            "pricerange",
            "moderate"
         ],
         [
            "pizza_express",
            "type",
            "restaurant"
         ],
         [
            "curry_prince",
            "address",
            "451_newmarket_road_fen_ditton"
         ],
         [
            "curry_prince",
            "area",
            "east"
         ],
         [
            "curry_prince",
            "food",
            "indian"
         ],
         [
            "curry_prince",
            "phone",
            "01223566388"
         ],
         [
            "curry_prince",
            "postcode",
            "cb58jj"
         ],
         [
            "curry_prince",
            "pricerange",
            "moderate"
         ],
         [
            "curry_prince",
            "type",
            "restaurant"
         ],
         [
            "pizza_hut_cherry_hinton",
            "address",
            "g4_cambridge_leisure_park_clifton_way_cherry_hinton"
         ],
         [
            "pizza_hut_cherry_hinton",
            "area",
            "south"
         ],
         [
            "pizza_hut_cherry_hinton",
            "food",
            "italian"
         ],
         [
            "pizza_hut_cherry_hinton",
            "phone",
            "01223323737"
         ],
         [
            "pizza_hut_cherry_hinton",
            "postcode",
            "cb17dy"
         ],
         [
            "pizza_hut_cherry_hinton",
            "pricerange",
            "moderate"
         ],
         [
            "pizza_hut_cherry_hinton",
            "type",
            "restaurant"
         ],
         [
            "the_nirala",
            "address",
            "7_milton_road_chesterton"
         ],
         [
            "the_nirala",
            "area",
            "north"
         ],
         [
            "the_nirala",
            "food",
            "indian"
         ],
         [
            "the_nirala",
            "phone",
            "01223360966"
         ],
         [
            "the_nirala",
            "postcode",
            "cb41uy"
         ],
         [
            "the_nirala",
            "pricerange",
            "moderate"
         ],
         [
            "the_nirala",
            "type",
            "restaurant"
         ],
         [
            "restaurant_alimentum",
            "address",
            "152_-_154_hills_road"
         ],
         [
            "restaurant_alimentum",
            "area",
            "south"
         ],
         [
            "restaurant_alimentum",
            "food",
            "modern_european"
         ],
         [
            "restaurant_alimentum",
            "phone",
            "01223413000"
         ],
         [
            "restaurant_alimentum",
            "postcode",
            "cb28pb"
         ],
         [
            "restaurant_alimentum",
            "pricerange",
            "moderate"
         ],
         [
            "restaurant_alimentum",
            "type",
            "restaurant"
         ],
         [
            "golden_wok",
            "address",
            "191_histon_road_chesterton"
         ],
         [
            "golden_wok",
            "area",
            "north"
         ],
         [
            "golden_wok",
            "food",
            "chinese"
         ],
         [
            "golden_wok",
            "phone",
            "01223350688"
         ],
         [
            "golden_wok",
            "postcode",
            "cb43hl"
         ],
         [
            "golden_wok",
            "pricerange",
            "moderate"
         ],
         [
            "golden_wok",
            "type",
            "restaurant"
         ],
         [
            "city_stop_restaurant",
            "address",
            "cambridge_city_football_club_milton_road_chesterton"
         ],
         [
            "city_stop_restaurant",
            "area",
            "north"
         ],
         [
            "city_stop_restaurant",
            "phone",
            "01223363270"
         ],
         [
            "city_stop_restaurant",
            "postcode",
            "cb41uy"
         ],
         [
            "city_stop_restaurant",
            "pricerange",
            "expensive"
         ],
         [
            "city_stop_restaurant",
            "food",
            "european"
         ],
         [
            "city_stop_restaurant",
            "type",
            "restaurant"
         ]
      ]
   },
   {
      "task": "restaurant",
      "utterances": [
         "i want a restaurant in the north part of town .",
         "the city_stop_restaurant is in the north part of town . the golden_wok is also located in the north part of town .",
         "i want a restaurant that is moderately priced .",
         "golden_wok is located in the north part of town , and is moderately priced .",
         "what is their address and phone number ?"
      ],
      "response": "the address for golden_wok is 191_histon_road_chesterton and the phone number is 01223350688 .",
      "reference_entities": [
         "golden_wok",
         "191_histon_road_chesterton",
         "01223350688"
      ],
      "kg": [
         [
            "pizza_express",
            "address",
            "regent_street_city_centre"
         ],
         [
            "pizza_express",
            "area",
            "centre"
         ],
         [
            "pizza_express",
            "food",
            "italian"
         ],
         [
            "pizza_express",
            "phone",
            "01223324033"
         ],
         [
            "pizza_express",
            "postcode",
            "cb21db"
         ],
         [
            "pizza_express",
            "pricerange",
            "moderate"
         ],
         [
            "pizza_express",
            "type",
            "restaurant"
         ],
         [
            "curry_prince",
            "address",
            "451_newmarket_road_fen_ditton"
         ],
         [
            "curry_prince",
            "area",
            "east"
         ],
         [
            "curry_prince",
            "food",
            "indian"
         ],
         [
            "curry_prince",
            "phone",
            "01223566388"
         ],
         [
            "curry_prince",
            "postcode",
            "cb58jj"
         ],
         [
            "curry_prince",
            "pricerange",
            "moderate"
         ],
         [
            "curry_prince",
            "type",
            "restaurant"
         ],
         [
            "pizza_hut_cherry_hinton",
            "address",
            "g4_cambridge_leisure_park_clifton_way_cherry_hinton"
         ],
         [
            "pizza_hut_cherry_hinton",
            "area",
            "south"
         ],
         [
            "pizza_hut_cherry_hinton",
            "food",
            "italian"
         ],
         [
            "pizza_hut_cherry_hinton",
            "phone",
            "01223323737"
         ],
         [
            "pizza_hut_cherry_hinton",
            "postcode",
            "cb17dy"
         ],
         [
            "pizza_hut_cherry_hinton",
            "pricerange",
            "moderate"
         ],
         [
            "pizza_hut_cherry_hinton",
            "type",
            "restaurant"
         ],
         [
            "the_nirala",
            "address",
            "7_milton_road_chesterton"
         ],
         [
            "the_nirala",
            "area",
            "north"
         ],
         [
            "the_nirala",
            "food",
            "indian"
         ],
         [
            "the_nirala",
            "phone",
            "01223360966"
         ],
         [
            "the_nirala",
            "postcode",
            "cb41uy"
         ],
         [
            "the_nirala",
            "pricerange",
            "moderate"
         ],
         [
            "the_nirala",
            "type",
            "restaurant"
         ],
         [
            "restaurant_alimentum",
            "address",
            "152_-_154_hills_road"
         ],
         [
            "restaurant_alimentum",
            "area",
            "south"
         ],
         [
            "restaurant_alimentum",
            "food",
            "modern_european"
         ],
         [
            "restaurant_alimentum",
            "phone",
            "01223413000"
         ],
         [
            "restaurant_alimentum",
            "postcode",
            "cb28pb"
         ],
         [
            "restaurant_alimentum",
            "pricerange",
            "moderate"
         ],
         [
            "restaurant_alimentum",
            "type",
            "restaurant"
         ],
         [
            "golden_wok",
            "address",
            "191_histon_road_chesterton"
         ],
         [
            "golden_wok",
            "area",
            "north"
         ],
         [
            "golden_wok",
            "food",
            "chinese"
         ],
         [
            "golden_wok",
            "phone",
            "01223350688"
         ],
         [
            "golden_wok",
            "postcode",
            "cb43hl"
         ],
         [
            "golden_wok",
            "pricerange",
            "moderate"
         ],
         [
            "golden_wok",
            "type",
            "restaurant"
         ],
         [
            "city_stop_restaurant",
            "address",
            "cambridge_city_football_club_milton_road_chesterton"
         ],
         [
            "city_stop_restaurant",
            "area",
            "north"
         ],
         [
            "city_stop_restaurant",
            "phone",
            "01223363270"
         ],
         [
            "city_stop_restaurant",
            "postcode",
            "cb41uy"
         ],
         [
            "city_stop_restaurant",
            "pricerange",
            "expensive"
         ],
         [
            "city_stop_restaurant",
            "food",
            "european"
         ],
         [
            "city_stop_restaurant",
            "type",
            "restaurant"
         ]
      ]
   },
   {
      "task": "restaurant",
      "utterances": [
         "i want a restaurant in the north part of town .",
         "the city_stop_restaurant is in the north part of town . the golden_wok is also located in the north part of town .",
         "i want a restaurant that is moderately priced .",
         "golden_wok is located in the north part of town , and is moderately priced .",
         "what is their address and phone number ?",
         "the address for golden_wok is 191_histon_road_chesterton and the phone number is 01223350688 .",
         "thank you , goodbye ."
      ],
      "response": "goodbye .",
      "reference_entities": [],
      "kg": [
         [
            "pizza_express",
            "address",
            "regent_street_city_centre"
         ],
         [
            "pizza_express",
            "area",
            "centre"
         ],
         [
            "pizza_express",
            "food",
            "italian"
         ],
         [
            "pizza_express",
            "phone",
            "01223324033"
         ],
         [
            "pizza_express",
            "postcode",
            "cb21db"
         ],
         [
            "pizza_express",
            "pricerange",
            "moderate"
         ],
         [
            "pizza_express",
            "type",
            "restaurant"
         ],
         [
            "curry_prince",
            "address",
            "451_newmarket_road_fen_ditton"
         ],
         [
            "curry_prince",
            "area",
            "east"
         ],
         [
            "curry_prince",
            "food",
            "indian"
         ],
         [
            "curry_prince",
            "phone",
            "01223566388"
         ],
         [
            "curry_prince",
            "postcode",
            "cb58jj"
         ],
         [
            "curry_prince",
            "pricerange",
            "moderate"
         ],
         [
            "curry_prince",
            "type",
            "restaurant"
         ],
         [
            "pizza_hut_cherry_hinton",
            "address",
            "g4_cambridge_leisure_park_clifton_way_cherry_hinton"
         ],
         [
            "pizza_hut_cherry_hinton",
            "area",
            "south"
         ],
         [
            "pizza_hut_cherry_hinton",
            "food",
            "italian"
         ],
         [
            "pizza_hut_cherry_hinton",
            "phone",
            "01223323737"
         ],
         [
            "pizza_hut_cherry_hinton",
            "postcode",
            "cb17dy"
         ],
         [
            "pizza_hut_cherry_hinton",
            "pricerange",
            "moderate"
         ],
         [
            "pizza_hut_cherry_hinton",
            "type",
            "restaurant"
         ],
         [
            "the_nirala",
            "address",
            "7_milton_road_chesterton"
         ],
         [
            "the_nirala",
            "area",
            "north"
         ],
         [
            "the_nirala",
            "food",
            "indian"
         ],
         [
            "the_nirala",
            "phone",
            "01223360966"
         ],
         [
            "the_nirala",
            "postcode",
            "cb41uy"
         ],
         [
            "the_nirala",
            "pricerange",
            "moderate"
         ],
         [
            "the_nirala",
            "type",
            "restaurant"
         ],
         [
            "restaurant_alimentum",
            "address",
            "152_-_154_hills_road"
         ],
         [
            "restaurant_alimentum",
            "area",
            "south"
         ],
         [
            "restaurant_alimentum",
            "food",
            "modern_european"
         ],
         [
            "restaurant_alimentum",
            "phone",
            "01223413000"
         ],
         [
            "restaurant_alimentum",
            "postcode",
            "cb28pb"
         ],
         [
            "restaurant_alimentum",
            "pricerange",
            "moderate"
         ],
         [
            "restaurant_alimentum",
            "type",
            "restaurant"
         ],
         [
            "golden_wok",
            "address",
            "191_histon_road_chesterton"
         ],
         [
            "golden_wok",
            "area",
            "north"
         ],
         [
            "golden_wok",
            "food",
            "chinese"
         ],
         [
            "golden_wok",
            "phone",
            "01223350688"
         ],
         [
            "golden_wok",
            "postcode",
            "cb43hl"
         ],
         [
            "golden_wok",
            "pricerange",
            "moderate"
         ],
         [
            "golden_wok",
            "type",
            "restaurant"
         ],
         [
            "city_stop_restaurant",
            "address",
            "cambridge_city_football_club_milton_road_chesterton"
         ],
         [
            "city_stop_restaurant",
            "area",
            "north"
         ],
         [
            "city_stop_restaurant",
            "phone",
            "01223363270"
         ],
         [
            "city_stop_restaurant",
            "postcode",
            "cb41uy"
         ],
         [
            "city_stop_restaurant",
            "pricerange",
            "expensive"
         ],
         [
            "city_stop_restaurant",
            "food",
            "european"
         ],
         [
            "city_stop_restaurant",
            "type",
            "restaurant"
         ]
      ]
   },
   {
      "task": "hotel",
      "utterances": [
         "i ' m looking for a 3_star hotel ."
      ],
      "response": "there are 6 hotels listed at 3_star . there are 2 in the north , 1 south , 1 west and 1 centre . would you like more information ?",
      "reference_entities": [
         "6",
         "3_star",
         "south",
         "west",
         "north"
      ],
      "kg": [
         [
            "alpha-milton_guest_house",
            "address",
            "63_milton_road"
         ],
         [
            "alpha-milton_guest_house",
            "area",
            "north"
         ],
         [
            "alpha-milton_guest_house",
            "phone",
            "01223311625"
         ],
         [
            "alpha-milton_guest_house",
            "postcode",
            "cb41xa"
         ],
         [
            "alpha-milton_guest_house",
            "pricerange",
            "moderate"
         ],
         [
            "alpha-milton_guest_house",
            "stars",
            "3_star"
         ],
         [
            "alpha-milton_guest_house",
            "type",
            "guesthouse"
         ],
         [
            "alpha-milton_guest_house",
            "choice",
            "6"
         ],
         [
            "hamilton_lodge",
            "address",
            "156_chesterton_road"
         ],
         [
            "hamilton_lodge",
            "area",
            "north"
         ],
         [
            "hamilton_lodge",
            "phone",
            "01223365664"
         ],
         [
            "hamilton_lodge",
            "postcode",
            "cb41da"
         ],
         [
            "hamilton_lodge",
            "pricerange",
            "moderate"
         ],
         [
            "hamilton_lodge",
            "stars",
            "3_star"
         ],
         [
            "hamilton_lodge",
            "type",
            "guesthouse"
         ],
         [
            "hamilton_lodge",
            "choice",
            "6"
         ],
         [
            "hamilton_lodge",
            "address",
            "156_chesterton_road"
         ],
         [
            "hamilton_lodge",
            "area",
            "north"
         ],
         [
            "hamilton_lodge",
            "phone",
            "01223365664"
         ],
         [
            "hamilton_lodge",
            "postcode",
            "cb41da"
         ],
         [
            "hamilton_lodge",
            "pricerange",
            "moderate"
         ],
         [
            "hamilton_lodge",
            "stars",
            "3_star"
         ],
         [
            "hamilton_lodge",
            "type",
            "guesthouse"
         ],
         [
            "a_and_b_guest_house",
            "address",
            "124_tenison_road"
         ],
         [
            "a_and_b_guest_house",
            "area",
            "east"
         ],
         [
            "a_and_b_guest_house",
            "phone",
            "01223315702"
         ],
         [
            "a_and_b_guest_house",
            "postcode",
            "cb12dp"
         ],
         [
            "a_and_b_guest_house",
            "pricerange",
            "moderate"
         ],
         [
            "a_and_b_guest_house",
            "stars",
            "4_star"
         ],
         [
            "a_and_b_guest_house",
            "type",
            "guesthouse"
         ],
         [
            "a_and_b_guest_house",
            "choice",
            "6"
         ],
         [
            "hobsons_house",
            "address",
            "96_barton_road"
         ],
         [
            "hobsons_house",
            "area",
            "west"
         ],
         [
            "hobsons_house",
            "phone",
            "01223304906"
         ],
         [
            "hobsons_house",
            "postcode",
            "cb39lh"
         ],
         [
            "hobsons_house",
            "pricerange",
            "moderate"
         ],
         [
            "hobsons_house",
            "stars",
            "3_star"
         ],
         [
            "hobsons_house",
            "type",
            "guesthouse"
         ],
         [
            "hobsons_house",
            "choice",
            "6"
         ],
         [
            "acorn_guest_house",
            "address",
            "154_chesterton_road"
         ],
         [
            "acorn_guest_house",
            "area",
            "north"
         ],
         [
            "acorn_guest_house",
            "phone",
            "01223353888"
         ],
         [
            "acorn_guest_house",
            "postcode",
            "cb41da"
         ],
         [
            "acorn_guest_house",
            "pricerange",
            "moderate"
         ],
         [
            "acorn_guest_house",
            "stars",
            "4_star"
         ],
         [
            "acorn_guest_house",
            "type",
            "guesthouse"
         ],
         [
            "acorn_guest_house",
            "choice",
            "6"
         ],
         [
            "bridge_guest_house",
            "address",
            "151_hills_road"
         ],
         [
            "bridge_guest_house",
            "area",
            "south"
         ],
         [
            "bridge_guest_house",
            "phone",
            "01223247942"
         ],
         [
            "bridge_guest_house",
            "postcode",
            "cb28rj"
         ],
         [
            "bridge_guest_house",
            "pricerange",
            "moderate"
         ],
         [
            "bridge_guest_house",
            "stars",
            "3_star"
         ],
         [
            "bridge_guest_house",
            "type",
            "guesthouse"
         ],
         [
            "bridge_guest_house",
            "choice",
            "6"
         ]
      ]
   },
   {
      "task": "hotel",
      "utterances": [
         "i ' m looking for a 3_star hotel .",
         "there are 6 hotels listed at 3_star . there are 2 in the north , 1 south , 1 west and 1 centre . would you like more information ?",
         "i don ' t care where the hotel is located , but i ' m looking for something in the moderate price range ."
      ],
      "response": "i have 4 options for you . do you need free wifi and parking ? i have 3 that offer these and 1 that does not .",
      "reference_entities": [],
      "kg": [
         [
            "alpha-milton_guest_house",
            "address",
            "63_milton_road"
         ],
         [
            "alpha-milton_guest_house",
            "area",
            "north"
         ],
         [
            "alpha-milton_guest_house",
            "phone",
            "01223311625"
         ],
         [
            "alpha-milton_guest_house",
            "postcode",
            "cb41xa"
         ],
         [
            "alpha-milton_guest_house",
            "pricerange",
            "moderate"
         ],
         [
            "alpha-milton_guest_house",
            "stars",
            "3_star"
         ],
         [
            "alpha-milton_guest_house",
            "type",
            "guesthouse"
         ],
         [
            "alpha-milton_guest_house",
            "choice",
            "6"
         ],
         [
            "hamilton_lodge",
            "address",
            "156_chesterton_road"
         ],
         [
            "hamilton_lodge",
            "area",
            "north"
         ],
         [
            "hamilton_lodge",
            "phone",
            "01223365664"
         ],
         [
            "hamilton_lodge",
            "postcode",
            "cb41da"
         ],
         [
            "hamilton_lodge",
            "pricerange",
            "moderate"
         ],
         [
            "hamilton_lodge",
            "stars",
            "3_star"
         ],
         [
            "hamilton_lodge",
            "type",
            "guesthouse"
         ],
         [
            "hamilton_lodge",
            "choice",
            "6"
         ],
         [
            "hamilton_lodge",
            "address",
            "156_chesterton_road"
         ],
         [
            "hamilton_lodge",
            "area",
            "north"
         ],
         [
            "hamilton_lodge",
            "phone",
            "01223365664"
         ],
         [
            "hamilton_lodge",
            "postcode",
            "cb41da"
         ],
         [
            "hamilton_lodge",
            "pricerange",
            "moderate"
         ],
         [
            "hamilton_lodge",
            "stars",
            "3_star"
         ],
         [
            "hamilton_lodge",
            "type",
            "guesthouse"
         ],
         [
            "a_and_b_guest_house",
            "address",
            "124_tenison_road"
         ],
         [
            "a_and_b_guest_house",
            "area",
            "east"
         ],
         [
            "a_and_b_guest_house",
            "phone",
            "01223315702"
         ],
         [
            "a_and_b_guest_house",
            "postcode",
            "cb12dp"
         ],
         [
            "a_and_b_guest_house",
            "pricerange",
            "moderate"
         ],
         [
            "a_and_b_guest_house",
            "stars",
            "4_star"
         ],
         [
            "a_and_b_guest_house",
            "type",
            "guesthouse"
         ],
         [
            "a_and_b_guest_house",
            "choice",
            "6"
         ],
         [
            "hobsons_house",
            "address",
            "96_barton_road"
         ],
         [
            "hobsons_house",
            "area",
            "west"
         ],
         [
            "hobsons_house",
            "phone",
            "01223304906"
         ],
         [
            "hobsons_house",
            "postcode",
            "cb39lh"
         ],
         [
            "hobsons_house",
            "pricerange",
            "moderate"
         ],
         [
            "hobsons_house",
            "stars",
            "3_star"
         ],
         [
            "hobsons_house",
            "type",
            "guesthouse"
         ],
         [
            "hobsons_house",
            "choice",
            "6"
         ],
         [
            "acorn_guest_house",
            "address",
            "154_chesterton_road"
         ],
         [
            "acorn_guest_house",
            "area",
            "north"
         ],
         [
            "acorn_guest_house",
            "phone",
            "01223353888"
         ],
         [
            "acorn_guest_house",
            "postcode",
            "cb41da"
         ],
         [
            "acorn_guest_house",
            "pricerange",
            "moderate"
         ],
         [
            "acorn_guest_house",
            "stars",
            "4_star"
         ],
         [
            "acorn_guest_house",
            "type",
            "guesthouse"
         ],
         [
            "acorn_guest_house",
            "choice",
            "6"
         ],
         [
            "bridge_guest_house",
            "address",
            "151_hills_road"
         ],
         [
            "bridge_guest_house",
            "area",
            "south"
         ],
         [
            "bridge_guest_house",
            "phone",
            "01223247942"
         ],
         [
            "bridge_guest_house",
            "postcode",
            "cb28rj"
         ],
         [
            "bridge_guest_house",
            "pricerange",
            "moderate"
         ],
         [
            "bridge_guest_house",
            "stars",
            "3_star"
         ],
         [
            "bridge_guest_house",
            "type",
            "guesthouse"
         ],
         [
            "bridge_guest_house",
            "choice",
            "6"
         ]
      ]
   },
   {
      "task": "hotel",
      "utterances": [
         "i ' m looking for a 3_star hotel .",
         "there are 6 hotels listed at 3_star . there are 2 in the north , 1 south , 1 west and 1 centre . would you like more information ?",
         "i don ' t care where the hotel is located , but i ' m looking for something in the moderate price range .",
         "i have 4 options for you . do you need free wifi and parking ? i have 3 that offer these and 1 that does not .",
         "yes please . can you recommend me of them ?"
      ],
      "response": "the hamilton_lodge is nice and in the north area . would you like a booking today ?",
      "reference_entities": [
         "north",
         "hamilton_lodge"
      ],
      "kg": [
         [
            "alpha-milton_guest_house",
            "address",
            "63_milton_road"
         ],
         [
            "alpha-milton_guest_house",
            "area",
            "north"
         ],
         [
            "alpha-milton_guest_house",
            "phone",
            "01223311625"
         ],
         [
            "alpha-milton_guest_house",
            "postcode",
            "cb41xa"
         ],
         [
            "alpha-milton_guest_house",
            "pricerange",
            "moderate"
         ],
         [
            "alpha-milton_guest_house",
            "stars",
            "3_star"
         ],
         [
            "alpha-milton_guest_house",
            "type",
            "guesthouse"
         ],
         [
            "alpha-milton_guest_house",
            "choice",
            "6"
         ],
         [
            "hamilton_lodge",
            "address",
            "156_chesterton_road"
         ],
         [
            "hamilton_lodge",
            "area",
            "north"
         ],
         [
            "hamilton_lodge",
            "phone",
            "01223365664"
         ],
         [
            "hamilton_lodge",
            "postcode",
            "cb41da"
         ],
         [
            "hamilton_lodge",
            "pricerange",
            "moderate"
         ],
         [
            "hamilton_lodge",
            "stars",
            "3_star"
         ],
         [
            "hamilton_lodge",
            "type",
            "guesthouse"
         ],
         [
            "hamilton_lodge",
            "choice",
            "6"
         ],
         [
            "hamilton_lodge",
            "address",
            "156_chesterton_road"
         ],
         [
            "hamilton_lodge",
            "area",
            "north"
         ],
         [
            "hamilton_lodge",
            "phone",
            "01223365664"
         ],
         [
            "hamilton_lodge",
            "postcode",
            "cb41da"
         ],
         [
            "hamilton_lodge",
            "pricerange",
            "moderate"
         ],
         [
            "hamilton_lodge",
            "stars",
            "3_star"
         ],
         [
            "hamilton_lodge",
            "type",
            "guesthouse"
         ],
         [
            "a_and_b_guest_house",
            "address",
            "124_tenison_road"
         ],
         [
            "a_and_b_guest_house",
            "area",
            "east"
         ],
         [
            "a_and_b_guest_house",
            "phone",
            "01223315702"
         ],
         [
            "a_and_b_guest_house",
            "postcode",
            "cb12dp"
         ],
         [
            "a_and_b_guest_house",
            "pricerange",
            "moderate"
         ],
         [
            "a_and_b_guest_house",
            "stars",
            "4_star"
         ],
         [
            "a_and_b_guest_house",
            "type",
            "guesthouse"
         ],
         [
            "a_and_b_guest_house",
            "choice",
            "6"
         ],
         [
            "hobsons_house",
            "address",
            "96_barton_road"
         ],
         [
            "hobsons_house",
            "area",
            "west"
         ],
         [
            "hobsons_house",
            "phone",
            "01223304906"
         ],
         [
            "hobsons_house",
            "postcode",
            "cb39lh"
         ],
         [
            "hobsons_house",
            "pricerange",
            "moderate"
         ],
         [
            "hobsons_house",
            "stars",
            "3_star"
         ],
         [
            "hobsons_house",
            "type",
            "guesthouse"
         ],
         [
            "hobsons_house",
            "choice",
            "6"
         ],
         [
            "acorn_guest_house",
            "address",
            "154_chesterton_road"
         ],
         [
            "acorn_guest_house",
            "area",
            "north"
         ],
         [
            "acorn_guest_house",
            "phone",
            "01223353888"
         ],
         [
            "acorn_guest_house",
            "postcode",
            "cb41da"
         ],
         [
            "acorn_guest_house",
            "pricerange",
            "moderate"
         ],
         [
            "acorn_guest_house",
            "stars",
            "4_star"
         ],
         [
            "acorn_guest_house",
            "type",
            "guesthouse"
         ],
         [
            "acorn_guest_house",
            "choice",
            "6"
         ],
         [
            "bridge_guest_house",
            "address",
            "151_hills_road"
         ],
         [
            "bridge_guest_house",
            "area",
            "south"
         ],
         [
            "bridge_guest_house",
            "phone",
            "01223247942"
         ],
         [
            "bridge_guest_house",
            "postcode",
            "cb28rj"
         ],
         [
            "bridge_guest_house",
            "pricerange",
            "moderate"
         ],
         [
            "bridge_guest_house",
            "stars",
            "3_star"
         ],
         [
            "bridge_guest_house",
            "type",
            "guesthouse"
         ],
         [
            "bridge_guest_house",
            "choice",
            "6"
         ]
      ]
   },
   {
      "task": "hotel",
      "utterances": [
         "i ' m looking for a 3_star hotel .",
         "there are 6 hotels listed at 3_star . there are 2 in the north , 1 south , 1 west and 1 centre . would you like more information ?",
         "i don ' t care where the hotel is located , but i ' m looking for something in the moderate price range .",
         "i have 4 options for you . do you need free wifi and parking ? i have 3 that offer these and 1 that does not .",
         "yes please . can you recommend me of them ?",
         "the hamilton_lodge is nice and in the north area . would you like a booking today ?",
         "no , thank you . can i just get the address , please ?"
      ],
      "response": "the hamilton_lodge is located 156_chesterton_road . would you like me to help you with anything else ?",
      "reference_entities": [
         "hamilton_lodge",
         "156_chesterton_road"
      ],
      "kg": [
         [
            "alpha-milton_guest_house",
            "address",
            "63_milton_road"
         ],
         [
            "alpha-milton_guest_house",
            "area",
            "north"
         ],
         [
            "alpha-milton_guest_house",
            "phone",
            "01223311625"
         ],
         [
            "alpha-milton_guest_house",
            "postcode",
            "cb41xa"
         ],
         [
            "alpha-milton_guest_house",
            "pricerange",
            "moderate"
         ],
         [
            "alpha-milton_guest_house",
            "stars",
            "3_star"
         ],
         [
            "alpha-milton_guest_house",
            "type",
            "guesthouse"
         ],
         [
            "alpha-milton_guest_house",
            "choice",
            "6"
         ],
         [
            "hamilton_lodge",
            "address",
            "156_chesterton_road"
         ],
         [
            "hamilton_lodge",
            "area",
            "north"
         ],
         [
            "hamilton_lodge",
            "phone",
            "01223365664"
         ],
         [
            "hamilton_lodge",
            "postcode",
            "cb41da"
         ],
         [
            "hamilton_lodge",
            "pricerange",
            "moderate"
         ],
         [
            "hamilton_lodge",
            "stars",
            "3_star"
         ],
         [
            "hamilton_lodge",
            "type",
            "guesthouse"
         ],
         [
            "hamilton_lodge",
            "choice",
            "6"
         ],
         [
            "hamilton_lodge",
            "address",
            "156_chesterton_road"
         ],
         [
            "hamilton_lodge",
            "area",
            "north"
         ],
         [
            "hamilton_lodge",
            "phone",
            "01223365664"
         ],
         [
            "hamilton_lodge",
            "postcode",
            "cb41da"
         ],
         [
            "hamilton_lodge",
            "pricerange",
            "moderate"
         ],
         [
            "hamilton_lodge",
            "stars",
            "3_star"
         ],
         [
            "hamilton_lodge",
            "type",
            "guesthouse"
         ],
         [
            "a_and_b_guest_house",
            "address",
            "124_tenison_road"
         ],
         [
            "a_and_b_guest_house",
            "area",
            "east"
         ],
         [
            "a_and_b_guest_house",
            "phone",
            "01223315702"
         ],
         [
            "a_and_b_guest_house",
            "postcode",
            "cb12dp"
         ],
         [
            "a_and_b_guest_house",
            "pricerange",
            "moderate"
         ],
         [
            "a_and_b_guest_house",
            "stars",
            "4_star"
         ],
         [
            "a_and_b_guest_house",
            "type",
            "guesthouse"
         ],
         [
            "a_and_b_guest_house",
            "choice",
            "6"
         ],
         [
            "hobsons_house",
            "address",
            "96_barton_road"
         ],
         [
            "hobsons_house",
            "area",
            "west"
         ],
         [
            "hobsons_house",
            "phone",
            "01223304906"
         ],
         [
            "hobsons_house",
            "postcode",
            "cb39lh"
         ],
         [
            "hobsons_house",
            "pricerange",
            "moderate"
         ],
         [
            "hobsons_house",
            "stars",
            "3_star"
         ],
         [
            "hobsons_house",
            "type",
            "guesthouse"
         ],
         [
            "hobsons_house",
            "choice",
            "6"
         ],
         [
            "acorn_guest_house",
            "address",
            "154_chesterton_road"
         ],
         [
            "acorn_guest_house",
            "area",
            "north"
         ],
         [
            "acorn_guest_house",
            "phone",
            "01223353888"
         ],
         [
            "acorn_guest_house",
            "postcode",
            "cb41da"
         ],
         [
            "acorn_guest_house",
            "pricerange",
            "moderate"
         ],
         [
            "acorn_guest_house",
            "stars",
            "4_star"
         ],
         [
            "acorn_guest_house",
            "type",
            "guesthouse"
         ],
         [
            "acorn_guest_house",
            "choice",
            "6"
         ],
         [
            "bridge_guest_house",
            "address",
            "151_hills_road"
         ],
         [
            "bridge_guest_house",
            "area",
            "south"
         ],
         [
            "bridge_guest_house",
            "phone",
            "01223247942"
         ],
         [
            "bridge_guest_house",
            "postcode",
            "cb28rj"
         ],
         [
            "bridge_guest_house",
            "pricerange",
            "moderate"
         ],
         [
            "bridge_guest_house",
            "stars",
            "3_star"
         ],
         [
            "bridge_guest_house",
            "type",
            "guesthouse"
         ],
         [
            "bridge_guest_house",
            "choice",
            "6"
         ]
      ]
   },
   {
      "task": "hotel",
      "utterances": [
         "i ' m looking for a 3_star hotel .",
         "there are 6 hotels listed at 3_star . there are 2 in the north , 1 south , 1 west and 1 centre . would you like more information ?",
         "i don ' t care where the hotel is located , but i ' m looking for something in the moderate price range .",
         "i have 4 options for you . do you need free wifi and parking ? i have 3 that offer these and 1 that does not .",
         "yes please . can you recommend me of them ?",
         "the hamilton_lodge is nice and in the north area . would you like a booking today ?",
         "no , thank you . can i just get the address , please ?",
         "the hamilton_lodge is located 156_chesterton_road . would you like me to help you with anything else ?",
         "that ' s all i need today - i appreciate your help !"
      ],
      "response": "of course . let me know if there ' s anything else i can help you with .",
      "reference_entities": [],
      "kg": [
         [
            "alpha-milton_guest_house",
            "address",
            "63_milton_road"
         ],
         [
            "alpha-milton_guest_house",
            "area",
            "north"
         ],
         [
            "alpha-milton_guest_house",
            "phone",
            "01223311625"
         ],
         [
            "alpha-milton_guest_house",
            "postcode",
            "cb41xa"
         ],
         [
            "alpha-milton_guest_house",
            "pricerange",
            "moderate"
         ],
         [
            "alpha-milton_guest_house",
            "stars",
            "3_star"
         ],
         [
            "alpha-milton_guest_house",
            "type",
            "guesthouse"
         ],
         [
            "alpha-milton_guest_house",
            "choice",
            "6"
         ],
         [
            "hamilton_lodge",
            "address",
            "156_chesterton_road"
         ],
         [
            "hamilton_lodge",
            "area",
            "north"
         ],
         [
            "hamilton_lodge",
            "phone",
            "01223365664"
         ],
         [
            "hamilton_lodge",
            "postcode",
            "cb41da"
         ],
         [
            "hamilton_lodge",
            "pricerange",
            "moderate"
         ],
         [
            "hamilton_lodge",
            "stars",
            "3_star"
         ],
         [
            "hamilton_lodge",
            "type",
            "guesthouse"
         ],
         [
            "hamilton_lodge",
            "choice",
            "6"
         ],
         [
            "hamilton_lodge",
            "address",
            "156_chesterton_road"
         ],
         [
            "hamilton_lodge",
            "area",
            "north"
         ],
         [
            "hamilton_lodge",
            "phone",
            "01223365664"
         ],
         [
            "hamilton_lodge",
            "postcode",
            "cb41da"
         ],
         [
            "hamilton_lodge",
            "pricerange",
            "moderate"
         ],
         [
            "hamilton_lodge",
            "stars",
            "3_star"
         ],
         [
            "hamilton_lodge",
            "type",
            "guesthouse"
         ],
         [
            "a_and_b_guest_house",
            "address",
            "124_tenison_road"
         ],
         [
            "a_and_b_guest_house",
            "area",
            "east"
         ],
         [
            "a_and_b_guest_house",
            "phone",
            "01223315702"
         ],
         [
            "a_and_b_guest_house",
            "postcode",
            "cb12dp"
         ],
         [
            "a_and_b_guest_house",
            "pricerange",
            "moderate"
         ],
         [
            "a_and_b_guest_house",
            "stars",
            "4_star"
         ],
         [
            "a_and_b_guest_house",
            "type",
            "guesthouse"
         ],
         [
            "a_and_b_guest_house",
            "choice",
            "6"
         ],
         [
            "hobsons_house",
            "address",
            "96_barton_road"
         ],
         [
            "hobsons_house",
            "area",
            "west"
         ],
         [
            "hobsons_house",
            "phone",
            "01223304906"
         ],
         [
            "hobsons_house",
            "postcode",
            "cb39lh"
         ],
         [
            "hobsons_house",
            "pricerange",
            "moderate"
         ],
         [
            "hobsons_house",
            "stars",
            "3_star"
         ],
         [
            "hobsons_house",
            "type",
            "guesthouse"
         ],
         [
            "hobsons_house",
            "choice",
            "6"
         ],
         [
            "acorn_guest_house",
            "address",
            "154_chesterton_road"
         ],
         [
            "acorn_guest_house",
            "area",
            "north"
         ],
         [
            "acorn_guest_house",
            "phone",
            "01223353888"
         ],
         [
            "acorn_guest_house",
            "postcode",
            "cb41da"
         ],
         [
            "acorn_guest_house",
            "pricerange",
            "moderate"
         ],
         [
            "acorn_guest_house",
            "stars",
            "4_star"
         ],
         [
            "acorn_guest_house",
            "type",
            "guesthouse"
         ],
         [
            "acorn_guest_house",
            "choice",
            "6"
         ],
         [
            "bridge_guest_house",
            "address",
            "151_hills_road"
         ],
         [
            "bridge_guest_house",
            "area",
            "south"
         ],
         [
            "bridge_guest_house",
            "phone",
            "01223247942"
         ],
         [
            "bridge_guest_house",
            "postcode",
            "cb28rj"
         ],
         [
            "bridge_guest_house",
            "pricerange",
            "moderate"
         ],
         [
            "bridge_guest_house",
            "stars",
            "3_star"
         ],
         [
            "bridge_guest_house",
            "type",
            "guesthouse"
         ],
         [
            "bridge_guest_house",
            "choice",
            "6"
         ]
      ]
   },
   {
      "task": "restaurant",
      "utterances": [
         "hello , i am looking for an expensive restaurant on the south side of town ."
      ],
      "response": "frankie_and_bennys serves italian food , it is in the south part of town , and the price range is expensive . can i help you with anything else ?",
      "reference_entities": [
         "frankie_and_bennys",
         "south",
         "expensive",
         "italian"
      ],
      "kg": [
         [
            "yu_garden",
            "address",
            "529_newmarket_road_fen_ditton"
         ],
         [
            "yu_garden",
            "area",
            "east"
         ],
         [
            "yu_garden",
            "food",
            "chinese"
         ],
         [
            "yu_garden",
            "phone",
            "01223248882"
         ],
         [
            "yu_garden",
            "postcode",
            "cb58pa"
         ],
         [
            "yu_garden",
            "pricerange",
            "expensive"
         ],
         [
            "yu_garden",
            "type",
            "restaurant"
         ],
         [
            "curry_garden",
            "address",
            "106_regent_street_city_centre"
         ],
         [
            "curry_garden",
            "area",
            "centre"
         ],
         [
            "curry_garden",
            "food",
            "indian"
         ],
         [
            "curry_garden",
            "phone",
            "01223302330"
         ],
         [
            "curry_garden",
            "postcode",
            "cb21dp"
         ],
         [
            "curry_garden",
            "pricerange",
            "expensive"
         ],
         [
            "curry_garden",
            "type",
            "restaurant"
         ],
         [
            "peking_restaurant",
            "address",
            "10_homerton_street_city_centre"
         ],
         [
            "peking_restaurant",
            "area",
            "south"
         ],
         [
            "peking_restaurant",
            "food",
            "chinese"
         ],
         [
            "peking_restaurant",
            "phone",
            "01223354755"
         ],
         [
            "peking_restaurant",
            "postcode",
            "cb28nx"
         ],
         [
            "peking_restaurant",
            "pricerange",
            "expensive"
         ],
         [
            "peking_restaurant",
            "type",
            "restaurant"
         ],
         [
            "taj_tandoori",
            "address",
            "64_cherry_hinton_road_cherry_hinton"
         ],
         [
            "taj_tandoori",
            "area",
            "south"
         ],
         [
            "taj_tandoori",
            "food",
            "indian"
         ],
         [
            "taj_tandoori",
            "phone",
            "01223412299"
         ],
         [
            "taj_tandoori",
            "postcode",
            "cb17aa"
         ],
         [
            "taj_tandoori",
            "pricerange",
            "expensive"
         ],
         [
            "taj_tandoori",
            "type",
            "restaurant"
         ],
         [
            "frankie_and_bennys",
            "address",
            "cambridge_leisure_park_clifton_way_cherry_hinton"
         ],
         [
            "frankie_and_bennys",
            "area",
            "south"
         ],
         [
            "frankie_and_bennys",
            "food",
            "italian"
         ],
         [
            "frankie_and_bennys",
            "phone",
            "01223412430"
         ],
         [
            "frankie_and_bennys",
            "postcode",
            "cb17dy"
         ],
         [
            "frankie_and_bennys",
            "pricerange",
            "expensive"
         ],
         [
            "frankie_and_bennys",
            "type",
            "restaurant"
         ],
         [
            "chiquito_restaurant_bar",
            "address",
            "2g_cambridge_leisure_park_cherry_hinton_road_cherry_hinton"
         ],
         [
            "chiquito_restaurant_bar",
            "area",
            "south"
         ],
         [
            "chiquito_restaurant_bar",
            "food",
            "mexican"
         ],
         [
            "chiquito_restaurant_bar",
            "phone",
            "01223400170"
         ],
         [
            "chiquito_restaurant_bar",
            "postcode",
            "cb17dy"
         ],
         [
            "chiquito_restaurant_bar",
            "pricerange",
            "expensive"
         ],
         [
            "chiquito_restaurant_bar",
            "type",
            "restaurant"
         ],
         [
            "the_good_luck_chinese_food_takeaway",
            "address",
            "82_cherry_hinton_road_cherry_hinton"
         ],
         [
            "the_good_luck_chinese_food_takeaway",
            "area",
            "south"
         ],
         [
            "the_good_luck_chinese_food_takeaway",
            "food",
            "chinese"
         ],
         [
            "the_good_luck_chinese_food_takeaway",
            "phone",
            "01223244149"
         ],
         [
            "the_good_luck_chinese_food_takeaway",
            "postcode",
            "cb17ag"
         ],
         [
            "the_good_luck_chinese_food_takeaway",
            "pricerange",
            "expensive"
         ],
         [
            "the_good_luck_chinese_food_takeaway",
            "type",
            "restaurant"
         ]
      ]
   },
   {
      "task": "restaurant",
      "utterances": [
         "hello , i am looking for an expensive restaurant on the south side of town .",
         "frankie_and_bennys serves italian food , it is in the south part of town , and the price range is expensive . can i help you with anything else ?",
         "what is the address and phone number for frankie_and_bennys ?"
      ],
      "response": "frankie_and_bennys address is cambridge_leisure_park_clifton_way_cherry_hinton . their phone number is 01223412430",
      "reference_entities": [
         "frankie_and_bennys",
         "01223412430",
         "cambridge_leisure_park_clifton_way_cherry_hinton"
      ],
      "kg": [
         [
            "yu_garden",
            "address",
            "529_newmarket_road_fen_ditton"
         ],
         [
            "yu_garden",
            "area",
            "east"
         ],
         [
            "yu_garden",
            "food",
            "chinese"
         ],
         [
            "yu_garden",
            "phone",
            "01223248882"
         ],
         [
            "yu_garden",
            "postcode",
            "cb58pa"
         ],
         [
            "yu_garden",
            "pricerange",
            "expensive"
         ],
         [
            "yu_garden",
            "type",
            "restaurant"
         ],
         [
            "curry_garden",
            "address",
            "106_regent_street_city_centre"
         ],
         [
            "curry_garden",
            "area",
            "centre"
         ],
         [
            "curry_garden",
            "food",
            "indian"
         ],
         [
            "curry_garden",
            "phone",
            "01223302330"
         ],
         [
            "curry_garden",
            "postcode",
            "cb21dp"
         ],
         [
            "curry_garden",
            "pricerange",
            "expensive"
         ],
         [
            "curry_garden",
            "type",
            "restaurant"
         ],
         [
            "peking_restaurant",
            "address",
            "10_homerton_street_city_centre"
         ],
         [
            "peking_restaurant",
            "area",
            "south"
         ],
         [
            "peking_restaurant",
            "food",
            "chinese"
         ],
         [
            "peking_restaurant",
            "phone",
            "01223354755"
         ],
         [
            "peking_restaurant",
            "postcode",
            "cb28nx"
         ],
         [
            "peking_restaurant",
            "pricerange",
            "expensive"
         ],
         [
            "peking_restaurant",
            "type",
            "restaurant"
         ],
         [
            "taj_tandoori",
            "address",
            "64_cherry_hinton_road_cherry_hinton"
         ],
         [
            "taj_tandoori",
            "area",
            "south"
         ],
         [
            "taj_tandoori",
            "food",
            "indian"
         ],
         [
            "taj_tandoori",
            "phone",
            "01223412299"
         ],
         [
            "taj_tandoori",
            "postcode",
            "cb17aa"
         ],
         [
            "taj_tandoori",
            "pricerange",
            "expensive"
         ],
         [
            "taj_tandoori",
            "type",
            "restaurant"
         ],
         [
            "frankie_and_bennys",
            "address",
            "cambridge_leisure_park_clifton_way_cherry_hinton"
         ],
         [
            "frankie_and_bennys",
            "area",
            "south"
         ],
         [
            "frankie_and_bennys",
            "food",
            "italian"
         ],
         [
            "frankie_and_bennys",
            "phone",
            "01223412430"
         ],
         [
            "frankie_and_bennys",
            "postcode",
            "cb17dy"
         ],
         [
            "frankie_and_bennys",
            "pricerange",
            "expensive"
         ],
         [
            "frankie_and_bennys",
            "type",
            "restaurant"
         ],
         [
            "chiquito_restaurant_bar",
            "address",
            "2g_cambridge_leisure_park_cherry_hinton_road_cherry_hinton"
         ],
         [
            "chiquito_restaurant_bar",
            "area",
            "south"
         ],
         [
            "chiquito_restaurant_bar",
            "food",
            "mexican"
         ],
         [
            "chiquito_restaurant_bar",
            "phone",
            "01223400170"
         ],
         [
            "chiquito_restaurant_bar",
            "postcode",
            "cb17dy"
         ],
         [
            "chiquito_restaurant_bar",
            "pricerange",
            "expensive"
         ],
         [
            "chiquito_restaurant_bar",
            "type",
            "restaurant"
         ],
         [
            "the_good_luck_chinese_food_takeaway",
            "address",
            "82_cherry_hinton_road_cherry_hinton"
         ],
         [
            "the_good_luck_chinese_food_takeaway",
            "area",
            "south"
         ],
         [
            "the_good_luck_chinese_food_takeaway",
            "food",
            "chinese"
         ],
         [
            "the_good_luck_chinese_food_takeaway",
            "phone",
            "01223244149"
         ],
         [
            "the_good_luck_chinese_food_takeaway",
            "postcode",
            "cb17ag"
         ],
         [
            "the_good_luck_chinese_food_takeaway",
            "pricerange",
            "expensive"
         ],
         [
            "the_good_luck_chinese_food_takeaway",
            "type",
            "restaurant"
         ]
      ]
   },
   {
      "task": "restaurant",
      "utterances": [
         "hello , i am looking for an expensive restaurant on the south side of town .",
         "frankie_and_bennys serves italian food , it is in the south part of town , and the price range is expensive . can i help you with anything else ?",
         "what is the address and phone number for frankie_and_bennys ?",
         "frankie_and_bennys address is cambridge_leisure_park_clifton_way_cherry_hinton . their phone number is 01223412430",
         "thank you"
      ],
      "response": "you ' re welcome . is there anything else ?",
      "reference_entities": [],
      "kg": [
         [
            "yu_garden",
            "address",
            "529_newmarket_road_fen_ditton"
         ],
         [
            "yu_garden",
            "area",
            "east"
         ],
         [
            "yu_garden",
            "food",
            "chinese"
         ],
         [
            "yu_garden",
            "phone",
            "01223248882"
         ],
         [
            "yu_garden",
            "postcode",
            "cb58pa"
         ],
         [
            "yu_garden",
            "pricerange",
            "expensive"
         ],
         [
            "yu_garden",
            "type",
            "restaurant"
         ],
         [
            "curry_garden",
            "address",
            "106_regent_street_city_centre"
         ],
         [
            "curry_garden",
            "area",
            "centre"
         ],
         [
            "curry_garden",
            "food",
            "indian"
         ],
         [
            "curry_garden",
            "phone",
            "01223302330"
         ],
         [
            "curry_garden",
            "postcode",
            "cb21dp"
         ],
         [
            "curry_garden",
            "pricerange",
            "expensive"
         ],
         [
            "curry_garden",
            "type",
            "restaurant"
         ],
         [
            "peking_restaurant",
            "address",
            "10_homerton_street_city_centre"
         ],
         [
            "peking_restaurant",
            "area",
            "south"
         ],
         [
            "peking_restaurant",
            "food",
            "chinese"
         ],
         [
            "peking_restaurant",
            "phone",
            "01223354755"
         ],
         [
            "peking_restaurant",
            "postcode",
            "cb28nx"
         ],
         [
            "peking_restaurant",
            "pricerange",
            "expensive"
         ],
         [
            "peking_restaurant",
            "type",
            "restaurant"
         ],
         [
            "taj_tandoori",
            "address",
            "64_cherry_hinton_road_cherry_hinton"
         ],
         [
            "taj_tandoori",
            "area",
            "south"
         ],
         [
            "taj_tandoori",
            "food",
            "indian"
         ],
         [
            "taj_tandoori",
            "phone",
            "01223412299"
         ],
         [
            "taj_tandoori",
            "postcode",
            "cb17aa"
         ],
         [
            "taj_tandoori",
            "pricerange",
            "expensive"
         ],
         [
            "taj_tandoori",
            "type",
            "restaurant"
         ],
         [
            "frankie_and_bennys",
            "address",
            "cambridge_leisure_park_clifton_way_cherry_hinton"
         ],
         [
            "frankie_and_bennys",
            "area",
            "south"
         ],
         [
            "frankie_and_bennys",
            "food",
            "italian"
         ],
         [
            "frankie_and_bennys",
            "phone",
            "01223412430"
         ],
         [
            "frankie_and_bennys",
            "postcode",
            "cb17dy"
         ],
         [
            "frankie_and_bennys",
            "pricerange",
            "expensive"
         ],
         [
            "frankie_and_bennys",
            "type",
            "restaurant"
         ],
         [
            "chiquito_restaurant_bar",
            "address",
            "2g_cambridge_leisure_park_cherry_hinton_road_cherry_hinton"
         ],
         [
            "chiquito_restaurant_bar",
            "area",
            "south"
         ],
         [
            "chiquito_restaurant_bar",
            "food",
            "mexican"
         ],
         [
            "chiquito_restaurant_bar",
            "phone",
            "01223400170"
         ],
         [
            "chiquito_restaurant_bar",
            "postcode",
            "cb17dy"
         ],
         [
            "chiquito_restaurant_bar",
            "pricerange",
            "expensive"
         ],
         [
            "chiquito_restaurant_bar",
            "type",
            "restaurant"
         ],
         [
            "the_good_luck_chinese_food_takeaway",
            "address",
            "82_cherry_hinton_road_cherry_hinton"
         ],
         [
            "the_good_luck_chinese_food_takeaway",
            "area",
            "south"
         ],
         [
            "the_good_luck_chinese_food_takeaway",
            "food",
            "chinese"
         ],
         [
            "the_good_luck_chinese_food_takeaway",
            "phone",
            "01223244149"
         ],
         [
            "the_good_luck_chinese_food_takeaway",
            "postcode",
            "cb17ag"
         ],
         [
            "the_good_luck_chinese_food_takeaway",
            "pricerange",
            "expensive"
         ],
         [
            "the_good_luck_chinese_food_takeaway",
            "type",
            "restaurant"
         ]
      ]
   },
   {
      "task": "restaurant",
      "utterances": [
         "hello , i am looking for an expensive restaurant on the south side of town .",
         "frankie_and_bennys serves italian food , it is in the south part of town , and the price range is expensive . can i help you with anything else ?",
         "what is the address and phone number for frankie_and_bennys ?",
         "frankie_and_bennys address is cambridge_leisure_park_clifton_way_cherry_hinton . their phone number is 01223412430",
         "thank you",
         "you ' re welcome . is there anything else ?",
         "which part of town it is in ?"
      ],
      "response": "it is located in the south part of town",
      "reference_entities": [
         "south"
      ],
      "kg": [
         [
            "yu_garden",
            "address",
            "529_newmarket_road_fen_ditton"
         ],
         [
            "yu_garden",
            "area",
            "east"
         ],
         [
            "yu_garden",
            "food",
            "chinese"
         ],
         [
            "yu_garden",
            "phone",
            "01223248882"
         ],
         [
            "yu_garden",
            "postcode",
            "cb58pa"
         ],
         [
            "yu_garden",
            "pricerange",
            "expensive"
         ],
         [
            "yu_garden",
            "type",
            "restaurant"
         ],
         [
            "curry_garden",
            "address",
            "106_regent_street_city_centre"
         ],
         [
            "curry_garden",
            "area",
            "centre"
         ],
         [
            "curry_garden",
            "food",
            "indian"
         ],
         [
            "curry_garden",
            "phone",
            "01223302330"
         ],
         [
            "curry_garden",
            "postcode",
            "cb21dp"
         ],
         [
            "curry_garden",
            "pricerange",
            "expensive"
         ],
         [
            "curry_garden",
            "type",
            "restaurant"
         ],
         [
            "peking_restaurant",
            "address",
            "10_homerton_street_city_centre"
         ],
         [
            "peking_restaurant",
            "area",
            "south"
         ],
         [
            "peking_restaurant",
            "food",
            "chinese"
         ],
         [
            "peking_restaurant",
            "phone",
            "01223354755"
         ],
         [
            "peking_restaurant",
            "postcode",
            "cb28nx"
         ],
         [
            "peking_restaurant",
            "pricerange",
            "expensive"
         ],
         [
            "peking_restaurant",
            "type",
            "restaurant"
         ],
         [
            "taj_tandoori",
            "address",
            "64_cherry_hinton_road_cherry_hinton"
         ],
         [
            "taj_tandoori",
            "area",
            "south"
         ],
         [
            "taj_tandoori",
            "food",
            "indian"
         ],
         [
            "taj_tandoori",
            "phone",
            "01223412299"
         ],
         [
            "taj_tandoori",
            "postcode",
            "cb17aa"
         ],
         [
            "taj_tandoori",
            "pricerange",
            "expensive"
         ],
         [
            "taj_tandoori",
            "type",
            "restaurant"
         ],
         [
            "frankie_and_bennys",
            "address",
            "cambridge_leisure_park_clifton_way_cherry_hinton"
         ],
         [
            "frankie_and_bennys",
            "area",
            "south"
         ],
         [
            "frankie_and_bennys",
            "food",
            "italian"
         ],
         [
            "frankie_and_bennys",
            "phone",
            "01223412430"
         ],
         [
            "frankie_and_bennys",
            "postcode",
            "cb17dy"
         ],
         [
            "frankie_and_bennys",
            "pricerange",
            "expensive"
         ],
         [
            "frankie_and_bennys",
            "type",
            "restaurant"
         ],
         [
            "chiquito_restaurant_bar",
            "address",
            "2g_cambridge_leisure_park_cherry_hinton_road_cherry_hinton"
         ],
         [
            "chiquito_restaurant_bar",
            "area",
            "south"
         ],
         [
            "chiquito_restaurant_bar",
            "food",
            "mexican"
         ],
         [
            "chiquito_restaurant_bar",
            "phone",
            "01223400170"
         ],
         [
            "chiquito_restaurant_bar",
            "postcode",
            "cb17dy"
         ],
         [
            "chiquito_restaurant_bar",
            "pricerange",
            "expensive"
         ],
         [
            "chiquito_restaurant_bar",
            "type",
            "restaurant"
         ],
         [
            "the_good_luck_chinese_food_takeaway",
            "address",
            "82_cherry_hinton_road_cherry_hinton"
         ],
         [
            "the_good_luck_chinese_food_takeaway",
            "area",
            "south"
         ],
         [
            "the_good_luck_chinese_food_takeaway",
            "food",
            "chinese"
         ],
         [
            "the_good_luck_chinese_food_takeaway",
            "phone",
            "01223244149"
         ],
         [
            "the_good_luck_chinese_food_takeaway",
            "postcode",
            "cb17ag"
         ],
         [
            "the_good_luck_chinese_food_takeaway",
            "pricerange",
            "expensive"
         ],
         [
            "the_good_luck_chinese_food_takeaway",
            "type",
            "restaurant"
         ]
      ]
   },
   {
      "task": "restaurant",
      "utterances": [
         "hello , i am looking for an expensive restaurant on the south side of town .",
         "frankie_and_bennys serves italian food , it is in the south part of town , and the price range is expensive . can i help you with anything else ?",
         "what is the address and phone number for frankie_and_bennys ?",
         "frankie_and_bennys address is cambridge_leisure_park_clifton_way_cherry_hinton . their phone number is 01223412430",
         "thank you",
         "you ' re welcome . is there anything else ?",
         "which part of town it is in ?",
         "it is located in the south part of town",
         "no , that was it . bye bye ."
      ],
      "response": "goodbye",
      "reference_entities": [],
      "kg": [
         [
            "yu_garden",
            "address",
            "529_newmarket_road_fen_ditton"
         ],
         [
            "yu_garden",
            "area",
            "east"
         ],
         [
            "yu_garden",
            "food",
            "chinese"
         ],
         [
            "yu_garden",
            "phone",
            "01223248882"
         ],
         [
            "yu_garden",
            "postcode",
            "cb58pa"
         ],
         [
            "yu_garden",
            "pricerange",
            "expensive"
         ],
         [
            "yu_garden",
            "type",
            "restaurant"
         ],
         [
            "curry_garden",
            "address",
            "106_regent_street_city_centre"
         ],
         [
            "curry_garden",
            "area",
            "centre"
         ],
         [
            "curry_garden",
            "food",
            "indian"
         ],
         [
            "curry_garden",
            "phone",
            "01223302330"
         ],
         [
            "curry_garden",
            "postcode",
            "cb21dp"
         ],
         [
            "curry_garden",
            "pricerange",
            "expensive"
         ],
         [
            "curry_garden",
            "type",
            "restaurant"
         ],
         [
            "peking_restaurant",
            "address",
            "10_homerton_street_city_centre"
         ],
         [
            "peking_restaurant",
            "area",
            "south"
         ],
         [
            "peking_restaurant",
            "food",
            "chinese"
         ],
         [
            "peking_restaurant",
            "phone",
            "01223354755"
         ],
         [
            "peking_restaurant",
            "postcode",
            "cb28nx"
         ],
         [
            "peking_restaurant",
            "pricerange",
            "expensive"
         ],
         [
            "peking_restaurant",
            "type",
            "restaurant"
         ],
         [
            "taj_tandoori",
            "address",
            "64_cherry_hinton_road_cherry_hinton"
         ],
         [
            "taj_tandoori",
            "area",
            "south"
         ],
         [
            "taj_tandoori",
            "food",
            "indian"
         ],
         [
            "taj_tandoori",
            "phone",
            "01223412299"
         ],
         [
            "taj_tandoori",
            "postcode",
            "cb17aa"
         ],
         [
            "taj_tandoori",
            "pricerange",
            "expensive"
         ],
         [
            "taj_tandoori",
            "type",
            "restaurant"
         ],
         [
            "frankie_and_bennys",
            "address",
            "cambridge_leisure_park_clifton_way_cherry_hinton"
         ],
         [
            "frankie_and_bennys",
            "area",
            "south"
         ],
         [
            "frankie_and_bennys",
            "food",
            "italian"
         ],
         [
            "frankie_and_bennys",
            "phone",
            "01223412430"
         ],
         [
            "frankie_and_bennys",
            "postcode",
            "cb17dy"
         ],
         [
            "frankie_and_bennys",
            "pricerange",
            "expensive"
         ],
         [
            "frankie_and_bennys",
            "type",
            "restaurant"
         ],
         [
            "chiquito_restaurant_bar",
            "address",
            "2g_cambridge_leisure_park_cherry_hinton_road_cherry_hinton"
         ],
         [
            "chiquito_restaurant_bar",
            "area",
            "south"
         ],
         [
            "chiquito_restaurant_bar",
            "food",
            "mexican"
         ],
         [
            "chiquito_restaurant_bar",
            "phone",
            "01223400170"
         ],
         [
            "chiquito_restaurant_bar",
            "postcode",
            "cb17dy"
         ],
         [
            "chiquito_restaurant_bar",
            "pricerange",
            "expensive"
         ],
         [
            "chiquito_restaurant_bar",
            "type",
            "restaurant"
         ],
         [
            "the_good_luck_chinese_food_takeaway",
            "address",
            "82_cherry_hinton_road_cherry_hinton"
         ],
         [
            "the_good_luck_chinese_food_takeaway",
            "area",
            "south"
         ],
         [
            "the_good_luck_chinese_food_takeaway",
            "food",
            "chinese"
         ],
         [
            "the_good_luck_chinese_food_takeaway",
            "phone",
            "01223244149"
         ],
         [
            "the_good_luck_chinese_food_takeaway",
            "postcode",
            "cb17ag"
         ],
         [
            "the_good_luck_chinese_food_takeaway",
            "pricerange",
            "expensive"
         ],
         [
            "the_good_luck_chinese_food_takeaway",
            "type",
            "restaurant"
         ]
      ]
   },
   {
      "task": "restaurant",
      "utterances": [
         "please provide me information on the restaurant_one_seven ."
      ],
      "response": "restaurant_one_seven serves british food in the centre area at moderate prices . would you like to book there ?",
      "reference_entities": [
         "british",
         "moderate",
         "restaurant_one_seven",
         "centre"
      ],
      "kg": [
         [
            "the_oak_bistro",
            "address",
            "6_lensfield_road"
         ],
         [
            "the_oak_bistro",
            "area",
            "centre"
         ],
         [
            "the_oak_bistro",
            "food",
            "british"
         ],
         [
            "the_oak_bistro",
            "phone",
            "01223323361"
         ],
         [
            "the_oak_bistro",
            "postcode",
            "cb21eg"
         ],
         [
            "the_oak_bistro",
            "pricerange",
            "moderate"
         ],
         [
            "the_oak_bistro",
            "type",
            "restaurant"
         ],
         [
            "pizza_hut_city_centre",
            "address",
            "regent_street_city_centre"
         ],
         [
            "pizza_hut_city_centre",
            "area",
            "centre"
         ],
         [
            "pizza_hut_city_centre",
            "food",
            "italian"
         ],
         [
            "pizza_hut_city_centre",
            "phone",
            "01223323737"
         ],
         [
            "pizza_hut_city_centre",
            "postcode",
            "cb21ab"
         ],
         [
            "pizza_hut_city_centre",
            "pricerange",
            "cheap"
         ],
         [
            "pizza_hut_city_centre",
            "type",
            "restaurant"
         ],
         [
            "pizza_hut_city_centre",
            "choice",
            "21"
         ],
         [
            "pizza_hut_city_centre",
            "ref",
            "eo5vq6ej"
         ],
         [
            "the_missing_sock",
            "address",
            "finders_corner_newmarket_road"
         ],
         [
            "the_missing_sock",
            "area",
            "east"
         ],
         [
            "the_missing_sock",
            "food",
            "international"
         ],
         [
            "the_missing_sock",
            "phone",
            "01223812660"
         ],
         [
            "the_missing_sock",
            "postcode",
            "cb259aq"
         ],
         [
            "the_missing_sock",
            "pricerange",
            "cheap"
         ],
         [
            "the_missing_sock",
            "type",
            "restaurant"
         ],
         [
            "the_missing_sock",
            "choice",
            "21"
         ],
         [
            "the_missing_sock",
            "ref",
            "eo5vq6ej"
         ],
         [
            "curry_garden",
            "address",
            "106_regent_street_city_centre"
         ],
         [
            "curry_garden",
            "area",
            "centre"
         ],
         [
            "curry_garden",
            "food",
            "indian"
         ],
         [
            "curry_garden",
            "phone",
            "01223302330"
         ],
         [
            "curry_garden",
            "postcode",
            "cb21dp"
         ],
         [
            "curry_garden",
            "pricerange",
            "expensive"
         ],
         [
            "curry_garden",
            "type",
            "restaurant"
         ],
         [
            "curry_garden",
            "choice",
            "21"
         ],
         [
            "curry_garden",
            "ref",
            "eo5vq6ej"
         ],
         [
            "restaurant_one_seven",
            "address",
            "de_vere_university_arms_regent_street_city_centre"
         ],
         [
            "restaurant_one_seven",
            "area",
            "centre"
         ],
         [
            "restaurant_one_seven",
            "food",
            "british"
         ],
         [
            "restaurant_one_seven",
            "phone",
            "01223337766"
         ],
         [
            "restaurant_one_seven",
            "postcode",
            "cb21ab"
         ],
         [
            "restaurant_one_seven",
            "pricerange",
            "moderate"
         ],
         [
            "restaurant_one_seven",
            "type",
            "restaurant"
         ],
         [
            "the_good_luck_chinese_food_takeaway",
            "address",
            "82_cherry_hinton_road_cherry_hinton"
         ],
         [
            "the_good_luck_chinese_food_takeaway",
            "area",
            "south"
         ],
         [
            "the_good_luck_chinese_food_takeaway",
            "food",
            "chinese"
         ],
         [
            "the_good_luck_chinese_food_takeaway",
            "phone",
            "01223244149"
         ],
         [
            "the_good_luck_chinese_food_takeaway",
            "postcode",
            "cb17ag"
         ],
         [
            "the_good_luck_chinese_food_takeaway",
            "pricerange",
            "expensive"
         ],
         [
            "the_good_luck_chinese_food_takeaway",
            "type",
            "restaurant"
         ],
         [
            "the_good_luck_chinese_food_takeaway",
            "choice",
            "21"
         ],
         [
            "the_good_luck_chinese_food_takeaway",
            "ref",
            "eo5vq6ej"
         ],
         [
            "restaurant_one_seven",
            "address",
            "de_vere_university_arms_regent_street_city_centre"
         ],
         [
            "restaurant_one_seven",
            "area",
            "centre"
         ],
         [
            "restaurant_one_seven",
            "food",
            "british"
         ],
         [
            "restaurant_one_seven",
            "phone",
            "01223337766"
         ],
         [
            "restaurant_one_seven",
            "postcode",
            "cb21ab"
         ],
         [
            "restaurant_one_seven",
            "pricerange",
            "moderate"
         ],
         [
            "restaurant_one_seven",
            "type",
            "restaurant"
         ],
         [
            "restaurant_one_seven",
            "choice",
            "21"
         ],
         [
            "restaurant_one_seven",
            "ref",
            "eo5vq6ej"
         ]
      ]
   },
   {
      "task": "restaurant",
      "utterances": [
         "please provide me information on the restaurant_one_seven .",
         "restaurant_one_seven serves british food in the centre area at moderate prices . would you like to book there ?",
         "yes i would like to book a table for 3 people at 20:00 on wednesday ."
      ],
      "response": "i have you booked for a table of 3 at 20:00 on wednesday , would you like a confirmation receipt ?",
      "reference_entities": [],
      "kg": [
         [
            "the_oak_bistro",
            "address",
            "6_lensfield_road"
         ],
         [
            "the_oak_bistro",
            "area",
            "centre"
         ],
         [
            "the_oak_bistro",
            "food",
            "british"
         ],
         [
            "the_oak_bistro",
            "phone",
            "01223323361"
         ],
         [
            "the_oak_bistro",
            "postcode",
            "cb21eg"
         ],
         [
            "the_oak_bistro",
            "pricerange",
            "moderate"
         ],
         [
            "the_oak_bistro",
            "type",
            "restaurant"
         ],
         [
            "pizza_hut_city_centre",
            "address",
            "regent_street_city_centre"
         ],
         [
            "pizza_hut_city_centre",
            "area",
            "centre"
         ],
         [
            "pizza_hut_city_centre",
            "food",
            "italian"
         ],
         [
            "pizza_hut_city_centre",
            "phone",
            "01223323737"
         ],
         [
            "pizza_hut_city_centre",
            "postcode",
            "cb21ab"
         ],
         [
            "pizza_hut_city_centre",
            "pricerange",
            "cheap"
         ],
         [
            "pizza_hut_city_centre",
            "type",
            "restaurant"
         ],
         [
            "pizza_hut_city_centre",
            "choice",
            "21"
         ],
         [
            "pizza_hut_city_centre",
            "ref",
            "eo5vq6ej"
         ],
         [
            "the_missing_sock",
            "address",
            "finders_corner_newmarket_road"
         ],
         [
            "the_missing_sock",
            "area",
            "east"
         ],
         [
            "the_missing_sock",
            "food",
            "international"
         ],
         [
            "the_missing_sock",
            "phone",
            "01223812660"
         ],
         [
            "the_missing_sock",
            "postcode",
            "cb259aq"
         ],
         [
            "the_missing_sock",
            "pricerange",
            "cheap"
         ],
         [
            "the_missing_sock",
            "type",
            "restaurant"
         ],
         [
            "the_missing_sock",
            "choice",
            "21"
         ],
         [
            "the_missing_sock",
            "ref",
            "eo5vq6ej"
         ],
         [
            "curry_garden",
            "address",
            "106_regent_street_city_centre"
         ],
         [
            "curry_garden",
            "area",
            "centre"
         ],
         [
            "curry_garden",
            "food",
            "indian"
         ],
         [
            "curry_garden",
            "phone",
            "01223302330"
         ],
         [
            "curry_garden",
            "postcode",
            "cb21dp"
         ],
         [
            "curry_garden",
            "pricerange",
            "expensive"
         ],
         [
            "curry_garden",
            "type",
            "restaurant"
         ],
         [
            "curry_garden",
            "choice",
            "21"
         ],
         [
            "curry_garden",
            "ref",
            "eo5vq6ej"
         ],
         [
            "restaurant_one_seven",
            "address",
            "de_vere_university_arms_regent_street_city_centre"
         ],
         [
            "restaurant_one_seven",
            "area",
            "centre"
         ],
         [
            "restaurant_one_seven",
            "food",
            "british"
         ],
         [
            "restaurant_one_seven",
            "phone",
            "01223337766"
         ],
         [
            "restaurant_one_seven",
            "postcode",
            "cb21ab"
         ],
         [
            "restaurant_one_seven",
            "pricerange",
            "moderate"
         ],
         [
            "restaurant_one_seven",
            "type",
            "restaurant"
         ],
         [
            "the_good_luck_chinese_food_takeaway",
            "address",
            "82_cherry_hinton_road_cherry_hinton"
         ],
         [
            "the_good_luck_chinese_food_takeaway",
            "area",
            "south"
         ],
         [
            "the_good_luck_chinese_food_takeaway",
            "food",
            "chinese"
         ],
         [
            "the_good_luck_chinese_food_takeaway",
            "phone",
            "01223244149"
         ],
         [
            "the_good_luck_chinese_food_takeaway",
            "postcode",
            "cb17ag"
         ],
         [
            "the_good_luck_chinese_food_takeaway",
            "pricerange",
            "expensive"
         ],
         [
            "the_good_luck_chinese_food_takeaway",
            "type",
            "restaurant"
         ],
         [
            "the_good_luck_chinese_food_takeaway",
            "choice",
            "21"
         ],
         [
            "the_good_luck_chinese_food_takeaway",
            "ref",
            "eo5vq6ej"
         ],
         [
            "restaurant_one_seven",
            "address",
            "de_vere_university_arms_regent_street_city_centre"
         ],
         [
            "restaurant_one_seven",
            "area",
            "centre"
         ],
         [
            "restaurant_one_seven",
            "food",
            "british"
         ],
         [
            "restaurant_one_seven",
            "phone",
            "01223337766"
         ],
         [
            "restaurant_one_seven",
            "postcode",
            "cb21ab"
         ],
         [
            "restaurant_one_seven",
            "pricerange",
            "moderate"
         ],
         [
            "restaurant_one_seven",
            "type",
            "restaurant"
         ],
         [
            "restaurant_one_seven",
            "choice",
            "21"
         ],
         [
            "restaurant_one_seven",
            "ref",
            "eo5vq6ej"
         ]
      ]
   },
   {
      "task": "restaurant",
      "utterances": [
         "please provide me information on the restaurant_one_seven .",
         "restaurant_one_seven serves british food in the centre area at moderate prices . would you like to book there ?",
         "yes i would like to book a table for 3 people at 20:00 on wednesday .",
         "i have you booked for a table of 3 at 20:00 on wednesday , would you like a confirmation receipt ?",
         "yes , please give me the reference number ."
      ],
      "response": "i am sorry the booking was unsuccessful can i help you find another place in the same area and price range ?",
      "reference_entities": [],
      "kg": [
         [
            "the_oak_bistro",
            "address",
            "6_lensfield_road"
         ],
         [
            "the_oak_bistro",
            "area",
            "centre"
         ],
         [
            "the_oak_bistro",
            "food",
            "british"
         ],
         [
            "the_oak_bistro",
            "phone",
            "01223323361"
         ],
         [
            "the_oak_bistro",
            "postcode",
            "cb21eg"
         ],
         [
            "the_oak_bistro",
            "pricerange",
            "moderate"
         ],
         [
            "the_oak_bistro",
            "type",
            "restaurant"
         ],
         [
            "pizza_hut_city_centre",
            "address",
            "regent_street_city_centre"
         ],
         [
            "pizza_hut_city_centre",
            "area",
            "centre"
         ],
         [
            "pizza_hut_city_centre",
            "food",
            "italian"
         ],
         [
            "pizza_hut_city_centre",
            "phone",
            "01223323737"
         ],
         [
            "pizza_hut_city_centre",
            "postcode",
            "cb21ab"
         ],
         [
            "pizza_hut_city_centre",
            "pricerange",
            "cheap"
         ],
         [
            "pizza_hut_city_centre",
            "type",
            "restaurant"
         ],
         [
            "pizza_hut_city_centre",
            "choice",
            "21"
         ],
         [
            "pizza_hut_city_centre",
            "ref",
            "eo5vq6ej"
         ],
         [
            "the_missing_sock",
            "address",
            "finders_corner_newmarket_road"
         ],
         [
            "the_missing_sock",
            "area",
            "east"
         ],
         [
            "the_missing_sock",
            "food",
            "international"
         ],
         [
            "the_missing_sock",
            "phone",
            "01223812660"
         ],
         [
            "the_missing_sock",
            "postcode",
            "cb259aq"
         ],
         [
            "the_missing_sock",
            "pricerange",
            "cheap"
         ],
         [
            "the_missing_sock",
            "type",
            "restaurant"
         ],
         [
            "the_missing_sock",
            "choice",
            "21"
         ],
         [
            "the_missing_sock",
            "ref",
            "eo5vq6ej"
         ],
         [
            "curry_garden",
            "address",
            "106_regent_street_city_centre"
         ],
         [
            "curry_garden",
            "area",
            "centre"
         ],
         [
            "curry_garden",
            "food",
            "indian"
         ],
         [
            "curry_garden",
            "phone",
            "01223302330"
         ],
         [
            "curry_garden",
            "postcode",
            "cb21dp"
         ],
         [
            "curry_garden",
            "pricerange",
            "expensive"
         ],
         [
            "curry_garden",
            "type",
            "restaurant"
         ],
         [
            "curry_garden",
            "choice",
            "21"
         ],
         [
            "curry_garden",
            "ref",
            "eo5vq6ej"
         ],
         [
            "restaurant_one_seven",
            "address",
            "de_vere_university_arms_regent_street_city_centre"
         ],
         [
            "restaurant_one_seven",
            "area",
            "centre"
         ],
         [
            "restaurant_one_seven",
            "food",
            "british"
         ],
         [
            "restaurant_one_seven",
            "phone",
            "01223337766"
         ],
         [
            "restaurant_one_seven",
            "postcode",
            "cb21ab"
         ],
         [
            "restaurant_one_seven",
            "pricerange",
            "moderate"
         ],
         [
            "restaurant_one_seven",
            "type",
            "restaurant"
         ],
         [
            "the_good_luck_chinese_food_takeaway",
            "address",
            "82_cherry_hinton_road_cherry_hinton"
         ],
         [
            "the_good_luck_chinese_food_takeaway",
            "area",
            "south"
         ],
         [
            "the_good_luck_chinese_food_takeaway",
            "food",
            "chinese"
         ],
         [
            "the_good_luck_chinese_food_takeaway",
            "phone",
            "01223244149"
         ],
         [
            "the_good_luck_chinese_food_takeaway",
            "postcode",
            "cb17ag"
         ],
         [
            "the_good_luck_chinese_food_takeaway",
            "pricerange",
            "expensive"
         ],
         [
            "the_good_luck_chinese_food_takeaway",
            "type",
            "restaurant"
         ],
         [
            "the_good_luck_chinese_food_takeaway",
            "choice",
            "21"
         ],
         [
            "the_good_luck_chinese_food_takeaway",
            "ref",
            "eo5vq6ej"
         ],
         [
            "restaurant_one_seven",
            "address",
            "de_vere_university_arms_regent_street_city_centre"
         ],
         [
            "restaurant_one_seven",
            "area",
            "centre"
         ],
         [
            "restaurant_one_seven",
            "food",
            "british"
         ],
         [
            "restaurant_one_seven",
            "phone",
            "01223337766"
         ],
         [
            "restaurant_one_seven",
            "postcode",
            "cb21ab"
         ],
         [
            "restaurant_one_seven",
            "pricerange",
            "moderate"
         ],
         [
            "restaurant_one_seven",
            "type",
            "restaurant"
         ],
         [
            "restaurant_one_seven",
            "choice",
            "21"
         ],
         [
            "restaurant_one_seven",
            "ref",
            "eo5vq6ej"
         ]
      ]
   },
   {
      "task": "restaurant",
      "utterances": [
         "please provide me information on the restaurant_one_seven .",
         "restaurant_one_seven serves british food in the centre area at moderate prices . would you like to book there ?",
         "yes i would like to book a table for 3 people at 20:00 on wednesday .",
         "i have you booked for a table of 3 at 20:00 on wednesday , would you like a confirmation receipt ?",
         "yes , please give me the reference number .",
         "i am sorry the booking was unsuccessful can i help you find another place in the same area and price range ?",
         "i am disappointed but willing to try another place in the same area and price range . what do you recommend ?"
      ],
      "response": "there are 21 different restaurants that follow those criteria . did you want to stay within the british theme or try something else ?",
      "reference_entities": [
         "british",
         "21"
      ],
      "kg": [
         [
            "the_oak_bistro",
            "address",
            "6_lensfield_road"
         ],
         [
            "the_oak_bistro",
            "area",
            "centre"
         ],
         [
            "the_oak_bistro",
            "food",
            "british"
         ],
         [
            "the_oak_bistro",
            "phone",
            "01223323361"
         ],
         [
            "the_oak_bistro",
            "postcode",
            "cb21eg"
         ],
         [
            "the_oak_bistro",
            "pricerange",
            "moderate"
         ],
         [
            "the_oak_bistro",
            "type",
            "restaurant"
         ],
         [
            "pizza_hut_city_centre",
            "address",
            "regent_street_city_centre"
         ],
         [
            "pizza_hut_city_centre",
            "area",
            "centre"
         ],
         [
            "pizza_hut_city_centre",
            "food",
            "italian"
         ],
         [
            "pizza_hut_city_centre",
            "phone",
            "01223323737"
         ],
         [
            "pizza_hut_city_centre",
            "postcode",
            "cb21ab"
         ],
         [
            "pizza_hut_city_centre",
            "pricerange",
            "cheap"
         ],
         [
            "pizza_hut_city_centre",
            "type",
            "restaurant"
         ],
         [
            "pizza_hut_city_centre",
            "choice",
            "21"
         ],
         [
            "pizza_hut_city_centre",
            "ref",
            "eo5vq6ej"
         ],
         [
            "the_missing_sock",
            "address",
            "finders_corner_newmarket_road"
         ],
         [
            "the_missing_sock",
            "area",
            "east"
         ],
         [
            "the_missing_sock",
            "food",
            "international"
         ],
         [
            "the_missing_sock",
            "phone",
            "01223812660"
         ],
         [
            "the_missing_sock",
            "postcode",
            "cb259aq"
         ],
         [
            "the_missing_sock",
            "pricerange",
            "cheap"
         ],
         [
            "the_missing_sock",
            "type",
            "restaurant"
         ],
         [
            "the_missing_sock",
            "choice",
            "21"
         ],
         [
            "the_missing_sock",
            "ref",
            "eo5vq6ej"
         ],
         [
            "curry_garden",
            "address",
            "106_regent_street_city_centre"
         ],
         [
            "curry_garden",
            "area",
            "centre"
         ],
         [
            "curry_garden",
            "food",
            "indian"
         ],
         [
            "curry_garden",
            "phone",
            "01223302330"
         ],
         [
            "curry_garden",
            "postcode",
            "cb21dp"
         ],
         [
            "curry_garden",
            "pricerange",
            "expensive"
         ],
         [
            "curry_garden",
            "type",
            "restaurant"
         ],
         [
            "curry_garden",
            "choice",
            "21"
         ],
         [
            "curry_garden",
            "ref",
            "eo5vq6ej"
         ],
         [
            "restaurant_one_seven",
            "address",
            "de_vere_university_arms_regent_street_city_centre"
         ],
         [
            "restaurant_one_seven",
            "area",
            "centre"
         ],
         [
            "restaurant_one_seven",
            "food",
            "british"
         ],
         [
            "restaurant_one_seven",
            "phone",
            "01223337766"
         ],
         [
            "restaurant_one_seven",
            "postcode",
            "cb21ab"
         ],
         [
            "restaurant_one_seven",
            "pricerange",
            "moderate"
         ],
         [
            "restaurant_one_seven",
            "type",
            "restaurant"
         ],
         [
            "the_good_luck_chinese_food_takeaway",
            "address",
            "82_cherry_hinton_road_cherry_hinton"
         ],
         [
            "the_good_luck_chinese_food_takeaway",
            "area",
            "south"
         ],
         [
            "the_good_luck_chinese_food_takeaway",
            "food",
            "chinese"
         ],
         [
            "the_good_luck_chinese_food_takeaway",
            "phone",
            "01223244149"
         ],
         [
            "the_good_luck_chinese_food_takeaway",
            "postcode",
            "cb17ag"
         ],
         [
            "the_good_luck_chinese_food_takeaway",
            "pricerange",
            "expensive"
         ],
         [
            "the_good_luck_chinese_food_takeaway",
            "type",
            "restaurant"
         ],
         [
            "the_good_luck_chinese_food_takeaway",
            "choice",
            "21"
         ],
         [
            "the_good_luck_chinese_food_takeaway",
            "ref",
            "eo5vq6ej"
         ],
         [
            "restaurant_one_seven",
            "address",
            "de_vere_university_arms_regent_street_city_centre"
         ],
         [
            "restaurant_one_seven",
            "area",
            "centre"
         ],
         [
            "restaurant_one_seven",
            "food",
            "british"
         ],
         [
            "restaurant_one_seven",
            "phone",
            "01223337766"
         ],
         [
            "restaurant_one_seven",
            "postcode",
            "cb21ab"
         ],
         [
            "restaurant_one_seven",
            "pricerange",
            "moderate"
         ],
         [
            "restaurant_one_seven",
            "type",
            "restaurant"
         ],
         [
            "restaurant_one_seven",
            "choice",
            "21"
         ],
         [
            "restaurant_one_seven",
            "ref",
            "eo5vq6ej"
         ]
      ]
   },
   {
      "task": "restaurant",
      "utterances": [
         "please provide me information on the restaurant_one_seven .",
         "restaurant_one_seven serves british food in the centre area at moderate prices . would you like to book there ?",
         "yes i would like to book a table for 3 people at 20:00 on wednesday .",
         "i have you booked for a table of 3 at 20:00 on wednesday , would you like a confirmation receipt ?",
         "yes , please give me the reference number .",
         "i am sorry the booking was unsuccessful can i help you find another place in the same area and price range ?",
         "i am disappointed but willing to try another place in the same area and price range . what do you recommend ?",
         "there are 21 different restaurants that follow those criteria . did you want to stay within the british theme or try something else ?",
         "yes , we can stick to british please"
      ],
      "response": "the_oak_bistro was available to be booked , your reference number is eo5vq6ej .",
      "reference_entities": [
         "eo5vq6ej",
         "the_oak_bistro"
      ],
      "kg": [
         [
            "the_oak_bistro",
            "address",
            "6_lensfield_road"
         ],
         [
            "the_oak_bistro",
            "area",
            "centre"
         ],
         [
            "the_oak_bistro",
            "food",
            "british"
         ],
         [
            "the_oak_bistro",
            "phone",
            "01223323361"
         ],
         [
            "the_oak_bistro",
            "postcode",
            "cb21eg"
         ],
         [
            "the_oak_bistro",
            "pricerange",
            "moderate"
         ],
         [
            "the_oak_bistro",
            "type",
            "restaurant"
         ],
         [
            "pizza_hut_city_centre",
            "address",
            "regent_street_city_centre"
         ],
         [
            "pizza_hut_city_centre",
            "area",
            "centre"
         ],
         [
            "pizza_hut_city_centre",
            "food",
            "italian"
         ],
         [
            "pizza_hut_city_centre",
            "phone",
            "01223323737"
         ],
         [
            "pizza_hut_city_centre",
            "postcode",
            "cb21ab"
         ],
         [
            "pizza_hut_city_centre",
            "pricerange",
            "cheap"
         ],
         [
            "pizza_hut_city_centre",
            "type",
            "restaurant"
         ],
         [
            "pizza_hut_city_centre",
            "choice",
            "21"
         ],
         [
            "pizza_hut_city_centre",
            "ref",
            "eo5vq6ej"
         ],
         [
            "the_missing_sock",
            "address",
            "finders_corner_newmarket_road"
         ],
         [
            "the_missing_sock",
            "area",
            "east"
         ],
         [
            "the_missing_sock",
            "food",
            "international"
         ],
         [
            "the_missing_sock",
            "phone",
            "01223812660"
         ],
         [
            "the_missing_sock",
            "postcode",
            "cb259aq"
         ],
         [
            "the_missing_sock",
            "pricerange",
            "cheap"
         ],
         [
            "the_missing_sock",
            "type",
            "restaurant"
         ],
         [
            "the_missing_sock",
            "choice",
            "21"
         ],
         [
            "the_missing_sock",
            "ref",
            "eo5vq6ej"
         ],
         [
            "curry_garden",
            "address",
            "106_regent_street_city_centre"
         ],
         [
            "curry_garden",
            "area",
            "centre"
         ],
         [
            "curry_garden",
            "food",
            "indian"
         ],
         [
            "curry_garden",
            "phone",
            "01223302330"
         ],
         [
            "curry_garden",
            "postcode",
            "cb21dp"
         ],
         [
            "curry_garden",
            "pricerange",
            "expensive"
         ],
         [
            "curry_garden",
            "type",
            "restaurant"
         ],
         [
            "curry_garden",
            "choice",
            "21"
         ],
         [
            "curry_garden",
            "ref",
            "eo5vq6ej"
         ],
         [
            "restaurant_one_seven",
            "address",
            "de_vere_university_arms_regent_street_city_centre"
         ],
         [
            "restaurant_one_seven",
            "area",
            "centre"
         ],
         [
            "restaurant_one_seven",
            "food",
            "british"
         ],
         [
            "restaurant_one_seven",
            "phone",
            "01223337766"
         ],
         [
            "restaurant_one_seven",
            "postcode",
            "cb21ab"
         ],
         [
            "restaurant_one_seven",
            "pricerange",
            "moderate"
         ],
         [
            "restaurant_one_seven",
            "type",
            "restaurant"
         ],
         [
            "the_good_luck_chinese_food_takeaway",
            "address",
            "82_cherry_hinton_road_cherry_hinton"
         ],
         [
            "the_good_luck_chinese_food_takeaway",
            "area",
            "south"
         ],
         [
            "the_good_luck_chinese_food_takeaway",
            "food",
            "chinese"
         ],
         [
            "the_good_luck_chinese_food_takeaway",
            "phone",
            "01223244149"
         ],
         [
            "the_good_luck_chinese_food_takeaway",
            "postcode",
            "cb17ag"
         ],
         [
            "the_good_luck_chinese_food_takeaway",
            "pricerange",
            "expensive"
         ],
         [
            "the_good_luck_chinese_food_takeaway",
            "type",
            "restaurant"
         ],
         [
            "the_good_luck_chinese_food_takeaway",
            "choice",
            "21"
         ],
         [
            "the_good_luck_chinese_food_takeaway",
            "ref",
            "eo5vq6ej"
         ],
         [
            "restaurant_one_seven",
            "address",
            "de_vere_university_arms_regent_street_city_centre"
         ],
         [
            "restaurant_one_seven",
            "area",
            "centre"
         ],
         [
            "restaurant_one_seven",
            "food",
            "british"
         ],
         [
            "restaurant_one_seven",
            "phone",
            "01223337766"
         ],
         [
            "restaurant_one_seven",
            "postcode",
            "cb21ab"
         ],
         [
            "restaurant_one_seven",
            "pricerange",
            "moderate"
         ],
         [
            "restaurant_one_seven",
            "type",
            "restaurant"
         ],
         [
            "restaurant_one_seven",
            "choice",
            "21"
         ],
         [
            "restaurant_one_seven",
            "ref",
            "eo5vq6ej"
         ]
      ]
   },
   {
      "task": "restaurant",
      "utterances": [
         "please provide me information on the restaurant_one_seven .",
         "restaurant_one_seven serves british food in the centre area at moderate prices . would you like to book there ?",
         "yes i would like to book a table for 3 people at 20:00 on wednesday .",
         "i have you booked for a table of 3 at 20:00 on wednesday , would you like a confirmation receipt ?",
         "yes , please give me the reference number .",
         "i am sorry the booking was unsuccessful can i help you find another place in the same area and price range ?",
         "i am disappointed but willing to try another place in the same area and price range . what do you recommend ?",
         "there are 21 different restaurants that follow those criteria . did you want to stay within the british theme or try something else ?",
         "yes , we can stick to british please",
         "the_oak_bistro was available to be booked , your reference number is eo5vq6ej .",
         "thanks for all of your help you were great !"
      ],
      "response": "you ' re welcome ! your table will be reserved for 15 minutes . enjoy your meal !",
      "reference_entities": [],
      "kg": [
         [
            "the_oak_bistro",
            "address",
            "6_lensfield_road"
         ],
         [
            "the_oak_bistro",
            "area",
            "centre"
         ],
         [
            "the_oak_bistro",
            "food",
            "british"
         ],
         [
            "the_oak_bistro",
            "phone",
            "01223323361"
         ],
         [
            "the_oak_bistro",
            "postcode",
            "cb21eg"
         ],
         [
            "the_oak_bistro",
            "pricerange",
            "moderate"
         ],
         [
            "the_oak_bistro",
            "type",
            "restaurant"
         ],
         [
            "pizza_hut_city_centre",
            "address",
            "regent_street_city_centre"
         ],
         [
            "pizza_hut_city_centre",
            "area",
            "centre"
         ],
         [
            "pizza_hut_city_centre",
            "food",
            "italian"
         ],
         [
            "pizza_hut_city_centre",
            "phone",
            "01223323737"
         ],
         [
            "pizza_hut_city_centre",
            "postcode",
            "cb21ab"
         ],
         [
            "pizza_hut_city_centre",
            "pricerange",
            "cheap"
         ],
         [
            "pizza_hut_city_centre",
            "type",
            "restaurant"
         ],
         [
            "pizza_hut_city_centre",
            "choice",
            "21"
         ],
         [
            "pizza_hut_city_centre",
            "ref",
            "eo5vq6ej"
         ],
         [
            "the_missing_sock",
            "address",
            "finders_corner_newmarket_road"
         ],
         [
            "the_missing_sock",
            "area",
            "east"
         ],
         [
            "the_missing_sock",
            "food",
            "international"
         ],
         [
            "the_missing_sock",
            "phone",
            "01223812660"
         ],
         [
            "the_missing_sock",
            "postcode",
            "cb259aq"
         ],
         [
            "the_missing_sock",
            "pricerange",
            "cheap"
         ],
         [
            "the_missing_sock",
            "type",
            "restaurant"
         ],
         [
            "the_missing_sock",
            "choice",
            "21"
         ],
         [
            "the_missing_sock",
            "ref",
            "eo5vq6ej"
         ],
         [
            "curry_garden",
            "address",
            "106_regent_street_city_centre"
         ],
         [
            "curry_garden",
            "area",
            "centre"
         ],
         [
            "curry_garden",
            "food",
            "indian"
         ],
         [
            "curry_garden",
            "phone",
            "01223302330"
         ],
         [
            "curry_garden",
            "postcode",
            "cb21dp"
         ],
         [
            "curry_garden",
            "pricerange",
            "expensive"
         ],
         [
            "curry_garden",
            "type",
            "restaurant"
         ],
         [
            "curry_garden",
            "choice",
            "21"
         ],
         [
            "curry_garden",
            "ref",
            "eo5vq6ej"
         ],
         [
            "restaurant_one_seven",
            "address",
            "de_vere_university_arms_regent_street_city_centre"
         ],
         [
            "restaurant_one_seven",
            "area",
            "centre"
         ],
         [
            "restaurant_one_seven",
            "food",
            "british"
         ],
         [
            "restaurant_one_seven",
            "phone",
            "01223337766"
         ],
         [
            "restaurant_one_seven",
            "postcode",
            "cb21ab"
         ],
         [
            "restaurant_one_seven",
            "pricerange",
            "moderate"
         ],
         [
            "restaurant_one_seven",
            "type",
            "restaurant"
         ],
         [
            "the_good_luck_chinese_food_takeaway",
            "address",
            "82_cherry_hinton_road_cherry_hinton"
         ],
         [
            "the_good_luck_chinese_food_takeaway",
            "area",
            "south"
         ],
         [
            "the_good_luck_chinese_food_takeaway",
            "food",
            "chinese"
         ],
         [
            "the_good_luck_chinese_food_takeaway",
            "phone",
            "01223244149"
         ],
         [
            "the_good_luck_chinese_food_takeaway",
            "postcode",
            "cb17ag"
         ],
         [
            "the_good_luck_chinese_food_takeaway",
            "pricerange",
            "expensive"
         ],
         [
            "the_good_luck_chinese_food_takeaway",
            "type",
            "restaurant"
         ],
         [
            "the_good_luck_chinese_food_takeaway",
            "choice",
            "21"
         ],
         [
            "the_good_luck_chinese_food_takeaway",
            "ref",
            "eo5vq6ej"
         ],
         [
            "restaurant_one_seven",
            "address",
            "de_vere_university_arms_regent_street_city_centre"
         ],
         [
            "restaurant_one_seven",
            "area",
            "centre"
         ],
         [
            "restaurant_one_seven",
            "food",
            "british"
         ],
         [
            "restaurant_one_seven",
            "phone",
            "01223337766"
         ],
         [
            "restaurant_one_seven",
            "postcode",
            "cb21ab"
         ],
         [
            "restaurant_one_seven",
            "pricerange",
            "moderate"
         ],
         [
            "restaurant_one_seven",
            "type",
            "restaurant"
         ],
         [
            "restaurant_one_seven",
            "choice",
            "21"
         ],
         [
            "restaurant_one_seven",
            "ref",
            "eo5vq6ej"
         ]
      ]
   },
   {
      "task": "hotel",
      "utterances": [
         "are there any places in the north that have free parking ?"
      ],
      "response": "there are five places that have parking . what price range do you want ?",
      "reference_entities": [],
      "kg": [
         [
            "acorn_guest_house",
            "address",
            "154_chesterton_road"
         ],
         [
            "acorn_guest_house",
            "area",
            "north"
         ],
         [
            "acorn_guest_house",
            "phone",
            "01223353888"
         ],
         [
            "acorn_guest_house",
            "postcode",
            "cb41da"
         ],
         [
            "acorn_guest_house",
            "pricerange",
            "moderate"
         ],
         [
            "acorn_guest_house",
            "stars",
            "4_star"
         ],
         [
            "acorn_guest_house",
            "type",
            "guesthouse"
         ],
         [
            "kirkwood_house",
            "address",
            "172_chesterton_road"
         ],
         [
            "kirkwood_house",
            "area",
            "north"
         ],
         [
            "kirkwood_house",
            "phone",
            "01223306283"
         ],
         [
            "kirkwood_house",
            "postcode",
            "cb41da"
         ],
         [
            "kirkwood_house",
            "pricerange",
            "moderate"
         ],
         [
            "kirkwood_house",
            "stars",
            "4_star"
         ],
         [
            "kirkwood_house",
            "type",
            "guesthouse"
         ],
         [
            "kirkwood_house",
            "choice",
            "5"
         ],
         [
            "kirkwood_house",
            "ref",
            "uuf3948j"
         ],
         [
            "limehouse",
            "address",
            "78-80_milton_road"
         ],
         [
            "limehouse",
            "area",
            "north"
         ],
         [
            "limehouse",
            "phone",
            "01223300552"
         ],
         [
            "limehouse",
            "postcode",
            "cb42je"
         ],
         [
            "limehouse",
            "pricerange",
            "moderate"
         ],
         [
            "limehouse",
            "stars",
            "4_star"
         ],
         [
            "limehouse",
            "type",
            "guesthouse"
         ],
         [
            "limehouse",
            "choice",
            "5"
         ],
         [
            "limehouse",
            "ref",
            "uuf3948j"
         ],
         [
            "acorn_guest_house",
            "address",
            "154_chesterton_road"
         ],
         [
            "acorn_guest_house",
            "area",
            "north"
         ],
         [
            "acorn_guest_house",
            "phone",
            "01223353888"
         ],
         [
            "acorn_guest_house",
            "postcode",
            "cb41da"
         ],
         [
            "acorn_guest_house",
            "pricerange",
            "moderate"
         ],
         [
            "acorn_guest_house",
            "stars",
            "4_star"
         ],
         [
            "acorn_guest_house",
            "type",
            "guesthouse"
         ],
         [
            "acorn_guest_house",
            "choice",
            "5"
         ],
         [
            "acorn_guest_house",
            "ref",
            "uuf3948j"
         ],
         [
            "arbury_lodge_guesthouse",
            "address",
            "82_arbury_road"
         ],
         [
            "arbury_lodge_guesthouse",
            "area",
            "north"
         ],
         [
            "arbury_lodge_guesthouse",
            "phone",
            "01223364319"
         ],
         [
            "arbury_lodge_guesthouse",
            "postcode",
            "cb42je"
         ],
         [
            "arbury_lodge_guesthouse",
            "pricerange",
            "moderate"
         ],
         [
            "arbury_lodge_guesthouse",
            "stars",
            "4_star"
         ],
         [
            "arbury_lodge_guesthouse",
            "type",
            "guesthouse"
         ],
         [
            "arbury_lodge_guesthouse",
            "choice",
            "5"
         ],
         [
            "arbury_lodge_guesthouse",
            "ref",
            "uuf3948j"
         ],
         [
            "archway_house",
            "address",
            "52_gilbert_road"
         ],
         [
            "archway_house",
            "area",
            "north"
         ],
         [
            "archway_house",
            "phone",
            "01223575314"
         ],
         [
            "archway_house",
            "postcode",
            "cb43pe"
         ],
         [
            "archway_house",
            "pricerange",
            "moderate"
         ],
         [
            "archway_house",
            "stars",
            "4_star"
         ],
         [
            "archway_house",
            "type",
            "guesthouse"
         ],
         [
            "archway_house",
            "choice",
            "5"
         ],
         [
            "archway_house",
            "ref",
            "uuf3948j"
         ],
         [
            "home_from_home",
            "address",
            "78-80_milton_road"
         ],
         [
            "home_from_home",
            "area",
            "north"
         ],
         [
            "home_from_home",
            "phone",
            "01223323555"
         ],
         [
            "home_from_home",
            "postcode",
            "cb41la"
         ],
         [
            "home_from_home",
            "pricerange",
            "moderate"
         ],
         [
            "home_from_home",
            "stars",
            "4_star"
         ],
         [
            "home_from_home",
            "type",
            "guesthouse"
         ],
         [
            "home_from_home",
            "choice",
            "5"
         ],
         [
            "home_from_home",
            "ref",
            "uuf3948j"
         ]
      ]
   },
   {
      "task": "hotel",
      "utterances": [
         "are there any places in the north that have free parking ?",
         "there are five places that have parking . what price range do you want ?",
         "any price range is fine . but if you can see if there is one that has 4_star ?"
      ],
      "response": "the acorn_guest_house is a moderately-priced 4_star hotel in the north area and has parking . does this sound acceptable to you ?",
      "reference_entities": [
         "north",
         "acorn_guest_house",
         "4_star"
      ],
      "kg": [
         [
            "acorn_guest_house",
            "address",
            "154_chesterton_road"
         ],
         [
            "acorn_guest_house",
            "area",
            "north"
         ],
         [
            "acorn_guest_house",
            "phone",
            "01223353888"
         ],
         [
            "acorn_guest_house",
            "postcode",
            "cb41da"
         ],
         [
            "acorn_guest_house",
            "pricerange",
            "moderate"
         ],
         [
            "acorn_guest_house",
            "stars",
            "4_star"
         ],
         [
            "acorn_guest_house",
            "type",
            "guesthouse"
         ],
         [
            "kirkwood_house",
            "address",
            "172_chesterton_road"
         ],
         [
            "kirkwood_house",
            "area",
            "north"
         ],
         [
            "kirkwood_house",
            "phone",
            "01223306283"
         ],
         [
            "kirkwood_house",
            "postcode",
            "cb41da"
         ],
         [
            "kirkwood_house",
            "pricerange",
            "moderate"
         ],
         [
            "kirkwood_house",
            "stars",
            "4_star"
         ],
         [
            "kirkwood_house",
            "type",
            "guesthouse"
         ],
         [
            "kirkwood_house",
            "choice",
            "5"
         ],
         [
            "kirkwood_house",
            "ref",
            "uuf3948j"
         ],
         [
            "limehouse",
            "address",
            "78-80_milton_road"
         ],
         [
            "limehouse",
            "area",
            "north"
         ],
         [
            "limehouse",
            "phone",
            "01223300552"
         ],
         [
            "limehouse",
            "postcode",
            "cb42je"
         ],
         [
            "limehouse",
            "pricerange",
            "moderate"
         ],
         [
            "limehouse",
            "stars",
            "4_star"
         ],
         [
            "limehouse",
            "type",
            "guesthouse"
         ],
         [
            "limehouse",
            "choice",
            "5"
         ],
         [
            "limehouse",
            "ref",
            "uuf3948j"
         ],
         [
            "acorn_guest_house",
            "address",
            "154_chesterton_road"
         ],
         [
            "acorn_guest_house",
            "area",
            "north"
         ],
         [
            "acorn_guest_house",
            "phone",
            "01223353888"
         ],
         [
            "acorn_guest_house",
            "postcode",
            "cb41da"
         ],
         [
            "acorn_guest_house",
            "pricerange",
            "moderate"
         ],
         [
            "acorn_guest_house",
            "stars",
            "4_star"
         ],
         [
            "acorn_guest_house",
            "type",
            "guesthouse"
         ],
         [
            "acorn_guest_house",
            "choice",
            "5"
         ],
         [
            "acorn_guest_house",
            "ref",
            "uuf3948j"
         ],
         [
            "arbury_lodge_guesthouse",
            "address",
            "82_arbury_road"
         ],
         [
            "arbury_lodge_guesthouse",
            "area",
            "north"
         ],
         [
            "arbury_lodge_guesthouse",
            "phone",
            "01223364319"
         ],
         [
            "arbury_lodge_guesthouse",
            "postcode",
            "cb42je"
         ],
         [
            "arbury_lodge_guesthouse",
            "pricerange",
            "moderate"
         ],
         [
            "arbury_lodge_guesthouse",
            "stars",
            "4_star"
         ],
         [
            "arbury_lodge_guesthouse",
            "type",
            "guesthouse"
         ],
         [
            "arbury_lodge_guesthouse",
            "choice",
            "5"
         ],
         [
            "arbury_lodge_guesthouse",
            "ref",
            "uuf3948j"
         ],
         [
            "archway_house",
            "address",
            "52_gilbert_road"
         ],
         [
            "archway_house",
            "area",
            "north"
         ],
         [
            "archway_house",
            "phone",
            "01223575314"
         ],
         [
            "archway_house",
            "postcode",
            "cb43pe"
         ],
         [
            "archway_house",
            "pricerange",
            "moderate"
         ],
         [
            "archway_house",
            "stars",
            "4_star"
         ],
         [
            "archway_house",
            "type",
            "guesthouse"
         ],
         [
            "archway_house",
            "choice",
            "5"
         ],
         [
            "archway_house",
            "ref",
            "uuf3948j"
         ],
         [
            "home_from_home",
            "address",
            "78-80_milton_road"
         ],
         [
            "home_from_home",
            "area",
            "north"
         ],
         [
            "home_from_home",
            "phone",
            "01223323555"
         ],
         [
            "home_from_home",
            "postcode",
            "cb41la"
         ],
         [
            "home_from_home",
            "pricerange",
            "moderate"
         ],
         [
            "home_from_home",
            "stars",
            "4_star"
         ],
         [
            "home_from_home",
            "type",
            "guesthouse"
         ],
         [
            "home_from_home",
            "choice",
            "5"
         ],
         [
            "home_from_home",
            "ref",
            "uuf3948j"
         ]
      ]
   },
   {
      "task": "hotel",
      "utterances": [
         "are there any places in the north that have free parking ?",
         "there are five places that have parking . what price range do you want ?",
         "any price range is fine . but if you can see if there is one that has 4_star ?",
         "the acorn_guest_house is a moderately-priced 4_star hotel in the north area and has parking . does this sound acceptable to you ?",
         "does the acorn_guest_house have internet ? i don ' t need free wifi ."
      ],
      "response": "yes , it does have free internet . would you like to book ?",
      "reference_entities": [],
      "kg": [
         [
            "acorn_guest_house",
            "address",
            "154_chesterton_road"
         ],
         [
            "acorn_guest_house",
            "area",
            "north"
         ],
         [
            "acorn_guest_house",
            "phone",
            "01223353888"
         ],
         [
            "acorn_guest_house",
            "postcode",
            "cb41da"
         ],
         [
            "acorn_guest_house",
            "pricerange",
            "moderate"
         ],
         [
            "acorn_guest_house",
            "stars",
            "4_star"
         ],
         [
            "acorn_guest_house",
            "type",
            "guesthouse"
         ],
         [
            "kirkwood_house",
            "address",
            "172_chesterton_road"
         ],
         [
            "kirkwood_house",
            "area",
            "north"
         ],
         [
            "kirkwood_house",
            "phone",
            "01223306283"
         ],
         [
            "kirkwood_house",
            "postcode",
            "cb41da"
         ],
         [
            "kirkwood_house",
            "pricerange",
            "moderate"
         ],
         [
            "kirkwood_house",
            "stars",
            "4_star"
         ],
         [
            "kirkwood_house",
            "type",
            "guesthouse"
         ],
         [
            "kirkwood_house",
            "choice",
            "5"
         ],
         [
            "kirkwood_house",
            "ref",
            "uuf3948j"
         ],
         [
            "limehouse",
            "address",
            "78-80_milton_road"
         ],
         [
            "limehouse",
            "area",
            "north"
         ],
         [
            "limehouse",
            "phone",
            "01223300552"
         ],
         [
            "limehouse",
            "postcode",
            "cb42je"
         ],
         [
            "limehouse",
            "pricerange",
            "moderate"
         ],
         [
            "limehouse",
            "stars",
            "4_star"
         ],
         [
            "limehouse",
            "type",
            "guesthouse"
         ],
         [
            "limehouse",
            "choice",
            "5"
         ],
         [
            "limehouse",
            "ref",
            "uuf3948j"
         ],
         [
            "acorn_guest_house",
            "address",
            "154_chesterton_road"
         ],
         [
            "acorn_guest_house",
            "area",
            "north"
         ],
         [
            "acorn_guest_house",
            "phone",
            "01223353888"
         ],
         [
            "acorn_guest_house",
            "postcode",
            "cb41da"
         ],
         [
            "acorn_guest_house",
            "pricerange",
            "moderate"
         ],
         [
            "acorn_guest_house",
            "stars",
            "4_star"
         ],
         [
            "acorn_guest_house",
            "type",
            "guesthouse"
         ],
         [
            "acorn_guest_house",
            "choice",
            "5"
         ],
         [
            "acorn_guest_house",
            "ref",
            "uuf3948j"
         ],
         [
            "arbury_lodge_guesthouse",
            "address",
            "82_arbury_road"
         ],
         [
            "arbury_lodge_guesthouse",
            "area",
            "north"
         ],
         [
            "arbury_lodge_guesthouse",
            "phone",
            "01223364319"
         ],
         [
            "arbury_lodge_guesthouse",
            "postcode",
            "cb42je"
         ],
         [
            "arbury_lodge_guesthouse",
            "pricerange",
            "moderate"
         ],
         [
            "arbury_lodge_guesthouse",
            "stars",
            "4_star"
         ],
         [
            "arbury_lodge_guesthouse",
            "type",
            "guesthouse"
         ],
         [
            "arbury_lodge_guesthouse",
            "choice",
            "5"
         ],
         [
            "arbury_lodge_guesthouse",
            "ref",
            "uuf3948j"
         ],
         [
            "archway_house",
            "address",
            "52_gilbert_road"
         ],
         [
            "archway_house",
            "area",
            "north"
         ],
         [
            "archway_house",
            "phone",
            "01223575314"
         ],
         [
            "archway_house",
            "postcode",
            "cb43pe"
         ],
         [
            "archway_house",
            "pricerange",
            "moderate"
         ],
         [
            "archway_house",
            "stars",
            "4_star"
         ],
         [
            "archway_house",
            "type",
            "guesthouse"
         ],
         [
            "archway_house",
            "choice",
            "5"
         ],
         [
            "archway_house",
            "ref",
            "uuf3948j"
         ],
         [
            "home_from_home",
            "address",
            "78-80_milton_road"
         ],
         [
            "home_from_home",
            "area",
            "north"
         ],
         [
            "home_from_home",
            "phone",
            "01223323555"
         ],
         [
            "home_from_home",
            "postcode",
            "cb41la"
         ],
         [
            "home_from_home",
            "pricerange",
            "moderate"
         ],
         [
            "home_from_home",
            "stars",
            "4_star"
         ],
         [
            "home_from_home",
            "type",
            "guesthouse"
         ],
         [
            "home_from_home",
            "choice",
            "5"
         ],
         [
            "home_from_home",
            "ref",
            "uuf3948j"
         ]
      ]
   },
   {
      "task": "hotel",
      "utterances": [
         "are there any places in the north that have free parking ?",
         "there are five places that have parking . what price range do you want ?",
         "any price range is fine . but if you can see if there is one that has 4_star ?",
         "the acorn_guest_house is a moderately-priced 4_star hotel in the north area and has parking . does this sound acceptable to you ?",
         "does the acorn_guest_house have internet ? i don ' t need free wifi .",
         "yes , it does have free internet . would you like to book ?",
         "yes , i would like to book . can you get me a room there for sunday ? i will need a room for 8 for 5 nights ."
      ],
      "response": "i have successfully booked your room . the reference number is uuf3948j . can i be of further assistance ?",
      "reference_entities": [
         "uuf3948j"
      ],
      "kg": [
         [
            "acorn_guest_house",
            "address",
            "154_chesterton_road"
         ],
         [
            "acorn_guest_house",
            "area",
            "north"
         ],
         [
            "acorn_guest_house",
            "phone",
            "01223353888"
         ],
         [
            "acorn_guest_house",
            "postcode",
            "cb41da"
         ],
         [
            "acorn_guest_house",
            "pricerange",
            "moderate"
         ],
         [
            "acorn_guest_house",
            "stars",
            "4_star"
         ],
         [
            "acorn_guest_house",
            "type",
            "guesthouse"
         ],
         [
            "kirkwood_house",
            "address",
            "172_chesterton_road"
         ],
         [
            "kirkwood_house",
            "area",
            "north"
         ],
         [
            "kirkwood_house",
            "phone",
            "01223306283"
         ],
         [
            "kirkwood_house",
            "postcode",
            "cb41da"
         ],
         [
            "kirkwood_house",
            "pricerange",
            "moderate"
         ],
         [
            "kirkwood_house",
            "stars",
            "4_star"
         ],
         [
            "kirkwood_house",
            "type",
            "guesthouse"
         ],
         [
            "kirkwood_house",
            "choice",
            "5"
         ],
         [
            "kirkwood_house",
            "ref",
            "uuf3948j"
         ],
         [
            "limehouse",
            "address",
            "78-80_milton_road"
         ],
         [
            "limehouse",
            "area",
            "north"
         ],
         [
            "limehouse",
            "phone",
            "01223300552"
         ],
         [
            "limehouse",
            "postcode",
            "cb42je"
         ],
         [
            "limehouse",
            "pricerange",
            "moderate"
         ],
         [
            "limehouse",
            "stars",
            "4_star"
         ],
         [
            "limehouse",
            "type",
            "guesthouse"
         ],
         [
            "limehouse",
            "choice",
            "5"
         ],
         [
            "limehouse",
            "ref",
            "uuf3948j"
         ],
         [
            "acorn_guest_house",
            "address",
            "154_chesterton_road"
         ],
         [
            "acorn_guest_house",
            "area",
            "north"
         ],
         [
            "acorn_guest_house",
            "phone",
            "01223353888"
         ],
         [
            "acorn_guest_house",
            "postcode",
            "cb41da"
         ],
         [
            "acorn_guest_house",
            "pricerange",
            "moderate"
         ],
         [
            "acorn_guest_house",
            "stars",
            "4_star"
         ],
         [
            "acorn_guest_house",
            "type",
            "guesthouse"
         ],
         [
            "acorn_guest_house",
            "choice",
            "5"
         ],
         [
            "acorn_guest_house",
            "ref",
            "uuf3948j"
         ],
         [
            "arbury_lodge_guesthouse",
            "address",
            "82_arbury_road"
         ],
         [
            "arbury_lodge_guesthouse",
            "area",
            "north"
         ],
         [
            "arbury_lodge_guesthouse",
            "phone",
            "01223364319"
         ],
         [
            "arbury_lodge_guesthouse",
            "postcode",
            "cb42je"
         ],
         [
            "arbury_lodge_guesthouse",
            "pricerange",
            "moderate"
         ],
         [
            "arbury_lodge_guesthouse",
            "stars",
            "4_star"
         ],
         [
            "arbury_lodge_guesthouse",
            "type",
            "guesthouse"
         ],
         [
            "arbury_lodge_guesthouse",
            "choice",
            "5"
         ],
         [
            "arbury_lodge_guesthouse",
            "ref",
            "uuf3948j"
         ],
         [
            "archway_house",
            "address",
            "52_gilbert_road"
         ],
         [
            "archway_house",
            "area",
            "north"
         ],
         [
            "archway_house",
            "phone",
            "01223575314"
         ],
         [
            "archway_house",
            "postcode",
            "cb43pe"
         ],
         [
            "archway_house",
            "pricerange",
            "moderate"
         ],
         [
            "archway_house",
            "stars",
            "4_star"
         ],
         [
            "archway_house",
            "type",
            "guesthouse"
         ],
         [
            "archway_house",
            "choice",
            "5"
         ],
         [
            "archway_house",
            "ref",
            "uuf3948j"
         ],
         [
            "home_from_home",
            "address",
            "78-80_milton_road"
         ],
         [
            "home_from_home",
            "area",
            "north"
         ],
         [
            "home_from_home",
            "phone",
            "01223323555"
         ],
         [
            "home_from_home",
            "postcode",
            "cb41la"
         ],
         [
            "home_from_home",
            "pricerange",
            "moderate"
         ],
         [
            "home_from_home",
            "stars",
            "4_star"
         ],
         [
            "home_from_home",
            "type",
            "guesthouse"
         ],
         [
            "home_from_home",
            "choice",
            "5"
         ],
         [
            "home_from_home",
            "ref",
            "uuf3948j"
         ]
      ]
   },
   {
      "task": "hotel",
      "utterances": [
         "are there any places in the north that have free parking ?",
         "there are five places that have parking . what price range do you want ?",
         "any price range is fine . but if you can see if there is one that has 4_star ?",
         "the acorn_guest_house is a moderately-priced 4_star hotel in the north area and has parking . does this sound acceptable to you ?",
         "does the acorn_guest_house have internet ? i don ' t need free wifi .",
         "yes , it does have free internet . would you like to book ?",
         "yes , i would like to book . can you get me a room there for sunday ? i will need a room for 8 for 5 nights .",
         "i have successfully booked your room . the reference number is uuf3948j . can i be of further assistance ?",
         "no , that ' s all i need . thank you !"
      ],
      "response": "you ' re quite welcome , thank you and goodbye !",
      "reference_entities": [],
      "kg": [
         [
            "acorn_guest_house",
            "address",
            "154_chesterton_road"
         ],
         [
            "acorn_guest_house",
            "area",
            "north"
         ],
         [
            "acorn_guest_house",
            "phone",
            "01223353888"
         ],
         [
            "acorn_guest_house",
            "postcode",
            "cb41da"
         ],
         [
            "acorn_guest_house",
            "pricerange",
            "moderate"
         ],
         [
            "acorn_guest_house",
            "stars",
            "4_star"
         ],
         [
            "acorn_guest_house",
            "type",
            "guesthouse"
         ],
         [
            "kirkwood_house",
            "address",
            "172_chesterton_road"
         ],
         [
            "kirkwood_house",
            "area",
            "north"
         ],
         [
            "kirkwood_house",
            "phone",
            "01223306283"
         ],
         [
            "kirkwood_house",
            "postcode",
            "cb41da"
         ],
         [
            "kirkwood_house",
            "pricerange",
            "moderate"
         ],
         [
            "kirkwood_house",
            "stars",
            "4_star"
         ],
         [
            "kirkwood_house",
            "type",
            "guesthouse"
         ],
         [
            "kirkwood_house",
            "choice",
            "5"
         ],
         [
            "kirkwood_house",
            "ref",
            "uuf3948j"
         ],
         [
            "limehouse",
            "address",
            "78-80_milton_road"
         ],
         [
            "limehouse",
            "area",
            "north"
         ],
         [
            "limehouse",
            "phone",
            "01223300552"
         ],
         [
            "limehouse",
            "postcode",
            "cb42je"
         ],
         [
            "limehouse",
            "pricerange",
            "moderate"
         ],
         [
            "limehouse",
            "stars",
            "4_star"
         ],
         [
            "limehouse",
            "type",
            "guesthouse"
         ],
         [
            "limehouse",
            "choice",
            "5"
         ],
         [
            "limehouse",
            "ref",
            "uuf3948j"
         ],
         [
            "acorn_guest_house",
            "address",
            "154_chesterton_road"
         ],
         [
            "acorn_guest_house",
            "area",
            "north"
         ],
         [
            "acorn_guest_house",
            "phone",
            "01223353888"
         ],
         [
            "acorn_guest_house",
            "postcode",
            "cb41da"
         ],
         [
            "acorn_guest_house",
            "pricerange",
            "moderate"
         ],
         [
            "acorn_guest_house",
            "stars",
            "4_star"
         ],
         [
            "acorn_guest_house",
            "type",
            "guesthouse"
         ],
         [
            "acorn_guest_house",
            "choice",
            "5"
         ],
         [
            "acorn_guest_house",
            "ref",
            "uuf3948j"
         ],
         [
            "arbury_lodge_guesthouse",
            "address",
            "82_arbury_road"
         ],
         [
            "arbury_lodge_guesthouse",
            "area",
            "north"
         ],
         [
            "arbury_lodge_guesthouse",
            "phone",
            "01223364319"
         ],
         [
            "arbury_lodge_guesthouse",
            "postcode",
            "cb42je"
         ],
         [
            "arbury_lodge_guesthouse",
            "pricerange",
            "moderate"
         ],
         [
            "arbury_lodge_guesthouse",
            "stars",
            "4_star"
         ],
         [
            "arbury_lodge_guesthouse",
            "type",
            "guesthouse"
         ],
         [
            "arbury_lodge_guesthouse",
            "choice",
            "5"
         ],
         [
            "arbury_lodge_guesthouse",
            "ref",
            "uuf3948j"
         ],
         [
            "archway_house",
            "address",
            "52_gilbert_road"
         ],
         [
            "archway_house",
            "area",
            "north"
         ],
         [
            "archway_house",
            "phone",
            "01223575314"
         ],
         [
            "archway_house",
            "postcode",
            "cb43pe"
         ],
         [
            "archway_house",
            "pricerange",
            "moderate"
         ],
         [
            "archway_house",
            "stars",
            "4_star"
         ],
         [
            "archway_house",
            "type",
            "guesthouse"
         ],
         [
            "archway_house",
            "choice",
            "5"
         ],
         [
            "archway_house",
            "ref",
            "uuf3948j"
         ],
         [
            "home_from_home",
            "address",
            "78-80_milton_road"
         ],
         [
            "home_from_home",
            "area",
            "north"
         ],
         [
            "home_from_home",
            "phone",
            "01223323555"
         ],
         [
            "home_from_home",
            "postcode",
            "cb41la"
         ],
         [
            "home_from_home",
            "pricerange",
            "moderate"
         ],
         [
            "home_from_home",
            "stars",
            "4_star"
         ],
         [
            "home_from_home",
            "type",
            "guesthouse"
         ],
         [
            "home_from_home",
            "choice",
            "5"
         ],
         [
            "home_from_home",
            "ref",
            "uuf3948j"
         ]
      ]
   },
   {
      "task": "restaurant",
      "utterances": [
         "i am looking for a restaurnt in the west end that isn ' t too high priced ."
      ],
      "response": "saint_johns_chop_house ?",
      "reference_entities": [
         "saint_johns_chop_house"
      ],
      "kg": [
         [
            "restaurant_alimentum",
            "address",
            "152_-_154_hills_road"
         ],
         [
            "restaurant_alimentum",
            "area",
            "south"
         ],
         [
            "restaurant_alimentum",
            "food",
            "modern_european"
         ],
         [
            "restaurant_alimentum",
            "phone",
            "01223413000"
         ],
         [
            "restaurant_alimentum",
            "postcode",
            "cb28pb"
         ],
         [
            "restaurant_alimentum",
            "pricerange",
            "moderate"
         ],
         [
            "restaurant_alimentum",
            "type",
            "restaurant"
         ],
         [
            "pizza_hut_cherry_hinton",
            "address",
            "g4_cambridge_leisure_park_clifton_way_cherry_hinton"
         ],
         [
            "pizza_hut_cherry_hinton",
            "area",
            "south"
         ],
         [
            "pizza_hut_cherry_hinton",
            "food",
            "italian"
         ],
         [
            "pizza_hut_cherry_hinton",
            "phone",
            "01223323737"
         ],
         [
            "pizza_hut_cherry_hinton",
            "postcode",
            "cb17dy"
         ],
         [
            "pizza_hut_cherry_hinton",
            "pricerange",
            "moderate"
         ],
         [
            "pizza_hut_cherry_hinton",
            "type",
            "restaurant"
         ],
         [
            "pizza_express",
            "address",
            "regent_street_city_centre"
         ],
         [
            "pizza_express",
            "area",
            "centre"
         ],
         [
            "pizza_express",
            "food",
            "italian"
         ],
         [
            "pizza_express",
            "phone",
            "01223324033"
         ],
         [
            "pizza_express",
            "postcode",
            "cb21db"
         ],
         [
            "pizza_express",
            "pricerange",
            "moderate"
         ],
         [
            "pizza_express",
            "type",
            "restaurant"
         ],
         [
            "meghna",
            "address",
            "205_victoria_road_chesterton"
         ],
         [
            "meghna",
            "area",
            "west"
         ],
         [
            "meghna",
            "food",
            "indian"
         ],
         [
            "meghna",
            "phone",
            "01223727410"
         ],
         [
            "meghna",
            "postcode",
            "cb43lf"
         ],
         [
            "meghna",
            "pricerange",
            "moderate"
         ],
         [
            "meghna",
            "type",
            "restaurant"
         ],
         [
            "curry_prince",
            "address",
            "451_newmarket_road_fen_ditton"
         ],
         [
            "curry_prince",
            "area",
            "east"
         ],
         [
            "curry_prince",
            "food",
            "indian"
         ],
         [
            "curry_prince",
            "phone",
            "01223566388"
         ],
         [
            "curry_prince",
            "postcode",
            "cb58jj"
         ],
         [
            "curry_prince",
            "pricerange",
            "moderate"
         ],
         [
            "curry_prince",
            "type",
            "restaurant"
         ],
         [
            "saint_johns_chop_house",
            "address",
            "21_-_24_northampton_street"
         ],
         [
            "saint_johns_chop_house",
            "area",
            "west"
         ],
         [
            "saint_johns_chop_house",
            "food",
            "british"
         ],
         [
            "saint_johns_chop_house",
            "phone",
            "01223353110"
         ],
         [
            "saint_johns_chop_house",
            "postcode",
            "cb30ad"
         ],
         [
            "saint_johns_chop_house",
            "pricerange",
            "moderate"
         ],
         [
            "saint_johns_chop_house",
            "type",
            "restaurant"
         ],
         [
            "prezzo",
            "address",
            "21_-_24_northampton_road"
         ],
         [
            "prezzo",
            "area",
            "west"
         ],
         [
            "prezzo",
            "food",
            "italian"
         ],
         [
            "prezzo",
            "phone",
            "01799521260"
         ],
         [
            "prezzo",
            "postcode",
            "cb30ad"
         ],
         [
            "prezzo",
            "pricerange",
            "moderate"
         ],
         [
            "prezzo",
            "type",
            "restaurant"
         ]
      ]
   },
   {
      "task": "restaurant",
      "utterances": [
         "i am looking for a restaurnt in the west end that isn ' t too high priced .",
         "saint_johns_chop_house ?",
         "where is saint_johns_chop_house ?"
      ],
      "response": "it is at 21_-_24_northampton_street",
      "reference_entities": [
         "21_-_24_northampton_street"
      ],
      "kg": [
         [
            "restaurant_alimentum",
            "address",
            "152_-_154_hills_road"
         ],
         [
            "restaurant_alimentum",
            "area",
            "south"
         ],
         [
            "restaurant_alimentum",
            "food",
            "modern_european"
         ],
         [
            "restaurant_alimentum",
            "phone",
            "01223413000"
         ],
         [
            "restaurant_alimentum",
            "postcode",
            "cb28pb"
         ],
         [
            "restaurant_alimentum",
            "pricerange",
            "moderate"
         ],
         [
            "restaurant_alimentum",
            "type",
            "restaurant"
         ],
         [
            "pizza_hut_cherry_hinton",
            "address",
            "g4_cambridge_leisure_park_clifton_way_cherry_hinton"
         ],
         [
            "pizza_hut_cherry_hinton",
            "area",
            "south"
         ],
         [
            "pizza_hut_cherry_hinton",
            "food",
            "italian"
         ],
         [
            "pizza_hut_cherry_hinton",
            "phone",
            "01223323737"
         ],
         [
            "pizza_hut_cherry_hinton",
            "postcode",
            "cb17dy"
         ],
         [
            "pizza_hut_cherry_hinton",
            "pricerange",
            "moderate"
         ],
         [
            "pizza_hut_cherry_hinton",
            "type",
            "restaurant"
         ],
         [
            "pizza_express",
            "address",
            "regent_street_city_centre"
         ],
         [
            "pizza_express",
            "area",
            "centre"
         ],
         [
            "pizza_express",
            "food",
            "italian"
         ],
         [
            "pizza_express",
            "phone",
            "01223324033"
         ],
         [
            "pizza_express",
            "postcode",
            "cb21db"
         ],
         [
            "pizza_express",
            "pricerange",
            "moderate"
         ],
         [
            "pizza_express",
            "type",
            "restaurant"
         ],
         [
            "meghna",
            "address",
            "205_victoria_road_chesterton"
         ],
         [
            "meghna",
            "area",
            "west"
         ],
         [
            "meghna",
            "food",
            "indian"
         ],
         [
            "meghna",
            "phone",
            "01223727410"
         ],
         [
            "meghna",
            "postcode",
            "cb43lf"
         ],
         [
            "meghna",
            "pricerange",
            "moderate"
         ],
         [
            "meghna",
            "type",
            "restaurant"
         ],
         [
            "curry_prince",
            "address",
            "451_newmarket_road_fen_ditton"
         ],
         [
            "curry_prince",
            "area",
            "east"
         ],
         [
            "curry_prince",
            "food",
            "indian"
         ],
         [
            "curry_prince",
            "phone",
            "01223566388"
         ],
         [
            "curry_prince",
            "postcode",
            "cb58jj"
         ],
         [
            "curry_prince",
            "pricerange",
            "moderate"
         ],
         [
            "curry_prince",
            "type",
            "restaurant"
         ],
         [
            "saint_johns_chop_house",
            "address",
            "21_-_24_northampton_street"
         ],
         [
            "saint_johns_chop_house",
            "area",
            "west"
         ],
         [
            "saint_johns_chop_house",
            "food",
            "british"
         ],
         [
            "saint_johns_chop_house",
            "phone",
            "01223353110"
         ],
         [
            "saint_johns_chop_house",
            "postcode",
            "cb30ad"
         ],
         [
            "saint_johns_chop_house",
            "pricerange",
            "moderate"
         ],
         [
            "saint_johns_chop_house",
            "type",
            "restaurant"
         ],
         [
            "prezzo",
            "address",
            "21_-_24_northampton_road"
         ],
         [
            "prezzo",
            "area",
            "west"
         ],
         [
            "prezzo",
            "food",
            "italian"
         ],
         [
            "prezzo",
            "phone",
            "01799521260"
         ],
         [
            "prezzo",
            "postcode",
            "cb30ad"
         ],
         [
            "prezzo",
            "pricerange",
            "moderate"
         ],
         [
            "prezzo",
            "type",
            "restaurant"
         ]
      ]
   },
   {
      "task": "restaurant",
      "utterances": [
         "i am looking for a restaurnt in the west end that isn ' t too high priced .",
         "saint_johns_chop_house ?",
         "where is saint_johns_chop_house ?",
         "it is at 21_-_24_northampton_street",
         "is this in the west part of town and can i get the phone number ?"
      ],
      "response": "saint_johns_chop_house is in west part of town . the phone number is 01223353110 .",
      "reference_entities": [
         "saint_johns_chop_house",
         "01223353110",
         "west"
      ],
      "kg": [
         [
            "restaurant_alimentum",
            "address",
            "152_-_154_hills_road"
         ],
         [
            "restaurant_alimentum",
            "area",
            "south"
         ],
         [
            "restaurant_alimentum",
            "food",
            "modern_european"
         ],
         [
            "restaurant_alimentum",
            "phone",
            "01223413000"
         ],
         [
            "restaurant_alimentum",
            "postcode",
            "cb28pb"
         ],
         [
            "restaurant_alimentum",
            "pricerange",
            "moderate"
         ],
         [
            "restaurant_alimentum",
            "type",
            "restaurant"
         ],
         [
            "pizza_hut_cherry_hinton",
            "address",
            "g4_cambridge_leisure_park_clifton_way_cherry_hinton"
         ],
         [
            "pizza_hut_cherry_hinton",
            "area",
            "south"
         ],
         [
            "pizza_hut_cherry_hinton",
            "food",
            "italian"
         ],
         [
            "pizza_hut_cherry_hinton",
            "phone",
            "01223323737"
         ],
         [
            "pizza_hut_cherry_hinton",
            "postcode",
            "cb17dy"
         ],
         [
            "pizza_hut_cherry_hinton",
            "pricerange",
            "moderate"
         ],
         [
            "pizza_hut_cherry_hinton",
            "type",
            "restaurant"
         ],
         [
            "pizza_express",
            "address",
            "regent_street_city_centre"
         ],
         [
            "pizza_express",
            "area",
            "centre"
         ],
         [
            "pizza_express",
            "food",
            "italian"
         ],
         [
            "pizza_express",
            "phone",
            "01223324033"
         ],
         [
            "pizza_express",
            "postcode",
            "cb21db"
         ],
         [
            "pizza_express",
            "pricerange",
            "moderate"
         ],
         [
            "pizza_express",
            "type",
            "restaurant"
         ],
         [
            "meghna",
            "address",
            "205_victoria_road_chesterton"
         ],
         [
            "meghna",
            "area",
            "west"
         ],
         [
            "meghna",
            "food",
            "indian"
         ],
         [
            "meghna",
            "phone",
            "01223727410"
         ],
         [
            "meghna",
            "postcode",
            "cb43lf"
         ],
         [
            "meghna",
            "pricerange",
            "moderate"
         ],
         [
            "meghna",
            "type",
            "restaurant"
         ],
         [
            "curry_prince",
            "address",
            "451_newmarket_road_fen_ditton"
         ],
         [
            "curry_prince",
            "area",
            "east"
         ],
         [
            "curry_prince",
            "food",
            "indian"
         ],
         [
            "curry_prince",
            "phone",
            "01223566388"
         ],
         [
            "curry_prince",
            "postcode",
            "cb58jj"
         ],
         [
            "curry_prince",
            "pricerange",
            "moderate"
         ],
         [
            "curry_prince",
            "type",
            "restaurant"
         ],
         [
            "saint_johns_chop_house",
            "address",
            "21_-_24_northampton_street"
         ],
         [
            "saint_johns_chop_house",
            "area",
            "west"
         ],
         [
            "saint_johns_chop_house",
            "food",
            "british"
         ],
         [
            "saint_johns_chop_house",
            "phone",
            "01223353110"
         ],
         [
            "saint_johns_chop_house",
            "postcode",
            "cb30ad"
         ],
         [
            "saint_johns_chop_house",
            "pricerange",
            "moderate"
         ],
         [
            "saint_johns_chop_house",
            "type",
            "restaurant"
         ],
         [
            "prezzo",
            "address",
            "21_-_24_northampton_road"
         ],
         [
            "prezzo",
            "area",
            "west"
         ],
         [
            "prezzo",
            "food",
            "italian"
         ],
         [
            "prezzo",
            "phone",
            "01799521260"
         ],
         [
            "prezzo",
            "postcode",
            "cb30ad"
         ],
         [
            "prezzo",
            "pricerange",
            "moderate"
         ],
         [
            "prezzo",
            "type",
            "restaurant"
         ]
      ]
   },
   {
      "task": "restaurant",
      "utterances": [
         "i am looking for a restaurnt in the west end that isn ' t too high priced .",
         "saint_johns_chop_house ?",
         "where is saint_johns_chop_house ?",
         "it is at 21_-_24_northampton_street",
         "is this in the west part of town and can i get the phone number ?",
         "saint_johns_chop_house is in west part of town . the phone number is 01223353110 .",
         "what type of food do they serve ? and to clarify , this is moderately priced , correct ?"
      ],
      "response": "saint_johns_chop_house is a british restaurant in the west which is moderately priced .",
      "reference_entities": [
         "british",
         "saint_johns_chop_house",
         "restaurant",
         "west"
      ],
      "kg": [
         [
            "restaurant_alimentum",
            "address",
            "152_-_154_hills_road"
         ],
         [
            "restaurant_alimentum",
            "area",
            "south"
         ],
         [
            "restaurant_alimentum",
            "food",
            "modern_european"
         ],
         [
            "restaurant_alimentum",
            "phone",
            "01223413000"
         ],
         [
            "restaurant_alimentum",
            "postcode",
            "cb28pb"
         ],
         [
            "restaurant_alimentum",
            "pricerange",
            "moderate"
         ],
         [
            "restaurant_alimentum",
            "type",
            "restaurant"
         ],
         [
            "pizza_hut_cherry_hinton",
            "address",
            "g4_cambridge_leisure_park_clifton_way_cherry_hinton"
         ],
         [
            "pizza_hut_cherry_hinton",
            "area",
            "south"
         ],
         [
            "pizza_hut_cherry_hinton",
            "food",
            "italian"
         ],
         [
            "pizza_hut_cherry_hinton",
            "phone",
            "01223323737"
         ],
         [
            "pizza_hut_cherry_hinton",
            "postcode",
            "cb17dy"
         ],
         [
            "pizza_hut_cherry_hinton",
            "pricerange",
            "moderate"
         ],
         [
            "pizza_hut_cherry_hinton",
            "type",
            "restaurant"
         ],
         [
            "pizza_express",
            "address",
            "regent_street_city_centre"
         ],
         [
            "pizza_express",
            "area",
            "centre"
         ],
         [
            "pizza_express",
            "food",
            "italian"
         ],
         [
            "pizza_express",
            "phone",
            "01223324033"
         ],
         [
            "pizza_express",
            "postcode",
            "cb21db"
         ],
         [
            "pizza_express",
            "pricerange",
            "moderate"
         ],
         [
            "pizza_express",
            "type",
            "restaurant"
         ],
         [
            "meghna",
            "address",
            "205_victoria_road_chesterton"
         ],
         [
            "meghna",
            "area",
            "west"
         ],
         [
            "meghna",
            "food",
            "indian"
         ],
         [
            "meghna",
            "phone",
            "01223727410"
         ],
         [
            "meghna",
            "postcode",
            "cb43lf"
         ],
         [
            "meghna",
            "pricerange",
            "moderate"
         ],
         [
            "meghna",
            "type",
            "restaurant"
         ],
         [
            "curry_prince",
            "address",
            "451_newmarket_road_fen_ditton"
         ],
         [
            "curry_prince",
            "area",
            "east"
         ],
         [
            "curry_prince",
            "food",
            "indian"
         ],
         [
            "curry_prince",
            "phone",
            "01223566388"
         ],
         [
            "curry_prince",
            "postcode",
            "cb58jj"
         ],
         [
            "curry_prince",
            "pricerange",
            "moderate"
         ],
         [
            "curry_prince",
            "type",
            "restaurant"
         ],
         [
            "saint_johns_chop_house",
            "address",
            "21_-_24_northampton_street"
         ],
         [
            "saint_johns_chop_house",
            "area",
            "west"
         ],
         [
            "saint_johns_chop_house",
            "food",
            "british"
         ],
         [
            "saint_johns_chop_house",
            "phone",
            "01223353110"
         ],
         [
            "saint_johns_chop_house",
            "postcode",
            "cb30ad"
         ],
         [
            "saint_johns_chop_house",
            "pricerange",
            "moderate"
         ],
         [
            "saint_johns_chop_house",
            "type",
            "restaurant"
         ],
         [
            "prezzo",
            "address",
            "21_-_24_northampton_road"
         ],
         [
            "prezzo",
            "area",
            "west"
         ],
         [
            "prezzo",
            "food",
            "italian"
         ],
         [
            "prezzo",
            "phone",
            "01799521260"
         ],
         [
            "prezzo",
            "postcode",
            "cb30ad"
         ],
         [
            "prezzo",
            "pricerange",
            "moderate"
         ],
         [
            "prezzo",
            "type",
            "restaurant"
         ]
      ]
   },
   {
      "task": "restaurant",
      "utterances": [
         "i am looking for a restaurnt in the west end that isn ' t too high priced .",
         "saint_johns_chop_house ?",
         "where is saint_johns_chop_house ?",
         "it is at 21_-_24_northampton_street",
         "is this in the west part of town and can i get the phone number ?",
         "saint_johns_chop_house is in west part of town . the phone number is 01223353110 .",
         "what type of food do they serve ? and to clarify , this is moderately priced , correct ?",
         "saint_johns_chop_house is a british restaurant in the west which is moderately priced .",
         "thank you goodbye ."
      ],
      "response": "you ' re welcome , goodbye .",
      "reference_entities": [],
      "kg": [
         [
            "restaurant_alimentum",
            "address",
            "152_-_154_hills_road"
         ],
         [
            "restaurant_alimentum",
            "area",
            "south"
         ],
         [
            "restaurant_alimentum",
            "food",
            "modern_european"
         ],
         [
            "restaurant_alimentum",
            "phone",
            "01223413000"
         ],
         [
            "restaurant_alimentum",
            "postcode",
            "cb28pb"
         ],
         [
            "restaurant_alimentum",
            "pricerange",
            "moderate"
         ],
         [
            "restaurant_alimentum",
            "type",
            "restaurant"
         ],
         [
            "pizza_hut_cherry_hinton",
            "address",
            "g4_cambridge_leisure_park_clifton_way_cherry_hinton"
         ],
         [
            "pizza_hut_cherry_hinton",
            "area",
            "south"
         ],
         [
            "pizza_hut_cherry_hinton",
            "food",
            "italian"
         ],
         [
            "pizza_hut_cherry_hinton",
            "phone",
            "01223323737"
         ],
         [
            "pizza_hut_cherry_hinton",
            "postcode",
            "cb17dy"
         ],
         [
            "pizza_hut_cherry_hinton",
            "pricerange",
            "moderate"
         ],
         [
            "pizza_hut_cherry_hinton",
            "type",
            "restaurant"
         ],
         [
            "pizza_express",
            "address",
            "regent_street_city_centre"
         ],
         [
            "pizza_express",
            "area",
            "centre"
         ],
         [
            "pizza_express",
            "food",
            "italian"
         ],
         [
            "pizza_express",
            "phone",
            "01223324033"
         ],
         [
            "pizza_express",
            "postcode",
            "cb21db"
         ],
         [
            "pizza_express",
            "pricerange",
            "moderate"
         ],
         [
            "pizza_express",
            "type",
            "restaurant"
         ],
         [
            "meghna",
            "address",
            "205_victoria_road_chesterton"
         ],
         [
            "meghna",
            "area",
            "west"
         ],
         [
            "meghna",
            "food",
            "indian"
         ],
         [
            "meghna",
            "phone",
            "01223727410"
         ],
         [
            "meghna",
            "postcode",
            "cb43lf"
         ],
         [
            "meghna",
            "pricerange",
            "moderate"
         ],
         [
            "meghna",
            "type",
            "restaurant"
         ],
         [
            "curry_prince",
            "address",
            "451_newmarket_road_fen_ditton"
         ],
         [
            "curry_prince",
            "area",
            "east"
         ],
         [
            "curry_prince",
            "food",
            "indian"
         ],
         [
            "curry_prince",
            "phone",
            "01223566388"
         ],
         [
            "curry_prince",
            "postcode",
            "cb58jj"
         ],
         [
            "curry_prince",
            "pricerange",
            "moderate"
         ],
         [
            "curry_prince",
            "type",
            "restaurant"
         ],
         [
            "saint_johns_chop_house",
            "address",
            "21_-_24_northampton_street"
         ],
         [
            "saint_johns_chop_house",
            "area",
            "west"
         ],
         [
            "saint_johns_chop_house",
            "food",
            "british"
         ],
         [
            "saint_johns_chop_house",
            "phone",
            "01223353110"
         ],
         [
            "saint_johns_chop_house",
            "postcode",
            "cb30ad"
         ],
         [
            "saint_johns_chop_house",
            "pricerange",
            "moderate"
         ],
         [
            "saint_johns_chop_house",
            "type",
            "restaurant"
         ],
         [
            "prezzo",
            "address",
            "21_-_24_northampton_road"
         ],
         [
            "prezzo",
            "area",
            "west"
         ],
         [
            "prezzo",
            "food",
            "italian"
         ],
         [
            "prezzo",
            "phone",
            "01799521260"
         ],
         [
            "prezzo",
            "postcode",
            "cb30ad"
         ],
         [
            "prezzo",
            "pricerange",
            "moderate"
         ],
         [
            "prezzo",
            "type",
            "restaurant"
         ]
      ]
   },
   {
      "task": "restaurant",
      "utterances": [
         "i am looking for a moderately priced restaurant in the south part of town ."
      ],
      "response": "there are two moderately priced restaurants in the south . would you prefer italian or modern_european ?",
      "reference_entities": [
         "south",
         "two",
         "italian",
         "modern_european"
      ],
      "kg": [
         [
            "pizza_hut_cherry_hinton",
            "address",
            "g4_cambridge_leisure_park_clifton_way_cherry_hinton"
         ],
         [
            "pizza_hut_cherry_hinton",
            "area",
            "south"
         ],
         [
            "pizza_hut_cherry_hinton",
            "food",
            "italian"
         ],
         [
            "pizza_hut_cherry_hinton",
            "phone",
            "01223323737"
         ],
         [
            "pizza_hut_cherry_hinton",
            "postcode",
            "cb17dy"
         ],
         [
            "pizza_hut_cherry_hinton",
            "pricerange",
            "moderate"
         ],
         [
            "pizza_hut_cherry_hinton",
            "type",
            "restaurant"
         ],
         [
            "restaurant_alimentum",
            "address",
            "152_-_154_hills_road"
         ],
         [
            "restaurant_alimentum",
            "area",
            "south"
         ],
         [
            "restaurant_alimentum",
            "food",
            "modern_european"
         ],
         [
            "restaurant_alimentum",
            "phone",
            "01223413000"
         ],
         [
            "restaurant_alimentum",
            "postcode",
            "cb28pb"
         ],
         [
            "restaurant_alimentum",
            "pricerange",
            "moderate"
         ],
         [
            "restaurant_alimentum",
            "type",
            "restaurant"
         ],
         [
            "restaurant_alimentum",
            "choice",
            "two"
         ],
         [
            "curry_prince",
            "address",
            "451_newmarket_road_fen_ditton"
         ],
         [
            "curry_prince",
            "area",
            "east"
         ],
         [
            "curry_prince",
            "food",
            "indian"
         ],
         [
            "curry_prince",
            "phone",
            "01223566388"
         ],
         [
            "curry_prince",
            "postcode",
            "cb58jj"
         ],
         [
            "curry_prince",
            "pricerange",
            "moderate"
         ],
         [
            "curry_prince",
            "type",
            "restaurant"
         ],
         [
            "curry_prince",
            "choice",
            "two"
         ],
         [
            "jinling_noodle_bar",
            "address",
            "11_peas_hill_city_centre"
         ],
         [
            "jinling_noodle_bar",
            "area",
            "centre"
         ],
         [
            "jinling_noodle_bar",
            "food",
            "chinese"
         ],
         [
            "jinling_noodle_bar",
            "phone",
            "01223566188"
         ],
         [
            "jinling_noodle_bar",
            "postcode",
            "cb23pp"
         ],
         [
            "jinling_noodle_bar",
            "pricerange",
            "moderate"
         ],
         [
            "jinling_noodle_bar",
            "type",
            "restaurant"
         ],
         [
            "jinling_noodle_bar",
            "choice",
            "two"
         ],
         [
            "pizza_express",
            "address",
            "regent_street_city_centre"
         ],
         [
            "pizza_express",
            "area",
            "centre"
         ],
         [
            "pizza_express",
            "food",
            "italian"
         ],
         [
            "pizza_express",
            "phone",
            "01223324033"
         ],
         [
            "pizza_express",
            "postcode",
            "cb21db"
         ],
         [
            "pizza_express",
            "pricerange",
            "moderate"
         ],
         [
            "pizza_express",
            "type",
            "restaurant"
         ],
         [
            "pizza_express",
            "choice",
            "two"
         ],
         [
            "pizza_hut_cherry_hinton",
            "address",
            "g4_cambridge_leisure_park_clifton_way_cherry_hinton"
         ],
         [
            "pizza_hut_cherry_hinton",
            "area",
            "south"
         ],
         [
            "pizza_hut_cherry_hinton",
            "food",
            "italian"
         ],
         [
            "pizza_hut_cherry_hinton",
            "phone",
            "01223323737"
         ],
         [
            "pizza_hut_cherry_hinton",
            "postcode",
            "cb17dy"
         ],
         [
            "pizza_hut_cherry_hinton",
            "pricerange",
            "moderate"
         ],
         [
            "pizza_hut_cherry_hinton",
            "type",
            "restaurant"
         ],
         [
            "pizza_hut_cherry_hinton",
            "choice",
            "two"
         ],
         [
            "restaurant_one_seven",
            "address",
            "de_vere_university_arms_regent_street_city_centre"
         ],
         [
            "restaurant_one_seven",
            "area",
            "centre"
         ],
         [
            "restaurant_one_seven",
            "food",
            "british"
         ],
         [
            "restaurant_one_seven",
            "phone",
            "01223337766"
         ],
         [
            "restaurant_one_seven",
            "postcode",
            "cb21ab"
         ],
         [
            "restaurant_one_seven",
            "pricerange",
            "moderate"
         ],
         [
            "restaurant_one_seven",
            "type",
            "restaurant"
         ],
         [
            "restaurant_one_seven",
            "choice",
            "two"
         ]
      ]
   },
   {
      "task": "restaurant",
      "utterances": [
         "i am looking for a moderately priced restaurant in the south part of town .",
         "there are two moderately priced restaurants in the south . would you prefer italian or modern_european ?",
         "may i have the address and phone number of the italian restaurant ?"
      ],
      "response": "that would be the pizza_hut_cherry_hinton at g4_cambridge_leisure_park_clifton_way_cherry_hinton , and they can be reached at 01223323737 . can i help you with anything else today ?",
      "reference_entities": [
         "pizza_hut_cherry_hinton",
         "01223323737",
         "g4_cambridge_leisure_park_clifton_way_cherry_hinton"
      ],
      "kg": [
         [
            "pizza_hut_cherry_hinton",
            "address",
            "g4_cambridge_leisure_park_clifton_way_cherry_hinton"
         ],
         [
            "pizza_hut_cherry_hinton",
            "area",
            "south"
         ],
         [
            "pizza_hut_cherry_hinton",
            "food",
            "italian"
         ],
         [
            "pizza_hut_cherry_hinton",
            "phone",
            "01223323737"
         ],
         [
            "pizza_hut_cherry_hinton",
            "postcode",
            "cb17dy"
         ],
         [
            "pizza_hut_cherry_hinton",
            "pricerange",
            "moderate"
         ],
         [
            "pizza_hut_cherry_hinton",
            "type",
            "restaurant"
         ],
         [
            "restaurant_alimentum",
            "address",
            "152_-_154_hills_road"
         ],
         [
            "restaurant_alimentum",
            "area",
            "south"
         ],
         [
            "restaurant_alimentum",
            "food",
            "modern_european"
         ],
         [
            "restaurant_alimentum",
            "phone",
            "01223413000"
         ],
         [
            "restaurant_alimentum",
            "postcode",
            "cb28pb"
         ],
         [
            "restaurant_alimentum",
            "pricerange",
            "moderate"
         ],
         [
            "restaurant_alimentum",
            "type",
            "restaurant"
         ],
         [
            "restaurant_alimentum",
            "choice",
            "two"
         ],
         [
            "curry_prince",
            "address",
            "451_newmarket_road_fen_ditton"
         ],
         [
            "curry_prince",
            "area",
            "east"
         ],
         [
            "curry_prince",
            "food",
            "indian"
         ],
         [
            "curry_prince",
            "phone",
            "01223566388"
         ],
         [
            "curry_prince",
            "postcode",
            "cb58jj"
         ],
         [
            "curry_prince",
            "pricerange",
            "moderate"
         ],
         [
            "curry_prince",
            "type",
            "restaurant"
         ],
         [
            "curry_prince",
            "choice",
            "two"
         ],
         [
            "jinling_noodle_bar",
            "address",
            "11_peas_hill_city_centre"
         ],
         [
            "jinling_noodle_bar",
            "area",
            "centre"
         ],
         [
            "jinling_noodle_bar",
            "food",
            "chinese"
         ],
         [
            "jinling_noodle_bar",
            "phone",
            "01223566188"
         ],
         [
            "jinling_noodle_bar",
            "postcode",
            "cb23pp"
         ],
         [
            "jinling_noodle_bar",
            "pricerange",
            "moderate"
         ],
         [
            "jinling_noodle_bar",
            "type",
            "restaurant"
         ],
         [
            "jinling_noodle_bar",
            "choice",
            "two"
         ],
         [
            "pizza_express",
            "address",
            "regent_street_city_centre"
         ],
         [
            "pizza_express",
            "area",
            "centre"
         ],
         [
            "pizza_express",
            "food",
            "italian"
         ],
         [
            "pizza_express",
            "phone",
            "01223324033"
         ],
         [
            "pizza_express",
            "postcode",
            "cb21db"
         ],
         [
            "pizza_express",
            "pricerange",
            "moderate"
         ],
         [
            "pizza_express",
            "type",
            "restaurant"
         ],
         [
            "pizza_express",
            "choice",
            "two"
         ],
         [
            "pizza_hut_cherry_hinton",
            "address",
            "g4_cambridge_leisure_park_clifton_way_cherry_hinton"
         ],
         [
            "pizza_hut_cherry_hinton",
            "area",
            "south"
         ],
         [
            "pizza_hut_cherry_hinton",
            "food",
            "italian"
         ],
         [
            "pizza_hut_cherry_hinton",
            "phone",
            "01223323737"
         ],
         [
            "pizza_hut_cherry_hinton",
            "postcode",
            "cb17dy"
         ],
         [
            "pizza_hut_cherry_hinton",
            "pricerange",
            "moderate"
         ],
         [
            "pizza_hut_cherry_hinton",
            "type",
            "restaurant"
         ],
         [
            "pizza_hut_cherry_hinton",
            "choice",
            "two"
         ],
         [
            "restaurant_one_seven",
            "address",
            "de_vere_university_arms_regent_street_city_centre"
         ],
         [
            "restaurant_one_seven",
            "area",
            "centre"
         ],
         [
            "restaurant_one_seven",
            "food",
            "british"
         ],
         [
            "restaurant_one_seven",
            "phone",
            "01223337766"
         ],
         [
            "restaurant_one_seven",
            "postcode",
            "cb21ab"
         ],
         [
            "restaurant_one_seven",
            "pricerange",
            "moderate"
         ],
         [
            "restaurant_one_seven",
            "type",
            "restaurant"
         ],
         [
            "restaurant_one_seven",
            "choice",
            "two"
         ]
      ]
   },
   {
      "task": "restaurant",
      "utterances": [
         "i am looking for a moderately priced restaurant in the south part of town .",
         "there are two moderately priced restaurants in the south . would you prefer italian or modern_european ?",
         "may i have the address and phone number of the italian restaurant ?",
         "that would be the pizza_hut_cherry_hinton at g4_cambridge_leisure_park_clifton_way_cherry_hinton , and they can be reached at 01223323737 . can i help you with anything else today ?",
         "thank you goodbye ."
      ],
      "response": "thank you , goodbye !",
      "reference_entities": [],
      "kg": [
         [
            "pizza_hut_cherry_hinton",
            "address",
            "g4_cambridge_leisure_park_clifton_way_cherry_hinton"
         ],
         [
            "pizza_hut_cherry_hinton",
            "area",
            "south"
         ],
         [
            "pizza_hut_cherry_hinton",
            "food",
            "italian"
         ],
         [
            "pizza_hut_cherry_hinton",
            "phone",
            "01223323737"
         ],
         [
            "pizza_hut_cherry_hinton",
            "postcode",
            "cb17dy"
         ],
         [
            "pizza_hut_cherry_hinton",
            "pricerange",
            "moderate"
         ],
         [
            "pizza_hut_cherry_hinton",
            "type",
            "restaurant"
         ],
         [
            "restaurant_alimentum",
            "address",
            "152_-_154_hills_road"
         ],
         [
            "restaurant_alimentum",
            "area",
            "south"
         ],
         [
            "restaurant_alimentum",
            "food",
            "modern_european"
         ],
         [
            "restaurant_alimentum",
            "phone",
            "01223413000"
         ],
         [
            "restaurant_alimentum",
            "postcode",
            "cb28pb"
         ],
         [
            "restaurant_alimentum",
            "pricerange",
            "moderate"
         ],
         [
            "restaurant_alimentum",
            "type",
            "restaurant"
         ],
         [
            "restaurant_alimentum",
            "choice",
            "two"
         ],
         [
            "curry_prince",
            "address",
            "451_newmarket_road_fen_ditton"
         ],
         [
            "curry_prince",
            "area",
            "east"
         ],
         [
            "curry_prince",
            "food",
            "indian"
         ],
         [
            "curry_prince",
            "phone",
            "01223566388"
         ],
         [
            "curry_prince",
            "postcode",
            "cb58jj"
         ],
         [
            "curry_prince",
            "pricerange",
            "moderate"
         ],
         [
            "curry_prince",
            "type",
            "restaurant"
         ],
         [
            "curry_prince",
            "choice",
            "two"
         ],
         [
            "jinling_noodle_bar",
            "address",
            "11_peas_hill_city_centre"
         ],
         [
            "jinling_noodle_bar",
            "area",
            "centre"
         ],
         [
            "jinling_noodle_bar",
            "food",
            "chinese"
         ],
         [
            "jinling_noodle_bar",
            "phone",
            "01223566188"
         ],
         [
            "jinling_noodle_bar",
            "postcode",
            "cb23pp"
         ],
         [
            "jinling_noodle_bar",
            "pricerange",
            "moderate"
         ],
         [
            "jinling_noodle_bar",
            "type",
            "restaurant"
         ],
         [
            "jinling_noodle_bar",
            "choice",
            "two"
         ],
         [
            "pizza_express",
            "address",
            "regent_street_city_centre"
         ],
         [
            "pizza_express",
            "area",
            "centre"
         ],
         [
            "pizza_express",
            "food",
            "italian"
         ],
         [
            "pizza_express",
            "phone",
            "01223324033"
         ],
         [
            "pizza_express",
            "postcode",
            "cb21db"
         ],
         [
            "pizza_express",
            "pricerange",
            "moderate"
         ],
         [
            "pizza_express",
            "type",
            "restaurant"
         ],
         [
            "pizza_express",
            "choice",
            "two"
         ],
         [
            "pizza_hut_cherry_hinton",
            "address",
            "g4_cambridge_leisure_park_clifton_way_cherry_hinton"
         ],
         [
            "pizza_hut_cherry_hinton",
            "area",
            "south"
         ],
         [
            "pizza_hut_cherry_hinton",
            "food",
            "italian"
         ],
         [
            "pizza_hut_cherry_hinton",
            "phone",
            "01223323737"
         ],
         [
            "pizza_hut_cherry_hinton",
            "postcode",
            "cb17dy"
         ],
         [
            "pizza_hut_cherry_hinton",
            "pricerange",
            "moderate"
         ],
         [
            "pizza_hut_cherry_hinton",
            "type",
            "restaurant"
         ],
         [
            "pizza_hut_cherry_hinton",
            "choice",
            "two"
         ],
         [
            "restaurant_one_seven",
            "address",
            "de_vere_university_arms_regent_street_city_centre"
         ],
         [
            "restaurant_one_seven",
            "area",
            "centre"
         ],
         [
            "restaurant_one_seven",
            "food",
            "british"
         ],
         [
            "restaurant_one_seven",
            "phone",
            "01223337766"
         ],
         [
            "restaurant_one_seven",
            "postcode",
            "cb21ab"
         ],
         [
            "restaurant_one_seven",
            "pricerange",
            "moderate"
         ],
         [
            "restaurant_one_seven",
            "type",
            "restaurant"
         ],
         [
            "restaurant_one_seven",
            "choice",
            "two"
         ]
      ]
   },
   {
      "task": "restaurant",
      "utterances": [
         "i am looking for a restuarant in the expensive price range and should be in the centre"
      ],
      "response": "i have found many restaurants with the criteria you gave me offering different kinds of food . do you have a preference for type of food ?",
      "reference_entities": [
         "many"
      ],
      "kg": [
         [
            "clowns_cafe",
            "address",
            "54_king_street_city_centre"
         ],
         [
            "clowns_cafe",
            "area",
            "centre"
         ],
         [
            "clowns_cafe",
            "food",
            "italian"
         ],
         [
            "clowns_cafe",
            "phone",
            "01223355711"
         ],
         [
            "clowns_cafe",
            "postcode",
            "cb11ln"
         ],
         [
            "clowns_cafe",
            "pricerange",
            "expensive"
         ],
         [
            "clowns_cafe",
            "type",
            "restaurant"
         ],
         [
            "clowns_cafe",
            "choice",
            "many"
         ],
         [
            "stazione_restaurant_and_coffee_bar",
            "address",
            "market_hill_city_centre"
         ],
         [
            "stazione_restaurant_and_coffee_bar",
            "area",
            "centre"
         ],
         [
            "stazione_restaurant_and_coffee_bar",
            "food",
            "italian"
         ],
         [
            "stazione_restaurant_and_coffee_bar",
            "phone",
            "01223352607"
         ],
         [
            "stazione_restaurant_and_coffee_bar",
            "postcode",
            "cb23nj"
         ],
         [
            "stazione_restaurant_and_coffee_bar",
            "pricerange",
            "expensive"
         ],
         [
            "stazione_restaurant_and_coffee_bar",
            "type",
            "restaurant"
         ],
         [
            "stazione_restaurant_and_coffee_bar",
            "choice",
            "many"
         ],
         [
            "pizza_hut_city_centre",
            "address",
            "regent_street_city_centre"
         ],
         [
            "pizza_hut_city_centre",
            "area",
            "centre"
         ],
         [
            "pizza_hut_city_centre",
            "food",
            "italian"
         ],
         [
            "pizza_hut_city_centre",
            "phone",
            "01223323737"
         ],
         [
            "pizza_hut_city_centre",
            "postcode",
            "cb21ab"
         ],
         [
            "pizza_hut_city_centre",
            "pricerange",
            "cheap"
         ],
         [
            "pizza_hut_city_centre",
            "type",
            "restaurant"
         ],
         [
            "pizza_hut_city_centre",
            "choice",
            "many"
         ],
         [
            "pizza_hut_cherry_hinton",
            "address",
            "g4_cambridge_leisure_park_clifton_way_cherry_hinton"
         ],
         [
            "pizza_hut_cherry_hinton",
            "area",
            "south"
         ],
         [
            "pizza_hut_cherry_hinton",
            "food",
            "italian"
         ],
         [
            "pizza_hut_cherry_hinton",
            "phone",
            "01223323737"
         ],
         [
            "pizza_hut_cherry_hinton",
            "postcode",
            "cb17dy"
         ],
         [
            "pizza_hut_cherry_hinton",
            "pricerange",
            "moderate"
         ],
         [
            "pizza_hut_cherry_hinton",
            "type",
            "restaurant"
         ],
         [
            "pizza_hut_cherry_hinton",
            "choice",
            "many"
         ],
         [
            "don_pasquale_pizzeria",
            "address",
            "12_market_hill_city_centre"
         ],
         [
            "don_pasquale_pizzeria",
            "area",
            "centre"
         ],
         [
            "don_pasquale_pizzeria",
            "food",
            "italian"
         ],
         [
            "don_pasquale_pizzeria",
            "phone",
            "01223350106"
         ],
         [
            "don_pasquale_pizzeria",
            "postcode",
            "cb23nj"
         ],
         [
            "don_pasquale_pizzeria",
            "pricerange",
            "expensive"
         ],
         [
            "don_pasquale_pizzeria",
            "type",
            "restaurant"
         ],
         [
            "don_pasquale_pizzeria",
            "choice",
            "many"
         ],
         [
            "caffe_uno",
            "address",
            "32_bridge_street_city_centre"
         ],
         [
            "caffe_uno",
            "area",
            "centre"
         ],
         [
            "caffe_uno",
            "food",
            "italian"
         ],
         [
            "caffe_uno",
            "phone",
            "01223448620"
         ],
         [
            "caffe_uno",
            "postcode",
            "cb21uj"
         ],
         [
            "caffe_uno",
            "pricerange",
            "expensive"
         ],
         [
            "caffe_uno",
            "type",
            "restaurant"
         ],
         [
            "caffe_uno",
            "choice",
            "many"
         ],
         [
            "pizza_express",
            "address",
            "regent_street_city_centre"
         ],
         [
            "pizza_express",
            "area",
            "centre"
         ],
         [
            "pizza_express",
            "food",
            "italian"
         ],
         [
            "pizza_express",
            "phone",
            "01223324033"
         ],
         [
            "pizza_express",
            "postcode",
            "cb21db"
         ],
         [
            "pizza_express",
            "pricerange",
            "moderate"
         ],
         [
            "pizza_express",
            "type",
            "restaurant"
         ],
         [
            "pizza_express",
            "choice",
            "many"
         ]
      ]
   },
   {
      "task": "restaurant",
      "utterances": [
         "i am looking for a restuarant in the expensive price range and should be in the centre",
         "i have found many restaurants with the criteria you gave me offering different kinds of food . do you have a preference for type of food ?",
         "i would prefer welsh food , please !"
      ],
      "response": "i don ' t have any welsh restaurants that meet your criteria . would british or european be ok , or would you like a more exotic cuisine instead ?",
      "reference_entities": [],
      "kg": [
         [
            "clowns_cafe",
            "address",
            "54_king_street_city_centre"
         ],
         [
            "clowns_cafe",
            "area",
            "centre"
         ],
         [
            "clowns_cafe",
            "food",
            "italian"
         ],
         [
            "clowns_cafe",
            "phone",
            "01223355711"
         ],
         [
            "clowns_cafe",
            "postcode",
            "cb11ln"
         ],
         [
            "clowns_cafe",
            "pricerange",
            "expensive"
         ],
         [
            "clowns_cafe",
            "type",
            "restaurant"
         ],
         [
            "clowns_cafe",
            "choice",
            "many"
         ],
         [
            "stazione_restaurant_and_coffee_bar",
            "address",
            "market_hill_city_centre"
         ],
         [
            "stazione_restaurant_and_coffee_bar",
            "area",
            "centre"
         ],
         [
            "stazione_restaurant_and_coffee_bar",
            "food",
            "italian"
         ],
         [
            "stazione_restaurant_and_coffee_bar",
            "phone",
            "01223352607"
         ],
         [
            "stazione_restaurant_and_coffee_bar",
            "postcode",
            "cb23nj"
         ],
         [
            "stazione_restaurant_and_coffee_bar",
            "pricerange",
            "expensive"
         ],
         [
            "stazione_restaurant_and_coffee_bar",
            "type",
            "restaurant"
         ],
         [
            "stazione_restaurant_and_coffee_bar",
            "choice",
            "many"
         ],
         [
            "pizza_hut_city_centre",
            "address",
            "regent_street_city_centre"
         ],
         [
            "pizza_hut_city_centre",
            "area",
            "centre"
         ],
         [
            "pizza_hut_city_centre",
            "food",
            "italian"
         ],
         [
            "pizza_hut_city_centre",
            "phone",
            "01223323737"
         ],
         [
            "pizza_hut_city_centre",
            "postcode",
            "cb21ab"
         ],
         [
            "pizza_hut_city_centre",
            "pricerange",
            "cheap"
         ],
         [
            "pizza_hut_city_centre",
            "type",
            "restaurant"
         ],
         [
            "pizza_hut_city_centre",
            "choice",
            "many"
         ],
         [
            "pizza_hut_cherry_hinton",
            "address",
            "g4_cambridge_leisure_park_clifton_way_cherry_hinton"
         ],
         [
            "pizza_hut_cherry_hinton",
            "area",
            "south"
         ],
         [
            "pizza_hut_cherry_hinton",
            "food",
            "italian"
         ],
         [
            "pizza_hut_cherry_hinton",
            "phone",
            "01223323737"
         ],
         [
            "pizza_hut_cherry_hinton",
            "postcode",
            "cb17dy"
         ],
         [
            "pizza_hut_cherry_hinton",
            "pricerange",
            "moderate"
         ],
         [
            "pizza_hut_cherry_hinton",
            "type",
            "restaurant"
         ],
         [
            "pizza_hut_cherry_hinton",
            "choice",
            "many"
         ],
         [
            "don_pasquale_pizzeria",
            "address",
            "12_market_hill_city_centre"
         ],
         [
            "don_pasquale_pizzeria",
            "area",
            "centre"
         ],
         [
            "don_pasquale_pizzeria",
            "food",
            "italian"
         ],
         [
            "don_pasquale_pizzeria",
            "phone",
            "01223350106"
         ],
         [
            "don_pasquale_pizzeria",
            "postcode",
            "cb23nj"
         ],
         [
            "don_pasquale_pizzeria",
            "pricerange",
            "expensive"
         ],
         [
            "don_pasquale_pizzeria",
            "type",
            "restaurant"
         ],
         [
            "don_pasquale_pizzeria",
            "choice",
            "many"
         ],
         [
            "caffe_uno",
            "address",
            "32_bridge_street_city_centre"
         ],
         [
            "caffe_uno",
            "area",
            "centre"
         ],
         [
            "caffe_uno",
            "food",
            "italian"
         ],
         [
            "caffe_uno",
            "phone",
            "01223448620"
         ],
         [
            "caffe_uno",
            "postcode",
            "cb21uj"
         ],
         [
            "caffe_uno",
            "pricerange",
            "expensive"
         ],
         [
            "caffe_uno",
            "type",
            "restaurant"
         ],
         [
            "caffe_uno",
            "choice",
            "many"
         ],
         [
            "pizza_express",
            "address",
            "regent_street_city_centre"
         ],
         [
            "pizza_express",
            "area",
            "centre"
         ],
         [
            "pizza_express",
            "food",
            "italian"
         ],
         [
            "pizza_express",
            "phone",
            "01223324033"
         ],
         [
            "pizza_express",
            "postcode",
            "cb21db"
         ],
         [
            "pizza_express",
            "pricerange",
            "moderate"
         ],
         [
            "pizza_express",
            "type",
            "restaurant"
         ],
         [
            "pizza_express",
            "choice",
            "many"
         ]
      ]
   },
   {
      "task": "restaurant",
      "utterances": [
         "i am looking for a restuarant in the expensive price range and should be in the centre",
         "i have found many restaurants with the criteria you gave me offering different kinds of food . do you have a preference for type of food ?",
         "i would prefer welsh food , please !",
         "i don ' t have any welsh restaurants that meet your criteria . would british or european be ok , or would you like a more exotic cuisine instead ?",
         "how about italian food ?"
      ],
      "response": "how about cafe uno ?",
      "reference_entities": [],
      "kg": [
         [
            "clowns_cafe",
            "address",
            "54_king_street_city_centre"
         ],
         [
            "clowns_cafe",
            "area",
            "centre"
         ],
         [
            "clowns_cafe",
            "food",
            "italian"
         ],
         [
            "clowns_cafe",
            "phone",
            "01223355711"
         ],
         [
            "clowns_cafe",
            "postcode",
            "cb11ln"
         ],
         [
            "clowns_cafe",
            "pricerange",
            "expensive"
         ],
         [
            "clowns_cafe",
            "type",
            "restaurant"
         ],
         [
            "clowns_cafe",
            "choice",
            "many"
         ],
         [
            "stazione_restaurant_and_coffee_bar",
            "address",
            "market_hill_city_centre"
         ],
         [
            "stazione_restaurant_and_coffee_bar",
            "area",
            "centre"
         ],
         [
            "stazione_restaurant_and_coffee_bar",
            "food",
            "italian"
         ],
         [
            "stazione_restaurant_and_coffee_bar",
            "phone",
            "01223352607"
         ],
         [
            "stazione_restaurant_and_coffee_bar",
            "postcode",
            "cb23nj"
         ],
         [
            "stazione_restaurant_and_coffee_bar",
            "pricerange",
            "expensive"
         ],
         [
            "stazione_restaurant_and_coffee_bar",
            "type",
            "restaurant"
         ],
         [
            "stazione_restaurant_and_coffee_bar",
            "choice",
            "many"
         ],
         [
            "pizza_hut_city_centre",
            "address",
            "regent_street_city_centre"
         ],
         [
            "pizza_hut_city_centre",
            "area",
            "centre"
         ],
         [
            "pizza_hut_city_centre",
            "food",
            "italian"
         ],
         [
            "pizza_hut_city_centre",
            "phone",
            "01223323737"
         ],
         [
            "pizza_hut_city_centre",
            "postcode",
            "cb21ab"
         ],
         [
            "pizza_hut_city_centre",
            "pricerange",
            "cheap"
         ],
         [
            "pizza_hut_city_centre",
            "type",
            "restaurant"
         ],
         [
            "pizza_hut_city_centre",
            "choice",
            "many"
         ],
         [
            "pizza_hut_cherry_hinton",
            "address",
            "g4_cambridge_leisure_park_clifton_way_cherry_hinton"
         ],
         [
            "pizza_hut_cherry_hinton",
            "area",
            "south"
         ],
         [
            "pizza_hut_cherry_hinton",
            "food",
            "italian"
         ],
         [
            "pizza_hut_cherry_hinton",
            "phone",
            "01223323737"
         ],
         [
            "pizza_hut_cherry_hinton",
            "postcode",
            "cb17dy"
         ],
         [
            "pizza_hut_cherry_hinton",
            "pricerange",
            "moderate"
         ],
         [
            "pizza_hut_cherry_hinton",
            "type",
            "restaurant"
         ],
         [
            "pizza_hut_cherry_hinton",
            "choice",
            "many"
         ],
         [
            "don_pasquale_pizzeria",
            "address",
            "12_market_hill_city_centre"
         ],
         [
            "don_pasquale_pizzeria",
            "area",
            "centre"
         ],
         [
            "don_pasquale_pizzeria",
            "food",
            "italian"
         ],
         [
            "don_pasquale_pizzeria",
            "phone",
            "01223350106"
         ],
         [
            "don_pasquale_pizzeria",
            "postcode",
            "cb23nj"
         ],
         [
            "don_pasquale_pizzeria",
            "pricerange",
            "expensive"
         ],
         [
            "don_pasquale_pizzeria",
            "type",
            "restaurant"
         ],
         [
            "don_pasquale_pizzeria",
            "choice",
            "many"
         ],
         [
            "caffe_uno",
            "address",
            "32_bridge_street_city_centre"
         ],
         [
            "caffe_uno",
            "area",
            "centre"
         ],
         [
            "caffe_uno",
            "food",
            "italian"
         ],
         [
            "caffe_uno",
            "phone",
            "01223448620"
         ],
         [
            "caffe_uno",
            "postcode",
            "cb21uj"
         ],
         [
            "caffe_uno",
            "pricerange",
            "expensive"
         ],
         [
            "caffe_uno",
            "type",
            "restaurant"
         ],
         [
            "caffe_uno",
            "choice",
            "many"
         ],
         [
            "pizza_express",
            "address",
            "regent_street_city_centre"
         ],
         [
            "pizza_express",
            "area",
            "centre"
         ],
         [
            "pizza_express",
            "food",
            "italian"
         ],
         [
            "pizza_express",
            "phone",
            "01223324033"
         ],
         [
            "pizza_express",
            "postcode",
            "cb21db"
         ],
         [
            "pizza_express",
            "pricerange",
            "moderate"
         ],
         [
            "pizza_express",
            "type",
            "restaurant"
         ],
         [
            "pizza_express",
            "choice",
            "many"
         ]
      ]
   },
   {
      "task": "restaurant",
      "utterances": [
         "i am looking for a restuarant in the expensive price range and should be in the centre",
         "i have found many restaurants with the criteria you gave me offering different kinds of food . do you have a preference for type of food ?",
         "i would prefer welsh food , please !",
         "i don ' t have any welsh restaurants that meet your criteria . would british or european be ok , or would you like a more exotic cuisine instead ?",
         "how about italian food ?",
         "how about cafe uno ?",
         "sure . what is their phone number and address there"
      ],
      "response": "caffee uno is located at 32_bridge_street_city_centre and the phone number is 01223448620 .",
      "reference_entities": [
         "01223448620",
         "32_bridge_street_city_centre"
      ],
      "kg": [
         [
            "clowns_cafe",
            "address",
            "54_king_street_city_centre"
         ],
         [
            "clowns_cafe",
            "area",
            "centre"
         ],
         [
            "clowns_cafe",
            "food",
            "italian"
         ],
         [
            "clowns_cafe",
            "phone",
            "01223355711"
         ],
         [
            "clowns_cafe",
            "postcode",
            "cb11ln"
         ],
         [
            "clowns_cafe",
            "pricerange",
            "expensive"
         ],
         [
            "clowns_cafe",
            "type",
            "restaurant"
         ],
         [
            "clowns_cafe",
            "choice",
            "many"
         ],
         [
            "stazione_restaurant_and_coffee_bar",
            "address",
            "market_hill_city_centre"
         ],
         [
            "stazione_restaurant_and_coffee_bar",
            "area",
            "centre"
         ],
         [
            "stazione_restaurant_and_coffee_bar",
            "food",
            "italian"
         ],
         [
            "stazione_restaurant_and_coffee_bar",
            "phone",
            "01223352607"
         ],
         [
            "stazione_restaurant_and_coffee_bar",
            "postcode",
            "cb23nj"
         ],
         [
            "stazione_restaurant_and_coffee_bar",
            "pricerange",
            "expensive"
         ],
         [
            "stazione_restaurant_and_coffee_bar",
            "type",
            "restaurant"
         ],
         [
            "stazione_restaurant_and_coffee_bar",
            "choice",
            "many"
         ],
         [
            "pizza_hut_city_centre",
            "address",
            "regent_street_city_centre"
         ],
         [
            "pizza_hut_city_centre",
            "area",
            "centre"
         ],
         [
            "pizza_hut_city_centre",
            "food",
            "italian"
         ],
         [
            "pizza_hut_city_centre",
            "phone",
            "01223323737"
         ],
         [
            "pizza_hut_city_centre",
            "postcode",
            "cb21ab"
         ],
         [
            "pizza_hut_city_centre",
            "pricerange",
            "cheap"
         ],
         [
            "pizza_hut_city_centre",
            "type",
            "restaurant"
         ],
         [
            "pizza_hut_city_centre",
            "choice",
            "many"
         ],
         [
            "pizza_hut_cherry_hinton",
            "address",
            "g4_cambridge_leisure_park_clifton_way_cherry_hinton"
         ],
         [
            "pizza_hut_cherry_hinton",
            "area",
            "south"
         ],
         [
            "pizza_hut_cherry_hinton",
            "food",
            "italian"
         ],
         [
            "pizza_hut_cherry_hinton",
            "phone",
            "01223323737"
         ],
         [
            "pizza_hut_cherry_hinton",
            "postcode",
            "cb17dy"
         ],
         [
            "pizza_hut_cherry_hinton",
            "pricerange",
            "moderate"
         ],
         [
            "pizza_hut_cherry_hinton",
            "type",
            "restaurant"
         ],
         [
            "pizza_hut_cherry_hinton",
            "choice",
            "many"
         ],
         [
            "don_pasquale_pizzeria",
            "address",
            "12_market_hill_city_centre"
         ],
         [
            "don_pasquale_pizzeria",
            "area",
            "centre"
         ],
         [
            "don_pasquale_pizzeria",
            "food",
            "italian"
         ],
         [
            "don_pasquale_pizzeria",
            "phone",
            "01223350106"
         ],
         [
            "don_pasquale_pizzeria",
            "postcode",
            "cb23nj"
         ],
         [
            "don_pasquale_pizzeria",
            "pricerange",
            "expensive"
         ],
         [
            "don_pasquale_pizzeria",
            "type",
            "restaurant"
         ],
         [
            "don_pasquale_pizzeria",
            "choice",
            "many"
         ],
         [
            "caffe_uno",
            "address",
            "32_bridge_street_city_centre"
         ],
         [
            "caffe_uno",
            "area",
            "centre"
         ],
         [
            "caffe_uno",
            "food",
            "italian"
         ],
         [
            "caffe_uno",
            "phone",
            "01223448620"
         ],
         [
            "caffe_uno",
            "postcode",
            "cb21uj"
         ],
         [
            "caffe_uno",
            "pricerange",
            "expensive"
         ],
         [
            "caffe_uno",
            "type",
            "restaurant"
         ],
         [
            "caffe_uno",
            "choice",
            "many"
         ],
         [
            "pizza_express",
            "address",
            "regent_street_city_centre"
         ],
         [
            "pizza_express",
            "area",
            "centre"
         ],
         [
            "pizza_express",
            "food",
            "italian"
         ],
         [
            "pizza_express",
            "phone",
            "01223324033"
         ],
         [
            "pizza_express",
            "postcode",
            "cb21db"
         ],
         [
            "pizza_express",
            "pricerange",
            "moderate"
         ],
         [
            "pizza_express",
            "type",
            "restaurant"
         ],
         [
            "pizza_express",
            "choice",
            "many"
         ]
      ]
   },
   {
      "task": "restaurant",
      "utterances": [
         "i am looking for a restuarant in the expensive price range and should be in the centre",
         "i have found many restaurants with the criteria you gave me offering different kinds of food . do you have a preference for type of food ?",
         "i would prefer welsh food , please !",
         "i don ' t have any welsh restaurants that meet your criteria . would british or european be ok , or would you like a more exotic cuisine instead ?",
         "how about italian food ?",
         "how about cafe uno ?",
         "sure . what is their phone number and address there",
         "caffee uno is located at 32_bridge_street_city_centre and the phone number is 01223448620 .",
         "that is everything , still ironing out details , so i will call them later , thanks for your help ."
      ],
      "response": "you are quite welcome . do you need any further assistance ?",
      "reference_entities": [],
      "kg": [
         [
            "clowns_cafe",
            "address",
            "54_king_street_city_centre"
         ],
         [
            "clowns_cafe",
            "area",
            "centre"
         ],
         [
            "clowns_cafe",
            "food",
            "italian"
         ],
         [
            "clowns_cafe",
            "phone",
            "01223355711"
         ],
         [
            "clowns_cafe",
            "postcode",
            "cb11ln"
         ],
         [
            "clowns_cafe",
            "pricerange",
            "expensive"
         ],
         [
            "clowns_cafe",
            "type",
            "restaurant"
         ],
         [
            "clowns_cafe",
            "choice",
            "many"
         ],
         [
            "stazione_restaurant_and_coffee_bar",
            "address",
            "market_hill_city_centre"
         ],
         [
            "stazione_restaurant_and_coffee_bar",
            "area",
            "centre"
         ],
         [
            "stazione_restaurant_and_coffee_bar",
            "food",
            "italian"
         ],
         [
            "stazione_restaurant_and_coffee_bar",
            "phone",
            "01223352607"
         ],
         [
            "stazione_restaurant_and_coffee_bar",
            "postcode",
            "cb23nj"
         ],
         [
            "stazione_restaurant_and_coffee_bar",
            "pricerange",
            "expensive"
         ],
         [
            "stazione_restaurant_and_coffee_bar",
            "type",
            "restaurant"
         ],
         [
            "stazione_restaurant_and_coffee_bar",
            "choice",
            "many"
         ],
         [
            "pizza_hut_city_centre",
            "address",
            "regent_street_city_centre"
         ],
         [
            "pizza_hut_city_centre",
            "area",
            "centre"
         ],
         [
            "pizza_hut_city_centre",
            "food",
            "italian"
         ],
         [
            "pizza_hut_city_centre",
            "phone",
            "01223323737"
         ],
         [
            "pizza_hut_city_centre",
            "postcode",
            "cb21ab"
         ],
         [
            "pizza_hut_city_centre",
            "pricerange",
            "cheap"
         ],
         [
            "pizza_hut_city_centre",
            "type",
            "restaurant"
         ],
         [
            "pizza_hut_city_centre",
            "choice",
            "many"
         ],
         [
            "pizza_hut_cherry_hinton",
            "address",
            "g4_cambridge_leisure_park_clifton_way_cherry_hinton"
         ],
         [
            "pizza_hut_cherry_hinton",
            "area",
            "south"
         ],
         [
            "pizza_hut_cherry_hinton",
            "food",
            "italian"
         ],
         [
            "pizza_hut_cherry_hinton",
            "phone",
            "01223323737"
         ],
         [
            "pizza_hut_cherry_hinton",
            "postcode",
            "cb17dy"
         ],
         [
            "pizza_hut_cherry_hinton",
            "pricerange",
            "moderate"
         ],
         [
            "pizza_hut_cherry_hinton",
            "type",
            "restaurant"
         ],
         [
            "pizza_hut_cherry_hinton",
            "choice",
            "many"
         ],
         [
            "don_pasquale_pizzeria",
            "address",
            "12_market_hill_city_centre"
         ],
         [
            "don_pasquale_pizzeria",
            "area",
            "centre"
         ],
         [
            "don_pasquale_pizzeria",
            "food",
            "italian"
         ],
         [
            "don_pasquale_pizzeria",
            "phone",
            "01223350106"
         ],
         [
            "don_pasquale_pizzeria",
            "postcode",
            "cb23nj"
         ],
         [
            "don_pasquale_pizzeria",
            "pricerange",
            "expensive"
         ],
         [
            "don_pasquale_pizzeria",
            "type",
            "restaurant"
         ],
         [
            "don_pasquale_pizzeria",
            "choice",
            "many"
         ],
         [
            "caffe_uno",
            "address",
            "32_bridge_street_city_centre"
         ],
         [
            "caffe_uno",
            "area",
            "centre"
         ],
         [
            "caffe_uno",
            "food",
            "italian"
         ],
         [
            "caffe_uno",
            "phone",
            "01223448620"
         ],
         [
            "caffe_uno",
            "postcode",
            "cb21uj"
         ],
         [
            "caffe_uno",
            "pricerange",
            "expensive"
         ],
         [
            "caffe_uno",
            "type",
            "restaurant"
         ],
         [
            "caffe_uno",
            "choice",
            "many"
         ],
         [
            "pizza_express",
            "address",
            "regent_street_city_centre"
         ],
         [
            "pizza_express",
            "area",
            "centre"
         ],
         [
            "pizza_express",
            "food",
            "italian"
         ],
         [
            "pizza_express",
            "phone",
            "01223324033"
         ],
         [
            "pizza_express",
            "postcode",
            "cb21db"
         ],
         [
            "pizza_express",
            "pricerange",
            "moderate"
         ],
         [
            "pizza_express",
            "type",
            "restaurant"
         ],
         [
            "pizza_express",
            "choice",
            "many"
         ]
      ]
   },
   {
      "task": "restaurant",
      "utterances": [
         "i am looking for a restuarant in the expensive price range and should be in the centre",
         "i have found many restaurants with the criteria you gave me offering different kinds of food . do you have a preference for type of food ?",
         "i would prefer welsh food , please !",
         "i don ' t have any welsh restaurants that meet your criteria . would british or european be ok , or would you like a more exotic cuisine instead ?",
         "how about italian food ?",
         "how about cafe uno ?",
         "sure . what is their phone number and address there",
         "caffee uno is located at 32_bridge_street_city_centre and the phone number is 01223448620 .",
         "that is everything , still ironing out details , so i will call them later , thanks for your help .",
         "you are quite welcome . do you need any further assistance ?",
         "that was all i needed for now . thanks"
      ],
      "response": "thank you for using our services .",
      "reference_entities": [],
      "kg": [
         [
            "clowns_cafe",
            "address",
            "54_king_street_city_centre"
         ],
         [
            "clowns_cafe",
            "area",
            "centre"
         ],
         [
            "clowns_cafe",
            "food",
            "italian"
         ],
         [
            "clowns_cafe",
            "phone",
            "01223355711"
         ],
         [
            "clowns_cafe",
            "postcode",
            "cb11ln"
         ],
         [
            "clowns_cafe",
            "pricerange",
            "expensive"
         ],
         [
            "clowns_cafe",
            "type",
            "restaurant"
         ],
         [
            "clowns_cafe",
            "choice",
            "many"
         ],
         [
            "stazione_restaurant_and_coffee_bar",
            "address",
            "market_hill_city_centre"
         ],
         [
            "stazione_restaurant_and_coffee_bar",
            "area",
            "centre"
         ],
         [
            "stazione_restaurant_and_coffee_bar",
            "food",
            "italian"
         ],
         [
            "stazione_restaurant_and_coffee_bar",
            "phone",
            "01223352607"
         ],
         [
            "stazione_restaurant_and_coffee_bar",
            "postcode",
            "cb23nj"
         ],
         [
            "stazione_restaurant_and_coffee_bar",
            "pricerange",
            "expensive"
         ],
         [
            "stazione_restaurant_and_coffee_bar",
            "type",
            "restaurant"
         ],
         [
            "stazione_restaurant_and_coffee_bar",
            "choice",
            "many"
         ],
         [
            "pizza_hut_city_centre",
            "address",
            "regent_street_city_centre"
         ],
         [
            "pizza_hut_city_centre",
            "area",
            "centre"
         ],
         [
            "pizza_hut_city_centre",
            "food",
            "italian"
         ],
         [
            "pizza_hut_city_centre",
            "phone",
            "01223323737"
         ],
         [
            "pizza_hut_city_centre",
            "postcode",
            "cb21ab"
         ],
         [
            "pizza_hut_city_centre",
            "pricerange",
            "cheap"
         ],
         [
            "pizza_hut_city_centre",
            "type",
            "restaurant"
         ],
         [
            "pizza_hut_city_centre",
            "choice",
            "many"
         ],
         [
            "pizza_hut_cherry_hinton",
            "address",
            "g4_cambridge_leisure_park_clifton_way_cherry_hinton"
         ],
         [
            "pizza_hut_cherry_hinton",
            "area",
            "south"
         ],
         [
            "pizza_hut_cherry_hinton",
            "food",
            "italian"
         ],
         [
            "pizza_hut_cherry_hinton",
            "phone",
            "01223323737"
         ],
         [
            "pizza_hut_cherry_hinton",
            "postcode",
            "cb17dy"
         ],
         [
            "pizza_hut_cherry_hinton",
            "pricerange",
            "moderate"
         ],
         [
            "pizza_hut_cherry_hinton",
            "type",
            "restaurant"
         ],
         [
            "pizza_hut_cherry_hinton",
            "choice",
            "many"
         ],
         [
            "don_pasquale_pizzeria",
            "address",
            "12_market_hill_city_centre"
         ],
         [
            "don_pasquale_pizzeria",
            "area",
            "centre"
         ],
         [
            "don_pasquale_pizzeria",
            "food",
            "italian"
         ],
         [
            "don_pasquale_pizzeria",
            "phone",
            "01223350106"
         ],
         [
            "don_pasquale_pizzeria",
            "postcode",
            "cb23nj"
         ],
         [
            "don_pasquale_pizzeria",
            "pricerange",
            "expensive"
         ],
         [
            "don_pasquale_pizzeria",
            "type",
            "restaurant"
         ],
         [
            "don_pasquale_pizzeria",
            "choice",
            "many"
         ],
         [
            "caffe_uno",
            "address",
            "32_bridge_street_city_centre"
         ],
         [
            "caffe_uno",
            "area",
            "centre"
         ],
         [
            "caffe_uno",
            "food",
            "italian"
         ],
         [
            "caffe_uno",
            "phone",
            "01223448620"
         ],
         [
            "caffe_uno",
            "postcode",
            "cb21uj"
         ],
         [
            "caffe_uno",
            "pricerange",
            "expensive"
         ],
         [
            "caffe_uno",
            "type",
            "restaurant"
         ],
         [
            "caffe_uno",
            "choice",
            "many"
         ],
         [
            "pizza_express",
            "address",
            "regent_street_city_centre"
         ],
         [
            "pizza_express",
            "area",
            "centre"
         ],
         [
            "pizza_express",
            "food",
            "italian"
         ],
         [
            "pizza_express",
            "phone",
            "01223324033"
         ],
         [
            "pizza_express",
            "postcode",
            "cb21db"
         ],
         [
            "pizza_express",
            "pricerange",
            "moderate"
         ],
         [
            "pizza_express",
            "type",
            "restaurant"
         ],
         [
            "pizza_express",
            "choice",
            "many"
         ]
      ]
   },
   {
      "task": "hotel",
      "utterances": [
         "can you help me find a hotel ?"
      ],
      "response": "i sure can , what would you like for your hotel ?",
      "reference_entities": [],
      "kg": [
         [
            "warkworth_house",
            "address",
            "warkworth_terrace"
         ],
         [
            "warkworth_house",
            "area",
            "east"
         ],
         [
            "warkworth_house",
            "phone",
            "01223363682"
         ],
         [
            "warkworth_house",
            "postcode",
            "cb11ee"
         ],
         [
            "warkworth_house",
            "pricerange",
            "moderate"
         ],
         [
            "warkworth_house",
            "stars",
            "4_star"
         ],
         [
            "warkworth_house",
            "type",
            "guesthouse"
         ],
         [
            "warkworth_house",
            "choice",
            "11"
         ],
         [
            "aylesbray_lodge_guest_house",
            "address",
            "5_mowbray_road"
         ],
         [
            "aylesbray_lodge_guest_house",
            "area",
            "south"
         ],
         [
            "aylesbray_lodge_guest_house",
            "phone",
            "01223240089"
         ],
         [
            "aylesbray_lodge_guest_house",
            "postcode",
            "cb17sr"
         ],
         [
            "aylesbray_lodge_guest_house",
            "pricerange",
            "moderate"
         ],
         [
            "aylesbray_lodge_guest_house",
            "stars",
            "4_star"
         ],
         [
            "aylesbray_lodge_guest_house",
            "type",
            "guesthouse"
         ],
         [
            "aylesbray_lodge_guest_house",
            "choice",
            "11"
         ],
         [
            "limehouse",
            "address",
            "78-80_milton_road"
         ],
         [
            "limehouse",
            "area",
            "north"
         ],
         [
            "limehouse",
            "phone",
            "01223300552"
         ],
         [
            "limehouse",
            "postcode",
            "cb42je"
         ],
         [
            "limehouse",
            "pricerange",
            "moderate"
         ],
         [
            "limehouse",
            "stars",
            "4_star"
         ],
         [
            "limehouse",
            "type",
            "guesthouse"
         ],
         [
            "limehouse",
            "choice",
            "11"
         ],
         [
            "arbury_lodge_guesthouse",
            "address",
            "82_arbury_road"
         ],
         [
            "arbury_lodge_guesthouse",
            "area",
            "north"
         ],
         [
            "arbury_lodge_guesthouse",
            "phone",
            "01223364319"
         ],
         [
            "arbury_lodge_guesthouse",
            "postcode",
            "cb42je"
         ],
         [
            "arbury_lodge_guesthouse",
            "pricerange",
            "moderate"
         ],
         [
            "arbury_lodge_guesthouse",
            "stars",
            "4_star"
         ],
         [
            "arbury_lodge_guesthouse",
            "type",
            "guesthouse"
         ],
         [
            "arbury_lodge_guesthouse",
            "choice",
            "11"
         ],
         [
            "archway_house",
            "address",
            "52_gilbert_road"
         ],
         [
            "archway_house",
            "area",
            "north"
         ],
         [
            "archway_house",
            "phone",
            "01223575314"
         ],
         [
            "archway_house",
            "postcode",
            "cb43pe"
         ],
         [
            "archway_house",
            "pricerange",
            "moderate"
         ],
         [
            "archway_house",
            "stars",
            "4_star"
         ],
         [
            "archway_house",
            "type",
            "guesthouse"
         ],
         [
            "archway_house",
            "choice",
            "11"
         ],
         [
            "home_from_home",
            "address",
            "78-80_milton_road"
         ],
         [
            "home_from_home",
            "area",
            "north"
         ],
         [
            "home_from_home",
            "phone",
            "01223323555"
         ],
         [
            "home_from_home",
            "postcode",
            "cb41la"
         ],
         [
            "home_from_home",
            "pricerange",
            "moderate"
         ],
         [
            "home_from_home",
            "stars",
            "4_star"
         ],
         [
            "home_from_home",
            "type",
            "guesthouse"
         ],
         [
            "home_from_home",
            "choice",
            "11"
         ],
         [
            "a_and_b_guest_house",
            "address",
            "124_tenison_road"
         ],
         [
            "a_and_b_guest_house",
            "area",
            "east"
         ],
         [
            "a_and_b_guest_house",
            "phone",
            "01223315702"
         ],
         [
            "a_and_b_guest_house",
            "postcode",
            "cb12dp"
         ],
         [
            "a_and_b_guest_house",
            "pricerange",
            "moderate"
         ],
         [
            "a_and_b_guest_house",
            "stars",
            "4_star"
         ],
         [
            "a_and_b_guest_house",
            "type",
            "guesthouse"
         ]
      ]
   },
   {
      "task": "hotel",
      "utterances": [
         "can you help me find a hotel ?",
         "i sure can , what would you like for your hotel ?",
         "i ' m looking for something moderately priced with a 4_star rating ."
      ],
      "response": "i have 11 hotels that would meet your criteria . did you have a certain area that you would like to stay in ?",
      "reference_entities": [
         "11"
      ],
      "kg": [
         [
            "warkworth_house",
            "address",
            "warkworth_terrace"
         ],
         [
            "warkworth_house",
            "area",
            "east"
         ],
         [
            "warkworth_house",
            "phone",
            "01223363682"
         ],
         [
            "warkworth_house",
            "postcode",
            "cb11ee"
         ],
         [
            "warkworth_house",
            "pricerange",
            "moderate"
         ],
         [
            "warkworth_house",
            "stars",
            "4_star"
         ],
         [
            "warkworth_house",
            "type",
            "guesthouse"
         ],
         [
            "warkworth_house",
            "choice",
            "11"
         ],
         [
            "aylesbray_lodge_guest_house",
            "address",
            "5_mowbray_road"
         ],
         [
            "aylesbray_lodge_guest_house",
            "area",
            "south"
         ],
         [
            "aylesbray_lodge_guest_house",
            "phone",
            "01223240089"
         ],
         [
            "aylesbray_lodge_guest_house",
            "postcode",
            "cb17sr"
         ],
         [
            "aylesbray_lodge_guest_house",
            "pricerange",
            "moderate"
         ],
         [
            "aylesbray_lodge_guest_house",
            "stars",
            "4_star"
         ],
         [
            "aylesbray_lodge_guest_house",
            "type",
            "guesthouse"
         ],
         [
            "aylesbray_lodge_guest_house",
            "choice",
            "11"
         ],
         [
            "limehouse",
            "address",
            "78-80_milton_road"
         ],
         [
            "limehouse",
            "area",
            "north"
         ],
         [
            "limehouse",
            "phone",
            "01223300552"
         ],
         [
            "limehouse",
            "postcode",
            "cb42je"
         ],
         [
            "limehouse",
            "pricerange",
            "moderate"
         ],
         [
            "limehouse",
            "stars",
            "4_star"
         ],
         [
            "limehouse",
            "type",
            "guesthouse"
         ],
         [
            "limehouse",
            "choice",
            "11"
         ],
         [
            "arbury_lodge_guesthouse",
            "address",
            "82_arbury_road"
         ],
         [
            "arbury_lodge_guesthouse",
            "area",
            "north"
         ],
         [
            "arbury_lodge_guesthouse",
            "phone",
            "01223364319"
         ],
         [
            "arbury_lodge_guesthouse",
            "postcode",
            "cb42je"
         ],
         [
            "arbury_lodge_guesthouse",
            "pricerange",
            "moderate"
         ],
         [
            "arbury_lodge_guesthouse",
            "stars",
            "4_star"
         ],
         [
            "arbury_lodge_guesthouse",
            "type",
            "guesthouse"
         ],
         [
            "arbury_lodge_guesthouse",
            "choice",
            "11"
         ],
         [
            "archway_house",
            "address",
            "52_gilbert_road"
         ],
         [
            "archway_house",
            "area",
            "north"
         ],
         [
            "archway_house",
            "phone",
            "01223575314"
         ],
         [
            "archway_house",
            "postcode",
            "cb43pe"
         ],
         [
            "archway_house",
            "pricerange",
            "moderate"
         ],
         [
            "archway_house",
            "stars",
            "4_star"
         ],
         [
            "archway_house",
            "type",
            "guesthouse"
         ],
         [
            "archway_house",
            "choice",
            "11"
         ],
         [
            "home_from_home",
            "address",
            "78-80_milton_road"
         ],
         [
            "home_from_home",
            "area",
            "north"
         ],
         [
            "home_from_home",
            "phone",
            "01223323555"
         ],
         [
            "home_from_home",
            "postcode",
            "cb41la"
         ],
         [
            "home_from_home",
            "pricerange",
            "moderate"
         ],
         [
            "home_from_home",
            "stars",
            "4_star"
         ],
         [
            "home_from_home",
            "type",
            "guesthouse"
         ],
         [
            "home_from_home",
            "choice",
            "11"
         ],
         [
            "a_and_b_guest_house",
            "address",
            "124_tenison_road"
         ],
         [
            "a_and_b_guest_house",
            "area",
            "east"
         ],
         [
            "a_and_b_guest_house",
            "phone",
            "01223315702"
         ],
         [
            "a_and_b_guest_house",
            "postcode",
            "cb12dp"
         ],
         [
            "a_and_b_guest_house",
            "pricerange",
            "moderate"
         ],
         [
            "a_and_b_guest_house",
            "stars",
            "4_star"
         ],
         [
            "a_and_b_guest_house",
            "type",
            "guesthouse"
         ]
      ]
   },
   {
      "task": "hotel",
      "utterances": [
         "can you help me find a hotel ?",
         "i sure can , what would you like for your hotel ?",
         "i ' m looking for something moderately priced with a 4_star rating .",
         "i have 11 hotels that would meet your criteria . did you have a certain area that you would like to stay in ?",
         "no , but i would like to have free wifi ."
      ],
      "response": "there are several that meet your criteria . do you need free parking ?",
      "reference_entities": [],
      "kg": [
         [
            "warkworth_house",
            "address",
            "warkworth_terrace"
         ],
         [
            "warkworth_house",
            "area",
            "east"
         ],
         [
            "warkworth_house",
            "phone",
            "01223363682"
         ],
         [
            "warkworth_house",
            "postcode",
            "cb11ee"
         ],
         [
            "warkworth_house",
            "pricerange",
            "moderate"
         ],
         [
            "warkworth_house",
            "stars",
            "4_star"
         ],
         [
            "warkworth_house",
            "type",
            "guesthouse"
         ],
         [
            "warkworth_house",
            "choice",
            "11"
         ],
         [
            "aylesbray_lodge_guest_house",
            "address",
            "5_mowbray_road"
         ],
         [
            "aylesbray_lodge_guest_house",
            "area",
            "south"
         ],
         [
            "aylesbray_lodge_guest_house",
            "phone",
            "01223240089"
         ],
         [
            "aylesbray_lodge_guest_house",
            "postcode",
            "cb17sr"
         ],
         [
            "aylesbray_lodge_guest_house",
            "pricerange",
            "moderate"
         ],
         [
            "aylesbray_lodge_guest_house",
            "stars",
            "4_star"
         ],
         [
            "aylesbray_lodge_guest_house",
            "type",
            "guesthouse"
         ],
         [
            "aylesbray_lodge_guest_house",
            "choice",
            "11"
         ],
         [
            "limehouse",
            "address",
            "78-80_milton_road"
         ],
         [
            "limehouse",
            "area",
            "north"
         ],
         [
            "limehouse",
            "phone",
            "01223300552"
         ],
         [
            "limehouse",
            "postcode",
            "cb42je"
         ],
         [
            "limehouse",
            "pricerange",
            "moderate"
         ],
         [
            "limehouse",
            "stars",
            "4_star"
         ],
         [
            "limehouse",
            "type",
            "guesthouse"
         ],
         [
            "limehouse",
            "choice",
            "11"
         ],
         [
            "arbury_lodge_guesthouse",
            "address",
            "82_arbury_road"
         ],
         [
            "arbury_lodge_guesthouse",
            "area",
            "north"
         ],
         [
            "arbury_lodge_guesthouse",
            "phone",
            "01223364319"
         ],
         [
            "arbury_lodge_guesthouse",
            "postcode",
            "cb42je"
         ],
         [
            "arbury_lodge_guesthouse",
            "pricerange",
            "moderate"
         ],
         [
            "arbury_lodge_guesthouse",
            "stars",
            "4_star"
         ],
         [
            "arbury_lodge_guesthouse",
            "type",
            "guesthouse"
         ],
         [
            "arbury_lodge_guesthouse",
            "choice",
            "11"
         ],
         [
            "archway_house",
            "address",
            "52_gilbert_road"
         ],
         [
            "archway_house",
            "area",
            "north"
         ],
         [
            "archway_house",
            "phone",
            "01223575314"
         ],
         [
            "archway_house",
            "postcode",
            "cb43pe"
         ],
         [
            "archway_house",
            "pricerange",
            "moderate"
         ],
         [
            "archway_house",
            "stars",
            "4_star"
         ],
         [
            "archway_house",
            "type",
            "guesthouse"
         ],
         [
            "archway_house",
            "choice",
            "11"
         ],
         [
            "home_from_home",
            "address",
            "78-80_milton_road"
         ],
         [
            "home_from_home",
            "area",
            "north"
         ],
         [
            "home_from_home",
            "phone",
            "01223323555"
         ],
         [
            "home_from_home",
            "postcode",
            "cb41la"
         ],
         [
            "home_from_home",
            "pricerange",
            "moderate"
         ],
         [
            "home_from_home",
            "stars",
            "4_star"
         ],
         [
            "home_from_home",
            "type",
            "guesthouse"
         ],
         [
            "home_from_home",
            "choice",
            "11"
         ],
         [
            "a_and_b_guest_house",
            "address",
            "124_tenison_road"
         ],
         [
            "a_and_b_guest_house",
            "area",
            "east"
         ],
         [
            "a_and_b_guest_house",
            "phone",
            "01223315702"
         ],
         [
            "a_and_b_guest_house",
            "postcode",
            "cb12dp"
         ],
         [
            "a_and_b_guest_house",
            "pricerange",
            "moderate"
         ],
         [
            "a_and_b_guest_house",
            "stars",
            "4_star"
         ],
         [
            "a_and_b_guest_house",
            "type",
            "guesthouse"
         ]
      ]
   },
   {
      "task": "hotel",
      "utterances": [
         "can you help me find a hotel ?",
         "i sure can , what would you like for your hotel ?",
         "i ' m looking for something moderately priced with a 4_star rating .",
         "i have 11 hotels that would meet your criteria . did you have a certain area that you would like to stay in ?",
         "no , but i would like to have free wifi .",
         "there are several that meet your criteria . do you need free parking ?",
         "that does not matter . which one would you recommend ?"
      ],
      "response": "i recommend the a_and_b_guest_house . do you want me to book it for you ?",
      "reference_entities": [
         "a_and_b_guest_house"
      ],
      "kg": [
         [
            "warkworth_house",
            "address",
            "warkworth_terrace"
         ],
         [
            "warkworth_house",
            "area",
            "east"
         ],
         [
            "warkworth_house",
            "phone",
            "01223363682"
         ],
         [
            "warkworth_house",
            "postcode",
            "cb11ee"
         ],
         [
            "warkworth_house",
            "pricerange",
            "moderate"
         ],
         [
            "warkworth_house",
            "stars",
            "4_star"
         ],
         [
            "warkworth_house",
            "type",
            "guesthouse"
         ],
         [
            "warkworth_house",
            "choice",
            "11"
         ],
         [
            "aylesbray_lodge_guest_house",
            "address",
            "5_mowbray_road"
         ],
         [
            "aylesbray_lodge_guest_house",
            "area",
            "south"
         ],
         [
            "aylesbray_lodge_guest_house",
            "phone",
            "01223240089"
         ],
         [
            "aylesbray_lodge_guest_house",
            "postcode",
            "cb17sr"
         ],
         [
            "aylesbray_lodge_guest_house",
            "pricerange",
            "moderate"
         ],
         [
            "aylesbray_lodge_guest_house",
            "stars",
            "4_star"
         ],
         [
            "aylesbray_lodge_guest_house",
            "type",
            "guesthouse"
         ],
         [
            "aylesbray_lodge_guest_house",
            "choice",
            "11"
         ],
         [
            "limehouse",
            "address",
            "78-80_milton_road"
         ],
         [
            "limehouse",
            "area",
            "north"
         ],
         [
            "limehouse",
            "phone",
            "01223300552"
         ],
         [
            "limehouse",
            "postcode",
            "cb42je"
         ],
         [
            "limehouse",
            "pricerange",
            "moderate"
         ],
         [
            "limehouse",
            "stars",
            "4_star"
         ],
         [
            "limehouse",
            "type",
            "guesthouse"
         ],
         [
            "limehouse",
            "choice",
            "11"
         ],
         [
            "arbury_lodge_guesthouse",
            "address",
            "82_arbury_road"
         ],
         [
            "arbury_lodge_guesthouse",
            "area",
            "north"
         ],
         [
            "arbury_lodge_guesthouse",
            "phone",
            "01223364319"
         ],
         [
            "arbury_lodge_guesthouse",
            "postcode",
            "cb42je"
         ],
         [
            "arbury_lodge_guesthouse",
            "pricerange",
            "moderate"
         ],
         [
            "arbury_lodge_guesthouse",
            "stars",
            "4_star"
         ],
         [
            "arbury_lodge_guesthouse",
            "type",
            "guesthouse"
         ],
         [
            "arbury_lodge_guesthouse",
            "choice",
            "11"
         ],
         [
            "archway_house",
            "address",
            "52_gilbert_road"
         ],
         [
            "archway_house",
            "area",
            "north"
         ],
         [
            "archway_house",
            "phone",
            "01223575314"
         ],
         [
            "archway_house",
            "postcode",
            "cb43pe"
         ],
         [
            "archway_house",
            "pricerange",
            "moderate"
         ],
         [
            "archway_house",
            "stars",
            "4_star"
         ],
         [
            "archway_house",
            "type",
            "guesthouse"
         ],
         [
            "archway_house",
            "choice",
            "11"
         ],
         [
            "home_from_home",
            "address",
            "78-80_milton_road"
         ],
         [
            "home_from_home",
            "area",
            "north"
         ],
         [
            "home_from_home",
            "phone",
            "01223323555"
         ],
         [
            "home_from_home",
            "postcode",
            "cb41la"
         ],
         [
            "home_from_home",
            "pricerange",
            "moderate"
         ],
         [
            "home_from_home",
            "stars",
            "4_star"
         ],
         [
            "home_from_home",
            "type",
            "guesthouse"
         ],
         [
            "home_from_home",
            "choice",
            "11"
         ],
         [
            "a_and_b_guest_house",
            "address",
            "124_tenison_road"
         ],
         [
            "a_and_b_guest_house",
            "area",
            "east"
         ],
         [
            "a_and_b_guest_house",
            "phone",
            "01223315702"
         ],
         [
            "a_and_b_guest_house",
            "postcode",
            "cb12dp"
         ],
         [
            "a_and_b_guest_house",
            "pricerange",
            "moderate"
         ],
         [
            "a_and_b_guest_house",
            "stars",
            "4_star"
         ],
         [
            "a_and_b_guest_house",
            "type",
            "guesthouse"
         ]
      ]
   },
   {
      "task": "hotel",
      "utterances": [
         "can you help me find a hotel ?",
         "i sure can , what would you like for your hotel ?",
         "i ' m looking for something moderately priced with a 4_star rating .",
         "i have 11 hotels that would meet your criteria . did you have a certain area that you would like to stay in ?",
         "no , but i would like to have free wifi .",
         "there are several that meet your criteria . do you need free parking ?",
         "that does not matter . which one would you recommend ?",
         "i recommend the a_and_b_guest_house . do you want me to book it for you ?",
         "actually , i would like something that has 4_star . does a and b have 4_star ?"
      ],
      "response": "yes , a & b guesthouse does have 4_star . are you ready to book a room ?",
      "reference_entities": [
         "4_star",
         "guesthouse"
      ],
      "kg": [
         [
            "warkworth_house",
            "address",
            "warkworth_terrace"
         ],
         [
            "warkworth_house",
            "area",
            "east"
         ],
         [
            "warkworth_house",
            "phone",
            "01223363682"
         ],
         [
            "warkworth_house",
            "postcode",
            "cb11ee"
         ],
         [
            "warkworth_house",
            "pricerange",
            "moderate"
         ],
         [
            "warkworth_house",
            "stars",
            "4_star"
         ],
         [
            "warkworth_house",
            "type",
            "guesthouse"
         ],
         [
            "warkworth_house",
            "choice",
            "11"
         ],
         [
            "aylesbray_lodge_guest_house",
            "address",
            "5_mowbray_road"
         ],
         [
            "aylesbray_lodge_guest_house",
            "area",
            "south"
         ],
         [
            "aylesbray_lodge_guest_house",
            "phone",
            "01223240089"
         ],
         [
            "aylesbray_lodge_guest_house",
            "postcode",
            "cb17sr"
         ],
         [
            "aylesbray_lodge_guest_house",
            "pricerange",
            "moderate"
         ],
         [
            "aylesbray_lodge_guest_house",
            "stars",
            "4_star"
         ],
         [
            "aylesbray_lodge_guest_house",
            "type",
            "guesthouse"
         ],
         [
            "aylesbray_lodge_guest_house",
            "choice",
            "11"
         ],
         [
            "limehouse",
            "address",
            "78-80_milton_road"
         ],
         [
            "limehouse",
            "area",
            "north"
         ],
         [
            "limehouse",
            "phone",
            "01223300552"
         ],
         [
            "limehouse",
            "postcode",
            "cb42je"
         ],
         [
            "limehouse",
            "pricerange",
            "moderate"
         ],
         [
            "limehouse",
            "stars",
            "4_star"
         ],
         [
            "limehouse",
            "type",
            "guesthouse"
         ],
         [
            "limehouse",
            "choice",
            "11"
         ],
         [
            "arbury_lodge_guesthouse",
            "address",
            "82_arbury_road"
         ],
         [
            "arbury_lodge_guesthouse",
            "area",
            "north"
         ],
         [
            "arbury_lodge_guesthouse",
            "phone",
            "01223364319"
         ],
         [
            "arbury_lodge_guesthouse",
            "postcode",
            "cb42je"
         ],
         [
            "arbury_lodge_guesthouse",
            "pricerange",
            "moderate"
         ],
         [
            "arbury_lodge_guesthouse",
            "stars",
            "4_star"
         ],
         [
            "arbury_lodge_guesthouse",
            "type",
            "guesthouse"
         ],
         [
            "arbury_lodge_guesthouse",
            "choice",
            "11"
         ],
         [
            "archway_house",
            "address",
            "52_gilbert_road"
         ],
         [
            "archway_house",
            "area",
            "north"
         ],
         [
            "archway_house",
            "phone",
            "01223575314"
         ],
         [
            "archway_house",
            "postcode",
            "cb43pe"
         ],
         [
            "archway_house",
            "pricerange",
            "moderate"
         ],
         [
            "archway_house",
            "stars",
            "4_star"
         ],
         [
            "archway_house",
            "type",
            "guesthouse"
         ],
         [
            "archway_house",
            "choice",
            "11"
         ],
         [
            "home_from_home",
            "address",
            "78-80_milton_road"
         ],
         [
            "home_from_home",
            "area",
            "north"
         ],
         [
            "home_from_home",
            "phone",
            "01223323555"
         ],
         [
            "home_from_home",
            "postcode",
            "cb41la"
         ],
         [
            "home_from_home",
            "pricerange",
            "moderate"
         ],
         [
            "home_from_home",
            "stars",
            "4_star"
         ],
         [
            "home_from_home",
            "type",
            "guesthouse"
         ],
         [
            "home_from_home",
            "choice",
            "11"
         ],
         [
            "a_and_b_guest_house",
            "address",
            "124_tenison_road"
         ],
         [
            "a_and_b_guest_house",
            "area",
            "east"
         ],
         [
            "a_and_b_guest_house",
            "phone",
            "01223315702"
         ],
         [
            "a_and_b_guest_house",
            "postcode",
            "cb12dp"
         ],
         [
            "a_and_b_guest_house",
            "pricerange",
            "moderate"
         ],
         [
            "a_and_b_guest_house",
            "stars",
            "4_star"
         ],
         [
            "a_and_b_guest_house",
            "type",
            "guesthouse"
         ]
      ]
   },
   {
      "task": "hotel",
      "utterances": [
         "can you help me find a hotel ?",
         "i sure can , what would you like for your hotel ?",
         "i ' m looking for something moderately priced with a 4_star rating .",
         "i have 11 hotels that would meet your criteria . did you have a certain area that you would like to stay in ?",
         "no , but i would like to have free wifi .",
         "there are several that meet your criteria . do you need free parking ?",
         "that does not matter . which one would you recommend ?",
         "i recommend the a_and_b_guest_house . do you want me to book it for you ?",
         "actually , i would like something that has 4_star . does a and b have 4_star ?",
         "yes , a & b guesthouse does have 4_star . are you ready to book a room ?",
         "yes , and can i get the phone number for the guesthouse , please ."
      ],
      "response": "the number is 01223315702 . is there anything else that i can help you with ?",
      "reference_entities": [
         "01223315702"
      ],
      "kg": [
         [
            "warkworth_house",
            "address",
            "warkworth_terrace"
         ],
         [
            "warkworth_house",
            "area",
            "east"
         ],
         [
            "warkworth_house",
            "phone",
            "01223363682"
         ],
         [
            "warkworth_house",
            "postcode",
            "cb11ee"
         ],
         [
            "warkworth_house",
            "pricerange",
            "moderate"
         ],
         [
            "warkworth_house",
            "stars",
            "4_star"
         ],
         [
            "warkworth_house",
            "type",
            "guesthouse"
         ],
         [
            "warkworth_house",
            "choice",
            "11"
         ],
         [
            "aylesbray_lodge_guest_house",
            "address",
            "5_mowbray_road"
         ],
         [
            "aylesbray_lodge_guest_house",
            "area",
            "south"
         ],
         [
            "aylesbray_lodge_guest_house",
            "phone",
            "01223240089"
         ],
         [
            "aylesbray_lodge_guest_house",
            "postcode",
            "cb17sr"
         ],
         [
            "aylesbray_lodge_guest_house",
            "pricerange",
            "moderate"
         ],
         [
            "aylesbray_lodge_guest_house",
            "stars",
            "4_star"
         ],
         [
            "aylesbray_lodge_guest_house",
            "type",
            "guesthouse"
         ],
         [
            "aylesbray_lodge_guest_house",
            "choice",
            "11"
         ],
         [
            "limehouse",
            "address",
            "78-80_milton_road"
         ],
         [
            "limehouse",
            "area",
            "north"
         ],
         [
            "limehouse",
            "phone",
            "01223300552"
         ],
         [
            "limehouse",
            "postcode",
            "cb42je"
         ],
         [
            "limehouse",
            "pricerange",
            "moderate"
         ],
         [
            "limehouse",
            "stars",
            "4_star"
         ],
         [
            "limehouse",
            "type",
            "guesthouse"
         ],
         [
            "limehouse",
            "choice",
            "11"
         ],
         [
            "arbury_lodge_guesthouse",
            "address",
            "82_arbury_road"
         ],
         [
            "arbury_lodge_guesthouse",
            "area",
            "north"
         ],
         [
            "arbury_lodge_guesthouse",
            "phone",
            "01223364319"
         ],
         [
            "arbury_lodge_guesthouse",
            "postcode",
            "cb42je"
         ],
         [
            "arbury_lodge_guesthouse",
            "pricerange",
            "moderate"
         ],
         [
            "arbury_lodge_guesthouse",
            "stars",
            "4_star"
         ],
         [
            "arbury_lodge_guesthouse",
            "type",
            "guesthouse"
         ],
         [
            "arbury_lodge_guesthouse",
            "choice",
            "11"
         ],
         [
            "archway_house",
            "address",
            "52_gilbert_road"
         ],
         [
            "archway_house",
            "area",
            "north"
         ],
         [
            "archway_house",
            "phone",
            "01223575314"
         ],
         [
            "archway_house",
            "postcode",
            "cb43pe"
         ],
         [
            "archway_house",
            "pricerange",
            "moderate"
         ],
         [
            "archway_house",
            "stars",
            "4_star"
         ],
         [
            "archway_house",
            "type",
            "guesthouse"
         ],
         [
            "archway_house",
            "choice",
            "11"
         ],
         [
            "home_from_home",
            "address",
            "78-80_milton_road"
         ],
         [
            "home_from_home",
            "area",
            "north"
         ],
         [
            "home_from_home",
            "phone",
            "01223323555"
         ],
         [
            "home_from_home",
            "postcode",
            "cb41la"
         ],
         [
            "home_from_home",
            "pricerange",
            "moderate"
         ],
         [
            "home_from_home",
            "stars",
            "4_star"
         ],
         [
            "home_from_home",
            "type",
            "guesthouse"
         ],
         [
            "home_from_home",
            "choice",
            "11"
         ],
         [
            "a_and_b_guest_house",
            "address",
            "124_tenison_road"
         ],
         [
            "a_and_b_guest_house",
            "area",
            "east"
         ],
         [
            "a_and_b_guest_house",
            "phone",
            "01223315702"
         ],
         [
            "a_and_b_guest_house",
            "postcode",
            "cb12dp"
         ],
         [
            "a_and_b_guest_house",
            "pricerange",
            "moderate"
         ],
         [
            "a_and_b_guest_house",
            "stars",
            "4_star"
         ],
         [
            "a_and_b_guest_house",
            "type",
            "guesthouse"
         ]
      ]
   },
   {
      "task": "hotel",
      "utterances": [
         "can you help me find a hotel ?",
         "i sure can , what would you like for your hotel ?",
         "i ' m looking for something moderately priced with a 4_star rating .",
         "i have 11 hotels that would meet your criteria . did you have a certain area that you would like to stay in ?",
         "no , but i would like to have free wifi .",
         "there are several that meet your criteria . do you need free parking ?",
         "that does not matter . which one would you recommend ?",
         "i recommend the a_and_b_guest_house . do you want me to book it for you ?",
         "actually , i would like something that has 4_star . does a and b have 4_star ?",
         "yes , a & b guesthouse does have 4_star . are you ready to book a room ?",
         "yes , and can i get the phone number for the guesthouse , please .",
         "the number is 01223315702 . is there anything else that i can help you with ?",
         "no , you have been very helpful , thanks . i don ' t need anything else at the moment . bye ."
      ],
      "response": "have a great day !",
      "reference_entities": [],
      "kg": [
         [
            "warkworth_house",
            "address",
            "warkworth_terrace"
         ],
         [
            "warkworth_house",
            "area",
            "east"
         ],
         [
            "warkworth_house",
            "phone",
            "01223363682"
         ],
         [
            "warkworth_house",
            "postcode",
            "cb11ee"
         ],
         [
            "warkworth_house",
            "pricerange",
            "moderate"
         ],
         [
            "warkworth_house",
            "stars",
            "4_star"
         ],
         [
            "warkworth_house",
            "type",
            "guesthouse"
         ],
         [
            "warkworth_house",
            "choice",
            "11"
         ],
         [
            "aylesbray_lodge_guest_house",
            "address",
            "5_mowbray_road"
         ],
         [
            "aylesbray_lodge_guest_house",
            "area",
            "south"
         ],
         [
            "aylesbray_lodge_guest_house",
            "phone",
            "01223240089"
         ],
         [
            "aylesbray_lodge_guest_house",
            "postcode",
            "cb17sr"
         ],
         [
            "aylesbray_lodge_guest_house",
            "pricerange",
            "moderate"
         ],
         [
            "aylesbray_lodge_guest_house",
            "stars",
            "4_star"
         ],
         [
            "aylesbray_lodge_guest_house",
            "type",
            "guesthouse"
         ],
         [
            "aylesbray_lodge_guest_house",
            "choice",
            "11"
         ],
         [
            "limehouse",
            "address",
            "78-80_milton_road"
         ],
         [
            "limehouse",
            "area",
            "north"
         ],
         [
            "limehouse",
            "phone",
            "01223300552"
         ],
         [
            "limehouse",
            "postcode",
            "cb42je"
         ],
         [
            "limehouse",
            "pricerange",
            "moderate"
         ],
         [
            "limehouse",
            "stars",
            "4_star"
         ],
         [
            "limehouse",
            "type",
            "guesthouse"
         ],
         [
            "limehouse",
            "choice",
            "11"
         ],
         [
            "arbury_lodge_guesthouse",
            "address",
            "82_arbury_road"
         ],
         [
            "arbury_lodge_guesthouse",
            "area",
            "north"
         ],
         [
            "arbury_lodge_guesthouse",
            "phone",
            "01223364319"
         ],
         [
            "arbury_lodge_guesthouse",
            "postcode",
            "cb42je"
         ],
         [
            "arbury_lodge_guesthouse",
            "pricerange",
            "moderate"
         ],
         [
            "arbury_lodge_guesthouse",
            "stars",
            "4_star"
         ],
         [
            "arbury_lodge_guesthouse",
            "type",
            "guesthouse"
         ],
         [
            "arbury_lodge_guesthouse",
            "choice",
            "11"
         ],
         [
            "archway_house",
            "address",
            "52_gilbert_road"
         ],
         [
            "archway_house",
            "area",
            "north"
         ],
         [
            "archway_house",
            "phone",
            "01223575314"
         ],
         [
            "archway_house",
            "postcode",
            "cb43pe"
         ],
         [
            "archway_house",
            "pricerange",
            "moderate"
         ],
         [
            "archway_house",
            "stars",
            "4_star"
         ],
         [
            "archway_house",
            "type",
            "guesthouse"
         ],
         [
            "archway_house",
            "choice",
            "11"
         ],
         [
            "home_from_home",
            "address",
            "78-80_milton_road"
         ],
         [
            "home_from_home",
            "area",
            "north"
         ],
         [
            "home_from_home",
            "phone",
            "01223323555"
         ],
         [
            "home_from_home",
            "postcode",
            "cb41la"
         ],
         [
            "home_from_home",
            "pricerange",
            "moderate"
         ],
         [
            "home_from_home",
            "stars",
            "4_star"
         ],
         [
            "home_from_home",
            "type",
            "guesthouse"
         ],
         [
            "home_from_home",
            "choice",
            "11"
         ],
         [
            "a_and_b_guest_house",
            "address",
            "124_tenison_road"
         ],
         [
            "a_and_b_guest_house",
            "area",
            "east"
         ],
         [
            "a_and_b_guest_house",
            "phone",
            "01223315702"
         ],
         [
            "a_and_b_guest_house",
            "postcode",
            "cb12dp"
         ],
         [
            "a_and_b_guest_house",
            "pricerange",
            "moderate"
         ],
         [
            "a_and_b_guest_house",
            "stars",
            "4_star"
         ],
         [
            "a_and_b_guest_house",
            "type",
            "guesthouse"
         ]
      ]
   },
   {
      "task": "restaurant",
      "utterances": [
         "hi , i need a place to eat in the centre for a medium price range . what do you have that you can suggest ?"
      ],
      "response": "we have 21 of those , including those serving british food and many other types . can you narrow it down some ?",
      "reference_entities": [
         "british",
         "21"
      ],
      "kg": [
         [
            "cotto",
            "address",
            "183_east_road_city_centre"
         ],
         [
            "cotto",
            "area",
            "centre"
         ],
         [
            "cotto",
            "food",
            "british"
         ],
         [
            "cotto",
            "phone",
            "01223302010"
         ],
         [
            "cotto",
            "postcode",
            "cb11bg"
         ],
         [
            "cotto",
            "pricerange",
            "moderate"
         ],
         [
            "cotto",
            "type",
            "restaurant"
         ],
         [
            "the_oak_bistro",
            "address",
            "6_lensfield_road"
         ],
         [
            "the_oak_bistro",
            "area",
            "centre"
         ],
         [
            "the_oak_bistro",
            "food",
            "british"
         ],
         [
            "the_oak_bistro",
            "phone",
            "01223323361"
         ],
         [
            "the_oak_bistro",
            "postcode",
            "cb21eg"
         ],
         [
            "the_oak_bistro",
            "pricerange",
            "moderate"
         ],
         [
            "the_oak_bistro",
            "type",
            "restaurant"
         ],
         [
            "the_oak_bistro",
            "choice",
            "21"
         ],
         [
            "the_oak_bistro",
            "ref",
            "rx6xp8kp"
         ],
         [
            "lan_hong_house",
            "address",
            "12_norfolk_street_city_centre"
         ],
         [
            "lan_hong_house",
            "area",
            "centre"
         ],
         [
            "lan_hong_house",
            "food",
            "chinese"
         ],
         [
            "lan_hong_house",
            "phone",
            "01223350420"
         ],
         [
            "lan_hong_house",
            "postcode",
            "cb12lf"
         ],
         [
            "lan_hong_house",
            "pricerange",
            "moderate"
         ],
         [
            "lan_hong_house",
            "type",
            "restaurant"
         ],
         [
            "lan_hong_house",
            "choice",
            "21"
         ],
         [
            "lan_hong_house",
            "ref",
            "rx6xp8kp"
         ],
         [
            "efes_restaurant",
            "address",
            "king_street_city_centre"
         ],
         [
            "efes_restaurant",
            "area",
            "centre"
         ],
         [
            "efes_restaurant",
            "food",
            "turkish"
         ],
         [
            "efes_restaurant",
            "phone",
            "01223500005"
         ],
         [
            "efes_restaurant",
            "postcode",
            "cb11ln"
         ],
         [
            "efes_restaurant",
            "pricerange",
            "moderate"
         ],
         [
            "efes_restaurant",
            "type",
            "restaurant"
         ],
         [
            "efes_restaurant",
            "choice",
            "21"
         ],
         [
            "efes_restaurant",
            "ref",
            "rx6xp8kp"
         ],
         [
            "yippee_noodle_bar",
            "address",
            "40428_king_street_city_centre"
         ],
         [
            "yippee_noodle_bar",
            "area",
            "centre"
         ],
         [
            "yippee_noodle_bar",
            "food",
            "asian_oriental"
         ],
         [
            "yippee_noodle_bar",
            "phone",
            "01223518111"
         ],
         [
            "yippee_noodle_bar",
            "postcode",
            "cb11lh"
         ],
         [
            "yippee_noodle_bar",
            "pricerange",
            "moderate"
         ],
         [
            "yippee_noodle_bar",
            "type",
            "restaurant"
         ],
         [
            "yippee_noodle_bar",
            "choice",
            "21"
         ],
         [
            "yippee_noodle_bar",
            "ref",
            "rx6xp8kp"
         ],
         [
            "the_copper_kettle",
            "address",
            "4_kings_parade_city_centre"
         ],
         [
            "the_copper_kettle",
            "area",
            "centre"
         ],
         [
            "the_copper_kettle",
            "food",
            "british"
         ],
         [
            "the_copper_kettle",
            "phone",
            "01223365068"
         ],
         [
            "the_copper_kettle",
            "postcode",
            "cb21sj"
         ],
         [
            "the_copper_kettle",
            "pricerange",
            "moderate"
         ],
         [
            "the_copper_kettle",
            "type",
            "restaurant"
         ],
         [
            "the_copper_kettle",
            "choice",
            "21"
         ],
         [
            "the_copper_kettle",
            "ref",
            "rx6xp8kp"
         ],
         [
            "riverside_brasserie",
            "address",
            "doubletree_by_hilton_cambridge_granta_place_mill_lane"
         ],
         [
            "riverside_brasserie",
            "area",
            "centre"
         ],
         [
            "riverside_brasserie",
            "food",
            "modern_european"
         ],
         [
            "riverside_brasserie",
            "phone",
            "01223259988"
         ],
         [
            "riverside_brasserie",
            "postcode",
            "cb21rt"
         ],
         [
            "riverside_brasserie",
            "pricerange",
            "moderate"
         ],
         [
            "riverside_brasserie",
            "type",
            "restaurant"
         ],
         [
            "riverside_brasserie",
            "choice",
            "21"
         ],
         [
            "riverside_brasserie",
            "ref",
            "rx6xp8kp"
         ]
      ]
   },
   {
      "task": "restaurant",
      "utterances": [
         "hi , i need a place to eat in the centre for a medium price range . what do you have that you can suggest ?",
         "we have 21 of those , including those serving british food and many other types . can you narrow it down some ?",
         "sure , can you try to find a british restaurant ?"
      ],
      "response": "cotto is very good . can i reserve a table for you ?",
      "reference_entities": [
         "cotto"
      ],
      "kg": [
         [
            "cotto",
            "address",
            "183_east_road_city_centre"
         ],
         [
            "cotto",
            "area",
            "centre"
         ],
         [
            "cotto",
            "food",
            "british"
         ],
         [
            "cotto",
            "phone",
            "01223302010"
         ],
         [
            "cotto",
            "postcode",
            "cb11bg"
         ],
         [
            "cotto",
            "pricerange",
            "moderate"
         ],
         [
            "cotto",
            "type",
            "restaurant"
         ],
         [
            "the_oak_bistro",
            "address",
            "6_lensfield_road"
         ],
         [
            "the_oak_bistro",
            "area",
            "centre"
         ],
         [
            "the_oak_bistro",
            "food",
            "british"
         ],
         [
            "the_oak_bistro",
            "phone",
            "01223323361"
         ],
         [
            "the_oak_bistro",
            "postcode",
            "cb21eg"
         ],
         [
            "the_oak_bistro",
            "pricerange",
            "moderate"
         ],
         [
            "the_oak_bistro",
            "type",
            "restaurant"
         ],
         [
            "the_oak_bistro",
            "choice",
            "21"
         ],
         [
            "the_oak_bistro",
            "ref",
            "rx6xp8kp"
         ],
         [
            "lan_hong_house",
            "address",
            "12_norfolk_street_city_centre"
         ],
         [
            "lan_hong_house",
            "area",
            "centre"
         ],
         [
            "lan_hong_house",
            "food",
            "chinese"
         ],
         [
            "lan_hong_house",
            "phone",
            "01223350420"
         ],
         [
            "lan_hong_house",
            "postcode",
            "cb12lf"
         ],
         [
            "lan_hong_house",
            "pricerange",
            "moderate"
         ],
         [
            "lan_hong_house",
            "type",
            "restaurant"
         ],
         [
            "lan_hong_house",
            "choice",
            "21"
         ],
         [
            "lan_hong_house",
            "ref",
            "rx6xp8kp"
         ],
         [
            "efes_restaurant",
            "address",
            "king_street_city_centre"
         ],
         [
            "efes_restaurant",
            "area",
            "centre"
         ],
         [
            "efes_restaurant",
            "food",
            "turkish"
         ],
         [
            "efes_restaurant",
            "phone",
            "01223500005"
         ],
         [
            "efes_restaurant",
            "postcode",
            "cb11ln"
         ],
         [
            "efes_restaurant",
            "pricerange",
            "moderate"
         ],
         [
            "efes_restaurant",
            "type",
            "restaurant"
         ],
         [
            "efes_restaurant",
            "choice",
            "21"
         ],
         [
            "efes_restaurant",
            "ref",
            "rx6xp8kp"
         ],
         [
            "yippee_noodle_bar",
            "address",
            "40428_king_street_city_centre"
         ],
         [
            "yippee_noodle_bar",
            "area",
            "centre"
         ],
         [
            "yippee_noodle_bar",
            "food",
            "asian_oriental"
         ],
         [
            "yippee_noodle_bar",
            "phone",
            "01223518111"
         ],
         [
            "yippee_noodle_bar",
            "postcode",
            "cb11lh"
         ],
         [
            "yippee_noodle_bar",
            "pricerange",
            "moderate"
         ],
         [
            "yippee_noodle_bar",
            "type",
            "restaurant"
         ],
         [
            "yippee_noodle_bar",
            "choice",
            "21"
         ],
         [
            "yippee_noodle_bar",
            "ref",
            "rx6xp8kp"
         ],
         [
            "the_copper_kettle",
            "address",
            "4_kings_parade_city_centre"
         ],
         [
            "the_copper_kettle",
            "area",
            "centre"
         ],
         [
            "the_copper_kettle",
            "food",
            "british"
         ],
         [
            "the_copper_kettle",
            "phone",
            "01223365068"
         ],
         [
            "the_copper_kettle",
            "postcode",
            "cb21sj"
         ],
         [
            "the_copper_kettle",
            "pricerange",
            "moderate"
         ],
         [
            "the_copper_kettle",
            "type",
            "restaurant"
         ],
         [
            "the_copper_kettle",
            "choice",
            "21"
         ],
         [
            "the_copper_kettle",
            "ref",
            "rx6xp8kp"
         ],
         [
            "riverside_brasserie",
            "address",
            "doubletree_by_hilton_cambridge_granta_place_mill_lane"
         ],
         [
            "riverside_brasserie",
            "area",
            "centre"
         ],
         [
            "riverside_brasserie",
            "food",
            "modern_european"
         ],
         [
            "riverside_brasserie",
            "phone",
            "01223259988"
         ],
         [
            "riverside_brasserie",
            "postcode",
            "cb21rt"
         ],
         [
            "riverside_brasserie",
            "pricerange",
            "moderate"
         ],
         [
            "riverside_brasserie",
            "type",
            "restaurant"
         ],
         [
            "riverside_brasserie",
            "choice",
            "21"
         ],
         [
            "riverside_brasserie",
            "ref",
            "rx6xp8kp"
         ]
      ]
   },
   {
      "task": "restaurant",
      "utterances": [
         "hi , i need a place to eat in the centre for a medium price range . what do you have that you can suggest ?",
         "we have 21 of those , including those serving british food and many other types . can you narrow it down some ?",
         "sure , can you try to find a british restaurant ?",
         "cotto is very good . can i reserve a table for you ?",
         "that sounds great . i need a reservation for 6 people at 14:45 on wednesday ."
      ],
      "response": "i was able to make a reservation for 6 people at cotto on wednesday at 14:45 . your reference number is rx6xp8kp .",
      "reference_entities": [
         "rx6xp8kp",
         "cotto"
      ],
      "kg": [
         [
            "cotto",
            "address",
            "183_east_road_city_centre"
         ],
         [
            "cotto",
            "area",
            "centre"
         ],
         [
            "cotto",
            "food",
            "british"
         ],
         [
            "cotto",
            "phone",
            "01223302010"
         ],
         [
            "cotto",
            "postcode",
            "cb11bg"
         ],
         [
            "cotto",
            "pricerange",
            "moderate"
         ],
         [
            "cotto",
            "type",
            "restaurant"
         ],
         [
            "the_oak_bistro",
            "address",
            "6_lensfield_road"
         ],
         [
            "the_oak_bistro",
            "area",
            "centre"
         ],
         [
            "the_oak_bistro",
            "food",
            "british"
         ],
         [
            "the_oak_bistro",
            "phone",
            "01223323361"
         ],
         [
            "the_oak_bistro",
            "postcode",
            "cb21eg"
         ],
         [
            "the_oak_bistro",
            "pricerange",
            "moderate"
         ],
         [
            "the_oak_bistro",
            "type",
            "restaurant"
         ],
         [
            "the_oak_bistro",
            "choice",
            "21"
         ],
         [
            "the_oak_bistro",
            "ref",
            "rx6xp8kp"
         ],
         [
            "lan_hong_house",
            "address",
            "12_norfolk_street_city_centre"
         ],
         [
            "lan_hong_house",
            "area",
            "centre"
         ],
         [
            "lan_hong_house",
            "food",
            "chinese"
         ],
         [
            "lan_hong_house",
            "phone",
            "01223350420"
         ],
         [
            "lan_hong_house",
            "postcode",
            "cb12lf"
         ],
         [
            "lan_hong_house",
            "pricerange",
            "moderate"
         ],
         [
            "lan_hong_house",
            "type",
            "restaurant"
         ],
         [
            "lan_hong_house",
            "choice",
            "21"
         ],
         [
            "lan_hong_house",
            "ref",
            "rx6xp8kp"
         ],
         [
            "efes_restaurant",
            "address",
            "king_street_city_centre"
         ],
         [
            "efes_restaurant",
            "area",
            "centre"
         ],
         [
            "efes_restaurant",
            "food",
            "turkish"
         ],
         [
            "efes_restaurant",
            "phone",
            "01223500005"
         ],
         [
            "efes_restaurant",
            "postcode",
            "cb11ln"
         ],
         [
            "efes_restaurant",
            "pricerange",
            "moderate"
         ],
         [
            "efes_restaurant",
            "type",
            "restaurant"
         ],
         [
            "efes_restaurant",
            "choice",
            "21"
         ],
         [
            "efes_restaurant",
            "ref",
            "rx6xp8kp"
         ],
         [
            "yippee_noodle_bar",
            "address",
            "40428_king_street_city_centre"
         ],
         [
            "yippee_noodle_bar",
            "area",
            "centre"
         ],
         [
            "yippee_noodle_bar",
            "food",
            "asian_oriental"
         ],
         [
            "yippee_noodle_bar",
            "phone",
            "01223518111"
         ],
         [
            "yippee_noodle_bar",
            "postcode",
            "cb11lh"
         ],
         [
            "yippee_noodle_bar",
            "pricerange",
            "moderate"
         ],
         [
            "yippee_noodle_bar",
            "type",
            "restaurant"
         ],
         [
            "yippee_noodle_bar",
            "choice",
            "21"
         ],
         [
            "yippee_noodle_bar",
            "ref",
            "rx6xp8kp"
         ],
         [
            "the_copper_kettle",
            "address",
            "4_kings_parade_city_centre"
         ],
         [
            "the_copper_kettle",
            "area",
            "centre"
         ],
         [
            "the_copper_kettle",
            "food",
            "british"
         ],
         [
            "the_copper_kettle",
            "phone",
            "01223365068"
         ],
         [
            "the_copper_kettle",
            "postcode",
            "cb21sj"
         ],
         [
            "the_copper_kettle",
            "pricerange",
            "moderate"
         ],
         [
            "the_copper_kettle",
            "type",
            "restaurant"
         ],
         [
            "the_copper_kettle",
            "choice",
            "21"
         ],
         [
            "the_copper_kettle",
            "ref",
            "rx6xp8kp"
         ],
         [
            "riverside_brasserie",
            "address",
            "doubletree_by_hilton_cambridge_granta_place_mill_lane"
         ],
         [
            "riverside_brasserie",
            "area",
            "centre"
         ],
         [
            "riverside_brasserie",
            "food",
            "modern_european"
         ],
         [
            "riverside_brasserie",
            "phone",
            "01223259988"
         ],
         [
            "riverside_brasserie",
            "postcode",
            "cb21rt"
         ],
         [
            "riverside_brasserie",
            "pricerange",
            "moderate"
         ],
         [
            "riverside_brasserie",
            "type",
            "restaurant"
         ],
         [
            "riverside_brasserie",
            "choice",
            "21"
         ],
         [
            "riverside_brasserie",
            "ref",
            "rx6xp8kp"
         ]
      ]
   },
   {
      "task": "restaurant",
      "utterances": [
         "hi , i need a place to eat in the centre for a medium price range . what do you have that you can suggest ?",
         "we have 21 of those , including those serving british food and many other types . can you narrow it down some ?",
         "sure , can you try to find a british restaurant ?",
         "cotto is very good . can i reserve a table for you ?",
         "that sounds great . i need a reservation for 6 people at 14:45 on wednesday .",
         "i was able to make a reservation for 6 people at cotto on wednesday at 14:45 . your reference number is rx6xp8kp .",
         "thanks , that ' s all i needed today . goodbye !"
      ],
      "response": "please contact us anytime . good bye .",
      "reference_entities": [],
      "kg": [
         [
            "cotto",
            "address",
            "183_east_road_city_centre"
         ],
         [
            "cotto",
            "area",
            "centre"
         ],
         [
            "cotto",
            "food",
            "british"
         ],
         [
            "cotto",
            "phone",
            "01223302010"
         ],
         [
            "cotto",
            "postcode",
            "cb11bg"
         ],
         [
            "cotto",
            "pricerange",
            "moderate"
         ],
         [
            "cotto",
            "type",
            "restaurant"
         ],
         [
            "the_oak_bistro",
            "address",
            "6_lensfield_road"
         ],
         [
            "the_oak_bistro",
            "area",
            "centre"
         ],
         [
            "the_oak_bistro",
            "food",
            "british"
         ],
         [
            "the_oak_bistro",
            "phone",
            "01223323361"
         ],
         [
            "the_oak_bistro",
            "postcode",
            "cb21eg"
         ],
         [
            "the_oak_bistro",
            "pricerange",
            "moderate"
         ],
         [
            "the_oak_bistro",
            "type",
            "restaurant"
         ],
         [
            "the_oak_bistro",
            "choice",
            "21"
         ],
         [
            "the_oak_bistro",
            "ref",
            "rx6xp8kp"
         ],
         [
            "lan_hong_house",
            "address",
            "12_norfolk_street_city_centre"
         ],
         [
            "lan_hong_house",
            "area",
            "centre"
         ],
         [
            "lan_hong_house",
            "food",
            "chinese"
         ],
         [
            "lan_hong_house",
            "phone",
            "01223350420"
         ],
         [
            "lan_hong_house",
            "postcode",
            "cb12lf"
         ],
         [
            "lan_hong_house",
            "pricerange",
            "moderate"
         ],
         [
            "lan_hong_house",
            "type",
            "restaurant"
         ],
         [
            "lan_hong_house",
            "choice",
            "21"
         ],
         [
            "lan_hong_house",
            "ref",
            "rx6xp8kp"
         ],
         [
            "efes_restaurant",
            "address",
            "king_street_city_centre"
         ],
         [
            "efes_restaurant",
            "area",
            "centre"
         ],
         [
            "efes_restaurant",
            "food",
            "turkish"
         ],
         [
            "efes_restaurant",
            "phone",
            "01223500005"
         ],
         [
            "efes_restaurant",
            "postcode",
            "cb11ln"
         ],
         [
            "efes_restaurant",
            "pricerange",
            "moderate"
         ],
         [
            "efes_restaurant",
            "type",
            "restaurant"
         ],
         [
            "efes_restaurant",
            "choice",
            "21"
         ],
         [
            "efes_restaurant",
            "ref",
            "rx6xp8kp"
         ],
         [
            "yippee_noodle_bar",
            "address",
            "40428_king_street_city_centre"
         ],
         [
            "yippee_noodle_bar",
            "area",
            "centre"
         ],
         [
            "yippee_noodle_bar",
            "food",
            "asian_oriental"
         ],
         [
            "yippee_noodle_bar",
            "phone",
            "01223518111"
         ],
         [
            "yippee_noodle_bar",
            "postcode",
            "cb11lh"
         ],
         [
            "yippee_noodle_bar",
            "pricerange",
            "moderate"
         ],
         [
            "yippee_noodle_bar",
            "type",
            "restaurant"
         ],
         [
            "yippee_noodle_bar",
            "choice",
            "21"
         ],
         [
            "yippee_noodle_bar",
            "ref",
            "rx6xp8kp"
         ],
         [
            "the_copper_kettle",
            "address",
            "4_kings_parade_city_centre"
         ],
         [
            "the_copper_kettle",
            "area",
            "centre"
         ],
         [
            "the_copper_kettle",
            "food",
            "british"
         ],
         [
            "the_copper_kettle",
            "phone",
            "01223365068"
         ],
         [
            "the_copper_kettle",
            "postcode",
            "cb21sj"
         ],
         [
            "the_copper_kettle",
            "pricerange",
            "moderate"
         ],
         [
            "the_copper_kettle",
            "type",
            "restaurant"
         ],
         [
            "the_copper_kettle",
            "choice",
            "21"
         ],
         [
            "the_copper_kettle",
            "ref",
            "rx6xp8kp"
         ],
         [
            "riverside_brasserie",
            "address",
            "doubletree_by_hilton_cambridge_granta_place_mill_lane"
         ],
         [
            "riverside_brasserie",
            "area",
            "centre"
         ],
         [
            "riverside_brasserie",
            "food",
            "modern_european"
         ],
         [
            "riverside_brasserie",
            "phone",
            "01223259988"
         ],
         [
            "riverside_brasserie",
            "postcode",
            "cb21rt"
         ],
         [
            "riverside_brasserie",
            "pricerange",
            "moderate"
         ],
         [
            "riverside_brasserie",
            "type",
            "restaurant"
         ],
         [
            "riverside_brasserie",
            "choice",
            "21"
         ],
         [
            "riverside_brasserie",
            "ref",
            "rx6xp8kp"
         ]
      ]
   },
   {
      "task": "restaurant",
      "utterances": [
         "i ' m looking for a particular restaurant . its name is called panahar ."
      ],
      "response": "panahar is an indian restaurant in the centre of town . it is in the expensive price range . would you like to book a table there ?",
      "reference_entities": [
         "indian",
         "expensive",
         "restaurant",
         "centre",
         "panahar"
      ],
      "kg": [
         [
            "pizza_hut_city_centre",
            "address",
            "regent_street_city_centre"
         ],
         [
            "pizza_hut_city_centre",
            "area",
            "centre"
         ],
         [
            "pizza_hut_city_centre",
            "food",
            "italian"
         ],
         [
            "pizza_hut_city_centre",
            "phone",
            "01223323737"
         ],
         [
            "pizza_hut_city_centre",
            "postcode",
            "cb21ab"
         ],
         [
            "pizza_hut_city_centre",
            "pricerange",
            "cheap"
         ],
         [
            "pizza_hut_city_centre",
            "type",
            "restaurant"
         ],
         [
            "pizza_hut_city_centre",
            "ref",
            "vx589a4m"
         ],
         [
            "curry_garden",
            "address",
            "106_regent_street_city_centre"
         ],
         [
            "curry_garden",
            "area",
            "centre"
         ],
         [
            "curry_garden",
            "food",
            "indian"
         ],
         [
            "curry_garden",
            "phone",
            "01223302330"
         ],
         [
            "curry_garden",
            "postcode",
            "cb21dp"
         ],
         [
            "curry_garden",
            "pricerange",
            "expensive"
         ],
         [
            "curry_garden",
            "type",
            "restaurant"
         ],
         [
            "curry_garden",
            "ref",
            "vx589a4m"
         ],
         [
            "pizza_hut_cherry_hinton",
            "address",
            "g4_cambridge_leisure_park_clifton_way_cherry_hinton"
         ],
         [
            "pizza_hut_cherry_hinton",
            "area",
            "south"
         ],
         [
            "pizza_hut_cherry_hinton",
            "food",
            "italian"
         ],
         [
            "pizza_hut_cherry_hinton",
            "phone",
            "01223323737"
         ],
         [
            "pizza_hut_cherry_hinton",
            "postcode",
            "cb17dy"
         ],
         [
            "pizza_hut_cherry_hinton",
            "pricerange",
            "moderate"
         ],
         [
            "pizza_hut_cherry_hinton",
            "type",
            "restaurant"
         ],
         [
            "pizza_hut_cherry_hinton",
            "ref",
            "vx589a4m"
         ],
         [
            "panahar",
            "address",
            "8_norfolk_street_city_centre"
         ],
         [
            "panahar",
            "area",
            "centre"
         ],
         [
            "panahar",
            "food",
            "indian"
         ],
         [
            "panahar",
            "phone",
            "01223355012"
         ],
         [
            "panahar",
            "postcode",
            "cb12lf"
         ],
         [
            "panahar",
            "pricerange",
            "expensive"
         ],
         [
            "panahar",
            "type",
            "restaurant"
         ],
         [
            "panahar",
            "ref",
            "vx589a4m"
         ],
         [
            "the_missing_sock",
            "address",
            "finders_corner_newmarket_road"
         ],
         [
            "the_missing_sock",
            "area",
            "east"
         ],
         [
            "the_missing_sock",
            "food",
            "international"
         ],
         [
            "the_missing_sock",
            "phone",
            "01223812660"
         ],
         [
            "the_missing_sock",
            "postcode",
            "cb259aq"
         ],
         [
            "the_missing_sock",
            "pricerange",
            "cheap"
[truncated: 53,095,971 more chars]
