# Supplementary material for: PluDG: enhancing task-oriented dialogue system with knowledge graph plug-in module
Source: PeerJ Comput Sci. 2023 Nov 24;9:e1707. doi: 10.7717/peerj-cs.1707 (PMC10703105; doi:10.7717/peerj-cs.1707)
Supplement: Supplemental Information 1 [file peerj-cs-09-1707-s001.zip › decoder/data/woz2.1/val.json]

[
   {
      "task": "restaurant",
      "utterances": [
         "i ' m in the mood for a traditional american food restaurant tonight and looking to treat myself to some expensive fine dining . can you help me find a perfect place ?"
      ],
      "response": "i have gourmet_burger_kitchen , it ' s an expensive north_american food restaurant . would you like to book a table ?",
      "reference_entities": [
         "restaurant",
         "expensive",
         "gourmet_burger_kitchen",
         "north_american"
      ],
      "kg": [
         [
            "ugly_duckling",
            "address",
            "12_st_._johns_street_city_centre"
         ],
         [
            "ugly_duckling",
            "area",
            "centre"
         ],
         [
            "ugly_duckling",
            "food",
            "chinese"
         ],
         [
            "ugly_duckling",
            "postcode",
            "cb21tw"
         ],
         [
            "ugly_duckling",
            "pricerange",
            "expensive"
         ],
         [
            "ugly_duckling",
            "type",
            "restaurant"
         ],
         [
            "ugly_duckling",
            "ref",
            "ikxbxweo"
         ],
         [
            "the_good_luck_chinese_food_takeaway",
            "address",
            "82_cherry_hinton_road_cherry_hinton"
         ],
         [
            "the_good_luck_chinese_food_takeaway",
            "area",
            "south"
         ],
         [
            "the_good_luck_chinese_food_takeaway",
            "food",
            "chinese"
         ],
         [
            "the_good_luck_chinese_food_takeaway",
            "phone",
            "01223244149"
         ],
         [
            "the_good_luck_chinese_food_takeaway",
            "postcode",
            "cb17ag"
         ],
         [
            "the_good_luck_chinese_food_takeaway",
            "pricerange",
            "expensive"
         ],
         [
            "the_good_luck_chinese_food_takeaway",
            "type",
            "restaurant"
         ],
         [
            "the_good_luck_chinese_food_takeaway",
            "ref",
            "ikxbxweo"
         ],
         [
            "hk_fusion",
            "address",
            "21_burleigh_street_city_centre"
         ],
         [
            "hk_fusion",
            "area",
            "centre"
         ],
         [
            "hk_fusion",
            "food",
            "chinese"
         ],
         [
            "hk_fusion",
            "phone",
            "01223355909"
         ],
         [
            "hk_fusion",
            "postcode",
            "cb11dg"
         ],
         [
            "hk_fusion",
            "pricerange",
            "expensive"
         ],
         [
            "hk_fusion",
            "type",
            "restaurant"
         ],
         [
            "hk_fusion",
            "ref",
            "ikxbxweo"
         ],
         [
            "ugly_duckling",
            "address",
            "12_st_._johns_street_city_centre"
         ],
         [
            "ugly_duckling",
            "area",
            "centre"
         ],
         [
            "ugly_duckling",
            "food",
            "chinese"
         ],
         [
            "ugly_duckling",
            "postcode",
            "cb21tw"
         ],
         [
            "ugly_duckling",
            "pricerange",
            "expensive"
         ],
         [
            "ugly_duckling",
            "type",
            "restaurant"
         ],
         [
            "tang_chinese",
            "address",
            "napier_street_city_centre"
         ],
         [
            "tang_chinese",
            "area",
            "centre"
         ],
         [
            "tang_chinese",
            "food",
            "chinese"
         ],
         [
            "tang_chinese",
            "phone",
            "01223357187"
         ],
         [
            "tang_chinese",
            "postcode",
            "cb11hr"
         ],
         [
            "tang_chinese",
            "pricerange",
            "expensive"
         ],
         [
            "tang_chinese",
            "type",
            "restaurant"
         ],
         [
            "tang_chinese",
            "ref",
            "ikxbxweo"
         ],
         [
            "sesame_restaurant_and_bar",
            "address",
            "17_hills_road_city_centre"
         ],
         [
            "sesame_restaurant_and_bar",
            "area",
            "centre"
         ],
         [
            "sesame_restaurant_and_bar",
            "food",
            "chinese"
         ],
         [
            "sesame_restaurant_and_bar",
            "phone",
            "01223358899"
         ],
         [
            "sesame_restaurant_and_bar",
            "postcode",
            "cb21nw"
         ],
         [
            "sesame_restaurant_and_bar",
            "pricerange",
            "expensive"
         ],
         [
            "sesame_restaurant_and_bar",
            "type",
            "restaurant"
         ],
         [
            "sesame_restaurant_and_bar",
            "ref",
            "ikxbxweo"
         ],
         [
            "gourmet_burger_kitchen",
            "address",
            "regent_street_city_centre"
         ],
         [
            "gourmet_burger_kitchen",
            "area",
            "centre"
         ],
         [
            "gourmet_burger_kitchen",
            "food",
            "north_american"
         ],
         [
            "gourmet_burger_kitchen",
            "phone",
            "01223312598"
         ],
         [
            "gourmet_burger_kitchen",
            "postcode",
            "cb21ab"
         ],
         [
            "gourmet_burger_kitchen",
            "pricerange",
            "expensive"
         ],
         [
            "gourmet_burger_kitchen",
            "type",
            "restaurant"
         ]
      ]
   },
   {
      "task": "restaurant",
      "utterances": [
         "i ' m in the mood for a traditional american food restaurant tonight and looking to treat myself to some expensive fine dining . can you help me find a perfect place ?",
         "i have gourmet_burger_kitchen , it ' s an expensive north_american food restaurant . would you like to book a table ?",
         "is it located in the centre of town ?"
      ],
      "response": "yes , gourmet_burger_kitchen is in the centre of town . would you like to book it ?",
      "reference_entities": [
         "gourmet_burger_kitchen",
         "centre"
      ],
      "kg": [
         [
            "ugly_duckling",
            "address",
            "12_st_._johns_street_city_centre"
         ],
         [
            "ugly_duckling",
            "area",
            "centre"
         ],
         [
            "ugly_duckling",
            "food",
            "chinese"
         ],
         [
            "ugly_duckling",
            "postcode",
            "cb21tw"
         ],
         [
            "ugly_duckling",
            "pricerange",
            "expensive"
         ],
         [
            "ugly_duckling",
            "type",
            "restaurant"
         ],
         [
            "ugly_duckling",
            "ref",
            "ikxbxweo"
         ],
         [
            "the_good_luck_chinese_food_takeaway",
            "address",
            "82_cherry_hinton_road_cherry_hinton"
         ],
         [
            "the_good_luck_chinese_food_takeaway",
            "area",
            "south"
         ],
         [
            "the_good_luck_chinese_food_takeaway",
            "food",
            "chinese"
         ],
         [
            "the_good_luck_chinese_food_takeaway",
            "phone",
            "01223244149"
         ],
         [
            "the_good_luck_chinese_food_takeaway",
            "postcode",
            "cb17ag"
         ],
         [
            "the_good_luck_chinese_food_takeaway",
            "pricerange",
            "expensive"
         ],
         [
            "the_good_luck_chinese_food_takeaway",
            "type",
            "restaurant"
         ],
         [
            "the_good_luck_chinese_food_takeaway",
            "ref",
            "ikxbxweo"
         ],
         [
            "hk_fusion",
            "address",
            "21_burleigh_street_city_centre"
         ],
         [
            "hk_fusion",
            "area",
            "centre"
         ],
         [
            "hk_fusion",
            "food",
            "chinese"
         ],
         [
            "hk_fusion",
            "phone",
            "01223355909"
         ],
         [
            "hk_fusion",
            "postcode",
            "cb11dg"
         ],
         [
            "hk_fusion",
            "pricerange",
            "expensive"
         ],
         [
            "hk_fusion",
            "type",
            "restaurant"
         ],
         [
            "hk_fusion",
            "ref",
            "ikxbxweo"
         ],
         [
            "ugly_duckling",
            "address",
            "12_st_._johns_street_city_centre"
         ],
         [
            "ugly_duckling",
            "area",
            "centre"
         ],
         [
            "ugly_duckling",
            "food",
            "chinese"
         ],
         [
            "ugly_duckling",
            "postcode",
            "cb21tw"
         ],
         [
            "ugly_duckling",
            "pricerange",
            "expensive"
         ],
         [
            "ugly_duckling",
            "type",
            "restaurant"
         ],
         [
            "tang_chinese",
            "address",
            "napier_street_city_centre"
         ],
         [
            "tang_chinese",
            "area",
            "centre"
         ],
         [
            "tang_chinese",
            "food",
            "chinese"
         ],
         [
            "tang_chinese",
            "phone",
            "01223357187"
         ],
         [
            "tang_chinese",
            "postcode",
            "cb11hr"
         ],
         [
            "tang_chinese",
            "pricerange",
            "expensive"
         ],
         [
            "tang_chinese",
            "type",
            "restaurant"
         ],
         [
            "tang_chinese",
            "ref",
            "ikxbxweo"
         ],
         [
            "sesame_restaurant_and_bar",
            "address",
            "17_hills_road_city_centre"
         ],
         [
            "sesame_restaurant_and_bar",
            "area",
            "centre"
         ],
         [
            "sesame_restaurant_and_bar",
            "food",
            "chinese"
         ],
         [
            "sesame_restaurant_and_bar",
            "phone",
            "01223358899"
         ],
         [
            "sesame_restaurant_and_bar",
            "postcode",
            "cb21nw"
         ],
         [
            "sesame_restaurant_and_bar",
            "pricerange",
            "expensive"
         ],
         [
            "sesame_restaurant_and_bar",
            "type",
            "restaurant"
         ],
         [
            "sesame_restaurant_and_bar",
            "ref",
            "ikxbxweo"
         ],
         [
            "gourmet_burger_kitchen",
            "address",
            "regent_street_city_centre"
         ],
         [
            "gourmet_burger_kitchen",
            "area",
            "centre"
         ],
         [
            "gourmet_burger_kitchen",
            "food",
            "north_american"
         ],
         [
            "gourmet_burger_kitchen",
            "phone",
            "01223312598"
         ],
         [
            "gourmet_burger_kitchen",
            "postcode",
            "cb21ab"
         ],
         [
            "gourmet_burger_kitchen",
            "pricerange",
            "expensive"
         ],
         [
            "gourmet_burger_kitchen",
            "type",
            "restaurant"
         ]
      ]
   },
   {
      "task": "restaurant",
      "utterances": [
         "i ' m in the mood for a traditional american food restaurant tonight and looking to treat myself to some expensive fine dining . can you help me find a perfect place ?",
         "i have gourmet_burger_kitchen , it ' s an expensive north_american food restaurant . would you like to book a table ?",
         "is it located in the centre of town ?",
         "yes , gourmet_burger_kitchen is in the centre of town . would you like to book it ?",
         "no thank you . we will just head there now ."
      ],
      "response": "sounds great ! is there anything else i can assist you with ?",
      "reference_entities": [],
      "kg": [
         [
            "ugly_duckling",
            "address",
            "12_st_._johns_street_city_centre"
         ],
         [
            "ugly_duckling",
            "area",
            "centre"
         ],
         [
            "ugly_duckling",
            "food",
            "chinese"
         ],
         [
            "ugly_duckling",
            "postcode",
            "cb21tw"
         ],
         [
            "ugly_duckling",
            "pricerange",
            "expensive"
         ],
         [
            "ugly_duckling",
            "type",
            "restaurant"
         ],
         [
            "ugly_duckling",
            "ref",
            "ikxbxweo"
         ],
         [
            "the_good_luck_chinese_food_takeaway",
            "address",
            "82_cherry_hinton_road_cherry_hinton"
         ],
         [
            "the_good_luck_chinese_food_takeaway",
            "area",
            "south"
         ],
         [
            "the_good_luck_chinese_food_takeaway",
            "food",
            "chinese"
         ],
         [
            "the_good_luck_chinese_food_takeaway",
            "phone",
            "01223244149"
         ],
         [
            "the_good_luck_chinese_food_takeaway",
            "postcode",
            "cb17ag"
         ],
         [
            "the_good_luck_chinese_food_takeaway",
            "pricerange",
            "expensive"
         ],
         [
            "the_good_luck_chinese_food_takeaway",
            "type",
            "restaurant"
         ],
         [
            "the_good_luck_chinese_food_takeaway",
            "ref",
            "ikxbxweo"
         ],
         [
            "hk_fusion",
            "address",
            "21_burleigh_street_city_centre"
         ],
         [
            "hk_fusion",
            "area",
            "centre"
         ],
         [
            "hk_fusion",
            "food",
            "chinese"
         ],
         [
            "hk_fusion",
            "phone",
            "01223355909"
         ],
         [
            "hk_fusion",
            "postcode",
            "cb11dg"
         ],
         [
            "hk_fusion",
            "pricerange",
            "expensive"
         ],
         [
            "hk_fusion",
            "type",
            "restaurant"
         ],
         [
            "hk_fusion",
            "ref",
            "ikxbxweo"
         ],
         [
            "ugly_duckling",
            "address",
            "12_st_._johns_street_city_centre"
         ],
         [
            "ugly_duckling",
            "area",
            "centre"
         ],
         [
            "ugly_duckling",
            "food",
            "chinese"
         ],
         [
            "ugly_duckling",
            "postcode",
            "cb21tw"
         ],
         [
            "ugly_duckling",
            "pricerange",
            "expensive"
         ],
         [
            "ugly_duckling",
            "type",
            "restaurant"
         ],
         [
            "tang_chinese",
            "address",
            "napier_street_city_centre"
         ],
         [
            "tang_chinese",
            "area",
            "centre"
         ],
         [
            "tang_chinese",
            "food",
            "chinese"
         ],
         [
            "tang_chinese",
            "phone",
            "01223357187"
         ],
         [
            "tang_chinese",
            "postcode",
            "cb11hr"
         ],
         [
            "tang_chinese",
            "pricerange",
            "expensive"
         ],
         [
            "tang_chinese",
            "type",
            "restaurant"
         ],
         [
            "tang_chinese",
            "ref",
            "ikxbxweo"
         ],
         [
            "sesame_restaurant_and_bar",
            "address",
            "17_hills_road_city_centre"
         ],
         [
            "sesame_restaurant_and_bar",
            "area",
            "centre"
         ],
         [
            "sesame_restaurant_and_bar",
            "food",
            "chinese"
         ],
         [
            "sesame_restaurant_and_bar",
            "phone",
            "01223358899"
         ],
         [
            "sesame_restaurant_and_bar",
            "postcode",
            "cb21nw"
         ],
         [
            "sesame_restaurant_and_bar",
            "pricerange",
            "expensive"
         ],
         [
            "sesame_restaurant_and_bar",
            "type",
            "restaurant"
         ],
         [
            "sesame_restaurant_and_bar",
            "ref",
            "ikxbxweo"
         ],
         [
            "gourmet_burger_kitchen",
            "address",
            "regent_street_city_centre"
         ],
         [
            "gourmet_burger_kitchen",
            "area",
            "centre"
         ],
         [
            "gourmet_burger_kitchen",
            "food",
            "north_american"
         ],
         [
            "gourmet_burger_kitchen",
            "phone",
            "01223312598"
         ],
         [
            "gourmet_burger_kitchen",
            "postcode",
            "cb21ab"
         ],
         [
            "gourmet_burger_kitchen",
            "pricerange",
            "expensive"
         ],
         [
            "gourmet_burger_kitchen",
            "type",
            "restaurant"
         ]
      ]
   },
   {
      "task": "restaurant",
      "utterances": [
         "i ' m in the mood for a traditional american food restaurant tonight and looking to treat myself to some expensive fine dining . can you help me find a perfect place ?",
         "i have gourmet_burger_kitchen , it ' s an expensive north_american food restaurant . would you like to book a table ?",
         "is it located in the centre of town ?",
         "yes , gourmet_burger_kitchen is in the centre of town . would you like to book it ?",
         "no thank you . we will just head there now .",
         "sounds great ! is there anything else i can assist you with ?",
         "that will be all , thank you ."
      ],
      "response": "it ' s my pleasure . have a lovely day ! bye !",
      "reference_entities": [],
      "kg": [
         [
            "ugly_duckling",
            "address",
            "12_st_._johns_street_city_centre"
         ],
         [
            "ugly_duckling",
            "area",
            "centre"
         ],
         [
            "ugly_duckling",
            "food",
            "chinese"
         ],
         [
            "ugly_duckling",
            "postcode",
            "cb21tw"
         ],
         [
            "ugly_duckling",
            "pricerange",
            "expensive"
         ],
         [
            "ugly_duckling",
            "type",
            "restaurant"
         ],
         [
            "ugly_duckling",
            "ref",
            "ikxbxweo"
         ],
         [
            "the_good_luck_chinese_food_takeaway",
            "address",
            "82_cherry_hinton_road_cherry_hinton"
         ],
         [
            "the_good_luck_chinese_food_takeaway",
            "area",
            "south"
         ],
         [
            "the_good_luck_chinese_food_takeaway",
            "food",
            "chinese"
         ],
         [
            "the_good_luck_chinese_food_takeaway",
            "phone",
            "01223244149"
         ],
         [
            "the_good_luck_chinese_food_takeaway",
            "postcode",
            "cb17ag"
         ],
         [
            "the_good_luck_chinese_food_takeaway",
            "pricerange",
            "expensive"
         ],
         [
            "the_good_luck_chinese_food_takeaway",
            "type",
            "restaurant"
         ],
         [
            "the_good_luck_chinese_food_takeaway",
            "ref",
            "ikxbxweo"
         ],
         [
            "hk_fusion",
            "address",
            "21_burleigh_street_city_centre"
         ],
         [
            "hk_fusion",
            "area",
            "centre"
         ],
         [
            "hk_fusion",
            "food",
            "chinese"
         ],
         [
            "hk_fusion",
            "phone",
            "01223355909"
         ],
         [
            "hk_fusion",
            "postcode",
            "cb11dg"
         ],
         [
            "hk_fusion",
            "pricerange",
            "expensive"
         ],
         [
            "hk_fusion",
            "type",
            "restaurant"
         ],
         [
            "hk_fusion",
            "ref",
            "ikxbxweo"
         ],
         [
            "ugly_duckling",
            "address",
            "12_st_._johns_street_city_centre"
         ],
         [
            "ugly_duckling",
            "area",
            "centre"
         ],
         [
            "ugly_duckling",
            "food",
            "chinese"
         ],
         [
            "ugly_duckling",
            "postcode",
            "cb21tw"
         ],
         [
            "ugly_duckling",
            "pricerange",
            "expensive"
         ],
         [
            "ugly_duckling",
            "type",
            "restaurant"
         ],
         [
            "tang_chinese",
            "address",
            "napier_street_city_centre"
         ],
         [
            "tang_chinese",
            "area",
            "centre"
         ],
         [
            "tang_chinese",
            "food",
            "chinese"
         ],
         [
            "tang_chinese",
            "phone",
            "01223357187"
         ],
         [
            "tang_chinese",
            "postcode",
            "cb11hr"
         ],
         [
            "tang_chinese",
            "pricerange",
            "expensive"
         ],
         [
            "tang_chinese",
            "type",
            "restaurant"
         ],
         [
            "tang_chinese",
            "ref",
            "ikxbxweo"
         ],
         [
            "sesame_restaurant_and_bar",
            "address",
            "17_hills_road_city_centre"
         ],
         [
            "sesame_restaurant_and_bar",
            "area",
            "centre"
         ],
         [
            "sesame_restaurant_and_bar",
            "food",
            "chinese"
         ],
         [
            "sesame_restaurant_and_bar",
            "phone",
            "01223358899"
         ],
         [
            "sesame_restaurant_and_bar",
            "postcode",
            "cb21nw"
         ],
         [
            "sesame_restaurant_and_bar",
            "pricerange",
            "expensive"
         ],
         [
            "sesame_restaurant_and_bar",
            "type",
            "restaurant"
         ],
         [
            "sesame_restaurant_and_bar",
            "ref",
            "ikxbxweo"
         ],
         [
            "gourmet_burger_kitchen",
            "address",
            "regent_street_city_centre"
         ],
         [
            "gourmet_burger_kitchen",
            "area",
            "centre"
         ],
         [
            "gourmet_burger_kitchen",
            "food",
            "north_american"
         ],
         [
            "gourmet_burger_kitchen",
            "phone",
            "01223312598"
         ],
         [
            "gourmet_burger_kitchen",
            "postcode",
            "cb21ab"
         ],
         [
            "gourmet_burger_kitchen",
            "pricerange",
            "expensive"
         ],
         [
            "gourmet_burger_kitchen",
            "type",
            "restaurant"
         ]
      ]
   },
   {
      "task": "restaurant",
      "utterances": [
         "i ' m in the mood for a traditional american food restaurant tonight and looking to treat myself to some expensive fine dining . can you help me find a perfect place ?",
         "i have gourmet_burger_kitchen , it ' s an expensive north_american food restaurant . would you like to book a table ?",
         "is it located in the centre of town ?",
         "yes , gourmet_burger_kitchen is in the centre of town . would you like to book it ?",
         "no thank you . we will just head there now .",
         "sounds great ! is there anything else i can assist you with ?",
         "that will be all , thank you .",
         "it ' s my pleasure . have a lovely day ! bye !",
         "awesome but can you give me the reference number ?"
      ],
      "response": "i need to know then how big is your party and exact time ?",
      "reference_entities": [],
      "kg": [
         [
            "ugly_duckling",
            "address",
            "12_st_._johns_street_city_centre"
         ],
         [
            "ugly_duckling",
            "area",
            "centre"
         ],
         [
            "ugly_duckling",
            "food",
            "chinese"
         ],
         [
            "ugly_duckling",
            "postcode",
            "cb21tw"
         ],
         [
            "ugly_duckling",
            "pricerange",
            "expensive"
         ],
         [
            "ugly_duckling",
            "type",
            "restaurant"
         ],
         [
            "ugly_duckling",
            "ref",
            "ikxbxweo"
         ],
         [
            "the_good_luck_chinese_food_takeaway",
            "address",
            "82_cherry_hinton_road_cherry_hinton"
         ],
         [
            "the_good_luck_chinese_food_takeaway",
            "area",
            "south"
         ],
         [
            "the_good_luck_chinese_food_takeaway",
            "food",
            "chinese"
         ],
         [
            "the_good_luck_chinese_food_takeaway",
            "phone",
            "01223244149"
         ],
         [
            "the_good_luck_chinese_food_takeaway",
            "postcode",
            "cb17ag"
         ],
         [
            "the_good_luck_chinese_food_takeaway",
            "pricerange",
            "expensive"
         ],
         [
            "the_good_luck_chinese_food_takeaway",
            "type",
            "restaurant"
         ],
         [
            "the_good_luck_chinese_food_takeaway",
            "ref",
            "ikxbxweo"
         ],
         [
            "hk_fusion",
            "address",
            "21_burleigh_street_city_centre"
         ],
         [
            "hk_fusion",
            "area",
            "centre"
         ],
         [
            "hk_fusion",
            "food",
            "chinese"
         ],
         [
            "hk_fusion",
            "phone",
            "01223355909"
         ],
         [
            "hk_fusion",
            "postcode",
            "cb11dg"
         ],
         [
            "hk_fusion",
            "pricerange",
            "expensive"
         ],
         [
            "hk_fusion",
            "type",
            "restaurant"
         ],
         [
            "hk_fusion",
            "ref",
            "ikxbxweo"
         ],
         [
            "ugly_duckling",
            "address",
            "12_st_._johns_street_city_centre"
         ],
         [
            "ugly_duckling",
            "area",
            "centre"
         ],
         [
            "ugly_duckling",
            "food",
            "chinese"
         ],
         [
            "ugly_duckling",
            "postcode",
            "cb21tw"
         ],
         [
            "ugly_duckling",
            "pricerange",
            "expensive"
         ],
         [
            "ugly_duckling",
            "type",
            "restaurant"
         ],
         [
            "tang_chinese",
            "address",
            "napier_street_city_centre"
         ],
         [
            "tang_chinese",
            "area",
            "centre"
         ],
         [
            "tang_chinese",
            "food",
            "chinese"
         ],
         [
            "tang_chinese",
            "phone",
            "01223357187"
         ],
         [
            "tang_chinese",
            "postcode",
            "cb11hr"
         ],
         [
            "tang_chinese",
            "pricerange",
            "expensive"
         ],
         [
            "tang_chinese",
            "type",
            "restaurant"
         ],
         [
            "tang_chinese",
            "ref",
            "ikxbxweo"
         ],
         [
            "sesame_restaurant_and_bar",
            "address",
            "17_hills_road_city_centre"
         ],
         [
            "sesame_restaurant_and_bar",
            "area",
            "centre"
         ],
         [
            "sesame_restaurant_and_bar",
            "food",
            "chinese"
         ],
         [
            "sesame_restaurant_and_bar",
            "phone",
            "01223358899"
         ],
         [
            "sesame_restaurant_and_bar",
            "postcode",
            "cb21nw"
         ],
         [
            "sesame_restaurant_and_bar",
            "pricerange",
            "expensive"
         ],
         [
            "sesame_restaurant_and_bar",
            "type",
            "restaurant"
         ],
         [
            "sesame_restaurant_and_bar",
            "ref",
            "ikxbxweo"
         ],
         [
            "gourmet_burger_kitchen",
            "address",
            "regent_street_city_centre"
         ],
         [
            "gourmet_burger_kitchen",
            "area",
            "centre"
         ],
         [
            "gourmet_burger_kitchen",
            "food",
            "north_american"
         ],
         [
            "gourmet_burger_kitchen",
            "phone",
            "01223312598"
         ],
         [
            "gourmet_burger_kitchen",
            "postcode",
            "cb21ab"
         ],
         [
            "gourmet_burger_kitchen",
            "pricerange",
            "expensive"
         ],
         [
            "gourmet_burger_kitchen",
            "type",
            "restaurant"
         ]
      ]
   },
   {
      "task": "restaurant",
      "utterances": [
         "i ' m in the mood for a traditional american food restaurant tonight and looking to treat myself to some expensive fine dining . can you help me find a perfect place ?",
         "i have gourmet_burger_kitchen , it ' s an expensive north_american food restaurant . would you like to book a table ?",
         "is it located in the centre of town ?",
         "yes , gourmet_burger_kitchen is in the centre of town . would you like to book it ?",
         "no thank you . we will just head there now .",
         "sounds great ! is there anything else i can assist you with ?",
         "that will be all , thank you .",
         "it ' s my pleasure . have a lovely day ! bye !",
         "awesome but can you give me the reference number ?",
         "i need to know then how big is your party and exact time ?",
         "oh yeah sure - i need table for 3 people at 19:00 on wednesday ."
      ],
      "response": "sorry but booking was unsuccessful , what about another time ?",
      "reference_entities": [],
      "kg": [
         [
            "ugly_duckling",
            "address",
            "12_st_._johns_street_city_centre"
         ],
         [
            "ugly_duckling",
            "area",
            "centre"
         ],
         [
            "ugly_duckling",
            "food",
            "chinese"
         ],
         [
            "ugly_duckling",
            "postcode",
            "cb21tw"
         ],
         [
            "ugly_duckling",
            "pricerange",
            "expensive"
         ],
         [
            "ugly_duckling",
            "type",
            "restaurant"
         ],
         [
            "ugly_duckling",
            "ref",
            "ikxbxweo"
         ],
         [
            "the_good_luck_chinese_food_takeaway",
            "address",
            "82_cherry_hinton_road_cherry_hinton"
         ],
         [
            "the_good_luck_chinese_food_takeaway",
            "area",
            "south"
         ],
         [
            "the_good_luck_chinese_food_takeaway",
            "food",
            "chinese"
         ],
         [
            "the_good_luck_chinese_food_takeaway",
            "phone",
            "01223244149"
         ],
         [
            "the_good_luck_chinese_food_takeaway",
            "postcode",
            "cb17ag"
         ],
         [
            "the_good_luck_chinese_food_takeaway",
            "pricerange",
            "expensive"
         ],
         [
            "the_good_luck_chinese_food_takeaway",
            "type",
            "restaurant"
         ],
         [
            "the_good_luck_chinese_food_takeaway",
            "ref",
            "ikxbxweo"
         ],
         [
            "hk_fusion",
            "address",
            "21_burleigh_street_city_centre"
         ],
         [
            "hk_fusion",
            "area",
            "centre"
         ],
         [
            "hk_fusion",
            "food",
            "chinese"
         ],
         [
            "hk_fusion",
            "phone",
            "01223355909"
         ],
         [
            "hk_fusion",
            "postcode",
            "cb11dg"
         ],
         [
            "hk_fusion",
            "pricerange",
            "expensive"
         ],
         [
            "hk_fusion",
            "type",
            "restaurant"
         ],
         [
            "hk_fusion",
            "ref",
            "ikxbxweo"
         ],
         [
            "ugly_duckling",
            "address",
            "12_st_._johns_street_city_centre"
         ],
         [
            "ugly_duckling",
            "area",
            "centre"
         ],
         [
            "ugly_duckling",
            "food",
            "chinese"
         ],
         [
            "ugly_duckling",
            "postcode",
            "cb21tw"
         ],
         [
            "ugly_duckling",
            "pricerange",
            "expensive"
         ],
         [
            "ugly_duckling",
            "type",
            "restaurant"
         ],
         [
            "tang_chinese",
            "address",
            "napier_street_city_centre"
         ],
         [
            "tang_chinese",
            "area",
            "centre"
         ],
         [
            "tang_chinese",
            "food",
            "chinese"
         ],
         [
            "tang_chinese",
            "phone",
            "01223357187"
         ],
         [
            "tang_chinese",
            "postcode",
            "cb11hr"
         ],
         [
            "tang_chinese",
            "pricerange",
            "expensive"
         ],
         [
            "tang_chinese",
            "type",
            "restaurant"
         ],
         [
            "tang_chinese",
            "ref",
            "ikxbxweo"
         ],
         [
            "sesame_restaurant_and_bar",
            "address",
            "17_hills_road_city_centre"
         ],
         [
            "sesame_restaurant_and_bar",
            "area",
            "centre"
         ],
         [
            "sesame_restaurant_and_bar",
            "food",
            "chinese"
         ],
         [
            "sesame_restaurant_and_bar",
            "phone",
            "01223358899"
         ],
         [
            "sesame_restaurant_and_bar",
            "postcode",
            "cb21nw"
         ],
         [
            "sesame_restaurant_and_bar",
            "pricerange",
            "expensive"
         ],
         [
            "sesame_restaurant_and_bar",
            "type",
            "restaurant"
         ],
         [
            "sesame_restaurant_and_bar",
            "ref",
            "ikxbxweo"
         ],
         [
            "gourmet_burger_kitchen",
            "address",
            "regent_street_city_centre"
         ],
         [
            "gourmet_burger_kitchen",
            "area",
            "centre"
         ],
         [
            "gourmet_burger_kitchen",
            "food",
            "north_american"
         ],
         [
            "gourmet_burger_kitchen",
            "phone",
            "01223312598"
         ],
         [
            "gourmet_burger_kitchen",
            "postcode",
            "cb21ab"
         ],
         [
            "gourmet_burger_kitchen",
            "pricerange",
            "expensive"
         ],
         [
            "gourmet_burger_kitchen",
            "type",
            "restaurant"
         ]
      ]
   },
   {
      "task": "restaurant",
      "utterances": [
         "i ' m in the mood for a traditional american food restaurant tonight and looking to treat myself to some expensive fine dining . can you help me find a perfect place ?",
         "i have gourmet_burger_kitchen , it ' s an expensive north_american food restaurant . would you like to book a table ?",
         "is it located in the centre of town ?",
         "yes , gourmet_burger_kitchen is in the centre of town . would you like to book it ?",
         "no thank you . we will just head there now .",
         "sounds great ! is there anything else i can assist you with ?",
         "that will be all , thank you .",
         "it ' s my pleasure . have a lovely day ! bye !",
         "awesome but can you give me the reference number ?",
         "i need to know then how big is your party and exact time ?",
         "oh yeah sure - i need table for 3 people at 19:00 on wednesday .",
         "sorry but booking was unsuccessful , what about another time ?",
         "hmm find me something chinese then"
      ],
      "response": "hmm that was also unsuccessful , does different time work for you ?",
      "reference_entities": [],
      "kg": [
         [
            "ugly_duckling",
            "address",
            "12_st_._johns_street_city_centre"
         ],
         [
            "ugly_duckling",
            "area",
            "centre"
         ],
         [
            "ugly_duckling",
            "food",
            "chinese"
         ],
         [
            "ugly_duckling",
            "postcode",
            "cb21tw"
         ],
         [
            "ugly_duckling",
            "pricerange",
            "expensive"
         ],
         [
            "ugly_duckling",
            "type",
            "restaurant"
         ],
         [
            "ugly_duckling",
            "ref",
            "ikxbxweo"
         ],
         [
            "the_good_luck_chinese_food_takeaway",
            "address",
            "82_cherry_hinton_road_cherry_hinton"
         ],
         [
            "the_good_luck_chinese_food_takeaway",
            "area",
            "south"
         ],
         [
            "the_good_luck_chinese_food_takeaway",
            "food",
            "chinese"
         ],
         [
            "the_good_luck_chinese_food_takeaway",
            "phone",
            "01223244149"
         ],
         [
            "the_good_luck_chinese_food_takeaway",
            "postcode",
            "cb17ag"
         ],
         [
            "the_good_luck_chinese_food_takeaway",
            "pricerange",
            "expensive"
         ],
         [
            "the_good_luck_chinese_food_takeaway",
            "type",
            "restaurant"
         ],
         [
            "the_good_luck_chinese_food_takeaway",
            "ref",
            "ikxbxweo"
         ],
         [
            "hk_fusion",
            "address",
            "21_burleigh_street_city_centre"
         ],
         [
            "hk_fusion",
            "area",
            "centre"
         ],
         [
            "hk_fusion",
            "food",
            "chinese"
         ],
         [
            "hk_fusion",
            "phone",
            "01223355909"
         ],
         [
            "hk_fusion",
            "postcode",
            "cb11dg"
         ],
         [
            "hk_fusion",
            "pricerange",
            "expensive"
         ],
         [
            "hk_fusion",
            "type",
            "restaurant"
         ],
         [
            "hk_fusion",
            "ref",
            "ikxbxweo"
         ],
         [
            "ugly_duckling",
            "address",
            "12_st_._johns_street_city_centre"
         ],
         [
            "ugly_duckling",
            "area",
            "centre"
         ],
         [
            "ugly_duckling",
            "food",
            "chinese"
         ],
         [
            "ugly_duckling",
            "postcode",
            "cb21tw"
         ],
         [
            "ugly_duckling",
            "pricerange",
            "expensive"
         ],
         [
            "ugly_duckling",
            "type",
            "restaurant"
         ],
         [
            "tang_chinese",
            "address",
            "napier_street_city_centre"
         ],
         [
            "tang_chinese",
            "area",
            "centre"
         ],
         [
            "tang_chinese",
            "food",
            "chinese"
         ],
         [
            "tang_chinese",
            "phone",
            "01223357187"
         ],
         [
            "tang_chinese",
            "postcode",
            "cb11hr"
         ],
         [
            "tang_chinese",
            "pricerange",
            "expensive"
         ],
         [
            "tang_chinese",
            "type",
            "restaurant"
         ],
         [
            "tang_chinese",
            "ref",
            "ikxbxweo"
         ],
         [
            "sesame_restaurant_and_bar",
            "address",
            "17_hills_road_city_centre"
         ],
         [
            "sesame_restaurant_and_bar",
            "area",
            "centre"
         ],
         [
            "sesame_restaurant_and_bar",
            "food",
            "chinese"
         ],
         [
            "sesame_restaurant_and_bar",
            "phone",
            "01223358899"
         ],
         [
            "sesame_restaurant_and_bar",
            "postcode",
            "cb21nw"
         ],
         [
            "sesame_restaurant_and_bar",
            "pricerange",
            "expensive"
         ],
         [
            "sesame_restaurant_and_bar",
            "type",
            "restaurant"
         ],
         [
            "sesame_restaurant_and_bar",
            "ref",
            "ikxbxweo"
         ],
         [
            "gourmet_burger_kitchen",
            "address",
            "regent_street_city_centre"
         ],
         [
            "gourmet_burger_kitchen",
            "area",
            "centre"
         ],
         [
            "gourmet_burger_kitchen",
            "food",
            "north_american"
         ],
         [
            "gourmet_burger_kitchen",
            "phone",
            "01223312598"
         ],
         [
            "gourmet_burger_kitchen",
            "postcode",
            "cb21ab"
         ],
         [
            "gourmet_burger_kitchen",
            "pricerange",
            "expensive"
         ],
         [
            "gourmet_burger_kitchen",
            "type",
            "restaurant"
         ]
      ]
   },
   {
      "task": "restaurant",
      "utterances": [
         "i ' m in the mood for a traditional american food restaurant tonight and looking to treat myself to some expensive fine dining . can you help me find a perfect place ?",
         "i have gourmet_burger_kitchen , it ' s an expensive north_american food restaurant . would you like to book a table ?",
         "is it located in the centre of town ?",
         "yes , gourmet_burger_kitchen is in the centre of town . would you like to book it ?",
         "no thank you . we will just head there now .",
         "sounds great ! is there anything else i can assist you with ?",
         "that will be all , thank you .",
         "it ' s my pleasure . have a lovely day ! bye !",
         "awesome but can you give me the reference number ?",
         "i need to know then how big is your party and exact time ?",
         "oh yeah sure - i need table for 3 people at 19:00 on wednesday .",
         "sorry but booking was unsuccessful , what about another time ?",
         "hmm find me something chinese then",
         "hmm that was also unsuccessful , does different time work for you ?",
         "yeah , actually let ' s try 18:00"
      ],
      "response": "i booked for you ugly_duckling at 18:00 , your ref number is ikxbxweo",
      "reference_entities": [
         "ugly_duckling",
         "ikxbxweo"
      ],
      "kg": [
         [
            "ugly_duckling",
            "address",
            "12_st_._johns_street_city_centre"
         ],
         [
            "ugly_duckling",
            "area",
            "centre"
         ],
         [
            "ugly_duckling",
            "food",
            "chinese"
         ],
         [
            "ugly_duckling",
            "postcode",
            "cb21tw"
         ],
         [
            "ugly_duckling",
            "pricerange",
            "expensive"
         ],
         [
            "ugly_duckling",
            "type",
            "restaurant"
         ],
         [
            "ugly_duckling",
            "ref",
            "ikxbxweo"
         ],
         [
            "the_good_luck_chinese_food_takeaway",
            "address",
            "82_cherry_hinton_road_cherry_hinton"
         ],
         [
            "the_good_luck_chinese_food_takeaway",
            "area",
            "south"
         ],
         [
            "the_good_luck_chinese_food_takeaway",
            "food",
            "chinese"
         ],
         [
            "the_good_luck_chinese_food_takeaway",
            "phone",
            "01223244149"
         ],
         [
            "the_good_luck_chinese_food_takeaway",
            "postcode",
            "cb17ag"
         ],
         [
            "the_good_luck_chinese_food_takeaway",
            "pricerange",
            "expensive"
         ],
         [
            "the_good_luck_chinese_food_takeaway",
            "type",
            "restaurant"
         ],
         [
            "the_good_luck_chinese_food_takeaway",
            "ref",
            "ikxbxweo"
         ],
         [
            "hk_fusion",
            "address",
            "21_burleigh_street_city_centre"
         ],
         [
            "hk_fusion",
            "area",
            "centre"
         ],
         [
            "hk_fusion",
            "food",
            "chinese"
         ],
         [
            "hk_fusion",
            "phone",
            "01223355909"
         ],
         [
            "hk_fusion",
            "postcode",
            "cb11dg"
         ],
         [
            "hk_fusion",
            "pricerange",
            "expensive"
         ],
         [
            "hk_fusion",
            "type",
            "restaurant"
         ],
         [
            "hk_fusion",
            "ref",
            "ikxbxweo"
         ],
         [
            "ugly_duckling",
            "address",
            "12_st_._johns_street_city_centre"
         ],
         [
            "ugly_duckling",
            "area",
            "centre"
         ],
         [
            "ugly_duckling",
            "food",
            "chinese"
         ],
         [
            "ugly_duckling",
            "postcode",
            "cb21tw"
         ],
         [
            "ugly_duckling",
            "pricerange",
            "expensive"
         ],
         [
            "ugly_duckling",
            "type",
            "restaurant"
         ],
         [
            "tang_chinese",
            "address",
            "napier_street_city_centre"
         ],
         [
            "tang_chinese",
            "area",
            "centre"
         ],
         [
            "tang_chinese",
            "food",
            "chinese"
         ],
         [
            "tang_chinese",
            "phone",
            "01223357187"
         ],
         [
            "tang_chinese",
            "postcode",
            "cb11hr"
         ],
         [
            "tang_chinese",
            "pricerange",
            "expensive"
         ],
         [
            "tang_chinese",
            "type",
            "restaurant"
         ],
         [
            "tang_chinese",
            "ref",
            "ikxbxweo"
         ],
         [
            "sesame_restaurant_and_bar",
            "address",
            "17_hills_road_city_centre"
         ],
         [
            "sesame_restaurant_and_bar",
            "area",
            "centre"
         ],
         [
            "sesame_restaurant_and_bar",
            "food",
            "chinese"
         ],
         [
            "sesame_restaurant_and_bar",
            "phone",
            "01223358899"
         ],
         [
            "sesame_restaurant_and_bar",
            "postcode",
            "cb21nw"
         ],
         [
            "sesame_restaurant_and_bar",
            "pricerange",
            "expensive"
         ],
         [
            "sesame_restaurant_and_bar",
            "type",
            "restaurant"
         ],
         [
            "sesame_restaurant_and_bar",
            "ref",
            "ikxbxweo"
         ],
         [
            "gourmet_burger_kitchen",
            "address",
            "regent_street_city_centre"
         ],
         [
            "gourmet_burger_kitchen",
            "area",
            "centre"
         ],
         [
            "gourmet_burger_kitchen",
            "food",
            "north_american"
         ],
         [
            "gourmet_burger_kitchen",
            "phone",
            "01223312598"
         ],
         [
            "gourmet_burger_kitchen",
            "postcode",
            "cb21ab"
         ],
         [
            "gourmet_burger_kitchen",
            "pricerange",
            "expensive"
         ],
         [
            "gourmet_burger_kitchen",
            "type",
            "restaurant"
         ]
      ]
   },
   {
      "task": "restaurant",
      "utterances": [
         "i ' m in the mood for a traditional american food restaurant tonight and looking to treat myself to some expensive fine dining . can you help me find a perfect place ?",
         "i have gourmet_burger_kitchen , it ' s an expensive north_american food restaurant . would you like to book a table ?",
         "is it located in the centre of town ?",
         "yes , gourmet_burger_kitchen is in the centre of town . would you like to book it ?",
         "no thank you . we will just head there now .",
         "sounds great ! is there anything else i can assist you with ?",
         "that will be all , thank you .",
         "it ' s my pleasure . have a lovely day ! bye !",
         "awesome but can you give me the reference number ?",
         "i need to know then how big is your party and exact time ?",
         "oh yeah sure - i need table for 3 people at 19:00 on wednesday .",
         "sorry but booking was unsuccessful , what about another time ?",
         "hmm find me something chinese then",
         "hmm that was also unsuccessful , does different time work for you ?",
         "yeah , actually let ' s try 18:00",
         "i booked for you ugly_duckling at 18:00 , your ref number is ikxbxweo",
         "great to hear that , have a good day !"
      ],
      "response": "always there for you ! have a nice dinner !",
      "reference_entities": [],
      "kg": [
         [
            "ugly_duckling",
            "address",
            "12_st_._johns_street_city_centre"
         ],
         [
            "ugly_duckling",
            "area",
            "centre"
         ],
         [
            "ugly_duckling",
            "food",
            "chinese"
         ],
         [
            "ugly_duckling",
            "postcode",
            "cb21tw"
         ],
         [
            "ugly_duckling",
            "pricerange",
            "expensive"
         ],
         [
            "ugly_duckling",
            "type",
            "restaurant"
         ],
         [
            "ugly_duckling",
            "ref",
            "ikxbxweo"
         ],
         [
            "the_good_luck_chinese_food_takeaway",
            "address",
            "82_cherry_hinton_road_cherry_hinton"
         ],
         [
            "the_good_luck_chinese_food_takeaway",
            "area",
            "south"
         ],
         [
            "the_good_luck_chinese_food_takeaway",
            "food",
            "chinese"
         ],
         [
            "the_good_luck_chinese_food_takeaway",
            "phone",
            "01223244149"
         ],
         [
            "the_good_luck_chinese_food_takeaway",
            "postcode",
            "cb17ag"
         ],
         [
            "the_good_luck_chinese_food_takeaway",
            "pricerange",
            "expensive"
         ],
         [
            "the_good_luck_chinese_food_takeaway",
            "type",
            "restaurant"
         ],
         [
            "the_good_luck_chinese_food_takeaway",
            "ref",
            "ikxbxweo"
         ],
         [
            "hk_fusion",
            "address",
            "21_burleigh_street_city_centre"
         ],
         [
            "hk_fusion",
            "area",
            "centre"
         ],
         [
            "hk_fusion",
            "food",
            "chinese"
         ],
         [
            "hk_fusion",
            "phone",
            "01223355909"
         ],
         [
            "hk_fusion",
            "postcode",
            "cb11dg"
         ],
         [
            "hk_fusion",
            "pricerange",
            "expensive"
         ],
         [
            "hk_fusion",
            "type",
            "restaurant"
         ],
         [
            "hk_fusion",
            "ref",
            "ikxbxweo"
         ],
         [
            "ugly_duckling",
            "address",
            "12_st_._johns_street_city_centre"
         ],
         [
            "ugly_duckling",
            "area",
            "centre"
         ],
         [
            "ugly_duckling",
            "food",
            "chinese"
         ],
         [
            "ugly_duckling",
            "postcode",
            "cb21tw"
         ],
         [
            "ugly_duckling",
            "pricerange",
            "expensive"
         ],
         [
            "ugly_duckling",
            "type",
            "restaurant"
         ],
         [
            "tang_chinese",
            "address",
            "napier_street_city_centre"
         ],
         [
            "tang_chinese",
            "area",
            "centre"
         ],
         [
            "tang_chinese",
            "food",
            "chinese"
         ],
         [
            "tang_chinese",
            "phone",
            "01223357187"
         ],
         [
            "tang_chinese",
            "postcode",
            "cb11hr"
         ],
         [
            "tang_chinese",
            "pricerange",
            "expensive"
         ],
         [
            "tang_chinese",
            "type",
            "restaurant"
         ],
         [
            "tang_chinese",
            "ref",
            "ikxbxweo"
         ],
         [
            "sesame_restaurant_and_bar",
            "address",
            "17_hills_road_city_centre"
         ],
         [
            "sesame_restaurant_and_bar",
            "area",
            "centre"
         ],
         [
            "sesame_restaurant_and_bar",
            "food",
            "chinese"
         ],
         [
            "sesame_restaurant_and_bar",
            "phone",
            "01223358899"
         ],
         [
            "sesame_restaurant_and_bar",
            "postcode",
            "cb21nw"
         ],
         [
            "sesame_restaurant_and_bar",
            "pricerange",
            "expensive"
         ],
         [
            "sesame_restaurant_and_bar",
            "type",
            "restaurant"
         ],
         [
            "sesame_restaurant_and_bar",
            "ref",
            "ikxbxweo"
         ],
         [
            "gourmet_burger_kitchen",
            "address",
            "regent_street_city_centre"
         ],
         [
            "gourmet_burger_kitchen",
            "area",
            "centre"
         ],
         [
            "gourmet_burger_kitchen",
            "food",
            "north_american"
         ],
         [
            "gourmet_burger_kitchen",
            "phone",
            "01223312598"
         ],
         [
            "gourmet_burger_kitchen",
            "postcode",
            "cb21ab"
         ],
         [
            "gourmet_burger_kitchen",
            "pricerange",
            "expensive"
         ],
         [
            "gourmet_burger_kitchen",
            "type",
            "restaurant"
         ]
      ]
   },
   {
      "task": "restaurant",
      "utterances": [
         "i need a restaurant in the centre moderate priced"
      ],
      "response": "restaurant_one_seven is a good choice . which day ?",
      "reference_entities": [
         "restaurant_one_seven"
      ],
      "kg": [
         [
            "lan_hong_house",
            "address",
            "12_norfolk_street_city_centre"
         ],
         [
            "lan_hong_house",
            "area",
            "centre"
         ],
         [
            "lan_hong_house",
            "food",
            "chinese"
         ],
         [
            "lan_hong_house",
            "phone",
            "01223350420"
         ],
         [
            "lan_hong_house",
            "postcode",
            "cb12lf"
         ],
         [
            "lan_hong_house",
            "pricerange",
            "moderate"
         ],
         [
            "lan_hong_house",
            "type",
            "restaurant"
         ],
         [
            "lan_hong_house",
            "ref",
            "v0kcn2ri"
         ],
         [
            "restaurant_one_seven",
            "address",
            "de_vere_university_arms_regent_street_city_centre"
         ],
         [
            "restaurant_one_seven",
            "area",
            "centre"
         ],
         [
            "restaurant_one_seven",
            "food",
            "british"
         ],
         [
            "restaurant_one_seven",
            "phone",
            "01223337766"
         ],
         [
            "restaurant_one_seven",
            "postcode",
            "cb21ab"
         ],
         [
            "restaurant_one_seven",
            "pricerange",
            "moderate"
         ],
         [
            "restaurant_one_seven",
            "type",
            "restaurant"
         ],
         [
            "jinling_noodle_bar",
            "address",
            "11_peas_hill_city_centre"
         ],
         [
            "jinling_noodle_bar",
            "area",
            "centre"
         ],
         [
            "jinling_noodle_bar",
            "food",
            "chinese"
         ],
         [
            "jinling_noodle_bar",
            "phone",
            "01223566188"
         ],
         [
            "jinling_noodle_bar",
            "postcode",
            "cb23pp"
         ],
         [
            "jinling_noodle_bar",
            "pricerange",
            "moderate"
         ],
         [
            "jinling_noodle_bar",
            "type",
            "restaurant"
         ],
         [
            "the_good_luck_chinese_food_takeaway",
            "address",
            "82_cherry_hinton_road_cherry_hinton"
         ],
         [
            "the_good_luck_chinese_food_takeaway",
            "area",
            "south"
         ],
         [
            "the_good_luck_chinese_food_takeaway",
            "food",
            "chinese"
         ],
         [
            "the_good_luck_chinese_food_takeaway",
            "phone",
            "01223244149"
         ],
         [
            "the_good_luck_chinese_food_takeaway",
            "postcode",
            "cb17ag"
         ],
         [
            "the_good_luck_chinese_food_takeaway",
            "pricerange",
            "expensive"
         ],
         [
            "the_good_luck_chinese_food_takeaway",
            "type",
            "restaurant"
         ],
         [
            "the_good_luck_chinese_food_takeaway",
            "ref",
            "v0kcn2ri"
         ],
         [
            "lan_hong_house",
            "address",
            "12_norfolk_street_city_centre"
         ],
         [
            "lan_hong_house",
            "area",
            "centre"
         ],
         [
            "lan_hong_house",
            "food",
            "chinese"
         ],
         [
            "lan_hong_house",
            "phone",
            "01223350420"
         ],
         [
            "lan_hong_house",
            "postcode",
            "cb12lf"
         ],
         [
            "lan_hong_house",
            "pricerange",
            "moderate"
         ],
         [
            "lan_hong_house",
            "type",
            "restaurant"
         ],
         [
            "jinling_noodle_bar",
            "address",
            "11_peas_hill_city_centre"
         ],
         [
            "jinling_noodle_bar",
            "area",
            "centre"
         ],
         [
            "jinling_noodle_bar",
            "food",
            "chinese"
         ],
         [
            "jinling_noodle_bar",
            "phone",
            "01223566188"
         ],
         [
            "jinling_noodle_bar",
            "postcode",
            "cb23pp"
         ],
         [
            "jinling_noodle_bar",
            "pricerange",
            "moderate"
         ],
         [
            "jinling_noodle_bar",
            "type",
            "restaurant"
         ],
         [
            "jinling_noodle_bar",
            "ref",
            "v0kcn2ri"
         ],
         [
            "shanghai_family_restaurant",
            "address",
            "39_burleigh_street_city_centre"
         ],
         [
            "shanghai_family_restaurant",
            "area",
            "centre"
         ],
         [
            "shanghai_family_restaurant",
            "food",
            "chinese"
         ],
         [
            "shanghai_family_restaurant",
            "phone",
            "01223301761"
         ],
         [
            "shanghai_family_restaurant",
            "postcode",
            "cb11dg"
         ],
         [
            "shanghai_family_restaurant",
            "pricerange",
            "moderate"
         ],
         [
            "shanghai_family_restaurant",
            "type",
            "restaurant"
         ],
         [
            "shanghai_family_restaurant",
            "ref",
            "v0kcn2ri"
         ]
      ]
   },
   {
      "task": "restaurant",
      "utterances": [
         "i need a restaurant in the centre moderate priced",
         "restaurant_one_seven is a good choice . which day ?",
         "does it serve chinese food ?"
      ],
      "response": "no , but i have three other options for you to choose from .",
      "reference_entities": [],
      "kg": [
         [
            "lan_hong_house",
            "address",
            "12_norfolk_street_city_centre"
         ],
         [
            "lan_hong_house",
            "area",
            "centre"
         ],
         [
            "lan_hong_house",
            "food",
            "chinese"
         ],
         [
            "lan_hong_house",
            "phone",
            "01223350420"
         ],
         [
            "lan_hong_house",
            "postcode",
            "cb12lf"
         ],
         [
            "lan_hong_house",
            "pricerange",
            "moderate"
         ],
         [
            "lan_hong_house",
            "type",
            "restaurant"
         ],
         [
            "lan_hong_house",
            "ref",
            "v0kcn2ri"
         ],
         [
            "restaurant_one_seven",
            "address",
            "de_vere_university_arms_regent_street_city_centre"
         ],
         [
            "restaurant_one_seven",
            "area",
            "centre"
         ],
         [
            "restaurant_one_seven",
            "food",
            "british"
         ],
         [
            "restaurant_one_seven",
            "phone",
            "01223337766"
         ],
         [
            "restaurant_one_seven",
            "postcode",
            "cb21ab"
         ],
         [
            "restaurant_one_seven",
            "pricerange",
            "moderate"
         ],
         [
            "restaurant_one_seven",
            "type",
            "restaurant"
         ],
         [
            "jinling_noodle_bar",
            "address",
            "11_peas_hill_city_centre"
         ],
         [
            "jinling_noodle_bar",
            "area",
            "centre"
         ],
         [
            "jinling_noodle_bar",
            "food",
            "chinese"
         ],
         [
            "jinling_noodle_bar",
            "phone",
            "01223566188"
         ],
         [
            "jinling_noodle_bar",
            "postcode",
            "cb23pp"
         ],
         [
            "jinling_noodle_bar",
            "pricerange",
            "moderate"
         ],
         [
            "jinling_noodle_bar",
            "type",
            "restaurant"
         ],
         [
            "the_good_luck_chinese_food_takeaway",
            "address",
            "82_cherry_hinton_road_cherry_hinton"
         ],
         [
            "the_good_luck_chinese_food_takeaway",
            "area",
            "south"
         ],
         [
            "the_good_luck_chinese_food_takeaway",
            "food",
            "chinese"
         ],
         [
            "the_good_luck_chinese_food_takeaway",
            "phone",
            "01223244149"
         ],
         [
            "the_good_luck_chinese_food_takeaway",
            "postcode",
            "cb17ag"
         ],
         [
            "the_good_luck_chinese_food_takeaway",
            "pricerange",
            "expensive"
         ],
         [
            "the_good_luck_chinese_food_takeaway",
            "type",
            "restaurant"
         ],
         [
            "the_good_luck_chinese_food_takeaway",
            "ref",
            "v0kcn2ri"
         ],
         [
            "lan_hong_house",
            "address",
            "12_norfolk_street_city_centre"
         ],
         [
            "lan_hong_house",
            "area",
            "centre"
         ],
         [
            "lan_hong_house",
            "food",
            "chinese"
         ],
         [
            "lan_hong_house",
            "phone",
            "01223350420"
         ],
         [
            "lan_hong_house",
            "postcode",
            "cb12lf"
         ],
         [
            "lan_hong_house",
            "pricerange",
            "moderate"
         ],
         [
            "lan_hong_house",
            "type",
            "restaurant"
         ],
         [
            "jinling_noodle_bar",
            "address",
            "11_peas_hill_city_centre"
         ],
         [
            "jinling_noodle_bar",
            "area",
            "centre"
         ],
         [
            "jinling_noodle_bar",
            "food",
            "chinese"
         ],
         [
            "jinling_noodle_bar",
            "phone",
            "01223566188"
         ],
         [
            "jinling_noodle_bar",
            "postcode",
            "cb23pp"
         ],
         [
            "jinling_noodle_bar",
            "pricerange",
            "moderate"
         ],
         [
            "jinling_noodle_bar",
            "type",
            "restaurant"
         ],
         [
            "jinling_noodle_bar",
            "ref",
            "v0kcn2ri"
         ],
         [
            "shanghai_family_restaurant",
            "address",
            "39_burleigh_street_city_centre"
         ],
         [
            "shanghai_family_restaurant",
            "area",
            "centre"
         ],
         [
            "shanghai_family_restaurant",
            "food",
            "chinese"
         ],
         [
            "shanghai_family_restaurant",
            "phone",
            "01223301761"
         ],
         [
            "shanghai_family_restaurant",
            "postcode",
            "cb11dg"
         ],
         [
            "shanghai_family_restaurant",
            "pricerange",
            "moderate"
         ],
         [
            "shanghai_family_restaurant",
            "type",
            "restaurant"
         ],
         [
            "shanghai_family_restaurant",
            "ref",
            "v0kcn2ri"
         ]
      ]
   },
   {
      "task": "restaurant",
      "utterances": [
         "i need a restaurant in the centre moderate priced",
         "restaurant_one_seven is a good choice . which day ?",
         "does it serve chinese food ?",
         "no , but i have three other options for you to choose from .",
         "what are they ?"
      ],
      "response": "i have the lan_hong_house , jinling_noodle_bar and the shanghi family restaurant that are all moderately priced and serving chinese food .",
      "reference_entities": [
         "chinese",
         "jinling_noodle_bar",
         "lan_hong_house",
         "restaurant"
      ],
      "kg": [
         [
            "lan_hong_house",
            "address",
            "12_norfolk_street_city_centre"
         ],
         [
            "lan_hong_house",
            "area",
            "centre"
         ],
         [
            "lan_hong_house",
            "food",
            "chinese"
         ],
         [
            "lan_hong_house",
            "phone",
            "01223350420"
         ],
         [
            "lan_hong_house",
            "postcode",
            "cb12lf"
         ],
         [
            "lan_hong_house",
            "pricerange",
            "moderate"
         ],
         [
            "lan_hong_house",
            "type",
            "restaurant"
         ],
         [
            "lan_hong_house",
            "ref",
            "v0kcn2ri"
         ],
         [
            "restaurant_one_seven",
            "address",
            "de_vere_university_arms_regent_street_city_centre"
         ],
         [
            "restaurant_one_seven",
            "area",
            "centre"
         ],
         [
            "restaurant_one_seven",
            "food",
            "british"
         ],
         [
            "restaurant_one_seven",
            "phone",
            "01223337766"
         ],
         [
            "restaurant_one_seven",
            "postcode",
            "cb21ab"
         ],
         [
            "restaurant_one_seven",
            "pricerange",
            "moderate"
         ],
         [
            "restaurant_one_seven",
            "type",
            "restaurant"
         ],
         [
            "jinling_noodle_bar",
            "address",
            "11_peas_hill_city_centre"
         ],
         [
            "jinling_noodle_bar",
            "area",
            "centre"
         ],
         [
            "jinling_noodle_bar",
            "food",
            "chinese"
         ],
         [
            "jinling_noodle_bar",
            "phone",
            "01223566188"
         ],
         [
            "jinling_noodle_bar",
            "postcode",
            "cb23pp"
         ],
         [
            "jinling_noodle_bar",
            "pricerange",
            "moderate"
         ],
         [
            "jinling_noodle_bar",
            "type",
            "restaurant"
         ],
         [
            "the_good_luck_chinese_food_takeaway",
            "address",
            "82_cherry_hinton_road_cherry_hinton"
         ],
         [
            "the_good_luck_chinese_food_takeaway",
            "area",
            "south"
         ],
         [
            "the_good_luck_chinese_food_takeaway",
            "food",
            "chinese"
         ],
         [
            "the_good_luck_chinese_food_takeaway",
            "phone",
            "01223244149"
         ],
         [
            "the_good_luck_chinese_food_takeaway",
            "postcode",
            "cb17ag"
         ],
         [
            "the_good_luck_chinese_food_takeaway",
            "pricerange",
            "expensive"
         ],
         [
            "the_good_luck_chinese_food_takeaway",
            "type",
            "restaurant"
         ],
         [
            "the_good_luck_chinese_food_takeaway",
            "ref",
            "v0kcn2ri"
         ],
         [
            "lan_hong_house",
            "address",
            "12_norfolk_street_city_centre"
         ],
         [
            "lan_hong_house",
            "area",
            "centre"
         ],
         [
            "lan_hong_house",
            "food",
            "chinese"
         ],
         [
            "lan_hong_house",
            "phone",
            "01223350420"
         ],
         [
            "lan_hong_house",
            "postcode",
            "cb12lf"
         ],
         [
            "lan_hong_house",
            "pricerange",
            "moderate"
         ],
         [
            "lan_hong_house",
            "type",
            "restaurant"
         ],
         [
            "jinling_noodle_bar",
            "address",
            "11_peas_hill_city_centre"
         ],
         [
            "jinling_noodle_bar",
            "area",
            "centre"
         ],
         [
            "jinling_noodle_bar",
            "food",
            "chinese"
         ],
         [
            "jinling_noodle_bar",
            "phone",
            "01223566188"
         ],
         [
            "jinling_noodle_bar",
            "postcode",
            "cb23pp"
         ],
         [
            "jinling_noodle_bar",
            "pricerange",
            "moderate"
         ],
         [
            "jinling_noodle_bar",
            "type",
            "restaurant"
         ],
         [
            "jinling_noodle_bar",
            "ref",
            "v0kcn2ri"
         ],
         [
            "shanghai_family_restaurant",
            "address",
            "39_burleigh_street_city_centre"
         ],
         [
            "shanghai_family_restaurant",
            "area",
            "centre"
         ],
         [
            "shanghai_family_restaurant",
            "food",
            "chinese"
         ],
         [
            "shanghai_family_restaurant",
            "phone",
            "01223301761"
         ],
         [
            "shanghai_family_restaurant",
            "postcode",
            "cb11dg"
         ],
         [
            "shanghai_family_restaurant",
            "pricerange",
            "moderate"
         ],
         [
            "shanghai_family_restaurant",
            "type",
            "restaurant"
         ],
         [
            "shanghai_family_restaurant",
            "ref",
            "v0kcn2ri"
         ]
      ]
   },
   {
      "task": "restaurant",
      "utterances": [
         "i need a restaurant in the centre moderate priced",
         "restaurant_one_seven is a good choice . which day ?",
         "does it serve chinese food ?",
         "no , but i have three other options for you to choose from .",
         "what are they ?",
         "i have the lan_hong_house , jinling_noodle_bar and the shanghi family restaurant that are all moderately priced and serving chinese food .",
         "i would like a table for 8 at 16:30 wednesday at shanghi family restaurant please ."
      ],
      "response": "i was not able to book that for you at that time . is there another time that would work for you ?",
      "reference_entities": [],
      "kg": [
         [
            "lan_hong_house",
            "address",
            "12_norfolk_street_city_centre"
         ],
         [
            "lan_hong_house",
            "area",
            "centre"
         ],
         [
            "lan_hong_house",
            "food",
            "chinese"
         ],
         [
            "lan_hong_house",
            "phone",
            "01223350420"
         ],
         [
            "lan_hong_house",
            "postcode",
            "cb12lf"
         ],
         [
            "lan_hong_house",
            "pricerange",
            "moderate"
         ],
         [
            "lan_hong_house",
            "type",
            "restaurant"
         ],
         [
            "lan_hong_house",
            "ref",
            "v0kcn2ri"
         ],
         [
            "restaurant_one_seven",
            "address",
            "de_vere_university_arms_regent_street_city_centre"
         ],
         [
            "restaurant_one_seven",
            "area",
            "centre"
         ],
         [
            "restaurant_one_seven",
            "food",
            "british"
         ],
         [
            "restaurant_one_seven",
            "phone",
            "01223337766"
         ],
         [
            "restaurant_one_seven",
            "postcode",
            "cb21ab"
         ],
         [
            "restaurant_one_seven",
            "pricerange",
            "moderate"
         ],
         [
            "restaurant_one_seven",
            "type",
            "restaurant"
         ],
         [
            "jinling_noodle_bar",
            "address",
            "11_peas_hill_city_centre"
         ],
         [
            "jinling_noodle_bar",
            "area",
            "centre"
         ],
         [
            "jinling_noodle_bar",
            "food",
            "chinese"
         ],
         [
            "jinling_noodle_bar",
            "phone",
            "01223566188"
         ],
         [
            "jinling_noodle_bar",
            "postcode",
            "cb23pp"
         ],
         [
            "jinling_noodle_bar",
            "pricerange",
            "moderate"
         ],
         [
            "jinling_noodle_bar",
            "type",
            "restaurant"
         ],
         [
            "the_good_luck_chinese_food_takeaway",
            "address",
            "82_cherry_hinton_road_cherry_hinton"
         ],
         [
            "the_good_luck_chinese_food_takeaway",
            "area",
            "south"
         ],
         [
            "the_good_luck_chinese_food_takeaway",
            "food",
            "chinese"
         ],
         [
            "the_good_luck_chinese_food_takeaway",
            "phone",
            "01223244149"
         ],
         [
            "the_good_luck_chinese_food_takeaway",
            "postcode",
            "cb17ag"
         ],
         [
            "the_good_luck_chinese_food_takeaway",
            "pricerange",
            "expensive"
         ],
         [
            "the_good_luck_chinese_food_takeaway",
            "type",
            "restaurant"
         ],
         [
            "the_good_luck_chinese_food_takeaway",
            "ref",
            "v0kcn2ri"
         ],
         [
            "lan_hong_house",
            "address",
            "12_norfolk_street_city_centre"
         ],
         [
            "lan_hong_house",
            "area",
            "centre"
         ],
         [
            "lan_hong_house",
            "food",
            "chinese"
         ],
         [
            "lan_hong_house",
            "phone",
            "01223350420"
         ],
         [
            "lan_hong_house",
            "postcode",
            "cb12lf"
         ],
         [
            "lan_hong_house",
            "pricerange",
            "moderate"
         ],
         [
            "lan_hong_house",
            "type",
            "restaurant"
         ],
         [
            "jinling_noodle_bar",
            "address",
            "11_peas_hill_city_centre"
         ],
         [
            "jinling_noodle_bar",
            "area",
            "centre"
         ],
         [
            "jinling_noodle_bar",
            "food",
            "chinese"
         ],
         [
            "jinling_noodle_bar",
            "phone",
            "01223566188"
         ],
         [
            "jinling_noodle_bar",
            "postcode",
            "cb23pp"
         ],
         [
            "jinling_noodle_bar",
            "pricerange",
            "moderate"
         ],
         [
            "jinling_noodle_bar",
            "type",
            "restaurant"
         ],
         [
            "jinling_noodle_bar",
            "ref",
            "v0kcn2ri"
         ],
         [
            "shanghai_family_restaurant",
            "address",
            "39_burleigh_street_city_centre"
         ],
         [
            "shanghai_family_restaurant",
            "area",
            "centre"
         ],
         [
            "shanghai_family_restaurant",
            "food",
            "chinese"
         ],
         [
            "shanghai_family_restaurant",
            "phone",
            "01223301761"
         ],
         [
            "shanghai_family_restaurant",
            "postcode",
            "cb11dg"
         ],
         [
            "shanghai_family_restaurant",
            "pricerange",
            "moderate"
         ],
         [
            "shanghai_family_restaurant",
            "type",
            "restaurant"
         ],
         [
            "shanghai_family_restaurant",
            "ref",
            "v0kcn2ri"
         ]
      ]
   },
   {
      "task": "restaurant",
      "utterances": [
         "i need a restaurant in the centre moderate priced",
         "restaurant_one_seven is a good choice . which day ?",
         "does it serve chinese food ?",
         "no , but i have three other options for you to choose from .",
         "what are they ?",
         "i have the lan_hong_house , jinling_noodle_bar and the shanghi family restaurant that are all moderately priced and serving chinese food .",
         "i would like a table for 8 at 16:30 wednesday at shanghi family restaurant please .",
         "i was not able to book that for you at that time . is there another time that would work for you ?",
         "yes . i could eat at 15:30 perhaps ."
      ],
      "response": "that time is available ! i have booked the reservation . the reference number is v0kcn2ri . is there anything else ?",
      "reference_entities": [
         "v0kcn2ri"
      ],
      "kg": [
         [
            "lan_hong_house",
            "address",
            "12_norfolk_street_city_centre"
         ],
         [
            "lan_hong_house",
            "area",
            "centre"
         ],
         [
            "lan_hong_house",
            "food",
            "chinese"
         ],
         [
            "lan_hong_house",
            "phone",
            "01223350420"
         ],
         [
            "lan_hong_house",
            "postcode",
            "cb12lf"
         ],
         [
            "lan_hong_house",
            "pricerange",
            "moderate"
         ],
         [
            "lan_hong_house",
            "type",
            "restaurant"
         ],
         [
            "lan_hong_house",
            "ref",
            "v0kcn2ri"
         ],
         [
            "restaurant_one_seven",
            "address",
            "de_vere_university_arms_regent_street_city_centre"
         ],
         [
            "restaurant_one_seven",
            "area",
            "centre"
         ],
         [
            "restaurant_one_seven",
            "food",
            "british"
         ],
         [
            "restaurant_one_seven",
            "phone",
            "01223337766"
         ],
         [
            "restaurant_one_seven",
            "postcode",
            "cb21ab"
         ],
         [
            "restaurant_one_seven",
            "pricerange",
            "moderate"
         ],
         [
            "restaurant_one_seven",
            "type",
            "restaurant"
         ],
         [
            "jinling_noodle_bar",
            "address",
            "11_peas_hill_city_centre"
         ],
         [
            "jinling_noodle_bar",
            "area",
            "centre"
         ],
         [
            "jinling_noodle_bar",
            "food",
            "chinese"
         ],
         [
            "jinling_noodle_bar",
            "phone",
            "01223566188"
         ],
         [
            "jinling_noodle_bar",
            "postcode",
            "cb23pp"
         ],
         [
            "jinling_noodle_bar",
            "pricerange",
            "moderate"
         ],
         [
            "jinling_noodle_bar",
            "type",
            "restaurant"
         ],
         [
            "the_good_luck_chinese_food_takeaway",
            "address",
            "82_cherry_hinton_road_cherry_hinton"
         ],
         [
            "the_good_luck_chinese_food_takeaway",
            "area",
            "south"
         ],
         [
            "the_good_luck_chinese_food_takeaway",
            "food",
            "chinese"
         ],
         [
            "the_good_luck_chinese_food_takeaway",
            "phone",
            "01223244149"
         ],
         [
            "the_good_luck_chinese_food_takeaway",
            "postcode",
            "cb17ag"
         ],
         [
            "the_good_luck_chinese_food_takeaway",
            "pricerange",
            "expensive"
         ],
         [
            "the_good_luck_chinese_food_takeaway",
            "type",
            "restaurant"
         ],
         [
            "the_good_luck_chinese_food_takeaway",
            "ref",
            "v0kcn2ri"
         ],
         [
            "lan_hong_house",
            "address",
            "12_norfolk_street_city_centre"
         ],
         [
            "lan_hong_house",
            "area",
            "centre"
         ],
         [
            "lan_hong_house",
            "food",
            "chinese"
         ],
         [
            "lan_hong_house",
            "phone",
            "01223350420"
         ],
         [
            "lan_hong_house",
            "postcode",
            "cb12lf"
         ],
         [
            "lan_hong_house",
            "pricerange",
            "moderate"
         ],
         [
            "lan_hong_house",
            "type",
            "restaurant"
         ],
         [
            "jinling_noodle_bar",
            "address",
            "11_peas_hill_city_centre"
         ],
         [
            "jinling_noodle_bar",
            "area",
            "centre"
         ],
         [
            "jinling_noodle_bar",
            "food",
            "chinese"
         ],
         [
            "jinling_noodle_bar",
            "phone",
            "01223566188"
         ],
         [
            "jinling_noodle_bar",
            "postcode",
            "cb23pp"
         ],
         [
            "jinling_noodle_bar",
            "pricerange",
            "moderate"
         ],
         [
            "jinling_noodle_bar",
            "type",
            "restaurant"
         ],
         [
            "jinling_noodle_bar",
            "ref",
            "v0kcn2ri"
         ],
         [
            "shanghai_family_restaurant",
            "address",
            "39_burleigh_street_city_centre"
         ],
         [
            "shanghai_family_restaurant",
            "area",
            "centre"
         ],
         [
            "shanghai_family_restaurant",
            "food",
            "chinese"
         ],
         [
            "shanghai_family_restaurant",
            "phone",
            "01223301761"
         ],
         [
            "shanghai_family_restaurant",
            "postcode",
            "cb11dg"
         ],
         [
            "shanghai_family_restaurant",
            "pricerange",
            "moderate"
         ],
         [
            "shanghai_family_restaurant",
            "type",
            "restaurant"
         ],
         [
            "shanghai_family_restaurant",
            "ref",
            "v0kcn2ri"
         ]
      ]
   },
   {
      "task": "restaurant",
      "utterances": [
         "i need a restaurant in the centre moderate priced",
         "restaurant_one_seven is a good choice . which day ?",
         "does it serve chinese food ?",
         "no , but i have three other options for you to choose from .",
         "what are they ?",
         "i have the lan_hong_house , jinling_noodle_bar and the shanghi family restaurant that are all moderately priced and serving chinese food .",
         "i would like a table for 8 at 16:30 wednesday at shanghi family restaurant please .",
         "i was not able to book that for you at that time . is there another time that would work for you ?",
         "yes . i could eat at 15:30 perhaps .",
         "that time is available ! i have booked the reservation . the reference number is v0kcn2ri . is there anything else ?",
         "no , that ' s all i need . thanks for the help ."
      ],
      "response": "thank you . have a great day , goodbye .",
      "reference_entities": [],
      "kg": [
         [
            "lan_hong_house",
            "address",
            "12_norfolk_street_city_centre"
         ],
         [
            "lan_hong_house",
            "area",
            "centre"
         ],
         [
            "lan_hong_house",
            "food",
            "chinese"
         ],
         [
            "lan_hong_house",
            "phone",
            "01223350420"
         ],
         [
            "lan_hong_house",
            "postcode",
            "cb12lf"
         ],
         [
            "lan_hong_house",
            "pricerange",
            "moderate"
         ],
         [
            "lan_hong_house",
            "type",
            "restaurant"
         ],
         [
            "lan_hong_house",
            "ref",
            "v0kcn2ri"
         ],
         [
            "restaurant_one_seven",
            "address",
            "de_vere_university_arms_regent_street_city_centre"
         ],
         [
            "restaurant_one_seven",
            "area",
            "centre"
         ],
         [
            "restaurant_one_seven",
            "food",
            "british"
         ],
         [
            "restaurant_one_seven",
            "phone",
            "01223337766"
         ],
         [
            "restaurant_one_seven",
            "postcode",
            "cb21ab"
         ],
         [
            "restaurant_one_seven",
            "pricerange",
            "moderate"
         ],
         [
            "restaurant_one_seven",
            "type",
            "restaurant"
         ],
         [
            "jinling_noodle_bar",
            "address",
            "11_peas_hill_city_centre"
         ],
         [
            "jinling_noodle_bar",
            "area",
            "centre"
         ],
         [
            "jinling_noodle_bar",
            "food",
            "chinese"
         ],
         [
            "jinling_noodle_bar",
            "phone",
            "01223566188"
         ],
         [
            "jinling_noodle_bar",
            "postcode",
            "cb23pp"
         ],
         [
            "jinling_noodle_bar",
            "pricerange",
            "moderate"
         ],
         [
            "jinling_noodle_bar",
            "type",
            "restaurant"
         ],
         [
            "the_good_luck_chinese_food_takeaway",
            "address",
            "82_cherry_hinton_road_cherry_hinton"
         ],
         [
            "the_good_luck_chinese_food_takeaway",
            "area",
            "south"
         ],
         [
            "the_good_luck_chinese_food_takeaway",
            "food",
            "chinese"
         ],
         [
            "the_good_luck_chinese_food_takeaway",
            "phone",
            "01223244149"
         ],
         [
            "the_good_luck_chinese_food_takeaway",
            "postcode",
            "cb17ag"
         ],
         [
            "the_good_luck_chinese_food_takeaway",
            "pricerange",
            "expensive"
         ],
         [
            "the_good_luck_chinese_food_takeaway",
            "type",
            "restaurant"
         ],
         [
            "the_good_luck_chinese_food_takeaway",
            "ref",
            "v0kcn2ri"
         ],
         [
            "lan_hong_house",
            "address",
            "12_norfolk_street_city_centre"
         ],
         [
            "lan_hong_house",
            "area",
            "centre"
         ],
         [
            "lan_hong_house",
            "food",
            "chinese"
         ],
         [
            "lan_hong_house",
            "phone",
            "01223350420"
         ],
         [
            "lan_hong_house",
            "postcode",
            "cb12lf"
         ],
         [
            "lan_hong_house",
            "pricerange",
            "moderate"
         ],
         [
            "lan_hong_house",
            "type",
            "restaurant"
         ],
         [
            "jinling_noodle_bar",
            "address",
            "11_peas_hill_city_centre"
         ],
         [
            "jinling_noodle_bar",
            "area",
            "centre"
         ],
         [
            "jinling_noodle_bar",
            "food",
            "chinese"
         ],
         [
            "jinling_noodle_bar",
            "phone",
            "01223566188"
         ],
         [
            "jinling_noodle_bar",
            "postcode",
            "cb23pp"
         ],
         [
            "jinling_noodle_bar",
            "pricerange",
            "moderate"
         ],
         [
            "jinling_noodle_bar",
            "type",
            "restaurant"
         ],
         [
            "jinling_noodle_bar",
            "ref",
            "v0kcn2ri"
         ],
         [
            "shanghai_family_restaurant",
            "address",
            "39_burleigh_street_city_centre"
         ],
         [
            "shanghai_family_restaurant",
            "area",
            "centre"
         ],
         [
            "shanghai_family_restaurant",
            "food",
            "chinese"
         ],
         [
            "shanghai_family_restaurant",
            "phone",
            "01223301761"
         ],
         [
            "shanghai_family_restaurant",
            "postcode",
            "cb11dg"
         ],
         [
            "shanghai_family_restaurant",
            "pricerange",
            "moderate"
         ],
         [
            "shanghai_family_restaurant",
            "type",
            "restaurant"
         ],
         [
            "shanghai_family_restaurant",
            "ref",
            "v0kcn2ri"
         ]
      ]
   },
   {
      "task": "hotel",
      "utterances": [
         "can you find me a guesthouse with free parking ?"
      ],
      "response": "i certainly can look for that for you . it looks like i have several . do you prefer a certain price range ?",
      "reference_entities": [
         "several"
      ],
      "kg": [
         [
            "aylesbray_lodge_guest_house",
            "address",
            "5_mowbray_road"
         ],
         [
            "aylesbray_lodge_guest_house",
            "area",
            "south"
         ],
         [
            "aylesbray_lodge_guest_house",
            "phone",
            "01223240089"
         ],
         [
            "aylesbray_lodge_guest_house",
            "postcode",
            "cb17sr"
         ],
         [
            "aylesbray_lodge_guest_house",
            "pricerange",
            "moderate"
         ],
         [
            "aylesbray_lodge_guest_house",
            "stars",
            "4_star"
         ],
         [
            "aylesbray_lodge_guest_house",
            "type",
            "guesthouse"
         ],
         [
            "aylesbray_lodge_guest_house",
            "choice",
            "several"
         ],
         [
            "aylesbray_lodge_guest_house",
            "ref",
            "ua3n0q3r"
         ],
         [
            "leverton_house",
            "address",
            "732-734_newmarket_road"
         ],
         [
            "leverton_house",
            "area",
            "east"
         ],
         [
            "leverton_house",
            "phone",
            "01223292094"
         ],
         [
            "leverton_house",
            "postcode",
            "cb58rs"
         ],
         [
            "leverton_house",
            "pricerange",
            "cheap"
         ],
         [
            "leverton_house",
            "stars",
            "4_star"
         ],
         [
            "leverton_house",
            "type",
            "guesthouse"
         ],
         [
            "leverton_house",
            "choice",
            "several"
         ],
         [
            "leverton_house",
            "ref",
            "ua3n0q3r"
         ],
         [
            "acorn_guest_house",
            "address",
            "154_chesterton_road"
         ],
         [
            "acorn_guest_house",
            "area",
            "north"
         ],
         [
            "acorn_guest_house",
            "phone",
            "01223353888"
         ],
         [
            "acorn_guest_house",
            "postcode",
            "cb41da"
         ],
         [
            "acorn_guest_house",
            "pricerange",
            "moderate"
         ],
         [
            "acorn_guest_house",
            "stars",
            "4_star"
         ],
         [
            "acorn_guest_house",
            "type",
            "guesthouse"
         ],
         [
            "warkworth_house",
            "address",
            "warkworth_terrace"
         ],
         [
            "warkworth_house",
            "area",
            "east"
         ],
         [
            "warkworth_house",
            "phone",
            "01223363682"
         ],
         [
            "warkworth_house",
            "postcode",
            "cb11ee"
         ],
         [
            "warkworth_house",
            "pricerange",
            "moderate"
         ],
         [
            "warkworth_house",
            "stars",
            "4_star"
         ],
         [
            "warkworth_house",
            "type",
            "guesthouse"
         ],
         [
            "warkworth_house",
            "choice",
            "several"
         ],
         [
            "warkworth_house",
            "ref",
            "ua3n0q3r"
         ],
         [
            "alexander_bed_and_breakfast",
            "address",
            "56_saint_barnabas_road"
         ],
         [
            "alexander_bed_and_breakfast",
            "area",
            "centre"
         ],
         [
            "alexander_bed_and_breakfast",
            "phone",
            "01223525725"
         ],
         [
            "alexander_bed_and_breakfast",
            "postcode",
            "cb12de"
         ],
         [
            "alexander_bed_and_breakfast",
            "pricerange",
            "cheap"
         ],
         [
            "alexander_bed_and_breakfast",
            "stars",
            "4_star"
         ],
         [
            "alexander_bed_and_breakfast",
            "type",
            "guesthouse"
         ],
         [
            "alexander_bed_and_breakfast",
            "choice",
            "several"
         ],
         [
            "alexander_bed_and_breakfast",
            "ref",
            "ua3n0q3r"
         ],
         [
            "arbury_lodge_guesthouse",
            "address",
            "82_arbury_road"
         ],
         [
            "arbury_lodge_guesthouse",
            "area",
            "north"
         ],
         [
            "arbury_lodge_guesthouse",
            "phone",
            "01223364319"
         ],
         [
            "arbury_lodge_guesthouse",
            "postcode",
            "cb42je"
         ],
         [
            "arbury_lodge_guesthouse",
            "pricerange",
            "moderate"
         ],
         [
            "arbury_lodge_guesthouse",
            "stars",
            "4_star"
         ],
         [
            "arbury_lodge_guesthouse",
            "type",
            "guesthouse"
         ],
         [
            "arbury_lodge_guesthouse",
            "choice",
            "several"
         ],
         [
            "arbury_lodge_guesthouse",
            "ref",
            "ua3n0q3r"
         ],
         [
            "carolina_bed_and_breakfast",
            "address",
            "138_perne_road"
         ],
         [
            "carolina_bed_and_breakfast",
            "area",
            "east"
         ],
         [
            "carolina_bed_and_breakfast",
            "phone",
            "01223247015"
         ],
         [
            "carolina_bed_and_breakfast",
            "postcode",
            "cb13nx"
         ],
         [
            "carolina_bed_and_breakfast",
            "pricerange",
            "moderate"
         ],
         [
            "carolina_bed_and_breakfast",
            "stars",
            "4_star"
         ],
         [
            "carolina_bed_and_breakfast",
            "type",
            "guesthouse"
         ],
         [
            "carolina_bed_and_breakfast",
            "choice",
            "several"
         ],
         [
            "carolina_bed_and_breakfast",
            "ref",
            "ua3n0q3r"
         ]
      ]
   },
   {
      "task": "hotel",
      "utterances": [
         "can you find me a guesthouse with free parking ?",
         "i certainly can look for that for you . it looks like i have several . do you prefer a certain price range ?",
         "no , but i ' m looking for something with at least 2 star ."
      ],
      "response": "sorry , we don ' t have anything that matches the options that you ' ve selected . would you like to search for a different option ?",
      "reference_entities": [],
      "kg": [
         [
            "aylesbray_lodge_guest_house",
            "address",
            "5_mowbray_road"
         ],
         [
            "aylesbray_lodge_guest_house",
            "area",
            "south"
         ],
         [
            "aylesbray_lodge_guest_house",
            "phone",
            "01223240089"
         ],
         [
            "aylesbray_lodge_guest_house",
            "postcode",
            "cb17sr"
         ],
         [
            "aylesbray_lodge_guest_house",
            "pricerange",
            "moderate"
         ],
         [
            "aylesbray_lodge_guest_house",
            "stars",
            "4_star"
         ],
         [
            "aylesbray_lodge_guest_house",
            "type",
            "guesthouse"
         ],
         [
            "aylesbray_lodge_guest_house",
            "choice",
            "several"
         ],
         [
            "aylesbray_lodge_guest_house",
            "ref",
            "ua3n0q3r"
         ],
         [
            "leverton_house",
            "address",
            "732-734_newmarket_road"
         ],
         [
            "leverton_house",
            "area",
            "east"
         ],
         [
            "leverton_house",
            "phone",
            "01223292094"
         ],
         [
            "leverton_house",
            "postcode",
            "cb58rs"
         ],
         [
            "leverton_house",
            "pricerange",
            "cheap"
         ],
         [
            "leverton_house",
            "stars",
            "4_star"
         ],
         [
            "leverton_house",
            "type",
            "guesthouse"
         ],
         [
            "leverton_house",
            "choice",
            "several"
         ],
         [
            "leverton_house",
            "ref",
            "ua3n0q3r"
         ],
         [
            "acorn_guest_house",
            "address",
            "154_chesterton_road"
         ],
         [
            "acorn_guest_house",
            "area",
            "north"
         ],
         [
            "acorn_guest_house",
            "phone",
            "01223353888"
         ],
         [
            "acorn_guest_house",
            "postcode",
            "cb41da"
         ],
         [
            "acorn_guest_house",
            "pricerange",
            "moderate"
         ],
         [
            "acorn_guest_house",
            "stars",
            "4_star"
         ],
         [
            "acorn_guest_house",
            "type",
            "guesthouse"
         ],
         [
            "warkworth_house",
            "address",
            "warkworth_terrace"
         ],
         [
            "warkworth_house",
            "area",
            "east"
         ],
         [
            "warkworth_house",
            "phone",
            "01223363682"
         ],
         [
            "warkworth_house",
            "postcode",
            "cb11ee"
         ],
         [
            "warkworth_house",
            "pricerange",
            "moderate"
         ],
         [
            "warkworth_house",
            "stars",
            "4_star"
         ],
         [
            "warkworth_house",
            "type",
            "guesthouse"
         ],
         [
            "warkworth_house",
            "choice",
            "several"
         ],
         [
            "warkworth_house",
            "ref",
            "ua3n0q3r"
         ],
         [
            "alexander_bed_and_breakfast",
            "address",
            "56_saint_barnabas_road"
         ],
         [
            "alexander_bed_and_breakfast",
            "area",
            "centre"
         ],
         [
            "alexander_bed_and_breakfast",
            "phone",
            "01223525725"
         ],
         [
            "alexander_bed_and_breakfast",
            "postcode",
            "cb12de"
         ],
         [
            "alexander_bed_and_breakfast",
            "pricerange",
            "cheap"
         ],
         [
            "alexander_bed_and_breakfast",
            "stars",
            "4_star"
         ],
         [
            "alexander_bed_and_breakfast",
            "type",
            "guesthouse"
         ],
         [
            "alexander_bed_and_breakfast",
            "choice",
            "several"
         ],
         [
            "alexander_bed_and_breakfast",
            "ref",
            "ua3n0q3r"
         ],
         [
            "arbury_lodge_guesthouse",
            "address",
            "82_arbury_road"
         ],
         [
            "arbury_lodge_guesthouse",
            "area",
            "north"
         ],
         [
            "arbury_lodge_guesthouse",
            "phone",
            "01223364319"
         ],
         [
            "arbury_lodge_guesthouse",
            "postcode",
            "cb42je"
         ],
         [
            "arbury_lodge_guesthouse",
            "pricerange",
            "moderate"
         ],
         [
            "arbury_lodge_guesthouse",
            "stars",
            "4_star"
         ],
         [
            "arbury_lodge_guesthouse",
            "type",
            "guesthouse"
         ],
         [
            "arbury_lodge_guesthouse",
            "choice",
            "several"
         ],
         [
            "arbury_lodge_guesthouse",
            "ref",
            "ua3n0q3r"
         ],
         [
            "carolina_bed_and_breakfast",
            "address",
            "138_perne_road"
         ],
         [
            "carolina_bed_and_breakfast",
            "area",
            "east"
         ],
         [
            "carolina_bed_and_breakfast",
            "phone",
            "01223247015"
         ],
         [
            "carolina_bed_and_breakfast",
            "postcode",
            "cb13nx"
         ],
         [
            "carolina_bed_and_breakfast",
            "pricerange",
            "moderate"
         ],
         [
            "carolina_bed_and_breakfast",
            "stars",
            "4_star"
         ],
         [
            "carolina_bed_and_breakfast",
            "type",
            "guesthouse"
         ],
         [
            "carolina_bed_and_breakfast",
            "choice",
            "several"
         ],
         [
            "carolina_bed_and_breakfast",
            "ref",
            "ua3n0q3r"
         ]
      ]
   },
   {
      "task": "hotel",
      "utterances": [
         "can you find me a guesthouse with free parking ?",
         "i certainly can look for that for you . it looks like i have several . do you prefer a certain price range ?",
         "no , but i ' m looking for something with at least 2 star .",
         "sorry , we don ' t have anything that matches the options that you ' ve selected . would you like to search for a different option ?",
         "do you have a hotel that is 4_star then ?"
      ],
      "response": "we have several ! do you wish to stay in a certain part of town ?",
      "reference_entities": [
         "several"
      ],
      "kg": [
         [
            "aylesbray_lodge_guest_house",
            "address",
            "5_mowbray_road"
         ],
         [
            "aylesbray_lodge_guest_house",
            "area",
            "south"
         ],
         [
            "aylesbray_lodge_guest_house",
            "phone",
            "01223240089"
         ],
         [
            "aylesbray_lodge_guest_house",
            "postcode",
            "cb17sr"
         ],
         [
            "aylesbray_lodge_guest_house",
            "pricerange",
            "moderate"
         ],
         [
            "aylesbray_lodge_guest_house",
            "stars",
            "4_star"
         ],
         [
            "aylesbray_lodge_guest_house",
            "type",
            "guesthouse"
         ],
         [
            "aylesbray_lodge_guest_house",
            "choice",
            "several"
         ],
         [
            "aylesbray_lodge_guest_house",
            "ref",
            "ua3n0q3r"
         ],
         [
            "leverton_house",
            "address",
            "732-734_newmarket_road"
         ],
         [
            "leverton_house",
            "area",
            "east"
         ],
         [
            "leverton_house",
            "phone",
            "01223292094"
         ],
         [
            "leverton_house",
            "postcode",
            "cb58rs"
         ],
         [
            "leverton_house",
            "pricerange",
            "cheap"
         ],
         [
            "leverton_house",
            "stars",
            "4_star"
         ],
         [
            "leverton_house",
            "type",
            "guesthouse"
         ],
         [
            "leverton_house",
            "choice",
            "several"
         ],
         [
            "leverton_house",
            "ref",
            "ua3n0q3r"
         ],
         [
            "acorn_guest_house",
            "address",
            "154_chesterton_road"
         ],
         [
            "acorn_guest_house",
            "area",
            "north"
         ],
         [
            "acorn_guest_house",
            "phone",
            "01223353888"
         ],
         [
            "acorn_guest_house",
            "postcode",
            "cb41da"
         ],
         [
            "acorn_guest_house",
            "pricerange",
            "moderate"
         ],
         [
            "acorn_guest_house",
            "stars",
            "4_star"
         ],
         [
            "acorn_guest_house",
            "type",
            "guesthouse"
         ],
         [
            "warkworth_house",
            "address",
            "warkworth_terrace"
         ],
         [
            "warkworth_house",
            "area",
            "east"
         ],
         [
            "warkworth_house",
            "phone",
            "01223363682"
         ],
         [
            "warkworth_house",
            "postcode",
            "cb11ee"
         ],
         [
            "warkworth_house",
            "pricerange",
            "moderate"
         ],
         [
            "warkworth_house",
            "stars",
            "4_star"
         ],
         [
            "warkworth_house",
            "type",
            "guesthouse"
         ],
         [
            "warkworth_house",
            "choice",
            "several"
         ],
         [
            "warkworth_house",
            "ref",
            "ua3n0q3r"
         ],
         [
            "alexander_bed_and_breakfast",
            "address",
            "56_saint_barnabas_road"
         ],
         [
            "alexander_bed_and_breakfast",
            "area",
            "centre"
         ],
         [
            "alexander_bed_and_breakfast",
            "phone",
            "01223525725"
         ],
         [
            "alexander_bed_and_breakfast",
            "postcode",
            "cb12de"
         ],
         [
            "alexander_bed_and_breakfast",
            "pricerange",
            "cheap"
         ],
         [
            "alexander_bed_and_breakfast",
            "stars",
            "4_star"
         ],
         [
            "alexander_bed_and_breakfast",
            "type",
            "guesthouse"
         ],
         [
            "alexander_bed_and_breakfast",
            "choice",
            "several"
         ],
         [
            "alexander_bed_and_breakfast",
            "ref",
            "ua3n0q3r"
         ],
         [
            "arbury_lodge_guesthouse",
            "address",
            "82_arbury_road"
         ],
         [
            "arbury_lodge_guesthouse",
            "area",
            "north"
         ],
         [
            "arbury_lodge_guesthouse",
            "phone",
            "01223364319"
         ],
         [
            "arbury_lodge_guesthouse",
            "postcode",
            "cb42je"
         ],
         [
            "arbury_lodge_guesthouse",
            "pricerange",
            "moderate"
         ],
         [
            "arbury_lodge_guesthouse",
            "stars",
            "4_star"
         ],
         [
            "arbury_lodge_guesthouse",
            "type",
            "guesthouse"
         ],
         [
            "arbury_lodge_guesthouse",
            "choice",
            "several"
         ],
         [
            "arbury_lodge_guesthouse",
            "ref",
            "ua3n0q3r"
         ],
         [
            "carolina_bed_and_breakfast",
            "address",
            "138_perne_road"
         ],
         [
            "carolina_bed_and_breakfast",
            "area",
            "east"
         ],
         [
            "carolina_bed_and_breakfast",
            "phone",
            "01223247015"
         ],
         [
            "carolina_bed_and_breakfast",
            "postcode",
            "cb13nx"
         ],
         [
            "carolina_bed_and_breakfast",
            "pricerange",
            "moderate"
         ],
         [
            "carolina_bed_and_breakfast",
            "stars",
            "4_star"
         ],
         [
            "carolina_bed_and_breakfast",
            "type",
            "guesthouse"
         ],
         [
            "carolina_bed_and_breakfast",
            "choice",
            "several"
         ],
         [
            "carolina_bed_and_breakfast",
            "ref",
            "ua3n0q3r"
         ]
      ]
   },
   {
      "task": "hotel",
      "utterances": [
         "can you find me a guesthouse with free parking ?",
         "i certainly can look for that for you . it looks like i have several . do you prefer a certain price range ?",
         "no , but i ' m looking for something with at least 2 star .",
         "sorry , we don ' t have anything that matches the options that you ' ve selected . would you like to search for a different option ?",
         "do you have a hotel that is 4_star then ?",
         "we have several ! do you wish to stay in a certain part of town ?",
         "the location doesn ' t matter , but i would prefer a guesthouse if possible ."
      ],
      "response": "i would recommend the acorn_guest_house then . it has 4_star , free wifi , free parking and is moderately priced . would you like to book a room ?",
      "reference_entities": [
         "acorn_guest_house",
         "4_star"
      ],
      "kg": [
         [
            "aylesbray_lodge_guest_house",
            "address",
            "5_mowbray_road"
         ],
         [
            "aylesbray_lodge_guest_house",
            "area",
            "south"
         ],
         [
            "aylesbray_lodge_guest_house",
            "phone",
            "01223240089"
         ],
         [
            "aylesbray_lodge_guest_house",
            "postcode",
            "cb17sr"
         ],
         [
            "aylesbray_lodge_guest_house",
            "pricerange",
            "moderate"
         ],
         [
            "aylesbray_lodge_guest_house",
            "stars",
            "4_star"
         ],
         [
            "aylesbray_lodge_guest_house",
            "type",
            "guesthouse"
         ],
         [
            "aylesbray_lodge_guest_house",
            "choice",
            "several"
         ],
         [
            "aylesbray_lodge_guest_house",
            "ref",
            "ua3n0q3r"
         ],
         [
            "leverton_house",
            "address",
            "732-734_newmarket_road"
         ],
         [
            "leverton_house",
            "area",
            "east"
         ],
         [
            "leverton_house",
            "phone",
            "01223292094"
         ],
         [
            "leverton_house",
            "postcode",
            "cb58rs"
         ],
         [
            "leverton_house",
            "pricerange",
            "cheap"
         ],
         [
            "leverton_house",
            "stars",
            "4_star"
         ],
         [
            "leverton_house",
            "type",
            "guesthouse"
         ],
         [
            "leverton_house",
            "choice",
            "several"
         ],
         [
            "leverton_house",
            "ref",
            "ua3n0q3r"
         ],
         [
            "acorn_guest_house",
            "address",
            "154_chesterton_road"
         ],
         [
            "acorn_guest_house",
            "area",
            "north"
         ],
         [
            "acorn_guest_house",
            "phone",
            "01223353888"
         ],
         [
            "acorn_guest_house",
            "postcode",
            "cb41da"
         ],
         [
            "acorn_guest_house",
            "pricerange",
            "moderate"
         ],
         [
            "acorn_guest_house",
            "stars",
            "4_star"
         ],
         [
            "acorn_guest_house",
            "type",
            "guesthouse"
         ],
         [
            "warkworth_house",
            "address",
            "warkworth_terrace"
         ],
         [
            "warkworth_house",
            "area",
            "east"
         ],
         [
            "warkworth_house",
            "phone",
            "01223363682"
         ],
         [
            "warkworth_house",
            "postcode",
            "cb11ee"
         ],
         [
            "warkworth_house",
            "pricerange",
            "moderate"
         ],
         [
            "warkworth_house",
            "stars",
            "4_star"
         ],
         [
            "warkworth_house",
            "type",
            "guesthouse"
         ],
         [
            "warkworth_house",
            "choice",
            "several"
         ],
         [
            "warkworth_house",
            "ref",
            "ua3n0q3r"
         ],
         [
            "alexander_bed_and_breakfast",
            "address",
            "56_saint_barnabas_road"
         ],
         [
            "alexander_bed_and_breakfast",
            "area",
            "centre"
         ],
         [
            "alexander_bed_and_breakfast",
            "phone",
            "01223525725"
         ],
         [
            "alexander_bed_and_breakfast",
            "postcode",
            "cb12de"
         ],
         [
            "alexander_bed_and_breakfast",
            "pricerange",
            "cheap"
         ],
         [
            "alexander_bed_and_breakfast",
            "stars",
            "4_star"
         ],
         [
            "alexander_bed_and_breakfast",
            "type",
            "guesthouse"
         ],
         [
            "alexander_bed_and_breakfast",
            "choice",
            "several"
         ],
         [
            "alexander_bed_and_breakfast",
            "ref",
            "ua3n0q3r"
         ],
         [
            "arbury_lodge_guesthouse",
            "address",
            "82_arbury_road"
         ],
         [
            "arbury_lodge_guesthouse",
            "area",
            "north"
         ],
         [
            "arbury_lodge_guesthouse",
            "phone",
            "01223364319"
         ],
         [
            "arbury_lodge_guesthouse",
            "postcode",
            "cb42je"
         ],
         [
            "arbury_lodge_guesthouse",
            "pricerange",
            "moderate"
         ],
         [
            "arbury_lodge_guesthouse",
            "stars",
            "4_star"
         ],
         [
            "arbury_lodge_guesthouse",
            "type",
            "guesthouse"
         ],
         [
            "arbury_lodge_guesthouse",
            "choice",
            "several"
         ],
         [
            "arbury_lodge_guesthouse",
            "ref",
            "ua3n0q3r"
         ],
         [
            "carolina_bed_and_breakfast",
            "address",
            "138_perne_road"
         ],
         [
            "carolina_bed_and_breakfast",
            "area",
            "east"
         ],
         [
            "carolina_bed_and_breakfast",
            "phone",
            "01223247015"
         ],
         [
            "carolina_bed_and_breakfast",
            "postcode",
            "cb13nx"
         ],
         [
            "carolina_bed_and_breakfast",
            "pricerange",
            "moderate"
         ],
         [
            "carolina_bed_and_breakfast",
            "stars",
            "4_star"
         ],
         [
            "carolina_bed_and_breakfast",
            "type",
            "guesthouse"
         ],
         [
            "carolina_bed_and_breakfast",
            "choice",
            "several"
         ],
         [
            "carolina_bed_and_breakfast",
            "ref",
            "ua3n0q3r"
         ]
      ]
   },
   {
      "task": "hotel",
      "utterances": [
         "can you find me a guesthouse with free parking ?",
         "i certainly can look for that for you . it looks like i have several . do you prefer a certain price range ?",
         "no , but i ' m looking for something with at least 2 star .",
         "sorry , we don ' t have anything that matches the options that you ' ve selected . would you like to search for a different option ?",
         "do you have a hotel that is 4_star then ?",
         "we have several ! do you wish to stay in a certain part of town ?",
         "the location doesn ' t matter , but i would prefer a guesthouse if possible .",
         "i would recommend the acorn_guest_house then . it has 4_star , free wifi , free parking and is moderately priced . would you like to book a room ?",
         "yes please . there are 8 of us and we ' ll be arriving on saturday ."
      ],
      "response": "can you please give me how many days you will be staying ?",
      "reference_entities": [],
      "kg": [
         [
            "aylesbray_lodge_guest_house",
            "address",
            "5_mowbray_road"
         ],
         [
            "aylesbray_lodge_guest_house",
            "area",
            "south"
         ],
         [
            "aylesbray_lodge_guest_house",
            "phone",
            "01223240089"
         ],
         [
            "aylesbray_lodge_guest_house",
            "postcode",
            "cb17sr"
         ],
         [
            "aylesbray_lodge_guest_house",
            "pricerange",
            "moderate"
         ],
         [
            "aylesbray_lodge_guest_house",
            "stars",
            "4_star"
         ],
         [
            "aylesbray_lodge_guest_house",
            "type",
            "guesthouse"
         ],
         [
            "aylesbray_lodge_guest_house",
            "choice",
            "several"
         ],
         [
            "aylesbray_lodge_guest_house",
            "ref",
            "ua3n0q3r"
         ],
         [
            "leverton_house",
            "address",
            "732-734_newmarket_road"
         ],
         [
            "leverton_house",
            "area",
            "east"
         ],
         [
            "leverton_house",
            "phone",
            "01223292094"
         ],
         [
            "leverton_house",
            "postcode",
            "cb58rs"
         ],
         [
            "leverton_house",
            "pricerange",
            "cheap"
         ],
         [
            "leverton_house",
            "stars",
            "4_star"
         ],
         [
            "leverton_house",
            "type",
            "guesthouse"
         ],
         [
            "leverton_house",
            "choice",
            "several"
         ],
         [
            "leverton_house",
            "ref",
            "ua3n0q3r"
         ],
         [
            "acorn_guest_house",
            "address",
            "154_chesterton_road"
         ],
         [
            "acorn_guest_house",
            "area",
            "north"
         ],
         [
            "acorn_guest_house",
            "phone",
            "01223353888"
         ],
         [
            "acorn_guest_house",
            "postcode",
            "cb41da"
         ],
         [
            "acorn_guest_house",
            "pricerange",
            "moderate"
         ],
         [
            "acorn_guest_house",
            "stars",
            "4_star"
         ],
         [
            "acorn_guest_house",
            "type",
            "guesthouse"
         ],
         [
            "warkworth_house",
            "address",
            "warkworth_terrace"
         ],
         [
            "warkworth_house",
            "area",
            "east"
         ],
         [
            "warkworth_house",
            "phone",
            "01223363682"
         ],
         [
            "warkworth_house",
            "postcode",
            "cb11ee"
         ],
         [
            "warkworth_house",
            "pricerange",
            "moderate"
         ],
         [
            "warkworth_house",
            "stars",
            "4_star"
         ],
         [
            "warkworth_house",
            "type",
            "guesthouse"
         ],
         [
            "warkworth_house",
            "choice",
            "several"
         ],
         [
            "warkworth_house",
            "ref",
            "ua3n0q3r"
         ],
         [
            "alexander_bed_and_breakfast",
            "address",
            "56_saint_barnabas_road"
         ],
         [
            "alexander_bed_and_breakfast",
            "area",
            "centre"
         ],
         [
            "alexander_bed_and_breakfast",
            "phone",
            "01223525725"
         ],
         [
            "alexander_bed_and_breakfast",
            "postcode",
            "cb12de"
         ],
         [
            "alexander_bed_and_breakfast",
            "pricerange",
            "cheap"
         ],
         [
            "alexander_bed_and_breakfast",
            "stars",
            "4_star"
         ],
         [
            "alexander_bed_and_breakfast",
            "type",
            "guesthouse"
         ],
         [
            "alexander_bed_and_breakfast",
            "choice",
            "several"
         ],
         [
            "alexander_bed_and_breakfast",
            "ref",
            "ua3n0q3r"
         ],
         [
            "arbury_lodge_guesthouse",
            "address",
            "82_arbury_road"
         ],
         [
            "arbury_lodge_guesthouse",
            "area",
            "north"
         ],
         [
            "arbury_lodge_guesthouse",
            "phone",
            "01223364319"
         ],
         [
            "arbury_lodge_guesthouse",
            "postcode",
            "cb42je"
         ],
         [
            "arbury_lodge_guesthouse",
            "pricerange",
            "moderate"
         ],
         [
            "arbury_lodge_guesthouse",
            "stars",
            "4_star"
         ],
         [
            "arbury_lodge_guesthouse",
            "type",
            "guesthouse"
         ],
         [
            "arbury_lodge_guesthouse",
            "choice",
            "several"
         ],
         [
            "arbury_lodge_guesthouse",
            "ref",
            "ua3n0q3r"
         ],
         [
            "carolina_bed_and_breakfast",
            "address",
            "138_perne_road"
         ],
         [
            "carolina_bed_and_breakfast",
            "area",
            "east"
         ],
         [
            "carolina_bed_and_breakfast",
            "phone",
            "01223247015"
         ],
         [
            "carolina_bed_and_breakfast",
            "postcode",
            "cb13nx"
         ],
         [
            "carolina_bed_and_breakfast",
            "pricerange",
            "moderate"
         ],
         [
            "carolina_bed_and_breakfast",
            "stars",
            "4_star"
         ],
         [
            "carolina_bed_and_breakfast",
            "type",
            "guesthouse"
         ],
         [
            "carolina_bed_and_breakfast",
            "choice",
            "several"
         ],
         [
            "carolina_bed_and_breakfast",
            "ref",
            "ua3n0q3r"
         ]
      ]
   },
   {
      "task": "hotel",
      "utterances": [
         "can you find me a guesthouse with free parking ?",
         "i certainly can look for that for you . it looks like i have several . do you prefer a certain price range ?",
         "no , but i ' m looking for something with at least 2 star .",
         "sorry , we don ' t have anything that matches the options that you ' ve selected . would you like to search for a different option ?",
         "do you have a hotel that is 4_star then ?",
         "we have several ! do you wish to stay in a certain part of town ?",
         "the location doesn ' t matter , but i would prefer a guesthouse if possible .",
         "i would recommend the acorn_guest_house then . it has 4_star , free wifi , free parking and is moderately priced . would you like to book a room ?",
         "yes please . there are 8 of us and we ' ll be arriving on saturday .",
         "can you please give me how many days you will be staying ?",
         "i ' ll be staying for 5 nights ."
      ],
      "response": "i have you book for that time , the reference code is ua3n0q3r .",
      "reference_entities": [
         "ua3n0q3r"
      ],
      "kg": [
         [
            "aylesbray_lodge_guest_house",
            "address",
            "5_mowbray_road"
         ],
         [
            "aylesbray_lodge_guest_house",
            "area",
            "south"
         ],
         [
            "aylesbray_lodge_guest_house",
            "phone",
            "01223240089"
         ],
         [
            "aylesbray_lodge_guest_house",
            "postcode",
            "cb17sr"
         ],
         [
            "aylesbray_lodge_guest_house",
            "pricerange",
            "moderate"
         ],
         [
            "aylesbray_lodge_guest_house",
            "stars",
            "4_star"
         ],
         [
            "aylesbray_lodge_guest_house",
            "type",
            "guesthouse"
         ],
         [
            "aylesbray_lodge_guest_house",
            "choice",
            "several"
         ],
         [
            "aylesbray_lodge_guest_house",
            "ref",
            "ua3n0q3r"
         ],
         [
            "leverton_house",
            "address",
            "732-734_newmarket_road"
         ],
         [
            "leverton_house",
            "area",
            "east"
         ],
         [
            "leverton_house",
            "phone",
            "01223292094"
         ],
         [
            "leverton_house",
            "postcode",
            "cb58rs"
         ],
         [
            "leverton_house",
            "pricerange",
            "cheap"
         ],
         [
            "leverton_house",
            "stars",
            "4_star"
         ],
         [
            "leverton_house",
            "type",
            "guesthouse"
         ],
         [
            "leverton_house",
            "choice",
            "several"
         ],
         [
            "leverton_house",
            "ref",
            "ua3n0q3r"
         ],
         [
            "acorn_guest_house",
            "address",
            "154_chesterton_road"
         ],
         [
            "acorn_guest_house",
            "area",
            "north"
         ],
         [
            "acorn_guest_house",
            "phone",
            "01223353888"
         ],
         [
            "acorn_guest_house",
            "postcode",
            "cb41da"
         ],
         [
            "acorn_guest_house",
            "pricerange",
            "moderate"
         ],
         [
            "acorn_guest_house",
            "stars",
            "4_star"
         ],
         [
            "acorn_guest_house",
            "type",
            "guesthouse"
         ],
         [
            "warkworth_house",
            "address",
            "warkworth_terrace"
         ],
         [
            "warkworth_house",
            "area",
            "east"
         ],
         [
            "warkworth_house",
            "phone",
            "01223363682"
         ],
         [
            "warkworth_house",
            "postcode",
            "cb11ee"
         ],
         [
            "warkworth_house",
            "pricerange",
            "moderate"
         ],
         [
            "warkworth_house",
            "stars",
            "4_star"
         ],
         [
            "warkworth_house",
            "type",
            "guesthouse"
         ],
         [
            "warkworth_house",
            "choice",
            "several"
         ],
         [
            "warkworth_house",
            "ref",
            "ua3n0q3r"
         ],
         [
            "alexander_bed_and_breakfast",
            "address",
            "56_saint_barnabas_road"
         ],
         [
            "alexander_bed_and_breakfast",
            "area",
            "centre"
         ],
         [
            "alexander_bed_and_breakfast",
            "phone",
            "01223525725"
         ],
         [
            "alexander_bed_and_breakfast",
            "postcode",
            "cb12de"
         ],
         [
            "alexander_bed_and_breakfast",
            "pricerange",
            "cheap"
         ],
         [
            "alexander_bed_and_breakfast",
            "stars",
            "4_star"
         ],
         [
            "alexander_bed_and_breakfast",
            "type",
            "guesthouse"
         ],
         [
            "alexander_bed_and_breakfast",
            "choice",
            "several"
         ],
         [
            "alexander_bed_and_breakfast",
            "ref",
            "ua3n0q3r"
         ],
         [
            "arbury_lodge_guesthouse",
            "address",
            "82_arbury_road"
         ],
         [
            "arbury_lodge_guesthouse",
            "area",
            "north"
         ],
         [
            "arbury_lodge_guesthouse",
            "phone",
            "01223364319"
         ],
         [
            "arbury_lodge_guesthouse",
            "postcode",
            "cb42je"
         ],
         [
            "arbury_lodge_guesthouse",
            "pricerange",
            "moderate"
         ],
         [
            "arbury_lodge_guesthouse",
            "stars",
            "4_star"
         ],
         [
            "arbury_lodge_guesthouse",
            "type",
            "guesthouse"
         ],
         [
            "arbury_lodge_guesthouse",
            "choice",
            "several"
         ],
         [
            "arbury_lodge_guesthouse",
            "ref",
            "ua3n0q3r"
         ],
         [
            "carolina_bed_and_breakfast",
            "address",
            "138_perne_road"
         ],
         [
            "carolina_bed_and_breakfast",
            "area",
            "east"
         ],
         [
            "carolina_bed_and_breakfast",
            "phone",
            "01223247015"
         ],
         [
            "carolina_bed_and_breakfast",
            "postcode",
            "cb13nx"
         ],
         [
            "carolina_bed_and_breakfast",
            "pricerange",
            "moderate"
         ],
         [
            "carolina_bed_and_breakfast",
            "stars",
            "4_star"
         ],
         [
            "carolina_bed_and_breakfast",
            "type",
            "guesthouse"
         ],
         [
            "carolina_bed_and_breakfast",
            "choice",
            "several"
         ],
         [
            "carolina_bed_and_breakfast",
            "ref",
            "ua3n0q3r"
         ]
      ]
   },
   {
      "task": "hotel",
      "utterances": [
         "can you find me a guesthouse with free parking ?",
         "i certainly can look for that for you . it looks like i have several . do you prefer a certain price range ?",
         "no , but i ' m looking for something with at least 2 star .",
         "sorry , we don ' t have anything that matches the options that you ' ve selected . would you like to search for a different option ?",
         "do you have a hotel that is 4_star then ?",
         "we have several ! do you wish to stay in a certain part of town ?",
         "the location doesn ' t matter , but i would prefer a guesthouse if possible .",
         "i would recommend the acorn_guest_house then . it has 4_star , free wifi , free parking and is moderately priced . would you like to book a room ?",
         "yes please . there are 8 of us and we ' ll be arriving on saturday .",
         "can you please give me how many days you will be staying ?",
         "i ' ll be staying for 5 nights .",
         "i have you book for that time , the reference code is ua3n0q3r .",
         "i ' m happy and relieved . that ' s everything . thank you so much for your help ."
      ],
      "response": "i am glad , have a great day . good bye .",
      "reference_entities": [],
      "kg": [
         [
            "aylesbray_lodge_guest_house",
            "address",
            "5_mowbray_road"
         ],
         [
            "aylesbray_lodge_guest_house",
            "area",
            "south"
         ],
         [
            "aylesbray_lodge_guest_house",
            "phone",
            "01223240089"
         ],
         [
            "aylesbray_lodge_guest_house",
            "postcode",
            "cb17sr"
         ],
         [
            "aylesbray_lodge_guest_house",
            "pricerange",
            "moderate"
         ],
         [
            "aylesbray_lodge_guest_house",
            "stars",
            "4_star"
         ],
         [
            "aylesbray_lodge_guest_house",
            "type",
            "guesthouse"
         ],
         [
            "aylesbray_lodge_guest_house",
            "choice",
            "several"
         ],
         [
            "aylesbray_lodge_guest_house",
            "ref",
            "ua3n0q3r"
         ],
         [
            "leverton_house",
            "address",
            "732-734_newmarket_road"
         ],
         [
            "leverton_house",
            "area",
            "east"
         ],
         [
            "leverton_house",
            "phone",
            "01223292094"
         ],
         [
            "leverton_house",
            "postcode",
            "cb58rs"
         ],
         [
            "leverton_house",
            "pricerange",
            "cheap"
         ],
         [
            "leverton_house",
            "stars",
            "4_star"
         ],
         [
            "leverton_house",
            "type",
            "guesthouse"
         ],
         [
            "leverton_house",
            "choice",
            "several"
         ],
         [
            "leverton_house",
            "ref",
            "ua3n0q3r"
         ],
         [
            "acorn_guest_house",
            "address",
            "154_chesterton_road"
         ],
         [
            "acorn_guest_house",
            "area",
            "north"
         ],
         [
            "acorn_guest_house",
            "phone",
            "01223353888"
         ],
         [
            "acorn_guest_house",
            "postcode",
            "cb41da"
         ],
         [
            "acorn_guest_house",
            "pricerange",
            "moderate"
         ],
         [
            "acorn_guest_house",
            "stars",
            "4_star"
         ],
         [
            "acorn_guest_house",
            "type",
            "guesthouse"
         ],
         [
            "warkworth_house",
            "address",
            "warkworth_terrace"
         ],
         [
            "warkworth_house",
            "area",
            "east"
         ],
         [
            "warkworth_house",
            "phone",
            "01223363682"
         ],
         [
            "warkworth_house",
            "postcode",
            "cb11ee"
         ],
         [
            "warkworth_house",
            "pricerange",
            "moderate"
         ],
         [
            "warkworth_house",
            "stars",
            "4_star"
         ],
         [
            "warkworth_house",
            "type",
            "guesthouse"
         ],
         [
            "warkworth_house",
            "choice",
            "several"
         ],
         [
            "warkworth_house",
            "ref",
            "ua3n0q3r"
         ],
         [
            "alexander_bed_and_breakfast",
            "address",
            "56_saint_barnabas_road"
         ],
         [
            "alexander_bed_and_breakfast",
            "area",
            "centre"
         ],
         [
            "alexander_bed_and_breakfast",
            "phone",
            "01223525725"
         ],
         [
            "alexander_bed_and_breakfast",
            "postcode",
            "cb12de"
         ],
         [
            "alexander_bed_and_breakfast",
            "pricerange",
            "cheap"
         ],
         [
            "alexander_bed_and_breakfast",
            "stars",
            "4_star"
         ],
         [
            "alexander_bed_and_breakfast",
            "type",
            "guesthouse"
         ],
         [
            "alexander_bed_and_breakfast",
            "choice",
            "several"
         ],
         [
            "alexander_bed_and_breakfast",
            "ref",
            "ua3n0q3r"
         ],
         [
            "arbury_lodge_guesthouse",
            "address",
            "82_arbury_road"
         ],
         [
            "arbury_lodge_guesthouse",
            "area",
            "north"
         ],
         [
            "arbury_lodge_guesthouse",
            "phone",
            "01223364319"
         ],
         [
            "arbury_lodge_guesthouse",
            "postcode",
            "cb42je"
         ],
         [
            "arbury_lodge_guesthouse",
            "pricerange",
            "moderate"
         ],
         [
            "arbury_lodge_guesthouse",
            "stars",
            "4_star"
         ],
         [
            "arbury_lodge_guesthouse",
            "type",
            "guesthouse"
         ],
         [
            "arbury_lodge_guesthouse",
            "choice",
            "several"
         ],
         [
            "arbury_lodge_guesthouse",
            "ref",
            "ua3n0q3r"
         ],
         [
            "carolina_bed_and_breakfast",
            "address",
            "138_perne_road"
         ],
         [
            "carolina_bed_and_breakfast",
            "area",
            "east"
         ],
         [
            "carolina_bed_and_breakfast",
            "phone",
            "01223247015"
         ],
         [
            "carolina_bed_and_breakfast",
            "postcode",
            "cb13nx"
         ],
         [
            "carolina_bed_and_breakfast",
            "pricerange",
            "moderate"
         ],
         [
            "carolina_bed_and_breakfast",
            "stars",
            "4_star"
         ],
         [
            "carolina_bed_and_breakfast",
            "type",
            "guesthouse"
         ],
         [
            "carolina_bed_and_breakfast",
            "choice",
            "several"
         ],
         [
            "carolina_bed_and_breakfast",
            "ref",
            "ua3n0q3r"
         ]
      ]
   },
   {
      "task": "restaurant",
      "utterances": [
         "i ' d like to find a place that i can get some northern european food ."
      ],
      "response": "unfortunately , i was unable to find a restaurant that serves northern european food . is there anything else i can help you with ?",
      "reference_entities": [
         "restaurant"
      ],
      "kg": [
         [
            "de_luca_cucina_and_bar",
            "address",
            "83_regent_street"
         ],
         [
            "de_luca_cucina_and_bar",
            "area",
            "centre"
         ],
         [
            "de_luca_cucina_and_bar",
            "food",
            "modern_european"
         ],
         [
            "de_luca_cucina_and_bar",
            "phone",
            "01223356666"
         ],
         [
            "de_luca_cucina_and_bar",
            "postcode",
            "cb21aw"
         ],
         [
            "de_luca_cucina_and_bar",
            "pricerange",
            "moderate"
         ],
         [
            "de_luca_cucina_and_bar",
            "type",
            "restaurant"
         ],
         [
            "riverside_brasserie",
            "address",
            "doubletree_by_hilton_cambridge_granta_place_mill_lane"
         ],
         [
            "riverside_brasserie",
            "area",
            "centre"
         ],
         [
            "riverside_brasserie",
            "food",
            "modern_european"
         ],
         [
            "riverside_brasserie",
            "phone",
            "01223259988"
         ],
         [
            "riverside_brasserie",
            "postcode",
            "cb21rt"
         ],
         [
            "riverside_brasserie",
            "pricerange",
            "moderate"
         ],
         [
            "riverside_brasserie",
            "type",
            "restaurant"
         ],
         [
            "riverside_brasserie",
            "choice",
            "several"
         ],
         [
            "pizza_hut_city_centre",
            "address",
            "regent_street_city_centre"
         ],
         [
            "pizza_hut_city_centre",
            "area",
            "centre"
         ],
         [
            "pizza_hut_city_centre",
            "food",
            "italian"
         ],
         [
            "pizza_hut_city_centre",
            "phone",
            "01223323737"
         ],
         [
            "pizza_hut_city_centre",
            "postcode",
            "cb21ab"
         ],
         [
            "pizza_hut_city_centre",
            "pricerange",
            "cheap"
         ],
         [
            "pizza_hut_city_centre",
            "type",
            "restaurant"
         ],
         [
            "pizza_hut_city_centre",
            "choice",
            "several"
         ],
         [
            "restaurant_alimentum",
            "address",
            "152_-_154_hills_road"
         ],
         [
            "restaurant_alimentum",
            "area",
            "south"
         ],
         [
            "restaurant_alimentum",
            "food",
            "modern_european"
         ],
         [
            "restaurant_alimentum",
            "phone",
            "01223413000"
         ],
         [
            "restaurant_alimentum",
            "postcode",
            "cb28pb"
         ],
         [
            "restaurant_alimentum",
            "pricerange",
            "moderate"
         ],
         [
            "restaurant_alimentum",
            "type",
            "restaurant"
         ],
         [
            "restaurant_alimentum",
            "choice",
            "several"
         ],
         [
            "the_missing_sock",
            "address",
            "finders_corner_newmarket_road"
         ],
         [
            "the_missing_sock",
            "area",
            "east"
         ],
         [
            "the_missing_sock",
            "food",
            "international"
         ],
         [
            "the_missing_sock",
            "phone",
            "01223812660"
         ],
         [
            "the_missing_sock",
            "postcode",
            "cb259aq"
         ],
         [
            "the_missing_sock",
            "pricerange",
            "cheap"
         ],
         [
            "the_missing_sock",
            "type",
            "restaurant"
         ],
         [
            "the_missing_sock",
            "choice",
            "several"
         ],
         [
            "de_luca_cucina_and_bar",
            "address",
            "83_regent_street"
         ],
         [
            "de_luca_cucina_and_bar",
            "area",
            "centre"
         ],
         [
            "de_luca_cucina_and_bar",
            "food",
            "modern_european"
         ],
         [
            "de_luca_cucina_and_bar",
            "phone",
            "01223356666"
         ],
         [
            "de_luca_cucina_and_bar",
            "postcode",
            "cb21aw"
         ],
         [
            "de_luca_cucina_and_bar",
            "pricerange",
            "moderate"
         ],
         [
            "de_luca_cucina_and_bar",
            "type",
            "restaurant"
         ],
         [
            "de_luca_cucina_and_bar",
            "choice",
            "several"
         ],
         [
            "curry_garden",
            "address",
            "106_regent_street_city_centre"
         ],
         [
            "curry_garden",
            "area",
            "centre"
         ],
         [
            "curry_garden",
            "food",
            "indian"
         ],
         [
            "curry_garden",
            "phone",
            "01223302330"
         ],
         [
            "curry_garden",
            "postcode",
            "cb21dp"
         ],
         [
            "curry_garden",
            "pricerange",
            "expensive"
         ],
         [
            "curry_garden",
            "type",
            "restaurant"
         ],
         [
            "curry_garden",
            "choice",
            "several"
         ]
      ]
   },
   {
      "task": "restaurant",
      "utterances": [
         "i ' d like to find a place that i can get some northern european food .",
         "unfortunately , i was unable to find a restaurant that serves northern european food . is there anything else i can help you with ?",
         "okay , what about a restaurant that serves modern_european food ?"
      ],
      "response": "i have several , can you be mores specific on price and area please ?",
      "reference_entities": [
         "several"
      ],
      "kg": [
         [
            "de_luca_cucina_and_bar",
            "address",
            "83_regent_street"
         ],
         [
            "de_luca_cucina_and_bar",
            "area",
            "centre"
         ],
         [
            "de_luca_cucina_and_bar",
            "food",
            "modern_european"
         ],
         [
            "de_luca_cucina_and_bar",
            "phone",
            "01223356666"
         ],
         [
            "de_luca_cucina_and_bar",
            "postcode",
            "cb21aw"
         ],
         [
            "de_luca_cucina_and_bar",
            "pricerange",
            "moderate"
         ],
         [
            "de_luca_cucina_and_bar",
            "type",
            "restaurant"
         ],
         [
            "riverside_brasserie",
            "address",
            "doubletree_by_hilton_cambridge_granta_place_mill_lane"
         ],
         [
            "riverside_brasserie",
            "area",
            "centre"
         ],
         [
            "riverside_brasserie",
            "food",
            "modern_european"
         ],
         [
            "riverside_brasserie",
            "phone",
            "01223259988"
         ],
         [
            "riverside_brasserie",
            "postcode",
            "cb21rt"
         ],
         [
            "riverside_brasserie",
            "pricerange",
            "moderate"
         ],
         [
            "riverside_brasserie",
            "type",
            "restaurant"
         ],
         [
            "riverside_brasserie",
            "choice",
            "several"
         ],
         [
            "pizza_hut_city_centre",
            "address",
            "regent_street_city_centre"
         ],
         [
            "pizza_hut_city_centre",
            "area",
            "centre"
         ],
         [
            "pizza_hut_city_centre",
            "food",
            "italian"
         ],
         [
            "pizza_hut_city_centre",
            "phone",
            "01223323737"
         ],
         [
            "pizza_hut_city_centre",
            "postcode",
            "cb21ab"
         ],
         [
            "pizza_hut_city_centre",
            "pricerange",
            "cheap"
         ],
         [
            "pizza_hut_city_centre",
            "type",
            "restaurant"
         ],
         [
            "pizza_hut_city_centre",
            "choice",
            "several"
         ],
         [
            "restaurant_alimentum",
            "address",
            "152_-_154_hills_road"
         ],
         [
            "restaurant_alimentum",
            "area",
            "south"
         ],
         [
            "restaurant_alimentum",
            "food",
            "modern_european"
         ],
         [
            "restaurant_alimentum",
            "phone",
            "01223413000"
         ],
         [
            "restaurant_alimentum",
            "postcode",
            "cb28pb"
         ],
         [
            "restaurant_alimentum",
            "pricerange",
            "moderate"
         ],
         [
            "restaurant_alimentum",
            "type",
            "restaurant"
         ],
         [
            "restaurant_alimentum",
            "choice",
            "several"
         ],
         [
            "the_missing_sock",
            "address",
            "finders_corner_newmarket_road"
         ],
         [
            "the_missing_sock",
            "area",
            "east"
         ],
         [
            "the_missing_sock",
            "food",
            "international"
         ],
         [
            "the_missing_sock",
            "phone",
            "01223812660"
         ],
         [
            "the_missing_sock",
            "postcode",
            "cb259aq"
         ],
         [
            "the_missing_sock",
            "pricerange",
            "cheap"
         ],
         [
            "the_missing_sock",
            "type",
            "restaurant"
         ],
         [
            "the_missing_sock",
            "choice",
            "several"
         ],
         [
            "de_luca_cucina_and_bar",
            "address",
            "83_regent_street"
         ],
         [
            "de_luca_cucina_and_bar",
            "area",
            "centre"
         ],
         [
            "de_luca_cucina_and_bar",
            "food",
            "modern_european"
         ],
         [
            "de_luca_cucina_and_bar",
            "phone",
            "01223356666"
         ],
         [
            "de_luca_cucina_and_bar",
            "postcode",
            "cb21aw"
         ],
         [
            "de_luca_cucina_and_bar",
            "pricerange",
            "moderate"
         ],
         [
            "de_luca_cucina_and_bar",
            "type",
            "restaurant"
         ],
         [
            "de_luca_cucina_and_bar",
            "choice",
            "several"
         ],
         [
            "curry_garden",
            "address",
            "106_regent_street_city_centre"
         ],
         [
            "curry_garden",
            "area",
            "centre"
         ],
         [
            "curry_garden",
            "food",
            "indian"
         ],
         [
            "curry_garden",
            "phone",
            "01223302330"
         ],
         [
            "curry_garden",
            "postcode",
            "cb21dp"
         ],
         [
            "curry_garden",
            "pricerange",
            "expensive"
         ],
         [
            "curry_garden",
            "type",
            "restaurant"
         ],
         [
            "curry_garden",
            "choice",
            "several"
         ]
      ]
   },
   {
      "task": "restaurant",
      "utterances": [
         "i ' d like to find a place that i can get some northern european food .",
         "unfortunately , i was unable to find a restaurant that serves northern european food . is there anything else i can help you with ?",
         "okay , what about a restaurant that serves modern_european food ?",
         "i have several , can you be mores specific on price and area please ?",
         "i am looking for the moderate price range , the area doesn ' t matter ."
      ],
      "response": "how about de_luca_cucina_and_bar ?",
      "reference_entities": [
         "de_luca_cucina_and_bar"
      ],
      "kg": [
         [
            "de_luca_cucina_and_bar",
            "address",
            "83_regent_street"
         ],
         [
            "de_luca_cucina_and_bar",
            "area",
            "centre"
         ],
         [
            "de_luca_cucina_and_bar",
            "food",
            "modern_european"
         ],
         [
            "de_luca_cucina_and_bar",
            "phone",
            "01223356666"
         ],
         [
            "de_luca_cucina_and_bar",
            "postcode",
            "cb21aw"
         ],
         [
            "de_luca_cucina_and_bar",
            "pricerange",
            "moderate"
         ],
         [
            "de_luca_cucina_and_bar",
            "type",
            "restaurant"
         ],
         [
            "riverside_brasserie",
            "address",
            "doubletree_by_hilton_cambridge_granta_place_mill_lane"
         ],
         [
            "riverside_brasserie",
            "area",
            "centre"
         ],
         [
            "riverside_brasserie",
            "food",
            "modern_european"
         ],
         [
            "riverside_brasserie",
            "phone",
            "01223259988"
         ],
         [
            "riverside_brasserie",
            "postcode",
            "cb21rt"
         ],
         [
            "riverside_brasserie",
            "pricerange",
            "moderate"
         ],
         [
            "riverside_brasserie",
            "type",
            "restaurant"
         ],
         [
            "riverside_brasserie",
            "choice",
            "several"
         ],
         [
            "pizza_hut_city_centre",
            "address",
            "regent_street_city_centre"
         ],
         [
            "pizza_hut_city_centre",
            "area",
            "centre"
         ],
         [
            "pizza_hut_city_centre",
            "food",
            "italian"
         ],
         [
            "pizza_hut_city_centre",
            "phone",
            "01223323737"
         ],
         [
            "pizza_hut_city_centre",
            "postcode",
            "cb21ab"
         ],
         [
            "pizza_hut_city_centre",
            "pricerange",
            "cheap"
         ],
         [
            "pizza_hut_city_centre",
            "type",
            "restaurant"
         ],
         [
            "pizza_hut_city_centre",
            "choice",
            "several"
         ],
         [
            "restaurant_alimentum",
            "address",
            "152_-_154_hills_road"
         ],
         [
            "restaurant_alimentum",
            "area",
            "south"
         ],
         [
            "restaurant_alimentum",
            "food",
            "modern_european"
         ],
         [
            "restaurant_alimentum",
            "phone",
            "01223413000"
         ],
         [
            "restaurant_alimentum",
            "postcode",
            "cb28pb"
         ],
         [
            "restaurant_alimentum",
            "pricerange",
            "moderate"
         ],
         [
            "restaurant_alimentum",
            "type",
            "restaurant"
         ],
         [
            "restaurant_alimentum",
            "choice",
            "several"
         ],
         [
            "the_missing_sock",
            "address",
            "finders_corner_newmarket_road"
         ],
         [
            "the_missing_sock",
            "area",
            "east"
         ],
         [
            "the_missing_sock",
            "food",
            "international"
         ],
         [
            "the_missing_sock",
            "phone",
            "01223812660"
         ],
         [
            "the_missing_sock",
            "postcode",
            "cb259aq"
         ],
         [
            "the_missing_sock",
            "pricerange",
            "cheap"
         ],
         [
            "the_missing_sock",
            "type",
            "restaurant"
         ],
         [
            "the_missing_sock",
            "choice",
            "several"
         ],
         [
            "de_luca_cucina_and_bar",
            "address",
            "83_regent_street"
         ],
         [
            "de_luca_cucina_and_bar",
            "area",
            "centre"
         ],
         [
            "de_luca_cucina_and_bar",
            "food",
            "modern_european"
         ],
         [
            "de_luca_cucina_and_bar",
            "phone",
            "01223356666"
         ],
         [
            "de_luca_cucina_and_bar",
            "postcode",
            "cb21aw"
         ],
         [
            "de_luca_cucina_and_bar",
            "pricerange",
            "moderate"
         ],
         [
            "de_luca_cucina_and_bar",
            "type",
            "restaurant"
         ],
         [
            "de_luca_cucina_and_bar",
            "choice",
            "several"
         ],
         [
            "curry_garden",
            "address",
            "106_regent_street_city_centre"
         ],
         [
            "curry_garden",
            "area",
            "centre"
         ],
         [
            "curry_garden",
            "food",
            "indian"
         ],
         [
            "curry_garden",
            "phone",
            "01223302330"
         ],
         [
            "curry_garden",
            "postcode",
            "cb21dp"
         ],
         [
            "curry_garden",
            "pricerange",
            "expensive"
         ],
         [
            "curry_garden",
            "type",
            "restaurant"
         ],
         [
            "curry_garden",
            "choice",
            "several"
         ]
      ]
   },
   {
      "task": "restaurant",
      "utterances": [
         "i ' d like to find a place that i can get some northern european food .",
         "unfortunately , i was unable to find a restaurant that serves northern european food . is there anything else i can help you with ?",
         "okay , what about a restaurant that serves modern_european food ?",
         "i have several , can you be mores specific on price and area please ?",
         "i am looking for the moderate price range , the area doesn ' t matter .",
         "how about de_luca_cucina_and_bar ?",
         "does that serve modern_european food ?"
      ],
      "response": "the de_luca_cucina_and_bar serves modern_european food .",
      "reference_entities": [
         "de_luca_cucina_and_bar",
         "modern_european"
      ],
      "kg": [
         [
            "de_luca_cucina_and_bar",
            "address",
            "83_regent_street"
         ],
         [
            "de_luca_cucina_and_bar",
            "area",
            "centre"
         ],
         [
            "de_luca_cucina_and_bar",
            "food",
            "modern_european"
         ],
         [
            "de_luca_cucina_and_bar",
            "phone",
            "01223356666"
         ],
         [
            "de_luca_cucina_and_bar",
            "postcode",
            "cb21aw"
         ],
         [
            "de_luca_cucina_and_bar",
            "pricerange",
            "moderate"
         ],
         [
            "de_luca_cucina_and_bar",
            "type",
            "restaurant"
         ],
         [
            "riverside_brasserie",
            "address",
            "doubletree_by_hilton_cambridge_granta_place_mill_lane"
         ],
         [
            "riverside_brasserie",
            "area",
            "centre"
         ],
         [
            "riverside_brasserie",
            "food",
            "modern_european"
         ],
         [
            "riverside_brasserie",
            "phone",
            "01223259988"
         ],
         [
            "riverside_brasserie",
            "postcode",
            "cb21rt"
         ],
         [
            "riverside_brasserie",
            "pricerange",
            "moderate"
         ],
         [
            "riverside_brasserie",
            "type",
            "restaurant"
         ],
         [
            "riverside_brasserie",
            "choice",
            "several"
         ],
         [
            "pizza_hut_city_centre",
            "address",
            "regent_street_city_centre"
         ],
         [
            "pizza_hut_city_centre",
            "area",
            "centre"
         ],
         [
            "pizza_hut_city_centre",
            "food",
            "italian"
         ],
         [
            "pizza_hut_city_centre",
            "phone",
            "01223323737"
         ],
         [
            "pizza_hut_city_centre",
            "postcode",
            "cb21ab"
         ],
         [
            "pizza_hut_city_centre",
            "pricerange",
            "cheap"
         ],
         [
            "pizza_hut_city_centre",
            "type",
            "restaurant"
         ],
         [
            "pizza_hut_city_centre",
            "choice",
            "several"
         ],
         [
            "restaurant_alimentum",
            "address",
            "152_-_154_hills_road"
         ],
         [
            "restaurant_alimentum",
            "area",
            "south"
         ],
         [
            "restaurant_alimentum",
            "food",
            "modern_european"
         ],
         [
            "restaurant_alimentum",
            "phone",
            "01223413000"
         ],
         [
            "restaurant_alimentum",
            "postcode",
            "cb28pb"
         ],
         [
            "restaurant_alimentum",
            "pricerange",
            "moderate"
         ],
         [
            "restaurant_alimentum",
            "type",
            "restaurant"
         ],
         [
            "restaurant_alimentum",
            "choice",
            "several"
         ],
         [
            "the_missing_sock",
            "address",
            "finders_corner_newmarket_road"
         ],
         [
            "the_missing_sock",
            "area",
            "east"
         ],
         [
            "the_missing_sock",
            "food",
            "international"
         ],
         [
            "the_missing_sock",
            "phone",
            "01223812660"
         ],
         [
            "the_missing_sock",
            "postcode",
            "cb259aq"
         ],
         [
            "the_missing_sock",
            "pricerange",
            "cheap"
         ],
         [
            "the_missing_sock",
            "type",
            "restaurant"
         ],
         [
            "the_missing_sock",
            "choice",
            "several"
         ],
         [
            "de_luca_cucina_and_bar",
            "address",
            "83_regent_street"
         ],
         [
            "de_luca_cucina_and_bar",
            "area",
            "centre"
         ],
         [
            "de_luca_cucina_and_bar",
            "food",
            "modern_european"
         ],
         [
            "de_luca_cucina_and_bar",
            "phone",
            "01223356666"
         ],
         [
            "de_luca_cucina_and_bar",
            "postcode",
            "cb21aw"
         ],
         [
            "de_luca_cucina_and_bar",
            "pricerange",
            "moderate"
         ],
         [
            "de_luca_cucina_and_bar",
            "type",
            "restaurant"
         ],
         [
            "de_luca_cucina_and_bar",
            "choice",
            "several"
         ],
         [
            "curry_garden",
            "address",
            "106_regent_street_city_centre"
         ],
         [
            "curry_garden",
            "area",
            "centre"
         ],
         [
            "curry_garden",
            "food",
            "indian"
         ],
         [
            "curry_garden",
            "phone",
            "01223302330"
         ],
         [
            "curry_garden",
            "postcode",
            "cb21dp"
         ],
         [
            "curry_garden",
            "pricerange",
            "expensive"
         ],
         [
            "curry_garden",
            "type",
            "restaurant"
         ],
         [
            "curry_garden",
            "choice",
            "several"
         ]
      ]
   },
   {
      "task": "restaurant",
      "utterances": [
         "i ' d like to find a place that i can get some northern european food .",
         "unfortunately , i was unable to find a restaurant that serves northern european food . is there anything else i can help you with ?",
         "okay , what about a restaurant that serves modern_european food ?",
         "i have several , can you be mores specific on price and area please ?",
         "i am looking for the moderate price range , the area doesn ' t matter .",
         "how about de_luca_cucina_and_bar ?",
         "does that serve modern_european food ?",
         "the de_luca_cucina_and_bar serves modern_european food .",
         "what ' s the post code and phone number of de luca cucina ?"
      ],
      "response": "the post code is cb21aw and the phone number is 01223356666 . is there anything else i can do for you ?",
      "reference_entities": [
         "cb21aw",
         "01223356666"
      ],
      "kg": [
         [
            "de_luca_cucina_and_bar",
            "address",
            "83_regent_street"
         ],
         [
            "de_luca_cucina_and_bar",
            "area",
            "centre"
         ],
         [
            "de_luca_cucina_and_bar",
            "food",
            "modern_european"
         ],
         [
            "de_luca_cucina_and_bar",
            "phone",
            "01223356666"
         ],
         [
            "de_luca_cucina_and_bar",
            "postcode",
            "cb21aw"
         ],
         [
            "de_luca_cucina_and_bar",
            "pricerange",
            "moderate"
         ],
         [
            "de_luca_cucina_and_bar",
            "type",
            "restaurant"
         ],
         [
            "riverside_brasserie",
            "address",
            "doubletree_by_hilton_cambridge_granta_place_mill_lane"
         ],
         [
            "riverside_brasserie",
            "area",
            "centre"
         ],
         [
            "riverside_brasserie",
            "food",
            "modern_european"
         ],
         [
            "riverside_brasserie",
            "phone",
            "01223259988"
         ],
         [
            "riverside_brasserie",
            "postcode",
            "cb21rt"
         ],
         [
            "riverside_brasserie",
            "pricerange",
            "moderate"
         ],
         [
            "riverside_brasserie",
            "type",
            "restaurant"
         ],
         [
            "riverside_brasserie",
            "choice",
            "several"
         ],
         [
            "pizza_hut_city_centre",
            "address",
            "regent_street_city_centre"
         ],
         [
            "pizza_hut_city_centre",
            "area",
            "centre"
         ],
         [
            "pizza_hut_city_centre",
            "food",
            "italian"
         ],
         [
            "pizza_hut_city_centre",
            "phone",
            "01223323737"
         ],
         [
            "pizza_hut_city_centre",
            "postcode",
            "cb21ab"
         ],
         [
            "pizza_hut_city_centre",
            "pricerange",
            "cheap"
         ],
         [
            "pizza_hut_city_centre",
            "type",
            "restaurant"
         ],
         [
            "pizza_hut_city_centre",
            "choice",
            "several"
         ],
         [
            "restaurant_alimentum",
            "address",
            "152_-_154_hills_road"
         ],
         [
            "restaurant_alimentum",
            "area",
            "south"
         ],
         [
            "restaurant_alimentum",
            "food",
            "modern_european"
         ],
         [
            "restaurant_alimentum",
            "phone",
            "01223413000"
         ],
         [
            "restaurant_alimentum",
            "postcode",
            "cb28pb"
         ],
         [
            "restaurant_alimentum",
            "pricerange",
            "moderate"
         ],
         [
            "restaurant_alimentum",
            "type",
            "restaurant"
         ],
         [
            "restaurant_alimentum",
            "choice",
            "several"
         ],
         [
            "the_missing_sock",
            "address",
            "finders_corner_newmarket_road"
         ],
         [
            "the_missing_sock",
            "area",
            "east"
         ],
         [
            "the_missing_sock",
            "food",
            "international"
         ],
         [
            "the_missing_sock",
            "phone",
            "01223812660"
         ],
         [
            "the_missing_sock",
            "postcode",
            "cb259aq"
         ],
         [
            "the_missing_sock",
            "pricerange",
            "cheap"
         ],
         [
            "the_missing_sock",
            "type",
            "restaurant"
         ],
         [
            "the_missing_sock",
            "choice",
            "several"
         ],
         [
            "de_luca_cucina_and_bar",
            "address",
            "83_regent_street"
         ],
         [
            "de_luca_cucina_and_bar",
            "area",
            "centre"
         ],
         [
            "de_luca_cucina_and_bar",
            "food",
            "modern_european"
         ],
         [
            "de_luca_cucina_and_bar",
            "phone",
            "01223356666"
         ],
         [
            "de_luca_cucina_and_bar",
            "postcode",
            "cb21aw"
         ],
         [
            "de_luca_cucina_and_bar",
            "pricerange",
            "moderate"
         ],
         [
            "de_luca_cucina_and_bar",
            "type",
            "restaurant"
         ],
         [
            "de_luca_cucina_and_bar",
            "choice",
            "several"
         ],
         [
            "curry_garden",
            "address",
            "106_regent_street_city_centre"
         ],
         [
            "curry_garden",
            "area",
            "centre"
         ],
         [
            "curry_garden",
            "food",
            "indian"
         ],
         [
            "curry_garden",
            "phone",
            "01223302330"
         ],
         [
            "curry_garden",
            "postcode",
            "cb21dp"
         ],
         [
            "curry_garden",
            "pricerange",
            "expensive"
         ],
         [
            "curry_garden",
            "type",
            "restaurant"
         ],
         [
            "curry_garden",
            "choice",
            "several"
         ]
      ]
   },
   {
      "task": "restaurant",
      "utterances": [
         "i ' d like to find a place that i can get some northern european food .",
         "unfortunately , i was unable to find a restaurant that serves northern european food . is there anything else i can help you with ?",
         "okay , what about a restaurant that serves modern_european food ?",
         "i have several , can you be mores specific on price and area please ?",
         "i am looking for the moderate price range , the area doesn ' t matter .",
         "how about de_luca_cucina_and_bar ?",
         "does that serve modern_european food ?",
         "the de_luca_cucina_and_bar serves modern_european food .",
         "what ' s the post code and phone number of de luca cucina ?",
         "the post code is cb21aw and the phone number is 01223356666 . is there anything else i can do for you ?",
         "that is all . thanks for you help ."
      ],
      "response": "you are welcome . have a great day .",
      "reference_entities": [],
      "kg": [
         [
            "de_luca_cucina_and_bar",
            "address",
            "83_regent_street"
         ],
         [
            "de_luca_cucina_and_bar",
            "area",
            "centre"
         ],
         [
            "de_luca_cucina_and_bar",
            "food",
            "modern_european"
         ],
         [
            "de_luca_cucina_and_bar",
            "phone",
            "01223356666"
         ],
         [
            "de_luca_cucina_and_bar",
            "postcode",
            "cb21aw"
         ],
         [
            "de_luca_cucina_and_bar",
            "pricerange",
            "moderate"
         ],
         [
            "de_luca_cucina_and_bar",
            "type",
            "restaurant"
         ],
         [
            "riverside_brasserie",
            "address",
            "doubletree_by_hilton_cambridge_granta_place_mill_lane"
         ],
         [
            "riverside_brasserie",
            "area",
            "centre"
         ],
         [
            "riverside_brasserie",
            "food",
            "modern_european"
         ],
         [
            "riverside_brasserie",
            "phone",
            "01223259988"
         ],
         [
            "riverside_brasserie",
            "postcode",
            "cb21rt"
         ],
         [
            "riverside_brasserie",
            "pricerange",
            "moderate"
         ],
         [
            "riverside_brasserie",
            "type",
            "restaurant"
         ],
         [
            "riverside_brasserie",
            "choice",
            "several"
         ],
         [
            "pizza_hut_city_centre",
            "address",
            "regent_street_city_centre"
         ],
         [
            "pizza_hut_city_centre",
            "area",
            "centre"
         ],
         [
            "pizza_hut_city_centre",
            "food",
            "italian"
         ],
         [
            "pizza_hut_city_centre",
            "phone",
            "01223323737"
         ],
         [
            "pizza_hut_city_centre",
            "postcode",
            "cb21ab"
         ],
         [
            "pizza_hut_city_centre",
            "pricerange",
            "cheap"
         ],
         [
            "pizza_hut_city_centre",
            "type",
            "restaurant"
         ],
         [
            "pizza_hut_city_centre",
            "choice",
            "several"
         ],
         [
            "restaurant_alimentum",
            "address",
            "152_-_154_hills_road"
         ],
         [
            "restaurant_alimentum",
            "area",
            "south"
         ],
         [
            "restaurant_alimentum",
            "food",
            "modern_european"
         ],
         [
            "restaurant_alimentum",
            "phone",
            "01223413000"
         ],
         [
            "restaurant_alimentum",
            "postcode",
            "cb28pb"
         ],
         [
            "restaurant_alimentum",
            "pricerange",
            "moderate"
         ],
         [
            "restaurant_alimentum",
            "type",
            "restaurant"
         ],
         [
            "restaurant_alimentum",
            "choice",
            "several"
         ],
         [
            "the_missing_sock",
            "address",
            "finders_corner_newmarket_road"
         ],
         [
            "the_missing_sock",
            "area",
            "east"
         ],
         [
            "the_missing_sock",
            "food",
            "international"
         ],
         [
            "the_missing_sock",
            "phone",
            "01223812660"
         ],
         [
            "the_missing_sock",
            "postcode",
            "cb259aq"
         ],
         [
            "the_missing_sock",
            "pricerange",
            "cheap"
         ],
         [
            "the_missing_sock",
            "type",
            "restaurant"
         ],
         [
            "the_missing_sock",
            "choice",
            "several"
         ],
         [
            "de_luca_cucina_and_bar",
            "address",
            "83_regent_street"
         ],
         [
            "de_luca_cucina_and_bar",
            "area",
            "centre"
         ],
         [
            "de_luca_cucina_and_bar",
            "food",
            "modern_european"
         ],
         [
            "de_luca_cucina_and_bar",
            "phone",
            "01223356666"
         ],
         [
            "de_luca_cucina_and_bar",
            "postcode",
            "cb21aw"
         ],
         [
            "de_luca_cucina_and_bar",
            "pricerange",
            "moderate"
         ],
         [
            "de_luca_cucina_and_bar",
            "type",
            "restaurant"
         ],
         [
            "de_luca_cucina_and_bar",
            "choice",
            "several"
         ],
         [
            "curry_garden",
            "address",
            "106_regent_street_city_centre"
         ],
         [
            "curry_garden",
            "area",
            "centre"
         ],
         [
            "curry_garden",
            "food",
            "indian"
         ],
         [
            "curry_garden",
            "phone",
            "01223302330"
         ],
         [
            "curry_garden",
            "postcode",
            "cb21dp"
         ],
         [
            "curry_garden",
            "pricerange",
            "expensive"
         ],
         [
            "curry_garden",
            "type",
            "restaurant"
         ],
         [
            "curry_garden",
            "choice",
            "several"
         ]
      ]
   },
   {
      "task": "hotel",
      "utterances": [
         "hi , i am looking for a cheap place to stay in the east . can you help me ?"
      ],
      "response": "there are 3 guesthouses in the cheap price range in the east part of town . would you like to book one ?",
      "reference_entities": [
         "east",
         "cheap",
         "3"
      ],
      "kg": [
         [
            "city_centre_north_b_and_b",
            "address",
            "328a_histon_road"
         ],
         [
            "city_centre_north_b_and_b",
            "area",
            "north"
         ],
         [
            "city_centre_north_b_and_b",
            "phone",
            "01223312843"
         ],
         [
            "city_centre_north_b_and_b",
            "postcode",
            "cb43ht"
         ],
         [
            "city_centre_north_b_and_b",
            "pricerange",
            "cheap"
         ],
         [
            "city_centre_north_b_and_b",
            "stars",
            "0_star"
         ],
         [
            "city_centre_north_b_and_b",
            "type",
            "guesthouse"
         ],
         [
            "city_centre_north_b_and_b",
            "choice",
            "3"
         ],
         [
            "city_centre_north_b_and_b",
            "ref",
            "dqol6qe5"
         ],
         [
            "allenbell",
            "address",
            "517a_coldham_lane"
         ],
         [
            "allenbell",
            "area",
            "east"
         ],
         [
            "allenbell",
            "phone",
            "01223210353"
         ],
         [
            "allenbell",
            "postcode",
            "cb13js"
         ],
         [
            "allenbell",
            "pricerange",
            "cheap"
         ],
         [
            "allenbell",
            "stars",
            "4_star"
         ],
         [
            "allenbell",
            "type",
            "guesthouse"
         ],
         [
            "allenbell",
            "address",
            "517a_coldham_lane"
         ],
         [
            "allenbell",
            "area",
            "east"
         ],
         [
            "allenbell",
            "phone",
            "01223210353"
         ],
         [
            "allenbell",
            "postcode",
            "cb13js"
         ],
         [
            "allenbell",
            "pricerange",
            "cheap"
         ],
         [
            "allenbell",
            "stars",
            "4_star"
         ],
         [
            "allenbell",
            "type",
            "guesthouse"
         ],
         [
            "allenbell",
            "choice",
            "3"
         ],
         [
            "allenbell",
            "ref",
            "dqol6qe5"
         ],
         [
            "leverton_house",
            "address",
            "732-734_newmarket_road"
         ],
         [
            "leverton_house",
            "area",
            "east"
         ],
         [
            "leverton_house",
            "phone",
            "01223292094"
         ],
         [
            "leverton_house",
            "postcode",
            "cb58rs"
         ],
         [
            "leverton_house",
            "pricerange",
            "cheap"
         ],
         [
            "leverton_house",
            "stars",
            "4_star"
         ],
         [
            "leverton_house",
            "type",
            "guesthouse"
         ],
         [
            "leverton_house",
            "choice",
            "3"
         ],
         [
            "leverton_house",
            "ref",
            "dqol6qe5"
         ],
         [
            "autumn_house",
            "address",
            "710_newmarket_road"
         ],
         [
            "autumn_house",
            "area",
            "east"
         ],
         [
            "autumn_house",
            "phone",
            "01223575122"
         ],
         [
            "autumn_house",
            "postcode",
            "cb58rs"
         ],
         [
            "autumn_house",
            "pricerange",
            "cheap"
         ],
         [
            "autumn_house",
            "stars",
            "4_star"
         ],
         [
            "autumn_house",
            "type",
            "guesthouse"
         ],
         [
            "autumn_house",
            "choice",
            "3"
         ],
         [
            "autumn_house",
            "ref",
            "dqol6qe5"
         ],
         [
            "alexander_bed_and_breakfast",
            "address",
            "56_saint_barnabas_road"
         ],
         [
            "alexander_bed_and_breakfast",
            "area",
            "centre"
         ],
         [
            "alexander_bed_and_breakfast",
            "phone",
            "01223525725"
         ],
         [
            "alexander_bed_and_breakfast",
            "postcode",
            "cb12de"
         ],
         [
            "alexander_bed_and_breakfast",
            "pricerange",
            "cheap"
         ],
         [
            "alexander_bed_and_breakfast",
            "stars",
            "4_star"
         ],
         [
            "alexander_bed_and_breakfast",
            "type",
            "guesthouse"
         ],
         [
            "alexander_bed_and_breakfast",
            "choice",
            "3"
         ],
         [
            "alexander_bed_and_breakfast",
            "ref",
            "dqol6qe5"
         ],
         [
            "el_shaddai",
            "address",
            "41_warkworth_street"
         ],
         [
            "el_shaddai",
            "area",
            "centre"
         ],
         [
            "el_shaddai",
            "phone",
            "01223327978"
         ],
         [
            "el_shaddai",
            "postcode",
            "cb11eg"
         ],
         [
            "el_shaddai",
            "pricerange",
            "cheap"
         ],
         [
            "el_shaddai",
            "stars",
            "0_star"
         ],
         [
            "el_shaddai",
            "type",
            "guesthouse"
         ],
         [
            "el_shaddai",
            "choice",
            "3"
         ],
         [
            "el_shaddai",
            "ref",
            "dqol6qe5"
         ]
      ]
   },
   {
      "task": "hotel",
      "utterances": [
         "hi , i am looking for a cheap place to stay in the east . can you help me ?",
         "there are 3 guesthouses in the cheap price range in the east part of town . would you like to book one ?",
         "do any of those include free parking ?"
      ],
      "response": "yes , all of them do .",
      "reference_entities": [],
      "kg": [
         [
            "city_centre_north_b_and_b",
            "address",
            "328a_histon_road"
         ],
         [
            "city_centre_north_b_and_b",
            "area",
            "north"
         ],
         [
            "city_centre_north_b_and_b",
            "phone",
            "01223312843"
         ],
         [
            "city_centre_north_b_and_b",
            "postcode",
            "cb43ht"
         ],
         [
            "city_centre_north_b_and_b",
            "pricerange",
            "cheap"
         ],
         [
            "city_centre_north_b_and_b",
            "stars",
            "0_star"
         ],
         [
            "city_centre_north_b_and_b",
            "type",
            "guesthouse"
         ],
         [
            "city_centre_north_b_and_b",
            "choice",
            "3"
         ],
         [
            "city_centre_north_b_and_b",
            "ref",
            "dqol6qe5"
         ],
         [
            "allenbell",
            "address",
            "517a_coldham_lane"
         ],
         [
            "allenbell",
            "area",
            "east"
         ],
         [
            "allenbell",
            "phone",
            "01223210353"
         ],
         [
            "allenbell",
            "postcode",
            "cb13js"
         ],
         [
            "allenbell",
            "pricerange",
            "cheap"
         ],
         [
            "allenbell",
            "stars",
            "4_star"
         ],
         [
            "allenbell",
            "type",
            "guesthouse"
         ],
         [
            "allenbell",
            "address",
            "517a_coldham_lane"
         ],
         [
            "allenbell",
            "area",
            "east"
         ],
         [
            "allenbell",
            "phone",
            "01223210353"
         ],
         [
            "allenbell",
            "postcode",
            "cb13js"
         ],
         [
            "allenbell",
            "pricerange",
            "cheap"
         ],
         [
            "allenbell",
            "stars",
            "4_star"
         ],
         [
            "allenbell",
            "type",
            "guesthouse"
         ],
         [
            "allenbell",
            "choice",
            "3"
         ],
         [
            "allenbell",
            "ref",
            "dqol6qe5"
         ],
         [
            "leverton_house",
            "address",
            "732-734_newmarket_road"
         ],
         [
            "leverton_house",
            "area",
            "east"
         ],
         [
            "leverton_house",
            "phone",
            "01223292094"
         ],
         [
            "leverton_house",
            "postcode",
            "cb58rs"
         ],
         [
            "leverton_house",
            "pricerange",
            "cheap"
         ],
         [
            "leverton_house",
            "stars",
            "4_star"
         ],
         [
            "leverton_house",
            "type",
            "guesthouse"
         ],
         [
            "leverton_house",
            "choice",
            "3"
         ],
         [
            "leverton_house",
            "ref",
            "dqol6qe5"
         ],
         [
            "autumn_house",
            "address",
            "710_newmarket_road"
         ],
         [
            "autumn_house",
            "area",
            "east"
         ],
         [
            "autumn_house",
            "phone",
            "01223575122"
         ],
         [
            "autumn_house",
            "postcode",
            "cb58rs"
         ],
         [
            "autumn_house",
            "pricerange",
            "cheap"
         ],
         [
            "autumn_house",
            "stars",
            "4_star"
         ],
         [
            "autumn_house",
            "type",
            "guesthouse"
         ],
         [
            "autumn_house",
            "choice",
            "3"
         ],
         [
            "autumn_house",
            "ref",
            "dqol6qe5"
         ],
         [
            "alexander_bed_and_breakfast",
            "address",
            "56_saint_barnabas_road"
         ],
         [
            "alexander_bed_and_breakfast",
            "area",
            "centre"
         ],
         [
            "alexander_bed_and_breakfast",
            "phone",
            "01223525725"
         ],
         [
            "alexander_bed_and_breakfast",
            "postcode",
            "cb12de"
         ],
         [
            "alexander_bed_and_breakfast",
            "pricerange",
            "cheap"
         ],
         [
            "alexander_bed_and_breakfast",
            "stars",
            "4_star"
         ],
         [
            "alexander_bed_and_breakfast",
            "type",
            "guesthouse"
         ],
         [
            "alexander_bed_and_breakfast",
            "choice",
            "3"
         ],
         [
            "alexander_bed_and_breakfast",
            "ref",
            "dqol6qe5"
         ],
         [
            "el_shaddai",
            "address",
            "41_warkworth_street"
         ],
         [
            "el_shaddai",
            "area",
            "centre"
         ],
         [
            "el_shaddai",
            "phone",
            "01223327978"
         ],
         [
            "el_shaddai",
            "postcode",
            "cb11eg"
         ],
         [
            "el_shaddai",
            "pricerange",
            "cheap"
         ],
         [
            "el_shaddai",
            "stars",
            "0_star"
         ],
         [
            "el_shaddai",
            "type",
            "guesthouse"
         ],
         [
            "el_shaddai",
            "choice",
            "3"
         ],
         [
            "el_shaddai",
            "ref",
            "dqol6qe5"
         ]
      ]
   },
   {
      "task": "hotel",
      "utterances": [
         "hi , i am looking for a cheap place to stay in the east . can you help me ?",
         "there are 3 guesthouses in the cheap price range in the east part of town . would you like to book one ?",
         "do any of those include free parking ?",
         "yes , all of them do .",
         "i would need a hotel for 6 people , starting from thursday and lasting 4 nights . is there anything available ?"
      ],
      "response": "allenbell is available and fits all of your requirements . i have made a reservation for you . your reference number is dqol6qe5 .",
      "reference_entities": [
         "dqol6qe5",
         "allenbell"
      ],
      "kg": [
         [
            "city_centre_north_b_and_b",
            "address",
            "328a_histon_road"
         ],
         [
            "city_centre_north_b_and_b",
            "area",
            "north"
         ],
         [
            "city_centre_north_b_and_b",
            "phone",
            "01223312843"
         ],
         [
            "city_centre_north_b_and_b",
            "postcode",
            "cb43ht"
         ],
         [
            "city_centre_north_b_and_b",
            "pricerange",
            "cheap"
         ],
         [
            "city_centre_north_b_and_b",
            "stars",
            "0_star"
         ],
         [
            "city_centre_north_b_and_b",
            "type",
            "guesthouse"
         ],
         [
            "city_centre_north_b_and_b",
            "choice",
            "3"
         ],
         [
            "city_centre_north_b_and_b",
            "ref",
            "dqol6qe5"
         ],
         [
            "allenbell",
            "address",
            "517a_coldham_lane"
         ],
         [
            "allenbell",
            "area",
            "east"
         ],
         [
            "allenbell",
            "phone",
            "01223210353"
         ],
         [
            "allenbell",
            "postcode",
            "cb13js"
         ],
         [
            "allenbell",
            "pricerange",
            "cheap"
         ],
         [
            "allenbell",
            "stars",
            "4_star"
         ],
         [
            "allenbell",
            "type",
            "guesthouse"
         ],
         [
            "allenbell",
            "address",
            "517a_coldham_lane"
         ],
         [
            "allenbell",
            "area",
            "east"
         ],
         [
            "allenbell",
            "phone",
            "01223210353"
         ],
         [
            "allenbell",
            "postcode",
            "cb13js"
         ],
         [
            "allenbell",
            "pricerange",
            "cheap"
         ],
         [
            "allenbell",
            "stars",
            "4_star"
         ],
         [
            "allenbell",
            "type",
            "guesthouse"
         ],
         [
            "allenbell",
            "choice",
            "3"
         ],
         [
            "allenbell",
            "ref",
            "dqol6qe5"
         ],
         [
            "leverton_house",
            "address",
            "732-734_newmarket_road"
         ],
         [
            "leverton_house",
            "area",
            "east"
         ],
         [
            "leverton_house",
            "phone",
            "01223292094"
         ],
         [
            "leverton_house",
            "postcode",
            "cb58rs"
         ],
         [
            "leverton_house",
            "pricerange",
            "cheap"
         ],
         [
            "leverton_house",
            "stars",
            "4_star"
         ],
         [
            "leverton_house",
            "type",
            "guesthouse"
         ],
         [
            "leverton_house",
            "choice",
            "3"
         ],
         [
            "leverton_house",
            "ref",
            "dqol6qe5"
         ],
         [
            "autumn_house",
            "address",
            "710_newmarket_road"
         ],
         [
            "autumn_house",
            "area",
            "east"
         ],
         [
            "autumn_house",
            "phone",
            "01223575122"
         ],
         [
            "autumn_house",
            "postcode",
            "cb58rs"
         ],
         [
            "autumn_house",
            "pricerange",
            "cheap"
         ],
         [
            "autumn_house",
            "stars",
            "4_star"
         ],
         [
            "autumn_house",
            "type",
            "guesthouse"
         ],
         [
            "autumn_house",
            "choice",
            "3"
         ],
         [
            "autumn_house",
            "ref",
            "dqol6qe5"
         ],
         [
            "alexander_bed_and_breakfast",
            "address",
            "56_saint_barnabas_road"
         ],
         [
            "alexander_bed_and_breakfast",
            "area",
            "centre"
         ],
         [
            "alexander_bed_and_breakfast",
            "phone",
            "01223525725"
         ],
         [
            "alexander_bed_and_breakfast",
            "postcode",
            "cb12de"
         ],
         [
            "alexander_bed_and_breakfast",
            "pricerange",
            "cheap"
         ],
         [
            "alexander_bed_and_breakfast",
            "stars",
            "4_star"
         ],
         [
            "alexander_bed_and_breakfast",
            "type",
            "guesthouse"
         ],
         [
            "alexander_bed_and_breakfast",
            "choice",
            "3"
         ],
         [
            "alexander_bed_and_breakfast",
            "ref",
            "dqol6qe5"
         ],
         [
            "el_shaddai",
            "address",
            "41_warkworth_street"
         ],
         [
            "el_shaddai",
            "area",
            "centre"
         ],
         [
            "el_shaddai",
            "phone",
            "01223327978"
         ],
         [
            "el_shaddai",
            "postcode",
            "cb11eg"
         ],
         [
            "el_shaddai",
            "pricerange",
            "cheap"
         ],
         [
            "el_shaddai",
            "stars",
            "0_star"
         ],
         [
            "el_shaddai",
            "type",
            "guesthouse"
         ],
         [
            "el_shaddai",
            "choice",
            "3"
         ],
         [
            "el_shaddai",
            "ref",
            "dqol6qe5"
         ]
      ]
   },
   {
      "task": "hotel",
      "utterances": [
         "hi , i am looking for a cheap place to stay in the east . can you help me ?",
         "there are 3 guesthouses in the cheap price range in the east part of town . would you like to book one ?",
         "do any of those include free parking ?",
         "yes , all of them do .",
         "i would need a hotel for 6 people , starting from thursday and lasting 4 nights . is there anything available ?",
         "allenbell is available and fits all of your requirements . i have made a reservation for you . your reference number is dqol6qe5 .",
         "great , that ' s all i need today . thank you !"
      ],
      "response": "you are welcome . have a nice stay . bye .",
      "reference_entities": [],
      "kg": [
         [
            "city_centre_north_b_and_b",
            "address",
            "328a_histon_road"
         ],
         [
            "city_centre_north_b_and_b",
            "area",
            "north"
         ],
         [
            "city_centre_north_b_and_b",
            "phone",
            "01223312843"
         ],
         [
            "city_centre_north_b_and_b",
            "postcode",
            "cb43ht"
         ],
         [
            "city_centre_north_b_and_b",
            "pricerange",
            "cheap"
         ],
         [
            "city_centre_north_b_and_b",
            "stars",
            "0_star"
         ],
         [
            "city_centre_north_b_and_b",
            "type",
            "guesthouse"
         ],
         [
            "city_centre_north_b_and_b",
            "choice",
            "3"
         ],
         [
            "city_centre_north_b_and_b",
            "ref",
            "dqol6qe5"
         ],
         [
            "allenbell",
            "address",
            "517a_coldham_lane"
         ],
         [
            "allenbell",
            "area",
            "east"
         ],
         [
            "allenbell",
            "phone",
            "01223210353"
         ],
         [
            "allenbell",
            "postcode",
            "cb13js"
         ],
         [
            "allenbell",
            "pricerange",
            "cheap"
         ],
         [
            "allenbell",
            "stars",
            "4_star"
         ],
         [
            "allenbell",
            "type",
            "guesthouse"
         ],
         [
            "allenbell",
            "address",
            "517a_coldham_lane"
         ],
         [
            "allenbell",
            "area",
            "east"
         ],
         [
            "allenbell",
            "phone",
            "01223210353"
         ],
         [
            "allenbell",
            "postcode",
            "cb13js"
         ],
         [
            "allenbell",
            "pricerange",
            "cheap"
         ],
         [
            "allenbell",
            "stars",
            "4_star"
         ],
         [
            "allenbell",
            "type",
            "guesthouse"
         ],
         [
            "allenbell",
            "choice",
            "3"
         ],
         [
            "allenbell",
            "ref",
            "dqol6qe5"
         ],
         [
            "leverton_house",
            "address",
            "732-734_newmarket_road"
         ],
         [
            "leverton_house",
            "area",
            "east"
         ],
         [
            "leverton_house",
            "phone",
            "01223292094"
         ],
         [
            "leverton_house",
            "postcode",
            "cb58rs"
         ],
         [
            "leverton_house",
            "pricerange",
            "cheap"
         ],
         [
            "leverton_house",
            "stars",
            "4_star"
         ],
         [
            "leverton_house",
            "type",
            "guesthouse"
         ],
         [
            "leverton_house",
            "choice",
            "3"
         ],
         [
            "leverton_house",
            "ref",
            "dqol6qe5"
         ],
         [
            "autumn_house",
            "address",
            "710_newmarket_road"
         ],
         [
            "autumn_house",
            "area",
            "east"
         ],
         [
            "autumn_house",
            "phone",
            "01223575122"
         ],
         [
            "autumn_house",
            "postcode",
            "cb58rs"
         ],
         [
            "autumn_house",
            "pricerange",
            "cheap"
         ],
         [
            "autumn_house",
            "stars",
            "4_star"
         ],
         [
            "autumn_house",
            "type",
            "guesthouse"
         ],
         [
            "autumn_house",
            "choice",
            "3"
         ],
         [
            "autumn_house",
            "ref",
            "dqol6qe5"
         ],
         [
            "alexander_bed_and_breakfast",
            "address",
            "56_saint_barnabas_road"
         ],
         [
            "alexander_bed_and_breakfast",
            "area",
            "centre"
         ],
         [
            "alexander_bed_and_breakfast",
            "phone",
            "01223525725"
         ],
         [
            "alexander_bed_and_breakfast",
            "postcode",
            "cb12de"
         ],
         [
            "alexander_bed_and_breakfast",
            "pricerange",
            "cheap"
         ],
         [
            "alexander_bed_and_breakfast",
            "stars",
            "4_star"
         ],
         [
            "alexander_bed_and_breakfast",
            "type",
            "guesthouse"
         ],
         [
            "alexander_bed_and_breakfast",
            "choice",
            "3"
         ],
         [
            "alexander_bed_and_breakfast",
            "ref",
            "dqol6qe5"
         ],
         [
            "el_shaddai",
            "address",
            "41_warkworth_street"
         ],
         [
            "el_shaddai",
            "area",
            "centre"
         ],
         [
            "el_shaddai",
            "phone",
            "01223327978"
         ],
         [
            "el_shaddai",
            "postcode",
            "cb11eg"
         ],
         [
            "el_shaddai",
            "pricerange",
            "cheap"
         ],
         [
            "el_shaddai",
            "stars",
            "0_star"
         ],
         [
            "el_shaddai",
            "type",
            "guesthouse"
         ],
         [
            "el_shaddai",
            "choice",
            "3"
         ],
         [
            "el_shaddai",
            "ref",
            "dqol6qe5"
         ]
      ]
   },
   {
      "task": "attraction",
      "utterances": [
         "could you help me find a place to go ? i ' d like to find some architecture ."
      ],
      "response": "yes i have 5 architecture sites in the centre 4 are churches and one is old_schools . would you like information on any of them ?",
      "reference_entities": [
         "architecture",
         "old_schools",
         "5",
         "centre"
      ],
      "kg": [
         [
            "holy_trinity_church",
            "address",
            "market_street"
         ],
         [
            "holy_trinity_church",
            "area",
            "centre"
         ],
         [
            "holy_trinity_church",
            "phone",
            "01223355397"
         ],
         [
            "holy_trinity_church",
            "postcode",
            "cb23nz"
         ],
         [
            "holy_trinity_church",
            "pricerange",
            "free"
         ],
         [
            "holy_trinity_church",
            "type",
            "architecture"
         ],
         [
            "holy_trinity_church",
            "choice",
            "5"
         ],
         [
            "little_saint_mary_'_s_church",
            "address",
            "little_saint_mary_'_s_lane"
         ],
         [
            "little_saint_mary_'_s_church",
            "area",
            "centre"
         ],
         [
            "little_saint_mary_'_s_church",
            "phone",
            "01223366202"
         ],
         [
            "little_saint_mary_'_s_church",
            "postcode",
            "cb21qy"
         ],
         [
            "little_saint_mary_'_s_church",
            "pricerange",
            "free"
         ],
         [
            "little_saint_mary_'_s_church",
            "type",
            "architecture"
         ],
         [
            "little_saint_mary_'_s_church",
            "choice",
            "5"
         ],
         [
            "abbey_pool_and_astroturf_pitch",
            "address",
            "pool_way_,_whitehill_road_,_off_newmarket_road"
         ],
         [
            "abbey_pool_and_astroturf_pitch",
            "area",
            "east"
         ],
         [
            "abbey_pool_and_astroturf_pitch",
            "phone",
            "01223902088"
         ],
         [
            "abbey_pool_and_astroturf_pitch",
            "postcode",
            "cb58nt"
         ],
         [
            "abbey_pool_and_astroturf_pitch",
            "pricerange",
            "<dontknow>"
         ],
         [
            "abbey_pool_and_astroturf_pitch",
            "type",
            "swimmingpool"
         ],
         [
            "abbey_pool_and_astroturf_pitch",
            "choice",
            "5"
         ],
         [
            "old_schools",
            "address",
            "trinity_lane"
         ],
         [
            "old_schools",
            "area",
            "centre"
         ],
         [
            "old_schools",
            "phone",
            "01223332320"
         ],
         [
            "old_schools",
            "postcode",
            "cb21tt"
         ],
         [
            "old_schools",
            "pricerange",
            "free"
         ],
         [
            "old_schools",
            "type",
            "architecture"
         ],
         [
            "old_schools",
            "address",
            "trinity_lane"
         ],
         [
            "old_schools",
            "area",
            "centre"
         ],
         [
            "old_schools",
            "phone",
            "01223332320"
         ],
         [
            "old_schools",
            "postcode",
            "cb21tt"
         ],
         [
            "old_schools",
            "pricerange",
            "free"
         ],
         [
            "old_schools",
            "type",
            "architecture"
         ],
         [
            "old_schools",
            "choice",
            "5"
         ],
         [
            "great_saint_mary_'_s_church",
            "address",
            "market_square"
         ],
         [
            "great_saint_mary_'_s_church",
            "area",
            "centre"
         ],
         [
            "great_saint_mary_'_s_church",
            "phone",
            "01223350914"
         ],
         [
            "great_saint_mary_'_s_church",
            "postcode",
            "cb23pq"
         ],
         [
            "great_saint_mary_'_s_church",
            "pricerange",
            "cheap"
         ],
         [
            "great_saint_mary_'_s_church",
            "type",
            "architecture"
         ],
         [
            "great_saint_mary_'_s_church",
            "choice",
            "5"
         ],
         [
            "all_saints_church",
            "address",
            "jesus_lane"
         ],
         [
            "all_saints_church",
            "area",
            "centre"
         ],
         [
            "all_saints_church",
            "phone",
            "01223452587"
         ],
         [
            "all_saints_church",
            "postcode",
            "cb58bs"
         ],
         [
            "all_saints_church",
            "pricerange",
            "free"
         ],
         [
            "all_saints_church",
            "type",
            "architecture"
         ],
         [
            "all_saints_church",
            "choice",
            "5"
         ]
      ]
   },
   {
      "task": "attraction",
      "utterances": [
         "could you help me find a place to go ? i ' d like to find some architecture .",
         "yes i have 5 architecture sites in the centre 4 are churches and one is old_schools . would you like information on any of them ?",
         "what is the postcode for your recommended one ? you choose ."
      ],
      "response": "old_schools is a great place for architecture . it ' s free to get in . it ' s located on trinity_lane and their postcode is cb21tt .",
      "reference_entities": [
         "cb21tt",
         "free",
         "trinity_lane",
         "old_schools",
         "architecture"
      ],
      "kg": [
         [
            "holy_trinity_church",
            "address",
            "market_street"
         ],
         [
            "holy_trinity_church",
            "area",
            "centre"
         ],
         [
            "holy_trinity_church",
            "phone",
            "01223355397"
         ],
         [
            "holy_trinity_church",
            "postcode",
            "cb23nz"
         ],
         [
            "holy_trinity_church",
            "pricerange",
            "free"
         ],
         [
            "holy_trinity_church",
            "type",
            "architecture"
         ],
         [
            "holy_trinity_church",
            "choice",
            "5"
         ],
         [
            "little_saint_mary_'_s_church",
            "address",
            "little_saint_mary_'_s_lane"
         ],
         [
            "little_saint_mary_'_s_church",
            "area",
            "centre"
         ],
         [
            "little_saint_mary_'_s_church",
            "phone",
            "01223366202"
         ],
         [
            "little_saint_mary_'_s_church",
            "postcode",
            "cb21qy"
         ],
         [
            "little_saint_mary_'_s_church",
            "pricerange",
            "free"
         ],
         [
            "little_saint_mary_'_s_church",
            "type",
            "architecture"
         ],
         [
            "little_saint_mary_'_s_church",
            "choice",
            "5"
         ],
         [
            "abbey_pool_and_astroturf_pitch",
            "address",
            "pool_way_,_whitehill_road_,_off_newmarket_road"
         ],
         [
            "abbey_pool_and_astroturf_pitch",
            "area",
            "east"
         ],
         [
            "abbey_pool_and_astroturf_pitch",
            "phone",
            "01223902088"
         ],
         [
            "abbey_pool_and_astroturf_pitch",
            "postcode",
            "cb58nt"
         ],
         [
            "abbey_pool_and_astroturf_pitch",
            "pricerange",
            "<dontknow>"
         ],
         [
            "abbey_pool_and_astroturf_pitch",
            "type",
            "swimmingpool"
         ],
         [
            "abbey_pool_and_astroturf_pitch",
            "choice",
            "5"
         ],
         [
            "old_schools",
            "address",
            "trinity_lane"
         ],
         [
            "old_schools",
            "area",
            "centre"
         ],
         [
            "old_schools",
            "phone",
            "01223332320"
         ],
         [
            "old_schools",
            "postcode",
            "cb21tt"
         ],
         [
            "old_schools",
            "pricerange",
            "free"
         ],
         [
            "old_schools",
            "type",
            "architecture"
         ],
         [
            "old_schools",
            "address",
            "trinity_lane"
         ],
         [
            "old_schools",
            "area",
            "centre"
         ],
         [
            "old_schools",
            "phone",
            "01223332320"
         ],
         [
            "old_schools",
            "postcode",
            "cb21tt"
         ],
         [
            "old_schools",
            "pricerange",
            "free"
         ],
         [
            "old_schools",
            "type",
            "architecture"
         ],
         [
            "old_schools",
            "choice",
            "5"
         ],
         [
            "great_saint_mary_'_s_church",
            "address",
            "market_square"
         ],
         [
            "great_saint_mary_'_s_church",
            "area",
            "centre"
         ],
         [
            "great_saint_mary_'_s_church",
            "phone",
            "01223350914"
         ],
         [
            "great_saint_mary_'_s_church",
            "postcode",
            "cb23pq"
         ],
         [
            "great_saint_mary_'_s_church",
            "pricerange",
            "cheap"
         ],
         [
            "great_saint_mary_'_s_church",
            "type",
            "architecture"
         ],
         [
            "great_saint_mary_'_s_church",
            "choice",
            "5"
         ],
         [
            "all_saints_church",
            "address",
            "jesus_lane"
         ],
         [
            "all_saints_church",
            "area",
            "centre"
         ],
         [
            "all_saints_church",
            "phone",
            "01223452587"
         ],
         [
            "all_saints_church",
            "postcode",
            "cb58bs"
         ],
         [
            "all_saints_church",
            "pricerange",
            "free"
         ],
         [
            "all_saints_church",
            "type",
            "architecture"
         ],
         [
            "all_saints_church",
            "choice",
            "5"
         ]
      ]
   },
   {
      "task": "attraction",
      "utterances": [
         "could you help me find a place to go ? i ' d like to find some architecture .",
         "yes i have 5 architecture sites in the centre 4 are churches and one is old_schools . would you like information on any of them ?",
         "what is the postcode for your recommended one ? you choose .",
         "old_schools is a great place for architecture . it ' s free to get in . it ' s located on trinity_lane and their postcode is cb21tt .",
         "that sounds perfect . thank you very much !"
      ],
      "response": "is there anything else i could help you with today ?",
      "reference_entities": [],
      "kg": [
         [
            "holy_trinity_church",
            "address",
            "market_street"
         ],
         [
            "holy_trinity_church",
            "area",
            "centre"
         ],
         [
            "holy_trinity_church",
            "phone",
            "01223355397"
         ],
         [
            "holy_trinity_church",
            "postcode",
            "cb23nz"
         ],
         [
            "holy_trinity_church",
            "pricerange",
            "free"
         ],
         [
            "holy_trinity_church",
            "type",
            "architecture"
         ],
         [
            "holy_trinity_church",
            "choice",
            "5"
         ],
         [
            "little_saint_mary_'_s_church",
            "address",
            "little_saint_mary_'_s_lane"
         ],
         [
            "little_saint_mary_'_s_church",
            "area",
            "centre"
         ],
         [
            "little_saint_mary_'_s_church",
            "phone",
            "01223366202"
         ],
         [
            "little_saint_mary_'_s_church",
            "postcode",
            "cb21qy"
         ],
         [
            "little_saint_mary_'_s_church",
            "pricerange",
            "free"
         ],
         [
            "little_saint_mary_'_s_church",
            "type",
            "architecture"
         ],
         [
            "little_saint_mary_'_s_church",
            "choice",
            "5"
         ],
         [
            "abbey_pool_and_astroturf_pitch",
            "address",
            "pool_way_,_whitehill_road_,_off_newmarket_road"
         ],
         [
            "abbey_pool_and_astroturf_pitch",
            "area",
            "east"
         ],
         [
            "abbey_pool_and_astroturf_pitch",
            "phone",
            "01223902088"
         ],
         [
            "abbey_pool_and_astroturf_pitch",
            "postcode",
            "cb58nt"
         ],
         [
            "abbey_pool_and_astroturf_pitch",
            "pricerange",
            "<dontknow>"
         ],
         [
            "abbey_pool_and_astroturf_pitch",
            "type",
            "swimmingpool"
         ],
         [
            "abbey_pool_and_astroturf_pitch",
            "choice",
            "5"
         ],
         [
            "old_schools",
            "address",
            "trinity_lane"
         ],
         [
            "old_schools",
            "area",
            "centre"
         ],
         [
            "old_schools",
            "phone",
            "01223332320"
         ],
         [
            "old_schools",
            "postcode",
            "cb21tt"
         ],
         [
            "old_schools",
            "pricerange",
            "free"
         ],
         [
            "old_schools",
            "type",
            "architecture"
         ],
         [
            "old_schools",
            "address",
            "trinity_lane"
         ],
         [
            "old_schools",
            "area",
            "centre"
         ],
         [
            "old_schools",
            "phone",
            "01223332320"
         ],
         [
            "old_schools",
            "postcode",
            "cb21tt"
         ],
         [
            "old_schools",
            "pricerange",
            "free"
         ],
         [
            "old_schools",
            "type",
            "architecture"
         ],
         [
            "old_schools",
            "choice",
            "5"
         ],
         [
            "great_saint_mary_'_s_church",
            "address",
            "market_square"
         ],
         [
            "great_saint_mary_'_s_church",
            "area",
            "centre"
         ],
         [
            "great_saint_mary_'_s_church",
            "phone",
            "01223350914"
         ],
         [
            "great_saint_mary_'_s_church",
            "postcode",
            "cb23pq"
         ],
         [
            "great_saint_mary_'_s_church",
            "pricerange",
            "cheap"
         ],
         [
            "great_saint_mary_'_s_church",
            "type",
            "architecture"
         ],
         [
            "great_saint_mary_'_s_church",
            "choice",
            "5"
         ],
         [
            "all_saints_church",
            "address",
            "jesus_lane"
         ],
         [
            "all_saints_church",
            "area",
            "centre"
         ],
         [
            "all_saints_church",
            "phone",
            "01223452587"
         ],
         [
            "all_saints_church",
            "postcode",
            "cb58bs"
         ],
         [
            "all_saints_church",
            "pricerange",
            "free"
         ],
         [
            "all_saints_church",
            "type",
            "architecture"
         ],
         [
            "all_saints_church",
            "choice",
            "5"
         ]
      ]
   },
   {
      "task": "attraction",
      "utterances": [
         "could you help me find a place to go ? i ' d like to find some architecture .",
         "yes i have 5 architecture sites in the centre 4 are churches and one is old_schools . would you like information on any of them ?",
         "what is the postcode for your recommended one ? you choose .",
         "old_schools is a great place for architecture . it ' s free to get in . it ' s located on trinity_lane and their postcode is cb21tt .",
         "that sounds perfect . thank you very much !",
         "is there anything else i could help you with today ?",
         "no that will be all for now ."
      ],
      "response": "no problem . glad to help .",
      "reference_entities": [],
      "kg": [
         [
            "holy_trinity_church",
            "address",
            "market_street"
         ],
         [
            "holy_trinity_church",
            "area",
            "centre"
         ],
         [
            "holy_trinity_church",
            "phone",
            "01223355397"
         ],
         [
            "holy_trinity_church",
            "postcode",
            "cb23nz"
         ],
         [
            "holy_trinity_church",
            "pricerange",
            "free"
         ],
         [
            "holy_trinity_church",
            "type",
            "architecture"
         ],
         [
            "holy_trinity_church",
            "choice",
            "5"
         ],
         [
            "little_saint_mary_'_s_church",
            "address",
            "little_saint_mary_'_s_lane"
         ],
         [
            "little_saint_mary_'_s_church",
            "area",
            "centre"
         ],
         [
            "little_saint_mary_'_s_church",
            "phone",
            "01223366202"
         ],
         [
            "little_saint_mary_'_s_church",
            "postcode",
            "cb21qy"
         ],
         [
            "little_saint_mary_'_s_church",
            "pricerange",
            "free"
         ],
         [
            "little_saint_mary_'_s_church",
            "type",
            "architecture"
         ],
         [
            "little_saint_mary_'_s_church",
            "choice",
            "5"
         ],
         [
            "abbey_pool_and_astroturf_pitch",
            "address",
            "pool_way_,_whitehill_road_,_off_newmarket_road"
         ],
         [
            "abbey_pool_and_astroturf_pitch",
            "area",
            "east"
         ],
         [
            "abbey_pool_and_astroturf_pitch",
            "phone",
            "01223902088"
         ],
         [
            "abbey_pool_and_astroturf_pitch",
            "postcode",
            "cb58nt"
         ],
         [
            "abbey_pool_and_astroturf_pitch",
            "pricerange",
            "<dontknow>"
         ],
         [
            "abbey_pool_and_astroturf_pitch",
            "type",
            "swimmingpool"
         ],
         [
            "abbey_pool_and_astroturf_pitch",
            "choice",
            "5"
         ],
         [
            "old_schools",
            "address",
            "trinity_lane"
         ],
         [
            "old_schools",
            "area",
            "centre"
         ],
         [
            "old_schools",
            "phone",
            "01223332320"
         ],
         [
            "old_schools",
            "postcode",
            "cb21tt"
         ],
         [
            "old_schools",
            "pricerange",
            "free"
         ],
         [
            "old_schools",
            "type",
            "architecture"
         ],
         [
            "old_schools",
            "address",
            "trinity_lane"
         ],
         [
            "old_schools",
            "area",
            "centre"
         ],
         [
            "old_schools",
            "phone",
            "01223332320"
         ],
         [
            "old_schools",
            "postcode",
            "cb21tt"
         ],
         [
            "old_schools",
            "pricerange",
            "free"
         ],
         [
            "old_schools",
            "type",
            "architecture"
         ],
         [
            "old_schools",
            "choice",
            "5"
         ],
         [
            "great_saint_mary_'_s_church",
            "address",
            "market_square"
         ],
         [
            "great_saint_mary_'_s_church",
            "area",
            "centre"
         ],
         [
            "great_saint_mary_'_s_church",
            "phone",
            "01223350914"
         ],
         [
            "great_saint_mary_'_s_church",
            "postcode",
            "cb23pq"
         ],
         [
            "great_saint_mary_'_s_church",
            "pricerange",
            "cheap"
         ],
         [
            "great_saint_mary_'_s_church",
            "type",
            "architecture"
         ],
         [
            "great_saint_mary_'_s_church",
            "choice",
            "5"
         ],
         [
            "all_saints_church",
            "address",
            "jesus_lane"
         ],
         [
            "all_saints_church",
            "area",
            "centre"
         ],
         [
            "all_saints_church",
            "phone",
            "01223452587"
         ],
         [
            "all_saints_church",
            "postcode",
            "cb58bs"
         ],
         [
            "all_saints_church",
            "pricerange",
            "free"
         ],
         [
            "all_saints_church",
            "type",
            "architecture"
         ],
         [
            "all_saints_church",
            "choice",
            "5"
         ]
      ]
   },
   {
      "task": "attraction",
      "utterances": [
         "could you help me find a place to go ? i ' d like to find some architecture .",
         "yes i have 5 architecture sites in the centre 4 are churches and one is old_schools . would you like information on any of them ?",
         "what is the postcode for your recommended one ? you choose .",
         "old_schools is a great place for architecture . it ' s free to get in . it ' s located on trinity_lane and their postcode is cb21tt .",
         "that sounds perfect . thank you very much !",
         "is there anything else i could help you with today ?",
         "no that will be all for now .",
         "no problem . glad to help .",
         "thank you very much ."
      ],
      "response": "thank you , goodbye .",
      "reference_entities": [],
      "kg": [
         [
            "holy_trinity_church",
            "address",
            "market_street"
         ],
         [
            "holy_trinity_church",
            "area",
            "centre"
         ],
         [
            "holy_trinity_church",
            "phone",
            "01223355397"
         ],
         [
            "holy_trinity_church",
            "postcode",
            "cb23nz"
         ],
         [
            "holy_trinity_church",
            "pricerange",
            "free"
         ],
         [
            "holy_trinity_church",
            "type",
            "architecture"
         ],
         [
            "holy_trinity_church",
            "choice",
            "5"
         ],
         [
            "little_saint_mary_'_s_church",
            "address",
            "little_saint_mary_'_s_lane"
         ],
         [
            "little_saint_mary_'_s_church",
            "area",
            "centre"
         ],
         [
            "little_saint_mary_'_s_church",
            "phone",
            "01223366202"
         ],
         [
            "little_saint_mary_'_s_church",
            "postcode",
            "cb21qy"
         ],
         [
            "little_saint_mary_'_s_church",
            "pricerange",
            "free"
         ],
         [
            "little_saint_mary_'_s_church",
            "type",
            "architecture"
         ],
         [
            "little_saint_mary_'_s_church",
            "choice",
            "5"
         ],
         [
            "abbey_pool_and_astroturf_pitch",
            "address",
            "pool_way_,_whitehill_road_,_off_newmarket_road"
         ],
         [
            "abbey_pool_and_astroturf_pitch",
            "area",
            "east"
         ],
         [
            "abbey_pool_and_astroturf_pitch",
            "phone",
            "01223902088"
         ],
         [
            "abbey_pool_and_astroturf_pitch",
            "postcode",
            "cb58nt"
         ],
         [
            "abbey_pool_and_astroturf_pitch",
            "pricerange",
            "<dontknow>"
         ],
         [
            "abbey_pool_and_astroturf_pitch",
            "type",
            "swimmingpool"
         ],
         [
            "abbey_pool_and_astroturf_pitch",
            "choice",
            "5"
         ],
         [
            "old_schools",
            "address",
            "trinity_lane"
         ],
         [
            "old_schools",
            "area",
            "centre"
         ],
         [
            "old_schools",
            "phone",
            "01223332320"
         ],
         [
            "old_schools",
            "postcode",
            "cb21tt"
         ],
         [
            "old_schools",
            "pricerange",
            "free"
         ],
         [
            "old_schools",
            "type",
            "architecture"
         ],
         [
            "old_schools",
            "address",
            "trinity_lane"
         ],
         [
            "old_schools",
            "area",
            "centre"
         ],
         [
            "old_schools",
            "phone",
            "01223332320"
         ],
         [
            "old_schools",
            "postcode",
            "cb21tt"
         ],
         [
            "old_schools",
            "pricerange",
            "free"
         ],
         [
            "old_schools",
            "type",
            "architecture"
         ],
         [
            "old_schools",
            "choice",
            "5"
         ],
         [
            "great_saint_mary_'_s_church",
            "address",
            "market_square"
         ],
         [
            "great_saint_mary_'_s_church",
            "area",
            "centre"
         ],
         [
            "great_saint_mary_'_s_church",
            "phone",
            "01223350914"
         ],
         [
            "great_saint_mary_'_s_church",
            "postcode",
            "cb23pq"
         ],
         [
            "great_saint_mary_'_s_church",
            "pricerange",
            "cheap"
         ],
         [
            "great_saint_mary_'_s_church",
            "type",
            "architecture"
         ],
         [
            "great_saint_mary_'_s_church",
            "choice",
            "5"
         ],
         [
            "all_saints_church",
            "address",
            "jesus_lane"
         ],
         [
            "all_saints_church",
            "area",
            "centre"
         ],
         [
            "all_saints_church",
            "phone",
            "01223452587"
         ],
         [
            "all_saints_church",
            "postcode",
            "cb58bs"
         ],
         [
            "all_saints_church",
            "pricerange",
            "free"
         ],
         [
            "all_saints_church",
            "type",
            "architecture"
         ],
         [
            "all_saints_church",
            "choice",
            "5"
         ]
      ]
   },
   {
      "task": "hotel",
      "utterances": [
         "could you help me find a guesthouse on the west side ?"
      ],
      "response": "there are two guesthouses on the west side , one cheap and one moderately priced .",
      "reference_entities": [
         "west",
         "two",
         "cheap"
      ],
      "kg": [
         [
            "acorn_guest_house",
            "address",
            "154_chesterton_road"
         ],
         [
            "acorn_guest_house",
            "area",
            "north"
         ],
         [
            "acorn_guest_house",
            "phone",
            "01223353888"
         ],
         [
            "acorn_guest_house",
            "postcode",
            "cb41da"
         ],
         [
            "acorn_guest_house",
            "pricerange",
            "moderate"
         ],
         [
            "acorn_guest_house",
            "stars",
            "4_star"
         ],
         [
            "acorn_guest_house",
            "type",
            "guesthouse"
         ],
         [
            "acorn_guest_house",
            "choice",
            "two"
         ],
         [
            "acorn_guest_house",
            "ref",
            "e7r5knp0"
         ],
         [
            "finches_bed_and_breakfast",
            "address",
            "144_thornton_road"
         ],
         [
            "finches_bed_and_breakfast",
            "area",
            "west"
         ],
         [
            "finches_bed_and_breakfast",
            "phone",
            "01223276653"
         ],
         [
            "finches_bed_and_breakfast",
            "postcode",
            "cb30nd"
         ],
         [
            "finches_bed_and_breakfast",
            "pricerange",
            "cheap"
         ],
         [
            "finches_bed_and_breakfast",
            "stars",
            "4_star"
         ],
         [
            "finches_bed_and_breakfast",
            "type",
            "guesthouse"
         ],
         [
            "finches_bed_and_breakfast",
            "choice",
            "two"
         ],
         [
            "finches_bed_and_breakfast",
            "ref",
            "e7r5knp0"
         ],
         [
            "arbury_lodge_guesthouse",
            "address",
            "82_arbury_road"
         ],
         [
            "arbury_lodge_guesthouse",
            "area",
            "north"
         ],
         [
            "arbury_lodge_guesthouse",
            "phone",
            "01223364319"
         ],
         [
            "arbury_lodge_guesthouse",
            "postcode",
            "cb42je"
         ],
         [
            "arbury_lodge_guesthouse",
            "pricerange",
            "moderate"
         ],
         [
            "arbury_lodge_guesthouse",
            "stars",
            "4_star"
         ],
         [
            "arbury_lodge_guesthouse",
            "type",
            "guesthouse"
         ],
         [
            "arbury_lodge_guesthouse",
            "choice",
            "two"
         ],
         [
            "arbury_lodge_guesthouse",
            "ref",
            "e7r5knp0"
         ],
         [
            "hobsons_house",
            "address",
            "96_barton_road"
         ],
         [
            "hobsons_house",
            "area",
            "west"
         ],
         [
            "hobsons_house",
            "phone",
            "01223304906"
         ],
         [
            "hobsons_house",
            "postcode",
            "cb39lh"
         ],
         [
            "hobsons_house",
            "pricerange",
            "moderate"
         ],
         [
            "hobsons_house",
            "stars",
            "3_star"
         ],
         [
            "hobsons_house",
            "type",
            "guesthouse"
         ],
         [
            "hobsons_house",
            "choice",
            "two"
         ],
         [
            "hobsons_house",
            "ref",
            "e7r5knp0"
         ],
         [
            "allenbell",
            "address",
            "517a_coldham_lane"
         ],
         [
            "allenbell",
            "area",
            "east"
         ],
         [
            "allenbell",
            "phone",
            "01223210353"
         ],
         [
            "allenbell",
            "postcode",
            "cb13js"
         ],
         [
            "allenbell",
            "pricerange",
            "cheap"
         ],
         [
            "allenbell",
            "stars",
            "4_star"
         ],
         [
            "allenbell",
            "type",
            "guesthouse"
         ],
         [
            "allenbell",
            "choice",
            "two"
         ],
         [
            "allenbell",
            "ref",
            "e7r5knp0"
         ],
         [
            "hobsons_house",
            "address",
            "96_barton_road"
         ],
         [
            "hobsons_house",
            "area",
            "west"
         ],
         [
            "hobsons_house",
            "phone",
            "01223304906"
         ],
         [
            "hobsons_house",
            "postcode",
            "cb39lh"
         ],
         [
            "hobsons_house",
            "pricerange",
            "moderate"
         ],
         [
            "hobsons_house",
            "stars",
            "3_star"
         ],
         [
            "hobsons_house",
            "type",
            "guesthouse"
         ],
         [
            "alexander_bed_and_breakfast",
            "address",
            "56_saint_barnabas_road"
         ],
         [
            "alexander_bed_and_breakfast",
            "area",
            "centre"
         ],
         [
            "alexander_bed_and_breakfast",
            "phone",
            "01223525725"
         ],
         [
            "alexander_bed_and_breakfast",
            "postcode",
            "cb12de"
         ],
         [
            "alexander_bed_and_breakfast",
            "pricerange",
            "cheap"
         ],
         [
            "alexander_bed_and_breakfast",
            "stars",
            "4_star"
         ],
         [
            "alexander_bed_and_breakfast",
            "type",
            "guesthouse"
         ],
         [
            "alexander_bed_and_breakfast",
            "choice",
            "two"
         ],
         [
            "alexander_bed_and_breakfast",
            "ref",
            "e7r5knp0"
         ]
      ]
   },
   {
      "task": "hotel",
      "utterances": [
         "could you help me find a guesthouse on the west side ?",
         "there are two guesthouses on the west side , one cheap and one moderately priced .",
         "does either of those offer free parking ?"
      ],
      "response": "actually , they both offer free wifi and free parking . finches b & b is cheaper , and the hobsons_house is more moderately priced . which do you prefer ?",
      "reference_entities": [
         "hobsons_house"
      ],
      "kg": [
         [
            "acorn_guest_house",
            "address",
            "154_chesterton_road"
         ],
         [
            "acorn_guest_house",
            "area",
            "north"
         ],
         [
            "acorn_guest_house",
            "phone",
            "01223353888"
         ],
         [
            "acorn_guest_house",
            "postcode",
            "cb41da"
         ],
         [
            "acorn_guest_house",
            "pricerange",
            "moderate"
         ],
         [
            "acorn_guest_house",
            "stars",
            "4_star"
         ],
         [
            "acorn_guest_house",
            "type",
            "guesthouse"
         ],
         [
            "acorn_guest_house",
            "choice",
            "two"
         ],
         [
            "acorn_guest_house",
            "ref",
            "e7r5knp0"
         ],
         [
            "finches_bed_and_breakfast",
            "address",
            "144_thornton_road"
         ],
         [
            "finches_bed_and_breakfast",
            "area",
            "west"
         ],
         [
            "finches_bed_and_breakfast",
            "phone",
            "01223276653"
         ],
         [
            "finches_bed_and_breakfast",
            "postcode",
            "cb30nd"
         ],
         [
            "finches_bed_and_breakfast",
            "pricerange",
            "cheap"
         ],
         [
            "finches_bed_and_breakfast",
            "stars",
            "4_star"
         ],
         [
            "finches_bed_and_breakfast",
            "type",
            "guesthouse"
         ],
         [
            "finches_bed_and_breakfast",
            "choice",
            "two"
         ],
         [
            "finches_bed_and_breakfast",
            "ref",
            "e7r5knp0"
         ],
         [
            "arbury_lodge_guesthouse",
            "address",
            "82_arbury_road"
         ],
         [
            "arbury_lodge_guesthouse",
            "area",
            "north"
         ],
         [
            "arbury_lodge_guesthouse",
            "phone",
            "01223364319"
         ],
         [
            "arbury_lodge_guesthouse",
            "postcode",
            "cb42je"
         ],
         [
            "arbury_lodge_guesthouse",
            "pricerange",
            "moderate"
         ],
         [
            "arbury_lodge_guesthouse",
            "stars",
            "4_star"
         ],
         [
            "arbury_lodge_guesthouse",
            "type",
            "guesthouse"
         ],
         [
            "arbury_lodge_guesthouse",
            "choice",
            "two"
         ],
         [
            "arbury_lodge_guesthouse",
            "ref",
            "e7r5knp0"
         ],
         [
            "hobsons_house",
            "address",
            "96_barton_road"
         ],
         [
            "hobsons_house",
            "area",
            "west"
         ],
         [
            "hobsons_house",
            "phone",
            "01223304906"
         ],
         [
            "hobsons_house",
            "postcode",
            "cb39lh"
         ],
         [
            "hobsons_house",
            "pricerange",
            "moderate"
         ],
         [
            "hobsons_house",
            "stars",
            "3_star"
         ],
         [
            "hobsons_house",
            "type",
            "guesthouse"
         ],
         [
            "hobsons_house",
            "choice",
            "two"
         ],
         [
            "hobsons_house",
            "ref",
            "e7r5knp0"
         ],
         [
            "allenbell",
            "address",
            "517a_coldham_lane"
         ],
         [
            "allenbell",
            "area",
            "east"
         ],
         [
            "allenbell",
            "phone",
            "01223210353"
         ],
         [
            "allenbell",
            "postcode",
            "cb13js"
         ],
         [
            "allenbell",
            "pricerange",
            "cheap"
         ],
         [
            "allenbell",
            "stars",
            "4_star"
         ],
         [
            "allenbell",
            "type",
            "guesthouse"
         ],
         [
            "allenbell",
            "choice",
            "two"
         ],
         [
            "allenbell",
            "ref",
            "e7r5knp0"
         ],
         [
            "hobsons_house",
            "address",
            "96_barton_road"
         ],
         [
            "hobsons_house",
            "area",
            "west"
         ],
         [
            "hobsons_house",
            "phone",
            "01223304906"
         ],
         [
            "hobsons_house",
            "postcode",
            "cb39lh"
         ],
         [
            "hobsons_house",
            "pricerange",
            "moderate"
         ],
         [
            "hobsons_house",
            "stars",
            "3_star"
         ],
         [
            "hobsons_house",
            "type",
            "guesthouse"
         ],
         [
            "alexander_bed_and_breakfast",
            "address",
            "56_saint_barnabas_road"
         ],
         [
            "alexander_bed_and_breakfast",
            "area",
            "centre"
         ],
         [
            "alexander_bed_and_breakfast",
            "phone",
            "01223525725"
         ],
         [
            "alexander_bed_and_breakfast",
            "postcode",
            "cb12de"
         ],
         [
            "alexander_bed_and_breakfast",
            "pricerange",
            "cheap"
         ],
         [
            "alexander_bed_and_breakfast",
            "stars",
            "4_star"
         ],
         [
            "alexander_bed_and_breakfast",
            "type",
            "guesthouse"
         ],
         [
            "alexander_bed_and_breakfast",
            "choice",
            "two"
         ],
         [
            "alexander_bed_and_breakfast",
            "ref",
            "e7r5knp0"
         ]
      ]
   },
   {
      "task": "hotel",
      "utterances": [
         "could you help me find a guesthouse on the west side ?",
         "there are two guesthouses on the west side , one cheap and one moderately priced .",
         "does either of those offer free parking ?",
         "actually , they both offer free wifi and free parking . finches b & b is cheaper , and the hobsons_house is more moderately priced . which do you prefer ?",
         "let ' s go with finches . can you book me a room for 2 people on saturday ? we ' d like to stat for 4 nights ."
      ],
      "response": "i ' ve booked your stay . do you need anything else ?",
      "reference_entities": [],
      "kg": [
         [
            "acorn_guest_house",
            "address",
            "154_chesterton_road"
         ],
         [
            "acorn_guest_house",
            "area",
            "north"
         ],
         [
            "acorn_guest_house",
            "phone",
            "01223353888"
         ],
         [
            "acorn_guest_house",
            "postcode",
            "cb41da"
         ],
         [
            "acorn_guest_house",
            "pricerange",
            "moderate"
         ],
         [
            "acorn_guest_house",
            "stars",
            "4_star"
         ],
         [
            "acorn_guest_house",
            "type",
            "guesthouse"
         ],
         [
            "acorn_guest_house",
            "choice",
            "two"
         ],
         [
            "acorn_guest_house",
            "ref",
            "e7r5knp0"
         ],
         [
            "finches_bed_and_breakfast",
            "address",
            "144_thornton_road"
         ],
         [
            "finches_bed_and_breakfast",
            "area",
            "west"
         ],
         [
            "finches_bed_and_breakfast",
            "phone",
            "01223276653"
         ],
         [
            "finches_bed_and_breakfast",
            "postcode",
            "cb30nd"
         ],
         [
            "finches_bed_and_breakfast",
            "pricerange",
            "cheap"
         ],
         [
            "finches_bed_and_breakfast",
            "stars",
            "4_star"
         ],
         [
            "finches_bed_and_breakfast",
            "type",
            "guesthouse"
         ],
         [
            "finches_bed_and_breakfast",
            "choice",
            "two"
         ],
         [
            "finches_bed_and_breakfast",
            "ref",
            "e7r5knp0"
         ],
         [
            "arbury_lodge_guesthouse",
            "address",
            "82_arbury_road"
         ],
         [
            "arbury_lodge_guesthouse",
            "area",
            "north"
         ],
         [
            "arbury_lodge_guesthouse",
            "phone",
            "01223364319"
         ],
         [
            "arbury_lodge_guesthouse",
            "postcode",
            "cb42je"
         ],
         [
            "arbury_lodge_guesthouse",
            "pricerange",
            "moderate"
         ],
         [
            "arbury_lodge_guesthouse",
            "stars",
            "4_star"
         ],
         [
            "arbury_lodge_guesthouse",
            "type",
            "guesthouse"
         ],
         [
            "arbury_lodge_guesthouse",
            "choice",
            "two"
         ],
         [
            "arbury_lodge_guesthouse",
            "ref",
            "e7r5knp0"
         ],
         [
            "hobsons_house",
            "address",
            "96_barton_road"
         ],
         [
            "hobsons_house",
            "area",
            "west"
         ],
         [
            "hobsons_house",
            "phone",
            "01223304906"
         ],
         [
            "hobsons_house",
            "postcode",
            "cb39lh"
         ],
         [
            "hobsons_house",
            "pricerange",
            "moderate"
         ],
         [
            "hobsons_house",
            "stars",
            "3_star"
         ],
         [
            "hobsons_house",
            "type",
            "guesthouse"
         ],
         [
            "hobsons_house",
            "choice",
            "two"
         ],
         [
            "hobsons_house",
            "ref",
            "e7r5knp0"
         ],
         [
            "allenbell",
            "address",
            "517a_coldham_lane"
         ],
         [
            "allenbell",
            "area",
            "east"
         ],
         [
            "allenbell",
            "phone",
            "01223210353"
         ],
         [
            "allenbell",
            "postcode",
            "cb13js"
         ],
         [
            "allenbell",
            "pricerange",
            "cheap"
         ],
         [
            "allenbell",
            "stars",
            "4_star"
         ],
         [
            "allenbell",
            "type",
            "guesthouse"
         ],
         [
            "allenbell",
            "choice",
            "two"
         ],
         [
            "allenbell",
            "ref",
            "e7r5knp0"
         ],
         [
            "hobsons_house",
            "address",
            "96_barton_road"
         ],
         [
            "hobsons_house",
            "area",
            "west"
         ],
         [
            "hobsons_house",
            "phone",
            "01223304906"
         ],
         [
            "hobsons_house",
            "postcode",
            "cb39lh"
         ],
         [
            "hobsons_house",
            "pricerange",
            "moderate"
         ],
         [
            "hobsons_house",
            "stars",
            "3_star"
         ],
         [
            "hobsons_house",
            "type",
            "guesthouse"
         ],
         [
            "alexander_bed_and_breakfast",
            "address",
            "56_saint_barnabas_road"
         ],
         [
            "alexander_bed_and_breakfast",
            "area",
            "centre"
         ],
         [
            "alexander_bed_and_breakfast",
            "phone",
            "01223525725"
         ],
         [
            "alexander_bed_and_breakfast",
            "postcode",
            "cb12de"
         ],
         [
            "alexander_bed_and_breakfast",
            "pricerange",
            "cheap"
         ],
         [
            "alexander_bed_and_breakfast",
            "stars",
            "4_star"
         ],
         [
            "alexander_bed_and_breakfast",
            "type",
            "guesthouse"
         ],
         [
            "alexander_bed_and_breakfast",
            "choice",
            "two"
         ],
         [
            "alexander_bed_and_breakfast",
            "ref",
            "e7r5knp0"
         ]
      ]
   },
   {
      "task": "hotel",
      "utterances": [
         "could you help me find a guesthouse on the west side ?",
         "there are two guesthouses on the west side , one cheap and one moderately priced .",
         "does either of those offer free parking ?",
         "actually , they both offer free wifi and free parking . finches b & b is cheaper , and the hobsons_house is more moderately priced . which do you prefer ?",
         "let ' s go with finches . can you book me a room for 2 people on saturday ? we ' d like to stat for 4 nights .",
         "i ' ve booked your stay . do you need anything else ?",
         "just the reference number thanks"
      ],
      "response": "sure thing , your reference number is e7r5knp0 . would you like me to help you find anything else today ?",
      "reference_entities": [
         "e7r5knp0"
      ],
      "kg": [
         [
            "acorn_guest_house",
            "address",
            "154_chesterton_road"
         ],
         [
            "acorn_guest_house",
            "area",
            "north"
         ],
         [
            "acorn_guest_house",
            "phone",
            "01223353888"
         ],
         [
            "acorn_guest_house",
            "postcode",
            "cb41da"
         ],
         [
            "acorn_guest_house",
            "pricerange",
            "moderate"
         ],
         [
            "acorn_guest_house",
            "stars",
            "4_star"
         ],
         [
            "acorn_guest_house",
            "type",
            "guesthouse"
         ],
         [
            "acorn_guest_house",
            "choice",
            "two"
         ],
         [
            "acorn_guest_house",
            "ref",
            "e7r5knp0"
         ],
         [
            "finches_bed_and_breakfast",
            "address",
            "144_thornton_road"
         ],
         [
            "finches_bed_and_breakfast",
            "area",
            "west"
         ],
         [
            "finches_bed_and_breakfast",
            "phone",
            "01223276653"
         ],
         [
            "finches_bed_and_breakfast",
            "postcode",
            "cb30nd"
         ],
         [
            "finches_bed_and_breakfast",
            "pricerange",
            "cheap"
         ],
         [
            "finches_bed_and_breakfast",
            "stars",
            "4_star"
         ],
         [
            "finches_bed_and_breakfast",
            "type",
            "guesthouse"
         ],
         [
            "finches_bed_and_breakfast",
            "choice",
            "two"
         ],
         [
            "finches_bed_and_breakfast",
            "ref",
            "e7r5knp0"
         ],
         [
            "arbury_lodge_guesthouse",
            "address",
            "82_arbury_road"
         ],
         [
            "arbury_lodge_guesthouse",
            "area",
            "north"
         ],
         [
            "arbury_lodge_guesthouse",
            "phone",
            "01223364319"
         ],
         [
            "arbury_lodge_guesthouse",
            "postcode",
            "cb42je"
         ],
         [
            "arbury_lodge_guesthouse",
            "pricerange",
            "moderate"
         ],
         [
            "arbury_lodge_guesthouse",
            "stars",
            "4_star"
         ],
         [
            "arbury_lodge_guesthouse",
            "type",
            "guesthouse"
         ],
         [
            "arbury_lodge_guesthouse",
            "choice",
            "two"
         ],
         [
            "arbury_lodge_guesthouse",
            "ref",
            "e7r5knp0"
         ],
         [
            "hobsons_house",
            "address",
            "96_barton_road"
         ],
         [
            "hobsons_house",
            "area",
            "west"
         ],
         [
            "hobsons_house",
            "phone",
            "01223304906"
         ],
         [
            "hobsons_house",
            "postcode",
            "cb39lh"
         ],
         [
            "hobsons_house",
            "pricerange",
            "moderate"
         ],
         [
            "hobsons_house",
            "stars",
            "3_star"
         ],
         [
            "hobsons_house",
            "type",
            "guesthouse"
         ],
         [
            "hobsons_house",
            "choice",
            "two"
         ],
         [
            "hobsons_house",
            "ref",
            "e7r5knp0"
         ],
         [
            "allenbell",
            "address",
            "517a_coldham_lane"
         ],
         [
            "allenbell",
            "area",
            "east"
         ],
         [
            "allenbell",
            "phone",
            "01223210353"
         ],
         [
            "allenbell",
            "postcode",
            "cb13js"
         ],
         [
            "allenbell",
            "pricerange",
            "cheap"
         ],
         [
            "allenbell",
            "stars",
            "4_star"
         ],
         [
            "allenbell",
            "type",
            "guesthouse"
         ],
         [
            "allenbell",
            "choice",
            "two"
         ],
         [
            "allenbell",
            "ref",
            "e7r5knp0"
         ],
         [
            "hobsons_house",
            "address",
            "96_barton_road"
         ],
         [
            "hobsons_house",
            "area",
            "west"
         ],
         [
            "hobsons_house",
            "phone",
            "01223304906"
         ],
         [
            "hobsons_house",
            "postcode",
            "cb39lh"
         ],
         [
            "hobsons_house",
            "pricerange",
            "moderate"
         ],
         [
            "hobsons_house",
            "stars",
            "3_star"
         ],
         [
            "hobsons_house",
            "type",
            "guesthouse"
         ],
         [
            "alexander_bed_and_breakfast",
            "address",
            "56_saint_barnabas_road"
         ],
         [
            "alexander_bed_and_breakfast",
            "area",
            "centre"
         ],
         [
            "alexander_bed_and_breakfast",
            "phone",
            "01223525725"
         ],
         [
            "alexander_bed_and_breakfast",
            "postcode",
            "cb12de"
         ],
         [
            "alexander_bed_and_breakfast",
            "pricerange",
            "cheap"
         ],
         [
            "alexander_bed_and_breakfast",
            "stars",
            "4_star"
         ],
         [
            "alexander_bed_and_breakfast",
            "type",
            "guesthouse"
         ],
         [
            "alexander_bed_and_breakfast",
            "choice",
            "two"
         ],
         [
            "alexander_bed_and_breakfast",
            "ref",
            "e7r5knp0"
         ]
      ]
   },
   {
      "task": "hotel",
      "utterances": [
         "could you help me find a guesthouse on the west side ?",
         "there are two guesthouses on the west side , one cheap and one moderately priced .",
         "does either of those offer free parking ?",
         "actually , they both offer free wifi and free parking . finches b & b is cheaper , and the hobsons_house is more moderately priced . which do you prefer ?",
         "let ' s go with finches . can you book me a room for 2 people on saturday ? we ' d like to stat for 4 nights .",
         "i ' ve booked your stay . do you need anything else ?",
         "just the reference number thanks",
         "sure thing , your reference number is e7r5knp0 . would you like me to help you find anything else today ?",
         "that is all ! thank you !"
      ],
      "response": "thank you for using cambridge towninfo centre . have a wonderful day !",
      "reference_entities": [
         "centre"
      ],
      "kg": [
         [
            "acorn_guest_house",
            "address",
            "154_chesterton_road"
         ],
         [
            "acorn_guest_house",
            "area",
            "north"
         ],
         [
            "acorn_guest_house",
            "phone",
            "01223353888"
         ],
         [
            "acorn_guest_house",
            "postcode",
            "cb41da"
         ],
         [
            "acorn_guest_house",
            "pricerange",
            "moderate"
         ],
         [
            "acorn_guest_house",
            "stars",
            "4_star"
         ],
         [
            "acorn_guest_house",
            "type",
            "guesthouse"
         ],
         [
            "acorn_guest_house",
            "choice",
            "two"
         ],
         [
            "acorn_guest_house",
            "ref",
            "e7r5knp0"
         ],
         [
            "finches_bed_and_breakfast",
            "address",
            "144_thornton_road"
         ],
         [
            "finches_bed_and_breakfast",
            "area",
            "west"
         ],
         [
            "finches_bed_and_breakfast",
            "phone",
            "01223276653"
         ],
         [
            "finches_bed_and_breakfast",
            "postcode",
            "cb30nd"
         ],
         [
            "finches_bed_and_breakfast",
            "pricerange",
            "cheap"
         ],
         [
            "finches_bed_and_breakfast",
            "stars",
            "4_star"
         ],
         [
            "finches_bed_and_breakfast",
            "type",
            "guesthouse"
         ],
         [
            "finches_bed_and_breakfast",
            "choice",
            "two"
         ],
         [
            "finches_bed_and_breakfast",
            "ref",
            "e7r5knp0"
         ],
         [
            "arbury_lodge_guesthouse",
            "address",
            "82_arbury_road"
         ],
         [
            "arbury_lodge_guesthouse",
            "area",
            "north"
         ],
         [
            "arbury_lodge_guesthouse",
            "phone",
            "01223364319"
         ],
         [
            "arbury_lodge_guesthouse",
            "postcode",
            "cb42je"
         ],
         [
            "arbury_lodge_guesthouse",
            "pricerange",
            "moderate"
         ],
         [
            "arbury_lodge_guesthouse",
            "stars",
            "4_star"
         ],
         [
            "arbury_lodge_guesthouse",
            "type",
            "guesthouse"
         ],
         [
            "arbury_lodge_guesthouse",
            "choice",
            "two"
         ],
         [
            "arbury_lodge_guesthouse",
            "ref",
            "e7r5knp0"
         ],
         [
            "hobsons_house",
            "address",
            "96_barton_road"
         ],
         [
            "hobsons_house",
            "area",
            "west"
         ],
         [
            "hobsons_house",
            "phone",
            "01223304906"
         ],
         [
            "hobsons_house",
            "postcode",
            "cb39lh"
         ],
         [
            "hobsons_house",
            "pricerange",
            "moderate"
         ],
         [
            "hobsons_house",
            "stars",
            "3_star"
         ],
         [
            "hobsons_house",
            "type",
            "guesthouse"
         ],
         [
            "hobsons_house",
            "choice",
            "two"
         ],
         [
            "hobsons_house",
            "ref",
            "e7r5knp0"
         ],
         [
            "allenbell",
            "address",
            "517a_coldham_lane"
         ],
         [
            "allenbell",
            "area",
            "east"
         ],
         [
            "allenbell",
            "phone",
            "01223210353"
         ],
         [
            "allenbell",
            "postcode",
            "cb13js"
         ],
         [
            "allenbell",
            "pricerange",
            "cheap"
         ],
         [
            "allenbell",
            "stars",
            "4_star"
         ],
         [
            "allenbell",
            "type",
            "guesthouse"
         ],
         [
            "allenbell",
            "choice",
            "two"
         ],
         [
            "allenbell",
            "ref",
            "e7r5knp0"
         ],
         [
            "hobsons_house",
            "address",
            "96_barton_road"
         ],
         [
            "hobsons_house",
            "area",
            "west"
         ],
         [
            "hobsons_house",
            "phone",
            "01223304906"
         ],
         [
            "hobsons_house",
            "postcode",
            "cb39lh"
         ],
         [
            "hobsons_house",
            "pricerange",
            "moderate"
         ],
         [
            "hobsons_house",
            "stars",
            "3_star"
         ],
         [
            "hobsons_house",
            "type",
            "guesthouse"
         ],
         [
            "alexander_bed_and_breakfast",
            "address",
            "56_saint_barnabas_road"
         ],
         [
            "alexander_bed_and_breakfast",
            "area",
            "centre"
         ],
         [
            "alexander_bed_and_breakfast",
            "phone",
            "01223525725"
         ],
         [
            "alexander_bed_and_breakfast",
            "postcode",
            "cb12de"
         ],
         [
            "alexander_bed_and_breakfast",
            "pricerange",
            "cheap"
         ],
         [
            "alexander_bed_and_breakfast",
            "stars",
            "4_star"
         ],
         [
            "alexander_bed_and_breakfast",
            "type",
            "guesthouse"
         ],
         [
            "alexander_bed_and_breakfast",
            "choice",
            "two"
         ],
         [
            "alexander_bed_and_breakfast",
            "ref",
            "e7r5knp0"
         ]
      ]
   },
   {
      "task": "hotel",
      "utterances": [
         "i am looking for a guest house that i can stay in . free parking is also an added advantage ."
      ],
      "response": "acorn_guest_house is nearby and provides free parking . what are the days of your stay ?",
      "reference_entities": [
         "acorn_guest_house"
      ],
      "kg": [
         [
            "hamilton_lodge",
            "address",
            "156_chesterton_road"
         ],
         [
            "hamilton_lodge",
            "area",
            "north"
         ],
         [
            "hamilton_lodge",
            "phone",
            "01223365664"
         ],
         [
            "hamilton_lodge",
            "postcode",
            "cb41da"
         ],
         [
            "hamilton_lodge",
            "pricerange",
            "moderate"
         ],
         [
            "hamilton_lodge",
            "stars",
            "3_star"
         ],
         [
            "hamilton_lodge",
            "type",
            "guesthouse"
         ],
         [
            "limehouse",
            "address",
            "78-80_milton_road"
         ],
         [
            "limehouse",
            "area",
            "north"
         ],
         [
            "limehouse",
            "phone",
            "01223300552"
         ],
         [
            "limehouse",
            "postcode",
            "cb42je"
         ],
         [
            "limehouse",
            "pricerange",
            "moderate"
         ],
         [
            "limehouse",
            "stars",
            "4_star"
         ],
         [
            "limehouse",
            "type",
            "guesthouse"
         ],
         [
            "kirkwood_house",
            "address",
            "172_chesterton_road"
         ],
         [
            "kirkwood_house",
            "area",
            "north"
         ],
         [
            "kirkwood_house",
            "phone",
            "01223306283"
         ],
         [
            "kirkwood_house",
            "postcode",
            "cb41da"
         ],
         [
            "kirkwood_house",
            "pricerange",
            "moderate"
         ],
         [
            "kirkwood_house",
            "stars",
            "4_star"
         ],
         [
            "kirkwood_house",
            "type",
            "guesthouse"
         ],
         [
            "home_from_home",
            "address",
            "78-80_milton_road"
         ],
         [
            "home_from_home",
            "area",
            "north"
         ],
         [
            "home_from_home",
            "phone",
            "01223323555"
         ],
         [
            "home_from_home",
            "postcode",
            "cb41la"
         ],
         [
            "home_from_home",
            "pricerange",
            "moderate"
         ],
         [
            "home_from_home",
            "stars",
            "4_star"
         ],
         [
            "home_from_home",
            "type",
            "guesthouse"
         ],
         [
            "acorn_guest_house",
            "address",
            "154_chesterton_road"
         ],
         [
            "acorn_guest_house",
            "area",
            "north"
         ],
         [
            "acorn_guest_house",
            "phone",
            "01223353888"
         ],
         [
            "acorn_guest_house",
            "postcode",
            "cb41da"
         ],
         [
            "acorn_guest_house",
            "pricerange",
            "moderate"
         ],
         [
            "acorn_guest_house",
            "stars",
            "4_star"
         ],
         [
            "acorn_guest_house",
            "type",
            "guesthouse"
         ],
         [
            "warkworth_house",
            "address",
            "warkworth_terrace"
         ],
         [
            "warkworth_house",
            "area",
            "east"
         ],
         [
            "warkworth_house",
            "phone",
            "01223363682"
         ],
         [
            "warkworth_house",
            "postcode",
            "cb11ee"
         ],
         [
            "warkworth_house",
            "pricerange",
            "moderate"
         ],
         [
            "warkworth_house",
            "stars",
            "4_star"
         ],
         [
            "warkworth_house",
            "type",
            "guesthouse"
         ],
         [
            "alexander_bed_and_breakfast",
            "address",
            "56_saint_barnabas_road"
         ],
         [
            "alexander_bed_and_breakfast",
            "area",
            "centre"
         ],
         [
            "alexander_bed_and_breakfast",
            "phone",
            "01223525725"
         ],
         [
            "alexander_bed_and_breakfast",
            "postcode",
            "cb12de"
         ],
         [
            "alexander_bed_and_breakfast",
            "pricerange",
            "cheap"
         ],
         [
            "alexander_bed_and_breakfast",
            "stars",
            "4_star"
         ],
         [
            "alexander_bed_and_breakfast",
            "type",
            "guesthouse"
         ]
      ]
   },
   {
      "task": "hotel",
      "utterances": [
         "i am looking for a guest house that i can stay in . free parking is also an added advantage .",
         "acorn_guest_house is nearby and provides free parking . what are the days of your stay ?",
         "4/5/2018 - 4/10/2018"
      ],
      "response": "acorn_guest_house seems to be a good option . alexander_bed_and_breakfast also has parking but is in the town centre . would you prefer one of those ?",
      "reference_entities": [
         "acorn_guest_house",
         "alexander_bed_and_breakfast",
         "centre"
      ],
      "kg": [
         [
            "hamilton_lodge",
            "address",
            "156_chesterton_road"
         ],
         [
            "hamilton_lodge",
            "area",
            "north"
         ],
         [
            "hamilton_lodge",
            "phone",
            "01223365664"
         ],
         [
            "hamilton_lodge",
            "postcode",
            "cb41da"
         ],
         [
            "hamilton_lodge",
            "pricerange",
            "moderate"
         ],
         [
            "hamilton_lodge",
            "stars",
            "3_star"
         ],
         [
            "hamilton_lodge",
            "type",
            "guesthouse"
         ],
         [
            "limehouse",
            "address",
            "78-80_milton_road"
         ],
         [
            "limehouse",
            "area",
            "north"
         ],
         [
            "limehouse",
            "phone",
            "01223300552"
         ],
         [
            "limehouse",
            "postcode",
            "cb42je"
         ],
         [
            "limehouse",
            "pricerange",
            "moderate"
         ],
         [
            "limehouse",
            "stars",
            "4_star"
         ],
         [
            "limehouse",
            "type",
            "guesthouse"
         ],
         [
            "kirkwood_house",
            "address",
            "172_chesterton_road"
         ],
         [
            "kirkwood_house",
            "area",
            "north"
         ],
         [
            "kirkwood_house",
            "phone",
            "01223306283"
         ],
         [
            "kirkwood_house",
            "postcode",
            "cb41da"
         ],
         [
            "kirkwood_house",
            "pricerange",
            "moderate"
         ],
         [
            "kirkwood_house",
            "stars",
            "4_star"
         ],
         [
            "kirkwood_house",
            "type",
            "guesthouse"
         ],
         [
            "home_from_home",
            "address",
            "78-80_milton_road"
         ],
         [
            "home_from_home",
            "area",
            "north"
         ],
         [
            "home_from_home",
            "phone",
            "01223323555"
         ],
         [
            "home_from_home",
            "postcode",
            "cb41la"
         ],
         [
            "home_from_home",
            "pricerange",
            "moderate"
         ],
         [
            "home_from_home",
            "stars",
            "4_star"
         ],
         [
            "home_from_home",
            "type",
            "guesthouse"
         ],
         [
            "acorn_guest_house",
            "address",
            "154_chesterton_road"
         ],
         [
            "acorn_guest_house",
            "area",
            "north"
         ],
         [
            "acorn_guest_house",
            "phone",
            "01223353888"
         ],
         [
            "acorn_guest_house",
            "postcode",
            "cb41da"
         ],
         [
            "acorn_guest_house",
            "pricerange",
            "moderate"
         ],
         [
            "acorn_guest_house",
            "stars",
            "4_star"
         ],
         [
            "acorn_guest_house",
            "type",
            "guesthouse"
         ],
         [
            "warkworth_house",
            "address",
            "warkworth_terrace"
         ],
         [
            "warkworth_house",
            "area",
            "east"
         ],
         [
            "warkworth_house",
            "phone",
            "01223363682"
         ],
         [
            "warkworth_house",
            "postcode",
            "cb11ee"
         ],
         [
            "warkworth_house",
            "pricerange",
            "moderate"
         ],
         [
            "warkworth_house",
            "stars",
            "4_star"
         ],
         [
            "warkworth_house",
            "type",
            "guesthouse"
         ],
         [
            "alexander_bed_and_breakfast",
            "address",
            "56_saint_barnabas_road"
         ],
         [
            "alexander_bed_and_breakfast",
            "area",
            "centre"
         ],
         [
            "alexander_bed_and_breakfast",
            "phone",
            "01223525725"
         ],
         [
            "alexander_bed_and_breakfast",
            "postcode",
            "cb12de"
         ],
         [
            "alexander_bed_and_breakfast",
            "pricerange",
            "cheap"
         ],
         [
            "alexander_bed_and_breakfast",
            "stars",
            "4_star"
         ],
         [
            "alexander_bed_and_breakfast",
            "type",
            "guesthouse"
         ]
      ]
   },
   {
      "task": "hotel",
      "utterances": [
         "i am looking for a guest house that i can stay in . free parking is also an added advantage .",
         "acorn_guest_house is nearby and provides free parking . what are the days of your stay ?",
         "4/5/2018 - 4/10/2018",
         "acorn_guest_house seems to be a good option . alexander_bed_and_breakfast also has parking but is in the town centre . would you prefer one of those ?",
         "i am looking for something in the moderate price range and free internet , please ."
      ],
      "response": "i think acorn_guest_house is a good match for you !",
      "reference_entities": [
         "acorn_guest_house"
      ],
      "kg": [
         [
            "hamilton_lodge",
            "address",
            "156_chesterton_road"
         ],
         [
            "hamilton_lodge",
            "area",
            "north"
         ],
         [
            "hamilton_lodge",
            "phone",
            "01223365664"
         ],
         [
            "hamilton_lodge",
            "postcode",
            "cb41da"
         ],
         [
            "hamilton_lodge",
            "pricerange",
            "moderate"
         ],
         [
            "hamilton_lodge",
            "stars",
            "3_star"
         ],
         [
            "hamilton_lodge",
            "type",
            "guesthouse"
         ],
         [
            "limehouse",
            "address",
            "78-80_milton_road"
         ],
         [
            "limehouse",
            "area",
            "north"
         ],
         [
            "limehouse",
            "phone",
            "01223300552"
         ],
         [
            "limehouse",
            "postcode",
            "cb42je"
         ],
         [
            "limehouse",
            "pricerange",
            "moderate"
         ],
         [
            "limehouse",
            "stars",
            "4_star"
         ],
         [
            "limehouse",
            "type",
            "guesthouse"
         ],
         [
            "kirkwood_house",
            "address",
            "172_chesterton_road"
         ],
         [
            "kirkwood_house",
            "area",
            "north"
         ],
         [
            "kirkwood_house",
            "phone",
            "01223306283"
         ],
         [
            "kirkwood_house",
            "postcode",
            "cb41da"
         ],
         [
            "kirkwood_house",
            "pricerange",
            "moderate"
         ],
         [
            "kirkwood_house",
            "stars",
            "4_star"
         ],
         [
            "kirkwood_house",
            "type",
            "guesthouse"
         ],
         [
            "home_from_home",
            "address",
            "78-80_milton_road"
         ],
         [
            "home_from_home",
            "area",
            "north"
         ],
         [
            "home_from_home",
            "phone",
            "01223323555"
         ],
         [
            "home_from_home",
            "postcode",
            "cb41la"
         ],
         [
            "home_from_home",
            "pricerange",
            "moderate"
         ],
         [
            "home_from_home",
            "stars",
            "4_star"
         ],
         [
            "home_from_home",
            "type",
            "guesthouse"
         ],
         [
            "acorn_guest_house",
            "address",
            "154_chesterton_road"
         ],
         [
            "acorn_guest_house",
            "area",
            "north"
         ],
         [
            "acorn_guest_house",
            "phone",
            "01223353888"
         ],
         [
            "acorn_guest_house",
            "postcode",
            "cb41da"
         ],
         [
            "acorn_guest_house",
            "pricerange",
            "moderate"
         ],
         [
            "acorn_guest_house",
            "stars",
            "4_star"
         ],
         [
            "acorn_guest_house",
            "type",
            "guesthouse"
         ],
         [
            "warkworth_house",
            "address",
            "warkworth_terrace"
         ],
         [
            "warkworth_house",
            "area",
            "east"
         ],
         [
            "warkworth_house",
            "phone",
            "01223363682"
         ],
         [
            "warkworth_house",
            "postcode",
            "cb11ee"
         ],
         [
            "warkworth_house",
            "pricerange",
            "moderate"
         ],
         [
            "warkworth_house",
            "stars",
            "4_star"
         ],
         [
            "warkworth_house",
            "type",
            "guesthouse"
         ],
         [
            "alexander_bed_and_breakfast",
            "address",
            "56_saint_barnabas_road"
         ],
         [
            "alexander_bed_and_breakfast",
            "area",
            "centre"
         ],
         [
            "alexander_bed_and_breakfast",
            "phone",
            "01223525725"
         ],
         [
            "alexander_bed_and_breakfast",
            "postcode",
            "cb12de"
         ],
         [
            "alexander_bed_and_breakfast",
            "pricerange",
            "cheap"
         ],
         [
            "alexander_bed_and_breakfast",
            "stars",
            "4_star"
         ],
         [
            "alexander_bed_and_breakfast",
            "type",
            "guesthouse"
         ]
      ]
   },
   {
      "task": "hotel",
      "utterances": [
         "i am looking for a guest house that i can stay in . free parking is also an added advantage .",
         "acorn_guest_house is nearby and provides free parking . what are the days of your stay ?",
         "4/5/2018 - 4/10/2018",
         "acorn_guest_house seems to be a good option . alexander_bed_and_breakfast also has parking but is in the town centre . would you prefer one of those ?",
         "i am looking for something in the moderate price range and free internet , please .",
         "i think acorn_guest_house is a good match for you !",
         "perfect . what is the star and area of the hotel ?"
      ],
      "response": "acorn_guest_house has a 4_star rating and is in the north . do you want me too book it for you ?",
      "reference_entities": [
         "north",
         "acorn_guest_house",
         "4_star"
      ],
      "kg": [
         [
            "hamilton_lodge",
            "address",
            "156_chesterton_road"
         ],
         [
            "hamilton_lodge",
            "area",
            "north"
         ],
         [
            "hamilton_lodge",
            "phone",
            "01223365664"
         ],
         [
            "hamilton_lodge",
            "postcode",
            "cb41da"
         ],
         [
            "hamilton_lodge",
            "pricerange",
            "moderate"
         ],
         [
            "hamilton_lodge",
            "stars",
            "3_star"
         ],
         [
            "hamilton_lodge",
            "type",
            "guesthouse"
         ],
         [
            "limehouse",
            "address",
            "78-80_milton_road"
         ],
         [
            "limehouse",
            "area",
            "north"
         ],
         [
            "limehouse",
            "phone",
            "01223300552"
         ],
         [
            "limehouse",
            "postcode",
            "cb42je"
         ],
         [
            "limehouse",
            "pricerange",
            "moderate"
         ],
         [
            "limehouse",
            "stars",
            "4_star"
         ],
         [
            "limehouse",
            "type",
            "guesthouse"
         ],
         [
            "kirkwood_house",
            "address",
            "172_chesterton_road"
         ],
         [
            "kirkwood_house",
            "area",
            "north"
         ],
         [
            "kirkwood_house",
            "phone",
            "01223306283"
         ],
         [
            "kirkwood_house",
            "postcode",
            "cb41da"
         ],
         [
            "kirkwood_house",
            "pricerange",
            "moderate"
         ],
         [
            "kirkwood_house",
            "stars",
            "4_star"
         ],
         [
            "kirkwood_house",
            "type",
            "guesthouse"
         ],
         [
            "home_from_home",
            "address",
            "78-80_milton_road"
         ],
         [
            "home_from_home",
            "area",
            "north"
         ],
         [
            "home_from_home",
            "phone",
            "01223323555"
         ],
         [
            "home_from_home",
            "postcode",
            "cb41la"
         ],
         [
            "home_from_home",
            "pricerange",
            "moderate"
         ],
         [
            "home_from_home",
            "stars",
            "4_star"
         ],
         [
            "home_from_home",
            "type",
            "guesthouse"
         ],
         [
            "acorn_guest_house",
            "address",
            "154_chesterton_road"
         ],
         [
            "acorn_guest_house",
            "area",
            "north"
         ],
         [
            "acorn_guest_house",
            "phone",
            "01223353888"
         ],
         [
            "acorn_guest_house",
            "postcode",
            "cb41da"
         ],
         [
            "acorn_guest_house",
            "pricerange",
            "moderate"
         ],
         [
            "acorn_guest_house",
            "stars",
            "4_star"
         ],
         [
            "acorn_guest_house",
            "type",
            "guesthouse"
         ],
         [
            "warkworth_house",
            "address",
            "warkworth_terrace"
         ],
         [
            "warkworth_house",
            "area",
            "east"
         ],
         [
            "warkworth_house",
            "phone",
            "01223363682"
         ],
         [
            "warkworth_house",
            "postcode",
            "cb11ee"
         ],
         [
            "warkworth_house",
            "pricerange",
            "moderate"
         ],
         [
            "warkworth_house",
            "stars",
            "4_star"
         ],
         [
            "warkworth_house",
            "type",
            "guesthouse"
         ],
         [
            "alexander_bed_and_breakfast",
            "address",
            "56_saint_barnabas_road"
         ],
         [
            "alexander_bed_and_breakfast",
            "area",
            "centre"
         ],
         [
            "alexander_bed_and_breakfast",
            "phone",
            "01223525725"
         ],
         [
            "alexander_bed_and_breakfast",
            "postcode",
            "cb12de"
         ],
         [
            "alexander_bed_and_breakfast",
            "pricerange",
            "cheap"
         ],
         [
            "alexander_bed_and_breakfast",
            "stars",
            "4_star"
         ],
         [
            "alexander_bed_and_breakfast",
            "type",
            "guesthouse"
         ]
      ]
   },
   {
      "task": "hotel",
      "utterances": [
         "i am looking for a guest house that i can stay in . free parking is also an added advantage .",
         "acorn_guest_house is nearby and provides free parking . what are the days of your stay ?",
         "4/5/2018 - 4/10/2018",
         "acorn_guest_house seems to be a good option . alexander_bed_and_breakfast also has parking but is in the town centre . would you prefer one of those ?",
         "i am looking for something in the moderate price range and free internet , please .",
         "i think acorn_guest_house is a good match for you !",
         "perfect . what is the star and area of the hotel ?",
         "acorn_guest_house has a 4_star rating and is in the north . do you want me too book it for you ?",
         "no that won ' t be necessary . i have all of the information i need for now . thanks"
      ],
      "response": "you are welcome . please call back if you need any more help or if you want me to book it for you .",
      "reference_entities": [],
      "kg": [
         [
            "hamilton_lodge",
            "address",
            "156_chesterton_road"
         ],
         [
            "hamilton_lodge",
            "area",
            "north"
         ],
         [
            "hamilton_lodge",
            "phone",
            "01223365664"
         ],
         [
            "hamilton_lodge",
            "postcode",
            "cb41da"
         ],
         [
            "hamilton_lodge",
            "pricerange",
            "moderate"
         ],
         [
            "hamilton_lodge",
            "stars",
            "3_star"
         ],
         [
            "hamilton_lodge",
            "type",
            "guesthouse"
         ],
         [
            "limehouse",
            "address",
            "78-80_milton_road"
         ],
         [
            "limehouse",
            "area",
            "north"
         ],
         [
            "limehouse",
            "phone",
            "01223300552"
         ],
         [
            "limehouse",
            "postcode",
            "cb42je"
         ],
         [
            "limehouse",
            "pricerange",
            "moderate"
         ],
         [
            "limehouse",
            "stars",
            "4_star"
         ],
         [
            "limehouse",
            "type",
            "guesthouse"
         ],
         [
            "kirkwood_house",
            "address",
            "172_chesterton_road"
         ],
         [
            "kirkwood_house",
            "area",
            "north"
         ],
         [
            "kirkwood_house",
            "phone",
            "01223306283"
         ],
         [
            "kirkwood_house",
            "postcode",
            "cb41da"
         ],
         [
            "kirkwood_house",
            "pricerange",
            "moderate"
         ],
         [
            "kirkwood_house",
            "stars",
            "4_star"
         ],
         [
            "kirkwood_house",
            "type",
            "guesthouse"
         ],
         [
            "home_from_home",
            "address",
            "78-80_milton_road"
         ],
         [
            "home_from_home",
            "area",
            "north"
         ],
         [
            "home_from_home",
            "phone",
            "01223323555"
         ],
         [
            "home_from_home",
            "postcode",
            "cb41la"
         ],
         [
            "home_from_home",
            "pricerange",
            "moderate"
         ],
         [
            "home_from_home",
            "stars",
            "4_star"
         ],
         [
            "home_from_home",
            "type",
            "guesthouse"
         ],
         [
            "acorn_guest_house",
            "address",
            "154_chesterton_road"
         ],
         [
            "acorn_guest_house",
            "area",
            "north"
         ],
         [
            "acorn_guest_house",
            "phone",
            "01223353888"
         ],
         [
            "acorn_guest_house",
            "postcode",
            "cb41da"
         ],
         [
            "acorn_guest_house",
            "pricerange",
            "moderate"
         ],
         [
            "acorn_guest_house",
            "stars",
            "4_star"
         ],
         [
            "acorn_guest_house",
            "type",
            "guesthouse"
         ],
         [
            "warkworth_house",
            "address",
            "warkworth_terrace"
         ],
         [
            "warkworth_house",
            "area",
            "east"
         ],
         [
            "warkworth_house",
            "phone",
            "01223363682"
         ],
         [
            "warkworth_house",
            "postcode",
            "cb11ee"
         ],
         [
            "warkworth_house",
            "pricerange",
            "moderate"
         ],
         [
            "warkworth_house",
            "stars",
            "4_star"
         ],
         [
            "warkworth_house",
            "type",
            "guesthouse"
         ],
         [
            "alexander_bed_and_breakfast",
            "address",
            "56_saint_barnabas_road"
         ],
         [
            "alexander_bed_and_breakfast",
            "area",
            "centre"
         ],
         [
            "alexander_bed_and_breakfast",
            "phone",
            "01223525725"
         ],
         [
            "alexander_bed_and_breakfast",
            "postcode",
            "cb12de"
         ],
         [
            "alexander_bed_and_breakfast",
            "pricerange",
            "cheap"
         ],
         [
            "alexander_bed_and_breakfast",
            "stars",
            "4_star"
         ],
         [
            "alexander_bed_and_breakfast",
            "type",
            "guesthouse"
         ]
      ]
   },
   {
      "task": "hotel",
      "utterances": [
         "i am looking for a guest house that i can stay in . free parking is also an added advantage .",
         "acorn_guest_house is nearby and provides free parking . what are the days of your stay ?",
         "4/5/2018 - 4/10/2018",
         "acorn_guest_house seems to be a good option . alexander_bed_and_breakfast also has parking but is in the town centre . would you prefer one of those ?",
         "i am looking for something in the moderate price range and free internet , please .",
         "i think acorn_guest_house is a good match for you !",
         "perfect . what is the star and area of the hotel ?",
         "acorn_guest_house has a 4_star rating and is in the north . do you want me too book it for you ?",
         "no that won ' t be necessary . i have all of the information i need for now . thanks",
         "you are welcome . please call back if you need any more help or if you want me to book it for you .",
         "thank you goodbye"
      ],
      "response": "glad i could help . please let us know if you need help in the future .",
      "reference_entities": [],
      "kg": [
         [
            "hamilton_lodge",
            "address",
            "156_chesterton_road"
         ],
         [
            "hamilton_lodge",
            "area",
            "north"
         ],
         [
            "hamilton_lodge",
            "phone",
            "01223365664"
         ],
         [
            "hamilton_lodge",
            "postcode",
            "cb41da"
         ],
         [
            "hamilton_lodge",
            "pricerange",
            "moderate"
         ],
         [
            "hamilton_lodge",
            "stars",
            "3_star"
         ],
         [
            "hamilton_lodge",
            "type",
            "guesthouse"
         ],
         [
            "limehouse",
            "address",
            "78-80_milton_road"
         ],
         [
            "limehouse",
            "area",
            "north"
         ],
         [
            "limehouse",
            "phone",
            "01223300552"
         ],
         [
            "limehouse",
            "postcode",
            "cb42je"
         ],
         [
            "limehouse",
            "pricerange",
            "moderate"
         ],
         [
            "limehouse",
            "stars",
            "4_star"
         ],
         [
            "limehouse",
            "type",
            "guesthouse"
         ],
         [
            "kirkwood_house",
            "address",
            "172_chesterton_road"
         ],
         [
            "kirkwood_house",
            "area",
            "north"
         ],
         [
            "kirkwood_house",
            "phone",
            "01223306283"
         ],
         [
            "kirkwood_house",
            "postcode",
            "cb41da"
         ],
         [
            "kirkwood_house",
            "pricerange",
            "moderate"
         ],
         [
            "kirkwood_house",
            "stars",
            "4_star"
         ],
         [
            "kirkwood_house",
            "type",
            "guesthouse"
         ],
         [
            "home_from_home",
            "address",
            "78-80_milton_road"
         ],
         [
            "home_from_home",
            "area",
            "north"
         ],
         [
            "home_from_home",
            "phone",
            "01223323555"
         ],
         [
            "home_from_home",
            "postcode",
            "cb41la"
         ],
         [
            "home_from_home",
            "pricerange",
            "moderate"
         ],
         [
            "home_from_home",
            "stars",
            "4_star"
         ],
         [
            "home_from_home",
            "type",
            "guesthouse"
         ],
         [
            "acorn_guest_house",
            "address",
            "154_chesterton_road"
         ],
         [
            "acorn_guest_house",
            "area",
            "north"
         ],
         [
            "acorn_guest_house",
            "phone",
            "01223353888"
         ],
         [
            "acorn_guest_house",
            "postcode",
            "cb41da"
         ],
         [
            "acorn_guest_house",
            "pricerange",
            "moderate"
         ],
         [
            "acorn_guest_house",
            "stars",
            "4_star"
         ],
         [
            "acorn_guest_house",
            "type",
            "guesthouse"
         ],
         [
            "warkworth_house",
            "address",
            "warkworth_terrace"
         ],
         [
            "warkworth_house",
            "area",
            "east"
         ],
         [
            "warkworth_house",
            "phone",
            "01223363682"
         ],
         [
            "warkworth_house",
            "postcode",
            "cb11ee"
         ],
         [
            "warkworth_house",
            "pricerange",
            "moderate"
         ],
         [
            "warkworth_house",
            "stars",
            "4_star"
         ],
         [
            "warkworth_house",
            "type",
            "guesthouse"
         ],
         [
            "alexander_bed_and_breakfast",
            "address",
            "56_saint_barnabas_road"
         ],
         [
            "alexander_bed_and_breakfast",
            "area",
            "centre"
         ],
         [
            "alexander_bed_and_breakfast",
            "phone",
            "01223525725"
         ],
         [
            "alexander_bed_and_breakfast",
            "postcode",
            "cb12de"
         ],
         [
            "alexander_bed_and_breakfast",
            "pricerange",
            "cheap"
         ],
         [
            "alexander_bed_and_breakfast",
            "stars",
            "4_star"
         ],
         [
            "alexander_bed_and_breakfast",
            "type",
            "guesthouse"
         ]
      ]
   },
   {
      "task": "restaurant",
      "utterances": [
         "i am looking for a particular restaurant . it ' s efes_restaurant ."
      ],
      "response": "i was able to find efes_restaurant for you . this is a turkish restaurant in the centre of town with a moderate price range . would you like a booking ?",
      "reference_entities": [
         "efes_restaurant",
         "restaurant",
         "centre",
         "turkish",
         "moderate"
      ],
      "kg": [
         [
            "the_missing_sock",
            "address",
            "finders_corner_newmarket_road"
         ],
         [
            "the_missing_sock",
            "area",
            "east"
         ],
         [
            "the_missing_sock",
            "food",
            "international"
         ],
         [
            "the_missing_sock",
            "phone",
            "01223812660"
         ],
         [
            "the_missing_sock",
            "postcode",
            "cb259aq"
         ],
         [
            "the_missing_sock",
            "pricerange",
            "cheap"
         ],
         [
            "the_missing_sock",
            "type",
            "restaurant"
         ],
         [
            "the_missing_sock",
            "ref",
            "6lzypifz"
         ],
         [
            "pizza_hut_cherry_hinton",
            "address",
            "g4_cambridge_leisure_park_clifton_way_cherry_hinton"
         ],
         [
            "pizza_hut_cherry_hinton",
            "area",
            "south"
         ],
         [
            "pizza_hut_cherry_hinton",
            "food",
            "italian"
         ],
         [
            "pizza_hut_cherry_hinton",
            "phone",
            "01223323737"
         ],
         [
            "pizza_hut_cherry_hinton",
            "postcode",
            "cb17dy"
         ],
         [
            "pizza_hut_cherry_hinton",
            "pricerange",
            "moderate"
         ],
         [
            "pizza_hut_cherry_hinton",
            "type",
            "restaurant"
         ],
         [
            "pizza_hut_cherry_hinton",
            "ref",
            "6lzypifz"
         ],
         [
            "the_good_luck_chinese_food_takeaway",
            "address",
            "82_cherry_hinton_road_cherry_hinton"
         ],
         [
            "the_good_luck_chinese_food_takeaway",
            "area",
            "south"
         ],
         [
            "the_good_luck_chinese_food_takeaway",
            "food",
            "chinese"
         ],
         [
            "the_good_luck_chinese_food_takeaway",
            "phone",
            "01223244149"
         ],
         [
            "the_good_luck_chinese_food_takeaway",
            "postcode",
            "cb17ag"
         ],
         [
            "the_good_luck_chinese_food_takeaway",
            "pricerange",
            "expensive"
         ],
         [
            "the_good_luck_chinese_food_takeaway",
            "type",
            "restaurant"
         ],
         [
            "the_good_luck_chinese_food_takeaway",
            "ref",
            "6lzypifz"
         ],
         [
            "pizza_hut_city_centre",
            "address",
            "regent_street_city_centre"
         ],
         [
            "pizza_hut_city_centre",
            "area",
            "centre"
         ],
         [
            "pizza_hut_city_centre",
            "food",
            "italian"
         ],
         [
            "pizza_hut_city_centre",
            "phone",
            "01223323737"
         ],
         [
            "pizza_hut_city_centre",
            "postcode",
            "cb21ab"
         ],
         [
            "pizza_hut_city_centre",
            "pricerange",
            "cheap"
         ],
         [
            "pizza_hut_city_centre",
            "type",
            "restaurant"
         ],
         [
            "pizza_hut_city_centre",
            "ref",
            "6lzypifz"
         ],
         [
            "curry_garden",
            "address",
            "106_regent_street_city_centre"
         ],
         [
            "curry_garden",
            "area",
            "centre"
         ],
         [
            "curry_garden",
            "food",
            "indian"
         ],
         [
            "curry_garden",
            "phone",
            "01223302330"
         ],
         [
            "curry_garden",
            "postcode",
            "cb21dp"
         ],
         [
            "curry_garden",
            "pricerange",
            "expensive"
         ],
         [
            "curry_garden",
            "type",
            "restaurant"
         ],
         [
            "curry_garden",
            "ref",
            "6lzypifz"
         ],
         [
            "efes_restaurant",
            "address",
            "king_street_city_centre"
         ],
         [
            "efes_restaurant",
            "area",
            "centre"
         ],
         [
            "efes_restaurant",
            "food",
            "turkish"
         ],
         [
            "efes_restaurant",
            "phone",
            "01223500005"
         ],
         [
            "efes_restaurant",
            "postcode",
            "cb11ln"
         ],
         [
            "efes_restaurant",
            "pricerange",
            "moderate"
         ],
         [
            "efes_restaurant",
            "type",
            "restaurant"
         ],
         [
            "efes_restaurant",
            "address",
            "king_street_city_centre"
         ],
         [
            "efes_restaurant",
            "area",
            "centre"
         ],
         [
            "efes_restaurant",
            "food",
            "turkish"
         ],
         [
            "efes_restaurant",
            "phone",
            "01223500005"
         ],
         [
            "efes_restaurant",
            "postcode",
            "cb11ln"
         ],
         [
            "efes_restaurant",
            "pricerange",
            "moderate"
         ],
         [
            "efes_restaurant",
            "type",
            "restaurant"
         ],
         [
            "efes_restaurant",
            "ref",
            "6lzypifz"
         ]
      ]
   },
   {
      "task": "restaurant",
      "utterances": [
         "i am looking for a particular restaurant . it ' s efes_restaurant .",
         "i was able to find efes_restaurant for you . this is a turkish restaurant in the centre of town with a moderate price range . would you like a booking ?",
         "yes i would , for 3 people wednesday at 18:15 ."
      ],
      "response": "unfortunately , the restaurant is full at this time . is there another time or day i can reserve for you ?",
      "reference_entities": [
         "restaurant"
      ],
      "kg": [
         [
            "the_missing_sock",
            "address",
            "finders_corner_newmarket_road"
         ],
         [
            "the_missing_sock",
            "area",
            "east"
         ],
         [
            "the_missing_sock",
            "food",
            "international"
         ],
         [
            "the_missing_sock",
            "phone",
            "01223812660"
         ],
         [
            "the_missing_sock",
            "postcode",
            "cb259aq"
         ],
         [
            "the_missing_sock",
            "pricerange",
            "cheap"
         ],
         [
            "the_missing_sock",
            "type",
            "restaurant"
         ],
         [
            "the_missing_sock",
            "ref",
            "6lzypifz"
         ],
         [
            "pizza_hut_cherry_hinton",
            "address",
            "g4_cambridge_leisure_park_clifton_way_cherry_hinton"
         ],
         [
            "pizza_hut_cherry_hinton",
            "area",
            "south"
         ],
         [
            "pizza_hut_cherry_hinton",
            "food",
            "italian"
         ],
         [
            "pizza_hut_cherry_hinton",
            "phone",
            "01223323737"
         ],
         [
            "pizza_hut_cherry_hinton",
            "postcode",
            "cb17dy"
         ],
         [
            "pizza_hut_cherry_hinton",
            "pricerange",
            "moderate"
         ],
         [
            "pizza_hut_cherry_hinton",
            "type",
            "restaurant"
         ],
         [
            "pizza_hut_cherry_hinton",
            "ref",
            "6lzypifz"
         ],
         [
            "the_good_luck_chinese_food_takeaway",
            "address",
            "82_cherry_hinton_road_cherry_hinton"
         ],
         [
            "the_good_luck_chinese_food_takeaway",
            "area",
            "south"
         ],
         [
            "the_good_luck_chinese_food_takeaway",
            "food",
            "chinese"
         ],
         [
            "the_good_luck_chinese_food_takeaway",
            "phone",
            "01223244149"
         ],
         [
            "the_good_luck_chinese_food_takeaway",
            "postcode",
            "cb17ag"
         ],
         [
            "the_good_luck_chinese_food_takeaway",
            "pricerange",
            "expensive"
         ],
         [
            "the_good_luck_chinese_food_takeaway",
            "type",
            "restaurant"
         ],
         [
            "the_good_luck_chinese_food_takeaway",
            "ref",
            "6lzypifz"
         ],
         [
            "pizza_hut_city_centre",
            "address",
            "regent_street_city_centre"
         ],
         [
            "pizza_hut_city_centre",
            "area",
            "centre"
         ],
         [
            "pizza_hut_city_centre",
            "food",
            "italian"
         ],
         [
            "pizza_hut_city_centre",
            "phone",
            "01223323737"
         ],
         [
            "pizza_hut_city_centre",
            "postcode",
            "cb21ab"
         ],
         [
            "pizza_hut_city_centre",
            "pricerange",
            "cheap"
         ],
         [
            "pizza_hut_city_centre",
            "type",
            "restaurant"
         ],
         [
            "pizza_hut_city_centre",
            "ref",
            "6lzypifz"
         ],
         [
            "curry_garden",
            "address",
            "106_regent_street_city_centre"
         ],
         [
            "curry_garden",
            "area",
            "centre"
         ],
         [
            "curry_garden",
            "food",
            "indian"
         ],
         [
            "curry_garden",
            "phone",
            "01223302330"
         ],
         [
            "curry_garden",
            "postcode",
            "cb21dp"
         ],
         [
            "curry_garden",
            "pricerange",
            "expensive"
         ],
         [
            "curry_garden",
            "type",
            "restaurant"
         ],
         [
            "curry_garden",
            "ref",
            "6lzypifz"
         ],
         [
            "efes_restaurant",
            "address",
            "king_street_city_centre"
         ],
         [
            "efes_restaurant",
            "area",
            "centre"
         ],
         [
            "efes_restaurant",
            "food",
            "turkish"
         ],
         [
            "efes_restaurant",
            "phone",
            "01223500005"
         ],
         [
            "efes_restaurant",
            "postcode",
            "cb11ln"
         ],
         [
            "efes_restaurant",
            "pricerange",
            "moderate"
         ],
         [
            "efes_restaurant",
            "type",
            "restaurant"
         ],
         [
            "efes_restaurant",
            "address",
            "king_street_city_centre"
         ],
         [
            "efes_restaurant",
            "area",
            "centre"
         ],
         [
            "efes_restaurant",
            "food",
            "turkish"
         ],
         [
            "efes_restaurant",
            "phone",
            "01223500005"
         ],
         [
            "efes_restaurant",
            "postcode",
            "cb11ln"
         ],
         [
            "efes_restaurant",
            "pricerange",
            "moderate"
         ],
         [
            "efes_restaurant",
            "type",
            "restaurant"
         ],
         [
            "efes_restaurant",
            "ref",
            "6lzypifz"
         ]
      ]
   },
   {
      "task": "restaurant",
      "utterances": [
         "i am looking for a particular restaurant . it ' s efes_restaurant .",
         "i was able to find efes_restaurant for you . this is a turkish restaurant in the centre of town with a moderate price range . would you like a booking ?",
         "yes i would , for 3 people wednesday at 18:15 .",
         "unfortunately , the restaurant is full at this time . is there another time or day i can reserve for you ?",
         "can you check for 17:15 on the same day ?"
      ],
      "response": "sure , you ' re all set for 17:15 with reference number 6lzypifz . the table will be reserved for 15 minutes . would you like assistance with anything else ?",
      "reference_entities": [
         "6lzypifz"
      ],
      "kg": [
         [
            "the_missing_sock",
            "address",
            "finders_corner_newmarket_road"
         ],
         [
            "the_missing_sock",
            "area",
            "east"
         ],
         [
            "the_missing_sock",
            "food",
            "international"
         ],
         [
            "the_missing_sock",
            "phone",
            "01223812660"
         ],
         [
            "the_missing_sock",
            "postcode",
            "cb259aq"
         ],
         [
            "the_missing_sock",
            "pricerange",
            "cheap"
         ],
         [
            "the_missing_sock",
            "type",
            "restaurant"
         ],
         [
            "the_missing_sock",
            "ref",
            "6lzypifz"
         ],
         [
            "pizza_hut_cherry_hinton",
            "address",
            "g4_cambridge_leisure_park_clifton_way_cherry_hinton"
         ],
         [
            "pizza_hut_cherry_hinton",
            "area",
            "south"
         ],
         [
            "pizza_hut_cherry_hinton",
            "food",
            "italian"
         ],
         [
            "pizza_hut_cherry_hinton",
            "phone",
            "01223323737"
         ],
         [
            "pizza_hut_cherry_hinton",
            "postcode",
            "cb17dy"
         ],
         [
            "pizza_hut_cherry_hinton",
            "pricerange",
            "moderate"
         ],
         [
            "pizza_hut_cherry_hinton",
            "type",
            "restaurant"
         ],
         [
            "pizza_hut_cherry_hinton",
            "ref",
            "6lzypifz"
         ],
         [
            "the_good_luck_chinese_food_takeaway",
            "address",
            "82_cherry_hinton_road_cherry_hinton"
         ],
         [
            "the_good_luck_chinese_food_takeaway",
            "area",
            "south"
         ],
         [
            "the_good_luck_chinese_food_takeaway",
            "food",
            "chinese"
         ],
         [
            "the_good_luck_chinese_food_takeaway",
            "phone",
            "01223244149"
         ],
         [
            "the_good_luck_chinese_food_takeaway",
            "postcode",
            "cb17ag"
         ],
         [
            "the_good_luck_chinese_food_takeaway",
            "pricerange",
            "expensive"
         ],
         [
            "the_good_luck_chinese_food_takeaway",
            "type",
            "restaurant"
         ],
         [
            "the_good_luck_chinese_food_takeaway",
            "ref",
            "6lzypifz"
         ],
         [
            "pizza_hut_city_centre",
            "address",
            "regent_street_city_centre"
         ],
         [
            "pizza_hut_city_centre",
            "area",
            "centre"
         ],
         [
            "pizza_hut_city_centre",
            "food",
            "italian"
         ],
         [
            "pizza_hut_city_centre",
            "phone",
            "01223323737"
         ],
         [
            "pizza_hut_city_centre",
            "postcode",
            "cb21ab"
         ],
         [
            "pizza_hut_city_centre",
            "pricerange",
            "cheap"
         ],
         [
            "pizza_hut_city_centre",
            "type",
            "restaurant"
         ],
         [
            "pizza_hut_city_centre",
            "ref",
            "6lzypifz"
         ],
         [
            "curry_garden",
            "address",
            "106_regent_street_city_centre"
         ],
         [
            "curry_garden",
            "area",
            "centre"
         ],
         [
            "curry_garden",
            "food",
            "indian"
         ],
         [
            "curry_garden",
            "phone",
            "01223302330"
         ],
         [
            "curry_garden",
            "postcode",
            "cb21dp"
         ],
         [
            "curry_garden",
            "pricerange",
            "expensive"
         ],
         [
            "curry_garden",
            "type",
            "restaurant"
         ],
         [
            "curry_garden",
            "ref",
            "6lzypifz"
         ],
         [
            "efes_restaurant",
            "address",
            "king_street_city_centre"
         ],
         [
            "efes_restaurant",
            "area",
            "centre"
         ],
         [
            "efes_restaurant",
            "food",
            "turkish"
         ],
         [
            "efes_restaurant",
            "phone",
            "01223500005"
         ],
         [
            "efes_restaurant",
            "postcode",
            "cb11ln"
         ],
         [
            "efes_restaurant",
            "pricerange",
            "moderate"
         ],
         [
            "efes_restaurant",
            "type",
            "restaurant"
         ],
         [
            "efes_restaurant",
            "address",
            "king_street_city_centre"
         ],
         [
            "efes_restaurant",
            "area",
            "centre"
         ],
         [
            "efes_restaurant",
            "food",
            "turkish"
         ],
         [
            "efes_restaurant",
            "phone",
            "01223500005"
         ],
         [
            "efes_restaurant",
            "postcode",
            "cb11ln"
         ],
         [
            "efes_restaurant",
            "pricerange",
            "moderate"
         ],
         [
            "efes_restaurant",
            "type",
            "restaurant"
         ],
         [
            "efes_restaurant",
            "ref",
            "6lzypifz"
         ]
      ]
   },
   {
      "task": "restaurant",
      "utterances": [
         "i am looking for a particular restaurant . it ' s efes_restaurant .",
         "i was able to find efes_restaurant for you . this is a turkish restaurant in the centre of town with a moderate price range . would you like a booking ?",
         "yes i would , for 3 people wednesday at 18:15 .",
         "unfortunately , the restaurant is full at this time . is there another time or day i can reserve for you ?",
         "can you check for 17:15 on the same day ?",
         "sure , you ' re all set for 17:15 with reference number 6lzypifz . the table will be reserved for 15 minutes . would you like assistance with anything else ?",
         "no , that ' s all i need today . i appreciate your help - goodbye !"
      ],
      "response": "thank you for using this system !",
      "reference_entities": [],
      "kg": [
         [
            "the_missing_sock",
            "address",
            "finders_corner_newmarket_road"
         ],
         [
            "the_missing_sock",
            "area",
            "east"
         ],
         [
            "the_missing_sock",
            "food",
            "international"
         ],
         [
            "the_missing_sock",
            "phone",
            "01223812660"
         ],
         [
            "the_missing_sock",
            "postcode",
            "cb259aq"
         ],
         [
            "the_missing_sock",
            "pricerange",
            "cheap"
         ],
         [
            "the_missing_sock",
            "type",
            "restaurant"
         ],
         [
            "the_missing_sock",
            "ref",
            "6lzypifz"
         ],
         [
            "pizza_hut_cherry_hinton",
            "address",
            "g4_cambridge_leisure_park_clifton_way_cherry_hinton"
         ],
         [
            "pizza_hut_cherry_hinton",
            "area",
            "south"
         ],
         [
            "pizza_hut_cherry_hinton",
            "food",
            "italian"
         ],
         [
            "pizza_hut_cherry_hinton",
            "phone",
            "01223323737"
         ],
         [
            "pizza_hut_cherry_hinton",
            "postcode",
            "cb17dy"
         ],
         [
            "pizza_hut_cherry_hinton",
            "pricerange",
            "moderate"
         ],
         [
            "pizza_hut_cherry_hinton",
            "type",
            "restaurant"
         ],
         [
            "pizza_hut_cherry_hinton",
            "ref",
            "6lzypifz"
         ],
         [
            "the_good_luck_chinese_food_takeaway",
            "address",
            "82_cherry_hinton_road_cherry_hinton"
         ],
         [
            "the_good_luck_chinese_food_takeaway",
            "area",
            "south"
         ],
         [
            "the_good_luck_chinese_food_takeaway",
            "food",
            "chinese"
         ],
         [
            "the_good_luck_chinese_food_takeaway",
            "phone",
            "01223244149"
         ],
         [
            "the_good_luck_chinese_food_takeaway",
            "postcode",
            "cb17ag"
         ],
         [
            "the_good_luck_chinese_food_takeaway",
            "pricerange",
            "expensive"
         ],
         [
            "the_good_luck_chinese_food_takeaway",
            "type",
            "restaurant"
         ],
         [
            "the_good_luck_chinese_food_takeaway",
            "ref",
            "6lzypifz"
         ],
         [
            "pizza_hut_city_centre",
            "address",
            "regent_street_city_centre"
         ],
         [
            "pizza_hut_city_centre",
            "area",
            "centre"
         ],
         [
            "pizza_hut_city_centre",
            "food",
            "italian"
         ],
         [
            "pizza_hut_city_centre",
            "phone",
            "01223323737"
         ],
         [
            "pizza_hut_city_centre",
            "postcode",
            "cb21ab"
         ],
         [
            "pizza_hut_city_centre",
            "pricerange",
            "cheap"
         ],
         [
            "pizza_hut_city_centre",
            "type",
            "restaurant"
         ],
         [
            "pizza_hut_city_centre",
            "ref",
            "6lzypifz"
         ],
         [
            "curry_garden",
            "address",
            "106_regent_street_city_centre"
         ],
         [
            "curry_garden",
            "area",
            "centre"
         ],
         [
            "curry_garden",
            "food",
            "indian"
         ],
         [
            "curry_garden",
            "phone",
            "01223302330"
         ],
         [
            "curry_garden",
            "postcode",
            "cb21dp"
         ],
         [
            "curry_garden",
            "pricerange",
            "expensive"
         ],
         [
            "curry_garden",
            "type",
            "restaurant"
         ],
         [
            "curry_garden",
            "ref",
            "6lzypifz"
         ],
         [
            "efes_restaurant",
            "address",
            "king_street_city_centre"
         ],
         [
            "efes_restaurant",
            "area",
            "centre"
         ],
         [
            "efes_restaurant",
            "food",
            "turkish"
         ],
         [
            "efes_restaurant",
            "phone",
            "01223500005"
         ],
         [
            "efes_restaurant",
            "postcode",
            "cb11ln"
         ],
         [
            "efes_restaurant",
            "pricerange",
            "moderate"
         ],
         [
            "efes_restaurant",
            "type",
            "restaurant"
         ],
         [
            "efes_restaurant",
            "address",
            "king_street_city_centre"
         ],
         [
            "efes_restaurant",
            "area",
            "centre"
         ],
         [
            "efes_restaurant",
            "food",
            "turkish"
         ],
         [
            "efes_restaurant",
            "phone",
            "01223500005"
         ],
         [
            "efes_restaurant",
            "postcode",
            "cb11ln"
         ],
         [
            "efes_restaurant",
            "pricerange",
            "moderate"
         ],
         [
            "efes_restaurant",
            "type",
            "restaurant"
         ],
         [
            "efes_restaurant",
            "ref",
            "6lzypifz"
         ]
      ]
   },
   {
      "task": "restaurant",
      "utterances": [
         "hello can i find a place that serves chinese food and has expensive price range for my family"
      ],
      "response": "i ' ve found several restaurants meeting your criteria . is there a specific area of town you ' re looking for ?",
      "reference_entities": [
         "several"
      ],
      "kg": [
         [
            "hk_fusion",
            "address",
            "21_burleigh_street_city_centre"
         ],
         [
            "hk_fusion",
            "area",
            "centre"
         ],
         [
            "hk_fusion",
            "food",
            "chinese"
         ],
         [
            "hk_fusion",
            "phone",
            "01223355909"
         ],
         [
            "hk_fusion",
            "postcode",
            "cb11dg"
         ],
         [
            "hk_fusion",
            "pricerange",
            "expensive"
         ],
         [
            "hk_fusion",
            "type",
            "restaurant"
         ],
         [
            "hk_fusion",
            "choice",
            "several"
         ],
         [
            "hk_fusion",
            "ref",
            "47eljdk0"
         ],
         [
            "yu_garden",
            "address",
            "529_newmarket_road_fen_ditton"
         ],
         [
            "yu_garden",
            "area",
            "east"
         ],
         [
            "yu_garden",
            "food",
            "chinese"
         ],
         [
            "yu_garden",
            "phone",
            "01223248882"
         ],
         [
            "yu_garden",
            "postcode",
            "cb58pa"
         ],
         [
            "yu_garden",
            "pricerange",
            "expensive"
         ],
         [
            "yu_garden",
            "type",
            "restaurant"
         ],
         [
            "yu_garden",
            "choice",
            "several"
         ],
         [
            "yu_garden",
            "ref",
            "47eljdk0"
         ],
         [
            "ugly_duckling",
            "address",
            "12_st_._johns_street_city_centre"
         ],
         [
            "ugly_duckling",
            "area",
            "centre"
         ],
         [
            "ugly_duckling",
            "food",
            "chinese"
         ],
         [
            "ugly_duckling",
            "postcode",
            "cb21tw"
         ],
         [
            "ugly_duckling",
            "pricerange",
            "expensive"
         ],
         [
            "ugly_duckling",
            "type",
            "restaurant"
         ],
         [
            "ugly_duckling",
            "choice",
            "several"
         ],
         [
            "ugly_duckling",
            "ref",
            "47eljdk0"
         ],
         [
            "the_hotpot",
            "address",
            "66_chesterton_road_chesterton"
         ],
         [
            "the_hotpot",
            "area",
            "north"
         ],
         [
            "the_hotpot",
            "food",
            "chinese"
         ],
         [
            "the_hotpot",
            "phone",
            "01223366552"
         ],
         [
            "the_hotpot",
            "postcode",
            "cb41ep"
         ],
         [
            "the_hotpot",
            "pricerange",
            "expensive"
         ],
         [
            "the_hotpot",
            "type",
            "restaurant"
         ],
         [
            "the_hotpot",
            "choice",
            "several"
         ],
         [
            "the_hotpot",
            "ref",
            "47eljdk0"
         ],
         [
            "peking_restaurant",
            "address",
            "10_homerton_street_city_centre"
         ],
         [
            "peking_restaurant",
            "area",
            "south"
         ],
         [
            "peking_restaurant",
            "food",
            "chinese"
         ],
         [
            "peking_restaurant",
            "phone",
            "01223354755"
         ],
         [
            "peking_restaurant",
            "postcode",
            "cb28nx"
         ],
         [
            "peking_restaurant",
            "pricerange",
            "expensive"
         ],
         [
            "peking_restaurant",
            "type",
            "restaurant"
         ],
         [
            "peking_restaurant",
            "choice",
            "several"
         ],
         [
            "peking_restaurant",
            "ref",
            "47eljdk0"
         ],
         [
            "hakka",
            "address",
            "milton_road_chesterton"
         ],
         [
            "hakka",
            "area",
            "north"
         ],
         [
            "hakka",
            "food",
            "chinese"
         ],
         [
            "hakka",
            "phone",
            "01223568988"
         ],
         [
            "hakka",
            "postcode",
            "cb41jy"
         ],
         [
            "hakka",
            "pricerange",
            "expensive"
         ],
         [
            "hakka",
            "type",
            "restaurant"
         ],
         [
            "hakka",
            "choice",
            "several"
         ],
         [
            "hakka",
            "ref",
            "47eljdk0"
         ],
         [
            "yu_garden",
            "address",
            "529_newmarket_road_fen_ditton"
         ],
         [
            "yu_garden",
            "area",
            "east"
         ],
         [
            "yu_garden",
            "food",
            "chinese"
         ],
         [
            "yu_garden",
            "phone",
            "01223248882"
         ],
         [
            "yu_garden",
            "postcode",
            "cb58pa"
         ],
         [
            "yu_garden",
            "pricerange",
            "expensive"
         ],
         [
            "yu_garden",
            "type",
            "restaurant"
         ]
      ]
   },
   {
      "task": "restaurant",
      "utterances": [
         "hello can i find a place that serves chinese food and has expensive price range for my family",
         "i ' ve found several restaurants meeting your criteria . is there a specific area of town you ' re looking for ?",
         "i want a restuarant that i can book a table for four people on monday 1300hrs"
      ],
      "response": "i have found yu_garden in the east . would you like me to go ahead and book that ?",
      "reference_entities": [
         "east",
         "yu_garden"
      ],
      "kg": [
         [
            "hk_fusion",
            "address",
            "21_burleigh_street_city_centre"
         ],
         [
            "hk_fusion",
            "area",
            "centre"
         ],
         [
            "hk_fusion",
            "food",
            "chinese"
         ],
         [
            "hk_fusion",
            "phone",
            "01223355909"
         ],
         [
            "hk_fusion",
            "postcode",
            "cb11dg"
         ],
         [
            "hk_fusion",
            "pricerange",
            "expensive"
         ],
         [
            "hk_fusion",
            "type",
            "restaurant"
         ],
         [
            "hk_fusion",
            "choice",
            "several"
         ],
         [
            "hk_fusion",
            "ref",
            "47eljdk0"
         ],
         [
            "yu_garden",
            "address",
            "529_newmarket_road_fen_ditton"
         ],
         [
            "yu_garden",
            "area",
            "east"
         ],
         [
            "yu_garden",
            "food",
            "chinese"
         ],
         [
            "yu_garden",
            "phone",
            "01223248882"
         ],
         [
            "yu_garden",
            "postcode",
            "cb58pa"
         ],
         [
            "yu_garden",
            "pricerange",
            "expensive"
         ],
         [
            "yu_garden",
            "type",
            "restaurant"
         ],
         [
            "yu_garden",
            "choice",
            "several"
         ],
         [
            "yu_garden",
            "ref",
            "47eljdk0"
         ],
         [
            "ugly_duckling",
            "address",
            "12_st_._johns_street_city_centre"
         ],
         [
            "ugly_duckling",
            "area",
            "centre"
         ],
         [
            "ugly_duckling",
            "food",
            "chinese"
         ],
         [
            "ugly_duckling",
            "postcode",
            "cb21tw"
         ],
         [
            "ugly_duckling",
            "pricerange",
            "expensive"
         ],
         [
            "ugly_duckling",
            "type",
            "restaurant"
         ],
         [
            "ugly_duckling",
            "choice",
            "several"
         ],
         [
            "ugly_duckling",
            "ref",
            "47eljdk0"
         ],
         [
            "the_hotpot",
            "address",
            "66_chesterton_road_chesterton"
         ],
         [
            "the_hotpot",
            "area",
            "north"
         ],
         [
            "the_hotpot",
            "food",
            "chinese"
         ],
         [
            "the_hotpot",
            "phone",
            "01223366552"
         ],
         [
            "the_hotpot",
            "postcode",
            "cb41ep"
         ],
         [
            "the_hotpot",
            "pricerange",
            "expensive"
         ],
         [
            "the_hotpot",
            "type",
            "restaurant"
         ],
         [
            "the_hotpot",
            "choice",
            "several"
         ],
         [
            "the_hotpot",
            "ref",
            "47eljdk0"
         ],
         [
            "peking_restaurant",
            "address",
            "10_homerton_street_city_centre"
         ],
         [
            "peking_restaurant",
            "area",
            "south"
         ],
         [
            "peking_restaurant",
            "food",
            "chinese"
         ],
         [
            "peking_restaurant",
            "phone",
            "01223354755"
         ],
         [
            "peking_restaurant",
            "postcode",
            "cb28nx"
         ],
         [
            "peking_restaurant",
            "pricerange",
            "expensive"
         ],
         [
            "peking_restaurant",
            "type",
            "restaurant"
         ],
         [
            "peking_restaurant",
            "choice",
            "several"
         ],
         [
            "peking_restaurant",
            "ref",
            "47eljdk0"
         ],
         [
            "hakka",
            "address",
            "milton_road_chesterton"
         ],
         [
            "hakka",
            "area",
            "north"
         ],
         [
            "hakka",
            "food",
            "chinese"
         ],
         [
            "hakka",
            "phone",
            "01223568988"
         ],
         [
            "hakka",
            "postcode",
            "cb41jy"
         ],
         [
            "hakka",
            "pricerange",
            "expensive"
         ],
         [
            "hakka",
            "type",
            "restaurant"
         ],
         [
            "hakka",
            "choice",
            "several"
         ],
         [
            "hakka",
            "ref",
            "47eljdk0"
         ],
         [
            "yu_garden",
            "address",
            "529_newmarket_road_fen_ditton"
         ],
         [
            "yu_garden",
            "area",
            "east"
         ],
         [
            "yu_garden",
            "food",
            "chinese"
         ],
         [
            "yu_garden",
            "phone",
            "01223248882"
         ],
         [
            "yu_garden",
            "postcode",
            "cb58pa"
         ],
         [
            "yu_garden",
            "pricerange",
            "expensive"
         ],
         [
            "yu_garden",
            "type",
            "restaurant"
         ]
      ]
   },
   {
      "task": "restaurant",
      "utterances": [
         "hello can i find a place that serves chinese food and has expensive price range for my family",
         "i ' ve found several restaurants meeting your criteria . is there a specific area of town you ' re looking for ?",
         "i want a restuarant that i can book a table for four people on monday 1300hrs",
         "i have found yu_garden in the east . would you like me to go ahead and book that ?",
         "yes , please . for 4 people at 13:00 on monday ."
      ],
      "response": "i was unable to book there , shall i try another time or place ?",
      "reference_entities": [],
      "kg": [
         [
            "hk_fusion",
            "address",
            "21_burleigh_street_city_centre"
         ],
         [
            "hk_fusion",
            "area",
            "centre"
         ],
         [
            "hk_fusion",
            "food",
            "chinese"
         ],
         [
            "hk_fusion",
            "phone",
            "01223355909"
         ],
         [
            "hk_fusion",
            "postcode",
            "cb11dg"
         ],
         [
            "hk_fusion",
            "pricerange",
            "expensive"
         ],
         [
            "hk_fusion",
            "type",
            "restaurant"
         ],
         [
            "hk_fusion",
            "choice",
            "several"
         ],
         [
            "hk_fusion",
            "ref",
            "47eljdk0"
         ],
         [
            "yu_garden",
            "address",
            "529_newmarket_road_fen_ditton"
         ],
         [
            "yu_garden",
            "area",
            "east"
         ],
         [
            "yu_garden",
            "food",
            "chinese"
         ],
         [
            "yu_garden",
            "phone",
            "01223248882"
         ],
         [
            "yu_garden",
            "postcode",
            "cb58pa"
         ],
         [
            "yu_garden",
            "pricerange",
            "expensive"
         ],
         [
            "yu_garden",
            "type",
            "restaurant"
         ],
         [
            "yu_garden",
            "choice",
            "several"
         ],
         [
            "yu_garden",
            "ref",
            "47eljdk0"
         ],
         [
            "ugly_duckling",
            "address",
            "12_st_._johns_street_city_centre"
         ],
         [
            "ugly_duckling",
            "area",
            "centre"
         ],
         [
            "ugly_duckling",
            "food",
            "chinese"
         ],
         [
            "ugly_duckling",
            "postcode",
            "cb21tw"
         ],
         [
            "ugly_duckling",
            "pricerange",
            "expensive"
         ],
         [
            "ugly_duckling",
            "type",
            "restaurant"
         ],
         [
            "ugly_duckling",
            "choice",
            "several"
         ],
         [
            "ugly_duckling",
            "ref",
            "47eljdk0"
         ],
         [
            "the_hotpot",
            "address",
            "66_chesterton_road_chesterton"
         ],
         [
            "the_hotpot",
            "area",
            "north"
         ],
         [
            "the_hotpot",
            "food",
            "chinese"
         ],
         [
            "the_hotpot",
            "phone",
            "01223366552"
         ],
         [
            "the_hotpot",
            "postcode",
            "cb41ep"
         ],
         [
            "the_hotpot",
            "pricerange",
            "expensive"
         ],
         [
            "the_hotpot",
            "type",
            "restaurant"
         ],
         [
            "the_hotpot",
            "choice",
            "several"
         ],
         [
            "the_hotpot",
            "ref",
            "47eljdk0"
         ],
         [
            "peking_restaurant",
            "address",
            "10_homerton_street_city_centre"
         ],
         [
            "peking_restaurant",
            "area",
            "south"
         ],
         [
            "peking_restaurant",
            "food",
            "chinese"
         ],
         [
            "peking_restaurant",
            "phone",
            "01223354755"
         ],
         [
            "peking_restaurant",
            "postcode",
            "cb28nx"
         ],
         [
            "peking_restaurant",
            "pricerange",
            "expensive"
         ],
         [
            "peking_restaurant",
            "type",
            "restaurant"
         ],
         [
            "peking_restaurant",
            "choice",
            "several"
         ],
         [
            "peking_restaurant",
            "ref",
            "47eljdk0"
         ],
         [
            "hakka",
            "address",
            "milton_road_chesterton"
         ],
         [
            "hakka",
            "area",
            "north"
         ],
         [
            "hakka",
            "food",
            "chinese"
         ],
         [
            "hakka",
            "phone",
            "01223568988"
         ],
         [
            "hakka",
            "postcode",
            "cb41jy"
         ],
         [
            "hakka",
            "pricerange",
            "expensive"
         ],
         [
            "hakka",
            "type",
            "restaurant"
         ],
         [
            "hakka",
            "choice",
            "several"
         ],
         [
            "hakka",
            "ref",
            "47eljdk0"
         ],
         [
            "yu_garden",
            "address",
            "529_newmarket_road_fen_ditton"
         ],
         [
            "yu_garden",
            "area",
            "east"
         ],
         [
            "yu_garden",
            "food",
            "chinese"
         ],
         [
            "yu_garden",
            "phone",
            "01223248882"
         ],
         [
            "yu_garden",
            "postcode",
            "cb58pa"
         ],
         [
            "yu_garden",
            "pricerange",
            "expensive"
         ],
         [
            "yu_garden",
            "type",
            "restaurant"
         ]
      ]
   },
   {
      "task": "restaurant",
      "utterances": [
         "hello can i find a place that serves chinese food and has expensive price range for my family",
         "i ' ve found several restaurants meeting your criteria . is there a specific area of town you ' re looking for ?",
         "i want a restuarant that i can book a table for four people on monday 1300hrs",
         "i have found yu_garden in the east . would you like me to go ahead and book that ?",
         "yes , please . for 4 people at 13:00 on monday .",
         "i was unable to book there , shall i try another time or place ?",
         "how about tuesday , same time ."
      ],
      "response": "your table is booked for tuesday and will be reserved for 15 minutes . your reference number is 47eljdk0 . anything else ?",
      "reference_entities": [
         "47eljdk0"
      ],
      "kg": [
         [
            "hk_fusion",
            "address",
            "21_burleigh_street_city_centre"
         ],
         [
            "hk_fusion",
            "area",
            "centre"
         ],
         [
            "hk_fusion",
            "food",
            "chinese"
         ],
         [
            "hk_fusion",
            "phone",
            "01223355909"
         ],
         [
            "hk_fusion",
            "postcode",
            "cb11dg"
         ],
         [
            "hk_fusion",
            "pricerange",
            "expensive"
         ],
         [
            "hk_fusion",
            "type",
            "restaurant"
         ],
         [
            "hk_fusion",
            "choice",
            "several"
         ],
         [
            "hk_fusion",
            "ref",
            "47eljdk0"
         ],
         [
            "yu_garden",
            "address",
            "529_newmarket_road_fen_ditton"
         ],
         [
            "yu_garden",
            "area",
            "east"
         ],
         [
            "yu_garden",
            "food",
            "chinese"
         ],
         [
            "yu_garden",
            "phone",
            "01223248882"
         ],
         [
            "yu_garden",
            "postcode",
            "cb58pa"
         ],
         [
            "yu_garden",
            "pricerange",
            "expensive"
         ],
         [
            "yu_garden",
            "type",
            "restaurant"
         ],
         [
            "yu_garden",
            "choice",
            "several"
         ],
         [
            "yu_garden",
            "ref",
            "47eljdk0"
         ],
         [
            "ugly_duckling",
            "address",
            "12_st_._johns_street_city_centre"
         ],
         [
            "ugly_duckling",
            "area",
            "centre"
         ],
         [
            "ugly_duckling",
            "food",
            "chinese"
         ],
         [
            "ugly_duckling",
            "postcode",
            "cb21tw"
         ],
         [
            "ugly_duckling",
            "pricerange",
            "expensive"
         ],
         [
            "ugly_duckling",
            "type",
            "restaurant"
         ],
         [
            "ugly_duckling",
            "choice",
            "several"
         ],
         [
            "ugly_duckling",
            "ref",
            "47eljdk0"
         ],
         [
            "the_hotpot",
            "address",
            "66_chesterton_road_chesterton"
         ],
         [
            "the_hotpot",
            "area",
            "north"
         ],
         [
            "the_hotpot",
            "food",
            "chinese"
         ],
         [
            "the_hotpot",
            "phone",
            "01223366552"
         ],
         [
            "the_hotpot",
            "postcode",
            "cb41ep"
         ],
         [
            "the_hotpot",
            "pricerange",
            "expensive"
         ],
         [
            "the_hotpot",
            "type",
            "restaurant"
         ],
         [
            "the_hotpot",
            "choice",
            "several"
         ],
         [
            "the_hotpot",
            "ref",
            "47eljdk0"
         ],
         [
            "peking_restaurant",
            "address",
            "10_homerton_street_city_centre"
         ],
         [
            "peking_restaurant",
            "area",
            "south"
         ],
         [
            "peking_restaurant",
            "food",
            "chinese"
         ],
         [
            "peking_restaurant",
            "phone",
            "01223354755"
         ],
         [
            "peking_restaurant",
            "postcode",
            "cb28nx"
         ],
         [
            "peking_restaurant",
            "pricerange",
            "expensive"
         ],
         [
            "peking_restaurant",
            "type",
            "restaurant"
         ],
         [
            "peking_restaurant",
            "choice",
            "several"
         ],
         [
            "peking_restaurant",
            "ref",
            "47eljdk0"
         ],
         [
            "hakka",
            "address",
            "milton_road_chesterton"
         ],
         [
            "hakka",
            "area",
            "north"
         ],
         [
            "hakka",
            "food",
            "chinese"
         ],
         [
            "hakka",
            "phone",
            "01223568988"
         ],
         [
            "hakka",
            "postcode",
            "cb41jy"
         ],
         [
            "hakka",
            "pricerange",
            "expensive"
         ],
         [
            "hakka",
            "type",
            "restaurant"
         ],
         [
            "hakka",
            "choice",
            "several"
         ],
         [
            "hakka",
            "ref",
            "47eljdk0"
         ],
         [
            "yu_garden",
            "address",
            "529_newmarket_road_fen_ditton"
         ],
         [
            "yu_garden",
            "area",
            "east"
         ],
         [
            "yu_garden",
            "food",
            "chinese"
         ],
         [
            "yu_garden",
            "phone",
            "01223248882"
         ],
         [
            "yu_garden",
            "postcode",
            "cb58pa"
         ],
         [
            "yu_garden",
            "pricerange",
            "expensive"
         ],
         [
            "yu_garden",
            "type",
            "restaurant"
         ]
      ]
   },
   {
      "task": "restaurant",
      "utterances": [
         "hello can i find a place that serves chinese food and has expensive price range for my family",
         "i ' ve found several restaurants meeting your criteria . is there a specific area of town you ' re looking for ?",
         "i want a restuarant that i can book a table for four people on monday 1300hrs",
         "i have found yu_garden in the east . would you like me to go ahead and book that ?",
         "yes , please . for 4 people at 13:00 on monday .",
         "i was unable to book there , shall i try another time or place ?",
         "how about tuesday , same time .",
         "your table is booked for tuesday and will be reserved for 15 minutes . your reference number is 47eljdk0 . anything else ?",
         "no , that ' s all i need . thank you !"
      ],
      "response": "thank you , enjoy your stay in cambridge .",
      "reference_entities": [],
      "kg": [
         [
            "hk_fusion",
            "address",
            "21_burleigh_street_city_centre"
         ],
         [
            "hk_fusion",
            "area",
            "centre"
         ],
         [
            "hk_fusion",
            "food",
            "chinese"
         ],
         [
            "hk_fusion",
            "phone",
            "01223355909"
         ],
         [
            "hk_fusion",
            "postcode",
            "cb11dg"
         ],
         [
            "hk_fusion",
            "pricerange",
            "expensive"
         ],
         [
            "hk_fusion",
            "type",
            "restaurant"
         ],
         [
            "hk_fusion",
            "choice",
            "several"
         ],
         [
            "hk_fusion",
            "ref",
            "47eljdk0"
         ],
         [
            "yu_garden",
            "address",
            "529_newmarket_road_fen_ditton"
         ],
         [
            "yu_garden",
            "area",
            "east"
         ],
         [
            "yu_garden",
            "food",
            "chinese"
         ],
         [
            "yu_garden",
            "phone",
            "01223248882"
         ],
         [
            "yu_garden",
            "postcode",
            "cb58pa"
         ],
         [
            "yu_garden",
            "pricerange",
            "expensive"
         ],
         [
            "yu_garden",
            "type",
            "restaurant"
         ],
         [
            "yu_garden",
            "choice",
            "several"
         ],
         [
            "yu_garden",
            "ref",
            "47eljdk0"
         ],
         [
            "ugly_duckling",
            "address",
            "12_st_._johns_street_city_centre"
         ],
         [
            "ugly_duckling",
            "area",
            "centre"
         ],
         [
            "ugly_duckling",
            "food",
            "chinese"
         ],
         [
            "ugly_duckling",
            "postcode",
            "cb21tw"
         ],
         [
            "ugly_duckling",
            "pricerange",
            "expensive"
         ],
         [
            "ugly_duckling",
            "type",
            "restaurant"
         ],
         [
            "ugly_duckling",
            "choice",
            "several"
         ],
         [
            "ugly_duckling",
            "ref",
            "47eljdk0"
         ],
         [
            "the_hotpot",
            "address",
            "66_chesterton_road_chesterton"
         ],
         [
            "the_hotpot",
            "area",
            "north"
         ],
         [
            "the_hotpot",
            "food",
            "chinese"
         ],
         [
            "the_hotpot",
            "phone",
            "01223366552"
         ],
         [
            "the_hotpot",
            "postcode",
            "cb41ep"
         ],
         [
            "the_hotpot",
            "pricerange",
            "expensive"
         ],
         [
            "the_hotpot",
            "type",
            "restaurant"
         ],
         [
            "the_hotpot",
            "choice",
            "several"
         ],
         [
            "the_hotpot",
            "ref",
            "47eljdk0"
         ],
         [
            "peking_restaurant",
            "address",
            "10_homerton_street_city_centre"
         ],
         [
            "peking_restaurant",
            "area",
            "south"
         ],
         [
            "peking_restaurant",
            "food",
            "chinese"
         ],
         [
            "peking_restaurant",
            "phone",
            "01223354755"
         ],
         [
            "peking_restaurant",
            "postcode",
            "cb28nx"
         ],
         [
            "peking_restaurant",
            "pricerange",
            "expensive"
         ],
         [
            "peking_restaurant",
            "type",
            "restaurant"
         ],
         [
            "peking_restaurant",
            "choice",
            "several"
         ],
         [
            "peking_restaurant",
            "ref",
            "47eljdk0"
         ],
         [
            "hakka",
            "address",
            "milton_road_chesterton"
         ],
         [
            "hakka",
            "area",
            "north"
         ],
         [
            "hakka",
            "food",
            "chinese"
         ],
         [
            "hakka",
            "phone",
            "01223568988"
         ],
         [
            "hakka",
            "postcode",
            "cb41jy"
         ],
         [
            "hakka",
            "pricerange",
            "expensive"
         ],
         [
            "hakka",
            "type",
            "restaurant"
         ],
         [
            "hakka",
            "choice",
            "several"
         ],
         [
            "hakka",
            "ref",
            "47eljdk0"
         ],
         [
            "yu_garden",
            "address",
            "529_newmarket_road_fen_ditton"
         ],
         [
            "yu_garden",
            "area",
            "east"
         ],
         [
            "yu_garden",
            "food",
            "chinese"
         ],
         [
            "yu_garden",
            "phone",
            "01223248882"
         ],
         [
            "yu_garden",
            "postcode",
            "cb58pa"
         ],
         [
            "yu_garden",
            "pricerange",
            "expensive"
         ],
         [
            "yu_garden",
            "type",
            "restaurant"
         ]
      ]
   },
   {
      "task": "hotel",
      "utterances": [
         "yes i am looking for a hotel to stay at with free parking please"
      ],
      "response": "i have a variety of options located all over town . would you have a preference on the area or maybe a certain price range you prefer ?",
      "reference_entities": [
         "variety"
      ],
      "kg": [
         [
            "huntingdon_marriott_hotel",
            "address",
            "kingfisher_way,_hinchinbrook_business_park,_huntingdon"
         ],
         [
            "huntingdon_marriott_hotel",
            "area",
            "west"
         ],
         [
            "huntingdon_marriott_hotel",
            "phone",
            "01480446000"
         ],
         [
            "huntingdon_marriott_hotel",
            "postcode",
            "pe296fl"
         ],
         [
            "huntingdon_marriott_hotel",
            "pricerange",
            "expensive"
         ],
         [
            "huntingdon_marriott_hotel",
            "stars",
            "4_star"
         ],
         [
            "huntingdon_marriott_hotel",
            "type",
            "hotel"
         ],
         [
            "huntingdon_marriott_hotel",
            "choice",
            "variety"
         ],
         [
            "cityroomz",
            "address",
            "sleeperz_hotel,_station_road"
         ],
         [
            "cityroomz",
            "area",
            "centre"
         ],
         [
            "cityroomz",
            "phone",
            "01223304050"
         ],
         [
            "cityroomz",
            "postcode",
            "cb12tz"
         ],
         [
            "cityroomz",
            "pricerange",
            "moderate"
         ],
         [
            "cityroomz",
            "stars",
            "0_star"
         ],
         [
            "cityroomz",
            "type",
            "hotel"
         ],
         [
            "cityroomz",
            "choice",
            "variety"
         ],
         [
            "university_arms_hotel",
            "address",
            "regent_street"
         ],
         [
            "university_arms_hotel",
            "area",
            "centre"
         ],
         [
            "university_arms_hotel",
            "phone",
            "01223351241"
         ],
         [
            "university_arms_hotel",
            "postcode",
            "cb21ad"
         ],
         [
            "university_arms_hotel",
            "pricerange",
            "expensive"
         ],
         [
            "university_arms_hotel",
            "stars",
            "4_star"
         ],
         [
            "university_arms_hotel",
            "type",
            "hotel"
         ],
         [
            "university_arms_hotel",
            "choice",
            "variety"
         ],
         [
            "huntingdon_marriott_hotel",
            "address",
            "kingfisher_way,_hinchinbrook_business_park,_huntingdon"
         ],
         [
            "huntingdon_marriott_hotel",
            "area",
            "west"
         ],
         [
            "huntingdon_marriott_hotel",
            "phone",
            "01480446000"
         ],
         [
            "huntingdon_marriott_hotel",
            "postcode",
            "pe296fl"
         ],
         [
            "huntingdon_marriott_hotel",
            "pricerange",
            "expensive"
         ],
         [
            "huntingdon_marriott_hotel",
            "stars",
            "4_star"
         ],
         [
            "huntingdon_marriott_hotel",
            "type",
            "hotel"
         ],
         [
            "the_cambridge_belfry",
            "address",
            "back_lane,_cambourne"
         ],
         [
            "the_cambridge_belfry",
            "area",
            "west"
         ],
         [
            "the_cambridge_belfry",
            "phone",
            "01954714600"
         ],
         [
            "the_cambridge_belfry",
            "postcode",
            "cb236bw"
         ],
         [
            "the_cambridge_belfry",
            "pricerange",
            "cheap"
         ],
         [
            "the_cambridge_belfry",
            "stars",
            "4_star"
         ],
         [
            "the_cambridge_belfry",
            "type",
            "hotel"
         ],
         [
            "the_cambridge_belfry",
            "choice",
            "variety"
         ],
         [
            "express_by_holiday_inn_cambridge",
            "address",
            "15-17_norman_way,_coldhams_business_park"
         ],
         [
            "express_by_holiday_inn_cambridge",
            "area",
            "east"
         ],
         [
            "express_by_holiday_inn_cambridge",
            "phone",
            "01223866800"
         ],
         [
            "express_by_holiday_inn_cambridge",
            "postcode",
            "cb13lh"
         ],
         [
            "express_by_holiday_inn_cambridge",
            "pricerange",
            "expensive"
         ],
         [
            "express_by_holiday_inn_cambridge",
            "stars",
            "2_star"
         ],
         [
            "express_by_holiday_inn_cambridge",
            "type",
            "hotel"
         ],
         [
            "express_by_holiday_inn_cambridge",
            "choice",
            "variety"
         ],
         [
            "ashley_hotel",
            "address",
            "74_chesterton_road"
         ],
         [
            "ashley_hotel",
            "area",
            "north"
         ],
         [
            "ashley_hotel",
            "phone",
            "01223350059"
         ],
         [
            "ashley_hotel",
            "postcode",
            "cb41er"
         ],
         [
            "ashley_hotel",
            "pricerange",
            "moderate"
         ],
         [
            "ashley_hotel",
            "stars",
            "2_star"
         ],
         [
            "ashley_hotel",
            "type",
            "hotel"
         ],
         [
            "ashley_hotel",
            "choice",
            "variety"
         ]
      ]
   },
   {
      "task": "hotel",
      "utterances": [
         "yes i am looking for a hotel to stay at with free parking please",
         "i have a variety of options located all over town . would you have a preference on the area or maybe a certain price range you prefer ?",
         "no , i really only care that it is 4_star and an actual hotel ."
      ],
      "response": "would you care to try the huntingdon marriott ?",
      "reference_entities": [],
      "kg": [
         [
            "huntingdon_marriott_hotel",
            "address",
            "kingfisher_way,_hinchinbrook_business_park,_huntingdon"
         ],
         [
            "huntingdon_marriott_hotel",
            "area",
            "west"
         ],
         [
            "huntingdon_marriott_hotel",
            "phone",
            "01480446000"
         ],
         [
            "huntingdon_marriott_hotel",
            "postcode",
            "pe296fl"
         ],
         [
            "huntingdon_marriott_hotel",
            "pricerange",
            "expensive"
         ],
         [
            "huntingdon_marriott_hotel",
            "stars",
            "4_star"
         ],
         [
            "huntingdon_marriott_hotel",
            "type",
            "hotel"
         ],
         [
            "huntingdon_marriott_hotel",
            "choice",
            "variety"
         ],
         [
            "cityroomz",
            "address",
            "sleeperz_hotel,_station_road"
         ],
         [
            "cityroomz",
            "area",
            "centre"
         ],
         [
            "cityroomz",
            "phone",
            "01223304050"
         ],
         [
            "cityroomz",
            "postcode",
            "cb12tz"
         ],
         [
            "cityroomz",
            "pricerange",
            "moderate"
         ],
         [
            "cityroomz",
            "stars",
            "0_star"
         ],
         [
            "cityroomz",
            "type",
            "hotel"
         ],
         [
            "cityroomz",
            "choice",
            "variety"
         ],
         [
            "university_arms_hotel",
            "address",
            "regent_street"
         ],
         [
            "university_arms_hotel",
            "area",
            "centre"
         ],
         [
            "university_arms_hotel",
            "phone",
            "01223351241"
         ],
         [
            "university_arms_hotel",
            "postcode",
            "cb21ad"
         ],
         [
            "university_arms_hotel",
            "pricerange",
            "expensive"
         ],
         [
            "university_arms_hotel",
            "stars",
            "4_star"
         ],
         [
            "university_arms_hotel",
            "type",
            "hotel"
         ],
         [
            "university_arms_hotel",
            "choice",
            "variety"
         ],
         [
            "huntingdon_marriott_hotel",
            "address",
            "kingfisher_way,_hinchinbrook_business_park,_huntingdon"
         ],
         [
            "huntingdon_marriott_hotel",
            "area",
            "west"
         ],
         [
            "huntingdon_marriott_hotel",
            "phone",
            "01480446000"
         ],
         [
            "huntingdon_marriott_hotel",
            "postcode",
            "pe296fl"
         ],
         [
            "huntingdon_marriott_hotel",
            "pricerange",
            "expensive"
         ],
         [
            "huntingdon_marriott_hotel",
            "stars",
            "4_star"
         ],
         [
            "huntingdon_marriott_hotel",
            "type",
            "hotel"
         ],
         [
            "the_cambridge_belfry",
            "address",
            "back_lane,_cambourne"
         ],
         [
            "the_cambridge_belfry",
            "area",
            "west"
         ],
         [
            "the_cambridge_belfry",
            "phone",
            "01954714600"
         ],
         [
            "the_cambridge_belfry",
            "postcode",
            "cb236bw"
         ],
         [
            "the_cambridge_belfry",
            "pricerange",
            "cheap"
         ],
         [
            "the_cambridge_belfry",
            "stars",
            "4_star"
         ],
         [
            "the_cambridge_belfry",
            "type",
            "hotel"
         ],
         [
            "the_cambridge_belfry",
            "choice",
            "variety"
         ],
         [
            "express_by_holiday_inn_cambridge",
            "address",
            "15-17_norman_way,_coldhams_business_park"
         ],
         [
            "express_by_holiday_inn_cambridge",
            "area",
            "east"
         ],
         [
            "express_by_holiday_inn_cambridge",
            "phone",
            "01223866800"
         ],
         [
            "express_by_holiday_inn_cambridge",
            "postcode",
            "cb13lh"
         ],
         [
            "express_by_holiday_inn_cambridge",
            "pricerange",
            "expensive"
         ],
         [
            "express_by_holiday_inn_cambridge",
            "stars",
            "2_star"
         ],
         [
            "express_by_holiday_inn_cambridge",
            "type",
            "hotel"
         ],
         [
            "express_by_holiday_inn_cambridge",
            "choice",
            "variety"
         ],
         [
            "ashley_hotel",
            "address",
            "74_chesterton_road"
         ],
         [
            "ashley_hotel",
            "area",
            "north"
         ],
         [
            "ashley_hotel",
            "phone",
            "01223350059"
         ],
         [
            "ashley_hotel",
            "postcode",
            "cb41er"
         ],
         [
            "ashley_hotel",
            "pricerange",
            "moderate"
         ],
         [
            "ashley_hotel",
            "stars",
            "2_star"
         ],
         [
            "ashley_hotel",
            "type",
            "hotel"
         ],
         [
            "ashley_hotel",
            "choice",
            "variety"
         ]
      ]
   },
   {
      "task": "hotel",
      "utterances": [
         "yes i am looking for a hotel to stay at with free parking please",
         "i have a variety of options located all over town . would you have a preference on the area or maybe a certain price range you prefer ?",
         "no , i really only care that it is 4_star and an actual hotel .",
         "would you care to try the huntingdon marriott ?",
         "perhaps . what ' s their postcode ?"
      ],
      "response": "the postcode fot eh huntingdon_marriott_hotel is pe296fl . would you like for any other information ?",
      "reference_entities": [
         "huntingdon_marriott_hotel",
         "pe296fl"
      ],
      "kg": [
         [
            "huntingdon_marriott_hotel",
            "address",
            "kingfisher_way,_hinchinbrook_business_park,_huntingdon"
         ],
         [
            "huntingdon_marriott_hotel",
            "area",
            "west"
         ],
         [
            "huntingdon_marriott_hotel",
            "phone",
            "01480446000"
         ],
         [
            "huntingdon_marriott_hotel",
            "postcode",
            "pe296fl"
         ],
         [
            "huntingdon_marriott_hotel",
            "pricerange",
            "expensive"
         ],
         [
            "huntingdon_marriott_hotel",
            "stars",
            "4_star"
         ],
         [
            "huntingdon_marriott_hotel",
            "type",
            "hotel"
         ],
         [
            "huntingdon_marriott_hotel",
            "choice",
            "variety"
         ],
         [
            "cityroomz",
            "address",
            "sleeperz_hotel,_station_road"
         ],
         [
            "cityroomz",
            "area",
            "centre"
         ],
         [
            "cityroomz",
            "phone",
            "01223304050"
         ],
         [
            "cityroomz",
            "postcode",
            "cb12tz"
         ],
         [
            "cityroomz",
            "pricerange",
            "moderate"
         ],
         [
            "cityroomz",
            "stars",
            "0_star"
         ],
         [
            "cityroomz",
            "type",
            "hotel"
         ],
         [
            "cityroomz",
            "choice",
            "variety"
         ],
         [
            "university_arms_hotel",
            "address",
            "regent_street"
         ],
         [
            "university_arms_hotel",
            "area",
            "centre"
         ],
         [
            "university_arms_hotel",
            "phone",
            "01223351241"
         ],
         [
            "university_arms_hotel",
            "postcode",
            "cb21ad"
         ],
         [
            "university_arms_hotel",
            "pricerange",
            "expensive"
         ],
         [
            "university_arms_hotel",
            "stars",
            "4_star"
         ],
         [
            "university_arms_hotel",
            "type",
            "hotel"
         ],
         [
            "university_arms_hotel",
            "choice",
            "variety"
         ],
         [
            "huntingdon_marriott_hotel",
            "address",
            "kingfisher_way,_hinchinbrook_business_park,_huntingdon"
         ],
         [
            "huntingdon_marriott_hotel",
            "area",
            "west"
         ],
         [
            "huntingdon_marriott_hotel",
            "phone",
            "01480446000"
         ],
         [
            "huntingdon_marriott_hotel",
            "postcode",
            "pe296fl"
         ],
         [
            "huntingdon_marriott_hotel",
            "pricerange",
            "expensive"
         ],
         [
            "huntingdon_marriott_hotel",
            "stars",
            "4_star"
         ],
         [
            "huntingdon_marriott_hotel",
            "type",
            "hotel"
         ],
         [
            "the_cambridge_belfry",
            "address",
            "back_lane,_cambourne"
         ],
         [
            "the_cambridge_belfry",
            "area",
            "west"
         ],
         [
            "the_cambridge_belfry",
            "phone",
            "01954714600"
         ],
         [
            "the_cambridge_belfry",
            "postcode",
            "cb236bw"
         ],
         [
            "the_cambridge_belfry",
            "pricerange",
            "cheap"
         ],
         [
            "the_cambridge_belfry",
            "stars",
            "4_star"
         ],
         [
            "the_cambridge_belfry",
            "type",
            "hotel"
         ],
         [
            "the_cambridge_belfry",
            "choice",
            "variety"
         ],
         [
            "express_by_holiday_inn_cambridge",
            "address",
            "15-17_norman_way,_coldhams_business_park"
         ],
         [
            "express_by_holiday_inn_cambridge",
            "area",
            "east"
         ],
         [
            "express_by_holiday_inn_cambridge",
            "phone",
            "01223866800"
         ],
         [
            "express_by_holiday_inn_cambridge",
            "postcode",
            "cb13lh"
         ],
         [
            "express_by_holiday_inn_cambridge",
            "pricerange",
            "expensive"
         ],
         [
            "express_by_holiday_inn_cambridge",
            "stars",
            "2_star"
         ],
         [
            "express_by_holiday_inn_cambridge",
            "type",
            "hotel"
         ],
         [
            "express_by_holiday_inn_cambridge",
            "choice",
            "variety"
         ],
         [
            "ashley_hotel",
            "address",
            "74_chesterton_road"
         ],
         [
            "ashley_hotel",
            "area",
            "north"
         ],
         [
            "ashley_hotel",
            "phone",
            "01223350059"
         ],
         [
            "ashley_hotel",
            "postcode",
            "cb41er"
         ],
         [
            "ashley_hotel",
            "pricerange",
            "moderate"
         ],
         [
            "ashley_hotel",
            "stars",
            "2_star"
         ],
         [
            "ashley_hotel",
            "type",
            "hotel"
         ],
         [
            "ashley_hotel",
            "choice",
            "variety"
         ]
      ]
   },
   {
      "task": "hotel",
      "utterances": [
         "yes i am looking for a hotel to stay at with free parking please",
         "i have a variety of options located all over town . would you have a preference on the area or maybe a certain price range you prefer ?",
         "no , i really only care that it is 4_star and an actual hotel .",
         "would you care to try the huntingdon marriott ?",
         "perhaps . what ' s their postcode ?",
         "the postcode fot eh huntingdon_marriott_hotel is pe296fl . would you like for any other information ?",
         "as long as the huntingdon marriott has 4_star , i ' m good to go , thanks ."
      ],
      "response": "indeed it does . enjoy your stay .",
      "reference_entities": [],
      "kg": [
         [
            "huntingdon_marriott_hotel",
            "address",
            "kingfisher_way,_hinchinbrook_business_park,_huntingdon"
         ],
         [
            "huntingdon_marriott_hotel",
            "area",
            "west"
         ],
         [
            "huntingdon_marriott_hotel",
            "phone",
            "01480446000"
         ],
         [
            "huntingdon_marriott_hotel",
            "postcode",
            "pe296fl"
         ],
         [
            "huntingdon_marriott_hotel",
            "pricerange",
            "expensive"
         ],
         [
            "huntingdon_marriott_hotel",
            "stars",
            "4_star"
         ],
         [
            "huntingdon_marriott_hotel",
            "type",
            "hotel"
         ],
         [
            "huntingdon_marriott_hotel",
            "choice",
            "variety"
         ],
         [
            "cityroomz",
            "address",
            "sleeperz_hotel,_station_road"
         ],
         [
            "cityroomz",
            "area",
            "centre"
         ],
         [
            "cityroomz",
            "phone",
            "01223304050"
         ],
         [
            "cityroomz",
            "postcode",
            "cb12tz"
         ],
         [
            "cityroomz",
            "pricerange",
            "moderate"
         ],
         [
            "cityroomz",
            "stars",
            "0_star"
         ],
         [
            "cityroomz",
            "type",
            "hotel"
         ],
         [
            "cityroomz",
            "choice",
            "variety"
         ],
         [
            "university_arms_hotel",
            "address",
            "regent_street"
         ],
         [
            "university_arms_hotel",
            "area",
            "centre"
         ],
         [
            "university_arms_hotel",
            "phone",
            "01223351241"
         ],
         [
            "university_arms_hotel",
            "postcode",
            "cb21ad"
         ],
         [
            "university_arms_hotel",
            "pricerange",
            "expensive"
         ],
         [
            "university_arms_hotel",
            "stars",
            "4_star"
         ],
         [
            "university_arms_hotel",
            "type",
            "hotel"
         ],
         [
            "university_arms_hotel",
            "choice",
            "variety"
         ],
         [
            "huntingdon_marriott_hotel",
            "address",
            "kingfisher_way,_hinchinbrook_business_park,_huntingdon"
         ],
         [
            "huntingdon_marriott_hotel",
            "area",
            "west"
         ],
         [
            "huntingdon_marriott_hotel",
            "phone",
            "01480446000"
         ],
         [
            "huntingdon_marriott_hotel",
            "postcode",
            "pe296fl"
         ],
         [
            "huntingdon_marriott_hotel",
            "pricerange",
            "expensive"
         ],
         [
            "huntingdon_marriott_hotel",
            "stars",
            "4_star"
         ],
         [
            "huntingdon_marriott_hotel",
            "type",
            "hotel"
         ],
         [
            "the_cambridge_belfry",
            "address",
            "back_lane,_cambourne"
         ],
         [
            "the_cambridge_belfry",
            "area",
            "west"
         ],
         [
            "the_cambridge_belfry",
            "phone",
            "01954714600"
         ],
         [
            "the_cambridge_belfry",
            "postcode",
            "cb236bw"
         ],
         [
            "the_cambridge_belfry",
            "pricerange",
            "cheap"
         ],
         [
            "the_cambridge_belfry",
            "stars",
            "4_star"
         ],
         [
            "the_cambridge_belfry",
            "type",
            "hotel"
         ],
         [
            "the_cambridge_belfry",
            "choice",
            "variety"
         ],
         [
            "express_by_holiday_inn_cambridge",
            "address",
            "15-17_norman_way,_coldhams_business_park"
         ],
         [
            "express_by_holiday_inn_cambridge",
            "area",
            "east"
         ],
         [
            "express_by_holiday_inn_cambridge",
            "phone",
            "01223866800"
         ],
         [
            "express_by_holiday_inn_cambridge",
            "postcode",
            "cb13lh"
         ],
         [
            "express_by_holiday_inn_cambridge",
            "pricerange",
            "expensive"
         ],
         [
            "express_by_holiday_inn_cambridge",
            "stars",
            "2_star"
         ],
         [
            "express_by_holiday_inn_cambridge",
            "type",
            "hotel"
         ],
         [
            "express_by_holiday_inn_cambridge",
            "choice",
            "variety"
         ],
         [
            "ashley_hotel",
            "address",
            "74_chesterton_road"
         ],
         [
            "ashley_hotel",
            "area",
            "north"
         ],
         [
            "ashley_hotel",
            "phone",
            "01223350059"
         ],
         [
            "ashley_hotel",
            "postcode",
            "cb41er"
         ],
         [
            "ashley_hotel",
            "pricerange",
            "moderate"
         ],
         [
            "ashley_hotel",
            "stars",
            "2_star"
         ],
         [
            "ashley_hotel",
            "type",
            "hotel"
         ],
         [
            "ashley_hotel",
            "choice",
            "variety"
         ]
      ]
   },
   {
      "task": "hotel",
      "utterances": [
         "hello . i am needing some help finding a cheap room ."
      ],
      "response": "i can absolutely help with that . do you have any additional preferences ?",
      "reference_entities": [],
      "kg": [
         [
            "finches_bed_and_breakfast",
            "address",
            "144_thornton_road"
         ],
         [
            "finches_bed_and_breakfast",
            "area",
            "west"
         ],
         [
            "finches_bed_and_breakfast",
            "phone",
            "01223276653"
         ],
         [
            "finches_bed_and_breakfast",
            "postcode",
            "cb30nd"
         ],
         [
            "finches_bed_and_breakfast",
            "pricerange",
            "cheap"
         ],
         [
            "finches_bed_and_breakfast",
            "stars",
            "4_star"
         ],
         [
            "finches_bed_and_breakfast",
            "type",
            "guesthouse"
         ],
         [
            "finches_bed_and_breakfast",
            "choice",
            "few"
         ],
         [
            "autumn_house",
            "address",
            "710_newmarket_road"
         ],
         [
            "autumn_house",
            "area",
            "east"
         ],
         [
            "autumn_house",
            "phone",
            "01223575122"
         ],
         [
            "autumn_house",
            "postcode",
            "cb58rs"
         ],
         [
            "autumn_house",
            "pricerange",
            "cheap"
         ],
         [
            "autumn_house",
            "stars",
            "4_star"
         ],
         [
            "autumn_house",
            "type",
            "guesthouse"
         ],
         [
            "leverton_house",
            "address",
            "732-734_newmarket_road"
         ],
         [
            "leverton_house",
            "area",
            "east"
         ],
         [
            "leverton_house",
            "phone",
            "01223292094"
         ],
         [
            "leverton_house",
            "postcode",
            "cb58rs"
         ],
         [
            "leverton_house",
            "pricerange",
            "cheap"
         ],
         [
            "leverton_house",
            "stars",
            "4_star"
         ],
         [
            "leverton_house",
            "type",
            "guesthouse"
         ],
         [
            "leverton_house",
            "choice",
            "few"
         ],
         [
            "alexander_bed_and_breakfast",
            "address",
            "56_saint_barnabas_road"
         ],
         [
            "alexander_bed_and_breakfast",
            "area",
            "centre"
         ],
         [
            "alexander_bed_and_breakfast",
            "phone",
            "01223525725"
         ],
         [
            "alexander_bed_and_breakfast",
            "postcode",
            "cb12de"
         ],
         [
            "alexander_bed_and_breakfast",
            "pricerange",
            "cheap"
         ],
         [
            "alexander_bed_and_breakfast",
            "stars",
            "4_star"
         ],
         [
            "alexander_bed_and_breakfast",
            "type",
            "guesthouse"
         ],
         [
            "alexander_bed_and_breakfast",
            "choice",
            "few"
         ],
         [
            "rosa_'_s_bed_and_breakfast",
            "address",
            "53_roseford_road"
         ],
         [
            "rosa_'_s_bed_and_breakfast",
            "area",
[truncated: 3,276,182 more chars]
