# Supplementary material for: PluDG: enhancing task-oriented dialogue system with knowledge graph plug-in module
Source: PeerJ Comput Sci. 2023 Nov 24;9:e1707. doi: 10.7717/peerj-cs.1707 (PMC10703105; doi:10.7717/peerj-cs.1707)
Supplement: Supplemental Information 1 [file peerj-cs-09-1707-s001.zip › decoder/scripts/dataset_camrest.py]

import torch
from torch.utils.data import DataLoader, Dataset
from transformers import AutoTokenizer, BertForTokenClassification

from itertools import chain
from tqdm import tqdm
import os
from os.path import join
import json
import numpy as np
import pickle
import spacy

from decoder.utils.dataset_utils import truncate_sequences, pad_ids

SPECIAL_TOKENS = {
    "bos_token": "[BOS]",
    "eos_token": "[EOS]",
    "pad_token": "[PAD]",
    "additional_special_tokens": ["[SYS]", "[USR]", "[KG]", "[SUB]", "[PRED]", "[OBJ]", "[TRIPLE]", "[SEP]",
                                  "[PROMPT]", "[TEMP]"],
}

# 一些特殊符号的值
SPECIAL_TOKENS_VALUES = ["[BOS]", "[EOS]", "[PAD]", "[USR]", "[SUB]", "[SYS]", "[USR]", "[KG]", "[PRED]", "[OBJ]",
                         "[TRIPLE]", "[SEP]", "[PROMPT]", "[TEMP]"]


class BaseDataset(Dataset):
    def __init__(self, args, tokenizer, name, split_type, labels=True, labels_file=None):
        self.args = args
        self.dataroot = args.dataroot
        self.tokenizer = tokenizer
        self.split_type = split_type

        self.SPECIAL_TOKENS = SPECIAL_TOKENS
        self.SPECIAL_TOKENS_VALUES = SPECIAL_TOKENS_VALUES
        self.bos = self.tokenizer.convert_tokens_to_ids(self.SPECIAL_TOKENS["bos_token"])
        self.eos = self.tokenizer.convert_tokens_to_ids(self.SPECIAL_TOKENS["eos_token"])
        self.pad = self.tokenizer.convert_tokens_to_ids(self.SPECIAL_TOKENS["pad_token"])
        self.sys_token, self.usr_token, self.kg, self.sub_token, self.pred_token, self.obj_token, self.triple_token, self.sep, self.prompt, self.q = self.tokenizer.convert_tokens_to_ids(
            self.SPECIAL_TOKENS["additional_special_tokens"])
        self.dialogs = self._prepare_conversations(dataset=name, split_type=split_type)

        self._create_examples(dataset=name, split_type=split_type)

    def build_input_from_segments(self, knowledge, history, response, example, with_eos=True):
        """ Build a sequence of input from 3 segments: knowledge, history and last reply """
        instance = {}
        prompt_len = len(example['ref_ids'])
        temp_len = len(example['tokenized_temp'])
        sequence = [[self.bos] + knowledge] + history + [
            response + ([self.eos] if with_eos else [])]
        # sequence = [[self.bos] + knowledge] + history + [response + ([self.eos] if with_eos else [])]
        sequence_with_speaker = [[self.usr_token if ((len(sequence) - i) % 2) == 1 else self.sys_token] + s
                                 for i, s in enumerate(sequence[1:-1])]  # From the history
        hist_token_type = [[self.usr_token if ((len(sequence) - i) % 2) == 1 else self.sys_token] * (len(s) + 1)
                           for i, s in enumerate(sequence[1:-1])
                           ]
        if prompt_len > 0:
            sequence_with_speaker = sequence_with_speaker + [[self.prompt] + example['ref_ids']]
            hist_token_type = hist_token_type + [[self.prompt] * (len(example['ref_ids']) + 1)]
        if temp_len > 0:
            sequence_with_speaker = sequence_with_speaker + [
                [self.q] + example['tokenized_temp']]
            hist_token_type = hist_token_type + [[self.q] * (len(example['tokenized_temp']) + 1)]
        sequence_with_speaker = sequence_with_speaker + [
            [self.sys_token] + sequence[-1]]
        hist_token_type = hist_token_type + [
                [self.sys_token] * (len(sequence[-1]) + 1)]
        sequence = [sequence[0]] + sequence_with_speaker
        instance["input_ids"] = list(chain(*sequence))
        instance["token_type_ids"] = [self.kg] * (len(sequence[0])) + list(
            chain(*hist_token_type))
        # instance["token_type_ids"] = [self.kg] * len(sequence[0]) + list(chain(*hist_token_type))
        instance["mc_token_ids"] = len(instance["input_ids"]) - 1
        instance["lm_labels"] = ([-100] * sum(len(s) for s in sequence[:-1])) + [-100] + sequence[-1][1:]
        instance["entity_ids"] = [1] * len(instance["lm_labels"]) if len(example["entity_ids"]) == 0 else example[
                                                                                                              "entity_ids"][
                                                                                                          :len(instance[
                                                                                                                   "lm_labels"])]
        instance["triple_ids"] = [1] * len(instance["lm_labels"]) if len(example["triple_ids"]) == 0 else example[
                                                                                                              "triple_ids"][
                                                                                                          :len(instance[
                                                                                                                   "lm_labels"])]
        instance["pos_ids"] = [j for j in range(len(instance["input_ids"]))]

        if len(instance["entity_ids"]) != len(instance["input_ids"]):
            instance["entity_ids"] += [1] * (len(instance["input_ids"]) - len(instance["entity_ids"]))
            instance["triple_ids"] += [1] * (len(instance["input_ids"]) - len(instance["triple_ids"]))
        return instance, sequence

    def prepare_attention_matrix(self, kg, weights):
        attention_mat = np.array((5, 5))
        return attention_mat

    def _prepare_conversations(self, dataset="incar", split_type="train"):
        print("Loading dialogue data...")
        if split_type == "test":
            self.res = json.load(
                open(join("data", dataset, "result" + ".json"), "rb"))
        if split_type == "test" or split_type == "val":
            self.entity = json.load(
                open(join("data", dataset, "gcn_cam_{}".format(split_type) + ".json"), "rb"))
        else:
            entities = json.load(
                open(join("data", dataset, "gcn_cam_{}".format(split_type) + ".json"), "rb"))
            self.entity = {}
            for e in entities:
                self.entity[e['id']] = {"pre_ent": e['pre_ent'], "template": e['template'], "response": e['response']}
        formatted_dialogs = pickle.load(open(join("data", dataset, split_type + ".pkl"), "rb"))
        return formatted_dialogs

    def _knowledge_to_sequence(self, kg):  # 对 KG 进行了处理
        """
        将知识库中的知识转化为句子，后续输入到大模型中
        Args:
            kg:

        Returns:

        """
        st = ""
        kg_dict = dict()
        for triple in kg:
            if triple[0] not in kg_dict:
                kg_dict[triple[0]] = [triple[1:]]
            else:
                kg_dict[triple[0]].append(triple[1:])
        ent_ids = []  # 实体id，好像都是1?可能是因为这里编辑的都是实体吧，更准确地来说应该是确定实体范围的掩码
        trip_ids = []  # 元组的掩码，更准确应该是序号？
        st_ids = []  # 将关键值Sequence化，加入的序列
        ent_id = [0]  # 这个应该是个掩码，区分每一个subject
        for kk, vv in kg_dict.items():  # 将键值对中的键与值取出来
            if not st_ids:
                st_ids += self.tokenizer.tokenize('[BOS] [ENT] {}'.format(kk))
            else:
                st_ids += self.tokenizer.tokenize('[ENT] {}'.format(kk))  # 若已经有开始了，则不再添加 [BOS]

            triple_id = [0] * len(st_ids)  # 对现有的序列移除开，即不是同一个Entity
            for elem in vv:
                words = self.tokenizer.tokenize('[PRED] {} [OBJ] {}'.format(elem[0], elem[1]))
                st_ids += words  # 加入序列中
                triple_id += [triple_id[-1] + 1] * len(words)
            trip_ids += triple_id

            if not ent_id:  #
                ent_ids += [0] * len(triple_id)
            else:
                ent_ids += [ent_id[-1] + 1] * len(triple_id)
        return st_ids, ent_ids, trip_ids, kg_dict.copy()

    def get_weighted_triples(self, dialogue, top=3):
        """

        Args:
            dialogue:

        Returns:

        """
        ctx_q = set()
        for item in dialogue["weights"]["question-based"]:
            ctx_q.add(item[0])
        ctx_q = list(ctx_q)
        ctx_q.sort(reverse=True)
        selected_triples = list()
        for ii, val in enumerate(ctx_q[:top]):
            for jj, w in enumerate(dialogue["weights"]["question-based"]):
                if w[0] == val:
                    selected_triples.append(dialogue["kg"][jj])
        return selected_triples

    def get_mention_triples(self, kg, mention_sets):
        """

        Args:
            dialogue:

        Returns:

        """
        m_t = []
        for k in kg:
            if k[0] in mention_sets:
                m_t.append(k)
            elif k[2] in mention_sets:
                m_t.append(k)
        # if len(m_t) == 0:
        #     m_t = kg
        return m_t

    # Define function to extract entities from text
    def extract_entities(self, text, nlp):
        doc = nlp(text)
        entities = []
        for ent in doc.ents:
            entities.append(ent.text)
        return entities

    def get_prompt_entity(self, history, kg, nlp):
        mention_ent = []
        if len(kg) == 0 and history:
            history_split = history.split(" ")
            if "thank" not in history_split:
                mention_ent = self.extract_entities(history, nlp)
        else:
            history = history.split(" ")
            for triple in kg:
                if triple[2] not in mention_ent:
                    if triple[2] in history:
                        mention_ent.append(triple[2])
                if triple[0] not in mention_ent:
                    if triple[0] in history:
                        mention_ent.append(triple[0])
                if triple[1] not in mention_ent:
                    if triple[1] in history:
                        mention_ent.append(triple[1])
            mention_ent = mention_ent[-5:]
        mention_ent = list(set(mention_ent))
        return mention_ent

    def get_template(self, response, kg):

        def get_type(word):
            for k in kg:
                if word == k[0]:
                    return "@name"
                if word == k[2]:
                    return "@" + k[1]

            return word

        template_r = []
        for e in response.split(" "):
            r = get_type(e)
            if r.startswith("@"):
                template_r.append(r)

        return template_r

    def _create_examples(self, dataset="incar", split_type="train"):

        print("Creating examples")
        self.examples = []
        formatted_dialogues = []
        # writer.folder_name = dataset
        # writer.split_name = split_type
        # Load spaCy NLP model
        # nlp = spacy.load("en_core_web_sm")
        i = 0
        for dialog in tqdm(self.dialogs):
            # writer.write_kg(dialog["kg"])
            # writer.write_history(dialog["history"], dialog["response"], dialog["ref_ents"], i)
            history = dialog["history"]
            dialog_id = dialog["id"]
            ref_ents = dialog["ref_ents"]

            all_history = " ".join(history)
            # mention_ents = self.get_prompt_entity(all_history, dialog['kg'], nlp)
            mention_ents = self.entity[i]['pre_ent']
            if "thank" in all_history:
                mention_ents = []
            tokenized_ref_ents = self.tokenizer.convert_tokens_to_ids(mention_ents)  # 将 ref 转为 token

            knowledge_text = self.get_mention_triples(dialog["kg"], mention_ents)  # 能增加，但不多
            # knowledge_text = dialog["kg"] if self.args.top_weights == -1 else self.get_weighted_triples(dialog,
            #                                                                                             top=self.args.top_weights)
            # knowledge_text = self.selected_from_ref(knowledge_text, ref_ents)
            used_knowledge, ent_ids, trip_ids, kgdict = self._knowledge_to_sequence(knowledge_text)
            used_knowledge = self.tokenizer.convert_tokens_to_ids(used_knowledge)
            used_knowledge = used_knowledge[:self.args.knowledge_max_tokens]  # TODO 对多出来的知识库进行强行裁剪,这里也许是一个优化点

            history = [self.tokenizer.convert_tokens_to_ids(self.tokenizer.tokenize(turn)) for turn in
                       dialog["history"]]
            gt_resp = dialog["response"]  # 真实标签
            # 尝试使用template
            if split_type != "test":
                template_re = self.get_template(gt_resp, dialog["kg"])
            else:
                template_re = self.get_template(self.entity[i]['response'], dialog["kg"])
            tokenized_template_re = self.tokenizer.convert_tokens_to_ids(template_re)
            # query = dialog["history"][-1]
            # query = get_query(query)
            # tokenized_query = self.tokenizer.convert_tokens_to_ids(self.tokenizer.tokenize(query))
            tokenized_gt_resp = self.tokenizer.convert_tokens_to_ids(self.tokenizer.tokenize(gt_resp))

            # apply history threshold at an utterance-level (a large value can be used to nullify its effect)
            truncated_history = history[-self.args.history_max_utterances:]  # 只选择最后三个

            # perform token-level truncation of history from the left
            truncated_history = truncate_sequences(truncated_history,
                                                   self.args.history_max_tokens)  # TODO 裁剪对话历史，这也是一个优化点

            self.examples.append({
                "history": truncated_history,
                "entity_ids": ent_ids,
                "triple_ids": trip_ids,
                "ref_ids": tokenized_ref_ents,  # 传递进去
                "task": dialog["task"],
                "knowledge": used_knowledge,
                "knowledge_text": knowledge_text,
                "response": tokenized_gt_resp,
                "tokenized_temp": tokenized_template_re,
                "response_text": gt_resp,
                "dialog_id": dialog_id,
                "reference_entities": ref_ents
            })
            i += 1

        if len(formatted_dialogues) > 0:
            pickle.dump(formatted_dialogues, open(join("data", dataset, split_type + ".pkl"), "wb"))

    def __getitem__(self, index):
        raise NotImplementedError

    def __len__(self):
        return len(self.examples)


class Dataset(BaseDataset):
    def __init__(self, args, tokenizer, name, split_type, labels=True, labels_file=None):
        super(Dataset, self).__init__(args, tokenizer, name, split_type, labels, labels_file)

    def __getitem__(self, index):
        example = self.examples[index]
        instance, _ = self.build_input_from_segments(example["knowledge"], example["history"], example["response"],
                                                     example)
        return instance

    def collate_fn(self, batch):
        input_ids = [ins["input_ids"] for ins in batch]
        ent_ids = [ins["entity_ids"] for ins in batch]
        triple_ids = [ins["triple_ids"] for ins in batch]
        token_type_ids = [ins["token_type_ids"] for ins in batch]
        lm_labels = [ins["lm_labels"] for ins in batch]
        pos_ids = [ins["pos_ids"] for ins in batch]

        input_ids = torch.tensor(pad_ids(input_ids, self.pad))
        token_type_ids = torch.tensor(pad_ids(token_type_ids, self.pad))
        ent_ids = torch.tensor(pad_ids(ent_ids, self.pad))
        triple_ids = torch.tensor(pad_ids(triple_ids, self.pad))
        pos_ids = torch.tensor(pad_ids(pos_ids, self.pad))
        lm_labels = torch.tensor(pad_ids(lm_labels, -100))
        return input_ids, ent_ids, triple_ids, token_type_ids, pos_ids, lm_labels


class EvalDataset(BaseDataset):
    def __init__(self, args, tokenizer, name, split_type, labels=True, labels_file=None):
        super(EvalDataset, self).__init__(args, tokenizer, name, split_type, labels, labels_file)

    def __getitem__(self, index):
        example = self.examples[index]
        return example

    def collate_fn(self, batch):
        return batch
