# Supplementary material for: PluDG: enhancing task-oriented dialogue system with knowledge graph plug-in module
Source: PeerJ Comput Sci. 2023 Nov 24;9:e1707. doi: 10.7717/peerj-cs.1707 (PMC10703105; doi:10.7717/peerj-cs.1707)
Supplement: Supplemental Information 1 [file peerj-cs-09-1707-s001.zip › decoder/scripts/dataset_incar.py]

import json

import spacy
import torch
from torch.utils.data import DataLoader, Dataset
from transformers import AutoTokenizer, BertForTokenClassification

from itertools import chain
from tqdm import tqdm
import numpy as np
from os.path import join
import pickle

from decoder.utils.data import truncate_sequences, pad_ids

SPECIAL_TOKENS = {
    "bos_token": "[BOS]",
    "eos_token": "[EOS]",
    "pad_token": "[PAD]",
    "additional_special_tokens": ["[SYS]", "[USR]", "[KG]", "[SUB]", "[PRED]", "[OBJ]", "[TRIPLE]", "[SEP]", "[Q]",
                                  "[PROMPT]"],
}

SPECIAL_TOKENS_VALUES = ["[BOS]", "[EOS]", "[PAD]", "[SYS]", "[USR]", "[KG]", "[SUB]", "[PRED]", "[OBJ]", "[TRIPLE]",
                         "[SEP]", "[Q]", "[PROMPT]"]


class BaseDataset(Dataset):
    def __init__(self, args, tokenizer, name, split_type, labels=True, labels_file=None):
        self.args = args
        self.dataroot = args.dataroot
        self.tokenizer = tokenizer
        self.split_type = split_type

        self.SPECIAL_TOKENS = SPECIAL_TOKENS
        self.SPECIAL_TOKENS_VALUES = SPECIAL_TOKENS_VALUES
        self.bos = self.tokenizer.convert_tokens_to_ids(self.SPECIAL_TOKENS["bos_token"])
        self.eos = self.tokenizer.convert_tokens_to_ids(self.SPECIAL_TOKENS["eos_token"])
        self.pad = self.tokenizer.convert_tokens_to_ids(self.SPECIAL_TOKENS["pad_token"])
        self.sys_token, self.usr_token, self.kg, self.sub_token, self.pred_token, self.obj_token, self.triple_token, self.sep, self.ques, self.prompt = self.tokenizer.convert_tokens_to_ids(
            self.SPECIAL_TOKENS["additional_special_tokens"])
        self.dialogs = self._prepare_conversations(dataset=name, split_type=split_type)

        self._create_examples(dataset=name, split_type=split_type)

    def build_input_from_segments(self, knowledge, history, response, example, with_eos=True):
        """ Build a sequence of input from 3 segments: knowledge, history and last reply """
        instance = {}
        prompt_len = len(example['ref_ids'])
        sequence = [[self.bos] + knowledge] + history + [
            response + ([self.eos] if with_eos else [])]
        # sequence = [[self.bos] + knowledge] + history + [response + ([self.eos] if with_eos else [])]
        sequence_with_speaker = [[self.usr_token if ((len(sequence) - i) % 2) == 0 else self.sys_token] + s
                                 for i, s in enumerate(sequence[1:])]  # From the history
        hist_token_type = [[self.usr_token if ((len(sequence) - i) % 2) == 0 else self.sys_token] * (len(s) + 1)
                           for i, s in enumerate(sequence[1:])
                           ]
        sequence = [sequence[0]] + sequence_with_speaker
        if prompt_len > 0:
            prompt_len += 1
            sequence = [sequence[0]] + [[self.prompt] + example['ref_ids']] + sequence_with_speaker
        instance["input_ids"] = list(chain(*sequence))
        instance["token_type_ids"] = [self.kg] * (len(sequence[0])) + [self.prompt] * prompt_len + list(
            chain(*hist_token_type))
        instance["mc_token_ids"] = len(instance["input_ids"]) - 1
        instance["lm_labels"] = ([-100] * sum(len(s) for s in sequence[:-1])) + [-100] + sequence[-1][1:]
        instance["entity_ids"] = [1] * len(instance["lm_labels"]) if len(example["entity_ids"]) == 0 else example[
                                                                                                              "entity_ids"][
                                                                                                          :len(instance[
                                                                                                                   "lm_labels"])]
        instance["triple_ids"] = [1] * len(instance["lm_labels"]) if len(example["triple_ids"]) == 0 else example[
                                                                                                              "triple_ids"][
                                                                                                          :len(instance[
                                                                                                                   "lm_labels"])]
        instance["pos_ids"] = [j for j in range(len(instance["input_ids"]))]

        if len(instance["entity_ids"]) != len(instance["input_ids"]):
            instance["entity_ids"] += [1] * (len(instance["input_ids"]) - len(instance["entity_ids"]))
            instance["triple_ids"] += [1] * (len(instance["input_ids"]) - len(instance["triple_ids"]))
        return instance, sequence

    def prepare_attention_matrix(self, kg, weights):
        attention_mat = np.array((5, 5))
        return attention_mat

    def _prepare_conversations(self, dataset="incar", split_type="train"):
        print("Loading dialogue data...")
        self.entity = json.load(open(join("data", dataset, "gcn_kvr_{}".format(split_type) + ".json"), "rb"))
        formatted_dialogs = pickle.load(open(join("data", dataset, split_type + ".pkl"), "rb"))
        for d in formatted_dialogs:
            self.prepare_attention_matrix(d["kg"], d["weights"])
        return formatted_dialogs

    def _knowledge_to_sequence(self, kg):
        st = ""
        kg_dict = dict()
        for triple in kg:
            if triple[0] not in kg_dict:
                kg_dict[triple[0]] = [triple[1:]]
            else:
                kg_dict[triple[0]].append(triple[1:])
        ent_ids = []
        trip_ids = []
        st_ids = []
        ent_id = [0]
        for kk, vv in kg_dict.items():
            if not st_ids:
                st_ids += self.tokenizer.tokenize('[BOS] [ENT] {}'.format(kk))
            else:
                st_ids += self.tokenizer.tokenize('[ENT] {}'.format(kk))

            triple_id = [0] * len(st_ids)
            for elem in vv:
                words = self.tokenizer.tokenize('[PRED] {} [OBJ] {}'.format(elem[0], elem[1]))
                st_ids += words
                triple_id += [triple_id[-1] + 1] * len(words)
            trip_ids += triple_id
            if not ent_id:
                ent_ids += [0] * len(triple_id)
            else:
                ent_ids += [ent_id[-1] + 1] * len(triple_id)
        return st_ids, ent_ids, trip_ids, kg_dict.copy()

    def get_weighted_triples(self, dialogue, top=1):
        ctx_q = set()
        for item in dialogue["weights"]["question-based"]:
            ctx_q.add(item[0])

        ctx_q = list(ctx_q)
        ctx_q.sort(reverse=True)
        # print("TOP RELS: ", top_rels)
        selected_triples = list()
        for ii, val in enumerate(ctx_q[:top]):
            for jj, w in enumerate(dialogue["weights"]["question-based"]):
                if w[0] == val:
                    selected_triples.append(dialogue["kg"][jj])
        return selected_triples

    # Define function to extract entities from text
    def extract_entities(self, text, nlp):
        doc = nlp(text)
        entities = []
        for ent in doc.ents:
            entities.append(ent.text)
        return entities

    def get_prompt_entity(self, history, kg, nlp):
        """
        :param history:
        :param kg:
        :param nlp:
        :return:
        """
        history_split = history.split(" ")
        if "thank" not in history_split:
            mention_ent = self.extract_entities(history, nlp)
            history = history.split(" ")
            for triple in kg:
                if triple[2] not in mention_ent and triple[2] in history:
                    mention_ent.append(triple[2])
                    if triple[0] not in mention_ent:
                        mention_ent.append(triple[0])
                if triple[0] not in mention_ent and triple[0] in history:
                    mention_ent.append(triple[0])
                    if triple[2] not in history:
                        mention_ent.append(triple[2])
                if triple[1] not in mention_ent and triple[1] in history:
                    mention_ent.append(triple[1])
            mention_ent = list(set(mention_ent))
            mention_ent = mention_ent[-5:]
        else:
            mention_ent = []
        return mention_ent

    def get_integer_entity(self, ents, kg):
        """
        :param ents:
        :param kg:
        :return:
        """
        integer_entity = []
        for e in ents:
            for triple in kg:
                if e in triple[2]:
                    integer_entity.append(triple[2])
                    break
                if e in triple[0]:
                    integer_entity.append(triple[0])
                    break
                if e in triple[1]:
                    integer_entity.append(triple[1])
                    break

        return integer_entity

    def get_query_entity(self, ref_ents, all_history):
        mention_ents = []
        for ents in ref_ents:
            if ents in all_history:
                mention_ents.append(ents)
        return mention_ents

    def _create_examples(self, dataset="incar", split_type="train"):
        print("Creating examples")
        self.examples = []
        formatted_dialogues = []
        i = 0
        for dialog in tqdm(self.dialogs):
            history = dialog["history"]
            dialog_id = dialog["id"]
            ref_ents = dialog["ref_ents"]

            all_history = " ".join(history)
            if split_type != "test":
                mention_ents = ref_ents
            else:
                mention_ents = self.entity[i]['pre_ent']
                if "thank" in all_history:
                    mention_ents = []

            knowledge_text = dialog["kg"] if self.args.top_weights == -1 else self.get_weighted_triples(dialog,
                                                                                                        top=self.args.top_weights)
            # query = history[-1]
            # query = get_query(query)
            # tokenized_query = self.tokenizer.convert_tokens_to_ids(self.tokenizer.tokenize(query))
            tokenized_ref_ents = self.tokenizer.convert_tokens_to_ids(mention_ents)  # 将 ref 转为 token
            used_knowledge, ent_ids, trip_ids, kgdict = self._knowledge_to_sequence(knowledge_text)
            used_knowledge = self.tokenizer.convert_tokens_to_ids(used_knowledge)
            used_knowledge = used_knowledge[:self.args.knowledge_max_tokens]
            # 将文字转成token
            history = [self.tokenizer.convert_tokens_to_ids(self.tokenizer.tokenize(turn)) for turn in
                       dialog["history"]]
            gt_resp = dialog["response"]
            tokenized_gt_resp = self.tokenizer.convert_tokens_to_ids(self.tokenizer.tokenize(gt_resp))

            # apply history threshold at an utterance-level (a large value can be used to nullify its effect)
            truncated_history = history[-self.args.history_max_utterances:]

            # perform token-level truncation of history from the left
            truncated_history = truncate_sequences(truncated_history, self.args.history_max_tokens)

            self.examples.append({
                "history": truncated_history,
                "task": dialog["task"],
                "entity_ids": ent_ids,
                "triple_ids": trip_ids,
                "ref_ids": tokenized_ref_ents,
                "knowledge": used_knowledge,
                "knowledge_text": knowledge_text,
                "response": tokenized_gt_resp,
                "response_text": gt_resp,
                "dialog_id": dialog_id,
                "reference_entities": ref_ents
            })

            i += 1

        if len(formatted_dialogues) > 0:
            pickle.dump(formatted_dialogues, open(join("data", dataset, split_type + ".pkl"), "wb"))

    def __getitem__(self, index):
        raise NotImplementedError

    def __len__(self):
        return len(self.examples)


class Dataset(BaseDataset):
    def __init__(self, args, tokenizer, name, split_type, labels=True, labels_file=None):
        super(Dataset, self).__init__(args, tokenizer, name, split_type, labels, labels_file)

    def __getitem__(self, index):
        example = self.examples[index]
        instance, _ = self.build_input_from_segments(example["knowledge"], example["history"], example["response"],
                                                     example)
        return instance

    def collate_fn(self, batch):
        input_ids = [ins["input_ids"] for ins in batch]
        ent_ids = [ins["entity_ids"] for ins in batch]
        triple_ids = [ins["triple_ids"] for ins in batch]
        token_type_ids = [ins["token_type_ids"] for ins in batch]
        lm_labels = [ins["lm_labels"] for ins in batch]
        pos_ids = [ins["pos_ids"] for ins in batch]

        # 增加padding，并且转tensor
        input_ids = torch.tensor(pad_ids(input_ids, self.pad))
        token_type_ids = torch.tensor(pad_ids(token_type_ids, self.pad))
        ent_ids = torch.tensor(pad_ids(ent_ids, self.pad))
        triple_ids = torch.tensor(pad_ids(triple_ids, self.pad))
        pos_ids = torch.tensor(pad_ids(pos_ids, self.pad))
        lm_labels = torch.tensor(pad_ids(lm_labels, -100))
        return input_ids, ent_ids, triple_ids, token_type_ids, pos_ids, lm_labels
        # return batch


class EvalDataset(BaseDataset):
    def __init__(self, args, tokenizer, name, split_type, labels=True, labels_file=None):
        super(EvalDataset, self).__init__(args, tokenizer, name, split_type, labels, labels_file)

    def __getitem__(self, index):
        example = self.examples[index]
        return example

    def collate_fn(self, batch):
        return batch
