# Supplementary material for: PluDG: enhancing task-oriented dialogue system with knowledge graph plug-in module
Source: PeerJ Comput Sci. 2023 Nov 24;9:e1707. doi: 10.7717/peerj-cs.1707 (PMC10703105; doi:10.7717/peerj-cs.1707)
Supplement: Supplemental Information 1 [file peerj-cs-09-1707-s001.zip › decoder/scripts/dataset_woz2_1.py]

import json

import torch
from torch.utils.data import DataLoader, Dataset
from transformers import AutoTokenizer, BertForTokenClassification

from itertools import chain
from tqdm import tqdm
import pickle
from os.path import join

from decoder.utils.data import pad_ids, truncate_sequences

SPECIAL_TOKENS = {
    "bos_token": "[BOS]",
    "eos_token": "[EOS]",
    "pad_token": "[PAD]",
    "additional_special_tokens": ["[SYS]", "[USR]", "[KG]", "[SUB]", "[PRED]", "[OBJ]", "[TRIPLE]", "[SEP]",
                                  "[PROMPT]", "[TEMP]"],
}

SPECIAL_TOKENS_VALUES = ["[BOS]", "[EOS]", "[PAD]", "[SYS]", "[USR]", "[KG]", "[SUB]", "[PRED]", "[OBJ]", "[TRIPLE]",
                         "[SEP]", "[PROMPT]", "[TEMP]"]


class BaseDataset(Dataset):
    def __init__(self, args, tokenizer, name, split_type, labels=True, labels_file=None):
        self.args = args
        self.dataroot = args.dataroot
        self.tokenizer = tokenizer
        self.split_type = split_type

        self.SPECIAL_TOKENS = SPECIAL_TOKENS
        self.SPECIAL_TOKENS_VALUES = SPECIAL_TOKENS_VALUES
        self.bos = self.tokenizer.convert_tokens_to_ids(self.SPECIAL_TOKENS["bos_token"])
        self.eos = self.tokenizer.convert_tokens_to_ids(self.SPECIAL_TOKENS["eos_token"])
        self.pad = self.tokenizer.convert_tokens_to_ids(self.SPECIAL_TOKENS["pad_token"])
        self.sys_token, self.usr_token, self.kg, self.sub_token, self.pred_token, self.obj_token, self.triple_token, self.sep, self.prompt, self.temp = self.tokenizer.convert_tokens_to_ids(
            self.SPECIAL_TOKENS["additional_special_tokens"])

        self.dialogs = self._prepare_conversations(dataset=name, split_type=split_type)

        self._create_examples(dataset=name, split_type=split_type)

    def build_input_from_segments(self, knowledge, history, response, example, with_eos=True):
        """ Build a sequence of input from 3 segments: knowledge, history and last reply """
        instance = {}
        prompt_len = len(example['ref_ids'])
        temp_len = len(example['tokenized_temp'])
        sequence = [[self.bos] + knowledge] + history + [
            response + ([self.eos] if with_eos else [])]
        # sequence = [[self.bos] + knowledge] + history + [response + ([self.eos] if with_eos else [])]
        sequence_with_speaker = [[self.usr_token if ((len(sequence) - i) % 2) == 1 else self.sys_token] + s
                                 for i, s in enumerate(sequence[1:-1])]  # From the history
        hist_token_type = [[self.usr_token if ((len(sequence) - i) % 2) == 1 else self.sys_token] * (len(s) + 1)
                           for i, s in enumerate(sequence[1:-1])
                           ]
        if prompt_len > 0:
            sequence_with_speaker = sequence_with_speaker + [[self.prompt] + example['ref_ids']]
            hist_token_type = hist_token_type + [[self.prompt] * (len(example['ref_ids']) + 1)]
        if temp_len > 0:
            sequence_with_speaker = sequence_with_speaker + [
                [self.temp] + example['tokenized_temp']]
            hist_token_type = hist_token_type + [[self.temp] * (len(example['tokenized_temp']) + 1)]
        sequence_with_speaker = sequence_with_speaker + [
            [self.sys_token] + sequence[-1]]
        hist_token_type = hist_token_type + [
            [self.sys_token] * (len(sequence[-1]) + 1)]
        sequence = [sequence[0]] + sequence_with_speaker
        instance["input_ids"] = list(chain(*sequence))
        instance["token_type_ids"] = [self.kg] * (len(sequence[0])) + list(
            chain(*hist_token_type))
        instance["mc_token_ids"] = len(instance["input_ids"]) - 1
        instance["lm_labels"] = ([-100] * sum(len(s) for s in sequence[:-1])) + [-100] + sequence[-1][1:]
        instance["entity_ids"] = [1] * len(instance["input_ids"]) if len(example["entity_ids"]) == 0 else example[
                                                                                                              "entity_ids"][
                                                                                                          :len(instance[
                                                                                                                   "lm_labels"])]
        instance["triple_ids"] = [1] * len(instance["input_ids"]) if len(example["triple_ids"]) == 0 else example[
                                                                                                              "triple_ids"][
                                                                                                          :len(instance[
                                                                                                                   "lm_labels"])]
        instance["pos_ids"] = [j for j in range(len(instance["input_ids"]))]

        if len(instance["entity_ids"]) != len(instance["input_ids"]):
            instance["entity_ids"] += [1] * (len(instance["input_ids"]) - len(instance["entity_ids"]))
            instance["triple_ids"] += [1] * (len(instance["input_ids"]) - len(instance["triple_ids"]))

        return instance, sequence

    def get_weighted_triples(self, dialogue):
        ctx_q = set()
        for item in dialogue["weights"]["question-based"]:
            ctx_q.add(item[0])

        ctx_q = list(ctx_q)
        ctx_q.sort(reverse=True)
        selected_triples = list()
        for ii, val in enumerate(ctx_q[:self.args.top_weights]):
            for jj, w in enumerate(dialogue["weights"]["question-based"]):
                if w[0] == val:
                    selected_triples.append(dialogue["kg"][jj])
        return selected_triples

    def _prepare_conversations(self, dataset, split_type="train"):
        print("Loading dialogue data...")
        if split_type == "test":
            self.res = json.load(open(join("data", dataset, "result".format(split_type) + ".json"), "rb"))
        entities = json.load(open(join("data", dataset, "GIN_woz_{}".format(split_type) + ".json"), "rb"))
        self.entity = {}
        for e in entities:
            try:
                if e['id'] is None:
                    self.entity = entities
                    break
            except:
                self.entity = entities
                break
            if split_type == "test":
                self.entity[int(e['id']) - 1] = {"pre_ent": e['pre_ent'], "gold_ent": e['gold_ent'],
                                                 "response": e['response']}
            else:
                self.entity[int(e['id']) - 1] = {"pre_ent": e['pre_ent'], "gold_ent": e['gold_ent']}
        formatted_dialogs = pickle.load(open(join("data", dataset, split_type + ".pkl"), "rb"))
        return formatted_dialogs

    def get_mention_triples(self, kg, mention_sets):
        """

        Args:
            dialogue:

        Returns:

        """
        m_t = []
        for k in kg:
            if k[0] in mention_sets:
                m_t.append(k)
            elif k[2] in mention_sets:
                m_t.append(k)
        return m_t

    def _knowledge_to_sequence(self, kg):
        st = ""
        kg_dict = dict()
        for triple in kg:
            if triple[0] not in kg_dict:
                kg_dict[triple[0]] = [triple[1:]]
            else:
                kg_dict[triple[0]].append(triple[1:])
        ent_ids = []
        trip_ids = []
        st_ids = []
        ent_id = [0]
        for kk, vv in kg_dict.items():  # 将KB知识库转为token
            if not st_ids:
                st_ids += self.tokenizer.tokenize('[BOS] [ENT] {}'.format(kk))
            else:
                st_ids += self.tokenizer.tokenize('[ENT] {}'.format(kk))

            triple_id = [0] * len(st_ids)

            for elem in vv:
                words = self.tokenizer.tokenize('[PRED] {} [OBJ] {}'.format(elem[0], elem[1]))
                st_ids += words
                triple_id += [triple_id[-1] + 1] * len(words)
            trip_ids += triple_id

            if not ent_id:
                ent_ids += [0] * len(triple_id)
            else:
                ent_ids += [ent_id[-1] + 1] * len(triple_id)
        return st_ids, ent_ids, trip_ids, kg_dict.copy()

    def get_query_entity(self, ref_ents, all_history):
        mention_ents = []
        for ents in ref_ents:
            if ents in all_history:
                mention_ents.append(ents)
        return mention_ents

    def get_template(self, response, kg):

        def get_type(word):
            for k in kg:
                if word == k[0]:
                    return "@name"
                if word == k[2]:
                    return "@" + k[1]

            return word

        template_r = []
        for e in response.split(" "):
            r = get_type(e)
            if r.startswith("@"):
                template_r.append(r)

        return template_r

    def _create_examples(self, dataset="incar", split_type="train"):
        tokenizer = AutoTokenizer.from_pretrained("config/bert/{}".format(dataset))
        model = BertForTokenClassification.from_pretrained("config/bert/{}".format(dataset))
        model.to('cuda')

        print("Creating examples")
        self.examples = []
        formatted_dialogues = []
        # writer.folder_name = dataset
        # writer.split_name = split_type
        i = 0
        for dialog in tqdm(self.dialogs):
            # writer.write_kg(dialog["kg"])
            # writer.write_history(dialog["history"], dialog["response"], dialog["ref_ents"])
            history = dialog["history"]
            ref_ents = dialog["ref_ents"]

            all_history = " ".join(history)
            if split_type != "test":
                mention_ents = ref_ents
            else:
                mention_ents = self.entity[i]['pre_ent']

            if "thank" in all_history:  # 增加了以后 bleu会上升
                mention_ents = []
            # elif mention_ents != ['']:
            #     mention_ents = self.get_integer_entity(mention_ents, dialog['kg'])
            tokenized_ref_ents = self.tokenizer.convert_tokens_to_ids(mention_ents)  # 将 ref 转为 token

            # knowledge_text = self.get_mention_triples(dialog['kg'],mention_ents)
            knowledge_text = dialog["kg"] if self.args.top_weights == -1 else self.get_weighted_triples(dialog)
            used_knowledge, ent_ids, trip_ids, kgdict = self._knowledge_to_sequence(knowledge_text)
            used_knowledge = self.tokenizer.convert_tokens_to_ids(used_knowledge)
            used_knowledge = used_knowledge[:self.args.knowledge_max_tokens]
            # 将文字转成token
            history = [self.tokenizer.convert_tokens_to_ids(self.tokenizer.tokenize(turn)) for turn in
                       dialog["history"]]
            gt_resp = dialog["response"]

            if split_type != "test":
                template_re = self.get_template(gt_resp, dialog["kg"])
            else:
                template_re = self.get_template(self.entity[i]['response'], dialog["kg"])

            tokenized_template_re = self.tokenizer.convert_tokens_to_ids(template_re)

            tokenized_gt_resp = self.tokenizer.convert_tokens_to_ids(self.tokenizer.tokenize(gt_resp))

            # apply history threshold at an utterance-level (a large value can be used to nullify its effect)
            truncated_history = history[-self.args.history_max_utterances:]

            # perform token-level truncation of history from the left
            truncated_history = truncate_sequences(truncated_history, self.args.history_max_tokens)

            self.examples.append({
                "history": truncated_history,
                "entity_ids": ent_ids,
                "task": dialog["task"],
                "triple_ids": trip_ids,
                "ref_ids": tokenized_ref_ents,
                "tokenized_temp": tokenized_template_re,
                "knowledge": used_knowledge,
                "knowledge_text": knowledge_text,
                "response": tokenized_gt_resp,
                "response_text": gt_resp,
                "reference_entities": ref_ents
            })

            i += 1

        if len(formatted_dialogues) > 0:
            pickle.dump(formatted_dialogues, open(join("data", dataset, split_type + ".pkl"), "wb"))

    def __getitem__(self, index):
        raise NotImplementedError

    def __len__(self):
        return len(self.examples)


class Dataset(BaseDataset):
    def __init__(self, args, tokenizer, name, split_type, labels=True, labels_file=None):
        super(Dataset, self).__init__(args, tokenizer, name, split_type, labels, labels_file)

    def __getitem__(self, index):
        example = self.examples[index]
        instance, _ = self.build_input_from_segments(example["knowledge"], example["history"], example["response"],
                                                     example)
        return instance

    def collate_fn(self, batch):
        input_ids = [ins["input_ids"] for ins in batch]
        ent_ids = [ins["entity_ids"] for ins in batch]
        triple_ids = [ins["triple_ids"] for ins in batch]
        token_type_ids = [ins["token_type_ids"] for ins in batch]
        lm_labels = [ins["lm_labels"] for ins in batch]
        pos_ids = [ins["pos_ids"] for ins in batch]

        input_ids = torch.tensor(pad_ids(input_ids, self.pad))
        token_type_ids = torch.tensor(pad_ids(token_type_ids, self.pad))
        ent_ids = torch.tensor(pad_ids(ent_ids, self.pad))
        triple_ids = torch.tensor(pad_ids(triple_ids, self.pad))
        pos_ids = torch.tensor(pad_ids(pos_ids, self.pad))
        lm_labels = torch.tensor(pad_ids(lm_labels, -100))
        return input_ids, ent_ids, triple_ids, token_type_ids, pos_ids, lm_labels


class EvalDataset(BaseDataset):
    def __init__(self, args, tokenizer, name, split_type, labels=True, labels_file=None):
        super(EvalDataset, self).__init__(args, tokenizer, name, split_type, labels, labels_file)

    def __getitem__(self, index):
        example = self.examples[index]
        return example

    def collate_fn(self, batch):
        return batch
