# Supplementary material for: PluDG: enhancing task-oriented dialogue system with knowledge graph plug-in module
Source: PeerJ Comput Sci. 2023 Nov 24;9:e1707. doi: 10.7717/peerj-cs.1707 (PMC10703105; doi:10.7717/peerj-cs.1707)
Supplement: Supplemental Information 1 [file peerj-cs-09-1707-s001.zip › decoder/scripts/decoder.py]

import torch
import torch.nn.functional as F
import logging
import torch.nn as nn
import math
from transformers.activations import ACT2FN
from torch.nn import CrossEntropyLoss
from transformers.modeling_utils import Conv1D, find_pruneable_heads_and_indices, prune_conv1d_layer
from transformers.models.gpt2 import GPT2PreTrainedModel

"""
难道说在具体的模型中，只是参考了GCN的思想，但其实并没有用到GCN，只是自己用方法去进行了实现？
"""

logger = logging.getLogger(__name__)

GPT2_PRETRAINED_MODEL_ARCHIVE_LIST = [
    "gpt2",
    "gpt2-medium",
    "gpt2-large",
    "gpt2-xl",
    "distilgpt2",
]


class Attention(nn.Module):
    def __init__(self, nx, n_ctx, config, scale=False):
        """
        注意力机制
        Args:
            nx:
            n_ctx:
            config:
            scale:
        """
        super().__init__()

        n_state = nx  # in Attention: n_state=768 (nx=n_embd)
        # [switch nx => n_state from Block to Attention to keep identical to TF implem]
        assert n_state % config.n_head == 0
        self.register_buffer(
            "bias", torch.tril(torch.ones((n_ctx, n_ctx), dtype=torch.uint8)).view(1, 1, n_ctx, n_ctx)
        )
        self.register_buffer("masked_bias", torch.tensor(-1e4))
        self.n_head = config.n_head
        self.split_size = n_state
        self.scale = scale

        self.c_attn = Conv1D(n_state * 3, nx)
        self.c_proj = Conv1D(n_state, nx)
        self.attn_dropout = nn.Dropout(config.attn_pdrop)
        self.resid_dropout = nn.Dropout(config.resid_pdrop)
        self.pruned_heads = set()

    def prune_heads(self, heads):
        if len(heads) == 0:
            return
        heads, index = find_pruneable_heads_and_indices(
            heads, self.n_head, self.split_size // self.n_head, self.pruned_heads
        )
        index_attn = torch.cat([index, index + self.split_size, index + (2 * self.split_size)])

        # Prune conv1d layers
        self.c_attn = prune_conv1d_layer(self.c_attn, index_attn, dim=1)
        self.c_proj = prune_conv1d_layer(self.c_proj, index, dim=0)

        # Update hyper params
        self.split_size = (self.split_size // self.n_head) * (self.n_head - len(heads))
        self.n_head = self.n_head - len(heads)
        self.pruned_heads = self.pruned_heads.union(heads)

    def _attn(self, q, k, v, attention_mask=None, head_mask=None, output_attentions=False):
        """

        Args:
            q: query
            k: key
            v: value
            attention_mask: 这个应该是Mask吧？
            head_mask: TODO 怎么有两个？
            output_attentions:

        Returns:

        """
        w = torch.matmul(q, k)
        if self.scale:  # 进行缩放？
            w = w / (float(v.size(-1)) ** 0.5)
        nd, ns = w.size(-2), w.size(-1)  # 结束，开始
        mask = self.bias[:, :, ns - nd: ns, :ns]
        w = torch.where(mask.bool(), w, self.masked_bias.to(w.dtype))

        if attention_mask is not None:
            # Apply the attention mask
            w = w + attention_mask

        w = nn.Softmax(dim=-1)(w)  # 对最后一维度进行softmax, （bs，heads，ws，ws） -> 每个ws选一个最感兴趣的出来
        w = self.attn_dropout(w)

        # Mask heads if we want to
        if head_mask is not None:
            w = w * head_mask

        outputs = [torch.matmul(w, v)]
        if output_attentions:
            outputs.append(w)
        return outputs

    def merge_heads(self, x):
        x = x.permute(0, 2, 1, 3).contiguous()  # (bs,heads,ws,head_fts)->(bs,ws,heads,head_fts)
        new_x_shape = x.size()[:-2] + (x.size(-2) * x.size(-1),)
        return x.view(*new_x_shape)  # in Tensorflow implem: fct merge_states

    def split_heads(self, x, k=False):
        new_x_shape = x.size()[:-1] + (self.n_head, x.size(
            -1) // self.n_head)  # 这个-1其实是不包含的意思，因此整个 shape = (bs, ws, head = 12, remainder=768 / 12 = 64)
        x = x.view(*new_x_shape)  # 将x view一下 变成我们需要的形状 // in Tensorflow implem: fct split_states
        if k:
            return x.permute(0, 2, 3, 1)  # (batch, head, head_features, seq_length)
        else:
            return x.permute(0, 2, 1, 3)  # (batch, head, seq_length, head_features)

    def forward(
            self, x, layer_past=None, attention_mask=None, head_mask=None, use_cache=False, output_attentions=False
    ):
        """

        Args:
            x:
            layer_past:
            attention_mask:
            head_mask:
            use_cache:
            output_attentions:

        Returns:

        """
        x = self.c_attn(x)  # (bs, ws, es) -> (bs, ws, fts=3*es)
        query, key, value = x.split(self.split_size, dim=2)  # 6，原来可以这样用...
        query = self.split_heads(query)  # 对数据进行分割（seq_length, head_features=64）
        key = self.split_heads(key, k=True)  # 对数据进行分割 （head_features, seq_length）
        value = self.split_heads(value)  # 对数据进行分割（seq_length, head_features）
        if layer_past is not None:
            past_key, past_value = layer_past[0].transpose(-2, -1), layer_past[1]  # transpose back cf below
            key = torch.cat((past_key, key), dim=-1)
            value = torch.cat((past_value, value), dim=-2)

        if use_cache is True:  # TODO 这玩意有啥用？堆叠？
            present = torch.stack((key.transpose(-2, -1), value))  # transpose to have same shapes for stacking
        else:
            present = (None,)

        attn_outputs = self._attn(query, key, value, attention_mask, head_mask, output_attentions)
        a = attn_outputs[0]

        a = self.merge_heads(a)  # 啥，压缩头？实际上就是把每个头的数据又合并回来...
        a = self.c_proj(a)  # 好像每观察到？
        a = self.resid_dropout(a)

        outputs = [a, present] + attn_outputs[1:]
        return outputs  # a, present, (attentions)


class MLP(nn.Module):
    def __init__(self, n_state, config):  # in MLP: n_state=3072 (4 * n_embd)
        super().__init__()
        nx = config.n_embd
        self.c_fc = Conv1D(n_state, nx)
        self.c_proj = Conv1D(nx, n_state)
        self.act = ACT2FN[config.activation_function]
        self.dropout = nn.Dropout(config.resid_pdrop)

    def forward(self, x):
        """

        Args:
            x:

        Returns:

        """
        h = self.act(self.c_fc(x))
        h2 = self.c_proj(h)
        return self.dropout(h2)


class Block(nn.Module):
    def __init__(self, n_ctx, config, scale=False):
        super().__init__()
        nx = config.n_embd
        self.ln_1 = nn.LayerNorm(nx, eps=config.layer_norm_epsilon)
        self.attn = Attention(nx, n_ctx, config, scale)
        self.ln_2 = nn.LayerNorm(nx, eps=config.layer_norm_epsilon)
        self.mlp = MLP(4 * nx, config)

    def forward(
            self, x, layer_past=None, attention_mask=None, head_mask=None, use_cache=False, output_attentions=False,
    ):
        """

        Args:
            x:
            layer_past:
            attention_mask:
            head_mask:
            use_cache:
            output_attentions:

        Returns:

        """
        output_attn = self.attn(
            self.ln_1(x),
            layer_past=layer_past,
            attention_mask=attention_mask,
            head_mask=head_mask,
            use_cache=use_cache,
            output_attentions=output_attentions,
        )
        a = output_attn[0]  # output_attn: a, present, (attentions)

        x = x + a  # 残差设计
        m = self.mlp(self.ln_2(x))
        x = x + m

        outputs = [x] + output_attn[1:]
        return outputs  # x, present, (attentions)


class GPT2Model(GPT2PreTrainedModel):
    def __init__(self, config=None):
        """
        真正的执行者
        Args:
            config: 配置文件
        """
        super().__init__(config)
        # 词类型编码 word type embedding
        self.wte = nn.Embedding(config.vocab_size, config.n_embd)
        # 词位置编码
        self.wpe = nn.Embedding(config.n_positions, config.n_embd)
        # 丢弃
        self.drop = nn.Dropout(config.embd_pdrop)
        # 层
        self.h = nn.ModuleList([Block(config.n_ctx, config, scale=True) for _ in range(config.n_layer)])
        # 层归一化
        self.ln_f = nn.LayerNorm(config.n_embd, eps=config.layer_norm_epsilon)
        # GPT2PreTrainedModel的初始化
        self.init_weights()

    def get_input_embeddings(self):
        return self.wte

    def set_input_embeddings(self, new_embeddings):
        self.wte = new_embeddings

    def _prune_heads(self, heads_to_prune):
        """ Prunes heads of the model.
            heads_to_prune: dict of {layer_num: list of heads to prune in this layer}
        """
        for layer, heads in heads_to_prune.items():
            self.h[layer].attn.prune_heads(heads)

    def forward(
            self,
            input_ids=None,
            past=None,
            attention_mask=None,
            entity_ids=None,
            triple_ids=None,
            token_type_ids=None,
            position_ids=None,
            head_mask=None,
            inputs_embeds=None,
            use_cache=None,
            output_attentions=None,
            output_hidden_states=None,
    ):
        """

        Args:
            input_ids:
            past:
            attention_mask:
            entity_ids:
            triple_ids:
            token_type_ids:
            position_ids:
            head_mask:
            inputs_embeds:
            use_cache:
            output_attentions:
            output_hidden_states:

        Returns:

        """
        # 进行一些配置
        output_attentions = output_attentions if output_attentions is not None else self.config.output_attentions
        output_hidden_states = (
            output_hidden_states if output_hidden_states is not None else self.config.output_hidden_states
        )
        use_cache = use_cache if use_cache is not None else self.config.use_cache

        if input_ids is not None and inputs_embeds is not None:
            raise ValueError("You cannot specify both input_ids and inputs_embeds at the same time")
        elif input_ids is not None:
            input_shape = input_ids.size()
            input_ids = input_ids.view(-1, input_shape[-1])  # 这句子应该是确保传进GPT的是一段长序列，中间没有其他维度
            batch_size = input_ids.shape[0]
        elif inputs_embeds is not None:
            input_shape = inputs_embeds.size()[:-1]
            batch_size = inputs_embeds.shape[0]
        else:
            raise ValueError("You have to specify either input_ids or inputs_embeds")

        if token_type_ids is not None:
            token_type_ids = token_type_ids.view(-1, input_shape[-1])  # 相当于把维度展平
        if position_ids is not None:
            position_ids = position_ids.view(-1, input_shape[-1])
        if past is None:
            past_length = 0
            past = [None] * len(self.h)  # TODO 这玩意是啥？
        else:
            past_length = past[0][0].size(-2)
        if position_ids is None:  # 增加 position_ids
            device = input_ids.device if input_ids is not None else inputs_embeds.device
            position_ids = torch.arange(past_length, input_shape[-1] + past_length, dtype=torch.long, device=device)
            position_ids = position_ids.unsqueeze(0).view(-1, input_shape[-1])

        # Constructing Attention mask.
        if attention_mask is not None:  # TODO 这玩意不是应该很重要吗？
            assert batch_size > 0, "batch_size has to be defined and > 0"
            attention_mask = attention_mask.view(batch_size, -1)
            # We create a 3D attention mask from a 2D tensor mask.
            # Sizes are [batch_size, 1, 1, to_seq_length]
            # So we can broadcast to [batch_size, num_heads, from_seq_length, to_seq_length]
            # this attention mask is more simple than the triangular masking of causal attention
            # used in OpenAI GPT, we just need to prepare the broadcast dimension here.
            attention_mask = attention_mask.unsqueeze(1).unsqueeze(2)

            # Since attention_mask is 1.0 for positions we want to attend and 0.0 for
            # masked positions, this operation will create a tensor which is 0.0 for
            # positions we want to attend and -10000.0 for masked positions.
            # Since we are adding it to the raw scores before the softmax, this is
            # effectively the same as removing these entirely.
            attention_mask = attention_mask.to(dtype=next(self.parameters()).dtype)  # fp16 compatibility
            attention_mask = (1.0 - attention_mask) * -10000.0

        # Prepare head mask if needed
        # 1.0 in head_mask indicate we keep the head
        # attention_probs has shape bsz x n_heads x N x N
        # head_mask has shape n_layer x batch[TODO batch size?] x n_heads x N x N
        head_mask = self.get_head_mask(head_mask, self.config.n_layer)

        if inputs_embeds is None:
            inputs_embeds = self.wte(input_ids)  # 学习输入表示
        position_embeds = self.wpe(position_ids)  # 学习位置表示
        if token_type_ids is not None:
            token_type_embeds = self.wte(token_type_ids)  # 学习输入表示
        else:
            token_type_embeds = 0

        triple_ids = triple_ids.view(-1, input_shape[-1])  # 确保 triple_ids 与 input_ids 保持一致
        triple_embs = self.wte(triple_ids)
        ent_ids = entity_ids.view(-1, input_shape[-1])
        ent_embeds = self.wte(ent_ids)

        hidden_states = inputs_embeds + triple_embs + ent_embeds + position_embeds + token_type_embeds  # 将特征进行融合
        hidden_states = self.ln_f(hidden_states)  # layer normalization
        hidden_states = self.drop(hidden_states)
        output_shape = input_shape + (hidden_states.size(-1),)  # 设置输出的应该有的维度
        presents = ()
        all_attentions = []
        all_hidden_states = ()
        for i, (block, layer_past) in enumerate(zip(self.h, past)):  # 输入到GPT的块中
            if output_hidden_states:
                all_hidden_states = all_hidden_states + (hidden_states.view(*output_shape),)

            outputs = block(
                hidden_states,
                layer_past=layer_past,
                attention_mask=attention_mask,
                head_mask=head_mask[i],
                use_cache=use_cache,
                output_attentions=output_attentions,
            )

            hidden_states, present = outputs[:2]  # 这个present有啥用
            if use_cache is True:
                presents = presents + (present,)

            if output_attentions:
                all_attentions.append(outputs[2])

        hidden_states = self.ln_f(hidden_states)  # 就是所有的信息状态

        hidden_states = hidden_states.view(*output_shape)  # 增加了一个特征维度？
        # Add last hidden state
        if output_hidden_states:
            all_hidden_states = all_hidden_states + (hidden_states,)

        outputs = (hidden_states,)
        if use_cache is True:
            outputs = outputs + (presents,)
        if output_hidden_states:
            outputs = outputs + (all_hidden_states,)
        if output_attentions:
            # let the number of heads free (-1) so we can extract attention even after head pruning
            attention_output_shape = input_shape[:-1] + (-1,) + all_attentions[0].shape[-2:]
            all_attentions = tuple(t.view(*attention_output_shape) for t in all_attentions)
            outputs = outputs + (all_attentions,)
        return outputs  # last hidden state, (presents), (all hidden_states), (attentions)


class GPT2LMHeadModel(GPT2PreTrainedModel):
    def __init__(self, config=None):
        """
        预训练模型以及其优化
        Args:
            config: 配置文件
        """
        super().__init__(config=config)
        # self.context_selector = ContextSelector(config.vocab_size, config.n_embd)
        self.transformer = GPT2Model(config=config)
        # 这里训练完以后会将特征扩大为词分布大小
        self.lm_head = nn.Linear(config.n_embd, config.vocab_size, bias=False)

        self.init_weights()

    def get_output_embeddings(self):
        return self.lm_head

    def prepare_inputs_for_generation(self, input_ids, past, **kwargs):
        # only last token for inputs_ids if past is defined in kwargs
        if past:
            input_ids = input_ids[:, -1].unsqueeze(-1)

        return {"input_ids": input_ids, "past": past, "use_cache": kwargs["use_cache"]}

    def forward(
            self,
            input_ids=None,
            past=None,
            attention_mask=None,
            entity_ids=None,
            triple_ids=None,
            token_type_ids=None,
            position_ids=None,
            head_mask=None,
            inputs_embeds=None,
            labels=None,
            use_cache=None,
            output_attentions=None,
            output_hidden_states=None,
    ):
        """
        开始前向推理
        Args:
            input_ids: 输入的KB以及句子
            past: 在camrest数据集合中为无
            attention_mask: 在camrest数据集合中为无
            entity_ids: 实体标识
            triple_ids: 分组标识
            token_type_ids:
            position_ids: 在camrest数据集合中为无，在后面生成
            head_mask: 在camrest数据集合中为无，在后面生成
            inputs_embeds: 在camrest数据集合中为无，在后面生成
            labels: 这个好像不知道是什么东西来的
            use_cache: 在camrest数据集合中为无
            output_attentions: 在camrest数据集合中为无
            output_hidden_states: 在camrest数据集合中为无

        Returns: 损失等

        """

        # self.context_selector()

        transformer_outputs = self.transformer(
            input_ids,
            past=past,
            attention_mask=attention_mask,
            entity_ids=entity_ids,
            triple_ids=triple_ids,
            token_type_ids=token_type_ids,
            position_ids=position_ids,
            head_mask=head_mask,
            inputs_embeds=inputs_embeds,
            use_cache=use_cache,
            output_attentions=output_attentions,
            output_hidden_states=output_hidden_states,
        )  # 对信息的一些特征抽取
        hidden_states = transformer_outputs[0]

        lm_logits = self.lm_head(hidden_states)  # 特征映射，映射到整个词表的大小，这算是直接将整句话都输出了吗？

        outputs = (lm_logits,) + transformer_outputs[1:]  # TODO 这transformer_outputs后面的内容好像变化了？
        if labels is not None:  # 就是训练的的时候
            # Shift so that tokens < n predict n
            shift_logits = lm_logits[..., :-1, :].contiguous()  # 为啥最后一个维度不要了？
            shift_labels = labels[..., 1:].contiguous()
            # Flatten the tokens
            loss_fct = CrossEntropyLoss()
            shift_logits = shift_logits.view(-1, shift_logits.size(-1))
            shift_labels = shift_labels.view(-1)
            loss = loss_fct(shift_logits, shift_labels)
            outputs = (loss,) + outputs

        return outputs  # (loss), lm_logits, presents, (all hidden_states), (attentions)


def run_batch_generation(args, model, batch):
    """
    训练时使用的函数
    Args:
        args: 参数表
        model: 模型
        batch: 这批中的数据

    Returns:

    """
    # 整出history整个历史
    # batch["history"]
    # model.prepare()
    # 将每个元素都转为对应设备上的数据
    batch = tuple(input_tensor.to(args.device).long() for input_tensor in batch)
    input_ids, ent_ids, triple_ids, token_type_ids, pos_ids, lm_labels = batch

    model_outputs = model(input_ids=input_ids, entity_ids=ent_ids, triple_ids=triple_ids, token_type_ids=token_type_ids,
                          position_ids=None, labels=lm_labels)
    loss = model_outputs[0]
    lm_logits = model_outputs[1]
    return loss, lm_logits, torch.tensor([]), torch.tensor([])  # 第一个是损失，训练的时候就用得上，后面几个都是评估的时候才用得上的。


def top_filtering(logits, top_k=0, top_p=0.0, threshold=-float('Inf'), filter_value=-float('Inf')):
    """ Filter a distribution of logits using top-k, top-p (nucleus) and/or threshold filtering
        Args:
            logits: logits distribution shape (..., vocabulary size)
            top_k: <=0: no filtering, >0: keep only top k tokens with highest probability.
            top_p: <=0.0: no filtering, >0.0: keep only a subset S of candidates, where S is the smallest subset
                whose total probability mass is greater than or equal to the threshold top_p.
                In practice, we select the highest probability tokens whose cumulative probability mass exceeds
                the threshold top_p.
            threshold: a minimal threshold to keep logits
    """
    top_k = min(top_k, logits.size(-1))
    if top_k > 0:
        # Remove all tokens with a probability less than the last token in the top-k tokens
        indices_to_remove = logits < torch.topk(logits, top_k)[0][..., -1, None]
        logits[indices_to_remove] = filter_value

    if top_p > 0.0:
        # Compute cumulative probabilities of sorted tokens
        sorted_logits, sorted_indices = torch.sort(logits, descending=True)
        cumulative_probabilities = torch.cumsum(F.softmax(sorted_logits, dim=-1), dim=-1)

        # Remove tokens with cumulative probability above the threshold
        sorted_indices_to_remove = cumulative_probabilities > top_p
        # Shift the indices to the right to keep also the first token above the threshold
        sorted_indices_to_remove[..., 1:] = sorted_indices_to_remove[..., :-1].clone()
        sorted_indices_to_remove[..., 0] = 0

        # Back to unsorted indices and set them to -infinity
        indices_to_remove = sorted_indices[sorted_indices_to_remove]
        logits[indices_to_remove] = filter_value

    indices_to_remove = logits < threshold
    logits[indices_to_remove] = filter_value

    return logits


def get_dialogue_accuracy(args, outputs):
    pass


def run_batch_generation_sample(args, model, batch, dataset):
    special_tokens_ids = args.tokenizer.convert_tokens_to_ids(dataset.SPECIAL_TOKENS_VALUES)
    current_output = []

    example = batch[0]
    ref_entities, knowledge, knowledge_text, history, task = example["reference_entities"], example["knowledge"], \
                                                             example["knowledge_text"], example["history"], example[
                                                                 'task']
    response_text = example["response_text"]

    for i in range(args.max_length):
        instance, sequence = dataset.build_input_from_segments(knowledge, history, current_output, example,
                                                               with_eos=False)

        input_ids = torch.tensor(instance["input_ids"], device=args.device).unsqueeze(0)
        token_type_ids = torch.tensor(instance["token_type_ids"], device=args.device).unsqueeze(0)
        ent_ids = torch.tensor(instance["entity_ids"], device=args.device).unsqueeze(0)
        triple_ids = torch.tensor(instance["triple_ids"], device=args.device).unsqueeze(0)
        model_outputs = model(input_ids=input_ids, entity_ids=ent_ids, triple_ids=triple_ids,
                              token_type_ids=token_type_ids, position_ids=None)
        logits = model_outputs[0]

        logits = logits[0, -1, :] / args.temperature
        logits = top_filtering(logits, top_k=args.top_k, top_p=args.top_p)  # 评估的时候才用上了
        probs = F.softmax(logits, dim=-1)

        prev = torch.topk(probs, 1)[1] if args.no_sample else torch.multinomial(probs, 1)
        if i < args.min_length and prev.item() in special_tokens_ids:
            while prev.item() in special_tokens_ids:
                if probs.max().item() == 1:
                    logger.warning("Warning: model generating special token with probability 1! Breaking...")
                    break
                prev = torch.multinomial(probs, num_samples=1)

        if prev.item() in special_tokens_ids:
            break
        # pre = args.tokenizer.decode([prev.item()], skip_special_tokens=True)
        current_output.append(prev.item())

    return current_output, response_text, "", ref_entities, knowledge_text, task


class KGBlock(nn.Module):

    def __init__(self, config):
        super(KGBlock, self).__init__()
        self.word_embeddings = nn.Embedding(config.vocab_size, config.hidden_size, padding_idx=config.pad_token_id)
        self.entity_embeddings = nn.Embedding(config.vocab_size, config.hidden_size)
        self.triple_embeddings = nn.Embedding(config.vocab_size, config.hidden_size)
        self.LayerNorm = nn.LayerNorm(config.hidden_size, eps=1e-12)  # eps: layer norm epsilon
        self.dropout = nn.Dropout(0.1)  # dropout prob 0.1

    def forward(self, input_ids, entity_ids, triple_ids):
        inputs_embeds = self.word_embeddings(input_ids)
        entity_embeddings = self.entity_embeddings(entity_ids)
        triple_embeddings = self.triple_embeddings(triple_ids)
        embeddings = inputs_embeds + entity_embeddings + triple_embeddings
        embeddings = self.LayerNorm(embeddings)
        embeddings = self.dropout(embeddings)
        return embeddings


class PositionalEmbedding(nn.Module):

    def __init__(self, d_model, max_len=1024):
        super(PositionalEmbedding, self).__init__()

        # Compute the positional encodings once in log space.
        pe = torch.zeros(max_len, d_model).float()
        pe.require_grad = False

        position = torch.arange(0, max_len).float().unsqueeze(1)
        div_term = (torch.arange(0, d_model, 2).float() * -(math.log(10000.0) / d_model)).exp()

        pe[:, 0::2] = torch.sin(position * div_term)
        pe[:, 1::2] = torch.cos(position * div_term)

        pe = pe.unsqueeze(0)
        self.register_buffer('pe', pe)

    def forward(self, x):
        return self.pe[:, :x.size(1)]
