# Supplementary material for: PluDG: enhancing task-oriented dialogue system with knowledge graph plug-in module
Source: PeerJ Comput Sci. 2023 Nov 24;9:e1707. doi: 10.7717/peerj-cs.1707 (PMC10703105; doi:10.7717/peerj-cs.1707)
Supplement: Supplemental Information 1 [file peerj-cs-09-1707-s001.zip › decoder/train.py]

import argparse
import logging, json
import torch
from tqdm import tqdm, trange
from argparse import Namespace
from typing import Dict, List, Tuple
from torch.utils.data import DataLoader, RandomSampler, SequentialSampler
from torch.utils.data.distributed import DistributedSampler
from transformers import (
    AdamW,
    AutoConfig,
    AutoTokenizer,
    PreTrainedModel,
    PreTrainedTokenizer,
    get_linear_schedule_with_warmup,
)

from scripts.decoder import run_batch_generation, GPT2LMHeadModel

import os

from utils.args import (
    set_default_params,
    set_default_dataset_params,
    update_additional_params,
    verify_args
)
from torch.optim import lr_scheduler
import random
import numpy as np

try:
    from torch.utils.tensorboard import SummaryWriter
except ImportError:
    from tensorboardX import SummaryWriter
logger = logging.getLogger(__name__)

os.environ['CUDA_LAUNCH_BLOCKING'] = '1'

def set_seed(args):
    """
    固定随机种子
    Args:
        args: 参数表

    Returns:无

    """
    random.seed(args.seed)
    np.random.seed(args.seed)
    torch.manual_seed(args.seed)
    if args.n_gpu > 0:
        torch.cuda.manual_seed_all(args.seed)


def train(args, train_dataset, eval_dataset, model: PreTrainedModel, tokenizer: PreTrainedTokenizer, run_batch_fn_train,
          run_batch_fn_eval) -> Tuple[int, float]:
    """
    训练
    Args:
        args: 参数表
        train_dataset: 训练数据集
        eval_dataset: 评估数据集
        model: 模型
        tokenizer: 解码器
        run_batch_fn_train: 训练使用的代码
        run_batch_fn_eval: TODO 这是啥？

    Returns:

    """
    if args.local_rank in [-1, 0]:
        log_dir = os.path.join("runs", args.exp_name, args.dataset) if args.exp_name else None
        tb_writer = SummaryWriter(log_dir)
        args.output_dir = log_dir
    # 设置批大小，按照GPU有多少进行叠加
    args.train_batch_size = args.per_gpu_train_batch_size * max(1, args.n_gpu)
    # args.train_batch_size = 2

    # 随机采样器
    train_sampler = RandomSampler(train_dataset) if args.local_rank == -1 else DistributedSampler(train_dataset)
    # 数据加载器
    train_dataloader = DataLoader(
        train_dataset,
        sampler=train_sampler,
        batch_size=args.train_batch_size,
        collate_fn=train_dataset.collate_fn
    )

    #
    t_total = len(train_dataloader) // args.gradient_accumulation_steps * args.num_train_epochs
    optimizer = AdamW(model.parameters(), lr=args.learning_rate, eps=args.adam_epsilon)
    if args.scheduler == "linear":
        scheduler = get_linear_schedule_with_warmup(optimizer, num_warmup_steps=args.warmup_steps,
                                                    num_training_steps=t_total)
    else:
        scheduler = lr_scheduler.ReduceLROnPlateau(optimizer, mode="min", factor=0.5, patience=2, min_lr=0.0001,
                                                   verbose=True)  # 学习率衰减
    # 是否开启fp16浮点运算
    if args.fp16:
        try:
            from apex import amp
        except ImportError:
            raise ImportError("Please install apex from https://www.github.com/nvidia/apex to use fp16 training.")
        model, optimizer = amp.initialize(model, optimizer, opt_level=args.fp16)

    # multi-gpu training (should be after apex fp16 initialization)
    if args.n_gpu > 1:
        model = torch.nn.DataParallel(model)

    # Distributed training (should be after apex fp16 initialization)
    if args.local_rank != -1:
        model = torch.nn.parallel.DistributedDataParallel(
            model, device_ids=[args.local_rank], output_device=args.local_rank, find_unused_parameters=True
        )

    global_step = 0
    model.zero_grad()
    train_iterator = trange(0, int(args.num_train_epochs), desc="Epoch", disable=args.local_rank not in [-1, 0])

    set_seed(args)  # for reproducibility 设置这个可以提高可再现行

    for _ in train_iterator:
        local_steps = 0
        tr_loss = 0.0
        epoch_iterator = tqdm(train_dataloader, desc="Iteration", disable=args.local_rank not in [-1, 0])
        for step, batch in enumerate(epoch_iterator):
            model.train()
            # 使用函数来进行具体的数据解析以及训练
            loss, _, _, _ = run_batch_fn_train(args, model, batch)

            if args.n_gpu > 1:
                loss = loss.mean()  # mean() to average on multi-gpu parallel training
            if args.gradient_accumulation_steps > 1:
                loss = loss / args.gradient_accumulation_steps

            if args.fp16:
                with amp.scale_loss(loss, optimizer) as scaled_loss:
                    scaled_loss.backward()
            else:
                loss.backward()  # 计算梯度

            tr_loss += loss.item()

            if (step + 1) % args.gradient_accumulation_steps == 0:
                if args.fp16:
                    torch.nn.utils.clip_grad_norm_(amp.master_params(optimizer), args.max_grad_norm)
                else:
                    torch.nn.utils.clip_grad_norm_(model.parameters(), args.max_grad_norm)
                optimizer.step()  # 更新权重，只有用了optimizer.step()，模型才会更新
                if args.scheduler == "linear":
                    scheduler.step()  # 更新学习率优化
                else:
                    # scheduler.step(loss.item())
                    pass
                optimizer.zero_grad()  # 梯度清空
                global_step += 1
                local_steps += 1
                epoch_iterator.set_postfix(Loss=tr_loss / local_steps)

        results = evaluate(args, eval_dataset, model, tokenizer, run_batch_fn_eval, desc=str(global_step))  # 更新

        if args.local_rank in [-1, 0]:
            for key, value in results.items():
                tb_writer.add_scalar("eval_{}".format(key), value, global_step)

            tb_writer.add_scalar("loss", tr_loss / local_steps, global_step)
            if args.scheduler == "reducelr":
                # print("before scheduler step")
                scheduler.step(results["loss"])
                # print("after scheduler step")
                tb_writer.add_scalar("lr", args.learning_rate)
            else:
                tb_writer.add_scalar("lr", scheduler.get_last_lr()[0], global_step)

            checkpoint_prefix = "checkpoint"
            # Save model checkpoint
            output_dir = os.path.join(args.output_dir, "{}-{}".format(checkpoint_prefix, global_step))
            os.makedirs(output_dir, exist_ok=True)
            model_to_save = (
                model.module if hasattr(model, "module") else model
            )  # Take care of distributed/parallel training

            # if results["loss"] < global_eval:
            logger.info("Saving model checkpoint to %s", output_dir)
            global_eval = results["loss"]
            model_to_save.save_pretrained(output_dir)
            tokenizer.save_pretrained(output_dir)

            torch.save(args, os.path.join(output_dir, "training_args.bin"))
            with open(os.path.join(output_dir, "params.json"), "w") as jsonfile:
                json.dump(args.params, jsonfile, indent=2, default=lambda x: str(x))
                logger.info("Saving model checkpoint to %s", output_dir)

    if args.local_rank in [-1, 0]:
        tb_writer.close()

    return global_step, tr_loss / local_steps


def evaluate(args, eval_dataset, model: PreTrainedModel, tokenizer: PreTrainedTokenizer, run_batch_fn, desc="") -> Dict:
    """
    应该就是一个验证集
    Args:
        args:
        eval_dataset:
        model:
        tokenizer:
        run_batch_fn:
        desc:

    Returns:

    """
    if args.local_rank in [-1, 0]:
        eval_output_dir = args.output_dir
        os.makedirs(eval_output_dir, exist_ok=True)

    # eval_batch_size for selection must be 1 to handle variable number of candidates
    if args.task == "selection":
        args.eval_batch_size = 1
    else:
        args.eval_batch_size = args.per_gpu_eval_batch_size * max(1, args.n_gpu)

    eval_sampler = SequentialSampler(eval_dataset)
    eval_dataloader = DataLoader(
        eval_dataset,
        sampler=eval_sampler,
        batch_size=args.eval_batch_size,
        collate_fn=eval_dataset.collate_fn
    )

    # multi-gpu evaluate
    if args.n_gpu > 1 and (args.task != "selection" or eval_dataset.args.eval_all_snippets):
        if not isinstance(model, torch.nn.DataParallel):
            model = torch.nn.DataParallel(model)

    eval_loss = 0.0
    nb_eval_steps = 0
    model.eval()
    data_infos = []
    all_preds = []
    all_labels = []
    for batch in tqdm(eval_dataloader, desc="Evaluating", disable=args.local_rank not in [-1, 0]):
        with torch.no_grad():
            loss, lm_logits, mc_logits, mc_labels = run_batch_fn(args, model, batch)
            if args.task == "detection":
                mc_logits = mc_logits.sigmoid()
            if args.task in ["selection", "detection"]:
                data_infos.append(batch[-1])
            all_preds.append(mc_logits.detach().cpu().numpy())
            all_labels.append(mc_labels.detach().cpu().numpy())
            # print("all preds: ",all_preds)
            # print("all labels: ", all_labels)
            eval_loss += loss.mean().item()
        nb_eval_steps += 1

    eval_loss = eval_loss / nb_eval_steps

    if args.task.lower() == "generation":
        perplexity = torch.exp(torch.tensor(eval_loss))
        result = {"perplexity": perplexity, "loss": eval_loss}

    if args.local_rank in [-1, 0]:
        output_eval_file = os.path.join(eval_output_dir, "eval_results.txt")
        with open(output_eval_file, "a") as writer:
            logger.info("***** Eval results %s *****" % desc)
            writer.write("***** Eval results %s *****\n" % desc)
            for key in sorted(result.keys()):
                logger.info("  %s = %s", key, str(result[key]))
                writer.write("%s = %s\n" % (key, str(result[key])))

    return result


def main():
    parser = argparse.ArgumentParser()

    # Required parameters
    parser.add_argument("--params_file", type=str, default="config/params.json", help="JSON configuration file")
    parser.add_argument("--eval_only", action="store_true",
                        help="Perform evaluation only")
    parser.add_argument("--previous_model", type=str,
                        help="Previous train model")
    parser.add_argument("--checkpoint", type=str, help="Saved checkpoint directory")
    parser.add_argument("--history_max_tokens", type=int, default=-1,
                        help="Maximum length in tokens for history, will override that value in config.")
    parser.add_argument("--knowledge_max_tokens", type=int, default=-1,
                        help="Maximum length in tokens for knowledge, will override that value in config.")
    parser.add_argument("--dataroot", type=str, default="data",
                        help="Path to dataset.")
    parser.add_argument("--top_weights", type=int, default=-1,
                        help="Triples from top-k ent to put attention on (recommended 5")
    parser.add_argument("--attn_type", type=str, default=["context", "question"],
                        help="Attention matrix is computed based on the attn_type")
    parser.add_argument("--knowledge_file", type=str, default="knowledge.json",
                        help="knowledge file name.")
    parser.add_argument("--dataset", type=str, default="incar", choices=["incar", "camrest", "woz2.1"],
                        help="dataset name.")
    parser.add_argument("--scheduler", type=str, default="linear", choices=["linear", "reducelr"])
    parser.add_argument("--eval_dataset", type=str, default="val",
                        help="Dataset to evaluate on, will load dataset from {dataroot}/{eval_dataset}")
    parser.add_argument("--no_labels", action="store_true",
                        help="Read a dataset without labels.json. This option is useful when running "
                             "knowledge-seeking turn detection on test dataset where labels.json is not available.")
    parser.add_argument("--labels_file", type=str, default=None,
                        help="If set, the labels will be loaded not from the default path, but from this file instead."
                             "This option is useful to take the outputs from the previous task in the pipe-lined evaluation.")
    parser.add_argument("--output_file", type=str, default="", help="Predictions will be written to this file.")
    parser.add_argument("--negative_sample_method", type=str, choices=["all", "mix", "oracle"],
                        default="all",
                        help="Negative sampling method for knowledge selection, will override the value in config.")
    parser.add_argument("--eval_all_snippets", action='store_true',
                        help="If set, the candidates to be selected would be all knowledge snippets, not sampled subset.")
    parser.add_argument("--exp_name", type=str, default="pludg-gpt2",
                        help="Name of the experiment, checkpoints will be stored in runs/{exp_name}")
    parser.add_argument("--eval_desc", type=str, default="",
                        help="Optional description to be listed in eval_results.txt")
    parser.add_argument("--device", type=str, default="cuda" if torch.cuda.is_available() else "cpu",
                        help="Device (cuda or cpu)")
    parser.add_argument("--local_rank", type=int, default=-1,
                        help="Local rank for distributed training (-1: not distributed)")
    args = parser.parse_args()

    # Setup logging
    logging.basicConfig(
        format="%(asctime)s - %(levelname)s - %(filename)s:%(lineno)d : %(message)s",
        datefmt="%m/%d/%Y %H:%M:%S",
        level=logging.INFO if args.local_rank in [-1, 0] else logging.WARN,
    )

    if args.dataset == "incar":
        from scripts.dataset_incar import EvalDataset, Dataset, SPECIAL_TOKENS
    elif args.dataset == "camrest":
        from scripts.dataset_camrest import EvalDataset, Dataset, SPECIAL_TOKENS
    elif args.dataset == "woz2.1":
        from scripts.dataset_woz2_1 import EvalDataset, Dataset, SPECIAL_TOKENS

    args = parser.parse_args()
    params = json.load(open(args.params_file, "r"))
    args = vars(args)

    update_additional_params(params, args)
    args.update(params)
    args = Namespace(**args)

    args.params = params  # used for saving checkpoints
    tokenizer = AutoTokenizer.from_pretrained(args.model_name_or_path)
    set_default_params(args)
    dataset_args = Namespace(**args.dataset_args)
    dataset_args.task = args.task
    dataset_args.top_weights = args.top_weights

    # Setup CUDA, GPU & distributed training
    args.distributed = (args.local_rank != -1)
    if not args.distributed:
        device = torch.device("cuda:0" if torch.cuda.is_available() else "cpu")
    else:  # Initializes the distributed backend which will take care of sychronizing nodes/GPUs
        torch.cuda.set_device(args.local_rank)
        device = torch.device("cuda", args.local_rank)
        torch.distributed.init_process_group(backend="nccl", init_method='env://')
    args.n_gpu = torch.cuda.device_count() if not args.distributed else 1
    args.device = device

    set_seed(args)
    args.train_batch_size = 2

    dataset_class, model_class, run_batch_fn_train, run_batch_fn_eval = Dataset, GPT2LMHeadModel, run_batch_generation, run_batch_generation
    model = None
    if args.eval_only:
        pass
    else:
        if args.previous_model is not None:
            tokenizer = AutoTokenizer.from_pretrained(args.previous_model)
            model = GPT2LMHeadModel.from_pretrained(args.previous_model)
        else:
            # 一些模型参数的配置
            config = AutoConfig.from_pretrained(args.model_name_or_path)
            # set output_past to False for DataParallel to work during evaluation
            config.output_past = False
            config.knowledge_max_tokens = dataset_args.knowledge_max_tokens
            tokenizer = AutoTokenizer.from_pretrained(args.model_name_or_path)
            tokenizer.add_special_tokens(SPECIAL_TOKENS)
            # 模型是来自参数设定
            model = model_class.from_pretrained(args.model_name_or_path, config=config)
            model.resize_token_embeddings(len(tokenizer))

    model.to(args.device)

    # training
    if not args.eval_only:

        train_dataset = dataset_class(dataset_args, tokenizer, name=args.dataset, split_type="train")
        eval_dataset = dataset_class(dataset_args, tokenizer, name=args.dataset, split_type="val")

        train_sampler = SequentialSampler(train_dataset) if args.local_rank == -1 else DistributedSampler(train_dataset)
        train_dataloader = DataLoader(train_dataset, sampler=train_sampler, batch_size=args.train_batch_size,
                                      collate_fn=train_dataset.collate_fn)

        t_total = len(train_dataloader) // args.gradient_accumulation_steps * args.num_train_epochs

        # 进行模型训练
        global_step, tr_loss = train(args, train_dataset, eval_dataset, model, tokenizer, run_batch_fn_train,
                                     run_batch_fn_eval)
        logger.info(" global_step = %s, average loss = %s", global_step, tr_loss)

        # Saving best-practices: if you use save_pretrained for the model and tokenizer, you can reload them using from_pretrained()
        if args.local_rank in [-1, 0]:
            os.makedirs(args.output_dir, exist_ok=True)

            logger.info("Saving model checkpoint to %s", args.output_dir)
            model_to_save = (
                model.module if hasattr(model, "module") else model
            )  # Take care of distributed/parallel training
            model_to_save.save_pretrained(args.output_dir)
            tokenizer.save_pretrained(args.output_dir)

            # Good practice: save your training arguments together with the trained model
            torch.save(args, os.path.join(args.output_dir, "training_args.bin"))
            with open(os.path.join(args.output_dir, "params.json"), "w") as jsonfile:
                json.dump(params, jsonfile, indent=2)

            # Load a trained model and vocabulary that you have fine-tuned
            model = model_class.from_pretrained(args.output_dir)
            tokenizer = AutoTokenizer.from_pretrained(args.output_dir, )
            model.to(args.device)

    # Evaluation
    result = {}
    if args.local_rank in [-1, 0]:
        eval_dataset = dataset_class(dataset_args, tokenizer, name=args.dataset, split_type=args.eval_dataset,
                                     labels=not args.no_labels, labels_file=args.labels_file)
        result = evaluate(args, eval_dataset, model, tokenizer, run_batch_fn_eval,
                          desc=args.eval_desc or args.eval_dataset)
    return result


if __name__ == "__main__":
    main()
