# Supplementary material for: PluDG: enhancing task-oriented dialogue system with knowledge graph plug-in module
Source: PeerJ Comput Sci. 2023 Nov 24;9:e1707. doi: 10.7717/peerj-cs.1707 (PMC10703105; doi:10.7717/peerj-cs.1707)
Supplement: Supplemental Information 1 [file peerj-cs-09-1707-s001.zip › decoder/utils/dataset_utils.py]

def pad_ids(arrays, padding, max_length=-1, forward=True):
    if max_length < 0:
        max_length = max(list(map(len, arrays)))
    if forward:
        arrays = [
            array + [padding] * (max_length - len(array))
            for array in arrays
        ]
    else:
        arrays = [
            [padding] * (max_length - len(array)) + array
            for array in arrays
        ]
    return arrays


def truncate_sequences(sequences, max_length):
    words_to_cut = sum(list(map(len, sequences))) - max_length
    if words_to_cut <= 0:
        return sequences

    while words_to_cut > len(sequences[0]):
        words_to_cut -= len(sequences[0])
        sequences = sequences[1:]

    sequences[0] = sequences[0][words_to_cut:]
    return sequences
