# Supplementary material for: PluDG: enhancing task-oriented dialogue system with knowledge graph plug-in module
Source: PeerJ Comput Sci. 2023 Nov 24;9:e1707. doi: 10.7717/peerj-cs.1707 (PMC10703105; doi:10.7717/peerj-cs.1707)
Supplement: Supplemental Information 1 [file peerj-cs-09-1707-s001.zip › plugin/data/camrest_test.txt]

1 i need to find an expensive restauant that 's in the south section of the city .==there are several restaurants in the south part of town that serve expensive food . do you have a cuisine preference ?==['south', 'expensive']

1 i need to find an expensive restauant that 's in the south section of the city .==there are several restaurants in the south part of town that serve expensive food . do you have a cuisine preference ?==no i do n't care about the type of cuisine .==api_call dontcare south expensive==['south', 'expensive']

0 the_good_luck_chinese_food_takeaway address 82_cherry_hinton_road_cherry_hinton name address
0 the_good_luck_chinese_food_takeaway area south name area
0 the_good_luck_chinese_food_takeaway food chinese name food
0 the_good_luck_chinese_food_takeaway phone 01223_244149 name phone
0 the_good_luck_chinese_food_takeaway pricerange expensive name pricerange
0 the_good_luck_chinese_food_takeaway postcode cb17ag name postcode
0 taj_tandoori address 64_cherry_hinton_road_cherry_hinton name address
0 taj_tandoori area south name area
0 taj_tandoori food indian name food
0 taj_tandoori phone 01223_412299 name phone
0 taj_tandoori pricerange expensive name pricerange
0 taj_tandoori postcode cb17aa name postcode
0 chiquito_restaurant_bar address 2g_cambridge_leisure_park_cherry_hinton_road_cherry_hinton name address
0 chiquito_restaurant_bar area south name area
0 chiquito_restaurant_bar food mexican name food
0 chiquito_restaurant_bar phone 01223_400170 name phone
0 chiquito_restaurant_bar pricerange expensive name pricerange
0 chiquito_restaurant_bar postcode cb17dy name postcode
0 peking_restaurant address 10_homerton_street_city_centre name address
0 peking_restaurant area south name area
0 peking_restaurant food chinese name food
0 peking_restaurant phone 01223_354755 name phone
0 peking_restaurant pricerange expensive name pricerange
0 peking_restaurant postcode cb28nx name postcode
0 frankie_and_bennys address cambridge_leisure_park_clifton_way_cherry_hinton name address
0 frankie_and_bennys area south name area
0 frankie_and_bennys food italian name food
0 frankie_and_bennys phone 01223_412430 name phone
0 frankie_and_bennys pricerange expensive name pricerange
0 frankie_and_bennys postcode cb17dy name postcode
1 i need to find an expensive restauant that 's in the south section of the city .==there are several restaurants in the south part of town that serve expensive food . do you have a cuisine preference ?==no i do n't care about the type of cuisine .==api_call dontcare south expensive==<silence>==chiquito_restaurant_bar is a mexican restaurant located in the south part of town .==['chiquito_restaurant_bar', 'mexican', 'south']

0 the_good_luck_chinese_food_takeaway address 82_cherry_hinton_road_cherry_hinton name address
0 the_good_luck_chinese_food_takeaway area south name area
0 the_good_luck_chinese_food_takeaway food chinese name food
0 the_good_luck_chinese_food_takeaway phone 01223_244149 name phone
0 the_good_luck_chinese_food_takeaway pricerange expensive name pricerange
0 the_good_luck_chinese_food_takeaway postcode cb17ag name postcode
0 taj_tandoori address 64_cherry_hinton_road_cherry_hinton name address
0 taj_tandoori area south name area
0 taj_tandoori food indian name food
0 taj_tandoori phone 01223_412299 name phone
0 taj_tandoori pricerange expensive name pricerange
0 taj_tandoori postcode cb17aa name postcode
0 chiquito_restaurant_bar address 2g_cambridge_leisure_park_cherry_hinton_road_cherry_hinton name address
0 chiquito_restaurant_bar area south name area
0 chiquito_restaurant_bar food mexican name food
0 chiquito_restaurant_bar phone 01223_400170 name phone
0 chiquito_restaurant_bar pricerange expensive name pricerange
0 chiquito_restaurant_bar postcode cb17dy name postcode
0 peking_restaurant address 10_homerton_street_city_centre name address
0 peking_restaurant area south name area
0 peking_restaurant food chinese name food
0 peking_restaurant phone 01223_354755 name phone
0 peking_restaurant pricerange expensive name pricerange
0 peking_restaurant postcode cb28nx name postcode
0 frankie_and_bennys address cambridge_leisure_park_clifton_way_cherry_hinton name address
0 frankie_and_bennys area south name area
0 frankie_and_bennys food italian name food
0 frankie_and_bennys phone 01223_412430 name phone
0 frankie_and_bennys pricerange expensive name pricerange
0 frankie_and_bennys postcode cb17dy name postcode
1 i need to find an expensive restauant that 's in the south section of the city .==there are several restaurants in the south part of town that serve expensive food . do you have a cuisine preference ?==no i do n't care about the type of cuisine .==api_call dontcare south expensive==<silence>==chiquito_restaurant_bar is a mexican restaurant located in the south part of town .==what is their address ?==there address is 2g_cambridge_leisure_park_cherry_hinton_road_cherry_hinton , it there anything else i can help you with ?==['2g_cambridge_leisure_park_cherry_hinton_road_cherry_hinton']

0 the_good_luck_chinese_food_takeaway address 82_cherry_hinton_road_cherry_hinton name address
0 the_good_luck_chinese_food_takeaway area south name area
0 the_good_luck_chinese_food_takeaway food chinese name food
0 the_good_luck_chinese_food_takeaway phone 01223_244149 name phone
0 the_good_luck_chinese_food_takeaway pricerange expensive name pricerange
0 the_good_luck_chinese_food_takeaway postcode cb17ag name postcode
0 taj_tandoori address 64_cherry_hinton_road_cherry_hinton name address
0 taj_tandoori area south name area
0 taj_tandoori food indian name food
0 taj_tandoori phone 01223_412299 name phone
0 taj_tandoori pricerange expensive name pricerange
0 taj_tandoori postcode cb17aa name postcode
0 chiquito_restaurant_bar address 2g_cambridge_leisure_park_cherry_hinton_road_cherry_hinton name address
0 chiquito_restaurant_bar area south name area
0 chiquito_restaurant_bar food mexican name food
0 chiquito_restaurant_bar phone 01223_400170 name phone
0 chiquito_restaurant_bar pricerange expensive name pricerange
0 chiquito_restaurant_bar postcode cb17dy name postcode
0 peking_restaurant address 10_homerton_street_city_centre name address
0 peking_restaurant area south name area
0 peking_restaurant food chinese name food
0 peking_restaurant phone 01223_354755 name phone
0 peking_restaurant pricerange expensive name pricerange
0 peking_restaurant postcode cb28nx name postcode
0 frankie_and_bennys address cambridge_leisure_park_clifton_way_cherry_hinton name address
0 frankie_and_bennys area south name area
0 frankie_and_bennys food italian name food
0 frankie_and_bennys phone 01223_412430 name phone
0 frankie_and_bennys pricerange expensive name pricerange
0 frankie_and_bennys postcode cb17dy name postcode
1 i need to find an expensive restauant that 's in the south section of the city .==there are several restaurants in the south part of town that serve expensive food . do you have a cuisine preference ?==no i do n't care about the type of cuisine .==api_call dontcare south expensive==<silence>==chiquito_restaurant_bar is a mexican restaurant located in the south part of town .==what is their address ?==there address is 2g_cambridge_leisure_park_cherry_hinton_road_cherry_hinton , it there anything else i can help you with ?==what is the food type they serve ?==they serve mexican food .==['mexican']

0 the_good_luck_chinese_food_takeaway address 82_cherry_hinton_road_cherry_hinton name address
0 the_good_luck_chinese_food_takeaway area south name area
0 the_good_luck_chinese_food_takeaway food chinese name food
0 the_good_luck_chinese_food_takeaway phone 01223_244149 name phone
0 the_good_luck_chinese_food_takeaway pricerange expensive name pricerange
0 the_good_luck_chinese_food_takeaway postcode cb17ag name postcode
0 taj_tandoori address 64_cherry_hinton_road_cherry_hinton name address
0 taj_tandoori area south name area
0 taj_tandoori food indian name food
0 taj_tandoori phone 01223_412299 name phone
0 taj_tandoori pricerange expensive name pricerange
0 taj_tandoori postcode cb17aa name postcode
0 chiquito_restaurant_bar address 2g_cambridge_leisure_park_cherry_hinton_road_cherry_hinton name address
0 chiquito_restaurant_bar area south name area
0 chiquito_restaurant_bar food mexican name food
0 chiquito_restaurant_bar phone 01223_400170 name phone
0 chiquito_restaurant_bar pricerange expensive name pricerange
0 chiquito_restaurant_bar postcode cb17dy name postcode
0 peking_restaurant address 10_homerton_street_city_centre name address
0 peking_restaurant area south name area
0 peking_restaurant food chinese name food
0 peking_restaurant phone 01223_354755 name phone
0 peking_restaurant pricerange expensive name pricerange
0 peking_restaurant postcode cb28nx name postcode
0 frankie_and_bennys address cambridge_leisure_park_clifton_way_cherry_hinton name address
0 frankie_and_bennys area south name area
0 frankie_and_bennys food italian name food
0 frankie_and_bennys phone 01223_412430 name phone
0 frankie_and_bennys pricerange expensive name pricerange
0 frankie_and_bennys postcode cb17dy name postcode
1 i need to find an expensive restauant that 's in the south section of the city .==there are several restaurants in the south part of town that serve expensive food . do you have a cuisine preference ?==no i do n't care about the type of cuisine .==api_call dontcare south expensive==<silence>==chiquito_restaurant_bar is a mexican restaurant located in the south part of town .==what is their address ?==there address is 2g_cambridge_leisure_park_cherry_hinton_road_cherry_hinton , it there anything else i can help you with ?==what is the food type they serve ?==they serve mexican food .==nope , that 's what i was looking for . thanks a lot !==thank you very much for using the cambridge restaurant system .==[]

1 i want somewhere that serves traditional food .==there are no traditional restaurants in the city . can i help you with a different type of cuisine ?==[]

1 i want somewhere that serves traditional food .==there are no traditional restaurants in the city . can i help you with a different type of cuisine ?==how abou asian oriental food==there are 5 restaurants meeting your criteria . what area and price range did you have in mind ?==[]

1 i want somewhere that serves traditional food .==there are no traditional restaurants in the city . can i help you with a different type of cuisine ?==how abou asian oriental food==there are 5 restaurants meeting your criteria . what area and price range did you have in mind ?==what is the address and phone number ?==api_call asian_oriental dontcare dontcare==['asian_oriental']

0 dojo_noodle_bar address 40210_millers_yard_city_centre name address
0 dojo_noodle_bar area centre name area
0 dojo_noodle_bar food asian_oriental name food
0 dojo_noodle_bar phone 01223_363471 name phone
0 dojo_noodle_bar pricerange cheap name pricerange
0 dojo_noodle_bar postcode cb21rq name postcode
0 yippee_noodle_bar address 40428_king_street_city_centre name address
0 yippee_noodle_bar area centre name area
0 yippee_noodle_bar food asian_oriental name food
0 yippee_noodle_bar phone 01223_518111 name phone
0 yippee_noodle_bar pricerange moderate name pricerange
0 yippee_noodle_bar postcode cb11lh name postcode
0 j_restaurant address 86_regent_street_city_centre name address
0 j_restaurant area centre name area
0 j_restaurant food asian_oriental name food
0 j_restaurant phone 01223_307581 name phone
0 j_restaurant pricerange cheap name pricerange
0 j_restaurant postcode cb21dp name postcode
0 saigon_city address 169_high_street_chesterton_chesterton name address
0 saigon_city area north name area
0 saigon_city food asian_oriental name food
0 saigon_city phone 01223_356555 name phone
0 saigon_city pricerange expensive name pricerange
0 saigon_city postcode cb41nl name postcode
0 kymmoy address 52_mill_road_city_centre name address
0 kymmoy area centre name area
0 kymmoy food asian_oriental name food
0 kymmoy phone 01223_311911 name phone
0 kymmoy pricerange expensive name pricerange
0 kymmoy postcode cb12as name postcode
1 i want somewhere that serves traditional food .==there are no traditional restaurants in the city . can i help you with a different type of cuisine ?==how abou asian oriental food==there are 5 restaurants meeting your criteria . what area and price range did you have in mind ?==what is the address and phone number ?==api_call asian_oriental dontcare dontcare==<silence>==the dojo_noodle_bar serves asian_oriental food . they are located at 40210_millers_yard_city_centre and their phone number is 01223_363471 .==['dojo_noodle_bar', 'asian_oriental', '40210_millers_yard_city_centre', '01223_363471']

0 dojo_noodle_bar address 40210_millers_yard_city_centre name address
0 dojo_noodle_bar area centre name area
0 dojo_noodle_bar food asian_oriental name food
0 dojo_noodle_bar phone 01223_363471 name phone
0 dojo_noodle_bar pricerange cheap name pricerange
0 dojo_noodle_bar postcode cb21rq name postcode
0 yippee_noodle_bar address 40428_king_street_city_centre name address
0 yippee_noodle_bar area centre name area
0 yippee_noodle_bar food asian_oriental name food
0 yippee_noodle_bar phone 01223_518111 name phone
0 yippee_noodle_bar pricerange moderate name pricerange
0 yippee_noodle_bar postcode cb11lh name postcode
0 j_restaurant address 86_regent_street_city_centre name address
0 j_restaurant area centre name area
0 j_restaurant food asian_oriental name food
0 j_restaurant phone 01223_307581 name phone
0 j_restaurant pricerange cheap name pricerange
0 j_restaurant postcode cb21dp name postcode
0 saigon_city address 169_high_street_chesterton_chesterton name address
0 saigon_city area north name area
0 saigon_city food asian_oriental name food
0 saigon_city phone 01223_356555 name phone
0 saigon_city pricerange expensive name pricerange
0 saigon_city postcode cb41nl name postcode
0 kymmoy address 52_mill_road_city_centre name address
0 kymmoy area centre name area
0 kymmoy food asian_oriental name food
0 kymmoy phone 01223_311911 name phone
0 kymmoy pricerange expensive name pricerange
0 kymmoy postcode cb12as name postcode
1 i want somewhere that serves traditional food .==there are no traditional restaurants in the city . can i help you with a different type of cuisine ?==how abou asian oriental food==there are 5 restaurants meeting your criteria . what area and price range did you have in mind ?==what is the address and phone number ?==api_call asian_oriental dontcare dontcare==<silence>==the dojo_noodle_bar serves asian_oriental food . they are located at 40210_millers_yard_city_centre and their phone number is 01223_363471 .==thank you . good bye .==good bye==[]

1 i 'd like to find a moderately priced chinese restaurant .==api_call chinese dontcare moderate==['chinese', 'moderate']

0 jinling_noodle_bar address 11_peas_hill_city_centre name address
0 jinling_noodle_bar area centre name area
0 jinling_noodle_bar food chinese name food
0 jinling_noodle_bar phone 01223_566188 name phone
0 jinling_noodle_bar pricerange moderate name pricerange
0 jinling_noodle_bar postcode cb23pp name postcode
0 lan_hong_house address 12_norfolk_street_city_centre name address
0 lan_hong_house area centre name area
0 lan_hong_house food chinese name food
0 lan_hong_house phone 01223_350420 name phone
0 lan_hong_house pricerange moderate name pricerange
0 lan_hong_house postcode cb12lf name postcode
0 golden_wok address 191_histon_road_chesterton name address
0 golden_wok area north name area
0 golden_wok food chinese name food
0 golden_wok phone 01223_350688 name phone
0 golden_wok pricerange moderate name pricerange
0 golden_wok postcode cb43hl name postcode
0 shanghai_family_restaurant address 39_burleigh_street_city_centre name address
0 shanghai_family_restaurant area centre name area
0 shanghai_family_restaurant food chinese name food
0 shanghai_family_restaurant phone 01223_301761 name phone
0 shanghai_family_restaurant pricerange moderate name pricerange
0 shanghai_family_restaurant postcode cb11dg name postcode
1 i 'd like to find a moderately priced chinese restaurant .==api_call chinese dontcare moderate==<silence>==golden_wok is a moderately priced chinese restaurant in north .==['golden_wok', 'chinese', 'north']

0 jinling_noodle_bar address 11_peas_hill_city_centre name address
0 jinling_noodle_bar area centre name area
0 jinling_noodle_bar food chinese name food
0 jinling_noodle_bar phone 01223_566188 name phone
0 jinling_noodle_bar pricerange moderate name pricerange
0 jinling_noodle_bar postcode cb23pp name postcode
0 lan_hong_house address 12_norfolk_street_city_centre name address
0 lan_hong_house area centre name area
0 lan_hong_house food chinese name food
0 lan_hong_house phone 01223_350420 name phone
0 lan_hong_house pricerange moderate name pricerange
0 lan_hong_house postcode cb12lf name postcode
0 golden_wok address 191_histon_road_chesterton name address
0 golden_wok area north name area
0 golden_wok food chinese name food
0 golden_wok phone 01223_350688 name phone
0 golden_wok pricerange moderate name pricerange
0 golden_wok postcode cb43hl name postcode
0 shanghai_family_restaurant address 39_burleigh_street_city_centre name address
0 shanghai_family_restaurant area centre name area
0 shanghai_family_restaurant food chinese name food
0 shanghai_family_restaurant phone 01223_301761 name phone
0 shanghai_family_restaurant pricerange moderate name pricerange
0 shanghai_family_restaurant postcode cb11dg name postcode
1 i 'd like to find a moderately priced chinese restaurant .==api_call chinese dontcare moderate==<silence>==golden_wok is a moderately priced chinese restaurant in north .==can you give me the address , phone number , and area code ?==the golden_wok is at 191_histon_road_chesterton , post code cb43hl . the phone number is 01223_350688 .==['golden_wok', '191_histon_road_chesterton', 'cb43hl', '01223_350688']

0 jinling_noodle_bar address 11_peas_hill_city_centre name address
0 jinling_noodle_bar area centre name area
0 jinling_noodle_bar food chinese name food
0 jinling_noodle_bar phone 01223_566188 name phone
0 jinling_noodle_bar pricerange moderate name pricerange
0 jinling_noodle_bar postcode cb23pp name postcode
0 lan_hong_house address 12_norfolk_street_city_centre name address
0 lan_hong_house area centre name area
0 lan_hong_house food chinese name food
0 lan_hong_house phone 01223_350420 name phone
0 lan_hong_house pricerange moderate name pricerange
0 lan_hong_house postcode cb12lf name postcode
0 golden_wok address 191_histon_road_chesterton name address
0 golden_wok area north name area
0 golden_wok food chinese name food
0 golden_wok phone 01223_350688 name phone
0 golden_wok pricerange moderate name pricerange
0 golden_wok postcode cb43hl name postcode
0 shanghai_family_restaurant address 39_burleigh_street_city_centre name address
0 shanghai_family_restaurant area centre name area
0 shanghai_family_restaurant food chinese name food
0 shanghai_family_restaurant phone 01223_301761 name phone
0 shanghai_family_restaurant pricerange moderate name pricerange
0 shanghai_family_restaurant postcode cb11dg name postcode
1 i 'd like to find a moderately priced chinese restaurant .==api_call chinese dontcare moderate==<silence>==golden_wok is a moderately priced chinese restaurant in north .==can you give me the address , phone number , and area code ?==the golden_wok is at 191_histon_road_chesterton , post code cb43hl . the phone number is 01223_350688 .==thank you very much for the address of the golden_wok !==you 're welcome . good bye !==[]

1 i 'd like to find a restaurant that serves swiss food .==im sorry there are no restaurants offering swiss food in your area .==[]

1 i 'd like to find a restaurant that serves swiss food .==im sorry there are no restaurants offering swiss food in your area .==is there any restaurants that serve vietnamese food ?==api_call vietnamese dontcare dontcare==['vietnamese']

0 thanh_binh address 17_magdalene_street_city_centre name address
0 thanh_binh area west name area
0 thanh_binh food vietnamese name food
0 thanh_binh phone 01223_362456 name phone
0 thanh_binh pricerange cheap name pricerange
0 thanh_binh postcode cb30af name postcode
1 i 'd like to find a restaurant that serves swiss food .==im sorry there are no restaurants offering swiss food in your area .==is there any restaurants that serve vietnamese food ?==api_call vietnamese dontcare dontcare==<silence>==thanh_binh serves vietnamese food . is there anything else i can help you with ?==['thanh_binh', 'vietnamese']

0 thanh_binh address 17_magdalene_street_city_centre name address
0 thanh_binh area west name area
0 thanh_binh food vietnamese name food
0 thanh_binh phone 01223_362456 name phone
0 thanh_binh pricerange cheap name pricerange
0 thanh_binh postcode cb30af name postcode
1 i 'd like to find a restaurant that serves swiss food .==im sorry there are no restaurants offering swiss food in your area .==is there any restaurants that serve vietnamese food ?==api_call vietnamese dontcare dontcare==<silence>==thanh_binh serves vietnamese food . is there anything else i can help you with ?==what 's the address ?==thanh_binh 's address is 17_magdalene_street_city_centre==['thanh_binh', '17_magdalene_street_city_centre']

0 thanh_binh address 17_magdalene_street_city_centre name address
0 thanh_binh area west name area
0 thanh_binh food vietnamese name food
0 thanh_binh phone 01223_362456 name phone
0 thanh_binh pricerange cheap name pricerange
0 thanh_binh postcode cb30af name postcode
1 i 'd like to find a restaurant that serves swiss food .==im sorry there are no restaurants offering swiss food in your area .==is there any restaurants that serve vietnamese food ?==api_call vietnamese dontcare dontcare==<silence>==thanh_binh serves vietnamese food . is there anything else i can help you with ?==what 's the address ?==thanh_binh 's address is 17_magdalene_street_city_centre==thank you , goodbye .==thank you , goodbye .==[]

1 i am looking for a restaurant that serves caribbean food and in the moderate price range .==there is not a caribbean restaurant in the moderate price range . would you like a different restaurant ?==['moderate']

1 i am looking for a restaurant that serves caribbean food and in the moderate price range .==there is not a caribbean restaurant in the moderate price range . would you like a different restaurant ?==are there any spanish restaurants ?==api_call spanish dontcare moderate==['spanish', 'moderate']

0 la_tasca address 14_-16_bridge_street name address
0 la_tasca area centre name area
0 la_tasca food spanish name food
0 la_tasca phone 01223_464630 name phone
0 la_tasca pricerange moderate name pricerange
0 la_tasca postcode cb21uf name postcode
1 i am looking for a restaurant that serves caribbean food and in the moderate price range .==there is not a caribbean restaurant in the moderate price range . would you like a different restaurant ?==are there any spanish restaurants ?==api_call spanish dontcare moderate==<silence>==yes . la_tasca is a nice spanish restaurant in the moderate price range .==['la_tasca', 'spanish', 'moderate']

0 la_tasca address 14_-16_bridge_street name address
0 la_tasca area centre name area
0 la_tasca food spanish name food
0 la_tasca phone 01223_464630 name phone
0 la_tasca pricerange moderate name pricerange
0 la_tasca postcode cb21uf name postcode
1 i am looking for a restaurant that serves caribbean food and in the moderate price range .==there is not a caribbean restaurant in the moderate price range . would you like a different restaurant ?==are there any spanish restaurants ?==api_call spanish dontcare moderate==<silence>==yes . la_tasca is a nice spanish restaurant in the moderate price range .==what is the address , phone number , and postcode ?==la_tasca is located at 14_-16_bridge_street and the postcode is cb21uf . their phone number is 1223 464630. may i help you with anything else ?==['la_tasca', '14_-16_bridge_street', 'cb21uf']

0 la_tasca address 14_-16_bridge_street name address
0 la_tasca area centre name area
0 la_tasca food spanish name food
0 la_tasca phone 01223_464630 name phone
0 la_tasca pricerange moderate name pricerange
0 la_tasca postcode cb21uf name postcode
1 i am looking for a restaurant that serves caribbean food and in the moderate price range .==there is not a caribbean restaurant in the moderate price range . would you like a different restaurant ?==are there any spanish restaurants ?==api_call spanish dontcare moderate==<silence>==yes . la_tasca is a nice spanish restaurant in the moderate price range .==what is the address , phone number , and postcode ?==la_tasca is located at 14_-16_bridge_street and the postcode is cb21uf . their phone number is 1223 464630. may i help you with anything else ?==thank you good bye .==you 're welcome , goodbye .==[]

1 i 'm looking for a restaurant that serves swedish food==there are no restaurants that serve swedish food . are you interested in some other type of food ?==[]

1 i 'm looking for a restaurant that serves swedish food==there are no restaurants that serve swedish food . are you interested in some other type of food ?==yes , how about north american food . i will also need the address , phone number , and postcode .==api_call north_american dontcare dontcare==['north_american']

0 gourmet_burger_kitchen address regent_street_city_centre name address
0 gourmet_burger_kitchen area centre name area
0 gourmet_burger_kitchen food north_american name food
0 gourmet_burger_kitchen phone 01223_312598 name phone
0 gourmet_burger_kitchen pricerange expensive name pricerange
0 gourmet_burger_kitchen postcode cb21ab name postcode
1 i 'm looking for a restaurant that serves swedish food==there are no restaurants that serve swedish food . are you interested in some other type of food ?==yes , how about north american food . i will also need the address , phone number , and postcode .==api_call north_american dontcare dontcare==<silence>==there is one location that servies north_american food . it is and expensive restaurant in the centre of town .==['north_american', 'expensive', 'centre']

0 gourmet_burger_kitchen address regent_street_city_centre name address
0 gourmet_burger_kitchen area centre name area
0 gourmet_burger_kitchen food north_american name food
0 gourmet_burger_kitchen phone 01223_312598 name phone
0 gourmet_burger_kitchen pricerange expensive name pricerange
0 gourmet_burger_kitchen postcode cb21ab name postcode
1 i 'm looking for a restaurant that serves swedish food==there are no restaurants that serve swedish food . are you interested in some other type of food ?==yes , how about north american food . i will also need the address , phone number , and postcode .==api_call north_american dontcare dontcare==<silence>==there is one location that servies north_american food . it is and expensive restaurant in the centre of town .==what is the address , phone number , and postcode ?==the gourmet_burger_kitchen 's phone number is 01223_312598 , they are loated at regent_street_city_centre , and there post code is .cb21ab==['gourmet_burger_kitchen', '01223_312598', 'regent_street_city_centre']

0 gourmet_burger_kitchen address regent_street_city_centre name address
0 gourmet_burger_kitchen area centre name area
0 gourmet_burger_kitchen food north_american name food
0 gourmet_burger_kitchen phone 01223_312598 name phone
0 gourmet_burger_kitchen pricerange expensive name pricerange
0 gourmet_burger_kitchen postcode cb21ab name postcode
1 i 'm looking for a restaurant that serves swedish food==there are no restaurants that serve swedish food . are you interested in some other type of food ?==yes , how about north american food . i will also need the address , phone number , and postcode .==api_call north_american dontcare dontcare==<silence>==there is one location that servies north_american food . it is and expensive restaurant in the centre of town .==what is the address , phone number , and postcode ?==the gourmet_burger_kitchen 's phone number is 01223_312598 , they are loated at regent_street_city_centre , and there post code is .cb21ab==thank you , goodbye .==thank you for using our system . good bye==[]

1 hello , i am looking for a restaurant that serves spanish food in the centre of town .==api_call spanish centre dontcare==['spanish', 'centre']

0 la_tasca address 14_-16_bridge_street name address
0 la_tasca area centre name area
0 la_tasca food spanish name food
0 la_tasca phone 01223_464630 name phone
0 la_tasca pricerange moderate name pricerange
0 la_tasca postcode cb21uf name postcode
0 la_raza address 4_-_6_rose_crescent name address
0 la_raza area centre name area
0 la_raza food spanish name food
0 la_raza phone 01223_464550 name phone
0 la_raza pricerange cheap name pricerange
0 la_raza postcode cb23ll name postcode
1 hello , i am looking for a restaurant that serves spanish food in the centre of town .==api_call spanish centre dontcare==<silence>==la_raza is a cheap spanish restaurant in the centre of town .==['la_raza', 'cheap', 'spanish', 'centre']

0 la_tasca address 14_-16_bridge_street name address
0 la_tasca area centre name area
0 la_tasca food spanish name food
0 la_tasca phone 01223_464630 name phone
0 la_tasca pricerange moderate name pricerange
0 la_tasca postcode cb21uf name postcode
0 la_raza address 4_-_6_rose_crescent name address
0 la_raza area centre name area
0 la_raza food spanish name food
0 la_raza phone 01223_464550 name phone
0 la_raza pricerange cheap name pricerange
0 la_raza postcode cb23ll name postcode
1 hello , i am looking for a restaurant that serves spanish food in the centre of town .==api_call spanish centre dontcare==<silence>==la_raza is a cheap spanish restaurant in the centre of town .==what is the phone number and postcode ?==the phone number to la_raza is 01223_464550 and its postcode is cb23ll==['la_raza', '01223_464550', 'cb23ll']

0 la_tasca address 14_-16_bridge_street name address
0 la_tasca area centre name area
0 la_tasca food spanish name food
0 la_tasca phone 01223_464630 name phone
0 la_tasca pricerange moderate name pricerange
0 la_tasca postcode cb21uf name postcode
0 la_raza address 4_-_6_rose_crescent name address
0 la_raza area centre name area
0 la_raza food spanish name food
0 la_raza phone 01223_464550 name phone
0 la_raza pricerange cheap name pricerange
0 la_raza postcode cb23ll name postcode
1 hello , i am looking for a restaurant that serves spanish food in the centre of town .==api_call spanish centre dontcare==<silence>==la_raza is a cheap spanish restaurant in the centre of town .==what is the phone number and postcode ?==the phone number to la_raza is 01223_464550 and its postcode is cb23ll==okay . thank you , goodbye .==have a great day and enjoy your food .==[]

0 la_tasca address 14_-16_bridge_street name address
0 la_tasca area centre name area
0 la_tasca food spanish name food
0 la_tasca phone 01223_464630 name phone
0 la_tasca pricerange moderate name pricerange
0 la_tasca postcode cb21uf name postcode
0 la_raza address 4_-_6_rose_crescent name address
0 la_raza area centre name area
0 la_raza food spanish name food
0 la_raza phone 01223_464550 name phone
0 la_raza pricerange cheap name pricerange
0 la_raza postcode cb23ll name postcode
1 hello , i am looking for a restaurant that serves spanish food in the centre of town .==api_call spanish centre dontcare==<silence>==la_raza is a cheap spanish restaurant in the centre of town .==what is the phone number and postcode ?==the phone number to la_raza is 01223_464550 and its postcode is cb23ll==okay . thank you , goodbye .==have a great day and enjoy your food .==thank you .==enjoy your day !==[]

1 can you find me a corsica restaurant ?==i 'm sorry , i ca n't find any place with corsica food . do you have a second choice ?==[]

1 can you find me a corsica restaurant ?==i 'm sorry , i ca n't find any place with corsica food . do you have a second choice ?==yes , a restaurant serving british food would be good .==there are 11 restaurants that serve british food . do you have an area or price range preference ?==['british']

1 can you find me a corsica restaurant ?==i 'm sorry , i ca n't find any place with corsica food . do you have a second choice ?==yes , a restaurant serving british food would be good .==there are 11 restaurants that serve british food . do you have an area or price range preference ?==i do not care about the price range , and would just like one in the west part of town .==api_call british west dontcare==['british', 'west']

0 saint_johns_chop_house address 21_-_24_northampton_street name address
0 saint_johns_chop_house area west name area
0 saint_johns_chop_house food british name food
0 saint_johns_chop_house phone 01223_353110 name phone
0 saint_johns_chop_house pricerange moderate name pricerange
0 saint_johns_chop_house postcode cb30ad name postcode
0 graffiti address hotel_felix_whitehouse_lane_huntingdon_road name address
0 graffiti area west name area
0 graffiti food british name food
0 graffiti phone 01223_277977 name phone
0 graffiti pricerange expensive name pricerange
0 graffiti postcode cb30lx name postcode
0 travellers_rest address huntingdon_road_city_centre name address
0 travellers_rest area west name area
0 travellers_rest food british name food
0 travellers_rest phone 01223_276182 name phone
0 travellers_rest pricerange expensive name pricerange
0 travellers_rest postcode cb30df name postcode
1 can you find me a corsica restaurant ?==i 'm sorry , i ca n't find any place with corsica food . do you have a second choice ?==yes , a restaurant serving british food would be good .==there are 11 restaurants that serve british food . do you have an area or price range preference ?==i do not care about the price range , and would just like one in the west part of town .==api_call british west dontcare==<silence>==graffiti is an expensive british restaurant in the west . would you like more information ?==['graffiti', 'expensive', 'british', 'west']

0 saint_johns_chop_house address 21_-_24_northampton_street name address
0 saint_johns_chop_house area west name area
0 saint_johns_chop_house food british name food
0 saint_johns_chop_house phone 01223_353110 name phone
0 saint_johns_chop_house pricerange moderate name pricerange
0 saint_johns_chop_house postcode cb30ad name postcode
0 graffiti address hotel_felix_whitehouse_lane_huntingdon_road name address
0 graffiti area west name area
0 graffiti food british name food
0 graffiti phone 01223_277977 name phone
0 graffiti pricerange expensive name pricerange
0 graffiti postcode cb30lx name postcode
0 travellers_rest address huntingdon_road_city_centre name address
0 travellers_rest area west name area
0 travellers_rest food british name food
0 travellers_rest phone 01223_276182 name phone
0 travellers_rest pricerange expensive name pricerange
0 travellers_rest postcode cb30df name postcode
1 can you find me a corsica restaurant ?==i 'm sorry , i ca n't find any place with corsica food . do you have a second choice ?==yes , a restaurant serving british food would be good .==there are 11 restaurants that serve british food . do you have an area or price range preference ?==i do not care about the price range , and would just like one in the west part of town .==api_call british west dontcare==<silence>==graffiti is an expensive british restaurant in the west . would you like more information ?==i 'd like their address and phone number please .==the address is hotel_felix_whitehouse_lane_huntingdon_road , and the phone number is 01223_277977 . can i find any further information for you ?==['hotel_felix_whitehouse_lane_huntingdon_road', '01223_277977']

0 saint_johns_chop_house address 21_-_24_northampton_street name address
0 saint_johns_chop_house area west name area
0 saint_johns_chop_house food british name food
0 saint_johns_chop_house phone 01223_353110 name phone
0 saint_johns_chop_house pricerange moderate name pricerange
0 saint_johns_chop_house postcode cb30ad name postcode
0 graffiti address hotel_felix_whitehouse_lane_huntingdon_road name address
0 graffiti area west name area
0 graffiti food british name food
0 graffiti phone 01223_277977 name phone
0 graffiti pricerange expensive name pricerange
0 graffiti postcode cb30lx name postcode
0 travellers_rest address huntingdon_road_city_centre name address
0 travellers_rest area west name area
0 travellers_rest food british name food
0 travellers_rest phone 01223_276182 name phone
0 travellers_rest pricerange expensive name pricerange
0 travellers_rest postcode cb30df name postcode
1 can you find me a corsica restaurant ?==i 'm sorry , i ca n't find any place with corsica food . do you have a second choice ?==yes , a restaurant serving british food would be good .==there are 11 restaurants that serve british food . do you have an area or price range preference ?==i do not care about the price range , and would just like one in the west part of town .==api_call british west dontcare==<silence>==graffiti is an expensive british restaurant in the west . would you like more information ?==i 'd like their address and phone number please .==the address is hotel_felix_whitehouse_lane_huntingdon_road , and the phone number is 01223_277977 . can i find any further information for you ?==what is the price range ?==it is expensive .==['expensive']

0 saint_johns_chop_house address 21_-_24_northampton_street name address
0 saint_johns_chop_house area west name area
0 saint_johns_chop_house food british name food
0 saint_johns_chop_house phone 01223_353110 name phone
0 saint_johns_chop_house pricerange moderate name pricerange
0 saint_johns_chop_house postcode cb30ad name postcode
0 graffiti address hotel_felix_whitehouse_lane_huntingdon_road name address
0 graffiti area west name area
0 graffiti food british name food
0 graffiti phone 01223_277977 name phone
0 graffiti pricerange expensive name pricerange
0 graffiti postcode cb30lx name postcode
0 travellers_rest address huntingdon_road_city_centre name address
0 travellers_rest area west name area
0 travellers_rest food british name food
0 travellers_rest phone 01223_276182 name phone
0 travellers_rest pricerange expensive name pricerange
0 travellers_rest postcode cb30df name postcode
1 can you find me a corsica restaurant ?==i 'm sorry , i ca n't find any place with corsica food . do you have a second choice ?==yes , a restaurant serving british food would be good .==there are 11 restaurants that serve british food . do you have an area or price range preference ?==i do not care about the price range , and would just like one in the west part of town .==api_call british west dontcare==<silence>==graffiti is an expensive british restaurant in the west . would you like more information ?==i 'd like their address and phone number please .==the address is hotel_felix_whitehouse_lane_huntingdon_road , and the phone number is 01223_277977 . can i find any further information for you ?==what is the price range ?==it is expensive .==that you , that 's all i need to know .==thank you , have a good day !==[]

1 i 'm looking for something moderately priced in the west part of town , could you get me the number and full address please ?==api_call dontcare west moderate==['west', 'moderate']

0 prezzo address 21_-_24_northampton_road name address
0 prezzo area west name area
0 prezzo food italian name food
0 prezzo phone 01799_521260 name phone
0 prezzo pricerange moderate name pricerange
0 prezzo postcode cb30ad name postcode
0 saint_johns_chop_house address 21_-_24_northampton_street name address
0 saint_johns_chop_house area west name area
0 saint_johns_chop_house food british name food
0 saint_johns_chop_house phone 01223_353110 name phone
0 saint_johns_chop_house pricerange moderate name pricerange
0 saint_johns_chop_house postcode cb30ad name postcode
0 meghna address 205_victoria_road_chesterton name address
0 meghna area west name area
0 meghna food indian name food
0 meghna phone 01223_727410 name phone
0 meghna pricerange moderate name pricerange
0 meghna postcode cb43lf name postcode
1 i 'm looking for something moderately priced in the west part of town , could you get me the number and full address please ?==api_call dontcare west moderate==<silence>==the phone number for meghna is 01223727410. it is located at 205_victoria_road_chesterton==['meghna', '205_victoria_road_chesterton']

0 prezzo address 21_-_24_northampton_road name address
0 prezzo area west name area
0 prezzo food italian name food
0 prezzo phone 01799_521260 name phone
0 prezzo pricerange moderate name pricerange
0 prezzo postcode cb30ad name postcode
0 saint_johns_chop_house address 21_-_24_northampton_street name address
0 saint_johns_chop_house area west name area
0 saint_johns_chop_house food british name food
0 saint_johns_chop_house phone 01223_353110 name phone
0 saint_johns_chop_house pricerange moderate name pricerange
0 saint_johns_chop_house postcode cb30ad name postcode
0 meghna address 205_victoria_road_chesterton name address
0 meghna area west name area
0 meghna food indian name food
0 meghna phone 01223_727410 name phone
0 meghna pricerange moderate name pricerange
0 meghna postcode cb43lf name postcode
1 i 'm looking for something moderately priced in the west part of town , could you get me the number and full address please ?==api_call dontcare west moderate==<silence>==the phone number for meghna is 01223727410. it is located at 205_victoria_road_chesterton==thank you goodbye .==enjoy your meal !==[]

1 i want some welsh food . moderately priced please .==i 'm sorry i do not find any restaurants meeting those requirements==[]

1 i want some welsh food . moderately priced please .==i 'm sorry i do not find any restaurants meeting those requirements==i 'd like a chinese restaurant instead then .==there are several chinese restaurants in the moderate price range . would you prefer the north or centre of town ?==['chinese', 'moderate', 'north', 'centre']

1 i want some welsh food . moderately priced please .==i 'm sorry i do not find any restaurants meeting those requirements==i 'd like a chinese restaurant instead then .==there are several chinese restaurants in the moderate price range . would you prefer the north or centre of town ?==i do n't care .==api_call chinese dontcare moderate==['chinese', 'moderate']

0 jinling_noodle_bar address 11_peas_hill_city_centre name address
0 jinling_noodle_bar area centre name area
0 jinling_noodle_bar food chinese name food
0 jinling_noodle_bar phone 01223_566188 name phone
0 jinling_noodle_bar pricerange moderate name pricerange
0 jinling_noodle_bar postcode cb23pp name postcode
0 lan_hong_house address 12_norfolk_street_city_centre name address
0 lan_hong_house area centre name area
0 lan_hong_house food chinese name food
0 lan_hong_house phone 01223_350420 name phone
0 lan_hong_house pricerange moderate name pricerange
0 lan_hong_house postcode cb12lf name postcode
0 golden_wok address 191_histon_road_chesterton name address
0 golden_wok area north name area
0 golden_wok food chinese name food
0 golden_wok phone 01223_350688 name phone
0 golden_wok pricerange moderate name pricerange
0 golden_wok postcode cb43hl name postcode
0 shanghai_family_restaurant address 39_burleigh_street_city_centre name address
0 shanghai_family_restaurant area centre name area
0 shanghai_family_restaurant food chinese name food
0 shanghai_family_restaurant phone 01223_301761 name phone
0 shanghai_family_restaurant pricerange moderate name pricerange
0 shanghai_family_restaurant postcode cb11dg name postcode
1 i want some welsh food . moderately priced please .==i 'm sorry i do not find any restaurants meeting those requirements==i 'd like a chinese restaurant instead then .==there are several chinese restaurants in the moderate price range . would you prefer the north or centre of town ?==i do n't care .==api_call chinese dontcare moderate==<silence>==golden_wok is located in the north part of town . would you like their address and phone number ?==['golden_wok', 'north']

0 jinling_noodle_bar address 11_peas_hill_city_centre name address
0 jinling_noodle_bar area centre name area
0 jinling_noodle_bar food chinese name food
0 jinling_noodle_bar phone 01223_566188 name phone
0 jinling_noodle_bar pricerange moderate name pricerange
0 jinling_noodle_bar postcode cb23pp name postcode
0 lan_hong_house address 12_norfolk_street_city_centre name address
0 lan_hong_house area centre name area
0 lan_hong_house food chinese name food
0 lan_hong_house phone 01223_350420 name phone
0 lan_hong_house pricerange moderate name pricerange
0 lan_hong_house postcode cb12lf name postcode
0 golden_wok address 191_histon_road_chesterton name address
0 golden_wok area north name area
0 golden_wok food chinese name food
0 golden_wok phone 01223_350688 name phone
0 golden_wok pricerange moderate name pricerange
0 golden_wok postcode cb43hl name postcode
0 shanghai_family_restaurant address 39_burleigh_street_city_centre name address
0 shanghai_family_restaurant area centre name area
0 shanghai_family_restaurant food chinese name food
0 shanghai_family_restaurant phone 01223_301761 name phone
0 shanghai_family_restaurant pricerange moderate name pricerange
0 shanghai_family_restaurant postcode cb11dg name postcode
1 i want some welsh food . moderately priced please .==i 'm sorry i do not find any restaurants meeting those requirements==i 'd like a chinese restaurant instead then .==there are several chinese restaurants in the moderate price range . would you prefer the north or centre of town ?==i do n't care .==api_call chinese dontcare moderate==<silence>==golden_wok is located in the north part of town . would you like their address and phone number ?==i would like their phone number , please .==golden_wok 's phone number is 01223_350688==['golden_wok', '01223_350688']

0 jinling_noodle_bar address 11_peas_hill_city_centre name address
0 jinling_noodle_bar area centre name area
0 jinling_noodle_bar food chinese name food
0 jinling_noodle_bar phone 01223_566188 name phone
0 jinling_noodle_bar pricerange moderate name pricerange
0 jinling_noodle_bar postcode cb23pp name postcode
0 lan_hong_house address 12_norfolk_street_city_centre name address
0 lan_hong_house area centre name area
0 lan_hong_house food chinese name food
0 lan_hong_house phone 01223_350420 name phone
0 lan_hong_house pricerange moderate name pricerange
0 lan_hong_house postcode cb12lf name postcode
0 golden_wok address 191_histon_road_chesterton name address
0 golden_wok area north name area
0 golden_wok food chinese name food
0 golden_wok phone 01223_350688 name phone
0 golden_wok pricerange moderate name pricerange
0 golden_wok postcode cb43hl name postcode
0 shanghai_family_restaurant address 39_burleigh_street_city_centre name address
0 shanghai_family_restaurant area centre name area
0 shanghai_family_restaurant food chinese name food
0 shanghai_family_restaurant phone 01223_301761 name phone
0 shanghai_family_restaurant pricerange moderate name pricerange
0 shanghai_family_restaurant postcode cb11dg name postcode
1 i want some welsh food . moderately priced please .==i 'm sorry i do not find any restaurants meeting those requirements==i 'd like a chinese restaurant instead then .==there are several chinese restaurants in the moderate price range . would you prefer the north or centre of town ?==i do n't care .==api_call chinese dontcare moderate==<silence>==golden_wok is located in the north part of town . would you like their address and phone number ?==i would like their phone number , please .==golden_wok 's phone number is 01223_350688==is there any thing else i can help you with ?==i appreciate the offer , but it is my job to help you . is there anything else ?==[]

0 jinling_noodle_bar address 11_peas_hill_city_centre name address
0 jinling_noodle_bar area centre name area
0 jinling_noodle_bar food chinese name food
0 jinling_noodle_bar phone 01223_566188 name phone
0 jinling_noodle_bar pricerange moderate name pricerange
0 jinling_noodle_bar postcode cb23pp name postcode
0 lan_hong_house address 12_norfolk_street_city_centre name address
0 lan_hong_house area centre name area
0 lan_hong_house food chinese name food
0 lan_hong_house phone 01223_350420 name phone
0 lan_hong_house pricerange moderate name pricerange
0 lan_hong_house postcode cb12lf name postcode
0 golden_wok address 191_histon_road_chesterton name address
0 golden_wok area north name area
0 golden_wok food chinese name food
0 golden_wok phone 01223_350688 name phone
0 golden_wok pricerange moderate name pricerange
0 golden_wok postcode cb43hl name postcode
0 shanghai_family_restaurant address 39_burleigh_street_city_centre name address
0 shanghai_family_restaurant area centre name area
0 shanghai_family_restaurant food chinese name food
0 shanghai_family_restaurant phone 01223_301761 name phone
0 shanghai_family_restaurant pricerange moderate name pricerange
0 shanghai_family_restaurant postcode cb11dg name postcode
1 i want some welsh food . moderately priced please .==i 'm sorry i do not find any restaurants meeting those requirements==i 'd like a chinese restaurant instead then .==there are several chinese restaurants in the moderate price range . would you prefer the north or centre of town ?==i do n't care .==api_call chinese dontcare moderate==<silence>==golden_wok is located in the north part of town . would you like their address and phone number ?==i would like their phone number , please .==golden_wok 's phone number is 01223_350688==is there any thing else i can help you with ?==i appreciate the offer , but it is my job to help you . is there anything else ?==thank you , goodbye .==you 're welcome and good bye .==[]

1 i am looking for an italian restaurant in the west part of town . could i also get the phone number and address of the restaurant ?==api_call italian west dontcare==['italian', 'west']

0 prezzo address 21_-_24_northampton_road name address
0 prezzo area west name area
0 prezzo food italian name food
0 prezzo phone 01799_521260 name phone
0 prezzo pricerange moderate name pricerange
0 prezzo postcode cb30ad name postcode
0 la_margherita address 15_magdalene_street_city_centre name address
0 la_margherita area west name area
0 la_margherita food italian name food
0 la_margherita phone 01223_315232 name phone
0 la_margherita pricerange cheap name pricerange
0 la_margherita postcode cb30af name postcode
1 i am looking for an italian restaurant in the west part of town . could i also get the phone number and address of the restaurant ?==api_call italian west dontcare==<silence>==there is la_margherita and prezzo . which one were you looking for ?==['la_margherita', 'prezzo']

0 prezzo address 21_-_24_northampton_road name address
0 prezzo area west name area
0 prezzo food italian name food
0 prezzo phone 01799_521260 name phone
0 prezzo pricerange moderate name pricerange
0 prezzo postcode cb30ad name postcode
0 la_margherita address 15_magdalene_street_city_centre name address
0 la_margherita area west name area
0 la_margherita food italian name food
0 la_margherita phone 01223_315232 name phone
0 la_margherita pricerange cheap name pricerange
0 la_margherita postcode cb30af name postcode
1 i am looking for an italian restaurant in the west part of town . could i also get the phone number and address of the restaurant ?==api_call italian west dontcare==<silence>==there is la_margherita and prezzo . which one were you looking for ?==i dont care .==prezzo is an italian restaurant in the west of town , and is in the moderate price range . the address is 21_-_24_northampton_road and the phone number is 01799_521260 .==['prezzo', 'italian', 'west', 'moderate', '21_-_24_northampton_road', '01799_521260']

0 prezzo address 21_-_24_northampton_road name address
0 prezzo area west name area
0 prezzo food italian name food
0 prezzo phone 01799_521260 name phone
0 prezzo pricerange moderate name pricerange
0 prezzo postcode cb30ad name postcode
0 la_margherita address 15_magdalene_street_city_centre name address
0 la_margherita area west name area
0 la_margherita food italian name food
0 la_margherita phone 01223_315232 name phone
0 la_margherita pricerange cheap name pricerange
0 la_margherita postcode cb30af name postcode
1 i am looking for an italian restaurant in the west part of town . could i also get the phone number and address of the restaurant ?==api_call italian west dontcare==<silence>==there is la_margherita and prezzo . which one were you looking for ?==i dont care .==prezzo is an italian restaurant in the west of town , and is in the moderate price range . the address is 21_-_24_northampton_road and the phone number is 01799_521260 .==thank you .==you 're welcome . let us know if we can help you with anything else .==[]

1 i would like a mediterranean restaurant , and i do n't care what part of town it is in .==are you looking for something more or less expensive ?==['expensive']

1 i would like a mediterranean restaurant , and i do n't care what part of town it is in .==are you looking for something more or less expensive ?==the price range does not matter .==api_call mediterranean dontcare dontcare==['mediterranean']

0 the_gardenia address 2_rose_crescent_city_centre name address
0 the_gardenia area centre name area
0 the_gardenia food mediterranean name food
0 the_gardenia phone 01223_356354 name phone
0 the_gardenia pricerange cheap name pricerange
0 the_gardenia postcode cb23ll name postcode
0 la_mimosa address thompsons_lane_fen_ditton name address
0 la_mimosa area centre name area
0 la_mimosa food mediterranean name food
0 la_mimosa phone 01223_362525 name phone
0 la_mimosa pricerange expensive name pricerange
0 la_mimosa postcode cb58aq name postcode
0 shiraz_restaurant address 84_regent_street_city_centre name address
0 shiraz_restaurant area centre name area
0 shiraz_restaurant food mediterranean name food
0 shiraz_restaurant phone 01223_307581 name phone
0 shiraz_restaurant pricerange expensive name pricerange
0 shiraz_restaurant postcode cb21dp name postcode
1 i would like a mediterranean restaurant , and i do n't care what part of town it is in .==are you looking for something more or less expensive ?==the price range does not matter .==api_call mediterranean dontcare dontcare==<silence>==la_mimosa is a nice mediterranean restaurant in the centre .==['la_mimosa', 'mediterranean', 'centre']

0 the_gardenia address 2_rose_crescent_city_centre name address
0 the_gardenia area centre name area
0 the_gardenia food mediterranean name food
0 the_gardenia phone 01223_356354 name phone
0 the_gardenia pricerange cheap name pricerange
0 the_gardenia postcode cb23ll name postcode
0 la_mimosa address thompsons_lane_fen_ditton name address
0 la_mimosa area centre name area
0 la_mimosa food mediterranean name food
0 la_mimosa phone 01223_362525 name phone
0 la_mimosa pricerange expensive name pricerange
0 la_mimosa postcode cb58aq name postcode
0 shiraz_restaurant address 84_regent_street_city_centre name address
0 shiraz_restaurant area centre name area
0 shiraz_restaurant food mediterranean name food
0 shiraz_restaurant phone 01223_307581 name phone
0 shiraz_restaurant pricerange expensive name pricerange
0 shiraz_restaurant postcode cb21dp name postcode
1 i would like a mediterranean restaurant , and i do n't care what part of town it is in .==are you looking for something more or less expensive ?==the price range does not matter .==api_call mediterranean dontcare dontcare==<silence>==la_mimosa is a nice mediterranean restaurant in the centre .==that sounds good . may i have their phone number ?==la_mimosa 's phone number is 01223_362525 . may i help you with anything else ?==['la_mimosa', '01223_362525']

0 the_gardenia address 2_rose_crescent_city_centre name address
0 the_gardenia area centre name area
0 the_gardenia food mediterranean name food
0 the_gardenia phone 01223_356354 name phone
0 the_gardenia pricerange cheap name pricerange
0 the_gardenia postcode cb23ll name postcode
0 la_mimosa address thompsons_lane_fen_ditton name address
0 la_mimosa area centre name area
0 la_mimosa food mediterranean name food
0 la_mimosa phone 01223_362525 name phone
0 la_mimosa pricerange expensive name pricerange
0 la_mimosa postcode cb58aq name postcode
0 shiraz_restaurant address 84_regent_street_city_centre name address
0 shiraz_restaurant area centre name area
0 shiraz_restaurant food mediterranean name food
0 shiraz_restaurant phone 01223_307581 name phone
0 shiraz_restaurant pricerange expensive name pricerange
0 shiraz_restaurant postcode cb21dp name postcode
1 i would like a mediterranean restaurant , and i do n't care what part of town it is in .==are you looking for something more or less expensive ?==the price range does not matter .==api_call mediterranean dontcare dontcare==<silence>==la_mimosa is a nice mediterranean restaurant in the centre .==that sounds good . may i have their phone number ?==la_mimosa 's phone number is 01223_362525 . may i help you with anything else ?==thank you goodbye .==you are very welcome . have a nice day , goodbye .==[]

1 i am looking for italian food in the north part of town .==api_call italian north dontcare==['italian', 'north']

0 da_vinci_pizzeria address 20_milton_road_chesterton name address
0 da_vinci_pizzeria area north name area
0 da_vinci_pizzeria food italian name food
0 da_vinci_pizzeria phone 01223_351707 name phone
0 da_vinci_pizzeria pricerange cheap name pricerange
0 da_vinci_pizzeria postcode cb41jy name postcode
1 i am looking for italian food in the north part of town .==api_call italian north dontcare==<silence>==da_vinci_pizzeria is an italian restaurant located in the north part of town==['da_vinci_pizzeria', 'italian', 'north']

0 da_vinci_pizzeria address 20_milton_road_chesterton name address
0 da_vinci_pizzeria area north name area
0 da_vinci_pizzeria food italian name food
0 da_vinci_pizzeria phone 01223_351707 name phone
0 da_vinci_pizzeria pricerange cheap name pricerange
0 da_vinci_pizzeria postcode cb41jy name postcode
1 i am looking for italian food in the north part of town .==api_call italian north dontcare==<silence>==da_vinci_pizzeria is an italian restaurant located in the north part of town==may i have the address and phone number of da_vinci_pizzeria ?==da_vinci_pizzeria is located at 20_milton_road_chesterton . their phone number is 01223_351707 . is there anything else i can help you with ?==['da_vinci_pizzeria', '20_milton_road_chesterton', '01223_351707']

0 da_vinci_pizzeria address 20_milton_road_chesterton name address
0 da_vinci_pizzeria area north name area
0 da_vinci_pizzeria food italian name food
0 da_vinci_pizzeria phone 01223_351707 name phone
0 da_vinci_pizzeria pricerange cheap name pricerange
0 da_vinci_pizzeria postcode cb41jy name postcode
1 i am looking for italian food in the north part of town .==api_call italian north dontcare==<silence>==da_vinci_pizzeria is an italian restaurant located in the north part of town==may i have the address and phone number of da_vinci_pizzeria ?==da_vinci_pizzeria is located at 20_milton_road_chesterton . their phone number is 01223_351707 . is there anything else i can help you with ?==thank you . goodbye .==you 're welcome . please enjoy your day .==[]

1 looking for mediterranean food==api_call mediterranean dontcare dontcare==['mediterranean']

0 the_gardenia address 2_rose_crescent_city_centre name address
0 the_gardenia area centre name area
0 the_gardenia food mediterranean name food
0 the_gardenia phone 01223_356354 name phone
0 the_gardenia pricerange cheap name pricerange
0 the_gardenia postcode cb23ll name postcode
0 la_mimosa address thompsons_lane_fen_ditton name address
0 la_mimosa area centre name area
0 la_mimosa food mediterranean name food
0 la_mimosa phone 01223_362525 name phone
0 la_mimosa pricerange expensive name pricerange
0 la_mimosa postcode cb58aq name postcode
0 shiraz_restaurant address 84_regent_street_city_centre name address
0 shiraz_restaurant area centre name area
0 shiraz_restaurant food mediterranean name food
0 shiraz_restaurant phone 01223_307581 name phone
0 shiraz_restaurant pricerange expensive name pricerange
0 shiraz_restaurant postcode cb21dp name postcode
1 looking for mediterranean food==api_call mediterranean dontcare dontcare==<silence>==la_mimosa serves mediterranean food in the centre of town . would you like their information ?==['la_mimosa', 'mediterranean', 'centre']

0 the_gardenia address 2_rose_crescent_city_centre name address
0 the_gardenia area centre name area
0 the_gardenia food mediterranean name food
0 the_gardenia phone 01223_356354 name phone
0 the_gardenia pricerange cheap name pricerange
0 the_gardenia postcode cb23ll name postcode
0 la_mimosa address thompsons_lane_fen_ditton name address
0 la_mimosa area centre name area
0 la_mimosa food mediterranean name food
0 la_mimosa phone 01223_362525 name phone
0 la_mimosa pricerange expensive name pricerange
0 la_mimosa postcode cb58aq name postcode
0 shiraz_restaurant address 84_regent_street_city_centre name address
0 shiraz_restaurant area centre name area
0 shiraz_restaurant food mediterranean name food
0 shiraz_restaurant phone 01223_307581 name phone
0 shiraz_restaurant pricerange expensive name pricerange
0 shiraz_restaurant postcode cb21dp name postcode
1 looking for mediterranean food==api_call mediterranean dontcare dontcare==<silence>==la_mimosa serves mediterranean food in the centre of town . would you like their information ?==yes , i 'd like the address and phone number please .==it is located at thompsons_lane_fen_ditton and you can reach them at 01223_362525 .==['thompsons_lane_fen_ditton', '01223_362525']

0 the_gardenia address 2_rose_crescent_city_centre name address
0 the_gardenia area centre name area
0 the_gardenia food mediterranean name food
0 the_gardenia phone 01223_356354 name phone
0 the_gardenia pricerange cheap name pricerange
0 the_gardenia postcode cb23ll name postcode
0 la_mimosa address thompsons_lane_fen_ditton name address
0 la_mimosa area centre name area
0 la_mimosa food mediterranean name food
0 la_mimosa phone 01223_362525 name phone
0 la_mimosa pricerange expensive name pricerange
0 la_mimosa postcode cb58aq name postcode
0 shiraz_restaurant address 84_regent_street_city_centre name address
0 shiraz_restaurant area centre name area
0 shiraz_restaurant food mediterranean name food
0 shiraz_restaurant phone 01223_307581 name phone
0 shiraz_restaurant pricerange expensive name pricerange
0 shiraz_restaurant postcode cb21dp name postcode
1 looking for mediterranean food==api_call mediterranean dontcare dontcare==<silence>==la_mimosa serves mediterranean food in the centre of town . would you like their information ?==yes , i 'd like the address and phone number please .==it is located at thompsons_lane_fen_ditton and you can reach them at 01223_362525 .==thank you ! goodbye .==you 're welcome , goodbye==[]

1 i am looking for a restaurant in the west part of town serving corsica food .==there are no such restaurants . would you like to make another query ?==[]

1 i am looking for a restaurant in the west part of town serving corsica food .==there are no such restaurants . would you like to make another query ?==no thank you==we have a couple of italian restaurants in the west . would you like information on those ?==['italian', 'west']

1 i am looking for a restaurant in the west part of town serving corsica food .==there are no such restaurants . would you like to make another query ?==no thank you==we have a couple of italian restaurants in the west . would you like information on those ?==thank you good bye .==thank you . good bye .==[]

1 where can i get swiss food in town ?==there are no venues serving swiss food .==[]

1 where can i get swiss food in town ?==there are no venues serving swiss food .==how about indian food ? can i have the address and phone number ?==api_call indian dontcare dontcare==['indian']

0 curry_garden address 106_regent_street_city_centre name address
0 curry_garden area centre name area
0 curry_garden food indian name food
0 curry_garden phone 01223_302330 name phone
0 curry_garden pricerange expensive name pricerange
0 curry_garden postcode cb21dp name postcode
0 taj_tandoori address 64_cherry_hinton_road_cherry_hinton name address
0 taj_tandoori area south name area
0 taj_tandoori food indian name food
0 taj_tandoori phone 01223_412299 name phone
0 taj_tandoori pricerange expensive name pricerange
0 taj_tandoori postcode cb17aa name postcode
0 curry_prince address 451_newmarket_road_fen_ditton name address
0 curry_prince area east name area
0 curry_prince food indian name food
0 curry_prince phone 01223_566388 name phone
0 curry_prince pricerange moderate name pricerange
0 curry_prince postcode cb58jj name postcode
0 tandoori_palace address 68_histon_road_chesterton name address
0 tandoori_palace area west name area
0 tandoori_palace food indian name food
0 tandoori_palace phone 01223_506055 name phone
0 tandoori_palace pricerange expensive name pricerange
0 tandoori_palace postcode cb43le name postcode
0 kohinoor address 74_mill_road_city_centre name address
0 kohinoor area centre name area
0 kohinoor food indian name food
0 kohinoor phone 01223_323639 name phone
0 kohinoor pricerange cheap name pricerange
0 kohinoor postcode cb12as name postcode
0 the_golden_curry address mill_road_city_centre name address
0 the_golden_curry area centre name area
0 the_golden_curry food indian name food
0 the_golden_curry phone 01223_329432 name phone
0 the_golden_curry pricerange expensive name pricerange
0 the_golden_curry postcode cb12az name postcode
0 cocum address 71_castle_street_city_centre name address
0 cocum area west name area
0 cocum food indian name food
0 cocum phone 01223_366668 name phone
0 cocum pricerange expensive name pricerange
0 cocum postcode cb30ah name postcode
0 rice_boat address 37_newnham_road_newnham name address
0 rice_boat area west name area
0 rice_boat food indian name food
0 rice_boat phone 01223_302800 name phone
0 rice_boat pricerange expensive name pricerange
0 rice_boat postcode cb39ey name postcode
0 maharajah_tandoori_restaurant address 41518_castle_street_city_centre name address
0 maharajah_tandoori_restaurant area west name area
0 maharajah_tandoori_restaurant food indian name food
0 maharajah_tandoori_restaurant phone 01223_358399 name phone
0 maharajah_tandoori_restaurant pricerange expensive name pricerange
0 maharajah_tandoori_restaurant postcode cb30ah name postcode
0 the_nirala address 7_milton_road_chesterton name address
0 the_nirala area north name area
0 the_nirala food indian name food
0 the_nirala phone 01223_360966 name phone
0 the_nirala pricerange moderate name pricerange
0 the_nirala postcode cb41uy name postcode
0 pipasha_restaurant address newmarket_road_fen_ditton name address
0 pipasha_restaurant area east name area
0 pipasha_restaurant food indian name food
0 pipasha_restaurant phone 01223_577786 name phone
0 pipasha_restaurant pricerange expensive name pricerange
0 pipasha_restaurant postcode cb58pa name postcode
0 royal_spice address victoria_avenue_chesterton name address
0 royal_spice area north name area
0 royal_spice food indian name food
0 royal_spice phone 01733_553355 name phone
0 royal_spice pricerange cheap name pricerange
0 royal_spice postcode cb41eh name postcode
0 the_gandhi address 72_regent_street_city_centre name address
0 the_gandhi area centre name area
0 the_gandhi food indian name food
0 the_gandhi phone 01223_353942 name phone
0 the_gandhi pricerange cheap name pricerange
0 the_gandhi postcode cb21dp name postcode
0 meghna address 205_victoria_road_chesterton name address
0 meghna area west name area
0 meghna food indian name food
0 meghna phone 01223_727410 name phone
0 meghna pricerange moderate name pricerange
0 meghna postcode cb43lf name postcode
0 saffron_brasserie address hills_road_city_centre name address
0 saffron_brasserie area centre name area
0 saffron_brasserie food indian name food
0 saffron_brasserie phone 01223_354679 name phone
0 saffron_brasserie pricerange expensive name pricerange
0 saffron_brasserie postcode cb21la name postcode
0 mahal_of_cambridge address 3_-_5_millers_yard_mill_lane name address
0 mahal_of_cambridge area centre name area
0 mahal_of_cambridge food indian name food
0 mahal_of_cambridge phone 01223_360409 name phone
0 mahal_of_cambridge pricerange cheap name pricerange
0 mahal_of_cambridge postcode cb21rq name postcode
0 india_house address 31_newnham_road_newnham name address
0 india_house area west name area
0 india_house food indian name food
0 india_house phone 01223_461661 name phone
0 india_house pricerange expensive name pricerange
0 india_house postcode cb39ey name postcode
0 panahar address 8_norfolk_street_city_centre name address
0 panahar area centre name area
0 panahar food indian name food
0 panahar phone 01223_355012 name phone
0 panahar pricerange expensive name pricerange
0 panahar postcode cb12lf name postcode
0 curry_king address 5_jordans_yard_bridge_street_city_centre name address
0 curry_king area centre name area
0 curry_king food indian name food
0 curry_king phone 01223_324351 name phone
0 curry_king pricerange expensive name pricerange
0 curry_king postcode cb21ug name postcode
0 curry_queen address 106_mill_road_city_centre name address
0 curry_queen area centre name area
0 curry_queen food indian name food
0 curry_queen phone 01223_351027 name phone
0 curry_queen pricerange expensive name pricerange
0 curry_queen postcode cb12bd name postcode
0 rajmahal address 7_barnwell_road_fen_ditton name address
0 rajmahal area east name area
0 rajmahal food indian name food
0 rajmahal phone 01223_244955 name phone
0 rajmahal pricerange moderate name pricerange
0 rajmahal postcode cb58rg name postcode
0 sitar_tandoori address 43_high_street_cherry_hinton_cherry_hinton name address
0 sitar_tandoori area east name area
0 sitar_tandoori food indian name food
0 sitar_tandoori phone 01223_249955 name phone
0 sitar_tandoori pricerange expensive name pricerange
0 sitar_tandoori postcode cb19hx name postcode
1 where can i get swiss food in town ?==there are no venues serving swiss food .==how about indian food ? can i have the address and phone number ?==api_call indian dontcare dontcare==<silence>==cocum serves indian food . its address is 71_castle_street_city_centre and the phone number is 01223_366668 , is there anything else i can help you with ?==['cocum', 'indian', '71_castle_street_city_centre', '01223_366668']

0 curry_garden address 106_regent_street_city_centre name address
0 curry_garden area centre name area
0 curry_garden food indian name food
0 curry_garden phone 01223_302330 name phone
0 curry_garden pricerange expensive name pricerange
0 curry_garden postcode cb21dp name postcode
0 taj_tandoori address 64_cherry_hinton_road_cherry_hinton name address
0 taj_tandoori area south name area
0 taj_tandoori food indian name food
0 taj_tandoori phone 01223_412299 name phone
0 taj_tandoori pricerange expensive name pricerange
0 taj_tandoori postcode cb17aa name postcode
0 curry_prince address 451_newmarket_road_fen_ditton name address
0 curry_prince area east name area
0 curry_prince food indian name food
0 curry_prince phone 01223_566388 name phone
0 curry_prince pricerange moderate name pricerange
0 curry_prince postcode cb58jj name postcode
0 tandoori_palace address 68_histon_road_chesterton name address
0 tandoori_palace area west name area
0 tandoori_palace food indian name food
0 tandoori_palace phone 01223_506055 name phone
0 tandoori_palace pricerange expensive name pricerange
0 tandoori_palace postcode cb43le name postcode
0 kohinoor address 74_mill_road_city_centre name address
0 kohinoor area centre name area
0 kohinoor food indian name food
0 kohinoor phone 01223_323639 name phone
0 kohinoor pricerange cheap name pricerange
0 kohinoor postcode cb12as name postcode
0 the_golden_curry address mill_road_city_centre name address
0 the_golden_curry area centre name area
0 the_golden_curry food indian name food
0 the_golden_curry phone 01223_329432 name phone
0 the_golden_curry pricerange expensive name pricerange
0 the_golden_curry postcode cb12az name postcode
0 cocum address 71_castle_street_city_centre name address
0 cocum area west name area
0 cocum food indian name food
0 cocum phone 01223_366668 name phone
0 cocum pricerange expensive name pricerange
0 cocum postcode cb30ah name postcode
0 rice_boat address 37_newnham_road_newnham name address
0 rice_boat area west name area
0 rice_boat food indian name food
0 rice_boat phone 01223_302800 name phone
0 rice_boat pricerange expensive name pricerange
0 rice_boat postcode cb39ey name postcode
0 maharajah_tandoori_restaurant address 41518_castle_street_city_centre name address
0 maharajah_tandoori_restaurant area west name area
0 maharajah_tandoori_restaurant food indian name food
0 maharajah_tandoori_restaurant phone 01223_358399 name phone
0 maharajah_tandoori_restaurant pricerange expensive name pricerange
0 maharajah_tandoori_restaurant postcode cb30ah name postcode
0 the_nirala address 7_milton_road_chesterton name address
0 the_nirala area north name area
0 the_nirala food indian name food
0 the_nirala phone 01223_360966 name phone
0 the_nirala pricerange moderate name pricerange
0 the_nirala postcode cb41uy name postcode
0 pipasha_restaurant address newmarket_road_fen_ditton name address
0 pipasha_restaurant area east name area
0 pipasha_restaurant food indian name food
0 pipasha_restaurant phone 01223_577786 name phone
0 pipasha_restaurant pricerange expensive name pricerange
0 pipasha_restaurant postcode cb58pa name postcode
0 royal_spice address victoria_avenue_chesterton name address
0 royal_spice area north name area
0 royal_spice food indian name food
0 royal_spice phone 01733_553355 name phone
0 royal_spice pricerange cheap name pricerange
0 royal_spice postcode cb41eh name postcode
0 the_gandhi address 72_regent_street_city_centre name address
0 the_gandhi area centre name area
0 the_gandhi food indian name food
0 the_gandhi phone 01223_353942 name phone
0 the_gandhi pricerange cheap name pricerange
0 the_gandhi postcode cb21dp name postcode
0 meghna address 205_victoria_road_chesterton name address
0 meghna area west name area
0 meghna food indian name food
0 meghna phone 01223_727410 name phone
0 meghna pricerange moderate name pricerange
0 meghna postcode cb43lf name postcode
0 saffron_brasserie address hills_road_city_centre name address
0 saffron_brasserie area centre name area
0 saffron_brasserie food indian name food
0 saffron_brasserie phone 01223_354679 name phone
0 saffron_brasserie pricerange expensive name pricerange
0 saffron_brasserie postcode cb21la name postcode
0 mahal_of_cambridge address 3_-_5_millers_yard_mill_lane name address
0 mahal_of_cambridge area centre name area
0 mahal_of_cambridge food indian name food
0 mahal_of_cambridge phone 01223_360409 name phone
0 mahal_of_cambridge pricerange cheap name pricerange
0 mahal_of_cambridge postcode cb21rq name postcode
0 india_house address 31_newnham_road_newnham name address
0 india_house area west name area
0 india_house food indian name food
0 india_house phone 01223_461661 name phone
0 india_house pricerange expensive name pricerange
0 india_house postcode cb39ey name postcode
0 panahar address 8_norfolk_street_city_centre name address
0 panahar area centre name area
0 panahar food indian name food
0 panahar phone 01223_355012 name phone
0 panahar pricerange expensive name pricerange
0 panahar postcode cb12lf name postcode
0 curry_king address 5_jordans_yard_bridge_street_city_centre name address
0 curry_king area centre name area
0 curry_king food indian name food
0 curry_king phone 01223_324351 name phone
0 curry_king pricerange expensive name pricerange
0 curry_king postcode cb21ug name postcode
0 curry_queen address 106_mill_road_city_centre name address
0 curry_queen area centre name area
0 curry_queen food indian name food
0 curry_queen phone 01223_351027 name phone
0 curry_queen pricerange expensive name pricerange
0 curry_queen postcode cb12bd name postcode
0 rajmahal address 7_barnwell_road_fen_ditton name address
0 rajmahal area east name area
0 rajmahal food indian name food
0 rajmahal phone 01223_244955 name phone
0 rajmahal pricerange moderate name pricerange
0 rajmahal postcode cb58rg name postcode
0 sitar_tandoori address 43_high_street_cherry_hinton_cherry_hinton name address
0 sitar_tandoori area east name area
0 sitar_tandoori food indian name food
0 sitar_tandoori phone 01223_249955 name phone
0 sitar_tandoori pricerange expensive name pricerange
0 sitar_tandoori postcode cb19hx name postcode
1 where can i get swiss food in town ?==there are no venues serving swiss food .==how about indian food ? can i have the address and phone number ?==api_call indian dontcare dontcare==<silence>==cocum serves indian food . its address is 71_castle_street_city_centre and the phone number is 01223_366668 , is there anything else i can help you with ?==no . thank you , goodbye .==thank you , goodbye .==[]

1 hello . can you please recommend a korean restaurant for me ?==api_call korean dontcare dontcare==['korean']

0 little_seoul address 108_regent_street_city_centre name address
0 little_seoul area centre name area
0 little_seoul food korean name food
0 little_seoul phone 01223_308681 name phone
0 little_seoul pricerange expensive name pricerange
0 little_seoul postcode cb21dp name postcode
1 hello . can you please recommend a korean restaurant for me ?==api_call korean dontcare dontcare==<silence>==little_seoul is a korean restaurant in the epensive price range . it is located in the centre area .==['little_seoul', 'korean', 'centre']

0 little_seoul address 108_regent_street_city_centre name address
0 little_seoul area centre name area
0 little_seoul food korean name food
0 little_seoul phone 01223_308681 name phone
0 little_seoul pricerange expensive name pricerange
0 little_seoul postcode cb21dp name postcode
1 hello . can you please recommend a korean restaurant for me ?==api_call korean dontcare dontcare==<silence>==little_seoul is a korean restaurant in the epensive price range . it is located in the centre area .==what is their phone number==the phone number is 01223_308681==['01223_308681']

0 little_seoul address 108_regent_street_city_centre name address
0 little_seoul area centre name area
0 little_seoul food korean name food
0 little_seoul phone 01223_308681 name phone
0 little_seoul pricerange expensive name pricerange
0 little_seoul postcode cb21dp name postcode
1 hello . can you please recommend a korean restaurant for me ?==api_call korean dontcare dontcare==<silence>==little_seoul is a korean restaurant in the epensive price range . it is located in the centre area .==what is their phone number==the phone number is 01223_308681==what is the address ?==little_seoul is located at 108 regent_street_city_centre . is there anything else i can do for you today ?==['little_seoul', 'regent_street_city_centre']

0 little_seoul address 108_regent_street_city_centre name address
0 little_seoul area centre name area
0 little_seoul food korean name food
0 little_seoul phone 01223_308681 name phone
0 little_seoul pricerange expensive name pricerange
0 little_seoul postcode cb21dp name postcode
1 hello . can you please recommend a korean restaurant for me ?==api_call korean dontcare dontcare==<silence>==little_seoul is a korean restaurant in the epensive price range . it is located in the centre area .==what is their phone number==the phone number is 01223_308681==what is the address ?==little_seoul is located at 108 regent_street_city_centre . is there anything else i can do for you today ?==thank you , goodbye .==goodbye !==[]

1 i need a restaurant in the east part of town that serves world food .==i found no matching records for your requests . do you want to try something else ?==[]

1 i need a restaurant in the east part of town that serves world food .==i found no matching records for your requests . do you want to try something else ?==how about chinese food ?==api_call chinese east dontcare==['chinese', 'east']

0 yu_garden address 529_newmarket_road_fen_ditton name address
0 yu_garden area east name area
0 yu_garden food chinese name food
0 yu_garden phone 01223_248882 name phone
0 yu_garden pricerange expensive name pricerange
0 yu_garden postcode cb58pa name postcode
1 i need a restaurant in the east part of town that serves world food .==i found no matching records for your requests . do you want to try something else ?==how about chinese food ?==api_call chinese east dontcare==<silence>==yu_garden is a great chinese restaraunt on the east side of town . should i get you their phone number ?==['yu_garden', 'chinese', 'east']

0 yu_garden address 529_newmarket_road_fen_ditton name address
0 yu_garden area east name area
0 yu_garden food chinese name food
0 yu_garden phone 01223_248882 name phone
0 yu_garden pricerange expensive name pricerange
0 yu_garden postcode cb58pa name postcode
1 i need a restaurant in the east part of town that serves world food .==i found no matching records for your requests . do you want to try something else ?==how about chinese food ?==api_call chinese east dontcare==<silence>==yu_garden is a great chinese restaraunt on the east side of town . should i get you their phone number ?==yes , please , and the address and postcode also .==the address is 529_newmarket_road_fen_ditton , the postcode is cb58pa , and the phone number is 01223_248882 .==['529_newmarket_road_fen_ditton', 'cb58pa', '01223_248882']

0 yu_garden address 529_newmarket_road_fen_ditton name address
0 yu_garden area east name area
0 yu_garden food chinese name food
0 yu_garden phone 01223_248882 name phone
0 yu_garden pricerange expensive name pricerange
0 yu_garden postcode cb58pa name postcode
1 i need a restaurant in the east part of town that serves world food .==i found no matching records for your requests . do you want to try something else ?==how about chinese food ?==api_call chinese east dontcare==<silence>==yu_garden is a great chinese restaraunt on the east side of town . should i get you their phone number ?==yes , please , and the address and postcode also .==the address is 529_newmarket_road_fen_ditton , the postcode is cb58pa , and the phone number is 01223_248882 .==thank you , goodbye .==goodbye , and thank you for using the cambridge restaurant system .==[]

1 i want english food .==please tell me the price range you would like today .==[]

1 i want english food .==please tell me the price range you would like today .==i do n't care .==api_call english dontcare dontcare==[]

1 i want english food .==please tell me the price range you would like today .==i do n't care .==api_call english dontcare dontcare==<silence>==i 'm sorry . there are no restaurants serving english food near your area .==[]

1 i want english food .==please tell me the price range you would like today .==i do n't care .==api_call english dontcare dontcare==<silence>==i 'm sorry . there are no restaurants serving english food near your area .==how about italian food then . please give me phone number and postcode please .==ask serves italian food , is in the center of town and in the cheap price range . their phone number is 01223_364917 and their postcode is cb21uf .==['ask', 'italian', 'cheap', '01223_364917', 'cb21uf']

1 i want english food .==please tell me the price range you would like today .==i do n't care .==api_call english dontcare dontcare==<silence>==i 'm sorry . there are no restaurants serving english food near your area .==how about italian food then . please give me phone number and postcode please .==ask serves italian food , is in the center of town and in the cheap price range . their phone number is 01223_364917 and their postcode is cb21uf .==thank you good bye==thank you and good bye==[]

1 hi , i 'm looking for an expensive restaurant that serves kosher food .==in which area would you like to find a kosher restaurant in the expensive price range ?==['expensive']

1 hi , i 'm looking for an expensive restaurant that serves kosher food .==in which area would you like to find a kosher restaurant in the expensive price range ?==i do not care about the location .==there are no kosher restaurant in the expensive price range . is there another food type or price range that you would like ?==['expensive']

1 hi , i 'm looking for an expensive restaurant that serves kosher food .==in which area would you like to find a kosher restaurant in the expensive price range ?==i do not care about the location .==there are no kosher restaurant in the expensive price range . is there another food type or price range that you would like ?==how about korean food in the expensive price range ?==there is a korean restaurant in the expensive price range in the centre area of town . would you like their information ?==['korean', 'expensive', 'centre']

1 hi , i 'm looking for an expensive restaurant that serves kosher food .==in which area would you like to find a kosher restaurant in the expensive price range ?==i do not care about the location .==there are no kosher restaurant in the expensive price range . is there another food type or price range that you would like ?==how about korean food in the expensive price range ?==there is a korean restaurant in the expensive price range in the centre area of town . would you like their information ?==yes , i would like their address please .==api_call korean dontcare expensive==['korean', 'expensive']

0 little_seoul address 108_regent_street_city_centre name address
0 little_seoul area centre name area
0 little_seoul food korean name food
0 little_seoul phone 01223_308681 name phone
0 little_seoul pricerange expensive name pricerange
0 little_seoul postcode cb21dp name postcode
1 hi , i 'm looking for an expensive restaurant that serves kosher food .==in which area would you like to find a kosher restaurant in the expensive price range ?==i do not care about the location .==there are no kosher restaurant in the expensive price range . is there another food type or price range that you would like ?==how about korean food in the expensive price range ?==there is a korean restaurant in the expensive price range in the centre area of town . would you like their information ?==yes , i would like their address please .==api_call korean dontcare expensive==<silence>==the address of little_seoul korean restaurant is 108 regent_street_city_centre , postcode cb21dp==['little_seoul', 'korean', 'regent_street_city_centre', 'cb21dp']

0 little_seoul address 108_regent_street_city_centre name address
0 little_seoul area centre name area
0 little_seoul food korean name food
0 little_seoul phone 01223_308681 name phone
0 little_seoul pricerange expensive name pricerange
0 little_seoul postcode cb21dp name postcode
1 hi , i 'm looking for an expensive restaurant that serves kosher food .==in which area would you like to find a kosher restaurant in the expensive price range ?==i do not care about the location .==there are no kosher restaurant in the expensive price range . is there another food type or price range that you would like ?==how about korean food in the expensive price range ?==there is a korean restaurant in the expensive price range in the centre area of town . would you like their information ?==yes , i would like their address please .==api_call korean dontcare expensive==<silence>==the address of little_seoul korean restaurant is 108 regent_street_city_centre , postcode cb21dp==thank you . that is all of the info that i needed . good bye .==you 're welcome . good bye .==[]

1 hello , i am looking for a restaurant that serves thai food .==would you prefer the centre or west part of town ?==['centre', 'west']

1 hello , i am looking for a restaurant that serves thai food .==would you prefer the centre or west part of town ?==i do n't care==api_call thai dontcare dontcare==['thai']

0 sala_thong address 35_newnham_road_newnham name address
0 sala_thong area west name area
0 sala_thong food thai name food
0 sala_thong phone 01223_323178 name phone
0 sala_thong pricerange expensive name pricerange
0 sala_thong postcode cb39ey name postcode
0 bangkok_city address 24_green_street_city_centre name address
0 bangkok_city area centre name area
0 bangkok_city food thai name food
0 bangkok_city phone 01223_354382 name phone
0 bangkok_city pricerange expensive name pricerange
0 bangkok_city postcode cb23jx name postcode
1 hello , i am looking for a restaurant that serves thai food .==would you prefer the centre or west part of town ?==i do n't care==api_call thai dontcare dontcare==<silence>==bangkok_city is in the centre area and is serving thai food , is there anything i can help you with ?==['bangkok_city', 'centre', 'thai']

0 sala_thong address 35_newnham_road_newnham name address
0 sala_thong area west name area
0 sala_thong food thai name food
0 sala_thong phone 01223_323178 name phone
0 sala_thong pricerange expensive name pricerange
0 sala_thong postcode cb39ey name postcode
0 bangkok_city address 24_green_street_city_centre name address
0 bangkok_city area centre name area
0 bangkok_city food thai name food
0 bangkok_city phone 01223_354382 name phone
0 bangkok_city pricerange expensive name pricerange
0 bangkok_city postcode cb23jx name postcode
1 hello , i am looking for a restaurant that serves thai food .==would you prefer the centre or west part of town ?==i do n't care==api_call thai dontcare dontcare==<silence>==bangkok_city is in the centre area and is serving thai food , is there anything i can help you with ?==are there any others ?==there 's also sala_thong in the west part of town . they 're located at 35_newnham_road_newnham and you can call them at 01223_323178 .==['sala_thong', 'west', '35_newnham_road_newnham', '01223_323178']

0 sala_thong address 35_newnham_road_newnham name address
0 sala_thong area west name area
0 sala_thong food thai name food
0 sala_thong phone 01223_323178 name phone
0 sala_thong pricerange expensive name pricerange
0 sala_thong postcode cb39ey name postcode
0 bangkok_city address 24_green_street_city_centre name address
0 bangkok_city area centre name area
0 bangkok_city food thai name food
0 bangkok_city phone 01223_354382 name phone
0 bangkok_city pricerange expensive name pricerange
0 bangkok_city postcode cb23jx name postcode
1 hello , i am looking for a restaurant that serves thai food .==would you prefer the centre or west part of town ?==i do n't care==api_call thai dontcare dontcare==<silence>==bangkok_city is in the centre area and is serving thai food , is there anything i can help you with ?==are there any others ?==there 's also sala_thong in the west part of town . they 're located at 35_newnham_road_newnham and you can call them at 01223_323178 .==perfect . thank you very much !==i hope you enjoy your thai food . goodbye .==['thai']

1 i want a place with austrian food .==i 'm sorry , i do n't have a restaurant that serves austrian food . do you have a second choice ?==[]

1 i want a place with austrian food .==i 'm sorry , i do n't have a restaurant that serves austrian food . do you have a second choice ?==ok , how about a place with spanish food ?==api_call spanish dontcare dontcare==['spanish']

0 la_tasca address 14_-16_bridge_street name address
0 la_tasca area centre name area
0 la_tasca food spanish name food
0 la_tasca phone 01223_464630 name phone
0 la_tasca pricerange moderate name pricerange
0 la_tasca postcode cb21uf name postcode
0 la_raza address 4_-_6_rose_crescent name address
0 la_raza area centre name area
0 la_raza food spanish name food
0 la_raza phone 01223_464550 name phone
0 la_raza pricerange cheap name pricerange
0 la_raza postcode cb23ll name postcode
1 i want a place with austrian food .==i 'm sorry , i do n't have a restaurant that serves austrian food . do you have a second choice ?==ok , how about a place with spanish food ?==api_call spanish dontcare dontcare==<silence>==there is la_raza , a cheap spanish restaurant located at 4_-_6_rose_crescent . there is also la_tasca , a moderately priced spanish restaurant located at 14_-16_bridge_street .==['la_raza', 'cheap', 'spanish', '4_-_6_rose_crescent', 'la_tasca', 'spanish', '14_-16_bridge_street']

0 la_tasca address 14_-16_bridge_street name address
0 la_tasca area centre name area
0 la_tasca food spanish name food
0 la_tasca phone 01223_464630 name phone
0 la_tasca pricerange moderate name pricerange
0 la_tasca postcode cb21uf name postcode
0 la_raza address 4_-_6_rose_crescent name address
0 la_raza area centre name area
0 la_raza food spanish name food
0 la_raza phone 01223_464550 name phone
0 la_raza pricerange cheap name pricerange
0 la_raza postcode cb23ll name postcode
1 i want a place with austrian food .==i 'm sorry , i do n't have a restaurant that serves austrian food . do you have a second choice ?==ok , how about a place with spanish food ?==api_call spanish dontcare dontcare==<silence>==there is la_raza , a cheap spanish restaurant located at 4_-_6_rose_crescent . there is also la_tasca , a moderately priced spanish restaurant located at 14_-16_bridge_street .==thanks for your help ! goodbye .==thank you for using our system . goodbye .==[]

1 i would like some lebanese food in the west part of town . are there any available ?==i 'm sorry we do n't have any lebanese restaurants located in the west part of town . would you like to try a different type of food ?==['lebanese', 'west']

1 i would like some lebanese food in the west part of town . are there any available ?==i 'm sorry we do n't have any lebanese restaurants located in the west part of town . would you like to try a different type of food ?==how about thai food ?==api_call thai west dontcare==['thai', 'west']

0 sala_thong address 35_newnham_road_newnham name address
0 sala_thong area west name area
0 sala_thong food thai name food
0 sala_thong phone 01223_323178 name phone
0 sala_thong pricerange expensive name pricerange
0 sala_thong postcode cb39ey name postcode
1 i would like some lebanese food in the west part of town . are there any available ?==i 'm sorry we do n't have any lebanese restaurants located in the west part of town . would you like to try a different type of food ?==how about thai food ?==api_call thai west dontcare==<silence>==sala_thong serves thai food and is located in the west part of town . would you like more information for them ?==['sala_thong', 'thai', 'west']

0 sala_thong address 35_newnham_road_newnham name address
0 sala_thong area west name area
0 sala_thong food thai name food
0 sala_thong phone 01223_323178 name phone
0 sala_thong pricerange expensive name pricerange
0 sala_thong postcode cb39ey name postcode
1 i would like some lebanese food in the west part of town . are there any available ?==i 'm sorry we do n't have any lebanese restaurants located in the west part of town . would you like to try a different type of food ?==how about thai food ?==api_call thai west dontcare==<silence>==sala_thong serves thai food and is located in the west part of town . would you like more information for them ?==yes , the address , phone number , and their price range please .==sala_thong is an expensive restaurant located at 35_newnham_road_newnham . the phone number is 01223_323178 .==['sala_thong', 'expensive', '35_newnham_road_newnham', '01223_323178']

0 sala_thong address 35_newnham_road_newnham name address
0 sala_thong area west name area
0 sala_thong food thai name food
0 sala_thong phone 01223_323178 name phone
0 sala_thong pricerange expensive name pricerange
0 sala_thong postcode cb39ey name postcode
1 i would like some lebanese food in the west part of town . are there any available ?==i 'm sorry we do n't have any lebanese restaurants located in the west part of town . would you like to try a different type of food ?==how about thai food ?==api_call thai west dontcare==<silence>==sala_thong serves thai food and is located in the west part of town . would you like more information for them ?==yes , the address , phone number , and their price range please .==sala_thong is an expensive restaurant located at 35_newnham_road_newnham . the phone number is 01223_323178 .==thank you goodbye .==thank you and good bye==[]

1 is there an expensive french restaurant in town ?==api_call french dontcare expensive==['french', 'expensive']

0 restaurant_two_two address 22_chesterton_road_chesterton name address
0 restaurant_two_two area north name area
0 restaurant_two_two food french name food
0 restaurant_two_two phone 01223_351880 name phone
0 restaurant_two_two pricerange expensive name pricerange
0 restaurant_two_two postcode cb43ax name postcode
0 cote address bridge_street_city_centre name address
0 cote area centre name area
0 cote food french name food
0 cote phone 01223_311053 name phone
0 cote pricerange expensive name pricerange
0 cote postcode cb21uf name postcode
1 is there an expensive french restaurant in town ?==api_call french dontcare expensive==<silence>==i show two french restaurants . cote and restaurant_two_two .==['french', 'cote', 'restaurant_two_two']

0 restaurant_two_two address 22_chesterton_road_chesterton name address
0 restaurant_two_two area north name area
0 restaurant_two_two food french name food
0 restaurant_two_two phone 01223_351880 name phone
0 restaurant_two_two pricerange expensive name pricerange
0 restaurant_two_two postcode cb43ax name postcode
0 cote address bridge_street_city_centre name address
0 cote area centre name area
0 cote food french name food
0 cote phone 01223_311053 name phone
0 cote pricerange expensive name pricerange
0 cote postcode cb21uf name postcode
1 is there an expensive french restaurant in town ?==api_call french dontcare expensive==<silence>==i show two french restaurants . cote and restaurant_two_two .==which is closest to me ?==what area is closer to you , north or centre ?==['north', 'centre']

0 restaurant_two_two address 22_chesterton_road_chesterton name address
0 restaurant_two_two area north name area
0 restaurant_two_two food french name food
0 restaurant_two_two phone 01223_351880 name phone
0 restaurant_two_two pricerange expensive name pricerange
0 restaurant_two_two postcode cb43ax name postcode
0 cote address bridge_street_city_centre name address
0 cote area centre name area
0 cote food french name food
0 cote phone 01223_311053 name phone
0 cote pricerange expensive name pricerange
0 cote postcode cb21uf name postcode
1 is there an expensive french restaurant in town ?==api_call french dontcare expensive==<silence>==i show two french restaurants . cote and restaurant_two_two .==which is closest to me ?==what area is closer to you , north or centre ?==what is the food type they serve ?==they serve french food .==['french']

0 restaurant_two_two address 22_chesterton_road_chesterton name address
0 restaurant_two_two area north name area
0 restaurant_two_two food french name food
0 restaurant_two_two phone 01223_351880 name phone
0 restaurant_two_two pricerange expensive name pricerange
0 restaurant_two_two postcode cb43ax name postcode
0 cote address bridge_street_city_centre name address
0 cote area centre name area
0 cote food french name food
0 cote phone 01223_311053 name phone
0 cote pricerange expensive name pricerange
0 cote postcode cb21uf name postcode
1 is there an expensive french restaurant in town ?==api_call french dontcare expensive==<silence>==i show two french restaurants . cote and restaurant_two_two .==which is closest to me ?==what area is closer to you , north or centre ?==what is the food type they serve ?==they serve french food .==i do n't know .==cote is located at bridge_street_city_centre , and restaurant_two_two is at 22_chesterton_road_chesterton . how else may i assist you ?==['cote', 'bridge_street_city_centre', 'restaurant_two_two', '22_chesterton_road_chesterton']

0 restaurant_two_two address 22_chesterton_road_chesterton name address
0 restaurant_two_two area north name area
0 restaurant_two_two food french name food
0 restaurant_two_two phone 01223_351880 name phone
0 restaurant_two_two pricerange expensive name pricerange
0 restaurant_two_two postcode cb43ax name postcode
0 cote address bridge_street_city_centre name address
0 cote area centre name area
0 cote food french name food
0 cote phone 01223_311053 name phone
0 cote pricerange expensive name pricerange
0 cote postcode cb21uf name postcode
1 is there an expensive french restaurant in town ?==api_call french dontcare expensive==<silence>==i show two french restaurants . cote and restaurant_two_two .==which is closest to me ?==what area is closer to you , north or centre ?==what is the food type they serve ?==they serve french food .==i do n't know .==cote is located at bridge_street_city_centre , and restaurant_two_two is at 22_chesterton_road_chesterton . how else may i assist you ?==thank you==thank you . good bye .==[]

1 i want a restaurant in the centre and serves japanese food . what is the address ?==api_call japanese centre dontcare==['japanese', 'centre']

0 wagamama address 36_saint_andrews_street name address
0 wagamama area centre name area
0 wagamama food japanese name food
0 wagamama phone 01223_462354 name phone
0 wagamama pricerange expensive name pricerange
0 wagamama postcode cb23ar name postcode
1 i want a restaurant in the centre and serves japanese food . what is the address ?==api_call japanese centre dontcare==<silence>==wagamama serves japanese food and is in the center area of town . the address is 36_saint_andrews_street .==['wagamama', 'japanese', '36_saint_andrews_street']

0 wagamama address 36_saint_andrews_street name address
0 wagamama area centre name area
0 wagamama food japanese name food
0 wagamama phone 01223_462354 name phone
0 wagamama pricerange expensive name pricerange
0 wagamama postcode cb23ar name postcode
1 i want a restaurant in the centre and serves japanese food . what is the address ?==api_call japanese centre dontcare==<silence>==wagamama serves japanese food and is in the center area of town . the address is 36_saint_andrews_street .==thank you !==is there anything else i can help you with ?==[]

0 wagamama address 36_saint_andrews_street name address
0 wagamama area centre name area
0 wagamama food japanese name food
0 wagamama phone 01223_462354 name phone
0 wagamama pricerange expensive name pricerange
0 wagamama postcode cb23ar name postcode
1 i want a restaurant in the centre and serves japanese food . what is the address ?==api_call japanese centre dontcare==<silence>==wagamama serves japanese food and is in the center area of town . the address is 36_saint_andrews_street .==thank you !==is there anything else i can help you with ?==no thank you==have a great day . thank you for using the services==[]

1 looking for barbeque food .==there is not a barbeque restaurant listed . may i have you find a different restaurant ?==[]

1 looking for barbeque food .==there is not a barbeque restaurant listed . may i have you find a different restaurant ?==how about gastropub ?==api_call gastropub dontcare dontcare==['gastropub']

0 backstreet_bistro address 2_sturton_street_city_centre name address
0 backstreet_bistro area centre name area
0 backstreet_bistro food gastropub name food
0 backstreet_bistro phone 01223_306306 name phone
0 backstreet_bistro pricerange expensive name pricerange
0 backstreet_bistro postcode cb12qa name postcode
0 the_cow_pizza_kitchen_and_bar address corn_exchange_street name address
0 the_cow_pizza_kitchen_and_bar area centre name area
0 the_cow_pizza_kitchen_and_bar food gastropub name food
0 the_cow_pizza_kitchen_and_bar phone 01223_308871 name phone
0 the_cow_pizza_kitchen_and_bar pricerange moderate name pricerange
0 the_cow_pizza_kitchen_and_bar postcode cb23qf name postcode
0 the_slug_and_lettuce address 34_-_35_green_street name address
0 the_slug_and_lettuce area centre name area
0 the_slug_and_lettuce food gastropub name food
0 the_slug_and_lettuce pricerange expensive name pricerange
0 the_slug_and_lettuce postcode cb23ju name postcode
0 royal_standard address 290_mill_road_city_centre name address
0 royal_standard area east name area
0 royal_standard food gastropub name food
0 royal_standard phone 01223_247877 name phone
0 royal_standard pricerange expensive name pricerange
0 royal_standard postcode cb13nl name postcode
1 looking for barbeque food .==there is not a barbeque restaurant listed . may i have you find a different restaurant ?==how about gastropub ?==api_call gastropub dontcare dontcare==<silence>==there are four gastropub restaurants . i recommend the_cow_pizza_kitchen_and_bar which is in the center and moderately priced .==['gastropub', 'the_cow_pizza_kitchen_and_bar']

0 backstreet_bistro address 2_sturton_street_city_centre name address
0 backstreet_bistro area centre name area
0 backstreet_bistro food gastropub name food
0 backstreet_bistro phone 01223_306306 name phone
0 backstreet_bistro pricerange expensive name pricerange
0 backstreet_bistro postcode cb12qa name postcode
0 the_cow_pizza_kitchen_and_bar address corn_exchange_street name address
0 the_cow_pizza_kitchen_and_bar area centre name area
0 the_cow_pizza_kitchen_and_bar food gastropub name food
0 the_cow_pizza_kitchen_and_bar phone 01223_308871 name phone
0 the_cow_pizza_kitchen_and_bar pricerange moderate name pricerange
0 the_cow_pizza_kitchen_and_bar postcode cb23qf name postcode
0 the_slug_and_lettuce address 34_-_35_green_street name address
0 the_slug_and_lettuce area centre name area
0 the_slug_and_lettuce food gastropub name food
0 the_slug_and_lettuce pricerange expensive name pricerange
0 the_slug_and_lettuce postcode cb23ju name postcode
0 royal_standard address 290_mill_road_city_centre name address
0 royal_standard area east name area
0 royal_standard food gastropub name food
0 royal_standard phone 01223_247877 name phone
0 royal_standard pricerange expensive name pricerange
0 royal_standard postcode cb13nl name postcode
1 looking for barbeque food .==there is not a barbeque restaurant listed . may i have you find a different restaurant ?==how about gastropub ?==api_call gastropub dontcare dontcare==<silence>==there are four gastropub restaurants . i recommend the_cow_pizza_kitchen_and_bar which is in the center and moderately priced .==what is the address and phone number ?==their address is corn_exchange_street and their phone number is 01223_308871 .==['corn_exchange_street', '01223_308871']

0 backstreet_bistro address 2_sturton_street_city_centre name address
0 backstreet_bistro area centre name area
0 backstreet_bistro food gastropub name food
0 backstreet_bistro phone 01223_306306 name phone
0 backstreet_bistro pricerange expensive name pricerange
0 backstreet_bistro postcode cb12qa name postcode
0 the_cow_pizza_kitchen_and_bar address corn_exchange_street name address
0 the_cow_pizza_kitchen_and_bar area centre name area
0 the_cow_pizza_kitchen_and_bar food gastropub name food
0 the_cow_pizza_kitchen_and_bar phone 01223_308871 name phone
0 the_cow_pizza_kitchen_and_bar pricerange moderate name pricerange
0 the_cow_pizza_kitchen_and_bar postcode cb23qf name postcode
0 the_slug_and_lettuce address 34_-_35_green_street name address
0 the_slug_and_lettuce area centre name area
0 the_slug_and_lettuce food gastropub name food
0 the_slug_and_lettuce pricerange expensive name pricerange
0 the_slug_and_lettuce postcode cb23ju name postcode
0 royal_standard address 290_mill_road_city_centre name address
0 royal_standard area east name area
0 royal_standard food gastropub name food
0 royal_standard phone 01223_247877 name phone
0 royal_standard pricerange expensive name pricerange
0 royal_standard postcode cb13nl name postcode
1 looking for barbeque food .==there is not a barbeque restaurant listed . may i have you find a different restaurant ?==how about gastropub ?==api_call gastropub dontcare dontcare==<silence>==there are four gastropub restaurants . i recommend the_cow_pizza_kitchen_and_bar which is in the center and moderately priced .==what is the address and phone number ?==their address is corn_exchange_street and their phone number is 01223_308871 .==thank you , goodbye .==goodbye .==[]

1 hi , i 'm looking for a persian restaurnt in the north part of the city .==unfortunately there are no persian restaurants in the city . would you like to try a different cuisine ?==[]

1 hi , i 'm looking for a persian restaurnt in the north part of the city .==unfortunately there are no persian restaurants in the city . would you like to try a different cuisine ?==how about asian oriental food ?==api_call asian_oriental north dontcare==['asian_oriental', 'north']

0 saigon_city address 169_high_street_chesterton_chesterton name address
0 saigon_city area north name area
0 saigon_city food asian_oriental name food
0 saigon_city phone 01223_356555 name phone
0 saigon_city pricerange expensive name pricerange
0 saigon_city postcode cb41nl name postcode
1 hi , i 'm looking for a persian restaurnt in the north part of the city .==unfortunately there are no persian restaurants in the city . would you like to try a different cuisine ?==how about asian oriental food ?==api_call asian_oriental north dontcare==<silence>==saigon_city serves asian_oriental food , is in the north part of town and in the expensive price range .==['saigon_city', 'asian_oriental', 'north', 'expensive']

0 saigon_city address 169_high_street_chesterton_chesterton name address
0 saigon_city area north name area
0 saigon_city food asian_oriental name food
0 saigon_city phone 01223_356555 name phone
0 saigon_city pricerange expensive name pricerange
0 saigon_city postcode cb41nl name postcode
1 hi , i 'm looking for a persian restaurnt in the north part of the city .==unfortunately there are no persian restaurants in the city . would you like to try a different cuisine ?==how about asian oriental food ?==api_call asian_oriental north dontcare==<silence>==saigon_city serves asian_oriental food , is in the north part of town and in the expensive price range .==could you tell me the address and phone number please ?==of course . their phone number is 01223_356555 and they are located at 169_high_street_chesterton_chesterton . is there anything else i can help you with ?==['01223_356555', '169_high_street_chesterton_chesterton']

0 saigon_city address 169_high_street_chesterton_chesterton name address
0 saigon_city area north name area
0 saigon_city food asian_oriental name food
0 saigon_city phone 01223_356555 name phone
0 saigon_city pricerange expensive name pricerange
0 saigon_city postcode cb41nl name postcode
1 hi , i 'm looking for a persian restaurnt in the north part of the city .==unfortunately there are no persian restaurants in the city . would you like to try a different cuisine ?==how about asian oriental food ?==api_call asian_oriental north dontcare==<silence>==saigon_city serves asian_oriental food , is in the north part of town and in the expensive price range .==could you tell me the address and phone number please ?==of course . their phone number is 01223_356555 and they are located at 169_high_street_chesterton_chesterton . is there anything else i can help you with ?==that 's it . thank you , goodbye==thank you for using the cambridge restaurant system , goodbye .==[]

1 i 'm looking for a japanese restaurant in town .==api_call japanese dontcare dontcare==['japanese']

0 wagamama address 36_saint_andrews_street name address
0 wagamama area centre name area
0 wagamama food japanese name food
0 wagamama phone 01223_462354 name phone
0 wagamama pricerange expensive name pricerange
0 wagamama postcode cb23ar name postcode
1 i 'm looking for a japanese restaurant in town .==api_call japanese dontcare dontcare==<silence>==wagamama is a japanese restaurant in the centre of town . would you like their location ?==['wagamama', 'japanese', 'centre']

0 wagamama address 36_saint_andrews_street name address
0 wagamama area centre name area
0 wagamama food japanese name food
0 wagamama phone 01223_462354 name phone
0 wagamama pricerange expensive name pricerange
0 wagamama postcode cb23ar name postcode
1 i 'm looking for a japanese restaurant in town .==api_call japanese dontcare dontcare==<silence>==wagamama is a japanese restaurant in the centre of town . would you like their location ?==yes , what is their address and phone number ?==its address is 36_saint_andrews_street and phone number is 01223_462354==['36_saint_andrews_street', '01223_462354']

0 wagamama address 36_saint_andrews_street name address
0 wagamama area centre name area
0 wagamama food japanese name food
0 wagamama phone 01223_462354 name phone
0 wagamama pricerange expensive name pricerange
0 wagamama postcode cb23ar name postcode
1 i 'm looking for a japanese restaurant in town .==api_call japanese dontcare dontcare==<silence>==wagamama is a japanese restaurant in the centre of town . would you like their location ?==yes , what is their address and phone number ?==its address is 36_saint_andrews_street and phone number is 01223_462354==thank you good bye==you 're welcome . have a good day !==[]

1 can i please have a cheap restaurant in the west ?==api_call dontcare west cheap==['west', 'cheap']

0 thanh_binh address 17_magdalene_street_city_centre name address
0 thanh_binh area west name area
0 thanh_binh food vietnamese name food
0 thanh_binh phone 01223_362456 name phone
0 thanh_binh pricerange cheap name pricerange
0 thanh_binh postcode cb30af name postcode
0 la_margherita address 15_magdalene_street_city_centre name address
0 la_margherita area west name area
0 la_margherita food italian name food
0 la_margherita phone 01223_315232 name phone
0 la_margherita pricerange cheap name pricerange
0 la_margherita postcode cb30af name postcode
1 can i please have a cheap restaurant in the west ?==api_call dontcare west cheap==<silence>==la_margherita is an italian restaurant . it is located at 15_magdalene_street_city_centre . phone number is 01223_315232 .==['la_margherita', 'italian', '15_magdalene_street_city_centre', '01223_315232']

0 thanh_binh address 17_magdalene_street_city_centre name address
0 thanh_binh area west name area
0 thanh_binh food vietnamese name food
0 thanh_binh phone 01223_362456 name phone
0 thanh_binh pricerange cheap name pricerange
0 thanh_binh postcode cb30af name postcode
0 la_margherita address 15_magdalene_street_city_centre name address
0 la_margherita area west name area
0 la_margherita food italian name food
0 la_margherita phone 01223_315232 name phone
0 la_margherita pricerange cheap name pricerange
0 la_margherita postcode cb30af name postcode
1 can i please have a cheap restaurant in the west ?==api_call dontcare west cheap==<silence>==la_margherita is an italian restaurant . it is located at 15_magdalene_street_city_centre . phone number is 01223_315232 .==thank you very much . bye .==thank you , goodbye .==[]

1 i am looking for an expensive restaurant that serves indonesian food .==i 'm sorry , there are no expensive restaurants that serve indonesian food . can i help you with something else ?==['expensive']

1 i am looking for an expensive restaurant that serves indonesian food .==i 'm sorry , there are no expensive restaurants that serve indonesian food . can i help you with something else ?==can i have a thai food instead ?==api_call thai dontcare expensive==['thai', 'expensive']

0 sala_thong address 35_newnham_road_newnham name address
0 sala_thong area west name area
0 sala_thong food thai name food
0 sala_thong phone 01223_323178 name phone
0 sala_thong pricerange expensive name pricerange
0 sala_thong postcode cb39ey name postcode
0 bangkok_city address 24_green_street_city_centre name address
0 bangkok_city area centre name area
0 bangkok_city food thai name food
0 bangkok_city phone 01223_354382 name phone
0 bangkok_city pricerange expensive name pricerange
0 bangkok_city postcode cb23jx name postcode
1 i am looking for an expensive restaurant that serves indonesian food .==i 'm sorry , there are no expensive restaurants that serve indonesian food . can i help you with something else ?==can i have a thai food instead ?==api_call thai dontcare expensive==<silence>==bangkok_city is thai restaurant in the expensive price range located in the centre city .==['bangkok_city', 'thai', 'expensive', 'centre']

0 sala_thong address 35_newnham_road_newnham name address
0 sala_thong area west name area
0 sala_thong food thai name food
0 sala_thong phone 01223_323178 name phone
0 sala_thong pricerange expensive name pricerange
0 sala_thong postcode cb39ey name postcode
0 bangkok_city address 24_green_street_city_centre name address
0 bangkok_city area centre name area
0 bangkok_city food thai name food
0 bangkok_city phone 01223_354382 name phone
0 bangkok_city pricerange expensive name pricerange
0 bangkok_city postcode cb23jx name postcode
1 i am looking for an expensive restaurant that serves indonesian food .==i 'm sorry , there are no expensive restaurants that serve indonesian food . can i help you with something else ?==can i have a thai food instead ?==api_call thai dontcare expensive==<silence>==bangkok_city is thai restaurant in the expensive price range located in the centre city .==address and phone number , please==sure , bangkok_city is located at 24_green_street_city_centre and its phone number is 01223_354382 . is there anything else i can help you with ?==['bangkok_city', '24_green_street_city_centre', '01223_354382']

0 sala_thong address 35_newnham_road_newnham name address
0 sala_thong area west name area
0 sala_thong food thai name food
0 sala_thong phone 01223_323178 name phone
0 sala_thong pricerange expensive name pricerange
0 sala_thong postcode cb39ey name postcode
0 bangkok_city address 24_green_street_city_centre name address
0 bangkok_city area centre name area
0 bangkok_city food thai name food
0 bangkok_city phone 01223_354382 name phone
0 bangkok_city pricerange expensive name pricerange
0 bangkok_city postcode cb23jx name postcode
1 i am looking for an expensive restaurant that serves indonesian food .==i 'm sorry , there are no expensive restaurants that serve indonesian food . can i help you with something else ?==can i have a thai food instead ?==api_call thai dontcare expensive==<silence>==bangkok_city is thai restaurant in the expensive price range located in the centre city .==address and phone number , please==sure , bangkok_city is located at 24_green_street_city_centre and its phone number is 01223_354382 . is there anything else i can help you with ?==sorry what type of food do they serve ?==they serve thai food .==['thai']

0 sala_thong address 35_newnham_road_newnham name address
0 sala_thong area west name area
0 sala_thong food thai name food
0 sala_thong phone 01223_323178 name phone
0 sala_thong pricerange expensive name pricerange
0 sala_thong postcode cb39ey name postcode
0 bangkok_city address 24_green_street_city_centre name address
0 bangkok_city area centre name area
0 bangkok_city food thai name food
0 bangkok_city phone 01223_354382 name phone
0 bangkok_city pricerange expensive name pricerange
0 bangkok_city postcode cb23jx name postcode
1 i am looking for an expensive restaurant that serves indonesian food .==i 'm sorry , there are no expensive restaurants that serve indonesian food . can i help you with something else ?==can i have a thai food instead ?==api_call thai dontcare expensive==<silence>==bangkok_city is thai restaurant in the expensive price range located in the centre city .==address and phone number , please==sure , bangkok_city is located at 24_green_street_city_centre and its phone number is 01223_354382 . is there anything else i can help you with ?==sorry what type of food do they serve ?==they serve thai food .==no , thank you ! i 've got all the info i needed . goodbye .==thank you .==[]

1 i 'm looking for a swedish restaurant , preferably in the expensive price range .==i am sorry . there are no swedish restaurants in this city . is there another type of restaurant you would like me to help you find ?==[]

1 i 'm looking for a swedish restaurant , preferably in the expensive price range .==i am sorry . there are no swedish restaurants in this city . is there another type of restaurant you would like me to help you find ?==mediterranean food .==there are 3 restaurants that serve mediterranean food . what price range are you looking for ?==['mediterranean']

1 i 'm looking for a swedish restaurant , preferably in the expensive price range .==i am sorry . there are no swedish restaurants in this city . is there another type of restaurant you would like me to help you find ?==mediterranean food .==there are 3 restaurants that serve mediterranean food . what price range are you looking for ?==i prefer the expensive price range .==api_call mediterranean dontcare expensive==['mediterranean', 'expensive']

0 la_mimosa address thompsons_lane_fen_ditton name address
0 la_mimosa area centre name area
0 la_mimosa food mediterranean name food
0 la_mimosa phone 01223_362525 name phone
0 la_mimosa pricerange expensive name pricerange
0 la_mimosa postcode cb58aq name postcode
0 shiraz_restaurant address 84_regent_street_city_centre name address
0 shiraz_restaurant area centre name area
0 shiraz_restaurant food mediterranean name food
0 shiraz_restaurant phone 01223_307581 name phone
0 shiraz_restaurant pricerange expensive name pricerange
0 shiraz_restaurant postcode cb21dp name postcode
1 i 'm looking for a swedish restaurant , preferably in the expensive price range .==i am sorry . there are no swedish restaurants in this city . is there another type of restaurant you would like me to help you find ?==mediterranean food .==there are 3 restaurants that serve mediterranean food . what price range are you looking for ?==i prefer the expensive price range .==api_call mediterranean dontcare expensive==<silence>==la_mimosa serves mediterranean food and is in the expensive price range . their phone number is 01223_362525 and they are located at thompsons_lane_fen_ditton .==['la_mimosa', 'mediterranean', 'expensive', '01223_362525', 'thompsons_lane_fen_ditton']

0 la_mimosa address thompsons_lane_fen_ditton name address
0 la_mimosa area centre name area
0 la_mimosa food mediterranean name food
0 la_mimosa phone 01223_362525 name phone
0 la_mimosa pricerange expensive name pricerange
0 la_mimosa postcode cb58aq name postcode
0 shiraz_restaurant address 84_regent_street_city_centre name address
0 shiraz_restaurant area centre name area
0 shiraz_restaurant food mediterranean name food
0 shiraz_restaurant phone 01223_307581 name phone
0 shiraz_restaurant pricerange expensive name pricerange
0 shiraz_restaurant postcode cb21dp name postcode
1 i 'm looking for a swedish restaurant , preferably in the expensive price range .==i am sorry . there are no swedish restaurants in this city . is there another type of restaurant you would like me to help you find ?==mediterranean food .==there are 3 restaurants that serve mediterranean food . what price range are you looking for ?==i prefer the expensive price range .==api_call mediterranean dontcare expensive==<silence>==la_mimosa serves mediterranean food and is in the expensive price range . their phone number is 01223_362525 and they are located at thompsons_lane_fen_ditton .==thank you . goodbye .==you 're welcome , thank you for using this system . goodbye .==[]

1 i 'd like to find a moderately priced place located in the north part of town .==api_call dontcare north moderate==['north', 'moderate']

0 the_nirala address 7_milton_road_chesterton name address
0 the_nirala area north name area
0 the_nirala food indian name food
0 the_nirala phone 01223_360966 name phone
0 the_nirala pricerange moderate name pricerange
0 the_nirala postcode cb41uy name postcode
0 golden_wok address 191_histon_road_chesterton name address
0 golden_wok area north name area
0 golden_wok food chinese name food
0 golden_wok phone 01223_350688 name phone
0 golden_wok pricerange moderate name pricerange
0 golden_wok postcode cb43hl name postcode
1 i 'd like to find a moderately priced place located in the north part of town .==api_call dontcare north moderate==<silence>==golden_wok is a chinese restaurant in the north part of town in the moderate price range .==['golden_wok', 'chinese', 'north', 'moderate']

0 the_nirala address 7_milton_road_chesterton name address
0 the_nirala area north name area
0 the_nirala food indian name food
0 the_nirala phone 01223_360966 name phone
0 the_nirala pricerange moderate name pricerange
0 the_nirala postcode cb41uy name postcode
0 golden_wok address 191_histon_road_chesterton name address
0 golden_wok area north name area
0 golden_wok food chinese name food
0 golden_wok phone 01223_350688 name phone
0 golden_wok pricerange moderate name pricerange
0 golden_wok postcode cb43hl name postcode
1 i 'd like to find a moderately priced place located in the north part of town .==api_call dontcare north moderate==<silence>==golden_wok is a chinese restaurant in the north part of town in the moderate price range .==i 'd like to have their phone number and address .==their phone number is 01223_350688 and their address is 191_histon_road_chesterton==['01223_350688', '191_histon_road_chesterton']

0 the_nirala address 7_milton_road_chesterton name address
0 the_nirala area north name area
0 the_nirala food indian name food
0 the_nirala phone 01223_360966 name phone
0 the_nirala pricerange moderate name pricerange
0 the_nirala postcode cb41uy name postcode
0 golden_wok address 191_histon_road_chesterton name address
0 golden_wok area north name area
0 golden_wok food chinese name food
0 golden_wok phone 01223_350688 name phone
0 golden_wok pricerange moderate name pricerange
0 golden_wok postcode cb43hl name postcode
1 i 'd like to find a moderately priced place located in the north part of town .==api_call dontcare north moderate==<silence>==golden_wok is a chinese restaurant in the north part of town in the moderate price range .==i 'd like to have their phone number and address .==their phone number is 01223_350688 and their address is 191_histon_road_chesterton==thank you . goodbye .==thank you goodbye==[]

1 i want to find a restaurant in the centre and serving japanese food .==there 's a very nice japanese restaurant in the center of town , it 's pretty expensive .==['japanese', 'expensive']

1 i want to find a restaurant in the centre and serving japanese food .==there 's a very nice japanese restaurant in the center of town , it 's pretty expensive .==that 's ok because it 's for a special occasion . can you give me the phone number ?==api_call japanese centre dontcare==['japanese', 'centre']

0 wagamama address 36_saint_andrews_street name address
0 wagamama area centre name area
0 wagamama food japanese name food
0 wagamama phone 01223_462354 name phone
0 wagamama pricerange expensive name pricerange
0 wagamama postcode cb23ar name postcode
1 i want to find a restaurant in the centre and serving japanese food .==there 's a very nice japanese restaurant in the center of town , it 's pretty expensive .==that 's ok because it 's for a special occasion . can you give me the phone number ?==api_call japanese centre dontcare==<silence>==yes , it 's 01223462354. what else can i help you with ?==[]

0 wagamama address 36_saint_andrews_street name address
0 wagamama area centre name area
0 wagamama food japanese name food
0 wagamama phone 01223_462354 name phone
0 wagamama pricerange expensive name pricerange
0 wagamama postcode cb23ar name postcode
1 i want to find a restaurant in the centre and serving japanese food .==there 's a very nice japanese restaurant in the center of town , it 's pretty expensive .==that 's ok because it 's for a special occasion . can you give me the phone number ?==api_call japanese centre dontcare==<silence>==yes , it 's 01223462354. what else can i help you with ?==no thank you , goodbye==you 're welcome . good bye .==[]

1 hello , i need some french food . any price range is fine .==api_call french dontcare dontcare==['french']

0 restaurant_two_two address 22_chesterton_road_chesterton name address
0 restaurant_two_two area north name area
0 restaurant_two_two food french name food
0 restaurant_two_two phone 01223_351880 name phone
0 restaurant_two_two pricerange expensive name pricerange
0 restaurant_two_two postcode cb43ax name postcode
0 cote address bridge_street_city_centre name address
0 cote area centre name area
0 cote food french name food
0 cote phone 01223_311053 name phone
0 cote pricerange expensive name pricerange
0 cote postcode cb21uf name postcode
1 hello , i need some french food . any price range is fine .==api_call french dontcare dontcare==<silence>==cote is an expensive french restaurant in the city centre .==['cote', 'expensive', 'french', 'centre']

0 restaurant_two_two address 22_chesterton_road_chesterton name address
0 restaurant_two_two area north name area
0 restaurant_two_two food french name food
0 restaurant_two_two phone 01223_351880 name phone
0 restaurant_two_two pricerange expensive name pricerange
0 restaurant_two_two postcode cb43ax name postcode
0 cote address bridge_street_city_centre name address
0 cote area centre name area
0 cote food french name food
0 cote phone 01223_311053 name phone
0 cote pricerange expensive name pricerange
0 cote postcode cb21uf name postcode
1 hello , i need some french food . any price range is fine .==api_call french dontcare dontcare==<silence>==cote is an expensive french restaurant in the city centre .==what is the address and phone number ?==cote is located on bridge_street_city_centre , and their phone number is 01223_311053 . is there anything else i can help you with ?==['cote', 'bridge_street_city_centre', '01223_311053']

0 restaurant_two_two address 22_chesterton_road_chesterton name address
0 restaurant_two_two area north name area
0 restaurant_two_two food french name food
0 restaurant_two_two phone 01223_351880 name phone
0 restaurant_two_two pricerange expensive name pricerange
0 restaurant_two_two postcode cb43ax name postcode
0 cote address bridge_street_city_centre name address
0 cote area centre name area
0 cote food french name food
0 cote phone 01223_311053 name phone
0 cote pricerange expensive name pricerange
0 cote postcode cb21uf name postcode
1 hello , i need some french food . any price range is fine .==api_call french dontcare dontcare==<silence>==cote is an expensive french restaurant in the city centre .==what is the address and phone number ?==cote is located on bridge_street_city_centre , and their phone number is 01223_311053 . is there anything else i can help you with ?==thank you , goodbye .==thank you for calling the cambridge restaurant system . goodbye .==[]

1 i want a jamaican food restaurant in the centre part of town .==there are no jamaican restaurants in the center part of town . do you have another cuisine or area preference ?==[]

1 i want a jamaican food restaurant in the centre part of town .==there are no jamaican restaurants in the center part of town . do you have another cuisine or area preference ?==are there any international restaurants in the centre ?==there are two international restaurants in the centre area , both moderately priced . would you like their addresses ?==['international', 'centre']

1 i want a jamaican food restaurant in the centre part of town .==there are no jamaican restaurants in the center part of town . do you have another cuisine or area preference ?==are there any international restaurants in the centre ?==there are two international restaurants in the centre area , both moderately priced . would you like their addresses ?==i do n't care .==api_call international centre dontcare==['international', 'centre']

0 the_varsity_restaurant address 35_saint_andrews_street_city_centre name address
0 the_varsity_restaurant area centre name area
0 the_varsity_restaurant food international name food
0 the_varsity_restaurant phone 01223_356060 name phone
0 the_varsity_restaurant pricerange moderate name pricerange
0 the_varsity_restaurant postcode cb23ar name postcode
0 bloomsbury_restaurant address crowne_plaza_hotel_20_downing_street name address
0 bloomsbury_restaurant area centre name area
0 bloomsbury_restaurant food international name food
0 bloomsbury_restaurant phone 0871_942_9180 name phone
0 bloomsbury_restaurant pricerange moderate name pricerange
0 bloomsbury_restaurant postcode cb23dt name postcode
1 i want a jamaican food restaurant in the centre part of town .==there are no jamaican restaurants in the center part of town . do you have another cuisine or area preference ?==are there any international restaurants in the centre ?==there are two international restaurants in the centre area , both moderately priced . would you like their addresses ?==i do n't care .==api_call international centre dontcare==<silence>==may i recommend bloomsbury_restaurant which is an international restaurant in the centre and is moderately priced ?==['bloomsbury_restaurant', 'international', 'centre']

0 the_varsity_restaurant address 35_saint_andrews_street_city_centre name address
0 the_varsity_restaurant area centre name area
0 the_varsity_restaurant food international name food
0 the_varsity_restaurant phone 01223_356060 name phone
0 the_varsity_restaurant pricerange moderate name pricerange
0 the_varsity_restaurant postcode cb23ar name postcode
0 bloomsbury_restaurant address crowne_plaza_hotel_20_downing_street name address
0 bloomsbury_restaurant area centre name area
0 bloomsbury_restaurant food international name food
0 bloomsbury_restaurant phone 0871_942_9180 name phone
0 bloomsbury_restaurant pricerange moderate name pricerange
0 bloomsbury_restaurant postcode cb23dt name postcode
1 i want a jamaican food restaurant in the centre part of town .==there are no jamaican restaurants in the center part of town . do you have another cuisine or area preference ?==are there any international restaurants in the centre ?==there are two international restaurants in the centre area , both moderately priced . would you like their addresses ?==i do n't care .==api_call international centre dontcare==<silence>==may i recommend bloomsbury_restaurant which is an international restaurant in the centre and is moderately priced ?==what is the phone number and price range ?==bloomsbury_restaurant is moderately priced , and you can reach them at 0871_942_9180 .==['bloomsbury_restaurant', '0871_942_9180']

0 the_varsity_restaurant address 35_saint_andrews_street_city_centre name address
0 the_varsity_restaurant area centre name area
0 the_varsity_restaurant food international name food
0 the_varsity_restaurant phone 01223_356060 name phone
0 the_varsity_restaurant pricerange moderate name pricerange
0 the_varsity_restaurant postcode cb23ar name postcode
0 bloomsbury_restaurant address crowne_plaza_hotel_20_downing_street name address
0 bloomsbury_restaurant area centre name area
0 bloomsbury_restaurant food international name food
0 bloomsbury_restaurant phone 0871_942_9180 name phone
0 bloomsbury_restaurant pricerange moderate name pricerange
0 bloomsbury_restaurant postcode cb23dt name postcode
1 i want a jamaican food restaurant in the centre part of town .==there are no jamaican restaurants in the center part of town . do you have another cuisine or area preference ?==are there any international restaurants in the centre ?==there are two international restaurants in the centre area , both moderately priced . would you like their addresses ?==i do n't care .==api_call international centre dontcare==<silence>==may i recommend bloomsbury_restaurant which is an international restaurant in the centre and is moderately priced ?==what is the phone number and price range ?==bloomsbury_restaurant is moderately priced , and you can reach them at 0871_942_9180 .==thank you . that sounds good .==thank you for using our system . would you like anything else ?==[]

0 the_varsity_restaurant address 35_saint_andrews_street_city_centre name address
0 the_varsity_restaurant area centre name area
0 the_varsity_restaurant food international name food
0 the_varsity_restaurant phone 01223_356060 name phone
0 the_varsity_restaurant pricerange moderate name pricerange
0 the_varsity_restaurant postcode cb23ar name postcode
0 bloomsbury_restaurant address crowne_plaza_hotel_20_downing_street name address
0 bloomsbury_restaurant area centre name area
0 bloomsbury_restaurant food international name food
0 bloomsbury_restaurant phone 0871_942_9180 name phone
0 bloomsbury_restaurant pricerange moderate name pricerange
0 bloomsbury_restaurant postcode cb23dt name postcode
1 i want a jamaican food restaurant in the centre part of town .==there are no jamaican restaurants in the center part of town . do you have another cuisine or area preference ?==are there any international restaurants in the centre ?==there are two international restaurants in the centre area , both moderately priced . would you like their addresses ?==i do n't care .==api_call international centre dontcare==<silence>==may i recommend bloomsbury_restaurant which is an international restaurant in the centre and is moderately priced ?==what is the phone number and price range ?==bloomsbury_restaurant is moderately priced , and you can reach them at 0871_942_9180 .==thank you . that sounds good .==thank you for using our system . would you like anything else ?==thank you goodbye .==good bye .==[]

1 hi . i 'm trying to find a restaurant that serves welsh food . can you help me ?==no information found==[]

1 hi . i 'm trying to find a restaurant that serves welsh food . can you help me ?==no information found==how about portuguese food ? i do n't care about the price range .==which area of town would you prefer ?==[]

1 hi . i 'm trying to find a restaurant that serves welsh food . can you help me ?==no information found==how about portuguese food ? i do n't care about the price range .==which area of town would you prefer ?==portuguese food in any area==api_call portuguese dontcare dontcare==['portuguese']

0 nandos address cambridge_leisure_park_clifton_way name address
0 nandos area south name area
0 nandos food portuguese name food
0 nandos phone 01223_327908 name phone
0 nandos pricerange cheap name pricerange
0 nandos postcode cb17dy name postcode
0 nandos_city_centre address 33-34_saint_andrews_street name address
0 nandos_city_centre area centre name area
0 nandos_city_centre food portuguese name food
0 nandos_city_centre phone 01223_327908 name phone
0 nandos_city_centre pricerange cheap name pricerange
0 nandos_city_centre postcode cb23ar name postcode
1 hi . i 'm trying to find a restaurant that serves welsh food . can you help me ?==no information found==how about portuguese food ? i do n't care about the price range .==which area of town would you prefer ?==portuguese food in any area==api_call portuguese dontcare dontcare==<silence>==there are two restaurants serving portuguese food . nandos in the south and nandos in city center . would you like further information on either of those ?==['portuguese', 'nandos', 'south', 'nandos']

0 nandos address cambridge_leisure_park_clifton_way name address
0 nandos area south name area
0 nandos food portuguese name food
0 nandos phone 01223_327908 name phone
0 nandos pricerange cheap name pricerange
0 nandos postcode cb17dy name postcode
0 nandos_city_centre address 33-34_saint_andrews_street name address
0 nandos_city_centre area centre name area
0 nandos_city_centre food portuguese name food
0 nandos_city_centre phone 01223_327908 name phone
0 nandos_city_centre pricerange cheap name pricerange
0 nandos_city_centre postcode cb23ar name postcode
1 hi . i 'm trying to find a restaurant that serves welsh food . can you help me ?==no information found==how about portuguese food ? i do n't care about the price range .==which area of town would you prefer ?==portuguese food in any area==api_call portuguese dontcare dontcare==<silence>==there are two restaurants serving portuguese food . nandos in the south and nandos in city center . would you like further information on either of those ?==could you give me the phone number and address of the nandos in city center ?==nandos can be found at 33-34_saint_andrews_street and can be reached at 01223_327908 . can i assist you with anything else ?==['nandos', '33-34_saint_andrews_street', '01223_327908']

0 nandos address cambridge_leisure_park_clifton_way name address
0 nandos area south name area
0 nandos food portuguese name food
0 nandos phone 01223_327908 name phone
0 nandos pricerange cheap name pricerange
0 nandos postcode cb17dy name postcode
0 nandos_city_centre address 33-34_saint_andrews_street name address
0 nandos_city_centre area centre name area
0 nandos_city_centre food portuguese name food
0 nandos_city_centre phone 01223_327908 name phone
0 nandos_city_centre pricerange cheap name pricerange
0 nandos_city_centre postcode cb23ar name postcode
1 hi . i 'm trying to find a restaurant that serves welsh food . can you help me ?==no information found==how about portuguese food ? i do n't care about the price range .==which area of town would you prefer ?==portuguese food in any area==api_call portuguese dontcare dontcare==<silence>==there are two restaurants serving portuguese food . nandos in the south and nandos in city center . would you like further information on either of those ?==could you give me the phone number and address of the nandos in city center ?==nandos can be found at 33-34_saint_andrews_street and can be reached at 01223_327908 . can i assist you with anything else ?==no thanks , that is all . goodbye .==thank you and have a great day !==[]

1 is there a thai restaurant in the centre of town ?==yes , there is one thai restaurant in that area . would you like more details on this restaurant ?==['thai']

1 is there a thai restaurant in the centre of town ?==yes , there is one thai restaurant in that area . would you like more details on this restaurant ?==what is the address ?==api_call thai centre dontcare==['thai', 'centre']

0 bangkok_city address 24_green_street_city_centre name address
0 bangkok_city area centre name area
0 bangkok_city food thai name food
0 bangkok_city phone 01223_354382 name phone
0 bangkok_city pricerange expensive name pricerange
0 bangkok_city postcode cb23jx name postcode
1 is there a thai restaurant in the centre of town ?==yes , there is one thai restaurant in that area . would you like more details on this restaurant ?==what is the address ?==api_call thai centre dontcare==<silence>==the address is 24_green_street_city_centre==['24_green_street_city_centre']

0 bangkok_city address 24_green_street_city_centre name address
0 bangkok_city area centre name area
0 bangkok_city food thai name food
0 bangkok_city phone 01223_354382 name phone
0 bangkok_city pricerange expensive name pricerange
0 bangkok_city postcode cb23jx name postcode
1 is there a thai restaurant in the centre of town ?==yes , there is one thai restaurant in that area . would you like more details on this restaurant ?==what is the address ?==api_call thai centre dontcare==<silence>==the address is 24_green_street_city_centre==what is the phone number and price range ?==bangkok_city is expensive . their phone number is 01223_354382 . is there anything else i can help you find ?==['bangkok_city', 'expensive', '01223_354382']

0 bangkok_city address 24_green_street_city_centre name address
0 bangkok_city area centre name area
0 bangkok_city food thai name food
0 bangkok_city phone 01223_354382 name phone
0 bangkok_city pricerange expensive name pricerange
0 bangkok_city postcode cb23jx name postcode
1 is there a thai restaurant in the centre of town ?==yes , there is one thai restaurant in that area . would you like more details on this restaurant ?==what is the address ?==api_call thai centre dontcare==<silence>==the address is 24_green_street_city_centre==what is the phone number and price range ?==bangkok_city is expensive . their phone number is 01223_354382 . is there anything else i can help you find ?==no , that 's all the information i needed . thank you . good bye .==thank you , goodbye !==[]

1 i 'm looking for a restaurant the serves spanish food .==would you prefer cheap or moderate price range ?==['cheap', 'moderate']

1 i 'm looking for a restaurant the serves spanish food .==would you prefer cheap or moderate price range ?==i have no preference .==api_call spanish dontcare dontcare==['spanish']

0 la_tasca address 14_-16_bridge_street name address
0 la_tasca area centre name area
0 la_tasca food spanish name food
0 la_tasca phone 01223_464630 name phone
0 la_tasca pricerange moderate name pricerange
0 la_tasca postcode cb21uf name postcode
0 la_raza address 4_-_6_rose_crescent name address
0 la_raza area centre name area
0 la_raza food spanish name food
0 la_raza phone 01223_464550 name phone
0 la_raza pricerange cheap name pricerange
0 la_raza postcode cb23ll name postcode
1 i 'm looking for a restaurant the serves spanish food .==would you prefer cheap or moderate price range ?==i have no preference .==api_call spanish dontcare dontcare==<silence>==two selections fit your requirements . la_tasca and la_raza are both located in the centre part of town . do either of those interest you ?==['la_tasca', 'la_raza', 'centre']

0 la_tasca address 14_-16_bridge_street name address
0 la_tasca area centre name area
0 la_tasca food spanish name food
0 la_tasca phone 01223_464630 name phone
0 la_tasca pricerange moderate name pricerange
0 la_tasca postcode cb21uf name postcode
0 la_raza address 4_-_6_rose_crescent name address
0 la_raza area centre name area
0 la_raza food spanish name food
0 la_raza phone 01223_464550 name phone
0 la_raza pricerange cheap name pricerange
0 la_raza postcode cb23ll name postcode
1 i 'm looking for a restaurant the serves spanish food .==would you prefer cheap or moderate price range ?==i have no preference .==api_call spanish dontcare dontcare==<silence>==two selections fit your requirements . la_tasca and la_raza are both located in the centre part of town . do either of those interest you ?==yes , i would like the address of la_raza please .==la_raza 's address is 4_-_6_rose_crescent . is there anything else i can do for you ?==['la_raza', '4_-_6_rose_crescent']

0 la_tasca address 14_-16_bridge_street name address
0 la_tasca area centre name area
0 la_tasca food spanish name food
0 la_tasca phone 01223_464630 name phone
0 la_tasca pricerange moderate name pricerange
0 la_tasca postcode cb21uf name postcode
0 la_raza address 4_-_6_rose_crescent name address
0 la_raza area centre name area
0 la_raza food spanish name food
0 la_raza phone 01223_464550 name phone
0 la_raza pricerange cheap name pricerange
0 la_raza postcode cb23ll name postcode
1 i 'm looking for a restaurant the serves spanish food .==would you prefer cheap or moderate price range ?==i have no preference .==api_call spanish dontcare dontcare==<silence>==two selections fit your requirements . la_tasca and la_raza are both located in the centre part of town . do either of those interest you ?==yes , i would like the address of la_raza please .==la_raza 's address is 4_-_6_rose_crescent . is there anything else i can do for you ?==no . thank you , goodbye .==you 're welcome , goodbye .==[]

1 i would like to find a restaurant in any area and it should serve lebanese food .==api_call lebanese dontcare dontcare==['lebanese']

0 ali_baba address 59_hills_road_city_centre name address
0 ali_baba area centre name area
0 ali_baba food lebanese name food
0 ali_baba phone 01462_432565 name phone
0 ali_baba pricerange moderate name pricerange
0 ali_baba postcode cb21nt name postcode
1 i would like to find a restaurant in any area and it should serve lebanese food .==api_call lebanese dontcare dontcare==<silence>==there is a lebanese restaurant in the centre of town called ali_baba . would you like their address ?==['lebanese', 'centre', 'ali_baba']

0 ali_baba address 59_hills_road_city_centre name address
0 ali_baba area centre name area
0 ali_baba food lebanese name food
0 ali_baba phone 01462_432565 name phone
0 ali_baba pricerange moderate name pricerange
0 ali_baba postcode cb21nt name postcode
1 i would like to find a restaurant in any area and it should serve lebanese food .==api_call lebanese dontcare dontcare==<silence>==there is a lebanese restaurant in the centre of town called ali_baba . would you like their address ?==could you give me just the phone number and postcode please ?==sure , the phone number is 01462_432565 and the postcode is cb21nt . is there anything else i can help you with ?==['01462_432565', 'cb21nt']

0 ali_baba address 59_hills_road_city_centre name address
0 ali_baba area centre name area
0 ali_baba food lebanese name food
0 ali_baba phone 01462_432565 name phone
0 ali_baba pricerange moderate name pricerange
0 ali_baba postcode cb21nt name postcode
1 i would like to find a restaurant in any area and it should serve lebanese food .==api_call lebanese dontcare dontcare==<silence>==there is a lebanese restaurant in the centre of town called ali_baba . would you like their address ?==could you give me just the phone number and postcode please ?==sure , the phone number is 01462_432565 and the postcode is cb21nt . is there anything else i can help you with ?==no , thank you . goodbye .==you are welcome . is there anything else we can help you with today ?==[]

0 ali_baba address 59_hills_road_city_centre name address
0 ali_baba area centre name area
0 ali_baba food lebanese name food
0 ali_baba phone 01462_432565 name phone
0 ali_baba pricerange moderate name pricerange
0 ali_baba postcode cb21nt name postcode
1 i would like to find a restaurant in any area and it should serve lebanese food .==api_call lebanese dontcare dontcare==<silence>==there is a lebanese restaurant in the centre of town called ali_baba . would you like their address ?==could you give me just the phone number and postcode please ?==sure , the phone number is 01462_432565 and the postcode is cb21nt . is there anything else i can help you with ?==no , thank you . goodbye .==you are welcome . is there anything else we can help you with today ?==no , thank you . goodbye==you 're welcome . goodbye .==[]

1 i would like a restaurant that serves brazilian food==there are no restaurants that serve brazilian food .==[]

1 i would like a restaurant that serves brazilian food==there are no restaurants that serve brazilian food .==please search for french food . i will also need the address and phone number .==api_call french dontcare dontcare==['french']

0 restaurant_two_two address 22_chesterton_road_chesterton name address
0 restaurant_two_two area north name area
0 restaurant_two_two food french name food
0 restaurant_two_two phone 01223_351880 name phone
0 restaurant_two_two pricerange expensive name pricerange
0 restaurant_two_two postcode cb43ax name postcode
0 cote address bridge_street_city_centre name address
0 cote area centre name area
0 cote food french name food
0 cote phone 01223_311053 name phone
0 cote pricerange expensive name pricerange
0 cote postcode cb21uf name postcode
1 i would like a restaurant that serves brazilian food==there are no restaurants that serve brazilian food .==please search for french food . i will also need the address and phone number .==api_call french dontcare dontcare==<silence>==i found two french restaurants , one in centre and one in north . do you have a preference on area ?==['french', 'centre', 'north']

0 restaurant_two_two address 22_chesterton_road_chesterton name address
0 restaurant_two_two area north name area
0 restaurant_two_two food french name food
0 restaurant_two_two phone 01223_351880 name phone
0 restaurant_two_two pricerange expensive name pricerange
0 restaurant_two_two postcode cb43ax name postcode
0 cote address bridge_street_city_centre name address
0 cote area centre name area
0 cote food french name food
0 cote phone 01223_311053 name phone
0 cote pricerange expensive name pricerange
0 cote postcode cb21uf name postcode
1 i would like a restaurant that serves brazilian food==there are no restaurants that serve brazilian food .==please search for french food . i will also need the address and phone number .==api_call french dontcare dontcare==<silence>==i found two french restaurants , one in centre and one in north . do you have a preference on area ?==i do n't care .==do you have a preference on the price ?==[]

0 restaurant_two_two address 22_chesterton_road_chesterton name address
0 restaurant_two_two area north name area
0 restaurant_two_two food french name food
0 restaurant_two_two phone 01223_351880 name phone
0 restaurant_two_two pricerange expensive name pricerange
0 restaurant_two_two postcode cb43ax name postcode
0 cote address bridge_street_city_centre name address
0 cote area centre name area
0 cote food french name food
0 cote phone 01223_311053 name phone
0 cote pricerange expensive name pricerange
0 cote postcode cb21uf name postcode
1 i would like a restaurant that serves brazilian food==there are no restaurants that serve brazilian food .==please search for french food . i will also need the address and phone number .==api_call french dontcare dontcare==<silence>==i found two french restaurants , one in centre and one in north . do you have a preference on area ?==i do n't care .==do you have a preference on the price ?==i do n't care==cote is a good french restaurant . it is located at bridge_street_city_centre and its phone number is 01223311053. is there anything else i can help you with ?==['cote', 'french', 'bridge_street_city_centre']

0 restaurant_two_two address 22_chesterton_road_chesterton name address
0 restaurant_two_two area north name area
0 restaurant_two_two food french name food
0 restaurant_two_two phone 01223_351880 name phone
0 restaurant_two_two pricerange expensive name pricerange
0 restaurant_two_two postcode cb43ax name postcode
0 cote address bridge_street_city_centre name address
0 cote area centre name area
0 cote food french name food
0 cote phone 01223_311053 name phone
0 cote pricerange expensive name pricerange
0 cote postcode cb21uf name postcode
1 i would like a restaurant that serves brazilian food==there are no restaurants that serve brazilian food .==please search for french food . i will also need the address and phone number .==api_call french dontcare dontcare==<silence>==i found two french restaurants , one in centre and one in north . do you have a preference on area ?==i do n't care .==do you have a preference on the price ?==i do n't care==cote is a good french restaurant . it is located at bridge_street_city_centre and its phone number is 01223311053. is there anything else i can help you with ?==no , that is all i need . thank you and goodbye !==goodbye .==[]

1 i am looking for bistro food .==i can not find any restaurants matching your request . can i find something else for you instead ?==[]

1 i am looking for bistro food .==i can not find any restaurants matching your request . can i find something else for you instead ?==how about a restaurant serving portuguese food ?==api_call portuguese dontcare dontcare==['portuguese']

0 nandos address cambridge_leisure_park_clifton_way name address
0 nandos area south name area
0 nandos food portuguese name food
0 nandos phone 01223_327908 name phone
0 nandos pricerange cheap name pricerange
0 nandos postcode cb17dy name postcode
0 nandos_city_centre address 33-34_saint_andrews_street name address
0 nandos_city_centre area centre name area
0 nandos_city_centre food portuguese name food
0 nandos_city_centre phone 01223_327908 name phone
0 nandos_city_centre pricerange cheap name pricerange
0 nandos_city_centre postcode cb23ar name postcode
1 i am looking for bistro food .==i can not find any restaurants matching your request . can i find something else for you instead ?==how about a restaurant serving portuguese food ?==api_call portuguese dontcare dontcare==<silence>==nandos_city_centre , which is in the south part of town , serves portuguese food and they are in the cheap price range .==['nandos_city_centre', 'south', 'portuguese', 'cheap']

0 nandos address cambridge_leisure_park_clifton_way name address
0 nandos area south name area
0 nandos food portuguese name food
0 nandos phone 01223_327908 name phone
0 nandos pricerange cheap name pricerange
0 nandos postcode cb17dy name postcode
0 nandos_city_centre address 33-34_saint_andrews_street name address
0 nandos_city_centre area centre name area
0 nandos_city_centre food portuguese name food
0 nandos_city_centre phone 01223_327908 name phone
0 nandos_city_centre pricerange cheap name pricerange
0 nandos_city_centre postcode cb23ar name postcode
1 i am looking for bistro food .==i can not find any restaurants matching your request . can i find something else for you instead ?==how about a restaurant serving portuguese food ?==api_call portuguese dontcare dontcare==<silence>==nandos_city_centre , which is in the south part of town , serves portuguese food and they are in the cheap price range .==may i have the address and phone number of nandos ?==nandos ' address is cambridge_leisure_park_clifton_way and their phone number is 01223_327908 .==['nandos', 'cambridge_leisure_park_clifton_way', '01223_327908']

0 nandos address cambridge_leisure_park_clifton_way name address
0 nandos area south name area
0 nandos food portuguese name food
0 nandos phone 01223_327908 name phone
0 nandos pricerange cheap name pricerange
0 nandos postcode cb17dy name postcode
0 nandos_city_centre address 33-34_saint_andrews_street name address
0 nandos_city_centre area centre name area
0 nandos_city_centre food portuguese name food
0 nandos_city_centre phone 01223_327908 name phone
0 nandos_city_centre pricerange cheap name pricerange
0 nandos_city_centre postcode cb23ar name postcode
1 i am looking for bistro food .==i can not find any restaurants matching your request . can i find something else for you instead ?==how about a restaurant serving portuguese food ?==api_call portuguese dontcare dontcare==<silence>==nandos_city_centre , which is in the south part of town , serves portuguese food and they are in the cheap price range .==may i have the address and phone number of nandos ?==nandos ' address is cambridge_leisure_park_clifton_way and their phone number is 01223_327908 .==thank you==you 're welcome . have a nice day .==[]

1 i would like a hungarian restaurant in the west of town .==there are no hungarian restaurants in the west of town . would you like to change your query ?==['west']

1 i would like a hungarian restaurant in the west of town .==there are no hungarian restaurants in the west of town . would you like to change your query ?==is there any indian food on the west side of town .==there are 6 indian restaurants in the west part of town . what price range do you have in mind ?==['indian', 'west']

1 i would like a hungarian restaurant in the west of town .==there are no hungarian restaurants in the west of town . would you like to change your query ?==is there any indian food on the west side of town .==there are 6 indian restaurants in the west part of town . what price range do you have in mind ?==the price range does n't matter .==would you like the name , address and phone number of a few of them ?==[]

1 i would like a hungarian restaurant in the west of town .==there are no hungarian restaurants in the west of town . would you like to change your query ?==is there any indian food on the west side of town .==there are 6 indian restaurants in the west part of town . what price range do you have in mind ?==the price range does n't matter .==would you like the name , address and phone number of a few of them ?==yes , but just for one .==api_call indian west dontcare==['indian', 'west']

0 tandoori_palace address 68_histon_road_chesterton name address
0 tandoori_palace area west name area
0 tandoori_palace food indian name food
0 tandoori_palace phone 01223_506055 name phone
0 tandoori_palace pricerange expensive name pricerange
0 tandoori_palace postcode cb43le name postcode
0 cocum address 71_castle_street_city_centre name address
0 cocum area west name area
0 cocum food indian name food
0 cocum phone 01223_366668 name phone
0 cocum pricerange expensive name pricerange
0 cocum postcode cb30ah name postcode
0 rice_boat address 37_newnham_road_newnham name address
0 rice_boat area west name area
0 rice_boat food indian name food
0 rice_boat phone 01223_302800 name phone
0 rice_boat pricerange expensive name pricerange
0 rice_boat postcode cb39ey name postcode
0 maharajah_tandoori_restaurant address 41518_castle_street_city_centre name address
0 maharajah_tandoori_restaurant area west name area
0 maharajah_tandoori_restaurant food indian name food
0 maharajah_tandoori_restaurant phone 01223_358399 name phone
0 maharajah_tandoori_restaurant pricerange expensive name pricerange
0 maharajah_tandoori_restaurant postcode cb30ah name postcode
0 meghna address 205_victoria_road_chesterton name address
0 meghna area west name area
0 meghna food indian name food
0 meghna phone 01223_727410 name phone
0 meghna pricerange moderate name pricerange
0 meghna postcode cb43lf name postcode
0 india_house address 31_newnham_road_newnham name address
0 india_house area west name area
0 india_house food indian name food
0 india_house phone 01223_461661 name phone
0 india_house pricerange expensive name pricerange
0 india_house postcode cb39ey name postcode
1 i would like a hungarian restaurant in the west of town .==there are no hungarian restaurants in the west of town . would you like to change your query ?==is there any indian food on the west side of town .==there are 6 indian restaurants in the west part of town . what price range do you have in mind ?==the price range does n't matter .==would you like the name , address and phone number of a few of them ?==yes , but just for one .==api_call indian west dontcare==<silence>==cocum is located at 71_castle_street_city_centre and their phone number is 01223_366668 . their price range is expensive .==['cocum', '71_castle_street_city_centre', '01223_366668', 'expensive']

0 tandoori_palace address 68_histon_road_chesterton name address
0 tandoori_palace area west name area
0 tandoori_palace food indian name food
0 tandoori_palace phone 01223_506055 name phone
0 tandoori_palace pricerange expensive name pricerange
0 tandoori_palace postcode cb43le name postcode
0 cocum address 71_castle_street_city_centre name address
0 cocum area west name area
0 cocum food indian name food
0 cocum phone 01223_366668 name phone
0 cocum pricerange expensive name pricerange
0 cocum postcode cb30ah name postcode
0 rice_boat address 37_newnham_road_newnham name address
0 rice_boat area west name area
0 rice_boat food indian name food
0 rice_boat phone 01223_302800 name phone
0 rice_boat pricerange expensive name pricerange
0 rice_boat postcode cb39ey name postcode
0 maharajah_tandoori_restaurant address 41518_castle_street_city_centre name address
0 maharajah_tandoori_restaurant area west name area
0 maharajah_tandoori_restaurant food indian name food
0 maharajah_tandoori_restaurant phone 01223_358399 name phone
0 maharajah_tandoori_restaurant pricerange expensive name pricerange
0 maharajah_tandoori_restaurant postcode cb30ah name postcode
0 meghna address 205_victoria_road_chesterton name address
0 meghna area west name area
0 meghna food indian name food
0 meghna phone 01223_727410 name phone
0 meghna pricerange moderate name pricerange
0 meghna postcode cb43lf name postcode
0 india_house address 31_newnham_road_newnham name address
0 india_house area west name area
0 india_house food indian name food
0 india_house phone 01223_461661 name phone
0 india_house pricerange expensive name pricerange
0 india_house postcode cb39ey name postcode
1 i would like a hungarian restaurant in the west of town .==there are no hungarian restaurants in the west of town . would you like to change your query ?==is there any indian food on the west side of town .==there are 6 indian restaurants in the west part of town . what price range do you have in mind ?==the price range does n't matter .==would you like the name , address and phone number of a few of them ?==yes , but just for one .==api_call indian west dontcare==<silence>==cocum is located at 71_castle_street_city_centre and their phone number is 01223_366668 . their price range is expensive .==thank you !==you 're welcome . may i help with another query ?==[]

0 tandoori_palace address 68_histon_road_chesterton name address
0 tandoori_palace area west name area
0 tandoori_palace food indian name food
0 tandoori_palace phone 01223_506055 name phone
0 tandoori_palace pricerange expensive name pricerange
0 tandoori_palace postcode cb43le name postcode
0 cocum address 71_castle_street_city_centre name address
0 cocum area west name area
0 cocum food indian name food
0 cocum phone 01223_366668 name phone
0 cocum pricerange expensive name pricerange
0 cocum postcode cb30ah name postcode
0 rice_boat address 37_newnham_road_newnham name address
0 rice_boat area west name area
0 rice_boat food indian name food
0 rice_boat phone 01223_302800 name phone
0 rice_boat pricerange expensive name pricerange
0 rice_boat postcode cb39ey name postcode
0 maharajah_tandoori_restaurant address 41518_castle_street_city_centre name address
0 maharajah_tandoori_restaurant area west name area
0 maharajah_tandoori_restaurant food indian name food
0 maharajah_tandoori_restaurant phone 01223_358399 name phone
0 maharajah_tandoori_restaurant pricerange expensive name pricerange
0 maharajah_tandoori_restaurant postcode cb30ah name postcode
0 meghna address 205_victoria_road_chesterton name address
0 meghna area west name area
0 meghna food indian name food
0 meghna phone 01223_727410 name phone
0 meghna pricerange moderate name pricerange
0 meghna postcode cb43lf name postcode
0 india_house address 31_newnham_road_newnham name address
0 india_house area west name area
0 india_house food indian name food
0 india_house phone 01223_461661 name phone
0 india_house pricerange expensive name pricerange
0 india_house postcode cb39ey name postcode
1 i would like a hungarian restaurant in the west of town .==there are no hungarian restaurants in the west of town . would you like to change your query ?==is there any indian food on the west side of town .==there are 6 indian restaurants in the west part of town . what price range do you have in mind ?==the price range does n't matter .==would you like the name , address and phone number of a few of them ?==yes , but just for one .==api_call indian west dontcare==<silence>==cocum is located at 71_castle_street_city_centre and their phone number is 01223_366668 . their price range is expensive .==thank you !==you 're welcome . may i help with another query ?==nope , i 'm good . thanks again .==goodbye .==[]

1 i am looking for an expensive french restaurant in town .==api_call french dontcare expensive==['french', 'expensive']

0 restaurant_two_two address 22_chesterton_road_chesterton name address
0 restaurant_two_two area north name area
0 restaurant_two_two food french name food
0 restaurant_two_two phone 01223_351880 name phone
0 restaurant_two_two pricerange expensive name pricerange
0 restaurant_two_two postcode cb43ax name postcode
0 cote address bridge_street_city_centre name address
0 cote area centre name area
0 cote food french name food
0 cote phone 01223_311053 name phone
0 cote pricerange expensive name pricerange
0 cote postcode cb21uf name postcode
1 i am looking for an expensive french restaurant in town .==api_call french dontcare expensive==<silence>==there are two expensive french restaurants , cote in the center and restaurant_two_two in the north . do you want further information on either of these ?==['expensive', 'french', 'cote', 'restaurant_two_two', 'north']

0 restaurant_two_two address 22_chesterton_road_chesterton name address
0 restaurant_two_two area north name area
0 restaurant_two_two food french name food
0 restaurant_two_two phone 01223_351880 name phone
0 restaurant_two_two pricerange expensive name pricerange
0 restaurant_two_two postcode cb43ax name postcode
0 cote address bridge_street_city_centre name address
0 cote area centre name area
0 cote food french name food
0 cote phone 01223_311053 name phone
0 cote pricerange expensive name pricerange
0 cote postcode cb21uf name postcode
1 i am looking for an expensive french restaurant in town .==api_call french dontcare expensive==<silence>==there are two expensive french restaurants , cote in the center and restaurant_two_two in the north . do you want further information on either of these ?==are there any other expensive french restaurants ?==those are the only two expensive french restaurants i have listed . would you like to expand your price range or type of cuisine ?==['expensive', 'french']

0 restaurant_two_two address 22_chesterton_road_chesterton name address
0 restaurant_two_two area north name area
0 restaurant_two_two food french name food
0 restaurant_two_two phone 01223_351880 name phone
0 restaurant_two_two pricerange expensive name pricerange
0 restaurant_two_two postcode cb43ax name postcode
0 cote address bridge_street_city_centre name address
0 cote area centre name area
0 cote food french name food
0 cote phone 01223_311053 name phone
0 cote pricerange expensive name pricerange
0 cote postcode cb21uf name postcode
1 i am looking for an expensive french restaurant in town .==api_call french dontcare expensive==<silence>==there are two expensive french restaurants , cote in the center and restaurant_two_two in the north . do you want further information on either of these ?==are there any other expensive french restaurants ?==those are the only two expensive french restaurants i have listed . would you like to expand your price range or type of cuisine ?==is there anything else ?==restaurant_two_two is a french restaurant and it is in the expensive price range . would you like the address and phone number ?==['restaurant_two_two', 'french', 'expensive']

0 restaurant_two_two address 22_chesterton_road_chesterton name address
0 restaurant_two_two area north name area
0 restaurant_two_two food french name food
0 restaurant_two_two phone 01223_351880 name phone
0 restaurant_two_two pricerange expensive name pricerange
0 restaurant_two_two postcode cb43ax name postcode
0 cote address bridge_street_city_centre name address
0 cote area centre name area
0 cote food french name food
0 cote phone 01223_311053 name phone
0 cote pricerange expensive name pricerange
0 cote postcode cb21uf name postcode
1 i am looking for an expensive french restaurant in town .==api_call french dontcare expensive==<silence>==there are two expensive french restaurants , cote in the center and restaurant_two_two in the north . do you want further information on either of these ?==are there any other expensive french restaurants ?==those are the only two expensive french restaurants i have listed . would you like to expand your price range or type of cuisine ?==is there anything else ?==restaurant_two_two is a french restaurant and it is in the expensive price range . would you like the address and phone number ?==actually , could i have the phone number of cote ?==sure , the phone number is 01223_311053 .==['01223_311053']

0 restaurant_two_two address 22_chesterton_road_chesterton name address
0 restaurant_two_two area north name area
0 restaurant_two_two food french name food
0 restaurant_two_two phone 01223_351880 name phone
0 restaurant_two_two pricerange expensive name pricerange
0 restaurant_two_two postcode cb43ax name postcode
0 cote address bridge_street_city_centre name address
0 cote area centre name area
0 cote food french name food
0 cote phone 01223_311053 name phone
0 cote pricerange expensive name pricerange
0 cote postcode cb21uf name postcode
1 i am looking for an expensive french restaurant in town .==api_call french dontcare expensive==<silence>==there are two expensive french restaurants , cote in the center and restaurant_two_two in the north . do you want further information on either of these ?==are there any other expensive french restaurants ?==those are the only two expensive french restaurants i have listed . would you like to expand your price range or type of cuisine ?==is there anything else ?==restaurant_two_two is a french restaurant and it is in the expensive price range . would you like the address and phone number ?==actually , could i have the phone number of cote ?==sure , the phone number is 01223_311053 .==okay , i think that does it . thanks for that .==thank you goodbye==[]

1 i am looking for a cheap restaurant in the east part of town .==api_call dontcare east cheap==['east', 'cheap']

0 the_missing_sock address finders_corner_newmarket_road name address
0 the_missing_sock area east name area
0 the_missing_sock food international name food
0 the_missing_sock phone 01223_812660 name phone
0 the_missing_sock pricerange cheap name pricerange
0 the_missing_sock postcode cb259aq name postcode
1 i am looking for a cheap restaurant in the east part of town .==api_call dontcare east cheap==<silence>==the_missing_sock is located in the east part of town and in the cheap price range .==['the_missing_sock', 'east', 'cheap']

0 the_missing_sock address finders_corner_newmarket_road name address
0 the_missing_sock area east name area
0 the_missing_sock food international name food
0 the_missing_sock phone 01223_812660 name phone
0 the_missing_sock pricerange cheap name pricerange
0 the_missing_sock postcode cb259aq name postcode
1 i am looking for a cheap restaurant in the east part of town .==api_call dontcare east cheap==<silence>==the_missing_sock is located in the east part of town and in the cheap price range .==could i have the phone number and address please ?==the phone number is 01223_812660 and the address is finders_corner_newmarket_road .==['01223_812660', 'finders_corner_newmarket_road']

0 the_missing_sock address finders_corner_newmarket_road name address
0 the_missing_sock area east name area
0 the_missing_sock food international name food
0 the_missing_sock phone 01223_812660 name phone
0 the_missing_sock pricerange cheap name pricerange
0 the_missing_sock postcode cb259aq name postcode
1 i am looking for a cheap restaurant in the east part of town .==api_call dontcare east cheap==<silence>==the_missing_sock is located in the east part of town and in the cheap price range .==could i have the phone number and address please ?==the phone number is 01223_812660 and the address is finders_corner_newmarket_road .==thank you , goodbye==glad to help . goodbye .==[]

1 i need the phone number of a restaurant in the west part of town that serves italian ood .==api_call italian west dontcare==['italian', 'west']

0 prezzo address 21_-_24_northampton_road name address
0 prezzo area west name area
0 prezzo food italian name food
0 prezzo phone 01799_521260 name phone
0 prezzo pricerange moderate name pricerange
0 prezzo postcode cb30ad name postcode
0 la_margherita address 15_magdalene_street_city_centre name address
0 la_margherita area west name area
0 la_margherita food italian name food
0 la_margherita phone 01223_315232 name phone
0 la_margherita pricerange cheap name pricerange
0 la_margherita postcode cb30af name postcode
1 i need the phone number of a restaurant in the west part of town that serves italian ood .==api_call italian west dontcare==<silence>==prezzo is an italian restaurant in the west part of town , their phone number is 01799_521260 .==['prezzo', 'italian', 'west', '01799_521260']

0 prezzo address 21_-_24_northampton_road name address
0 prezzo area west name area
0 prezzo food italian name food
0 prezzo phone 01799_521260 name phone
0 prezzo pricerange moderate name pricerange
0 prezzo postcode cb30ad name postcode
0 la_margherita address 15_magdalene_street_city_centre name address
0 la_margherita area west name area
0 la_margherita food italian name food
0 la_margherita phone 01223_315232 name phone
0 la_margherita pricerange cheap name pricerange
0 la_margherita postcode cb30af name postcode
1 i need the phone number of a restaurant in the west part of town that serves italian ood .==api_call italian west dontcare==<silence>==prezzo is an italian restaurant in the west part of town , their phone number is 01799_521260 .==thank you , goodbye .==thank you . goodbye !==[]

1 i am looking for indian food in the north part of town .==there are two restaurants serving indian food in the north part of town . what price range do you want ?==['indian', 'north']

1 i am looking for indian food in the north part of town .==there are two restaurants serving indian food in the north part of town . what price range do you want ?==i do n't care . however , i would like to know their price range as well as their address and phone number .==api_call indian north dontcare==['indian', 'north']

0 the_nirala address 7_milton_road_chesterton name address
0 the_nirala area north name area
0 the_nirala food indian name food
0 the_nirala phone 01223_360966 name phone
0 the_nirala pricerange moderate name pricerange
0 the_nirala postcode cb41uy name postcode
0 royal_spice address victoria_avenue_chesterton name address
0 royal_spice area north name area
0 royal_spice food indian name food
0 royal_spice phone 01733_553355 name phone
0 royal_spice pricerange cheap name pricerange
0 royal_spice postcode cb41eh name postcode
1 i am looking for indian food in the north part of town .==there are two restaurants serving indian food in the north part of town . what price range do you want ?==i do n't care . however , i would like to know their price range as well as their address and phone number .==api_call indian north dontcare==<silence>==royal_spice is a cheap indian restaurant located at victoria_avenue_chesterton . their number is 01733_553355 . is there anything else i can do for you today ?==['royal_spice', 'cheap', 'indian', 'victoria_avenue_chesterton', '01733_553355']

0 the_nirala address 7_milton_road_chesterton name address
0 the_nirala area north name area
0 the_nirala food indian name food
0 the_nirala phone 01223_360966 name phone
0 the_nirala pricerange moderate name pricerange
0 the_nirala postcode cb41uy name postcode
0 royal_spice address victoria_avenue_chesterton name address
0 royal_spice area north name area
0 royal_spice food indian name food
0 royal_spice phone 01733_553355 name phone
0 royal_spice pricerange cheap name pricerange
0 royal_spice postcode cb41eh name postcode
1 i am looking for indian food in the north part of town .==there are two restaurants serving indian food in the north part of town . what price range do you want ?==i do n't care . however , i would like to know their price range as well as their address and phone number .==api_call indian north dontcare==<silence>==royal_spice is a cheap indian restaurant located at victoria_avenue_chesterton . their number is 01733_553355 . is there anything else i can do for you today ?==thank you . good bye==you 're welcome , goodbye .==[]

1 i want to find a cheap restaurant in the east part of town .==api_call dontcare east cheap==['east', 'cheap']

0 the_missing_sock address finders_corner_newmarket_road name address
0 the_missing_sock area east name area
0 the_missing_sock food international name food
0 the_missing_sock phone 01223_812660 name phone
0 the_missing_sock pricerange cheap name pricerange
0 the_missing_sock postcode cb259aq name postcode
1 i want to find a cheap restaurant in the east part of town .==api_call dontcare east cheap==<silence>==the_missing_sock is a cheap restaurant in the east .==['the_missing_sock', 'cheap', 'east']

0 the_missing_sock address finders_corner_newmarket_road name address
0 the_missing_sock area east name area
0 the_missing_sock food international name food
0 the_missing_sock phone 01223_812660 name phone
0 the_missing_sock pricerange cheap name pricerange
0 the_missing_sock postcode cb259aq name postcode
1 i want to find a cheap restaurant in the east part of town .==api_call dontcare east cheap==<silence>==the_missing_sock is a cheap restaurant in the east .==what is the address and phone number ?==their phone number is 01223_812660 and their address is finders_corner_newmarket_road .==['01223_812660', 'finders_corner_newmarket_road']

0 the_missing_sock address finders_corner_newmarket_road name address
0 the_missing_sock area east name area
0 the_missing_sock food international name food
0 the_missing_sock phone 01223_812660 name phone
0 the_missing_sock pricerange cheap name pricerange
0 the_missing_sock postcode cb259aq name postcode
1 i want to find a cheap restaurant in the east part of town .==api_call dontcare east cheap==<silence>==the_missing_sock is a cheap restaurant in the east .==what is the address and phone number ?==their phone number is 01223_812660 and their address is finders_corner_newmarket_road .==ok , thanks . that 's all i need .==you 're welcome . goodbye .==[]

1 i am looking for an expensive restaurant serving mediterranean food .==api_call mediterranean dontcare expensive==['mediterranean', 'expensive']

0 la_mimosa address thompsons_lane_fen_ditton name address
0 la_mimosa area centre name area
0 la_mimosa food mediterranean name food
0 la_mimosa phone 01223_362525 name phone
0 la_mimosa pricerange expensive name pricerange
0 la_mimosa postcode cb58aq name postcode
0 shiraz_restaurant address 84_regent_street_city_centre name address
0 shiraz_restaurant area centre name area
0 shiraz_restaurant food mediterranean name food
0 shiraz_restaurant phone 01223_307581 name phone
0 shiraz_restaurant pricerange expensive name pricerange
0 shiraz_restaurant postcode cb21dp name postcode
1 i am looking for an expensive restaurant serving mediterranean food .==api_call mediterranean dontcare expensive==<silence>==i have found two expensive mediterranean restaurants , la_mimosa and shiraz_restaurant . both are in the centre area . would you like more information on either one of these restaurants ?==['expensive', 'mediterranean', 'la_mimosa', 'shiraz_restaurant', 'centre']

0 la_mimosa address thompsons_lane_fen_ditton name address
0 la_mimosa area centre name area
0 la_mimosa food mediterranean name food
0 la_mimosa phone 01223_362525 name phone
0 la_mimosa pricerange expensive name pricerange
0 la_mimosa postcode cb58aq name postcode
0 shiraz_restaurant address 84_regent_street_city_centre name address
0 shiraz_restaurant area centre name area
0 shiraz_restaurant food mediterranean name food
0 shiraz_restaurant phone 01223_307581 name phone
0 shiraz_restaurant pricerange expensive name pricerange
0 shiraz_restaurant postcode cb21dp name postcode
1 i am looking for an expensive restaurant serving mediterranean food .==api_call mediterranean dontcare expensive==<silence>==i have found two expensive mediterranean restaurants , la_mimosa and shiraz_restaurant . both are in the centre area . would you like more information on either one of these restaurants ?==is there anything else ?==no sir . that 's all i have==[]

0 la_mimosa address thompsons_lane_fen_ditton name address
0 la_mimosa area centre name area
0 la_mimosa food mediterranean name food
0 la_mimosa phone 01223_362525 name phone
0 la_mimosa pricerange expensive name pricerange
0 la_mimosa postcode cb58aq name postcode
0 shiraz_restaurant address 84_regent_street_city_centre name address
0 shiraz_restaurant area centre name area
0 shiraz_restaurant food mediterranean name food
0 shiraz_restaurant phone 01223_307581 name phone
0 shiraz_restaurant pricerange expensive name pricerange
0 shiraz_restaurant postcode cb21dp name postcode
1 i am looking for an expensive restaurant serving mediterranean food .==api_call mediterranean dontcare expensive==<silence>==i have found two expensive mediterranean restaurants , la_mimosa and shiraz_restaurant . both are in the centre area . would you like more information on either one of these restaurants ?==is there anything else ?==no sir . that 's all i have==thank you goodbye .==thank you , have a nice day !==[]

1 do you have any restaurants that serve caribbean food ?==there are no caribbean restaurants . would you like something else ?==[]

1 do you have any restaurants that serve caribbean food ?==there are no caribbean restaurants . would you like something else ?==what about a restaurant that serves chinese food ? what is their phone number ?==api_call chinese dontcare dontcare==['chinese']

0 the_good_luck_chinese_food_takeaway address 82_cherry_hinton_road_cherry_hinton name address
0 the_good_luck_chinese_food_takeaway area south name area
0 the_good_luck_chinese_food_takeaway food chinese name food
0 the_good_luck_chinese_food_takeaway phone 01223_244149 name phone
0 the_good_luck_chinese_food_takeaway pricerange expensive name pricerange
0 the_good_luck_chinese_food_takeaway postcode cb17ag name postcode
0 yu_garden address 529_newmarket_road_fen_ditton name address
0 yu_garden area east name area
0 yu_garden food chinese name food
0 yu_garden phone 01223_248882 name phone
0 yu_garden pricerange expensive name pricerange
0 yu_garden postcode cb58pa name postcode
0 charlie_chan address regent_street_city_centre name address
0 charlie_chan area centre name area
0 charlie_chan food chinese name food
0 charlie_chan phone 01223_361763 name phone
0 charlie_chan pricerange cheap name pricerange
0 charlie_chan postcode cb21db name postcode
0 jinling_noodle_bar address 11_peas_hill_city_centre name address
0 jinling_noodle_bar area centre name area
0 jinling_noodle_bar food chinese name food
0 jinling_noodle_bar phone 01223_566188 name phone
0 jinling_noodle_bar pricerange moderate name pricerange
0 jinling_noodle_bar postcode cb23pp name postcode
0 rice_house address 88_mill_road_city_centre name address
0 rice_house area centre name area
0 rice_house food chinese name food
0 rice_house phone 01223_367755 name phone
0 rice_house pricerange cheap name pricerange
0 rice_house postcode cb12bd name postcode
0 ugly_duckling address 12_st._johns_street_city_centre name address
0 ugly_duckling area centre name area
0 ugly_duckling food chinese name food
0 ugly_duckling pricerange expensive name pricerange
0 ugly_duckling postcode cb21tw name postcode
0 lan_hong_house address 12_norfolk_street_city_centre name address
0 lan_hong_house area centre name area
0 lan_hong_house food chinese name food
0 lan_hong_house phone 01223_350420 name phone
0 lan_hong_house pricerange moderate name pricerange
0 lan_hong_house postcode cb12lf name postcode
0 the_lucky_star address cambridge_leisure_park_clifton_way_cherry_hinton name address
0 the_lucky_star area south name area
0 the_lucky_star food chinese name food
0 the_lucky_star phone 01223_244277 name phone
0 the_lucky_star pricerange cheap name pricerange
0 the_lucky_star postcode cb17dy name postcode
0 golden_house address 12_lensfield_road_city_centre name address
0 golden_house area centre name area
0 golden_house food chinese name food
0 golden_house phone 01842_753771 name phone
0 golden_house pricerange cheap name pricerange
0 golden_house postcode cb21eg name postcode
0 hakka address milton_road_chesterton name address
0 hakka area north name area
0 hakka food chinese name food
0 hakka phone 01223_568988 name phone
0 hakka pricerange expensive name pricerange
0 hakka postcode cb41jy name postcode
0 golden_wok address 191_histon_road_chesterton name address
0 golden_wok area north name area
0 golden_wok food chinese name food
0 golden_wok phone 01223_350688 name phone
0 golden_wok pricerange moderate name pricerange
0 golden_wok postcode cb43hl name postcode
0 shanghai_family_restaurant address 39_burleigh_street_city_centre name address
0 shanghai_family_restaurant area centre name area
0 shanghai_family_restaurant food chinese name food
0 shanghai_family_restaurant phone 01223_301761 name phone
0 shanghai_family_restaurant pricerange moderate name pricerange
0 shanghai_family_restaurant postcode cb11dg name postcode
0 peking_restaurant address 10_homerton_street_city_centre name address
0 peking_restaurant area south name area
0 peking_restaurant food chinese name food
0 peking_restaurant phone 01223_354755 name phone
0 peking_restaurant pricerange expensive name pricerange
0 peking_restaurant postcode cb28nx name postcode
0 the_hotpot address 66_chesterton_road_chesterton name address
0 the_hotpot area north name area
0 the_hotpot food chinese name food
0 the_hotpot phone 01223_366552 name phone
0 the_hotpot pricerange expensive name pricerange
0 the_hotpot postcode cb41ep name postcode
0 tang_chinese address napier_street_city_centre name address
0 tang_chinese area centre name area
0 tang_chinese food chinese name food
0 tang_chinese phone 01223_357187 name phone
0 tang_chinese pricerange expensive name pricerange
0 tang_chinese postcode cb11hr name postcode
0 hk_fusion address 21_burleigh_street_city_centre name address
0 hk_fusion area centre name area
0 hk_fusion food chinese name food
0 hk_fusion phone 01223_355909 name phone
0 hk_fusion pricerange expensive name pricerange
0 hk_fusion postcode cb11dg name postcode
0 sesame_restaurant_and_bar address 17_hills_road_city_centre name address
0 sesame_restaurant_and_bar area centre name area
0 sesame_restaurant_and_bar food chinese name food
0 sesame_restaurant_and_bar phone 01223_358899 name phone
0 sesame_restaurant_and_bar pricerange expensive name pricerange
0 sesame_restaurant_and_bar postcode cb21nw name postcode
1 do you have any restaurants that serve caribbean food ?==there are no caribbean restaurants . would you like something else ?==what about a restaurant that serves chinese food ? what is their phone number ?==api_call chinese dontcare dontcare==<silence>==there are many chinese restaurants to choose from . do you have a preferred area of town ?==['chinese']

0 the_good_luck_chinese_food_takeaway address 82_cherry_hinton_road_cherry_hinton name address
0 the_good_luck_chinese_food_takeaway area south name area
0 the_good_luck_chinese_food_takeaway food chinese name food
0 the_good_luck_chinese_food_takeaway phone 01223_244149 name phone
0 the_good_luck_chinese_food_takeaway pricerange expensive name pricerange
0 the_good_luck_chinese_food_takeaway postcode cb17ag name postcode
0 yu_garden address 529_newmarket_road_fen_ditton name address
0 yu_garden area east name area
0 yu_garden food chinese name food
0 yu_garden phone 01223_248882 name phone
0 yu_garden pricerange expensive name pricerange
0 yu_garden postcode cb58pa name postcode
0 charlie_chan address regent_street_city_centre name address
0 charlie_chan area centre name area
0 charlie_chan food chinese name food
0 charlie_chan phone 01223_361763 name phone
0 charlie_chan pricerange cheap name pricerange
0 charlie_chan postcode cb21db name postcode
0 jinling_noodle_bar address 11_peas_hill_city_centre name address
0 jinling_noodle_bar area centre name area
0 jinling_noodle_bar food chinese name food
0 jinling_noodle_bar phone 01223_566188 name phone
0 jinling_noodle_bar pricerange moderate name pricerange
0 jinling_noodle_bar postcode cb23pp name postcode
0 rice_house address 88_mill_road_city_centre name address
0 rice_house area centre name area
0 rice_house food chinese name food
0 rice_house phone 01223_367755 name phone
0 rice_house pricerange cheap name pricerange
0 rice_house postcode cb12bd name postcode
0 ugly_duckling address 12_st._johns_street_city_centre name address
0 ugly_duckling area centre name area
0 ugly_duckling food chinese name food
0 ugly_duckling pricerange expensive name pricerange
0 ugly_duckling postcode cb21tw name postcode
0 lan_hong_house address 12_norfolk_street_city_centre name address
0 lan_hong_house area centre name area
0 lan_hong_house food chinese name food
0 lan_hong_house phone 01223_350420 name phone
0 lan_hong_house pricerange moderate name pricerange
0 lan_hong_house postcode cb12lf name postcode
0 the_lucky_star address cambridge_leisure_park_clifton_way_cherry_hinton name address
0 the_lucky_star area south name area
0 the_lucky_star food chinese name food
0 the_lucky_star phone 01223_244277 name phone
0 the_lucky_star pricerange cheap name pricerange
0 the_lucky_star postcode cb17dy name postcode
0 golden_house address 12_lensfield_road_city_centre name address
0 golden_house area centre name area
0 golden_house food chinese name food
0 golden_house phone 01842_753771 name phone
0 golden_house pricerange cheap name pricerange
0 golden_house postcode cb21eg name postcode
0 hakka address milton_road_chesterton name address
0 hakka area north name area
0 hakka food chinese name food
0 hakka phone 01223_568988 name phone
0 hakka pricerange expensive name pricerange
0 hakka postcode cb41jy name postcode
0 golden_wok address 191_histon_road_chesterton name address
0 golden_wok area north name area
0 golden_wok food chinese name food
0 golden_wok phone 01223_350688 name phone
0 golden_wok pricerange moderate name pricerange
0 golden_wok postcode cb43hl name postcode
0 shanghai_family_restaurant address 39_burleigh_street_city_centre name address
0 shanghai_family_restaurant area centre name area
0 shanghai_family_restaurant food chinese name food
0 shanghai_family_restaurant phone 01223_301761 name phone
0 shanghai_family_restaurant pricerange moderate name pricerange
0 shanghai_family_restaurant postcode cb11dg name postcode
0 peking_restaurant address 10_homerton_street_city_centre name address
0 peking_restaurant area south name area
0 peking_restaurant food chinese name food
0 peking_restaurant phone 01223_354755 name phone
0 peking_restaurant pricerange expensive name pricerange
0 peking_restaurant postcode cb28nx name postcode
0 the_hotpot address 66_chesterton_road_chesterton name address
0 the_hotpot area north name area
0 the_hotpot food chinese name food
0 the_hotpot phone 01223_366552 name phone
0 the_hotpot pricerange expensive name pricerange
0 the_hotpot postcode cb41ep name postcode
0 tang_chinese address napier_street_city_centre name address
0 tang_chinese area centre name area
0 tang_chinese food chinese name food
0 tang_chinese phone 01223_357187 name phone
0 tang_chinese pricerange expensive name pricerange
0 tang_chinese postcode cb11hr name postcode
0 hk_fusion address 21_burleigh_street_city_centre name address
0 hk_fusion area centre name area
0 hk_fusion food chinese name food
0 hk_fusion phone 01223_355909 name phone
0 hk_fusion pricerange expensive name pricerange
0 hk_fusion postcode cb11dg name postcode
0 sesame_restaurant_and_bar address 17_hills_road_city_centre name address
0 sesame_restaurant_and_bar area centre name area
0 sesame_restaurant_and_bar food chinese name food
0 sesame_restaurant_and_bar phone 01223_358899 name phone
0 sesame_restaurant_and_bar pricerange expensive name pricerange
0 sesame_restaurant_and_bar postcode cb21nw name postcode
1 do you have any restaurants that serve caribbean food ?==there are no caribbean restaurants . would you like something else ?==what about a restaurant that serves chinese food ? what is their phone number ?==api_call chinese dontcare dontcare==<silence>==there are many chinese restaurants to choose from . do you have a preferred area of town ?==no , it does n't matter==let me provide you with a couple options , charlie_chan- phone 01223_361763 or golden_house - phone 01842_753771==['01223_361763', 'golden_house', '01842_753771']

0 the_good_luck_chinese_food_takeaway address 82_cherry_hinton_road_cherry_hinton name address
0 the_good_luck_chinese_food_takeaway area south name area
0 the_good_luck_chinese_food_takeaway food chinese name food
0 the_good_luck_chinese_food_takeaway phone 01223_244149 name phone
0 the_good_luck_chinese_food_takeaway pricerange expensive name pricerange
0 the_good_luck_chinese_food_takeaway postcode cb17ag name postcode
0 yu_garden address 529_newmarket_road_fen_ditton name address
0 yu_garden area east name area
0 yu_garden food chinese name food
0 yu_garden phone 01223_248882 name phone
0 yu_garden pricerange expensive name pricerange
0 yu_garden postcode cb58pa name postcode
0 charlie_chan address regent_street_city_centre name address
0 charlie_chan area centre name area
0 charlie_chan food chinese name food
0 charlie_chan phone 01223_361763 name phone
0 charlie_chan pricerange cheap name pricerange
0 charlie_chan postcode cb21db name postcode
0 jinling_noodle_bar address 11_peas_hill_city_centre name address
0 jinling_noodle_bar area centre name area
0 jinling_noodle_bar food chinese name food
0 jinling_noodle_bar phone 01223_566188 name phone
0 jinling_noodle_bar pricerange moderate name pricerange
0 jinling_noodle_bar postcode cb23pp name postcode
0 rice_house address 88_mill_road_city_centre name address
0 rice_house area centre name area
0 rice_house food chinese name food
0 rice_house phone 01223_367755 name phone
0 rice_house pricerange cheap name pricerange
0 rice_house postcode cb12bd name postcode
0 ugly_duckling address 12_st._johns_street_city_centre name address
0 ugly_duckling area centre name area
0 ugly_duckling food chinese name food
0 ugly_duckling pricerange expensive name pricerange
0 ugly_duckling postcode cb21tw name postcode
0 lan_hong_house address 12_norfolk_street_city_centre name address
0 lan_hong_house area centre name area
0 lan_hong_house food chinese name food
0 lan_hong_house phone 01223_350420 name phone
0 lan_hong_house pricerange moderate name pricerange
0 lan_hong_house postcode cb12lf name postcode
0 the_lucky_star address cambridge_leisure_park_clifton_way_cherry_hinton name address
0 the_lucky_star area south name area
0 the_lucky_star food chinese name food
0 the_lucky_star phone 01223_244277 name phone
0 the_lucky_star pricerange cheap name pricerange
0 the_lucky_star postcode cb17dy name postcode
0 golden_house address 12_lensfield_road_city_centre name address
0 golden_house area centre name area
0 golden_house food chinese name food
0 golden_house phone 01842_753771 name phone
0 golden_house pricerange cheap name pricerange
0 golden_house postcode cb21eg name postcode
0 hakka address milton_road_chesterton name address
0 hakka area north name area
0 hakka food chinese name food
0 hakka phone 01223_568988 name phone
0 hakka pricerange expensive name pricerange
0 hakka postcode cb41jy name postcode
0 golden_wok address 191_histon_road_chesterton name address
0 golden_wok area north name area
0 golden_wok food chinese name food
0 golden_wok phone 01223_350688 name phone
0 golden_wok pricerange moderate name pricerange
0 golden_wok postcode cb43hl name postcode
0 shanghai_family_restaurant address 39_burleigh_street_city_centre name address
0 shanghai_family_restaurant area centre name area
0 shanghai_family_restaurant food chinese name food
0 shanghai_family_restaurant phone 01223_301761 name phone
0 shanghai_family_restaurant pricerange moderate name pricerange
0 shanghai_family_restaurant postcode cb11dg name postcode
0 peking_restaurant address 10_homerton_street_city_centre name address
0 peking_restaurant area south name area
0 peking_restaurant food chinese name food
0 peking_restaurant phone 01223_354755 name phone
0 peking_restaurant pricerange expensive name pricerange
0 peking_restaurant postcode cb28nx name postcode
0 the_hotpot address 66_chesterton_road_chesterton name address
0 the_hotpot area north name area
0 the_hotpot food chinese name food
0 the_hotpot phone 01223_366552 name phone
0 the_hotpot pricerange expensive name pricerange
0 the_hotpot postcode cb41ep name postcode
0 tang_chinese address napier_street_city_centre name address
0 tang_chinese area centre name area
0 tang_chinese food chinese name food
0 tang_chinese phone 01223_357187 name phone
0 tang_chinese pricerange expensive name pricerange
0 tang_chinese postcode cb11hr name postcode
0 hk_fusion address 21_burleigh_street_city_centre name address
0 hk_fusion area centre name area
0 hk_fusion food chinese name food
0 hk_fusion phone 01223_355909 name phone
0 hk_fusion pricerange expensive name pricerange
0 hk_fusion postcode cb11dg name postcode
0 sesame_restaurant_and_bar address 17_hills_road_city_centre name address
0 sesame_restaurant_and_bar area centre name area
0 sesame_restaurant_and_bar food chinese name food
0 sesame_restaurant_and_bar phone 01223_358899 name phone
0 sesame_restaurant_and_bar pricerange expensive name pricerange
0 sesame_restaurant_and_bar postcode cb21nw name postcode
1 do you have any restaurants that serve caribbean food ?==there are no caribbean restaurants . would you like something else ?==what about a restaurant that serves chinese food ? what is their phone number ?==api_call chinese dontcare dontcare==<silence>==there are many chinese restaurants to choose from . do you have a preferred area of town ?==no , it does n't matter==let me provide you with a couple options , charlie_chan- phone 01223_361763 or golden_house - phone 01842_753771==thank you , goodbye==thank you for calling . goodbye .==[]

1 hello ! i 'm looking for a nice restaurant that serves scottish food . can you recommend one ?==certainly . is there a certain area of town that you 'd like to stay in ?==[]

1 hello ! i 'm looking for a nice restaurant that serves scottish food . can you recommend one ?==certainly . is there a certain area of town that you 'd like to stay in ?==no , any part of town is good .==i 'm sorry , there are n't any scottish food restaurants . would you like something else ?==[]

1 hello ! i 'm looking for a nice restaurant that serves scottish food . can you recommend one ?==certainly . is there a certain area of town that you 'd like to stay in ?==no , any part of town is good .==i 'm sorry , there are n't any scottish food restaurants . would you like something else ?==how about a restaurant that serves british food ?==api_call british dontcare dontcare==['british']

0 restaurant_one_seven address de_vere_university_arms_regent_street_city_centre name address
0 restaurant_one_seven area centre name area
0 restaurant_one_seven food british name food
0 restaurant_one_seven phone 01223_337766 name phone
0 restaurant_one_seven pricerange moderate name pricerange
0 restaurant_one_seven postcode cb21ab name postcode
0 the_oak_bistro address 6_lensfield_road name address
0 the_oak_bistro area centre name area
0 the_oak_bistro food british name food
0 the_oak_bistro phone 01223_323361 name phone
0 the_oak_bistro pricerange moderate name pricerange
0 the_oak_bistro postcode cb21eg name postcode
0 the_copper_kettle address 4_kings_parade_city_centre name address
0 the_copper_kettle area centre name area
0 the_copper_kettle food british name food
0 the_copper_kettle phone 01223_365068 name phone
0 the_copper_kettle pricerange moderate name pricerange
0 the_copper_kettle postcode cb21sj name postcode
0 fitzbillies_restaurant address 51_trumpington_street_city_centre name address
0 fitzbillies_restaurant area centre name area
0 fitzbillies_restaurant food british name food
0 fitzbillies_restaurant phone 01223_352500 name phone
0 fitzbillies_restaurant pricerange expensive name pricerange
0 fitzbillies_restaurant postcode cb21rg name postcode
0 cotto address 183_east_road_city_centre name address
0 cotto area centre name area
0 cotto food british name food
0 cotto phone 01223_302010 name phone
0 cotto pricerange moderate name pricerange
0 cotto postcode cb11bg name postcode
0 saint_johns_chop_house address 21_-_24_northampton_street name address
0 saint_johns_chop_house area west name area
0 saint_johns_chop_house food british name food
0 saint_johns_chop_house phone 01223_353110 name phone
0 saint_johns_chop_house pricerange moderate name pricerange
0 saint_johns_chop_house postcode cb30ad name postcode
0 graffiti address hotel_felix_whitehouse_lane_huntingdon_road name address
0 graffiti area west name area
0 graffiti food british name food
0 graffiti phone 01223_277977 name phone
0 graffiti pricerange expensive name pricerange
0 graffiti postcode cb30lx name postcode
0 grafton_hotel_restaurant address grafton_hotel_619_newmarket_road_fen_ditton name address
0 grafton_hotel_restaurant area east name area
0 grafton_hotel_restaurant food british name food
0 grafton_hotel_restaurant phone 01223_241387 name phone
0 grafton_hotel_restaurant pricerange expensive name pricerange
0 grafton_hotel_restaurant postcode cb58pa name postcode
0 travellers_rest address huntingdon_road_city_centre name address
0 travellers_rest area west name area
0 travellers_rest food british name food
0 travellers_rest phone 01223_276182 name phone
0 travellers_rest pricerange expensive name pricerange
0 travellers_rest postcode cb30df name postcode
0 the_cambridge_chop_house address 1_kings_parade name address
0 the_cambridge_chop_house area centre name area
0 the_cambridge_chop_house food british name food
0 the_cambridge_chop_house phone 01223_359506 name phone
0 the_cambridge_chop_house pricerange expensive name pricerange
0 the_cambridge_chop_house postcode cb21sj name postcode
0 midsummer_house_restaurant address midsummer_common name address
0 midsummer_house_restaurant area centre name area
0 midsummer_house_restaurant food british name food
0 midsummer_house_restaurant phone 01223_369299 name phone
0 midsummer_house_restaurant pricerange expensive name pricerange
0 midsummer_house_restaurant postcode cb41ha name postcode
1 hello ! i 'm looking for a nice restaurant that serves scottish food . can you recommend one ?==certainly . is there a certain area of town that you 'd like to stay in ?==no , any part of town is good .==i 'm sorry , there are n't any scottish food restaurants . would you like something else ?==how about a restaurant that serves british food ?==api_call british dontcare dontcare==<silence>==the cotto serves british food it is in the centre of town in the moderate price range .==['cotto', 'british', 'centre', 'moderate']

0 restaurant_one_seven address de_vere_university_arms_regent_street_city_centre name address
0 restaurant_one_seven area centre name area
0 restaurant_one_seven food british name food
0 restaurant_one_seven phone 01223_337766 name phone
0 restaurant_one_seven pricerange moderate name pricerange
0 restaurant_one_seven postcode cb21ab name postcode
0 the_oak_bistro address 6_lensfield_road name address
0 the_oak_bistro area centre name area
0 the_oak_bistro food british name food
0 the_oak_bistro phone 01223_323361 name phone
0 the_oak_bistro pricerange moderate name pricerange
0 the_oak_bistro postcode cb21eg name postcode
0 the_copper_kettle address 4_kings_parade_city_centre name address
0 the_copper_kettle area centre name area
0 the_copper_kettle food british name food
0 the_copper_kettle phone 01223_365068 name phone
0 the_copper_kettle pricerange moderate name pricerange
0 the_copper_kettle postcode cb21sj name postcode
0 fitzbillies_restaurant address 51_trumpington_street_city_centre name address
0 fitzbillies_restaurant area centre name area
0 fitzbillies_restaurant food british name food
0 fitzbillies_restaurant phone 01223_352500 name phone
0 fitzbillies_restaurant pricerange expensive name pricerange
0 fitzbillies_restaurant postcode cb21rg name postcode
0 cotto address 183_east_road_city_centre name address
0 cotto area centre name area
0 cotto food british name food
0 cotto phone 01223_302010 name phone
0 cotto pricerange moderate name pricerange
0 cotto postcode cb11bg name postcode
0 saint_johns_chop_house address 21_-_24_northampton_street name address
0 saint_johns_chop_house area west name area
0 saint_johns_chop_house food british name food
0 saint_johns_chop_house phone 01223_353110 name phone
0 saint_johns_chop_house pricerange moderate name pricerange
0 saint_johns_chop_house postcode cb30ad name postcode
0 graffiti address hotel_felix_whitehouse_lane_huntingdon_road name address
0 graffiti area west name area
0 graffiti food british name food
0 graffiti phone 01223_277977 name phone
0 graffiti pricerange expensive name pricerange
0 graffiti postcode cb30lx name postcode
0 grafton_hotel_restaurant address grafton_hotel_619_newmarket_road_fen_ditton name address
0 grafton_hotel_restaurant area east name area
0 grafton_hotel_restaurant food british name food
0 grafton_hotel_restaurant phone 01223_241387 name phone
0 grafton_hotel_restaurant pricerange expensive name pricerange
0 grafton_hotel_restaurant postcode cb58pa name postcode
0 travellers_rest address huntingdon_road_city_centre name address
0 travellers_rest area west name area
0 travellers_rest food british name food
0 travellers_rest phone 01223_276182 name phone
0 travellers_rest pricerange expensive name pricerange
0 travellers_rest postcode cb30df name postcode
0 the_cambridge_chop_house address 1_kings_parade name address
0 the_cambridge_chop_house area centre name area
0 the_cambridge_chop_house food british name food
0 the_cambridge_chop_house phone 01223_359506 name phone
0 the_cambridge_chop_house pricerange expensive name pricerange
0 the_cambridge_chop_house postcode cb21sj name postcode
0 midsummer_house_restaurant address midsummer_common name address
0 midsummer_house_restaurant area centre name area
0 midsummer_house_restaurant food british name food
0 midsummer_house_restaurant phone 01223_369299 name phone
0 midsummer_house_restaurant pricerange expensive name pricerange
0 midsummer_house_restaurant postcode cb41ha name postcode
1 hello ! i 'm looking for a nice restaurant that serves scottish food . can you recommend one ?==certainly . is there a certain area of town that you 'd like to stay in ?==no , any part of town is good .==i 'm sorry , there are n't any scottish food restaurants . would you like something else ?==how about a restaurant that serves british food ?==api_call british dontcare dontcare==<silence>==the cotto serves british food it is in the centre of town in the moderate price range .==may i get the restaurant phone number please ?==cotto 's phone number is 01223_302010 .==['cotto', '01223_302010']

0 restaurant_one_seven address de_vere_university_arms_regent_street_city_centre name address
0 restaurant_one_seven area centre name area
0 restaurant_one_seven food british name food
0 restaurant_one_seven phone 01223_337766 name phone
0 restaurant_one_seven pricerange moderate name pricerange
0 restaurant_one_seven postcode cb21ab name postcode
0 the_oak_bistro address 6_lensfield_road name address
0 the_oak_bistro area centre name area
0 the_oak_bistro food british name food
0 the_oak_bistro phone 01223_323361 name phone
0 the_oak_bistro pricerange moderate name pricerange
0 the_oak_bistro postcode cb21eg name postcode
0 the_copper_kettle address 4_kings_parade_city_centre name address
0 the_copper_kettle area centre name area
0 the_copper_kettle food british name food
0 the_copper_kettle phone 01223_365068 name phone
0 the_copper_kettle pricerange moderate name pricerange
0 the_copper_kettle postcode cb21sj name postcode
0 fitzbillies_restaurant address 51_trumpington_street_city_centre name address
0 fitzbillies_restaurant area centre name area
0 fitzbillies_restaurant food british name food
0 fitzbillies_restaurant phone 01223_352500 name phone
0 fitzbillies_restaurant pricerange expensive name pricerange
0 fitzbillies_restaurant postcode cb21rg name postcode
0 cotto address 183_east_road_city_centre name address
0 cotto area centre name area
0 cotto food british name food
0 cotto phone 01223_302010 name phone
0 cotto pricerange moderate name pricerange
0 cotto postcode cb11bg name postcode
0 saint_johns_chop_house address 21_-_24_northampton_street name address
0 saint_johns_chop_house area west name area
0 saint_johns_chop_house food british name food
0 saint_johns_chop_house phone 01223_353110 name phone
0 saint_johns_chop_house pricerange moderate name pricerange
0 saint_johns_chop_house postcode cb30ad name postcode
0 graffiti address hotel_felix_whitehouse_lane_huntingdon_road name address
0 graffiti area west name area
0 graffiti food british name food
0 graffiti phone 01223_277977 name phone
0 graffiti pricerange expensive name pricerange
0 graffiti postcode cb30lx name postcode
0 grafton_hotel_restaurant address grafton_hotel_619_newmarket_road_fen_ditton name address
0 grafton_hotel_restaurant area east name area
0 grafton_hotel_restaurant food british name food
0 grafton_hotel_restaurant phone 01223_241387 name phone
0 grafton_hotel_restaurant pricerange expensive name pricerange
0 grafton_hotel_restaurant postcode cb58pa name postcode
0 travellers_rest address huntingdon_road_city_centre name address
0 travellers_rest area west name area
0 travellers_rest food british name food
0 travellers_rest phone 01223_276182 name phone
0 travellers_rest pricerange expensive name pricerange
0 travellers_rest postcode cb30df name postcode
0 the_cambridge_chop_house address 1_kings_parade name address
0 the_cambridge_chop_house area centre name area
0 the_cambridge_chop_house food british name food
0 the_cambridge_chop_house phone 01223_359506 name phone
0 the_cambridge_chop_house pricerange expensive name pricerange
0 the_cambridge_chop_house postcode cb21sj name postcode
0 midsummer_house_restaurant address midsummer_common name address
0 midsummer_house_restaurant area centre name area
0 midsummer_house_restaurant food british name food
0 midsummer_house_restaurant phone 01223_369299 name phone
0 midsummer_house_restaurant pricerange expensive name pricerange
0 midsummer_house_restaurant postcode cb41ha name postcode
1 hello ! i 'm looking for a nice restaurant that serves scottish food . can you recommend one ?==certainly . is there a certain area of town that you 'd like to stay in ?==no , any part of town is good .==i 'm sorry , there are n't any scottish food restaurants . would you like something else ?==how about a restaurant that serves british food ?==api_call british dontcare dontcare==<silence>==the cotto serves british food it is in the centre of town in the moderate price range .==may i get the restaurant phone number please ?==cotto 's phone number is 01223_302010 .==thank you , goodbye==goodbye .==[]

1 hello ! can you recommend a moderately priced restauarnt near the south part of town ?==would you prefer italian or modern_european food ?==['italian', 'modern_european']

1 hello ! can you recommend a moderately priced restauarnt near the south part of town ?==would you prefer italian or modern_european food ?==it does n't matter .==api_call dontcare south moderate==['south', 'moderate']

0 pizza_hut_cherry_hinton address g4_cambridge_leisure_park_clifton_way_cherry_hinton name address
0 pizza_hut_cherry_hinton area south name area
0 pizza_hut_cherry_hinton food italian name food
0 pizza_hut_cherry_hinton phone 01223_323737 name phone
0 pizza_hut_cherry_hinton pricerange moderate name pricerange
0 pizza_hut_cherry_hinton postcode cb17dy name postcode
0 restaurant_alimentum address 152_-_154_hills_road name address
0 restaurant_alimentum area south name area
0 restaurant_alimentum food modern_european name food
0 restaurant_alimentum phone 01223_413000 name phone
0 restaurant_alimentum pricerange moderate name pricerange
0 restaurant_alimentum postcode cb28pb name postcode
1 hello ! can you recommend a moderately priced restauarnt near the south part of town ?==would you prefer italian or modern_european food ?==it does n't matter .==api_call dontcare south moderate==<silence>==restaurant_alimentum is a nice restaurant serving modern_european food in the moderate price range and is located in the south .==['restaurant_alimentum', 'modern_european', 'moderate', 'south']

0 pizza_hut_cherry_hinton address g4_cambridge_leisure_park_clifton_way_cherry_hinton name address
0 pizza_hut_cherry_hinton area south name area
0 pizza_hut_cherry_hinton food italian name food
0 pizza_hut_cherry_hinton phone 01223_323737 name phone
0 pizza_hut_cherry_hinton pricerange moderate name pricerange
0 pizza_hut_cherry_hinton postcode cb17dy name postcode
0 restaurant_alimentum address 152_-_154_hills_road name address
0 restaurant_alimentum area south name area
0 restaurant_alimentum food modern_european name food
0 restaurant_alimentum phone 01223_413000 name phone
0 restaurant_alimentum pricerange moderate name pricerange
0 restaurant_alimentum postcode cb28pb name postcode
1 hello ! can you recommend a moderately priced restauarnt near the south part of town ?==would you prefer italian or modern_european food ?==it does n't matter .==api_call dontcare south moderate==<silence>==restaurant_alimentum is a nice restaurant serving modern_european food in the moderate price range and is located in the south .==may i have their address please ?==their address is 152_-_154_hills_road .==['152_-_154_hills_road']

0 pizza_hut_cherry_hinton address g4_cambridge_leisure_park_clifton_way_cherry_hinton name address
0 pizza_hut_cherry_hinton area south name area
0 pizza_hut_cherry_hinton food italian name food
0 pizza_hut_cherry_hinton phone 01223_323737 name phone
0 pizza_hut_cherry_hinton pricerange moderate name pricerange
0 pizza_hut_cherry_hinton postcode cb17dy name postcode
0 restaurant_alimentum address 152_-_154_hills_road name address
0 restaurant_alimentum area south name area
0 restaurant_alimentum food modern_european name food
0 restaurant_alimentum phone 01223_413000 name phone
0 restaurant_alimentum pricerange moderate name pricerange
0 restaurant_alimentum postcode cb28pb name postcode
1 hello ! can you recommend a moderately priced restauarnt near the south part of town ?==would you prefer italian or modern_european food ?==it does n't matter .==api_call dontcare south moderate==<silence>==restaurant_alimentum is a nice restaurant serving modern_european food in the moderate price range and is located in the south .==may i have their address please ?==their address is 152_-_154_hills_road .==thank you goodbye .==thank you . goodbye .==[]

1 i am looking for the address and phone number of an expensive restaurant serving thai food .==api_call thai dontcare expensive==['thai', 'expensive']

0 sala_thong address 35_newnham_road_newnham name address
0 sala_thong area west name area
0 sala_thong food thai name food
0 sala_thong phone 01223_323178 name phone
0 sala_thong pricerange expensive name pricerange
0 sala_thong postcode cb39ey name postcode
0 bangkok_city address 24_green_street_city_centre name address
0 bangkok_city area centre name area
0 bangkok_city food thai name food
0 bangkok_city phone 01223_354382 name phone
0 bangkok_city pricerange expensive name pricerange
0 bangkok_city postcode cb23jx name postcode
1 i am looking for the address and phone number of an expensive restaurant serving thai food .==api_call thai dontcare expensive==<silence>==there are two thai locations . would you prefer a restaurant in the centre or west part of town ?==['thai', 'centre', 'west']

0 sala_thong address 35_newnham_road_newnham name address
0 sala_thong area west name area
0 sala_thong food thai name food
0 sala_thong phone 01223_323178 name phone
0 sala_thong pricerange expensive name pricerange
0 sala_thong postcode cb39ey name postcode
0 bangkok_city address 24_green_street_city_centre name address
0 bangkok_city area centre name area
0 bangkok_city food thai name food
0 bangkok_city phone 01223_354382 name phone
0 bangkok_city pricerange expensive name pricerange
0 bangkok_city postcode cb23jx name postcode
1 i am looking for the address and phone number of an expensive restaurant serving thai food .==api_call thai dontcare expensive==<silence>==there are two thai locations . would you prefer a restaurant in the centre or west part of town ?==i do n't care .==sala_thong is an expensive thai restaurant in the west . would you like their information ?==['sala_thong', 'expensive', 'thai', 'west']

0 sala_thong address 35_newnham_road_newnham name address
0 sala_thong area west name area
0 sala_thong food thai name food
0 sala_thong phone 01223_323178 name phone
0 sala_thong pricerange expensive name pricerange
0 sala_thong postcode cb39ey name postcode
0 bangkok_city address 24_green_street_city_centre name address
0 bangkok_city area centre name area
0 bangkok_city food thai name food
0 bangkok_city phone 01223_354382 name phone
0 bangkok_city pricerange expensive name pricerange
0 bangkok_city postcode cb23jx name postcode
1 i am looking for the address and phone number of an expensive restaurant serving thai food .==api_call thai dontcare expensive==<silence>==there are two thai locations . would you prefer a restaurant in the centre or west part of town ?==i do n't care .==sala_thong is an expensive thai restaurant in the west . would you like their information ?==yes , please . may i have their address and phone number ?==sala_thong is located at 35_newnham_road_newnham and their phone number is 01223_323178 . is there anything else i can do for you today ?==['sala_thong', '35_newnham_road_newnham', '01223_323178']

0 sala_thong address 35_newnham_road_newnham name address
0 sala_thong area west name area
0 sala_thong food thai name food
0 sala_thong phone 01223_323178 name phone
0 sala_thong pricerange expensive name pricerange
0 sala_thong postcode cb39ey name postcode
0 bangkok_city address 24_green_street_city_centre name address
0 bangkok_city area centre name area
0 bangkok_city food thai name food
0 bangkok_city phone 01223_354382 name phone
0 bangkok_city pricerange expensive name pricerange
0 bangkok_city postcode cb23jx name postcode
1 i am looking for the address and phone number of an expensive restaurant serving thai food .==api_call thai dontcare expensive==<silence>==there are two thai locations . would you prefer a restaurant in the centre or west part of town ?==i do n't care .==sala_thong is an expensive thai restaurant in the west . would you like their information ?==yes , please . may i have their address and phone number ?==sala_thong is located at 35_newnham_road_newnham and their phone number is 01223_323178 . is there anything else i can do for you today ?==that is all , thank you , goodbye .==you are welcome good bye==[]

1 hello , i am looking for a restaurant that serves halal food .==i can not find any restaurants serving halal food . do you have any other preferences ?==[]

1 hello , i am looking for a restaurant that serves halal food .==i can not find any restaurants serving halal food . do you have any other preferences ?==how about indian food ?==api_call indian dontcare dontcare==['indian']

0 curry_garden address 106_regent_street_city_centre name address
0 curry_garden area centre name area
0 curry_garden food indian name food
0 curry_garden phone 01223_302330 name phone
0 curry_garden pricerange expensive name pricerange
0 curry_garden postcode cb21dp name postcode
0 taj_tandoori address 64_cherry_hinton_road_cherry_hinton name address
0 taj_tandoori area south name area
0 taj_tandoori food indian name food
0 taj_tandoori phone 01223_412299 name phone
0 taj_tandoori pricerange expensive name pricerange
0 taj_tandoori postcode cb17aa name postcode
0 curry_prince address 451_newmarket_road_fen_ditton name address
0 curry_prince area east name area
0 curry_prince food indian name food
0 curry_prince phone 01223_566388 name phone
0 curry_prince pricerange moderate name pricerange
0 curry_prince postcode cb58jj name postcode
0 tandoori_palace address 68_histon_road_chesterton name address
0 tandoori_palace area west name area
0 tandoori_palace food indian name food
0 tandoori_palace phone 01223_506055 name phone
0 tandoori_palace pricerange expensive name pricerange
0 tandoori_palace postcode cb43le name postcode
0 kohinoor address 74_mill_road_city_centre name address
0 kohinoor area centre name area
0 kohinoor food indian name food
0 kohinoor phone 01223_323639 name phone
0 kohinoor pricerange cheap name pricerange
0 kohinoor postcode cb12as name postcode
0 the_golden_curry address mill_road_city_centre name address
0 the_golden_curry area centre name area
0 the_golden_curry food indian name food
0 the_golden_curry phone 01223_329432 name phone
0 the_golden_curry pricerange expensive name pricerange
0 the_golden_curry postcode cb12az name postcode
0 cocum address 71_castle_street_city_centre name address
0 cocum area west name area
0 cocum food indian name food
0 cocum phone 01223_366668 name phone
0 cocum pricerange expensive name pricerange
0 cocum postcode cb30ah name postcode
0 rice_boat address 37_newnham_road_newnham name address
0 rice_boat area west name area
0 rice_boat food indian name food
0 rice_boat phone 01223_302800 name phone
0 rice_boat pricerange expensive name pricerange
0 rice_boat postcode cb39ey name postcode
0 maharajah_tandoori_restaurant address 41518_castle_street_city_centre name address
0 maharajah_tandoori_restaurant area west name area
0 maharajah_tandoori_restaurant food indian name food
0 maharajah_tandoori_restaurant phone 01223_358399 name phone
0 maharajah_tandoori_restaurant pricerange expensive name pricerange
0 maharajah_tandoori_restaurant postcode cb30ah name postcode
0 the_nirala address 7_milton_road_chesterton name address
0 the_nirala area north name area
0 the_nirala food indian name food
0 the_nirala phone 01223_360966 name phone
0 the_nirala pricerange moderate name pricerange
0 the_nirala postcode cb41uy name postcode
0 pipasha_restaurant address newmarket_road_fen_ditton name address
0 pipasha_restaurant area east name area
0 pipasha_restaurant food indian name food
0 pipasha_restaurant phone 01223_577786 name phone
0 pipasha_restaurant pricerange expensive name pricerange
0 pipasha_restaurant postcode cb58pa name postcode
0 royal_spice address victoria_avenue_chesterton name address
0 royal_spice area north name area
0 royal_spice food indian name food
0 royal_spice phone 01733_553355 name phone
0 royal_spice pricerange cheap name pricerange
0 royal_spice postcode cb41eh name postcode
0 the_gandhi address 72_regent_street_city_centre name address
0 the_gandhi area centre name area
0 the_gandhi food indian name food
0 the_gandhi phone 01223_353942 name phone
0 the_gandhi pricerange cheap name pricerange
0 the_gandhi postcode cb21dp name postcode
0 meghna address 205_victoria_road_chesterton name address
0 meghna area west name area
0 meghna food indian name food
0 meghna phone 01223_727410 name phone
0 meghna pricerange moderate name pricerange
0 meghna postcode cb43lf name postcode
0 saffron_brasserie address hills_road_city_centre name address
0 saffron_brasserie area centre name area
0 saffron_brasserie food indian name food
0 saffron_brasserie phone 01223_354679 name phone
0 saffron_brasserie pricerange expensive name pricerange
0 saffron_brasserie postcode cb21la name postcode
0 mahal_of_cambridge address 3_-_5_millers_yard_mill_lane name address
0 mahal_of_cambridge area centre name area
0 mahal_of_cambridge food indian name food
0 mahal_of_cambridge phone 01223_360409 name phone
0 mahal_of_cambridge pricerange cheap name pricerange
0 mahal_of_cambridge postcode cb21rq name postcode
0 india_house address 31_newnham_road_newnham name address
0 india_house area west name area
0 india_house food indian name food
0 india_house phone 01223_461661 name phone
0 india_house pricerange expensive name pricerange
0 india_house postcode cb39ey name postcode
0 panahar address 8_norfolk_street_city_centre name address
0 panahar area centre name area
0 panahar food indian name food
0 panahar phone 01223_355012 name phone
0 panahar pricerange expensive name pricerange
0 panahar postcode cb12lf name postcode
0 curry_king address 5_jordans_yard_bridge_street_city_centre name address
0 curry_king area centre name area
0 curry_king food indian name food
0 curry_king phone 01223_324351 name phone
0 curry_king pricerange expensive name pricerange
0 curry_king postcode cb21ug name postcode
0 curry_queen address 106_mill_road_city_centre name address
0 curry_queen area centre name area
0 curry_queen food indian name food
0 curry_queen phone 01223_351027 name phone
0 curry_queen pricerange expensive name pricerange
0 curry_queen postcode cb12bd name postcode
0 rajmahal address 7_barnwell_road_fen_ditton name address
0 rajmahal area east name area
0 rajmahal food indian name food
0 rajmahal phone 01223_244955 name phone
0 rajmahal pricerange moderate name pricerange
0 rajmahal postcode cb58rg name postcode
0 sitar_tandoori address 43_high_street_cherry_hinton_cherry_hinton name address
0 sitar_tandoori area east name area
0 sitar_tandoori food indian name food
0 sitar_tandoori phone 01223_249955 name phone
0 sitar_tandoori pricerange expensive name pricerange
0 sitar_tandoori postcode cb19hx name postcode
1 hello , i am looking for a restaurant that serves halal food .==i can not find any restaurants serving halal food . do you have any other preferences ?==how about indian food ?==api_call indian dontcare dontcare==<silence>==the cocum serves indian food .==['cocum', 'indian']

0 curry_garden address 106_regent_street_city_centre name address
0 curry_garden area centre name area
0 curry_garden food indian name food
0 curry_garden phone 01223_302330 name phone
0 curry_garden pricerange expensive name pricerange
0 curry_garden postcode cb21dp name postcode
0 taj_tandoori address 64_cherry_hinton_road_cherry_hinton name address
0 taj_tandoori area south name area
0 taj_tandoori food indian name food
0 taj_tandoori phone 01223_412299 name phone
0 taj_tandoori pricerange expensive name pricerange
0 taj_tandoori postcode cb17aa name postcode
0 curry_prince address 451_newmarket_road_fen_ditton name address
0 curry_prince area east name area
0 curry_prince food indian name food
0 curry_prince phone 01223_566388 name phone
0 curry_prince pricerange moderate name pricerange
0 curry_prince postcode cb58jj name postcode
0 tandoori_palace address 68_histon_road_chesterton name address
0 tandoori_palace area west name area
0 tandoori_palace food indian name food
0 tandoori_palace phone 01223_506055 name phone
0 tandoori_palace pricerange expensive name pricerange
0 tandoori_palace postcode cb43le name postcode
0 kohinoor address 74_mill_road_city_centre name address
0 kohinoor area centre name area
0 kohinoor food indian name food
0 kohinoor phone 01223_323639 name phone
0 kohinoor pricerange cheap name pricerange
0 kohinoor postcode cb12as name postcode
0 the_golden_curry address mill_road_city_centre name address
0 the_golden_curry area centre name area
0 the_golden_curry food indian name food
0 the_golden_curry phone 01223_329432 name phone
0 the_golden_curry pricerange expensive name pricerange
0 the_golden_curry postcode cb12az name postcode
0 cocum address 71_castle_street_city_centre name address
0 cocum area west name area
0 cocum food indian name food
0 cocum phone 01223_366668 name phone
0 cocum pricerange expensive name pricerange
0 cocum postcode cb30ah name postcode
0 rice_boat address 37_newnham_road_newnham name address
0 rice_boat area west name area
0 rice_boat food indian name food
0 rice_boat phone 01223_302800 name phone
0 rice_boat pricerange expensive name pricerange
0 rice_boat postcode cb39ey name postcode
0 maharajah_tandoori_restaurant address 41518_castle_street_city_centre name address
0 maharajah_tandoori_restaurant area west name area
0 maharajah_tandoori_restaurant food indian name food
0 maharajah_tandoori_restaurant phone 01223_358399 name phone
0 maharajah_tandoori_restaurant pricerange expensive name pricerange
0 maharajah_tandoori_restaurant postcode cb30ah name postcode
0 the_nirala address 7_milton_road_chesterton name address
0 the_nirala area north name area
0 the_nirala food indian name food
0 the_nirala phone 01223_360966 name phone
0 the_nirala pricerange moderate name pricerange
0 the_nirala postcode cb41uy name postcode
0 pipasha_restaurant address newmarket_road_fen_ditton name address
0 pipasha_restaurant area east name area
0 pipasha_restaurant food indian name food
0 pipasha_restaurant phone 01223_577786 name phone
0 pipasha_restaurant pricerange expensive name pricerange
0 pipasha_restaurant postcode cb58pa name postcode
0 royal_spice address victoria_avenue_chesterton name address
0 royal_spice area north name area
0 royal_spice food indian name food
0 royal_spice phone 01733_553355 name phone
0 royal_spice pricerange cheap name pricerange
0 royal_spice postcode cb41eh name postcode
0 the_gandhi address 72_regent_street_city_centre name address
0 the_gandhi area centre name area
0 the_gandhi food indian name food
0 the_gandhi phone 01223_353942 name phone
0 the_gandhi pricerange cheap name pricerange
0 the_gandhi postcode cb21dp name postcode
0 meghna address 205_victoria_road_chesterton name address
0 meghna area west name area
0 meghna food indian name food
0 meghna phone 01223_727410 name phone
0 meghna pricerange moderate name pricerange
0 meghna postcode cb43lf name postcode
0 saffron_brasserie address hills_road_city_centre name address
0 saffron_brasserie area centre name area
0 saffron_brasserie food indian name food
0 saffron_brasserie phone 01223_354679 name phone
0 saffron_brasserie pricerange expensive name pricerange
0 saffron_brasserie postcode cb21la name postcode
0 mahal_of_cambridge address 3_-_5_millers_yard_mill_lane name address
0 mahal_of_cambridge area centre name area
0 mahal_of_cambridge food indian name food
0 mahal_of_cambridge phone 01223_360409 name phone
0 mahal_of_cambridge pricerange cheap name pricerange
0 mahal_of_cambridge postcode cb21rq name postcode
0 india_house address 31_newnham_road_newnham name address
0 india_house area west name area
0 india_house food indian name food
0 india_house phone 01223_461661 name phone
0 india_house pricerange expensive name pricerange
0 india_house postcode cb39ey name postcode
0 panahar address 8_norfolk_street_city_centre name address
0 panahar area centre name area
0 panahar food indian name food
0 panahar phone 01223_355012 name phone
0 panahar pricerange expensive name pricerange
0 panahar postcode cb12lf name postcode
0 curry_king address 5_jordans_yard_bridge_street_city_centre name address
0 curry_king area centre name area
0 curry_king food indian name food
0 curry_king phone 01223_324351 name phone
0 curry_king pricerange expensive name pricerange
0 curry_king postcode cb21ug name postcode
0 curry_queen address 106_mill_road_city_centre name address
0 curry_queen area centre name area
0 curry_queen food indian name food
0 curry_queen phone 01223_351027 name phone
0 curry_queen pricerange expensive name pricerange
0 curry_queen postcode cb12bd name postcode
0 rajmahal address 7_barnwell_road_fen_ditton name address
0 rajmahal area east name area
0 rajmahal food indian name food
0 rajmahal phone 01223_244955 name phone
0 rajmahal pricerange moderate name pricerange
0 rajmahal postcode cb58rg name postcode
0 sitar_tandoori address 43_high_street_cherry_hinton_cherry_hinton name address
0 sitar_tandoori area east name area
0 sitar_tandoori food indian name food
0 sitar_tandoori phone 01223_249955 name phone
0 sitar_tandoori pricerange expensive name pricerange
0 sitar_tandoori postcode cb19hx name postcode
1 hello , i am looking for a restaurant that serves halal food .==i can not find any restaurants serving halal food . do you have any other preferences ?==how about indian food ?==api_call indian dontcare dontcare==<silence>==the cocum serves indian food .==what is their address and phone number ?==their address is 71_castle_street_city_centre , their phone number is 01223_366668 .==['71_castle_street_city_centre', '01223_366668']

0 curry_garden address 106_regent_street_city_centre name address
0 curry_garden area centre name area
0 curry_garden food indian name food
0 curry_garden phone 01223_302330 name phone
0 curry_garden pricerange expensive name pricerange
0 curry_garden postcode cb21dp name postcode
0 taj_tandoori address 64_cherry_hinton_road_cherry_hinton name address
0 taj_tandoori area south name area
0 taj_tandoori food indian name food
0 taj_tandoori phone 01223_412299 name phone
0 taj_tandoori pricerange expensive name pricerange
0 taj_tandoori postcode cb17aa name postcode
0 curry_prince address 451_newmarket_road_fen_ditton name address
0 curry_prince area east name area
0 curry_prince food indian name food
0 curry_prince phone 01223_566388 name phone
0 curry_prince pricerange moderate name pricerange
0 curry_prince postcode cb58jj name postcode
0 tandoori_palace address 68_histon_road_chesterton name address
0 tandoori_palace area west name area
0 tandoori_palace food indian name food
0 tandoori_palace phone 01223_506055 name phone
0 tandoori_palace pricerange expensive name pricerange
0 tandoori_palace postcode cb43le name postcode
0 kohinoor address 74_mill_road_city_centre name address
0 kohinoor area centre name area
0 kohinoor food indian name food
0 kohinoor phone 01223_323639 name phone
0 kohinoor pricerange cheap name pricerange
0 kohinoor postcode cb12as name postcode
0 the_golden_curry address mill_road_city_centre name address
0 the_golden_curry area centre name area
0 the_golden_curry food indian name food
0 the_golden_curry phone 01223_329432 name phone
0 the_golden_curry pricerange expensive name pricerange
0 the_golden_curry postcode cb12az name postcode
0 cocum address 71_castle_street_city_centre name address
0 cocum area west name area
0 cocum food indian name food
0 cocum phone 01223_366668 name phone
0 cocum pricerange expensive name pricerange
0 cocum postcode cb30ah name postcode
0 rice_boat address 37_newnham_road_newnham name address
0 rice_boat area west name area
0 rice_boat food indian name food
0 rice_boat phone 01223_302800 name phone
0 rice_boat pricerange expensive name pricerange
0 rice_boat postcode cb39ey name postcode
0 maharajah_tandoori_restaurant address 41518_castle_street_city_centre name address
0 maharajah_tandoori_restaurant area west name area
0 maharajah_tandoori_restaurant food indian name food
0 maharajah_tandoori_restaurant phone 01223_358399 name phone
0 maharajah_tandoori_restaurant pricerange expensive name pricerange
0 maharajah_tandoori_restaurant postcode cb30ah name postcode
0 the_nirala address 7_milton_road_chesterton name address
0 the_nirala area north name area
0 the_nirala food indian name food
0 the_nirala phone 01223_360966 name phone
0 the_nirala pricerange moderate name pricerange
0 the_nirala postcode cb41uy name postcode
0 pipasha_restaurant address newmarket_road_fen_ditton name address
0 pipasha_restaurant area east name area
0 pipasha_restaurant food indian name food
0 pipasha_restaurant phone 01223_577786 name phone
0 pipasha_restaurant pricerange expensive name pricerange
0 pipasha_restaurant postcode cb58pa name postcode
0 royal_spice address victoria_avenue_chesterton name address
0 royal_spice area north name area
0 royal_spice food indian name food
0 royal_spice phone 01733_553355 name phone
0 royal_spice pricerange cheap name pricerange
0 royal_spice postcode cb41eh name postcode
0 the_gandhi address 72_regent_street_city_centre name address
0 the_gandhi area centre name area
0 the_gandhi food indian name food
0 the_gandhi phone 01223_353942 name phone
0 the_gandhi pricerange cheap name pricerange
0 the_gandhi postcode cb21dp name postcode
0 meghna address 205_victoria_road_chesterton name address
0 meghna area west name area
0 meghna food indian name food
0 meghna phone 01223_727410 name phone
0 meghna pricerange moderate name pricerange
0 meghna postcode cb43lf name postcode
0 saffron_brasserie address hills_road_city_centre name address
0 saffron_brasserie area centre name area
0 saffron_brasserie food indian name food
0 saffron_brasserie phone 01223_354679 name phone
0 saffron_brasserie pricerange expensive name pricerange
0 saffron_brasserie postcode cb21la name postcode
0 mahal_of_cambridge address 3_-_5_millers_yard_mill_lane name address
0 mahal_of_cambridge area centre name area
0 mahal_of_cambridge food indian name food
0 mahal_of_cambridge phone 01223_360409 name phone
0 mahal_of_cambridge pricerange cheap name pricerange
0 mahal_of_cambridge postcode cb21rq name postcode
0 india_house address 31_newnham_road_newnham name address
0 india_house area west name area
0 india_house food indian name food
0 india_house phone 01223_461661 name phone
0 india_house pricerange expensive name pricerange
0 india_house postcode cb39ey name postcode
0 panahar address 8_norfolk_street_city_centre name address
0 panahar area centre name area
0 panahar food indian name food
0 panahar phone 01223_355012 name phone
0 panahar pricerange expensive name pricerange
0 panahar postcode cb12lf name postcode
0 curry_king address 5_jordans_yard_bridge_street_city_centre name address
0 curry_king area centre name area
0 curry_king food indian name food
0 curry_king phone 01223_324351 name phone
0 curry_king pricerange expensive name pricerange
0 curry_king postcode cb21ug name postcode
0 curry_queen address 106_mill_road_city_centre name address
0 curry_queen area centre name area
0 curry_queen food indian name food
0 curry_queen phone 01223_351027 name phone
0 curry_queen pricerange expensive name pricerange
0 curry_queen postcode cb12bd name postcode
0 rajmahal address 7_barnwell_road_fen_ditton name address
0 rajmahal area east name area
0 rajmahal food indian name food
0 rajmahal phone 01223_244955 name phone
0 rajmahal pricerange moderate name pricerange
0 rajmahal postcode cb58rg name postcode
0 sitar_tandoori address 43_high_street_cherry_hinton_cherry_hinton name address
0 sitar_tandoori area east name area
0 sitar_tandoori food indian name food
0 sitar_tandoori phone 01223_249955 name phone
0 sitar_tandoori pricerange expensive name pricerange
0 sitar_tandoori postcode cb19hx name postcode
1 hello , i am looking for a restaurant that serves halal food .==i can not find any restaurants serving halal food . do you have any other preferences ?==how about indian food ?==api_call indian dontcare dontcare==<silence>==the cocum serves indian food .==what is their address and phone number ?==their address is 71_castle_street_city_centre , their phone number is 01223_366668 .==is cocum located in the east part of town ?==no , the cocum is located on the west part of town . would you like me to find an indian restaurant on the east part of town ?==['cocum', 'west', 'indian', 'east']

0 curry_garden address 106_regent_street_city_centre name address
0 curry_garden area centre name area
0 curry_garden food indian name food
0 curry_garden phone 01223_302330 name phone
0 curry_garden pricerange expensive name pricerange
0 curry_garden postcode cb21dp name postcode
0 taj_tandoori address 64_cherry_hinton_road_cherry_hinton name address
0 taj_tandoori area south name area
0 taj_tandoori food indian name food
0 taj_tandoori phone 01223_412299 name phone
0 taj_tandoori pricerange expensive name pricerange
0 taj_tandoori postcode cb17aa name postcode
0 curry_prince address 451_newmarket_road_fen_ditton name address
0 curry_prince area east name area
0 curry_prince food indian name food
0 curry_prince phone 01223_566388 name phone
0 curry_prince pricerange moderate name pricerange
0 curry_prince postcode cb58jj name postcode
0 tandoori_palace address 68_histon_road_chesterton name address
0 tandoori_palace area west name area
0 tandoori_palace food indian name food
0 tandoori_palace phone 01223_506055 name phone
0 tandoori_palace pricerange expensive name pricerange
0 tandoori_palace postcode cb43le name postcode
0 kohinoor address 74_mill_road_city_centre name address
0 kohinoor area centre name area
0 kohinoor food indian name food
0 kohinoor phone 01223_323639 name phone
0 kohinoor pricerange cheap name pricerange
0 kohinoor postcode cb12as name postcode
0 the_golden_curry address mill_road_city_centre name address
0 the_golden_curry area centre name area
0 the_golden_curry food indian name food
0 the_golden_curry phone 01223_329432 name phone
0 the_golden_curry pricerange expensive name pricerange
0 the_golden_curry postcode cb12az name postcode
0 cocum address 71_castle_street_city_centre name address
0 cocum area west name area
0 cocum food indian name food
0 cocum phone 01223_366668 name phone
0 cocum pricerange expensive name pricerange
0 cocum postcode cb30ah name postcode
0 rice_boat address 37_newnham_road_newnham name address
0 rice_boat area west name area
0 rice_boat food indian name food
0 rice_boat phone 01223_302800 name phone
0 rice_boat pricerange expensive name pricerange
0 rice_boat postcode cb39ey name postcode
0 maharajah_tandoori_restaurant address 41518_castle_street_city_centre name address
0 maharajah_tandoori_restaurant area west name area
0 maharajah_tandoori_restaurant food indian name food
0 maharajah_tandoori_restaurant phone 01223_358399 name phone
0 maharajah_tandoori_restaurant pricerange expensive name pricerange
0 maharajah_tandoori_restaurant postcode cb30ah name postcode
0 the_nirala address 7_milton_road_chesterton name address
0 the_nirala area north name area
0 the_nirala food indian name food
0 the_nirala phone 01223_360966 name phone
0 the_nirala pricerange moderate name pricerange
0 the_nirala postcode cb41uy name postcode
0 pipasha_restaurant address newmarket_road_fen_ditton name address
0 pipasha_restaurant area east name area
0 pipasha_restaurant food indian name food
0 pipasha_restaurant phone 01223_577786 name phone
0 pipasha_restaurant pricerange expensive name pricerange
0 pipasha_restaurant postcode cb58pa name postcode
0 royal_spice address victoria_avenue_chesterton name address
0 royal_spice area north name area
0 royal_spice food indian name food
0 royal_spice phone 01733_553355 name phone
0 royal_spice pricerange cheap name pricerange
0 royal_spice postcode cb41eh name postcode
0 the_gandhi address 72_regent_street_city_centre name address
0 the_gandhi area centre name area
0 the_gandhi food indian name food
0 the_gandhi phone 01223_353942 name phone
0 the_gandhi pricerange cheap name pricerange
0 the_gandhi postcode cb21dp name postcode
0 meghna address 205_victoria_road_chesterton name address
0 meghna area west name area
0 meghna food indian name food
0 meghna phone 01223_727410 name phone
0 meghna pricerange moderate name pricerange
0 meghna postcode cb43lf name postcode
0 saffron_brasserie address hills_road_city_centre name address
0 saffron_brasserie area centre name area
0 saffron_brasserie food indian name food
0 saffron_brasserie phone 01223_354679 name phone
0 saffron_brasserie pricerange expensive name pricerange
0 saffron_brasserie postcode cb21la name postcode
0 mahal_of_cambridge address 3_-_5_millers_yard_mill_lane name address
0 mahal_of_cambridge area centre name area
0 mahal_of_cambridge food indian name food
0 mahal_of_cambridge phone 01223_360409 name phone
0 mahal_of_cambridge pricerange cheap name pricerange
0 mahal_of_cambridge postcode cb21rq name postcode
0 india_house address 31_newnham_road_newnham name address
0 india_house area west name area
0 india_house food indian name food
0 india_house phone 01223_461661 name phone
0 india_house pricerange expensive name pricerange
0 india_house postcode cb39ey name postcode
0 panahar address 8_norfolk_street_city_centre name address
0 panahar area centre name area
0 panahar food indian name food
0 panahar phone 01223_355012 name phone
0 panahar pricerange expensive name pricerange
0 panahar postcode cb12lf name postcode
0 curry_king address 5_jordans_yard_bridge_street_city_centre name address
0 curry_king area centre name area
0 curry_king food indian name food
0 curry_king phone 01223_324351 name phone
0 curry_king pricerange expensive name pricerange
0 curry_king postcode cb21ug name postcode
0 curry_queen address 106_mill_road_city_centre name address
0 curry_queen area centre name area
0 curry_queen food indian name food
0 curry_queen phone 01223_351027 name phone
0 curry_queen pricerange expensive name pricerange
0 curry_queen postcode cb12bd name postcode
0 rajmahal address 7_barnwell_road_fen_ditton name address
0 rajmahal area east name area
0 rajmahal food indian name food
0 rajmahal phone 01223_244955 name phone
0 rajmahal pricerange moderate name pricerange
0 rajmahal postcode cb58rg name postcode
0 sitar_tandoori address 43_high_street_cherry_hinton_cherry_hinton name address
0 sitar_tandoori area east name area
0 sitar_tandoori food indian name food
0 sitar_tandoori phone 01223_249955 name phone
0 sitar_tandoori pricerange expensive name pricerange
0 sitar_tandoori postcode cb19hx name postcode
1 hello , i am looking for a restaurant that serves halal food .==i can not find any restaurants serving halal food . do you have any other preferences ?==how about indian food ?==api_call indian dontcare dontcare==<silence>==the cocum serves indian food .==what is their address and phone number ?==their address is 71_castle_street_city_centre , their phone number is 01223_366668 .==is cocum located in the east part of town ?==no , the cocum is located on the west part of town . would you like me to find an indian restaurant on the east part of town ?==correct==i have 4 indian restaurants showing for the east part of town . they are curry_prince , pipasha resteraunt , rajmahal , and sitar_tandoori .==['indian', 'east', 'curry_prince', 'rajmahal', 'sitar_tandoori']

1 i am looking for a restaurant in the expensive price range that serves belgian food .==i have nothing available meeting your request , would you like to try a different price range or another type of cuisine ?==[]

1 i am looking for a restaurant in the expensive price range that serves belgian food .==i have nothing available meeting your request , would you like to try a different price range or another type of cuisine ?==yes , is there any expensive european eateries ?==yes , there are 4 expensive restaurants serving european food . which area would you like ?==['expensive', 'european']

1 i am looking for a restaurant in the expensive price range that serves belgian food .==i have nothing available meeting your request , would you like to try a different price range or another type of cuisine ?==yes , is there any expensive european eateries ?==yes , there are 4 expensive restaurants serving european food . which area would you like ?==what is the address of the restaurant ?==api_call european dontcare expensive==['european', 'expensive']

0 eraina address free_school_lane_city_centre name address
0 eraina area centre name area
0 eraina food european name food
0 eraina phone 01223_368786 name phone
0 eraina pricerange expensive name pricerange
0 eraina postcode cb23rh name postcode
0 michaelhouse_cafe address st._michael's_church_trinity_street_city_centre name address
0 michaelhouse_cafe area centre name area
0 michaelhouse_cafe food european name food
0 michaelhouse_cafe phone 01223_309147 name phone
0 michaelhouse_cafe pricerange expensive name pricerange
0 michaelhouse_cafe postcode cb21su name postcode
0 cambridge_lodge_restaurant address cambridge_lodge_hotel_139_huntingdon_road_city_centre name address
0 cambridge_lodge_restaurant area west name area
0 cambridge_lodge_restaurant food european name food
0 cambridge_lodge_restaurant phone 01223_355166 name phone
0 cambridge_lodge_restaurant pricerange expensive name pricerange
0 cambridge_lodge_restaurant postcode cb30dq name postcode
1 i am looking for a restaurant in the expensive price range that serves belgian food .==i have nothing available meeting your request , would you like to try a different price range or another type of cuisine ?==yes , is there any expensive european eateries ?==yes , there are 4 expensive restaurants serving european food . which area would you like ?==what is the address of the restaurant ?==api_call european dontcare expensive==<silence>==michaelhouse_cafe is at st._michael's_church_trinity_street_city_centre . how does that sound ?==['michaelhouse_cafe', "st._michael's_church_trinity_street_city_centre"]

0 eraina address free_school_lane_city_centre name address
0 eraina area centre name area
0 eraina food european name food
0 eraina phone 01223_368786 name phone
0 eraina pricerange expensive name pricerange
0 eraina postcode cb23rh name postcode
0 michaelhouse_cafe address st._michael's_church_trinity_street_city_centre name address
0 michaelhouse_cafe area centre name area
0 michaelhouse_cafe food european name food
0 michaelhouse_cafe phone 01223_309147 name phone
0 michaelhouse_cafe pricerange expensive name pricerange
0 michaelhouse_cafe postcode cb21su name postcode
0 cambridge_lodge_restaurant address cambridge_lodge_hotel_139_huntingdon_road_city_centre name address
0 cambridge_lodge_restaurant area west name area
0 cambridge_lodge_restaurant food european name food
0 cambridge_lodge_restaurant phone 01223_355166 name phone
0 cambridge_lodge_restaurant pricerange expensive name pricerange
0 cambridge_lodge_restaurant postcode cb30dq name postcode
1 i am looking for a restaurant in the expensive price range that serves belgian food .==i have nothing available meeting your request , would you like to try a different price range or another type of cuisine ?==yes , is there any expensive european eateries ?==yes , there are 4 expensive restaurants serving european food . which area would you like ?==what is the address of the restaurant ?==api_call european dontcare expensive==<silence>==michaelhouse_cafe is at st._michael's_church_trinity_street_city_centre . how does that sound ?==what is its phone number ?==the phone number is 01223_309147 .==['01223_309147']

0 eraina address free_school_lane_city_centre name address
0 eraina area centre name area
0 eraina food european name food
0 eraina phone 01223_368786 name phone
0 eraina pricerange expensive name pricerange
0 eraina postcode cb23rh name postcode
0 michaelhouse_cafe address st._michael's_church_trinity_street_city_centre name address
0 michaelhouse_cafe area centre name area
0 michaelhouse_cafe food european name food
0 michaelhouse_cafe phone 01223_309147 name phone
0 michaelhouse_cafe pricerange expensive name pricerange
0 michaelhouse_cafe postcode cb21su name postcode
0 cambridge_lodge_restaurant address cambridge_lodge_hotel_139_huntingdon_road_city_centre name address
0 cambridge_lodge_restaurant area west name area
0 cambridge_lodge_restaurant food european name food
0 cambridge_lodge_restaurant phone 01223_355166 name phone
0 cambridge_lodge_restaurant pricerange expensive name pricerange
0 cambridge_lodge_restaurant postcode cb30dq name postcode
1 i am looking for a restaurant in the expensive price range that serves belgian food .==i have nothing available meeting your request , would you like to try a different price range or another type of cuisine ?==yes , is there any expensive european eateries ?==yes , there are 4 expensive restaurants serving european food . which area would you like ?==what is the address of the restaurant ?==api_call european dontcare expensive==<silence>==michaelhouse_cafe is at st._michael's_church_trinity_street_city_centre . how does that sound ?==what is its phone number ?==the phone number is 01223_309147 .==okay , thanks . and what area is it in please ?==it is in the centre part of town .==['centre']

0 eraina address free_school_lane_city_centre name address
0 eraina area centre name area
0 eraina food european name food
0 eraina phone 01223_368786 name phone
0 eraina pricerange expensive name pricerange
0 eraina postcode cb23rh name postcode
0 michaelhouse_cafe address st._michael's_church_trinity_street_city_centre name address
0 michaelhouse_cafe area centre name area
0 michaelhouse_cafe food european name food
0 michaelhouse_cafe phone 01223_309147 name phone
0 michaelhouse_cafe pricerange expensive name pricerange
0 michaelhouse_cafe postcode cb21su name postcode
0 cambridge_lodge_restaurant address cambridge_lodge_hotel_139_huntingdon_road_city_centre name address
0 cambridge_lodge_restaurant area west name area
0 cambridge_lodge_restaurant food european name food
0 cambridge_lodge_restaurant phone 01223_355166 name phone
0 cambridge_lodge_restaurant pricerange expensive name pricerange
0 cambridge_lodge_restaurant postcode cb30dq name postcode
1 i am looking for a restaurant in the expensive price range that serves belgian food .==i have nothing available meeting your request , would you like to try a different price range or another type of cuisine ?==yes , is there any expensive european eateries ?==yes , there are 4 expensive restaurants serving european food . which area would you like ?==what is the address of the restaurant ?==api_call european dontcare expensive==<silence>==michaelhouse_cafe is at st._michael's_church_trinity_street_city_centre . how does that sound ?==what is its phone number ?==the phone number is 01223_309147 .==okay , thanks . and what area is it in please ?==it is in the centre part of town .==that 's good , thanks .==would you like anything else ?==[]

0 eraina address free_school_lane_city_centre name address
0 eraina area centre name area
0 eraina food european name food
0 eraina phone 01223_368786 name phone
0 eraina pricerange expensive name pricerange
0 eraina postcode cb23rh name postcode
0 michaelhouse_cafe address st._michael's_church_trinity_street_city_centre name address
0 michaelhouse_cafe area centre name area
0 michaelhouse_cafe food european name food
0 michaelhouse_cafe phone 01223_309147 name phone
0 michaelhouse_cafe pricerange expensive name pricerange
0 michaelhouse_cafe postcode cb21su name postcode
0 cambridge_lodge_restaurant address cambridge_lodge_hotel_139_huntingdon_road_city_centre name address
0 cambridge_lodge_restaurant area west name area
0 cambridge_lodge_restaurant food european name food
0 cambridge_lodge_restaurant phone 01223_355166 name phone
0 cambridge_lodge_restaurant pricerange expensive name pricerange
0 cambridge_lodge_restaurant postcode cb30dq name postcode
1 i am looking for a restaurant in the expensive price range that serves belgian food .==i have nothing available meeting your request , would you like to try a different price range or another type of cuisine ?==yes , is there any expensive european eateries ?==yes , there are 4 expensive restaurants serving european food . which area would you like ?==what is the address of the restaurant ?==api_call european dontcare expensive==<silence>==michaelhouse_cafe is at st._michael's_church_trinity_street_city_centre . how does that sound ?==what is its phone number ?==the phone number is 01223_309147 .==okay , thanks . and what area is it in please ?==it is in the centre part of town .==that 's good , thanks .==would you like anything else ?==that 's all . thank you , goodbye !==your welcome . thanks for calling==[]

1 i want to find a restaurant in the centre part of town and serves british food .==there are several british restaurants . do you have a price range in mind ?==['british']

1 i want to find a restaurant in the centre part of town and serves british food .==there are several british restaurants . do you have a price range in mind ?==i have no preference . can i please have the address and phone number of one of them ?==api_call british centre dontcare==['british', 'centre']

0 restaurant_one_seven address de_vere_university_arms_regent_street_city_centre name address
0 restaurant_one_seven area centre name area
0 restaurant_one_seven food british name food
0 restaurant_one_seven phone 01223_337766 name phone
0 restaurant_one_seven pricerange moderate name pricerange
0 restaurant_one_seven postcode cb21ab name postcode
0 the_oak_bistro address 6_lensfield_road name address
0 the_oak_bistro area centre name area
0 the_oak_bistro food british name food
0 the_oak_bistro phone 01223_323361 name phone
0 the_oak_bistro pricerange moderate name pricerange
0 the_oak_bistro postcode cb21eg name postcode
0 the_copper_kettle address 4_kings_parade_city_centre name address
0 the_copper_kettle area centre name area
0 the_copper_kettle food british name food
0 the_copper_kettle phone 01223_365068 name phone
0 the_copper_kettle pricerange moderate name pricerange
0 the_copper_kettle postcode cb21sj name postcode
0 fitzbillies_restaurant address 51_trumpington_street_city_centre name address
0 fitzbillies_restaurant area centre name area
0 fitzbillies_restaurant food british name food
0 fitzbillies_restaurant phone 01223_352500 name phone
0 fitzbillies_restaurant pricerange expensive name pricerange
0 fitzbillies_restaurant postcode cb21rg name postcode
0 cotto address 183_east_road_city_centre name address
0 cotto area centre name area
0 cotto food british name food
0 cotto phone 01223_302010 name phone
0 cotto pricerange moderate name pricerange
0 cotto postcode cb11bg name postcode
0 the_cambridge_chop_house address 1_kings_parade name address
0 the_cambridge_chop_house area centre name area
0 the_cambridge_chop_house food british name food
0 the_cambridge_chop_house phone 01223_359506 name phone
0 the_cambridge_chop_house pricerange expensive name pricerange
0 the_cambridge_chop_house postcode cb21sj name postcode
0 midsummer_house_restaurant address midsummer_common name address
0 midsummer_house_restaurant area centre name area
0 midsummer_house_restaurant food british name food
0 midsummer_house_restaurant phone 01223_369299 name phone
0 midsummer_house_restaurant pricerange expensive name pricerange
0 midsummer_house_restaurant postcode cb41ha name postcode
1 i want to find a restaurant in the centre part of town and serves british food .==there are several british restaurants . do you have a price range in mind ?==i have no preference . can i please have the address and phone number of one of them ?==api_call british centre dontcare==<silence>==cotto is a british restaurant in the moderate price range and in the centre . its address is 183_east_road_city_centre and its phone number is 01223_302010 . is there anything else i can help you with ?==['cotto', 'british', 'moderate', 'centre', '183_east_road_city_centre', '01223_302010']

0 restaurant_one_seven address de_vere_university_arms_regent_street_city_centre name address
0 restaurant_one_seven area centre name area
0 restaurant_one_seven food british name food
0 restaurant_one_seven phone 01223_337766 name phone
0 restaurant_one_seven pricerange moderate name pricerange
0 restaurant_one_seven postcode cb21ab name postcode
0 the_oak_bistro address 6_lensfield_road name address
0 the_oak_bistro area centre name area
0 the_oak_bistro food british name food
0 the_oak_bistro phone 01223_323361 name phone
0 the_oak_bistro pricerange moderate name pricerange
0 the_oak_bistro postcode cb21eg name postcode
0 the_copper_kettle address 4_kings_parade_city_centre name address
0 the_copper_kettle area centre name area
0 the_copper_kettle food british name food
0 the_copper_kettle phone 01223_365068 name phone
0 the_copper_kettle pricerange moderate name pricerange
0 the_copper_kettle postcode cb21sj name postcode
0 fitzbillies_restaurant address 51_trumpington_street_city_centre name address
0 fitzbillies_restaurant area centre name area
0 fitzbillies_restaurant food british name food
0 fitzbillies_restaurant phone 01223_352500 name phone
0 fitzbillies_restaurant pricerange expensive name pricerange
0 fitzbillies_restaurant postcode cb21rg name postcode
0 cotto address 183_east_road_city_centre name address
0 cotto area centre name area
0 cotto food british name food
0 cotto phone 01223_302010 name phone
0 cotto pricerange moderate name pricerange
0 cotto postcode cb11bg name postcode
0 the_cambridge_chop_house address 1_kings_parade name address
0 the_cambridge_chop_house area centre name area
0 the_cambridge_chop_house food british name food
0 the_cambridge_chop_house phone 01223_359506 name phone
0 the_cambridge_chop_house pricerange expensive name pricerange
0 the_cambridge_chop_house postcode cb21sj name postcode
0 midsummer_house_restaurant address midsummer_common name address
0 midsummer_house_restaurant area centre name area
0 midsummer_house_restaurant food british name food
0 midsummer_house_restaurant phone 01223_369299 name phone
0 midsummer_house_restaurant pricerange expensive name pricerange
0 midsummer_house_restaurant postcode cb41ha name postcode
1 i want to find a restaurant in the centre part of town and serves british food .==there are several british restaurants . do you have a price range in mind ?==i have no preference . can i please have the address and phone number of one of them ?==api_call british centre dontcare==<silence>==cotto is a british restaurant in the moderate price range and in the centre . its address is 183_east_road_city_centre and its phone number is 01223_302010 . is there anything else i can help you with ?==nope , that 'll do it , thank you for your help .==have a nice day ! thank you , goodbye .==[]

1 i would like a moderately priced restaurant that serves creative food .==there are no results matching your query . would you like to change your query ?==[]

1 i would like a moderately priced restaurant that serves creative food .==there are no results matching your query . would you like to change your query ?==yes . how about a restaurant that serves european food ?==api_call european dontcare moderate==['european', 'moderate']

0 hotel_du_vin_and_bistro address 15_-_19_trumpington_street name address
0 hotel_du_vin_and_bistro area centre name area
0 hotel_du_vin_and_bistro food european name food
0 hotel_du_vin_and_bistro phone 01223_227330 name phone
0 hotel_du_vin_and_bistro pricerange moderate name pricerange
0 hotel_du_vin_and_bistro postcode cb21qa name postcode
0 galleria address 33_bridge_street name address
0 galleria area centre name area
0 galleria food european name food
0 galleria phone 01223_362054 name phone
0 galleria pricerange moderate name pricerange
0 galleria postcode cb21uw name postcode
1 i would like a moderately priced restaurant that serves creative food .==there are no results matching your query . would you like to change your query ?==yes . how about a restaurant that serves european food ?==api_call european dontcare moderate==<silence>==de_luca_cucina_and_bar is moderately priced and serves modern_european food .==['de_luca_cucina_and_bar', 'modern_european']

0 hotel_du_vin_and_bistro address 15_-_19_trumpington_street name address
0 hotel_du_vin_and_bistro area centre name area
0 hotel_du_vin_and_bistro food european name food
0 hotel_du_vin_and_bistro phone 01223_227330 name phone
0 hotel_du_vin_and_bistro pricerange moderate name pricerange
0 hotel_du_vin_and_bistro postcode cb21qa name postcode
0 galleria address 33_bridge_street name address
0 galleria area centre name area
0 galleria food european name food
0 galleria phone 01223_362054 name phone
0 galleria pricerange moderate name pricerange
0 galleria postcode cb21uw name postcode
1 i would like a moderately priced restaurant that serves creative food .==there are no results matching your query . would you like to change your query ?==yes . how about a restaurant that serves european food ?==api_call european dontcare moderate==<silence>==de_luca_cucina_and_bar is moderately priced and serves modern_european food .==that sounds good , can i have the address and postcode please .==the address is 83_regent_street , postcode is cb21aw .==['83_regent_street', 'cb21aw']

1 i am looking for a restaurant serving scottish food .==no restaurants serving scottish food==[]

1 i am looking for a restaurant serving scottish food .==no restaurants serving scottish food==ok , how about vietnamese food ?==api_call vietnamese dontcare dontcare==['vietnamese']

0 thanh_binh address 17_magdalene_street_city_centre name address
0 thanh_binh area west name area
0 thanh_binh food vietnamese name food
0 thanh_binh phone 01223_362456 name phone
0 thanh_binh pricerange cheap name pricerange
0 thanh_binh postcode cb30af name postcode
1 i am looking for a restaurant serving scottish food .==no restaurants serving scottish food==ok , how about vietnamese food ?==api_call vietnamese dontcare dontcare==<silence>==thanh_binh is a vietnamese restaurant , it is in the cheap price range , and it is on the west side of town . would you like the address and phone number ?==['thanh_binh', 'vietnamese', 'cheap', 'west']

0 thanh_binh address 17_magdalene_street_city_centre name address
0 thanh_binh area west name area
0 thanh_binh food vietnamese name food
0 thanh_binh phone 01223_362456 name phone
0 thanh_binh pricerange cheap name pricerange
0 thanh_binh postcode cb30af name postcode
1 i am looking for a restaurant serving scottish food .==no restaurants serving scottish food==ok , how about vietnamese food ?==api_call vietnamese dontcare dontcare==<silence>==thanh_binh is a vietnamese restaurant , it is in the cheap price range , and it is on the west side of town . would you like the address and phone number ?==can i have the address please ?==the address is 17_magdalene_street_city_centre .==['17_magdalene_street_city_centre']

0 thanh_binh address 17_magdalene_street_city_centre name address
0 thanh_binh area west name area
0 thanh_binh food vietnamese name food
0 thanh_binh phone 01223_362456 name phone
0 thanh_binh pricerange cheap name pricerange
0 thanh_binh postcode cb30af name postcode
1 i am looking for a restaurant serving scottish food .==no restaurants serving scottish food==ok , how about vietnamese food ?==api_call vietnamese dontcare dontcare==<silence>==thanh_binh is a vietnamese restaurant , it is in the cheap price range , and it is on the west side of town . would you like the address and phone number ?==can i have the address please ?==the address is 17_magdalene_street_city_centre .==thank you !==thank you and good bye .==[]

1 a moderately priced restaurant in the west part of town , please . give me their address and phone number , too .==api_call dontcare west moderate==['west', 'moderate']

0 prezzo address 21_-_24_northampton_road name address
0 prezzo area west name area
0 prezzo food italian name food
0 prezzo phone 01799_521260 name phone
0 prezzo pricerange moderate name pricerange
0 prezzo postcode cb30ad name postcode
0 saint_johns_chop_house address 21_-_24_northampton_street name address
0 saint_johns_chop_house area west name area
0 saint_johns_chop_house food british name food
0 saint_johns_chop_house phone 01223_353110 name phone
0 saint_johns_chop_house pricerange moderate name pricerange
0 saint_johns_chop_house postcode cb30ad name postcode
0 meghna address 205_victoria_road_chesterton name address
0 meghna area west name area
0 meghna food indian name food
0 meghna phone 01223_727410 name phone
0 meghna pricerange moderate name pricerange
0 meghna postcode cb43lf name postcode
1 a moderately priced restaurant in the west part of town , please . give me their address and phone number , too .==api_call dontcare west moderate==<silence>==do you have a food type preference because there are results for indian , british , and italian .==['indian', 'british', 'italian']

0 prezzo address 21_-_24_northampton_road name address
0 prezzo area west name area
0 prezzo food italian name food
0 prezzo phone 01799_521260 name phone
0 prezzo pricerange moderate name pricerange
0 prezzo postcode cb30ad name postcode
0 saint_johns_chop_house address 21_-_24_northampton_street name address
0 saint_johns_chop_house area west name area
0 saint_johns_chop_house food british name food
0 saint_johns_chop_house phone 01223_353110 name phone
0 saint_johns_chop_house pricerange moderate name pricerange
0 saint_johns_chop_house postcode cb30ad name postcode
0 meghna address 205_victoria_road_chesterton name address
0 meghna area west name area
0 meghna food indian name food
0 meghna phone 01223_727410 name phone
0 meghna pricerange moderate name pricerange
0 meghna postcode cb43lf name postcode
1 a moderately priced restaurant in the west part of town , please . give me their address and phone number , too .==api_call dontcare west moderate==<silence>==do you have a food type preference because there are results for indian , british , and italian .==indian is fine==meghna is at 205_victoria_road_chesterton and their number is 01223_727410 . can i do anything else for you ?==['meghna', '205_victoria_road_chesterton', '01223_727410']

0 prezzo address 21_-_24_northampton_road name address
0 prezzo area west name area
0 prezzo food italian name food
0 prezzo phone 01799_521260 name phone
0 prezzo pricerange moderate name pricerange
0 prezzo postcode cb30ad name postcode
0 saint_johns_chop_house address 21_-_24_northampton_street name address
0 saint_johns_chop_house area west name area
0 saint_johns_chop_house food british name food
0 saint_johns_chop_house phone 01223_353110 name phone
0 saint_johns_chop_house pricerange moderate name pricerange
0 saint_johns_chop_house postcode cb30ad name postcode
0 meghna address 205_victoria_road_chesterton name address
0 meghna area west name area
0 meghna food indian name food
0 meghna phone 01223_727410 name phone
0 meghna pricerange moderate name pricerange
0 meghna postcode cb43lf name postcode
1 a moderately priced restaurant in the west part of town , please . give me their address and phone number , too .==api_call dontcare west moderate==<silence>==do you have a food type preference because there are results for indian , british , and italian .==indian is fine==meghna is at 205_victoria_road_chesterton and their number is 01223_727410 . can i do anything else for you ?==no , that 'll be all . thank you !==thank you , and have a good evening !==[]

1 i want to find a restaurant in the south part of town serving singaporean food .==i 'm sorry , there is not a restaurant serving singaporean food in the south part of town . would you like to try indian food ?==['south', 'indian']

1 i want to find a restaurant in the south part of town serving singaporean food .==i 'm sorry , there is not a restaurant serving singaporean food in the south part of town . would you like to try indian food ?==indian food of course and what is the phone number ?==api_call indian south dontcare==['indian', 'south']

0 taj_tandoori address 64_cherry_hinton_road_cherry_hinton name address
0 taj_tandoori area south name area
0 taj_tandoori food indian name food
0 taj_tandoori phone 01223_412299 name phone
0 taj_tandoori pricerange expensive name pricerange
0 taj_tandoori postcode cb17aa name postcode
1 i want to find a restaurant in the south part of town serving singaporean food .==i 'm sorry , there is not a restaurant serving singaporean food in the south part of town . would you like to try indian food ?==indian food of course and what is the phone number ?==api_call indian south dontcare==<silence>==taj_tandoori serves indian food on the south part of town . their number is 01223_412299 . is there anything else i can help you with today ?==['taj_tandoori', 'indian', 'south', '01223_412299']

0 taj_tandoori address 64_cherry_hinton_road_cherry_hinton name address
0 taj_tandoori area south name area
0 taj_tandoori food indian name food
0 taj_tandoori phone 01223_412299 name phone
0 taj_tandoori pricerange expensive name pricerange
0 taj_tandoori postcode cb17aa name postcode
1 i want to find a restaurant in the south part of town serving singaporean food .==i 'm sorry , there is not a restaurant serving singaporean food in the south part of town . would you like to try indian food ?==indian food of course and what is the phone number ?==api_call indian south dontcare==<silence>==taj_tandoori serves indian food on the south part of town . their number is 01223_412299 . is there anything else i can help you with today ?==no that will be all . thank you , goodbye .==thank you for using our system..good bye==[]

1 i would like a moderately priced restaurant that serves mexican food==there are no restaurants moderately priced that serves mexican food .==['mexican']

1 i would like a moderately priced restaurant that serves mexican food==there are no restaurants moderately priced that serves mexican food .==how about international food ?==api_call international dontcare moderate==['international', 'moderate']

0 the_varsity_restaurant address 35_saint_andrews_street_city_centre name address
0 the_varsity_restaurant area centre name area
0 the_varsity_restaurant food international name food
0 the_varsity_restaurant phone 01223_356060 name phone
0 the_varsity_restaurant pricerange moderate name pricerange
0 the_varsity_restaurant postcode cb23ar name postcode
0 bloomsbury_restaurant address crowne_plaza_hotel_20_downing_street name address
0 bloomsbury_restaurant area centre name area
0 bloomsbury_restaurant food international name food
0 bloomsbury_restaurant phone 0871_942_9180 name phone
0 bloomsbury_restaurant pricerange moderate name pricerange
0 bloomsbury_restaurant postcode cb23dt name postcode
1 i would like a moderately priced restaurant that serves mexican food==there are no restaurants moderately priced that serves mexican food .==how about international food ?==api_call international dontcare moderate==<silence>==bloomsbury_restaurant is a moderately priced restaurant that serves international food in the centre part of town .==['bloomsbury_restaurant', 'international', 'centre']

0 the_varsity_restaurant address 35_saint_andrews_street_city_centre name address
0 the_varsity_restaurant area centre name area
0 the_varsity_restaurant food international name food
0 the_varsity_restaurant phone 01223_356060 name phone
0 the_varsity_restaurant pricerange moderate name pricerange
0 the_varsity_restaurant postcode cb23ar name postcode
0 bloomsbury_restaurant address crowne_plaza_hotel_20_downing_street name address
0 bloomsbury_restaurant area centre name area
0 bloomsbury_restaurant food international name food
0 bloomsbury_restaurant phone 0871_942_9180 name phone
0 bloomsbury_restaurant pricerange moderate name pricerange
0 bloomsbury_restaurant postcode cb23dt name postcode
1 i would like a moderately priced restaurant that serves mexican food==there are no restaurants moderately priced that serves mexican food .==how about international food ?==api_call international dontcare moderate==<silence>==bloomsbury_restaurant is a moderately priced restaurant that serves international food in the centre part of town .==what is their address and postcode ?==there address is crowne_plaza_hotel_20_downing_street and the post code is cb23dt is there anything else i can help you with ?==['crowne_plaza_hotel_20_downing_street', 'cb23dt']

0 the_varsity_restaurant address 35_saint_andrews_street_city_centre name address
0 the_varsity_restaurant area centre name area
0 the_varsity_restaurant food international name food
0 the_varsity_restaurant phone 01223_356060 name phone
0 the_varsity_restaurant pricerange moderate name pricerange
0 the_varsity_restaurant postcode cb23ar name postcode
0 bloomsbury_restaurant address crowne_plaza_hotel_20_downing_street name address
0 bloomsbury_restaurant area centre name area
0 bloomsbury_restaurant food international name food
0 bloomsbury_restaurant phone 0871_942_9180 name phone
0 bloomsbury_restaurant pricerange moderate name pricerange
0 bloomsbury_restaurant postcode cb23dt name postcode
1 i would like a moderately priced restaurant that serves mexican food==there are no restaurants moderately priced that serves mexican food .==how about international food ?==api_call international dontcare moderate==<silence>==bloomsbury_restaurant is a moderately priced restaurant that serves international food in the centre part of town .==what is their address and postcode ?==there address is crowne_plaza_hotel_20_downing_street and the post code is cb23dt is there anything else i can help you with ?==thank you goodbye .==okay thank you==[]

0 the_varsity_restaurant address 35_saint_andrews_street_city_centre name address
0 the_varsity_restaurant area centre name area
0 the_varsity_restaurant food international name food
0 the_varsity_restaurant phone 01223_356060 name phone
0 the_varsity_restaurant pricerange moderate name pricerange
0 the_varsity_restaurant postcode cb23ar name postcode
0 bloomsbury_restaurant address crowne_plaza_hotel_20_downing_street name address
0 bloomsbury_restaurant area centre name area
0 bloomsbury_restaurant food international name food
0 bloomsbury_restaurant phone 0871_942_9180 name phone
0 bloomsbury_restaurant pricerange moderate name pricerange
0 bloomsbury_restaurant postcode cb23dt name postcode
1 i would like a moderately priced restaurant that serves mexican food==there are no restaurants moderately priced that serves mexican food .==how about international food ?==api_call international dontcare moderate==<silence>==bloomsbury_restaurant is a moderately priced restaurant that serves international food in the centre part of town .==what is their address and postcode ?==there address is crowne_plaza_hotel_20_downing_street and the post code is cb23dt is there anything else i can help you with ?==thank you goodbye .==okay thank you==thank you goodbye .==good bye . thank you for using the system .==[]

1 i want to find a place that serves australasian food .==i 'm sorry , but i 'm not showing any results for australasian food in our system .==[]

1 i want to find a place that serves australasian food .==i 'm sorry , but i 'm not showing any results for australasian food in our system .==ok. is there anything for modern european food ?==there are several restaurants serving modern_european food . do you have an area or price preference ?==['modern_european']

1 i want to find a place that serves australasian food .==i 'm sorry , but i 'm not showing any results for australasian food in our system .==ok. is there anything for modern european food ?==there are several restaurants serving modern_european food . do you have an area or price preference ?==i do n't care==api_call modern_european dontcare dontcare==['modern_european']

0 restaurant_alimentum address 152_-_154_hills_road name address
0 restaurant_alimentum area south name area
0 restaurant_alimentum food modern_european name food
0 restaurant_alimentum phone 01223_413000 name phone
0 restaurant_alimentum pricerange moderate name pricerange
0 restaurant_alimentum postcode cb28pb name postcode
0 de_luca_cucina_and_bar address 83_regent_street name address
0 de_luca_cucina_and_bar area centre name area
0 de_luca_cucina_and_bar food modern_european name food
0 de_luca_cucina_and_bar phone 01223_356666 name phone
0 de_luca_cucina_and_bar pricerange moderate name pricerange
0 de_luca_cucina_and_bar postcode cb21aw name postcode
0 riverside_brasserie address doubletree_by_hilton_cambridge_granta_place_mill_lane name address
0 riverside_brasserie area centre name area
0 riverside_brasserie food modern_european name food
0 riverside_brasserie phone 01223_259988 name phone
0 riverside_brasserie pricerange moderate name pricerange
0 riverside_brasserie postcode cb21rt name postcode
0 darrys_cookhouse_and_wine_shop address 40270_king_street_city_centre name address
0 darrys_cookhouse_and_wine_shop area centre name area
0 darrys_cookhouse_and_wine_shop food modern_european name food
0 darrys_cookhouse_and_wine_shop phone 01223_505015 name phone
0 darrys_cookhouse_and_wine_shop pricerange expensive name pricerange
0 darrys_cookhouse_and_wine_shop postcode cb11ln name postcode
0 the_river_bar_steakhouse_and_grill address quayside_off_bridge_street name address
0 the_river_bar_steakhouse_and_grill area centre name area
0 the_river_bar_steakhouse_and_grill food modern_european name food
0 the_river_bar_steakhouse_and_grill phone 01223_307030 name phone
0 the_river_bar_steakhouse_and_grill pricerange cheap name pricerange
0 the_river_bar_steakhouse_and_grill postcode cb58aq name postcode
1 i want to find a place that serves australasian food .==i 'm sorry , but i 'm not showing any results for australasian food in our system .==ok. is there anything for modern european food ?==there are several restaurants serving modern_european food . do you have an area or price preference ?==i do n't care==api_call modern_european dontcare dontcare==<silence>==darrys_cookhouse_and_wine_shop might be one you would enjoy .==['darrys_cookhouse_and_wine_shop']

0 restaurant_alimentum address 152_-_154_hills_road name address
0 restaurant_alimentum area south name area
0 restaurant_alimentum food modern_european name food
0 restaurant_alimentum phone 01223_413000 name phone
0 restaurant_alimentum pricerange moderate name pricerange
0 restaurant_alimentum postcode cb28pb name postcode
0 de_luca_cucina_and_bar address 83_regent_street name address
0 de_luca_cucina_and_bar area centre name area
0 de_luca_cucina_and_bar food modern_european name food
0 de_luca_cucina_and_bar phone 01223_356666 name phone
0 de_luca_cucina_and_bar pricerange moderate name pricerange
0 de_luca_cucina_and_bar postcode cb21aw name postcode
0 riverside_brasserie address doubletree_by_hilton_cambridge_granta_place_mill_lane name address
0 riverside_brasserie area centre name area
0 riverside_brasserie food modern_european name food
0 riverside_brasserie phone 01223_259988 name phone
0 riverside_brasserie pricerange moderate name pricerange
0 riverside_brasserie postcode cb21rt name postcode
0 darrys_cookhouse_and_wine_shop address 40270_king_street_city_centre name address
0 darrys_cookhouse_and_wine_shop area centre name area
0 darrys_cookhouse_and_wine_shop food modern_european name food
0 darrys_cookhouse_and_wine_shop phone 01223_505015 name phone
0 darrys_cookhouse_and_wine_shop pricerange expensive name pricerange
0 darrys_cookhouse_and_wine_shop postcode cb11ln name postcode
0 the_river_bar_steakhouse_and_grill address quayside_off_bridge_street name address
0 the_river_bar_steakhouse_and_grill area centre name area
0 the_river_bar_steakhouse_and_grill food modern_european name food
0 the_river_bar_steakhouse_and_grill phone 01223_307030 name phone
0 the_river_bar_steakhouse_and_grill pricerange cheap name pricerange
0 the_river_bar_steakhouse_and_grill postcode cb58aq name postcode
1 i want to find a place that serves australasian food .==i 'm sorry , but i 'm not showing any results for australasian food in our system .==ok. is there anything for modern european food ?==there are several restaurants serving modern_european food . do you have an area or price preference ?==i do n't care==api_call modern_european dontcare dontcare==<silence>==darrys_cookhouse_and_wine_shop might be one you would enjoy .==sounds good . what is the phone number ?==the phone number is 01223_505015 . would you like any additional information ?==['01223_505015']

0 restaurant_alimentum address 152_-_154_hills_road name address
0 restaurant_alimentum area south name area
0 restaurant_alimentum food modern_european name food
0 restaurant_alimentum phone 01223_413000 name phone
0 restaurant_alimentum pricerange moderate name pricerange
0 restaurant_alimentum postcode cb28pb name postcode
0 de_luca_cucina_and_bar address 83_regent_street name address
0 de_luca_cucina_and_bar area centre name area
0 de_luca_cucina_and_bar food modern_european name food
0 de_luca_cucina_and_bar phone 01223_356666 name phone
0 de_luca_cucina_and_bar pricerange moderate name pricerange
0 de_luca_cucina_and_bar postcode cb21aw name postcode
0 riverside_brasserie address doubletree_by_hilton_cambridge_granta_place_mill_lane name address
0 riverside_brasserie area centre name area
0 riverside_brasserie food modern_european name food
0 riverside_brasserie phone 01223_259988 name phone
0 riverside_brasserie pricerange moderate name pricerange
0 riverside_brasserie postcode cb21rt name postcode
0 darrys_cookhouse_and_wine_shop address 40270_king_street_city_centre name address
0 darrys_cookhouse_and_wine_shop area centre name area
0 darrys_cookhouse_and_wine_shop food modern_european name food
0 darrys_cookhouse_and_wine_shop phone 01223_505015 name phone
0 darrys_cookhouse_and_wine_shop pricerange expensive name pricerange
0 darrys_cookhouse_and_wine_shop postcode cb11ln name postcode
0 the_river_bar_steakhouse_and_grill address quayside_off_bridge_street name address
0 the_river_bar_steakhouse_and_grill area centre name area
0 the_river_bar_steakhouse_and_grill food modern_european name food
0 the_river_bar_steakhouse_and_grill phone 01223_307030 name phone
0 the_river_bar_steakhouse_and_grill pricerange cheap name pricerange
0 the_river_bar_steakhouse_and_grill postcode cb58aq name postcode
1 i want to find a place that serves australasian food .==i 'm sorry , but i 'm not showing any results for australasian food in our system .==ok. is there anything for modern european food ?==there are several restaurants serving modern_european food . do you have an area or price preference ?==i do n't care==api_call modern_european dontcare dontcare==<silence>==darrys_cookhouse_and_wine_shop might be one you would enjoy .==sounds good . what is the phone number ?==the phone number is 01223_505015 . would you like any additional information ?==no thank you . goodbye !==good bye .==[]

1 i 'm looking for scandinavian food in any area .==i am not able to locate a scandinavian restaurant ; do you have a second choice ?==[]

1 i 'm looking for scandinavian food in any area .==i am not able to locate a scandinavian restaurant ; do you have a second choice ?==yes , could you look for a vietnamese restaurant ?==api_call vietnamese dontcare dontcare==['vietnamese']

0 thanh_binh address 17_magdalene_street_city_centre name address
0 thanh_binh area west name area
0 thanh_binh food vietnamese name food
0 thanh_binh phone 01223_362456 name phone
0 thanh_binh pricerange cheap name pricerange
0 thanh_binh postcode cb30af name postcode
1 i 'm looking for scandinavian food in any area .==i am not able to locate a scandinavian restaurant ; do you have a second choice ?==yes , could you look for a vietnamese restaurant ?==api_call vietnamese dontcare dontcare==<silence>==thanh_binh is a vietnamese restaurant in the west of town , and is in the cheap price range .==['thanh_binh', 'vietnamese', 'west', 'cheap']

0 thanh_binh address 17_magdalene_street_city_centre name address
0 thanh_binh area west name area
0 thanh_binh food vietnamese name food
0 thanh_binh phone 01223_362456 name phone
0 thanh_binh pricerange cheap name pricerange
0 thanh_binh postcode cb30af name postcode
1 i 'm looking for scandinavian food in any area .==i am not able to locate a scandinavian restaurant ; do you have a second choice ?==yes , could you look for a vietnamese restaurant ?==api_call vietnamese dontcare dontcare==<silence>==thanh_binh is a vietnamese restaurant in the west of town , and is in the cheap price range .==that will work . i would like the address and phone number to the thanh_binh restaurant please .==their phone number is 01223_362456 . how else may i assist you ?==['01223_362456']

0 thanh_binh address 17_magdalene_street_city_centre name address
0 thanh_binh area west name area
0 thanh_binh food vietnamese name food
0 thanh_binh phone 01223_362456 name phone
0 thanh_binh pricerange cheap name pricerange
0 thanh_binh postcode cb30af name postcode
1 i 'm looking for scandinavian food in any area .==i am not able to locate a scandinavian restaurant ; do you have a second choice ?==yes , could you look for a vietnamese restaurant ?==api_call vietnamese dontcare dontcare==<silence>==thanh_binh is a vietnamese restaurant in the west of town , and is in the cheap price range .==that will work . i would like the address and phone number to the thanh_binh restaurant please .==their phone number is 01223_362456 . how else may i assist you ?==i need the address too please .==the address for tanh binh is 17_magdalene_street_city_centre . is ther anything else i can help you with ?==['17_magdalene_street_city_centre']

0 thanh_binh address 17_magdalene_street_city_centre name address
0 thanh_binh area west name area
0 thanh_binh food vietnamese name food
0 thanh_binh phone 01223_362456 name phone
0 thanh_binh pricerange cheap name pricerange
0 thanh_binh postcode cb30af name postcode
1 i 'm looking for scandinavian food in any area .==i am not able to locate a scandinavian restaurant ; do you have a second choice ?==yes , could you look for a vietnamese restaurant ?==api_call vietnamese dontcare dontcare==<silence>==thanh_binh is a vietnamese restaurant in the west of town , and is in the cheap price range .==that will work . i would like the address and phone number to the thanh_binh restaurant please .==their phone number is 01223_362456 . how else may i assist you ?==i need the address too please .==the address for tanh binh is 17_magdalene_street_city_centre . is ther anything else i can help you with ?==that 's it . thank you , goodbye==you 're welcome . good bye .==[]

1 i 'm looking for something cheap in the south part of town .==there are two restaurants serving cheap food in the south part of town . do you have a preference of portuguese or chinese food ?==['cheap', 'south', 'portuguese', 'chinese']

1 i 'm looking for something cheap in the south part of town .==there are two restaurants serving cheap food in the south part of town . do you have a preference of portuguese or chinese food ?==either is fine , can you provide the address and phone number ?==api_call dontcare south cheap==['south', 'cheap']

0 nandos address cambridge_leisure_park_clifton_way name address
0 nandos area south name area
0 nandos food portuguese name food
0 nandos phone 01223_327908 name phone
0 nandos pricerange cheap name pricerange
0 nandos postcode cb17dy name postcode
0 the_lucky_star address cambridge_leisure_park_clifton_way_cherry_hinton name address
0 the_lucky_star area south name area
0 the_lucky_star food chinese name food
0 the_lucky_star phone 01223_244277 name phone
0 the_lucky_star pricerange cheap name pricerange
0 the_lucky_star postcode cb17dy name postcode
1 i 'm looking for something cheap in the south part of town .==there are two restaurants serving cheap food in the south part of town . do you have a preference of portuguese or chinese food ?==either is fine , can you provide the address and phone number ?==api_call dontcare south cheap==<silence>==nandos is located at cambridge_leisure_park_clifton_way . their phone number is 01223_327908 . can i help you with anything else ?==['nandos', 'cambridge_leisure_park_clifton_way', '01223_327908']

0 nandos address cambridge_leisure_park_clifton_way name address
0 nandos area south name area
0 nandos food portuguese name food
0 nandos phone 01223_327908 name phone
0 nandos pricerange cheap name pricerange
0 nandos postcode cb17dy name postcode
0 the_lucky_star address cambridge_leisure_park_clifton_way_cherry_hinton name address
0 the_lucky_star area south name area
0 the_lucky_star food chinese name food
0 the_lucky_star phone 01223_244277 name phone
0 the_lucky_star pricerange cheap name pricerange
0 the_lucky_star postcode cb17dy name postcode
1 i 'm looking for something cheap in the south part of town .==there are two restaurants serving cheap food in the south part of town . do you have a preference of portuguese or chinese food ?==either is fine , can you provide the address and phone number ?==api_call dontcare south cheap==<silence>==nandos is located at cambridge_leisure_park_clifton_way . their phone number is 01223_327908 . can i help you with anything else ?==thank you good bye .==thank you , goodbye .==[]

1 i want turkish food .==i find 3 restaurants matching your request .==[]

1 i want turkish food .==i find 3 restaurants matching your request .==is there anything else ?==you 're looking for turkish food , correct ?==['turkish']

1 i want turkish food .==i find 3 restaurants matching your request .==is there anything else ?==you 're looking for turkish food , correct ?==yes . are any of those restaurants in the centre of town ?==yes , there are three restaurants serving turkish food in the center of town .==['turkish']

1 i want turkish food .==i find 3 restaurants matching your request .==is there anything else ?==you 're looking for turkish food , correct ?==yes . are any of those restaurants in the centre of town ?==yes , there are three restaurants serving turkish food in the center of town .==what is the price range ?==api_call turkish centre dontcare==['turkish', 'centre']

0 meze_bar_restaurant address 196_mill_road_city_centre name address
0 meze_bar_restaurant area centre name area
0 meze_bar_restaurant food turkish name food
0 meze_bar_restaurant pricerange expensive name pricerange
0 meze_bar_restaurant postcode cb13nf name postcode
0 anatolia address 30_bridge_street_city_centre name address
0 anatolia area centre name area
0 anatolia food turkish name food
0 anatolia phone 01223_362372 name phone
0 anatolia pricerange moderate name pricerange
0 anatolia postcode cb21uj name postcode
0 efes_restaurant address king_street_city_centre name address
0 efes_restaurant area centre name area
0 efes_restaurant food turkish name food
0 efes_restaurant phone 01223_500005 name phone
0 efes_restaurant pricerange moderate name pricerange
0 efes_restaurant postcode cb11ln name postcode
1 i want turkish food .==i find 3 restaurants matching your request .==is there anything else ?==you 're looking for turkish food , correct ?==yes . are any of those restaurants in the centre of town ?==yes , there are three restaurants serving turkish food in the center of town .==what is the price range ?==api_call turkish centre dontcare==<silence>==anatolia and efes_restaurant are moderately priced , while meze_bar_restaurant is expensive .==['anatolia', 'efes_restaurant', 'meze_bar_restaurant', 'expensive']

0 meze_bar_restaurant address 196_mill_road_city_centre name address
0 meze_bar_restaurant area centre name area
0 meze_bar_restaurant food turkish name food
0 meze_bar_restaurant pricerange expensive name pricerange
0 meze_bar_restaurant postcode cb13nf name postcode
0 anatolia address 30_bridge_street_city_centre name address
0 anatolia area centre name area
0 anatolia food turkish name food
0 anatolia phone 01223_362372 name phone
0 anatolia pricerange moderate name pricerange
0 anatolia postcode cb21uj name postcode
0 efes_restaurant address king_street_city_centre name address
0 efes_restaurant area centre name area
0 efes_restaurant food turkish name food
0 efes_restaurant phone 01223_500005 name phone
0 efes_restaurant pricerange moderate name pricerange
0 efes_restaurant postcode cb11ln name postcode
1 i want turkish food .==i find 3 restaurants matching your request .==is there anything else ?==you 're looking for turkish food , correct ?==yes . are any of those restaurants in the centre of town ?==yes , there are three restaurants serving turkish food in the center of town .==what is the price range ?==api_call turkish centre dontcare==<silence>==anatolia and efes_restaurant are moderately priced , while meze_bar_restaurant is expensive .==what is the address ?==the address for which restaurant ?==[]

0 meze_bar_restaurant address 196_mill_road_city_centre name address
0 meze_bar_restaurant area centre name area
0 meze_bar_restaurant food turkish name food
0 meze_bar_restaurant pricerange expensive name pricerange
0 meze_bar_restaurant postcode cb13nf name postcode
0 anatolia address 30_bridge_street_city_centre name address
0 anatolia area centre name area
0 anatolia food turkish name food
0 anatolia phone 01223_362372 name phone
0 anatolia pricerange moderate name pricerange
0 anatolia postcode cb21uj name postcode
0 efes_restaurant address king_street_city_centre name address
0 efes_restaurant area centre name area
0 efes_restaurant food turkish name food
0 efes_restaurant phone 01223_500005 name phone
0 efes_restaurant pricerange moderate name pricerange
0 efes_restaurant postcode cb11ln name postcode
1 i want turkish food .==i find 3 restaurants matching your request .==is there anything else ?==you 're looking for turkish food , correct ?==yes . are any of those restaurants in the centre of town ?==yes , there are three restaurants serving turkish food in the center of town .==what is the price range ?==api_call turkish centre dontcare==<silence>==anatolia and efes_restaurant are moderately priced , while meze_bar_restaurant is expensive .==what is the address ?==the address for which restaurant ?==address for anatolia please==anatolia is located at 30_bridge_street_city_centre . is there anything else i can help you with ?==['anatolia', '30_bridge_street_city_centre']

0 meze_bar_restaurant address 196_mill_road_city_centre name address
0 meze_bar_restaurant area centre name area
0 meze_bar_restaurant food turkish name food
0 meze_bar_restaurant pricerange expensive name pricerange
0 meze_bar_restaurant postcode cb13nf name postcode
0 anatolia address 30_bridge_street_city_centre name address
0 anatolia area centre name area
0 anatolia food turkish name food
0 anatolia phone 01223_362372 name phone
0 anatolia pricerange moderate name pricerange
0 anatolia postcode cb21uj name postcode
0 efes_restaurant address king_street_city_centre name address
0 efes_restaurant area centre name area
0 efes_restaurant food turkish name food
0 efes_restaurant phone 01223_500005 name phone
0 efes_restaurant pricerange moderate name pricerange
0 efes_restaurant postcode cb11ln name postcode
1 i want turkish food .==i find 3 restaurants matching your request .==is there anything else ?==you 're looking for turkish food , correct ?==yes . are any of those restaurants in the centre of town ?==yes , there are three restaurants serving turkish food in the center of town .==what is the price range ?==api_call turkish centre dontcare==<silence>==anatolia and efes_restaurant are moderately priced , while meze_bar_restaurant is expensive .==what is the address ?==the address for which restaurant ?==address for anatolia please==anatolia is located at 30_bridge_street_city_centre . is there anything else i can help you with ?==that 's all i need , thanks .==you 're welcome and thank you for using this system . goodbye .==[]

1 hello , i am looking for a restaurant that serves portuguese food .==api_call portuguese dontcare dontcare==['portuguese']

0 nandos address cambridge_leisure_park_clifton_way name address
0 nandos area south name area
0 nandos food portuguese name food
0 nandos phone 01223_327908 name phone
0 nandos pricerange cheap name pricerange
0 nandos postcode cb17dy name postcode
0 nandos_city_centre address 33-34_saint_andrews_street name address
0 nandos_city_centre area centre name area
0 nandos_city_centre food portuguese name food
0 nandos_city_centre phone 01223_327908 name phone
0 nandos_city_centre pricerange cheap name pricerange
0 nandos_city_centre postcode cb23ar name postcode
1 hello , i am looking for a restaurant that serves portuguese food .==api_call portuguese dontcare dontcare==<silence>==nandos_city_centre serves portuguese food . they are in the centre of town and are in the cheap price range .==['nandos_city_centre', 'portuguese', 'centre', 'cheap']

0 nandos address cambridge_leisure_park_clifton_way name address
0 nandos area south name area
0 nandos food portuguese name food
0 nandos phone 01223_327908 name phone
0 nandos pricerange cheap name pricerange
0 nandos postcode cb17dy name postcode
0 nandos_city_centre address 33-34_saint_andrews_street name address
0 nandos_city_centre area centre name area
0 nandos_city_centre food portuguese name food
0 nandos_city_centre phone 01223_327908 name phone
0 nandos_city_centre pricerange cheap name pricerange
0 nandos_city_centre postcode cb23ar name postcode
1 hello , i am looking for a restaurant that serves portuguese food .==api_call portuguese dontcare dontcare==<silence>==nandos_city_centre serves portuguese food . they are in the centre of town and are in the cheap price range .==what is their address ?==nandos_city_centre is at 33-34_saint_andrews_street .==['nandos_city_centre', '33-34_saint_andrews_street']

0 nandos address cambridge_leisure_park_clifton_way name address
0 nandos area south name area
0 nandos food portuguese name food
0 nandos phone 01223_327908 name phone
0 nandos pricerange cheap name pricerange
0 nandos postcode cb17dy name postcode
0 nandos_city_centre address 33-34_saint_andrews_street name address
0 nandos_city_centre area centre name area
0 nandos_city_centre food portuguese name food
0 nandos_city_centre phone 01223_327908 name phone
0 nandos_city_centre pricerange cheap name pricerange
0 nandos_city_centre postcode cb23ar name postcode
1 hello , i am looking for a restaurant that serves portuguese food .==api_call portuguese dontcare dontcare==<silence>==nandos_city_centre serves portuguese food . they are in the centre of town and are in the cheap price range .==what is their address ?==nandos_city_centre is at 33-34_saint_andrews_street .==thank you so much !==you 're welcome . goodbye .==[]

1 is there a cheap restaurant serving belgian food ?==what area are you interested in ?==[]

1 is there a cheap restaurant serving belgian food ?==what area are you interested in ?==i do not care what area it is in .==there are no cheap belgian restaurants . would you like to change your query ?==['cheap']

1 is there a cheap restaurant serving belgian food ?==what area are you interested in ?==i do not care what area it is in .==there are no cheap belgian restaurants . would you like to change your query ?==how about a cheap restaurant serving italian food ?==api_call italian dontcare cheap==['italian', 'cheap']

0 pizza_hut_city_centre address regent_street_city_centre name address
0 pizza_hut_city_centre area centre name area
0 pizza_hut_city_centre food italian name food
0 pizza_hut_city_centre phone 01223_323737 name phone
0 pizza_hut_city_centre pricerange cheap name pricerange
0 pizza_hut_city_centre postcode cb21ab name postcode
0 ask address 12_bridge_street_city_centre name address
0 ask area centre name area
0 ask food italian name food
0 ask phone 01223_364917 name phone
0 ask pricerange cheap name pricerange
0 ask postcode cb21uf name postcode
0 da_vinci_pizzeria address 20_milton_road_chesterton name address
0 da_vinci_pizzeria area north name area
0 da_vinci_pizzeria food italian name food
0 da_vinci_pizzeria phone 01223_351707 name phone
0 da_vinci_pizzeria pricerange cheap name pricerange
0 da_vinci_pizzeria postcode cb41jy name postcode
0 la_margherita address 15_magdalene_street_city_centre name address
0 la_margherita area west name area
0 la_margherita food italian name food
0 la_margherita phone 01223_315232 name phone
0 la_margherita pricerange cheap name pricerange
0 la_margherita postcode cb30af name postcode
0 zizzi_cambridge address 47-53_regent_street name address
0 zizzi_cambridge area centre name area
0 zizzi_cambridge food italian name food
0 zizzi_cambridge phone 01223_365599 name phone
0 zizzi_cambridge pricerange cheap name pricerange
0 zizzi_cambridge postcode cb21ab name postcode
1 is there a cheap restaurant serving belgian food ?==what area are you interested in ?==i do not care what area it is in .==there are no cheap belgian restaurants . would you like to change your query ?==how about a cheap restaurant serving italian food ?==api_call italian dontcare cheap==<silence>==da_vinci_pizzeria serves italian food in the cheap price range and in the centre of town , is there anything else i can help you with ?==['da_vinci_pizzeria', 'italian', 'cheap', 'centre']

1 i want to find a moderately priced restaurant that serves british food . what is the address and phone number ?==api_call british dontcare moderate==['british', 'moderate']

0 restaurant_one_seven address de_vere_university_arms_regent_street_city_centre name address
0 restaurant_one_seven area centre name area
0 restaurant_one_seven food british name food
0 restaurant_one_seven phone 01223_337766 name phone
0 restaurant_one_seven pricerange moderate name pricerange
0 restaurant_one_seven postcode cb21ab name postcode
0 the_oak_bistro address 6_lensfield_road name address
0 the_oak_bistro area centre name area
0 the_oak_bistro food british name food
0 the_oak_bistro phone 01223_323361 name phone
0 the_oak_bistro pricerange moderate name pricerange
0 the_oak_bistro postcode cb21eg name postcode
0 the_copper_kettle address 4_kings_parade_city_centre name address
0 the_copper_kettle area centre name area
0 the_copper_kettle food british name food
0 the_copper_kettle phone 01223_365068 name phone
0 the_copper_kettle pricerange moderate name pricerange
0 the_copper_kettle postcode cb21sj name postcode
0 cotto address 183_east_road_city_centre name address
0 cotto area centre name area
0 cotto food british name food
0 cotto phone 01223_302010 name phone
0 cotto pricerange moderate name pricerange
0 cotto postcode cb11bg name postcode
0 saint_johns_chop_house address 21_-_24_northampton_street name address
0 saint_johns_chop_house area west name area
0 saint_johns_chop_house food british name food
0 saint_johns_chop_house phone 01223_353110 name phone
0 saint_johns_chop_house pricerange moderate name pricerange
0 saint_johns_chop_house postcode cb30ad name postcode
1 i want to find a moderately priced restaurant that serves british food . what is the address and phone number ?==api_call british dontcare moderate==<silence>==there are 5 moderately price restaurants that serve british food . is there an area of town that would work best for you ?==['british']

0 restaurant_one_seven address de_vere_university_arms_regent_street_city_centre name address
0 restaurant_one_seven area centre name area
0 restaurant_one_seven food british name food
0 restaurant_one_seven phone 01223_337766 name phone
0 restaurant_one_seven pricerange moderate name pricerange
0 restaurant_one_seven postcode cb21ab name postcode
0 the_oak_bistro address 6_lensfield_road name address
0 the_oak_bistro area centre name area
0 the_oak_bistro food british name food
0 the_oak_bistro phone 01223_323361 name phone
0 the_oak_bistro pricerange moderate name pricerange
0 the_oak_bistro postcode cb21eg name postcode
0 the_copper_kettle address 4_kings_parade_city_centre name address
0 the_copper_kettle area centre name area
0 the_copper_kettle food british name food
0 the_copper_kettle phone 01223_365068 name phone
0 the_copper_kettle pricerange moderate name pricerange
0 the_copper_kettle postcode cb21sj name postcode
0 cotto address 183_east_road_city_centre name address
0 cotto area centre name area
0 cotto food british name food
0 cotto phone 01223_302010 name phone
0 cotto pricerange moderate name pricerange
0 cotto postcode cb11bg name postcode
0 saint_johns_chop_house address 21_-_24_northampton_street name address
0 saint_johns_chop_house area west name area
0 saint_johns_chop_house food british name food
0 saint_johns_chop_house phone 01223_353110 name phone
0 saint_johns_chop_house pricerange moderate name pricerange
0 saint_johns_chop_house postcode cb30ad name postcode
1 i want to find a moderately priced restaurant that serves british food . what is the address and phone number ?==api_call british dontcare moderate==<silence>==there are 5 moderately price restaurants that serve british food . is there an area of town that would work best for you ?==i do not care . please suggest one .==saint_johns_chop_house serves british food , is in the west area of town and is in the moderate price range==['saint_johns_chop_house', 'british', 'west', 'moderate']

0 restaurant_one_seven address de_vere_university_arms_regent_street_city_centre name address
0 restaurant_one_seven area centre name area
0 restaurant_one_seven food british name food
0 restaurant_one_seven phone 01223_337766 name phone
0 restaurant_one_seven pricerange moderate name pricerange
0 restaurant_one_seven postcode cb21ab name postcode
0 the_oak_bistro address 6_lensfield_road name address
0 the_oak_bistro area centre name area
0 the_oak_bistro food british name food
0 the_oak_bistro phone 01223_323361 name phone
0 the_oak_bistro pricerange moderate name pricerange
0 the_oak_bistro postcode cb21eg name postcode
0 the_copper_kettle address 4_kings_parade_city_centre name address
0 the_copper_kettle area centre name area
0 the_copper_kettle food british name food
0 the_copper_kettle phone 01223_365068 name phone
0 the_copper_kettle pricerange moderate name pricerange
0 the_copper_kettle postcode cb21sj name postcode
0 cotto address 183_east_road_city_centre name address
0 cotto area centre name area
0 cotto food british name food
0 cotto phone 01223_302010 name phone
0 cotto pricerange moderate name pricerange
0 cotto postcode cb11bg name postcode
0 saint_johns_chop_house address 21_-_24_northampton_street name address
0 saint_johns_chop_house area west name area
0 saint_johns_chop_house food british name food
0 saint_johns_chop_house phone 01223_353110 name phone
0 saint_johns_chop_house pricerange moderate name pricerange
0 saint_johns_chop_house postcode cb30ad name postcode
1 i want to find a moderately priced restaurant that serves british food . what is the address and phone number ?==api_call british dontcare moderate==<silence>==there are 5 moderately price restaurants that serve british food . is there an area of town that would work best for you ?==i do not care . please suggest one .==saint_johns_chop_house serves british food , is in the west area of town and is in the moderate price range==what is their address and phone number ?==the phone number is 01223353110 and the address is 21-24 northampton street , is there anything else i can help you with ?==['01223353110']

0 restaurant_one_seven address de_vere_university_arms_regent_street_city_centre name address
0 restaurant_one_seven area centre name area
0 restaurant_one_seven food british name food
0 restaurant_one_seven phone 01223_337766 name phone
0 restaurant_one_seven pricerange moderate name pricerange
0 restaurant_one_seven postcode cb21ab name postcode
0 the_oak_bistro address 6_lensfield_road name address
0 the_oak_bistro area centre name area
0 the_oak_bistro food british name food
0 the_oak_bistro phone 01223_323361 name phone
0 the_oak_bistro pricerange moderate name pricerange
0 the_oak_bistro postcode cb21eg name postcode
0 the_copper_kettle address 4_kings_parade_city_centre name address
0 the_copper_kettle area centre name area
0 the_copper_kettle food british name food
0 the_copper_kettle phone 01223_365068 name phone
0 the_copper_kettle pricerange moderate name pricerange
0 the_copper_kettle postcode cb21sj name postcode
0 cotto address 183_east_road_city_centre name address
0 cotto area centre name area
0 cotto food british name food
0 cotto phone 01223_302010 name phone
0 cotto pricerange moderate name pricerange
0 cotto postcode cb11bg name postcode
0 saint_johns_chop_house address 21_-_24_northampton_street name address
0 saint_johns_chop_house area west name area
0 saint_johns_chop_house food british name food
0 saint_johns_chop_house phone 01223_353110 name phone
0 saint_johns_chop_house pricerange moderate name pricerange
0 saint_johns_chop_house postcode cb30ad name postcode
1 i want to find a moderately priced restaurant that serves british food . what is the address and phone number ?==api_call british dontcare moderate==<silence>==there are 5 moderately price restaurants that serve british food . is there an area of town that would work best for you ?==i do not care . please suggest one .==saint_johns_chop_house serves british food , is in the west area of town and is in the moderate price range==what is their address and phone number ?==the phone number is 01223353110 and the address is 21-24 northampton street , is there anything else i can help you with ?==no , thank you , goodbye .==thank you .==[]

1 i am looking for a restaurant in the south part of town and serving portuguese food . what is the address and phone number ?==api_call portuguese south dontcare==['portuguese', 'south']

0 nandos address cambridge_leisure_park_clifton_way name address
0 nandos area south name area
0 nandos food portuguese name food
0 nandos phone 01223_327908 name phone
0 nandos pricerange cheap name pricerange
0 nandos postcode cb17dy name postcode
1 i am looking for a restaurant in the south part of town and serving portuguese food . what is the address and phone number ?==api_call portuguese south dontcare==<silence>==nandos is a portuguese restaurant in the south part of town . their address is cambridge_leisure_park_clifton_way and their phone number is 01223_327908==['nandos', 'portuguese', 'south', 'cambridge_leisure_park_clifton_way', '01223_327908']

0 nandos address cambridge_leisure_park_clifton_way name address
0 nandos area south name area
0 nandos food portuguese name food
0 nandos phone 01223_327908 name phone
0 nandos pricerange cheap name pricerange
0 nandos postcode cb17dy name postcode
1 i am looking for a restaurant in the south part of town and serving portuguese food . what is the address and phone number ?==api_call portuguese south dontcare==<silence>==nandos is a portuguese restaurant in the south part of town . their address is cambridge_leisure_park_clifton_way and their phone number is 01223_327908==ok. thanks .==is there anything else we can help you with ?==[]

0 nandos address cambridge_leisure_park_clifton_way name address
0 nandos area south name area
0 nandos food portuguese name food
0 nandos phone 01223_327908 name phone
0 nandos pricerange cheap name pricerange
0 nandos postcode cb17dy name postcode
1 i am looking for a restaurant in the south part of town and serving portuguese food . what is the address and phone number ?==api_call portuguese south dontcare==<silence>==nandos is a portuguese restaurant in the south part of town . their address is cambridge_leisure_park_clifton_way and their phone number is 01223_327908==ok. thanks .==is there anything else we can help you with ?==that is all , thank you , goodbye .==goodbye .==[]

1 i would like a restaurant in the south part of town that serves italian food==there are two italian restaurants in the south part of town . would you prefer a moderate or expensive option ?==['italian', 'south', 'moderate', 'expensive']

1 i would like a restaurant in the south part of town that serves italian food==there are two italian restaurants in the south part of town . would you prefer a moderate or expensive option ?==moderate is fine , can you give me the address and postcode ?==api_call italian south moderate==['italian', 'south', 'moderate']

0 pizza_hut_cherry_hinton address g4_cambridge_leisure_park_clifton_way_cherry_hinton name address
0 pizza_hut_cherry_hinton area south name area
0 pizza_hut_cherry_hinton food italian name food
0 pizza_hut_cherry_hinton phone 01223_323737 name phone
0 pizza_hut_cherry_hinton pricerange moderate name pricerange
0 pizza_hut_cherry_hinton postcode cb17dy name postcode
1 i would like a restaurant in the south part of town that serves italian food==there are two italian restaurants in the south part of town . would you prefer a moderate or expensive option ?==moderate is fine , can you give me the address and postcode ?==api_call italian south moderate==<silence>==pizza_hut_cherry_hinton is located at g4_cambridge_leisure_park_clifton_way_cherry_hinton , postcode cb17dy .==['pizza_hut_cherry_hinton', 'g4_cambridge_leisure_park_clifton_way_cherry_hinton', 'cb17dy']

0 pizza_hut_cherry_hinton address g4_cambridge_leisure_park_clifton_way_cherry_hinton name address
0 pizza_hut_cherry_hinton area south name area
0 pizza_hut_cherry_hinton food italian name food
0 pizza_hut_cherry_hinton phone 01223_323737 name phone
0 pizza_hut_cherry_hinton pricerange moderate name pricerange
0 pizza_hut_cherry_hinton postcode cb17dy name postcode
1 i would like a restaurant in the south part of town that serves italian food==there are two italian restaurants in the south part of town . would you prefer a moderate or expensive option ?==moderate is fine , can you give me the address and postcode ?==api_call italian south moderate==<silence>==pizza_hut_cherry_hinton is located at g4_cambridge_leisure_park_clifton_way_cherry_hinton , postcode cb17dy .==thank you . good bye .==thank you , goodbye !==[]

1 i am looking for a danish restaurant in the south part of town .==unfortunately , there are no danish restaurants listed in the south part of town . would you like something else ?==['south']

1 i am looking for a danish restaurant in the south part of town .==unfortunately , there are no danish restaurants listed in the south part of town . would you like something else ?==yes , please look for portuguese food . can i get the phone number and address ?==api_call portuguese south dontcare==['portuguese', 'south']

0 nandos address cambridge_leisure_park_clifton_way name address
0 nandos area south name area
0 nandos food portuguese name food
0 nandos phone 01223_327908 name phone
0 nandos pricerange cheap name pricerange
0 nandos postcode cb17dy name postcode
1 i am looking for a danish restaurant in the south part of town .==unfortunately , there are no danish restaurants listed in the south part of town . would you like something else ?==yes , please look for portuguese food . can i get the phone number and address ?==api_call portuguese south dontcare==<silence>==nandos is a portuguese restaurant in the cheap price range located in the south part of town . the address is cambridge_leisure_park_clifton_way and the phone number is 01223_327908==['nandos', 'portuguese', 'cheap', 'south', 'cambridge_leisure_park_clifton_way', '01223_327908']

0 nandos address cambridge_leisure_park_clifton_way name address
0 nandos area south name area
0 nandos food portuguese name food
0 nandos phone 01223_327908 name phone
0 nandos pricerange cheap name pricerange
0 nandos postcode cb17dy name postcode
1 i am looking for a danish restaurant in the south part of town .==unfortunately , there are no danish restaurants listed in the south part of town . would you like something else ?==yes , please look for portuguese food . can i get the phone number and address ?==api_call portuguese south dontcare==<silence>==nandos is a portuguese restaurant in the cheap price range located in the south part of town . the address is cambridge_leisure_park_clifton_way and the phone number is 01223_327908==thank you , goodbye .==thank you and have a great day !==[]

1 hi , i 'm looking for an expensive restaurant serving english food .==no restaurant matching your description have been found .==[]

1 hi , i 'm looking for an expensive restaurant serving english food .==no restaurant matching your description have been found .==how about find me a turkish one ?==api_call turkish dontcare expensive==['turkish', 'expensive']

0 meze_bar_restaurant address 196_mill_road_city_centre name address
0 meze_bar_restaurant area centre name area
0 meze_bar_restaurant food turkish name food
0 meze_bar_restaurant pricerange expensive name pricerange
0 meze_bar_restaurant postcode cb13nf name postcode
1 hi , i 'm looking for an expensive restaurant serving english food .==no restaurant matching your description have been found .==how about find me a turkish one ?==api_call turkish dontcare expensive==<silence>==there is one expensive turkish restaurant in town : meze_bar_restaurant .==['expensive', 'turkish', 'meze_bar_restaurant']

0 meze_bar_restaurant address 196_mill_road_city_centre name address
0 meze_bar_restaurant area centre name area
0 meze_bar_restaurant food turkish name food
0 meze_bar_restaurant pricerange expensive name pricerange
0 meze_bar_restaurant postcode cb13nf name postcode
1 hi , i 'm looking for an expensive restaurant serving english food .==no restaurant matching your description have been found .==how about find me a turkish one ?==api_call turkish dontcare expensive==<silence>==there is one expensive turkish restaurant in town : meze_bar_restaurant .==great ! where is it located ?==it 's in the centre of town , the address is 196 mill_road_city_centre .==['centre', 'mill_road_city_centre']

0 meze_bar_restaurant address 196_mill_road_city_centre name address
0 meze_bar_restaurant area centre name area
0 meze_bar_restaurant food turkish name food
0 meze_bar_restaurant pricerange expensive name pricerange
0 meze_bar_restaurant postcode cb13nf name postcode
1 hi , i 'm looking for an expensive restaurant serving english food .==no restaurant matching your description have been found .==how about find me a turkish one ?==api_call turkish dontcare expensive==<silence>==there is one expensive turkish restaurant in town : meze_bar_restaurant .==great ! where is it located ?==it 's in the centre of town , the address is 196 mill_road_city_centre .==thank you , goodbye .==goodbye .==[]

1 i would like an expensive restaurant that serves turkish food==i 'm sorry , we do n't have any expensive turkish restaurants .==['expensive', 'turkish']

1 i would like an expensive restaurant that serves turkish food==i 'm sorry , we do n't have any expensive turkish restaurants .==how about a moderate one ?==api_call turkish dontcare moderate==['turkish', 'moderate']

0 anatolia address 30_bridge_street_city_centre name address
0 anatolia area centre name area
0 anatolia food turkish name food
0 anatolia phone 01223_362372 name phone
0 anatolia pricerange moderate name pricerange
0 anatolia postcode cb21uj name postcode
0 efes_restaurant address king_street_city_centre name address
0 efes_restaurant area centre name area
0 efes_restaurant food turkish name food
0 efes_restaurant phone 01223_500005 name phone
0 efes_restaurant pricerange moderate name pricerange
0 efes_restaurant postcode cb11ln name postcode
1 i would like an expensive restaurant that serves turkish food==i 'm sorry , we do n't have any expensive turkish restaurants .==how about a moderate one ?==api_call turkish dontcare moderate==<silence>==anatolia and efes_restaurant are both moderately priced turkish restaurants , and both are in the centre of town . would you like an address or phone number for one of them ?==['anatolia', 'efes_restaurant', 'turkish', 'centre']

0 anatolia address 30_bridge_street_city_centre name address
0 anatolia area centre name area
0 anatolia food turkish name food
0 anatolia phone 01223_362372 name phone
0 anatolia pricerange moderate name pricerange
0 anatolia postcode cb21uj name postcode
0 efes_restaurant address king_street_city_centre name address
0 efes_restaurant area centre name area
0 efes_restaurant food turkish name food
0 efes_restaurant phone 01223_500005 name phone
0 efes_restaurant pricerange moderate name pricerange
0 efes_restaurant postcode cb11ln name postcode
1 i would like an expensive restaurant that serves turkish food==i 'm sorry , we do n't have any expensive turkish restaurants .==how about a moderate one ?==api_call turkish dontcare moderate==<silence>==anatolia and efes_restaurant are both moderately priced turkish restaurants , and both are in the centre of town . would you like an address or phone number for one of them ?==yes . address and phone number for anatolia .==anatolia is at 30_bridge_street_city_centre , and the phone number is 01223_362372 . can i get you any further information ?==['anatolia', '30_bridge_street_city_centre', '01223_362372']

0 anatolia address 30_bridge_street_city_centre name address
0 anatolia area centre name area
0 anatolia food turkish name food
0 anatolia phone 01223_362372 name phone
0 anatolia pricerange moderate name pricerange
0 anatolia postcode cb21uj name postcode
0 efes_restaurant address king_street_city_centre name address
0 efes_restaurant area centre name area
0 efes_restaurant food turkish name food
0 efes_restaurant phone 01223_500005 name phone
0 efes_restaurant pricerange moderate name pricerange
0 efes_restaurant postcode cb11ln name postcode
1 i would like an expensive restaurant that serves turkish food==i 'm sorry , we do n't have any expensive turkish restaurants .==how about a moderate one ?==api_call turkish dontcare moderate==<silence>==anatolia and efes_restaurant are both moderately priced turkish restaurants , and both are in the centre of town . would you like an address or phone number for one of them ?==yes . address and phone number for anatolia .==anatolia is at 30_bridge_street_city_centre , and the phone number is 01223_362372 . can i get you any further information ?==what is the postcode ?==the postcode is anatolia is cb21uj .==['anatolia', 'cb21uj']

0 anatolia address 30_bridge_street_city_centre name address
0 anatolia area centre name area
0 anatolia food turkish name food
0 anatolia phone 01223_362372 name phone
0 anatolia pricerange moderate name pricerange
0 anatolia postcode cb21uj name postcode
0 efes_restaurant address king_street_city_centre name address
0 efes_restaurant area centre name area
0 efes_restaurant food turkish name food
0 efes_restaurant phone 01223_500005 name phone
0 efes_restaurant pricerange moderate name pricerange
0 efes_restaurant postcode cb11ln name postcode
1 i would like an expensive restaurant that serves turkish food==i 'm sorry , we do n't have any expensive turkish restaurants .==how about a moderate one ?==api_call turkish dontcare moderate==<silence>==anatolia and efes_restaurant are both moderately priced turkish restaurants , and both are in the centre of town . would you like an address or phone number for one of them ?==yes . address and phone number for anatolia .==anatolia is at 30_bridge_street_city_centre , and the phone number is 01223_362372 . can i get you any further information ?==what is the postcode ?==the postcode is anatolia is cb21uj .==thank you goodbye .==you 're welcome . goodbye .==[]

1 i want a moroccan restaurant .==what price range would you like ?==[]

1 i want a moroccan restaurant .==what price range would you like ?==any price range will be fine .==i am sorry , i ca n't find any moroccan restaurant . do you prefer any other type of food ?==[]

1 i want a moroccan restaurant .==what price range would you like ?==any price range will be fine .==i am sorry , i ca n't find any moroccan restaurant . do you prefer any other type of food ?==yes . can you find any mediterranean restaurant please==api_call mediterranean dontcare dontcare==['mediterranean']

0 the_gardenia address 2_rose_crescent_city_centre name address
0 the_gardenia area centre name area
0 the_gardenia food mediterranean name food
0 the_gardenia phone 01223_356354 name phone
0 the_gardenia pricerange cheap name pricerange
0 the_gardenia postcode cb23ll name postcode
0 la_mimosa address thompsons_lane_fen_ditton name address
0 la_mimosa area centre name area
0 la_mimosa food mediterranean name food
0 la_mimosa phone 01223_362525 name phone
0 la_mimosa pricerange expensive name pricerange
0 la_mimosa postcode cb58aq name postcode
0 shiraz_restaurant address 84_regent_street_city_centre name address
0 shiraz_restaurant area centre name area
0 shiraz_restaurant food mediterranean name food
0 shiraz_restaurant phone 01223_307581 name phone
0 shiraz_restaurant pricerange expensive name pricerange
0 shiraz_restaurant postcode cb21dp name postcode
1 i want a moroccan restaurant .==what price range would you like ?==any price range will be fine .==i am sorry , i ca n't find any moroccan restaurant . do you prefer any other type of food ?==yes . can you find any mediterranean restaurant please==api_call mediterranean dontcare dontcare==<silence>==la_mimosa is a restaurant serving mediterranean food in the centre of town , and is in the expensive price range .==['la_mimosa', 'mediterranean', 'centre', 'expensive']

0 the_gardenia address 2_rose_crescent_city_centre name address
0 the_gardenia area centre name area
0 the_gardenia food mediterranean name food
0 the_gardenia phone 01223_356354 name phone
0 the_gardenia pricerange cheap name pricerange
0 the_gardenia postcode cb23ll name postcode
0 la_mimosa address thompsons_lane_fen_ditton name address
0 la_mimosa area centre name area
0 la_mimosa food mediterranean name food
0 la_mimosa phone 01223_362525 name phone
0 la_mimosa pricerange expensive name pricerange
0 la_mimosa postcode cb58aq name postcode
0 shiraz_restaurant address 84_regent_street_city_centre name address
0 shiraz_restaurant area centre name area
0 shiraz_restaurant food mediterranean name food
0 shiraz_restaurant phone 01223_307581 name phone
0 shiraz_restaurant pricerange expensive name pricerange
0 shiraz_restaurant postcode cb21dp name postcode
1 i want a moroccan restaurant .==what price range would you like ?==any price range will be fine .==i am sorry , i ca n't find any moroccan restaurant . do you prefer any other type of food ?==yes . can you find any mediterranean restaurant please==api_call mediterranean dontcare dontcare==<silence>==la_mimosa is a restaurant serving mediterranean food in the centre of town , and is in the expensive price range .==i would like the address , phone number , and post code information for la_mimosa please . thank you !==the phone number for la_mimosa is 01223_362525 and they are located at thompsons_lane_fen_ditton . the postcode is cb58aq . would you like anything else today ?==['la_mimosa', '01223_362525', 'thompsons_lane_fen_ditton', 'cb58aq']

0 the_gardenia address 2_rose_crescent_city_centre name address
0 the_gardenia area centre name area
0 the_gardenia food mediterranean name food
0 the_gardenia phone 01223_356354 name phone
0 the_gardenia pricerange cheap name pricerange
0 the_gardenia postcode cb23ll name postcode
0 la_mimosa address thompsons_lane_fen_ditton name address
0 la_mimosa area centre name area
0 la_mimosa food mediterranean name food
0 la_mimosa phone 01223_362525 name phone
0 la_mimosa pricerange expensive name pricerange
0 la_mimosa postcode cb58aq name postcode
0 shiraz_restaurant address 84_regent_street_city_centre name address
0 shiraz_restaurant area centre name area
0 shiraz_restaurant food mediterranean name food
0 shiraz_restaurant phone 01223_307581 name phone
0 shiraz_restaurant pricerange expensive name pricerange
0 shiraz_restaurant postcode cb21dp name postcode
1 i want a moroccan restaurant .==what price range would you like ?==any price range will be fine .==i am sorry , i ca n't find any moroccan restaurant . do you prefer any other type of food ?==yes . can you find any mediterranean restaurant please==api_call mediterranean dontcare dontcare==<silence>==la_mimosa is a restaurant serving mediterranean food in the centre of town , and is in the expensive price range .==i would like the address , phone number , and post code information for la_mimosa please . thank you !==the phone number for la_mimosa is 01223_362525 and they are located at thompsons_lane_fen_ditton . the postcode is cb58aq . would you like anything else today ?==that 's it . thank you , goodbye==thank you for using the cambridge restaurant system . good bye .==[]

1 looking for a restaurant in the expensive price range==is there an area of town or type of cuisine you have in mind ?==[]

1 looking for a restaurant in the expensive price range==is there an area of town or type of cuisine you have in mind ?==yes , i would like to find something in the south but i dont care food type .==api_call dontcare south expensive==['south', 'expensive']

0 the_good_luck_chinese_food_takeaway address 82_cherry_hinton_road_cherry_hinton name address
0 the_good_luck_chinese_food_takeaway area south name area
0 the_good_luck_chinese_food_takeaway food chinese name food
0 the_good_luck_chinese_food_takeaway phone 01223_244149 name phone
0 the_good_luck_chinese_food_takeaway pricerange expensive name pricerange
0 the_good_luck_chinese_food_takeaway postcode cb17ag name postcode
0 taj_tandoori address 64_cherry_hinton_road_cherry_hinton name address
0 taj_tandoori area south name area
0 taj_tandoori food indian name food
0 taj_tandoori phone 01223_412299 name phone
0 taj_tandoori pricerange expensive name pricerange
0 taj_tandoori postcode cb17aa name postcode
0 chiquito_restaurant_bar address 2g_cambridge_leisure_park_cherry_hinton_road_cherry_hinton name address
0 chiquito_restaurant_bar area south name area
0 chiquito_restaurant_bar food mexican name food
0 chiquito_restaurant_bar phone 01223_400170 name phone
0 chiquito_restaurant_bar pricerange expensive name pricerange
0 chiquito_restaurant_bar postcode cb17dy name postcode
0 peking_restaurant address 10_homerton_street_city_centre name address
0 peking_restaurant area south name area
0 peking_restaurant food chinese name food
0 peking_restaurant phone 01223_354755 name phone
0 peking_restaurant pricerange expensive name pricerange
0 peking_restaurant postcode cb28nx name postcode
0 frankie_and_bennys address cambridge_leisure_park_clifton_way_cherry_hinton name address
0 frankie_and_bennys area south name area
0 frankie_and_bennys food italian name food
0 frankie_and_bennys phone 01223_412430 name phone
0 frankie_and_bennys pricerange expensive name pricerange
0 frankie_and_bennys postcode cb17dy name postcode
1 looking for a restaurant in the expensive price range==is there an area of town or type of cuisine you have in mind ?==yes , i would like to find something in the south but i dont care food type .==api_call dontcare south expensive==<silence>==peking_restaurant is a chinese food restaurant located at 10_homerton_street_city_centre . their phone number is 01223_354755 .==['peking_restaurant', 'chinese', '10_homerton_street_city_centre', '01223_354755']

0 the_good_luck_chinese_food_takeaway address 82_cherry_hinton_road_cherry_hinton name address
0 the_good_luck_chinese_food_takeaway area south name area
0 the_good_luck_chinese_food_takeaway food chinese name food
0 the_good_luck_chinese_food_takeaway phone 01223_244149 name phone
0 the_good_luck_chinese_food_takeaway pricerange expensive name pricerange
0 the_good_luck_chinese_food_takeaway postcode cb17ag name postcode
0 taj_tandoori address 64_cherry_hinton_road_cherry_hinton name address
0 taj_tandoori area south name area
0 taj_tandoori food indian name food
0 taj_tandoori phone 01223_412299 name phone
0 taj_tandoori pricerange expensive name pricerange
0 taj_tandoori postcode cb17aa name postcode
0 chiquito_restaurant_bar address 2g_cambridge_leisure_park_cherry_hinton_road_cherry_hinton name address
0 chiquito_restaurant_bar area south name area
0 chiquito_restaurant_bar food mexican name food
0 chiquito_restaurant_bar phone 01223_400170 name phone
0 chiquito_restaurant_bar pricerange expensive name pricerange
0 chiquito_restaurant_bar postcode cb17dy name postcode
0 peking_restaurant address 10_homerton_street_city_centre name address
0 peking_restaurant area south name area
0 peking_restaurant food chinese name food
0 peking_restaurant phone 01223_354755 name phone
0 peking_restaurant pricerange expensive name pricerange
0 peking_restaurant postcode cb28nx name postcode
0 frankie_and_bennys address cambridge_leisure_park_clifton_way_cherry_hinton name address
0 frankie_and_bennys area south name area
0 frankie_and_bennys food italian name food
0 frankie_and_bennys phone 01223_412430 name phone
0 frankie_and_bennys pricerange expensive name pricerange
0 frankie_and_bennys postcode cb17dy name postcode
1 looking for a restaurant in the expensive price range==is there an area of town or type of cuisine you have in mind ?==yes , i would like to find something in the south but i dont care food type .==api_call dontcare south expensive==<silence>==peking_restaurant is a chinese food restaurant located at 10_homerton_street_city_centre . their phone number is 01223_354755 .==thank you !==thank you , and have a good day .==[]

1 i want an expensive restaurant and serves european food . what is the phone number ?==api_call european dontcare expensive==['european', 'expensive']

0 eraina address free_school_lane_city_centre name address
0 eraina area centre name area
0 eraina food european name food
0 eraina phone 01223_368786 name phone
0 eraina pricerange expensive name pricerange
0 eraina postcode cb23rh name postcode
0 michaelhouse_cafe address st._michael's_church_trinity_street_city_centre name address
0 michaelhouse_cafe area centre name area
0 michaelhouse_cafe food european name food
0 michaelhouse_cafe phone 01223_309147 name phone
0 michaelhouse_cafe pricerange expensive name pricerange
0 michaelhouse_cafe postcode cb21su name postcode
0 cambridge_lodge_restaurant address cambridge_lodge_hotel_139_huntingdon_road_city_centre name address
0 cambridge_lodge_restaurant area west name area
0 cambridge_lodge_restaurant food european name food
0 cambridge_lodge_restaurant phone 01223_355166 name phone
0 cambridge_lodge_restaurant pricerange expensive name pricerange
0 cambridge_lodge_restaurant postcode cb30dq name postcode
1 i want an expensive restaurant and serves european food . what is the phone number ?==api_call european dontcare expensive==<silence>==there is cambridge_lodge_restaurant in the west area . their phone number is 01223_355166 . can i help you with anything else ?==['cambridge_lodge_restaurant', 'west', '01223_355166']

0 eraina address free_school_lane_city_centre name address
0 eraina area centre name area
0 eraina food european name food
0 eraina phone 01223_368786 name phone
0 eraina pricerange expensive name pricerange
0 eraina postcode cb23rh name postcode
0 michaelhouse_cafe address st._michael's_church_trinity_street_city_centre name address
0 michaelhouse_cafe area centre name area
0 michaelhouse_cafe food european name food
0 michaelhouse_cafe phone 01223_309147 name phone
0 michaelhouse_cafe pricerange expensive name pricerange
0 michaelhouse_cafe postcode cb21su name postcode
0 cambridge_lodge_restaurant address cambridge_lodge_hotel_139_huntingdon_road_city_centre name address
0 cambridge_lodge_restaurant area west name area
0 cambridge_lodge_restaurant food european name food
0 cambridge_lodge_restaurant phone 01223_355166 name phone
0 cambridge_lodge_restaurant pricerange expensive name pricerange
0 cambridge_lodge_restaurant postcode cb30dq name postcode
1 i want an expensive restaurant and serves european food . what is the phone number ?==api_call european dontcare expensive==<silence>==there is cambridge_lodge_restaurant in the west area . their phone number is 01223_355166 . can i help you with anything else ?==thank you==thank you , goodbye !==[]

1 i 'd like to find a restaurant serving christmas food .==i 'm sorry , there is no restaurant listed serving christmas food . would you like to try something else ?==[]

1 i 'd like to find a restaurant serving christmas food .==i 'm sorry , there is no restaurant listed serving christmas food . would you like to try something else ?==how about indian food ?==api_call indian dontcare dontcare==['indian']

0 curry_garden address 106_regent_street_city_centre name address
0 curry_garden area centre name area
0 curry_garden food indian name food
0 curry_garden phone 01223_302330 name phone
0 curry_garden pricerange expensive name pricerange
0 curry_garden postcode cb21dp name postcode
0 taj_tandoori address 64_cherry_hinton_road_cherry_hinton name address
0 taj_tandoori area south name area
0 taj_tandoori food indian name food
0 taj_tandoori phone 01223_412299 name phone
0 taj_tandoori pricerange expensive name pricerange
0 taj_tandoori postcode cb17aa name postcode
0 curry_prince address 451_newmarket_road_fen_ditton name address
0 curry_prince area east name area
0 curry_prince food indian name food
0 curry_prince phone 01223_566388 name phone
0 curry_prince pricerange moderate name pricerange
0 curry_prince postcode cb58jj name postcode
0 tandoori_palace address 68_histon_road_chesterton name address
0 tandoori_palace area west name area
0 tandoori_palace food indian name food
0 tandoori_palace phone 01223_506055 name phone
0 tandoori_palace pricerange expensive name pricerange
0 tandoori_palace postcode cb43le name postcode
0 kohinoor address 74_mill_road_city_centre name address
0 kohinoor area centre name area
0 kohinoor food indian name food
0 kohinoor phone 01223_323639 name phone
0 kohinoor pricerange cheap name pricerange
0 kohinoor postcode cb12as name postcode
0 the_golden_curry address mill_road_city_centre name address
0 the_golden_curry area centre name area
0 the_golden_curry food indian name food
0 the_golden_curry phone 01223_329432 name phone
0 the_golden_curry pricerange expensive name pricerange
0 the_golden_curry postcode cb12az name postcode
0 cocum address 71_castle_street_city_centre name address
0 cocum area west name area
0 cocum food indian name food
0 cocum phone 01223_366668 name phone
0 cocum pricerange expensive name pricerange
0 cocum postcode cb30ah name postcode
0 rice_boat address 37_newnham_road_newnham name address
0 rice_boat area west name area
0 rice_boat food indian name food
0 rice_boat phone 01223_302800 name phone
0 rice_boat pricerange expensive name pricerange
0 rice_boat postcode cb39ey name postcode
0 maharajah_tandoori_restaurant address 41518_castle_street_city_centre name address
0 maharajah_tandoori_restaurant area west name area
0 maharajah_tandoori_restaurant food indian name food
0 maharajah_tandoori_restaurant phone 01223_358399 name phone
0 maharajah_tandoori_restaurant pricerange expensive name pricerange
0 maharajah_tandoori_restaurant postcode cb30ah name postcode
0 the_nirala address 7_milton_road_chesterton name address
0 the_nirala area north name area
0 the_nirala food indian name food
0 the_nirala phone 01223_360966 name phone
0 the_nirala pricerange moderate name pricerange
0 the_nirala postcode cb41uy name postcode
0 pipasha_restaurant address newmarket_road_fen_ditton name address
0 pipasha_restaurant area east name area
0 pipasha_restaurant food indian name food
0 pipasha_restaurant phone 01223_577786 name phone
0 pipasha_restaurant pricerange expensive name pricerange
0 pipasha_restaurant postcode cb58pa name postcode
0 royal_spice address victoria_avenue_chesterton name address
0 royal_spice area north name area
0 royal_spice food indian name food
0 royal_spice phone 01733_553355 name phone
0 royal_spice pricerange cheap name pricerange
0 royal_spice postcode cb41eh name postcode
0 the_gandhi address 72_regent_street_city_centre name address
0 the_gandhi area centre name area
0 the_gandhi food indian name food
0 the_gandhi phone 01223_353942 name phone
0 the_gandhi pricerange cheap name pricerange
0 the_gandhi postcode cb21dp name postcode
0 meghna address 205_victoria_road_chesterton name address
0 meghna area west name area
0 meghna food indian name food
0 meghna phone 01223_727410 name phone
0 meghna pricerange moderate name pricerange
0 meghna postcode cb43lf name postcode
0 saffron_brasserie address hills_road_city_centre name address
0 saffron_brasserie area centre name area
0 saffron_brasserie food indian name food
0 saffron_brasserie phone 01223_354679 name phone
0 saffron_brasserie pricerange expensive name pricerange
0 saffron_brasserie postcode cb21la name postcode
0 mahal_of_cambridge address 3_-_5_millers_yard_mill_lane name address
0 mahal_of_cambridge area centre name area
0 mahal_of_cambridge food indian name food
0 mahal_of_cambridge phone 01223_360409 name phone
0 mahal_of_cambridge pricerange cheap name pricerange
0 mahal_of_cambridge postcode cb21rq name postcode
0 india_house address 31_newnham_road_newnham name address
0 india_house area west name area
0 india_house food indian name food
0 india_house phone 01223_461661 name phone
0 india_house pricerange expensive name pricerange
0 india_house postcode cb39ey name postcode
0 panahar address 8_norfolk_street_city_centre name address
0 panahar area centre name area
0 panahar food indian name food
0 panahar phone 01223_355012 name phone
0 panahar pricerange expensive name pricerange
0 panahar postcode cb12lf name postcode
0 curry_king address 5_jordans_yard_bridge_street_city_centre name address
0 curry_king area centre name area
0 curry_king food indian name food
0 curry_king phone 01223_324351 name phone
0 curry_king pricerange expensive name pricerange
0 curry_king postcode cb21ug name postcode
0 curry_queen address 106_mill_road_city_centre name address
0 curry_queen area centre name area
0 curry_queen food indian name food
0 curry_queen phone 01223_351027 name phone
0 curry_queen pricerange expensive name pricerange
0 curry_queen postcode cb12bd name postcode
0 rajmahal address 7_barnwell_road_fen_ditton name address
0 rajmahal area east name area
0 rajmahal food indian name food
0 rajmahal phone 01223_244955 name phone
0 rajmahal pricerange moderate name pricerange
0 rajmahal postcode cb58rg name postcode
0 sitar_tandoori address 43_high_street_cherry_hinton_cherry_hinton name address
0 sitar_tandoori area east name area
0 sitar_tandoori food indian name food
0 sitar_tandoori phone 01223_249955 name phone
0 sitar_tandoori pricerange expensive name pricerange
0 sitar_tandoori postcode cb19hx name postcode
1 i 'd like to find a restaurant serving christmas food .==i 'm sorry , there is no restaurant listed serving christmas food . would you like to try something else ?==how about indian food ?==api_call indian dontcare dontcare==<silence>==cocum serves indian food , in the expensive price range and in the west part of town==['cocum', 'indian', 'expensive', 'west']

0 curry_garden address 106_regent_street_city_centre name address
0 curry_garden area centre name area
0 curry_garden food indian name food
0 curry_garden phone 01223_302330 name phone
0 curry_garden pricerange expensive name pricerange
0 curry_garden postcode cb21dp name postcode
0 taj_tandoori address 64_cherry_hinton_road_cherry_hinton name address
0 taj_tandoori area south name area
0 taj_tandoori food indian name food
0 taj_tandoori phone 01223_412299 name phone
0 taj_tandoori pricerange expensive name pricerange
0 taj_tandoori postcode cb17aa name postcode
0 curry_prince address 451_newmarket_road_fen_ditton name address
0 curry_prince area east name area
0 curry_prince food indian name food
0 curry_prince phone 01223_566388 name phone
0 curry_prince pricerange moderate name pricerange
0 curry_prince postcode cb58jj name postcode
0 tandoori_palace address 68_histon_road_chesterton name address
0 tandoori_palace area west name area
0 tandoori_palace food indian name food
0 tandoori_palace phone 01223_506055 name phone
0 tandoori_palace pricerange expensive name pricerange
0 tandoori_palace postcode cb43le name postcode
0 kohinoor address 74_mill_road_city_centre name address
0 kohinoor area centre name area
0 kohinoor food indian name food
0 kohinoor phone 01223_323639 name phone
0 kohinoor pricerange cheap name pricerange
0 kohinoor postcode cb12as name postcode
0 the_golden_curry address mill_road_city_centre name address
0 the_golden_curry area centre name area
0 the_golden_curry food indian name food
0 the_golden_curry phone 01223_329432 name phone
0 the_golden_curry pricerange expensive name pricerange
0 the_golden_curry postcode cb12az name postcode
0 cocum address 71_castle_street_city_centre name address
0 cocum area west name area
0 cocum food indian name food
0 cocum phone 01223_366668 name phone
0 cocum pricerange expensive name pricerange
0 cocum postcode cb30ah name postcode
0 rice_boat address 37_newnham_road_newnham name address
0 rice_boat area west name area
0 rice_boat food indian name food
0 rice_boat phone 01223_302800 name phone
0 rice_boat pricerange expensive name pricerange
0 rice_boat postcode cb39ey name postcode
0 maharajah_tandoori_restaurant address 41518_castle_street_city_centre name address
0 maharajah_tandoori_restaurant area west name area
0 maharajah_tandoori_restaurant food indian name food
0 maharajah_tandoori_restaurant phone 01223_358399 name phone
0 maharajah_tandoori_restaurant pricerange expensive name pricerange
0 maharajah_tandoori_restaurant postcode cb30ah name postcode
0 the_nirala address 7_milton_road_chesterton name address
0 the_nirala area north name area
0 the_nirala food indian name food
0 the_nirala phone 01223_360966 name phone
0 the_nirala pricerange moderate name pricerange
0 the_nirala postcode cb41uy name postcode
0 pipasha_restaurant address newmarket_road_fen_ditton name address
0 pipasha_restaurant area east name area
0 pipasha_restaurant food indian name food
0 pipasha_restaurant phone 01223_577786 name phone
0 pipasha_restaurant pricerange expensive name pricerange
0 pipasha_restaurant postcode cb58pa name postcode
0 royal_spice address victoria_avenue_chesterton name address
0 royal_spice area north name area
0 royal_spice food indian name food
0 royal_spice phone 01733_553355 name phone
0 royal_spice pricerange cheap name pricerange
0 royal_spice postcode cb41eh name postcode
0 the_gandhi address 72_regent_street_city_centre name address
0 the_gandhi area centre name area
0 the_gandhi food indian name food
0 the_gandhi phone 01223_353942 name phone
0 the_gandhi pricerange cheap name pricerange
0 the_gandhi postcode cb21dp name postcode
0 meghna address 205_victoria_road_chesterton name address
0 meghna area west name area
0 meghna food indian name food
0 meghna phone 01223_727410 name phone
0 meghna pricerange moderate name pricerange
0 meghna postcode cb43lf name postcode
0 saffron_brasserie address hills_road_city_centre name address
0 saffron_brasserie area centre name area
0 saffron_brasserie food indian name food
0 saffron_brasserie phone 01223_354679 name phone
0 saffron_brasserie pricerange expensive name pricerange
0 saffron_brasserie postcode cb21la name postcode
0 mahal_of_cambridge address 3_-_5_millers_yard_mill_lane name address
0 mahal_of_cambridge area centre name area
0 mahal_of_cambridge food indian name food
0 mahal_of_cambridge phone 01223_360409 name phone
0 mahal_of_cambridge pricerange cheap name pricerange
0 mahal_of_cambridge postcode cb21rq name postcode
0 india_house address 31_newnham_road_newnham name address
0 india_house area west name area
0 india_house food indian name food
0 india_house phone 01223_461661 name phone
0 india_house pricerange expensive name pricerange
0 india_house postcode cb39ey name postcode
0 panahar address 8_norfolk_street_city_centre name address
0 panahar area centre name area
0 panahar food indian name food
0 panahar phone 01223_355012 name phone
0 panahar pricerange expensive name pricerange
0 panahar postcode cb12lf name postcode
0 curry_king address 5_jordans_yard_bridge_street_city_centre name address
0 curry_king area centre name area
0 curry_king food indian name food
0 curry_king phone 01223_324351 name phone
0 curry_king pricerange expensive name pricerange
0 curry_king postcode cb21ug name postcode
0 curry_queen address 106_mill_road_city_centre name address
0 curry_queen area centre name area
0 curry_queen food indian name food
0 curry_queen phone 01223_351027 name phone
0 curry_queen pricerange expensive name pricerange
0 curry_queen postcode cb12bd name postcode
0 rajmahal address 7_barnwell_road_fen_ditton name address
0 rajmahal area east name area
0 rajmahal food indian name food
0 rajmahal phone 01223_244955 name phone
0 rajmahal pricerange moderate name pricerange
0 rajmahal postcode cb58rg name postcode
0 sitar_tandoori address 43_high_street_cherry_hinton_cherry_hinton name address
0 sitar_tandoori area east name area
0 sitar_tandoori food indian name food
0 sitar_tandoori phone 01223_249955 name phone
0 sitar_tandoori pricerange expensive name pricerange
0 sitar_tandoori postcode cb19hx name postcode
1 i 'd like to find a restaurant serving christmas food .==i 'm sorry , there is no restaurant listed serving christmas food . would you like to try something else ?==how about indian food ?==api_call indian dontcare dontcare==<silence>==cocum serves indian food , in the expensive price range and in the west part of town==what 's the address for cocum ?==cocum 's address is 71_castle_street_city_centre . is there anything else i can help you with today ?==['cocum', '71_castle_street_city_centre']

0 curry_garden address 106_regent_street_city_centre name address
0 curry_garden area centre name area
0 curry_garden food indian name food
0 curry_garden phone 01223_302330 name phone
0 curry_garden pricerange expensive name pricerange
0 curry_garden postcode cb21dp name postcode
0 taj_tandoori address 64_cherry_hinton_road_cherry_hinton name address
0 taj_tandoori area south name area
0 taj_tandoori food indian name food
0 taj_tandoori phone 01223_412299 name phone
0 taj_tandoori pricerange expensive name pricerange
0 taj_tandoori postcode cb17aa name postcode
0 curry_prince address 451_newmarket_road_fen_ditton name address
0 curry_prince area east name area
0 curry_prince food indian name food
0 curry_prince phone 01223_566388 name phone
0 curry_prince pricerange moderate name pricerange
0 curry_prince postcode cb58jj name postcode
0 tandoori_palace address 68_histon_road_chesterton name address
0 tandoori_palace area west name area
0 tandoori_palace food indian name food
0 tandoori_palace phone 01223_506055 name phone
0 tandoori_palace pricerange expensive name pricerange
0 tandoori_palace postcode cb43le name postcode
0 kohinoor address 74_mill_road_city_centre name address
0 kohinoor area centre name area
0 kohinoor food indian name food
0 kohinoor phone 01223_323639 name phone
0 kohinoor pricerange cheap name pricerange
0 kohinoor postcode cb12as name postcode
0 the_golden_curry address mill_road_city_centre name address
0 the_golden_curry area centre name area
0 the_golden_curry food indian name food
0 the_golden_curry phone 01223_329432 name phone
0 the_golden_curry pricerange expensive name pricerange
0 the_golden_curry postcode cb12az name postcode
0 cocum address 71_castle_street_city_centre name address
0 cocum area west name area
0 cocum food indian name food
0 cocum phone 01223_366668 name phone
0 cocum pricerange expensive name pricerange
0 cocum postcode cb30ah name postcode
0 rice_boat address 37_newnham_road_newnham name address
0 rice_boat area west name area
0 rice_boat food indian name food
0 rice_boat phone 01223_302800 name phone
0 rice_boat pricerange expensive name pricerange
0 rice_boat postcode cb39ey name postcode
0 maharajah_tandoori_restaurant address 41518_castle_street_city_centre name address
0 maharajah_tandoori_restaurant area west name area
0 maharajah_tandoori_restaurant food indian name food
0 maharajah_tandoori_restaurant phone 01223_358399 name phone
0 maharajah_tandoori_restaurant pricerange expensive name pricerange
0 maharajah_tandoori_restaurant postcode cb30ah name postcode
0 the_nirala address 7_milton_road_chesterton name address
0 the_nirala area north name area
0 the_nirala food indian name food
0 the_nirala phone 01223_360966 name phone
0 the_nirala pricerange moderate name pricerange
0 the_nirala postcode cb41uy name postcode
0 pipasha_restaurant address newmarket_road_fen_ditton name address
0 pipasha_restaurant area east name area
0 pipasha_restaurant food indian name food
0 pipasha_restaurant phone 01223_577786 name phone
0 pipasha_restaurant pricerange expensive name pricerange
0 pipasha_restaurant postcode cb58pa name postcode
0 royal_spice address victoria_avenue_chesterton name address
0 royal_spice area north name area
0 royal_spice food indian name food
0 royal_spice phone 01733_553355 name phone
0 royal_spice pricerange cheap name pricerange
0 royal_spice postcode cb41eh name postcode
0 the_gandhi address 72_regent_street_city_centre name address
0 the_gandhi area centre name area
0 the_gandhi food indian name food
0 the_gandhi phone 01223_353942 name phone
0 the_gandhi pricerange cheap name pricerange
0 the_gandhi postcode cb21dp name postcode
0 meghna address 205_victoria_road_chesterton name address
0 meghna area west name area
0 meghna food indian name food
0 meghna phone 01223_727410 name phone
0 meghna pricerange moderate name pricerange
0 meghna postcode cb43lf name postcode
0 saffron_brasserie address hills_road_city_centre name address
0 saffron_brasserie area centre name area
0 saffron_brasserie food indian name food
0 saffron_brasserie phone 01223_354679 name phone
0 saffron_brasserie pricerange expensive name pricerange
0 saffron_brasserie postcode cb21la name postcode
0 mahal_of_cambridge address 3_-_5_millers_yard_mill_lane name address
0 mahal_of_cambridge area centre name area
0 mahal_of_cambridge food indian name food
0 mahal_of_cambridge phone 01223_360409 name phone
0 mahal_of_cambridge pricerange cheap name pricerange
0 mahal_of_cambridge postcode cb21rq name postcode
0 india_house address 31_newnham_road_newnham name address
0 india_house area west name area
0 india_house food indian name food
0 india_house phone 01223_461661 name phone
0 india_house pricerange expensive name pricerange
0 india_house postcode cb39ey name postcode
0 panahar address 8_norfolk_street_city_centre name address
0 panahar area centre name area
0 panahar food indian name food
0 panahar phone 01223_355012 name phone
0 panahar pricerange expensive name pricerange
0 panahar postcode cb12lf name postcode
0 curry_king address 5_jordans_yard_bridge_street_city_centre name address
0 curry_king area centre name area
0 curry_king food indian name food
0 curry_king phone 01223_324351 name phone
0 curry_king pricerange expensive name pricerange
0 curry_king postcode cb21ug name postcode
0 curry_queen address 106_mill_road_city_centre name address
0 curry_queen area centre name area
0 curry_queen food indian name food
0 curry_queen phone 01223_351027 name phone
0 curry_queen pricerange expensive name pricerange
0 curry_queen postcode cb12bd name postcode
0 rajmahal address 7_barnwell_road_fen_ditton name address
0 rajmahal area east name area
0 rajmahal food indian name food
0 rajmahal phone 01223_244955 name phone
0 rajmahal pricerange moderate name pricerange
0 rajmahal postcode cb58rg name postcode
0 sitar_tandoori address 43_high_street_cherry_hinton_cherry_hinton name address
0 sitar_tandoori area east name area
0 sitar_tandoori food indian name food
0 sitar_tandoori phone 01223_249955 name phone
0 sitar_tandoori pricerange expensive name pricerange
0 sitar_tandoori postcode cb19hx name postcode
1 i 'd like to find a restaurant serving christmas food .==i 'm sorry , there is no restaurant listed serving christmas food . would you like to try something else ?==how about indian food ?==api_call indian dontcare dontcare==<silence>==cocum serves indian food , in the expensive price range and in the west part of town==what 's the address for cocum ?==cocum 's address is 71_castle_street_city_centre . is there anything else i can help you with today ?==no , thank you . goodbye .==you 're quite welcome . goodbye .==[]

1 i would like a restaurant that serves portuguese food==api_call portuguese dontcare dontcare==['portuguese']

0 nandos address cambridge_leisure_park_clifton_way name address
0 nandos area south name area
0 nandos food portuguese name food
0 nandos phone 01223_327908 name phone
0 nandos pricerange cheap name pricerange
0 nandos postcode cb17dy name postcode
0 nandos_city_centre address 33-34_saint_andrews_street name address
0 nandos_city_centre area centre name area
0 nandos_city_centre food portuguese name food
0 nandos_city_centre phone 01223_327908 name phone
0 nandos_city_centre pricerange cheap name pricerange
0 nandos_city_centre postcode cb23ar name postcode
1 i would like a restaurant that serves portuguese food==api_call portuguese dontcare dontcare==<silence>==nandos is a portuguese restaurant , it is in the cheap price range , and is on the south part of town . would you like the phone number ?==['nandos', 'portuguese', 'cheap', 'south']

0 nandos address cambridge_leisure_park_clifton_way name address
0 nandos area south name area
0 nandos food portuguese name food
0 nandos phone 01223_327908 name phone
0 nandos pricerange cheap name pricerange
0 nandos postcode cb17dy name postcode
0 nandos_city_centre address 33-34_saint_andrews_street name address
0 nandos_city_centre area centre name area
0 nandos_city_centre food portuguese name food
0 nandos_city_centre phone 01223_327908 name phone
0 nandos_city_centre pricerange cheap name pricerange
0 nandos_city_centre postcode cb23ar name postcode
1 i would like a restaurant that serves portuguese food==api_call portuguese dontcare dontcare==<silence>==nandos is a portuguese restaurant , it is in the cheap price range , and is on the south part of town . would you like the phone number ?==what is their address==cambridge_leisure_park_clifton_way . can i help you with anything else ?==['cambridge_leisure_park_clifton_way']

0 nandos address cambridge_leisure_park_clifton_way name address
0 nandos area south name area
0 nandos food portuguese name food
0 nandos phone 01223_327908 name phone
0 nandos pricerange cheap name pricerange
0 nandos postcode cb17dy name postcode
0 nandos_city_centre address 33-34_saint_andrews_street name address
0 nandos_city_centre area centre name area
0 nandos_city_centre food portuguese name food
0 nandos_city_centre phone 01223_327908 name phone
0 nandos_city_centre pricerange cheap name pricerange
0 nandos_city_centre postcode cb23ar name postcode
1 i would like a restaurant that serves portuguese food==api_call portuguese dontcare dontcare==<silence>==nandos is a portuguese restaurant , it is in the cheap price range , and is on the south part of town . would you like the phone number ?==what is their address==cambridge_leisure_park_clifton_way . can i help you with anything else ?==thank you goodbye .==you 're welcome . good bye .==[]

0 nandos address cambridge_leisure_park_clifton_way name address
0 nandos area south name area
0 nandos food portuguese name food
0 nandos phone 01223_327908 name phone
0 nandos pricerange cheap name pricerange
0 nandos postcode cb17dy name postcode
0 nandos_city_centre address 33-34_saint_andrews_street name address
0 nandos_city_centre area centre name area
0 nandos_city_centre food portuguese name food
0 nandos_city_centre phone 01223_327908 name phone
0 nandos_city_centre pricerange cheap name pricerange
0 nandos_city_centre postcode cb23ar name postcode
1 i would like a restaurant that serves portuguese food==api_call portuguese dontcare dontcare==<silence>==nandos is a portuguese restaurant , it is in the cheap price range , and is on the south part of town . would you like the phone number ?==what is their address==cambridge_leisure_park_clifton_way . can i help you with anything else ?==thank you goodbye .==you 're welcome . good bye .==that is all i need . no further questions .==ok. good bye .==[]

1 i want to find a cheap restaurant in the west part of town . what is the address and food ?==api_call dontcare west cheap==['west', 'cheap']

0 thanh_binh address 17_magdalene_street_city_centre name address
0 thanh_binh area west name area
0 thanh_binh food vietnamese name food
0 thanh_binh phone 01223_362456 name phone
0 thanh_binh pricerange cheap name pricerange
0 thanh_binh postcode cb30af name postcode
0 la_margherita address 15_magdalene_street_city_centre name address
0 la_margherita area west name area
0 la_margherita food italian name food
0 la_margherita phone 01223_315232 name phone
0 la_margherita pricerange cheap name pricerange
0 la_margherita postcode cb30af name postcode
1 i want to find a cheap restaurant in the west part of town . what is the address and food ?==api_call dontcare west cheap==<silence>==la_margherita an italian restaurant in the west part of town and in the cheap price range . their address is 15_magdalene_street_city_centre==['la_margherita', 'italian', 'west', 'cheap', '15_magdalene_street_city_centre']

0 thanh_binh address 17_magdalene_street_city_centre name address
0 thanh_binh area west name area
0 thanh_binh food vietnamese name food
0 thanh_binh phone 01223_362456 name phone
0 thanh_binh pricerange cheap name pricerange
0 thanh_binh postcode cb30af name postcode
0 la_margherita address 15_magdalene_street_city_centre name address
0 la_margherita area west name area
0 la_margherita food italian name food
0 la_margherita phone 01223_315232 name phone
0 la_margherita pricerange cheap name pricerange
0 la_margherita postcode cb30af name postcode
1 i want to find a cheap restaurant in the west part of town . what is the address and food ?==api_call dontcare west cheap==<silence>==la_margherita an italian restaurant in the west part of town and in the cheap price range . their address is 15_magdalene_street_city_centre==thank you .==you are welcome==[]

1 i would like a restaurant in the north part of town that serves canapes food .==there are no records matching your criteria . would you like a different type of food or area ?==[]

1 i would like a restaurant in the north part of town that serves canapes food .==there are no records matching your criteria . would you like a different type of food or area ?==is there a asian oriental type food available ?==api_call asian_oriental north dontcare==['asian_oriental', 'north']

0 saigon_city address 169_high_street_chesterton_chesterton name address
0 saigon_city area north name area
0 saigon_city food asian_oriental name food
0 saigon_city phone 01223_356555 name phone
0 saigon_city pricerange expensive name pricerange
0 saigon_city postcode cb41nl name postcode
1 i would like a restaurant in the north part of town that serves canapes food .==there are no records matching your criteria . would you like a different type of food or area ?==is there a asian oriental type food available ?==api_call asian_oriental north dontcare==<silence>==saigon_city serves asian_oriental food and is in the north part of town . would you like the address and phone number ?==['saigon_city', 'asian_oriental', 'north']

0 saigon_city address 169_high_street_chesterton_chesterton name address
0 saigon_city area north name area
0 saigon_city food asian_oriental name food
0 saigon_city phone 01223_356555 name phone
0 saigon_city pricerange expensive name pricerange
0 saigon_city postcode cb41nl name postcode
1 i would like a restaurant in the north part of town that serves canapes food .==there are no records matching your criteria . would you like a different type of food or area ?==is there a asian oriental type food available ?==api_call asian_oriental north dontcare==<silence>==saigon_city serves asian_oriental food and is in the north part of town . would you like the address and phone number ?==of course !==the address is 169_high_street_chesterton_chesterton and the phone number is 01223_356555 .==['169_high_street_chesterton_chesterton', '01223_356555']

0 saigon_city address 169_high_street_chesterton_chesterton name address
0 saigon_city area north name area
0 saigon_city food asian_oriental name food
0 saigon_city phone 01223_356555 name phone
0 saigon_city pricerange expensive name pricerange
0 saigon_city postcode cb41nl name postcode
1 i would like a restaurant in the north part of town that serves canapes food .==there are no records matching your criteria . would you like a different type of food or area ?==is there a asian oriental type food available ?==api_call asian_oriental north dontcare==<silence>==saigon_city serves asian_oriental food and is in the north part of town . would you like the address and phone number ?==of course !==the address is 169_high_street_chesterton_chesterton and the phone number is 01223_356555 .==thank you goodbye .==your welcome . thanks for calling==[]

1 i would like a cheap restaurant that serves portuguese food==i found one in the south part of town and one in the centre .==['south', 'centre']

1 i would like a cheap restaurant that serves portuguese food==i found one in the south part of town and one in the centre .==can i have the address of the location in the centre of town ?==api_call portuguese centre cheap==['portuguese', 'centre', 'cheap']

0 nandos_city_centre address 33-34_saint_andrews_street name address
0 nandos_city_centre area centre name area
0 nandos_city_centre food portuguese name food
0 nandos_city_centre phone 01223_327908 name phone
0 nandos_city_centre pricerange cheap name pricerange
0 nandos_city_centre postcode cb23ar name postcode
1 i would like a cheap restaurant that serves portuguese food==i found one in the south part of town and one in the centre .==can i have the address of the location in the centre of town ?==api_call portuguese centre cheap==<silence>==the address to nandos is 33-34_saint_andrews_street . it servers portuguese food and is in the centre of town.is there anythig else i can help you with ?==['nandos', '33-34_saint_andrews_street', 'portuguese', 'centre']

0 nandos_city_centre address 33-34_saint_andrews_street name address
0 nandos_city_centre area centre name area
0 nandos_city_centre food portuguese name food
0 nandos_city_centre phone 01223_327908 name phone
0 nandos_city_centre pricerange cheap name pricerange
0 nandos_city_centre postcode cb23ar name postcode
1 i would like a cheap restaurant that serves portuguese food==i found one in the south part of town and one in the centre .==can i have the address of the location in the centre of town ?==api_call portuguese centre cheap==<silence>==the address to nandos is 33-34_saint_andrews_street . it servers portuguese food and is in the centre of town.is there anythig else i can help you with ?==no , thank you . good bye .==thank you for using our system . good bye==[]

1 hello , i am looking for a lebanese restaurant in any area . could you please provide me with a phone number and postcode ? i 'm very hungry and need food ! !==api_call lebanese dontcare dontcare==['lebanese']

0 ali_baba address 59_hills_road_city_centre name address
0 ali_baba area centre name area
0 ali_baba food lebanese name food
0 ali_baba phone 01462_432565 name phone
0 ali_baba pricerange moderate name pricerange
0 ali_baba postcode cb21nt name postcode
1 hello , i am looking for a lebanese restaurant in any area . could you please provide me with a phone number and postcode ? i 'm very hungry and need food ! !==api_call lebanese dontcare dontcare==<silence>==ali_baba is a lebanese restaurant in the centre of town . their phone number is 01462_432565 and the postcode is cb21nt==['ali_baba', 'lebanese', 'centre', '01462_432565', 'cb21nt']

0 ali_baba address 59_hills_road_city_centre name address
0 ali_baba area centre name area
0 ali_baba food lebanese name food
0 ali_baba phone 01462_432565 name phone
0 ali_baba pricerange moderate name pricerange
0 ali_baba postcode cb21nt name postcode
1 hello , i am looking for a lebanese restaurant in any area . could you please provide me with a phone number and postcode ? i 'm very hungry and need food ! !==api_call lebanese dontcare dontcare==<silence>==ali_baba is a lebanese restaurant in the centre of town . their phone number is 01462_432565 and the postcode is cb21nt==thank you , goodbye !==you 're welcome !==[]

0 ali_baba address 59_hills_road_city_centre name address
0 ali_baba area centre name area
0 ali_baba food lebanese name food
0 ali_baba phone 01462_432565 name phone
0 ali_baba pricerange moderate name pricerange
0 ali_baba postcode cb21nt name postcode
1 hello , i am looking for a lebanese restaurant in any area . could you please provide me with a phone number and postcode ? i 'm very hungry and need food ! !==api_call lebanese dontcare dontcare==<silence>==ali_baba is a lebanese restaurant in the centre of town . their phone number is 01462_432565 and the postcode is cb21nt==thank you , goodbye !==you 're welcome !==thank you goodbye==thank you , goodbye .==[]

1 i 'm looking for a moderately priced restaurant serving cuban food .==i 'm sorry we do not have any cuban restaurants in the moderate price range . would you like a different food type ?==['moderate']

1 i 'm looking for a moderately priced restaurant serving cuban food .==i 'm sorry we do not have any cuban restaurants in the moderate price range . would you like a different food type ?==is there any restaurants that serve british food ?==api_call british dontcare moderate==['british', 'moderate']

0 restaurant_one_seven address de_vere_university_arms_regent_street_city_centre name address
0 restaurant_one_seven area centre name area
0 restaurant_one_seven food british name food
0 restaurant_one_seven phone 01223_337766 name phone
0 restaurant_one_seven pricerange moderate name pricerange
0 restaurant_one_seven postcode cb21ab name postcode
0 the_oak_bistro address 6_lensfield_road name address
0 the_oak_bistro area centre name area
0 the_oak_bistro food british name food
0 the_oak_bistro phone 01223_323361 name phone
0 the_oak_bistro pricerange moderate name pricerange
0 the_oak_bistro postcode cb21eg name postcode
0 the_copper_kettle address 4_kings_parade_city_centre name address
0 the_copper_kettle area centre name area
0 the_copper_kettle food british name food
0 the_copper_kettle phone 01223_365068 name phone
0 the_copper_kettle pricerange moderate name pricerange
0 the_copper_kettle postcode cb21sj name postcode
0 cotto address 183_east_road_city_centre name address
0 cotto area centre name area
0 cotto food british name food
0 cotto phone 01223_302010 name phone
0 cotto pricerange moderate name pricerange
0 cotto postcode cb11bg name postcode
0 saint_johns_chop_house address 21_-_24_northampton_street name address
0 saint_johns_chop_house area west name area
0 saint_johns_chop_house food british name food
0 saint_johns_chop_house phone 01223_353110 name phone
0 saint_johns_chop_house pricerange moderate name pricerange
0 saint_johns_chop_house postcode cb30ad name postcode
1 i 'm looking for a moderately priced restaurant serving cuban food .==i 'm sorry we do not have any cuban restaurants in the moderate price range . would you like a different food type ?==is there any restaurants that serve british food ?==api_call british dontcare moderate==<silence>==fitzbillies_restaurant serves british food . would you like more information about this location ?==['fitzbillies_restaurant', 'british']

0 restaurant_one_seven address de_vere_university_arms_regent_street_city_centre name address
0 restaurant_one_seven area centre name area
0 restaurant_one_seven food british name food
0 restaurant_one_seven phone 01223_337766 name phone
0 restaurant_one_seven pricerange moderate name pricerange
0 restaurant_one_seven postcode cb21ab name postcode
0 the_oak_bistro address 6_lensfield_road name address
0 the_oak_bistro area centre name area
0 the_oak_bistro food british name food
0 the_oak_bistro phone 01223_323361 name phone
0 the_oak_bistro pricerange moderate name pricerange
0 the_oak_bistro postcode cb21eg name postcode
0 the_copper_kettle address 4_kings_parade_city_centre name address
0 the_copper_kettle area centre name area
0 the_copper_kettle food british name food
0 the_copper_kettle phone 01223_365068 name phone
0 the_copper_kettle pricerange moderate name pricerange
0 the_copper_kettle postcode cb21sj name postcode
0 cotto address 183_east_road_city_centre name address
0 cotto area centre name area
0 cotto food british name food
0 cotto phone 01223_302010 name phone
0 cotto pricerange moderate name pricerange
0 cotto postcode cb11bg name postcode
0 saint_johns_chop_house address 21_-_24_northampton_street name address
0 saint_johns_chop_house area west name area
0 saint_johns_chop_house food british name food
0 saint_johns_chop_house phone 01223_353110 name phone
0 saint_johns_chop_house pricerange moderate name pricerange
0 saint_johns_chop_house postcode cb30ad name postcode
1 i 'm looking for a moderately priced restaurant serving cuban food .==i 'm sorry we do not have any cuban restaurants in the moderate price range . would you like a different food type ?==is there any restaurants that serve british food ?==api_call british dontcare moderate==<silence>==fitzbillies_restaurant serves british food . would you like more information about this location ?==can i have their phone number ?==fitzbillies_restaurant 's number is 01223_352500 . would you like the address as well ?==['fitzbillies_restaurant', '01223_352500']

0 restaurant_one_seven address de_vere_university_arms_regent_street_city_centre name address
0 restaurant_one_seven area centre name area
0 restaurant_one_seven food british name food
0 restaurant_one_seven phone 01223_337766 name phone
0 restaurant_one_seven pricerange moderate name pricerange
0 restaurant_one_seven postcode cb21ab name postcode
0 the_oak_bistro address 6_lensfield_road name address
0 the_oak_bistro area centre name area
0 the_oak_bistro food british name food
0 the_oak_bistro phone 01223_323361 name phone
0 the_oak_bistro pricerange moderate name pricerange
0 the_oak_bistro postcode cb21eg name postcode
0 the_copper_kettle address 4_kings_parade_city_centre name address
0 the_copper_kettle area centre name area
0 the_copper_kettle food british name food
0 the_copper_kettle phone 01223_365068 name phone
0 the_copper_kettle pricerange moderate name pricerange
0 the_copper_kettle postcode cb21sj name postcode
0 cotto address 183_east_road_city_centre name address
0 cotto area centre name area
0 cotto food british name food
0 cotto phone 01223_302010 name phone
0 cotto pricerange moderate name pricerange
0 cotto postcode cb11bg name postcode
0 saint_johns_chop_house address 21_-_24_northampton_street name address
0 saint_johns_chop_house area west name area
0 saint_johns_chop_house food british name food
0 saint_johns_chop_house phone 01223_353110 name phone
0 saint_johns_chop_house pricerange moderate name pricerange
0 saint_johns_chop_house postcode cb30ad name postcode
1 i 'm looking for a moderately priced restaurant serving cuban food .==i 'm sorry we do not have any cuban restaurants in the moderate price range . would you like a different food type ?==is there any restaurants that serve british food ?==api_call british dontcare moderate==<silence>==fitzbillies_restaurant serves british food . would you like more information about this location ?==can i have their phone number ?==fitzbillies_restaurant 's number is 01223_352500 . would you like the address as well ?==no thanks , that is all !==you 're welcome , enjoy your food .==[]

0 restaurant_one_seven address de_vere_university_arms_regent_street_city_centre name address
0 restaurant_one_seven area centre name area
0 restaurant_one_seven food british name food
0 restaurant_one_seven phone 01223_337766 name phone
0 restaurant_one_seven pricerange moderate name pricerange
0 restaurant_one_seven postcode cb21ab name postcode
0 the_oak_bistro address 6_lensfield_road name address
0 the_oak_bistro area centre name area
0 the_oak_bistro food british name food
0 the_oak_bistro phone 01223_323361 name phone
0 the_oak_bistro pricerange moderate name pricerange
0 the_oak_bistro postcode cb21eg name postcode
0 the_copper_kettle address 4_kings_parade_city_centre name address
0 the_copper_kettle area centre name area
0 the_copper_kettle food british name food
0 the_copper_kettle phone 01223_365068 name phone
0 the_copper_kettle pricerange moderate name pricerange
0 the_copper_kettle postcode cb21sj name postcode
0 cotto address 183_east_road_city_centre name address
0 cotto area centre name area
0 cotto food british name food
0 cotto phone 01223_302010 name phone
0 cotto pricerange moderate name pricerange
0 cotto postcode cb11bg name postcode
0 saint_johns_chop_house address 21_-_24_northampton_street name address
0 saint_johns_chop_house area west name area
0 saint_johns_chop_house food british name food
0 saint_johns_chop_house phone 01223_353110 name phone
0 saint_johns_chop_house pricerange moderate name pricerange
0 saint_johns_chop_house postcode cb30ad name postcode
1 i 'm looking for a moderately priced restaurant serving cuban food .==i 'm sorry we do not have any cuban restaurants in the moderate price range . would you like a different food type ?==is there any restaurants that serve british food ?==api_call british dontcare moderate==<silence>==fitzbillies_restaurant serves british food . would you like more information about this location ?==can i have their phone number ?==fitzbillies_restaurant 's number is 01223_352500 . would you like the address as well ?==no thanks , that is all !==you 're welcome , enjoy your food .==thank you goodbye .==thank you for choosing our system . good bye==[]

1 hello , i am looking for a restaurant that serves mexican food .==api_call mexican dontcare dontcare==['mexican']

0 chiquito_restaurant_bar address 2g_cambridge_leisure_park_cherry_hinton_road_cherry_hinton name address
0 chiquito_restaurant_bar area south name area
0 chiquito_restaurant_bar food mexican name food
0 chiquito_restaurant_bar phone 01223_400170 name phone
0 chiquito_restaurant_bar pricerange expensive name pricerange
0 chiquito_restaurant_bar postcode cb17dy name postcode
1 hello , i am looking for a restaurant that serves mexican food .==api_call mexican dontcare dontcare==<silence>==chiquito_restaurant_bar serves mexican food in the south part of town . would you like their location ?==['chiquito_restaurant_bar', 'mexican', 'south']

0 chiquito_restaurant_bar address 2g_cambridge_leisure_park_cherry_hinton_road_cherry_hinton name address
0 chiquito_restaurant_bar area south name area
0 chiquito_restaurant_bar food mexican name food
0 chiquito_restaurant_bar phone 01223_400170 name phone
0 chiquito_restaurant_bar pricerange expensive name pricerange
0 chiquito_restaurant_bar postcode cb17dy name postcode
1 hello , i am looking for a restaurant that serves mexican food .==api_call mexican dontcare dontcare==<silence>==chiquito_restaurant_bar serves mexican food in the south part of town . would you like their location ?==yes , i 'd like the address , phone number and postcode please .==chiquito_restaurant_bar is located at cambridge_leisure_park_clifton_way cherry hinton . the postal code is cb17dy and the phone number is 01223400170 .==['chiquito_restaurant_bar', 'cambridge_leisure_park_clifton_way', 'cb17dy', '01223400170']

0 chiquito_restaurant_bar address 2g_cambridge_leisure_park_cherry_hinton_road_cherry_hinton name address
0 chiquito_restaurant_bar area south name area
0 chiquito_restaurant_bar food mexican name food
0 chiquito_restaurant_bar phone 01223_400170 name phone
0 chiquito_restaurant_bar pricerange expensive name pricerange
0 chiquito_restaurant_bar postcode cb17dy name postcode
1 hello , i am looking for a restaurant that serves mexican food .==api_call mexican dontcare dontcare==<silence>==chiquito_restaurant_bar serves mexican food in the south part of town . would you like their location ?==yes , i 'd like the address , phone number and postcode please .==chiquito_restaurant_bar is located at cambridge_leisure_park_clifton_way cherry hinton . the postal code is cb17dy and the phone number is 01223400170 .==thank you , goodbye .==you 're welcome ! goodbye .==[]

1 i am looking for a restaurant that serves international food !==what area are you looking for ?==[]

1 i am looking for a restaurant that serves international food !==what area are you looking for ?==i do n't care .==api_call international dontcare dontcare==['international']

0 the_missing_sock address finders_corner_newmarket_road name address
0 the_missing_sock area east name area
0 the_missing_sock food international name food
0 the_missing_sock phone 01223_812660 name phone
0 the_missing_sock pricerange cheap name pricerange
0 the_missing_sock postcode cb259aq name postcode
0 the_varsity_restaurant address 35_saint_andrews_street_city_centre name address
0 the_varsity_restaurant area centre name area
0 the_varsity_restaurant food international name food
0 the_varsity_restaurant phone 01223_356060 name phone
0 the_varsity_restaurant pricerange moderate name pricerange
0 the_varsity_restaurant postcode cb23ar name postcode
0 bloomsbury_restaurant address crowne_plaza_hotel_20_downing_street name address
0 bloomsbury_restaurant area centre name area
0 bloomsbury_restaurant food international name food
0 bloomsbury_restaurant phone 0871_942_9180 name phone
0 bloomsbury_restaurant pricerange moderate name pricerange
0 bloomsbury_restaurant postcode cb23dt name postcode
1 i am looking for a restaurant that serves international food !==what area are you looking for ?==i do n't care .==api_call international dontcare dontcare==<silence>==the bloomsbury_restaurant , serves international food .==['bloomsbury_restaurant', 'international']

0 the_missing_sock address finders_corner_newmarket_road name address
0 the_missing_sock area east name area
0 the_missing_sock food international name food
0 the_missing_sock phone 01223_812660 name phone
0 the_missing_sock pricerange cheap name pricerange
0 the_missing_sock postcode cb259aq name postcode
0 the_varsity_restaurant address 35_saint_andrews_street_city_centre name address
0 the_varsity_restaurant area centre name area
0 the_varsity_restaurant food international name food
0 the_varsity_restaurant phone 01223_356060 name phone
0 the_varsity_restaurant pricerange moderate name pricerange
0 the_varsity_restaurant postcode cb23ar name postcode
0 bloomsbury_restaurant address crowne_plaza_hotel_20_downing_street name address
0 bloomsbury_restaurant area centre name area
0 bloomsbury_restaurant food international name food
0 bloomsbury_restaurant phone 0871_942_9180 name phone
0 bloomsbury_restaurant pricerange moderate name pricerange
0 bloomsbury_restaurant postcode cb23dt name postcode
1 i am looking for a restaurant that serves international food !==what area are you looking for ?==i do n't care .==api_call international dontcare dontcare==<silence>==the bloomsbury_restaurant , serves international food .==what is their address and phone number ?==bloomsbury_restaurant is located at crowne_plaza_hotel_20_downing_street and their phone number is 0871_942_9180 . may i help you with anything else ?==['bloomsbury_restaurant', 'crowne_plaza_hotel_20_downing_street', '0871_942_9180']

0 the_missing_sock address finders_corner_newmarket_road name address
0 the_missing_sock area east name area
0 the_missing_sock food international name food
0 the_missing_sock phone 01223_812660 name phone
0 the_missing_sock pricerange cheap name pricerange
0 the_missing_sock postcode cb259aq name postcode
0 the_varsity_restaurant address 35_saint_andrews_street_city_centre name address
0 the_varsity_restaurant area centre name area
0 the_varsity_restaurant food international name food
0 the_varsity_restaurant phone 01223_356060 name phone
0 the_varsity_restaurant pricerange moderate name pricerange
0 the_varsity_restaurant postcode cb23ar name postcode
0 bloomsbury_restaurant address crowne_plaza_hotel_20_downing_street name address
0 bloomsbury_restaurant area centre name area
0 bloomsbury_restaurant food international name food
0 bloomsbury_restaurant phone 0871_942_9180 name phone
0 bloomsbury_restaurant pricerange moderate name pricerange
0 bloomsbury_restaurant postcode cb23dt name postcode
1 i am looking for a restaurant that serves international food !==what area are you looking for ?==i do n't care .==api_call international dontcare dontcare==<silence>==the bloomsbury_restaurant , serves international food .==what is their address and phone number ?==bloomsbury_restaurant is located at crowne_plaza_hotel_20_downing_street and their phone number is 0871_942_9180 . may i help you with anything else ?==is bloomsbury_restaurant in the moderate price range ?==yes , bloomsbury_restaurant is in the moderate price range .==['bloomsbury_restaurant', 'moderate']

0 the_missing_sock address finders_corner_newmarket_road name address
0 the_missing_sock area east name area
0 the_missing_sock food international name food
0 the_missing_sock phone 01223_812660 name phone
0 the_missing_sock pricerange cheap name pricerange
0 the_missing_sock postcode cb259aq name postcode
0 the_varsity_restaurant address 35_saint_andrews_street_city_centre name address
0 the_varsity_restaurant area centre name area
0 the_varsity_restaurant food international name food
0 the_varsity_restaurant phone 01223_356060 name phone
0 the_varsity_restaurant pricerange moderate name pricerange
0 the_varsity_restaurant postcode cb23ar name postcode
0 bloomsbury_restaurant address crowne_plaza_hotel_20_downing_street name address
0 bloomsbury_restaurant area centre name area
0 bloomsbury_restaurant food international name food
0 bloomsbury_restaurant phone 0871_942_9180 name phone
0 bloomsbury_restaurant pricerange moderate name pricerange
0 bloomsbury_restaurant postcode cb23dt name postcode
1 i am looking for a restaurant that serves international food !==what area are you looking for ?==i do n't care .==api_call international dontcare dontcare==<silence>==the bloomsbury_restaurant , serves international food .==what is their address and phone number ?==bloomsbury_restaurant is located at crowne_plaza_hotel_20_downing_street and their phone number is 0871_942_9180 . may i help you with anything else ?==is bloomsbury_restaurant in the moderate price range ?==yes , bloomsbury_restaurant is in the moderate price range .==can i get the postcode ?==bloomsbury_restaurant has the cb23dt postcode .==['bloomsbury_restaurant', 'cb23dt']

0 the_missing_sock address finders_corner_newmarket_road name address
0 the_missing_sock area east name area
0 the_missing_sock food international name food
0 the_missing_sock phone 01223_812660 name phone
0 the_missing_sock pricerange cheap name pricerange
0 the_missing_sock postcode cb259aq name postcode
0 the_varsity_restaurant address 35_saint_andrews_street_city_centre name address
0 the_varsity_restaurant area centre name area
0 the_varsity_restaurant food international name food
0 the_varsity_restaurant phone 01223_356060 name phone
0 the_varsity_restaurant pricerange moderate name pricerange
0 the_varsity_restaurant postcode cb23ar name postcode
0 bloomsbury_restaurant address crowne_plaza_hotel_20_downing_street name address
0 bloomsbury_restaurant area centre name area
0 bloomsbury_restaurant food international name food
0 bloomsbury_restaurant phone 0871_942_9180 name phone
0 bloomsbury_restaurant pricerange moderate name pricerange
0 bloomsbury_restaurant postcode cb23dt name postcode
1 i am looking for a restaurant that serves international food !==what area are you looking for ?==i do n't care .==api_call international dontcare dontcare==<silence>==the bloomsbury_restaurant , serves international food .==what is their address and phone number ?==bloomsbury_restaurant is located at crowne_plaza_hotel_20_downing_street and their phone number is 0871_942_9180 . may i help you with anything else ?==is bloomsbury_restaurant in the moderate price range ?==yes , bloomsbury_restaurant is in the moderate price range .==can i get the postcode ?==bloomsbury_restaurant has the cb23dt postcode .==what is the address and phone number ?==the address for bloomsbury_restaurant is crowne_plaza_hotel_20_downing_street and the phone number is 0871_942_9180 . can i help you with anything else ?==['bloomsbury_restaurant', 'crowne_plaza_hotel_20_downing_street', '0871_942_9180']

0 the_missing_sock address finders_corner_newmarket_road name address
0 the_missing_sock area east name area
0 the_missing_sock food international name food
0 the_missing_sock phone 01223_812660 name phone
0 the_missing_sock pricerange cheap name pricerange
0 the_missing_sock postcode cb259aq name postcode
0 the_varsity_restaurant address 35_saint_andrews_street_city_centre name address
0 the_varsity_restaurant area centre name area
0 the_varsity_restaurant food international name food
0 the_varsity_restaurant phone 01223_356060 name phone
0 the_varsity_restaurant pricerange moderate name pricerange
0 the_varsity_restaurant postcode cb23ar name postcode
0 bloomsbury_restaurant address crowne_plaza_hotel_20_downing_street name address
0 bloomsbury_restaurant area centre name area
0 bloomsbury_restaurant food international name food
0 bloomsbury_restaurant phone 0871_942_9180 name phone
0 bloomsbury_restaurant pricerange moderate name pricerange
0 bloomsbury_restaurant postcode cb23dt name postcode
1 i am looking for a restaurant that serves international food !==what area are you looking for ?==i do n't care .==api_call international dontcare dontcare==<silence>==the bloomsbury_restaurant , serves international food .==what is their address and phone number ?==bloomsbury_restaurant is located at crowne_plaza_hotel_20_downing_street and their phone number is 0871_942_9180 . may i help you with anything else ?==is bloomsbury_restaurant in the moderate price range ?==yes , bloomsbury_restaurant is in the moderate price range .==can i get the postcode ?==bloomsbury_restaurant has the cb23dt postcode .==what is the address and phone number ?==the address for bloomsbury_restaurant is crowne_plaza_hotel_20_downing_street and the phone number is 0871_942_9180 . can i help you with anything else ?==that is all , thank you .==you 're welcome . bye .==[]

1 hello , i am looking for a malaysian restaurant on the north side of town .==i 'm sorry . i do n't show any results for malaysian restaurants on the north side of town . would you like me to search any other areas ?==['north']

1 hello , i am looking for a malaysian restaurant on the north side of town .==i 'm sorry . i do n't show any results for malaysian restaurants on the north side of town . would you like me to search any other areas ?==no , how about a french restaurant instead ?==api_call french north dontcare==['french', 'north']

0 restaurant_two_two address 22_chesterton_road_chesterton name address
0 restaurant_two_two area north name area
0 restaurant_two_two food french name food
0 restaurant_two_two phone 01223_351880 name phone
0 restaurant_two_two pricerange expensive name pricerange
0 restaurant_two_two postcode cb43ax name postcode
1 hello , i am looking for a malaysian restaurant on the north side of town .==i 'm sorry . i do n't show any results for malaysian restaurants on the north side of town . would you like me to search any other areas ?==no , how about a french restaurant instead ?==api_call french north dontcare==<silence>==how about restaurant_two_two at 22_chesterton_road_chesterton==['restaurant_two_two', '22_chesterton_road_chesterton']

0 restaurant_two_two address 22_chesterton_road_chesterton name address
0 restaurant_two_two area north name area
0 restaurant_two_two food french name food
0 restaurant_two_two phone 01223_351880 name phone
0 restaurant_two_two pricerange expensive name pricerange
0 restaurant_two_two postcode cb43ax name postcode
1 hello , i am looking for a malaysian restaurant on the north side of town .==i 'm sorry . i do n't show any results for malaysian restaurants on the north side of town . would you like me to search any other areas ?==no , how about a french restaurant instead ?==api_call french north dontcare==<silence>==how about restaurant_two_two at 22_chesterton_road_chesterton==phone number , please .==their phone number is 01223_351880 .==['01223_351880']

0 restaurant_two_two address 22_chesterton_road_chesterton name address
0 restaurant_two_two area north name area
0 restaurant_two_two food french name food
0 restaurant_two_two phone 01223_351880 name phone
0 restaurant_two_two pricerange expensive name pricerange
0 restaurant_two_two postcode cb43ax name postcode
[truncated: 171,295 more chars]
